# Supplementary material for: Precise instruction and consideration of the vertical and horizontal force component increases validity and reliability of the 90:20 Isometric Posterior Chain Test
Source: PLoS One. 2024 Oct 28;19(10):e0312843. doi: 10.1371/journal.pone.0312843 (PMC11515970; doi:10.1371/journal.pone.0312843)
Supplement: S1 File — (ZIP) [file pone.0312843.s001.zip › S1_Raw_Data/M1_P06_v_1.csv]

1	114.376266479492	-7.34250974655151	-6.30484533309937	-0.00587495695799589	0.0162028968334198	0.0428261905908585	-0.0100957229733467
2	113.726921081543	-6.04381227493286	-6.49965000152588	-0.0159398596733809	0.00613799272105098	0.0519170723855495	0.00418994715437293
3	113.726921081543	-7.01783514022827	-5.85030126571655	0.011982130818069	-0.000355493422830477	0.0671767666935921	-0.00457625929266214
4	114.376266479492	-6.3684868812561	-5.6554970741272	-0.00782300252467394	-0.00327756232582033	0.111007794737816	0.00581331877037883
5	113.726921081543	-6.69316101074219	-6.17497587203979	0.011982130818069	0.00743668992072344	0.0658780634403229	-0.00132951640989631
6	113.726921081543	-6.04381227493286	-5.9152364730835	-0.00684897974133492	-0.00132951640989631	0.00970941036939621	-0.00490093370899558
7	113.726921081543	-6.3684868812561	-5.59056186676025	0.00938473641872406	0.000293855206109583	-0.0224333461374044	-0.00555028254166245
8	113.077568054199	-6.69316101074219	-5.85030126571655	-0.0126931173726916	-0.00230353930965066	-0.0561994761228561	0.0022419011220336
9	113.077568054199	-7.6671838760376	-5.72043180465698	0.000618529506027699	-0.00295288790948689	-0.0714591667056084	0.00451462110504508
10	115.025611877441	-7.99185848236084	-5.59056186676025	0.0162028968334198	-0.0100957229733467	0.00743668992072344	-0.00522560812532902
11	113.726921081543	-7.01783514022827	-5.52562713623047	0.00776136433705688	-0.00392691092565656	0.161007642745972	-0.00392691092565656
12	115.025611877441	-6.04381227493286	-5.26588773727417	-0.00295288790948689	-0.00555028254166245	0.189578980207443	-0.00619963090866804
13	112.42822265625	-6.69316101074219	-5.52562713623047	0.00483929552137852	0.00126787810586393	0.123020745813847	-0.00522560812532902
14	115.025611877441	-6.3684868812561	-5.72043180465698	0.00841071270406246	0.00906006153672934	0.0629559978842735	-0.00977104809135199
15	113.077568054199	-7.34250974655151	-5.46069240570068	0.00841071270406246	0.00938473641872406	-0.032173577696085	-0.000680167751852423
16	111.778869628906	-7.6671838760376	-5.72043180465698	-0.00555028254166245	-0.00295288790948689	-0.0815240740776062	-0.00587495695799589
17	111.778869628906	-7.6671838760376	-5.46069240570068	0.00191722682211548	0.0123068047687411	-0.125679776072502	0.00159255252219737
18	113.726921081543	-7.6671838760376	-5.00614833831787	-0.0146411629393697	0.0142548503354192	-0.140290126204491	0.0116574559360743
19	113.726921081543	-7.01783514022827	-5.3957576751709	-0.00165419070981443	0.0246444288641214	-0.129575878381729	0.00841071270406246
20	114.376266479492	-7.99185848236084	-5.52562713623047	0.00613799272105098	0.0207483377307653	-0.10587465018034	-0.00490093370899558
21	113.726921081543	-5.71913814544678	-5.9152364730835	-0.00360223650932312	0.0152288740500808	-0.106848672032356	-0.00392691092565656
22	113.077568054199	-6.04381227493286	-5.85030126571655	0.0103587592020631	0.00646266713738441	-0.0948357209563255	0.00451462110504508
23	113.077568054199	-6.69316101074219	-5.6554970741272	-0.00782300252467394	-0.000355493422830477	-0.0500306636095047	-0.00684897974133492
24	113.726921081543	-7.01783514022827	-5.85030126571655	0.00418994715437293	0.00354059832170606	-0.0169138833880424	-0.00425158534198999
25	113.726921081543	-6.3684868812561	-6.04510593414307	0.0103587592020631	-0.0156151866540313	0.00873538758605719	0.0022419011220336
26	112.42822265625	-6.3684868812561	-5.9152364730835	0.00483929552137852	-0.0107450718060136	0.0210730116814375	-0.00230353930965066
27	114.376266479492	-6.3684868812561	-5.9152364730835	-0.00100484199356288	0.00354059832170606	0.0123068047687411	0.00483929552137852
28	113.077568054199	-5.71913814544678	-5.85030126571655	0.00191722682211548	0.0100340843200684	-0.0123684434220195	-0.00327756232582033
29	114.376266479492	-7.34250974655151	-6.23991060256958	0.00483929552137852	0.0178262684494257	-0.0471085943281651	0.00126787810586393
30	115.025611877441	-8.31653213500977	-6.04510593414307	0.0207483377307653	0.00776136433705688	0.0149041991680861	-0.0110697457566857
31	113.726921081543	-7.6671838760376	-5.52562713623047	0.00386527273803949	-0.00749832857400179	0.101916916668415	0.000618529506027699
32	114.376266479492	-8.31653213500977	-6.04510593414307	-0.00132951640989631	-0.00684897974133492	0.0739949271082878	-0.00555028254166245
33	113.077568054199	-6.3684868812561	-6.36978054046631	0.000618529506027699	0.00191722682211548	0.0561378374695778	0.00321592413820326
34	113.077568054199	-6.3684868812561	-6.04510593414307	0.0149041991680861	0.000293855206109583	0.0162028968334198	0.00678734155371785
35	115.025611877441	-7.01783514022827	-6.04510593414307	-0.00749832857400179	0.00516396993771195	-0.0253554154187441	0.00581331877037883
36	114.376266479492	-7.6671838760376	-5.98017120361328	-0.00717365415766835	0.00451462110504508	-0.0610695891082287	-0.00100484199356288
37	112.42822265625	-7.34250974655151	-5.33082246780396	-0.0221086721867323	0.00646266713738441	-0.0721085146069527	0.00516396993771195
38	111.778869628906	-7.34250974655151	-5.26588773727417	-0.0117190945893526	0.0207483377307653	-0.0847708135843277	0.00386527273803949
39	111.129524230957	-6.3684868812561	-5.59056186676025	-0.00100484199356288	0.0236704051494598	-0.0961344167590141	0.00841071270406246
40	111.778869628906	-6.04381227493286	-5.72043180465698	0.00126787810586393	0.0175015944987535	-0.0941863730549812	0.000293855206109583
41	112.42822265625	-6.69316101074219	-5.72043180465698	-0.00522560812532902	0.012956153601408	-0.0620436146855354	-0.00425158534198999
42	115.025611877441	-7.01783514022827	-5.3957576751709	0.000293855206109583	0.00451462110504508	0.00126787810586393	0.00646266713738441
43	113.077568054199	-7.01783514022827	-5.6554970741272	-0.00684897974133492	-0.00327756232582033	0.0483456552028656	0.00711201597005129
44	115.025611877441	-7.01783514022827	-5.46069240570068	-0.00230353930965066	0.00873538758605719	0.060358602553606	0.00126787810586393
45	114.376266479492	-7.34250974655151	-5.9152364730835	-0.00587495695799589	0.00613799272105098	0.0262678004801273	0.00159255252219737
46	112.42822265625	-6.3684868812561	-5.9152364730835	0.00906006153672934	0.0162028968334198	0.0246444288641214	0.000943203864153475
47	113.077568054199	-6.69316101074219	-5.72043180465698	-0.00879702530801296	0.00906006153672934	0.0512677207589149	0.000293855206109583
48	112.42822265625	-6.04381227493286	-5.72043180465698	0.00451462110504508	0.00321592413820326	0.104514308273792	-0.00295288790948689
49	113.077568054199	-6.69316101074219	-5.33082246780396	-0.00360223650932312	0.012956153601408	0.0593845807015896	-0.000355493422830477
50	115.025611877441	-7.6671838760376	-5.20095300674438	0.0113327819854021	0.00256657530553639	0.00646266713738441	-0.0172385573387146
51	115.025611877441	-7.34250974655151	-5.33082246780396	0.00938473641872406	-0.0107450718060136	-0.0412644557654858	-0.00457625929266214
52	114.376266479492	-7.6671838760376	-5.98017120361328	-0.000355493422830477	-0.0152905117720366	-0.0669137313961983	0.00354059832170606
53	115.025611877441	-8.64120674133301	-5.46069240570068	-0.0130177913233638	-0.00912170019000769	-0.0886669084429741	-0.00522560812532902
54	115.025611877441	-8.31653213500977	-5.59056186676025	0.020423661917448	-0.00717365415766835	-0.0623682886362076	0.00646266713738441
55	115.025611877441	-7.34250974655151	-5.78536653518677	0.00548864435404539	-0.0263294391334057	-0.0581475235521793	0.00548864435404539
56	113.726921081543	-7.34250974655151	-5.98017120361328	-0.00814767740666866	-0.0221086721867323	-0.0367190167307854	-0.000355493422830477
57	113.726921081543	-6.69316101074219	-5.26588773727417	0.00516396993771195	-0.0273034609854221	-0.0208099745213985	0.00321592413820326
58	113.726921081543	-7.34250974655151	-5.46069240570068	0.000293855206109583	-0.0308748781681061	-0.0162645354866982	0.00776136433705688
59	111.129524230957	-6.69316101074219	-5.85030126571655	0.012956153601408	-0.0276281367987394	0.0158782228827477	0.00289124972186983
60	110.480178833008	-6.3684868812561	-6.23991060256958	0.00418994715437293	-0.0263294391334057	0.0642546936869621	-0.00230353930965066
61	110.480178833008	-6.3684868812561	-6.30484533309937	-0.0152905117720366	-0.0311995539814234	0.0710728541016579	0.00191722682211548
62	113.077568054199	-7.34250974655151	-5.52562713623047	-0.0113944197073579	-0.0324982516467571	0.0304885655641556	0.00613799272105098
63	114.376266479492	-6.3684868812561	-5.52562713623047	0.00386527273803949	-0.0451605506241322	0.0230210572481155	-0.00100484199356288
64	111.778869628906	-6.04381227493286	-6.17497587203979	-0.00944637414067984	-0.0350956469774246	0.00678734155371785	-0.00490093370899558
65	114.376266479492	-7.99185848236084	-6.11004114151001	0.00808603875339031	-0.0276281367987394	-0.0169138833880424	-0.00425158534198999
66	114.376266479492	-7.34250974655151	-6.43471527099609	-0.00132951640989631	-0.0250307414680719	-0.0523033849895	-0.00327756232582033
67	115.025611877441	-7.34250974655151	-6.23991060256958	-0.0133424662053585	0.0022419011220336	-0.0630176365375519	-0.00425158534198999
68	114.376266479492	-7.6671838760376	-5.72043180465698	-0.00360223650932312	0.0327612869441509	-0.0831474438309669	0.00126787810586393
69	113.726921081543	-7.34250974655151	-5.52562713623047	0.00516396993771195	0.0470469556748867	-0.0760046094655991	0.00581331877037883
70	115.025611877441	-7.01783514022827	-5.3957576751709	0.000618529506027699	0.0525664202868938	-0.050680011510849	-0.00100484199356288
71	114.376266479492	-7.6671838760376	-5.72043180465698	0.00841071270406246	0.0412028171122074	-0.00100484199356288	-0.0113944197073579
72	113.726921081543	-6.69316101074219	-5.78536653518677	-0.00165419070981443	0.0376313999295235	0.0363327041268349	0.00289124972186983
73	113.726921081543	-7.6671838760376	-5.59056186676025	0.00581331877037883	0.0220470335334539	0.0694494843482971	0.00483929552137852
74	114.376266479492	-8.31653213500977	-5.6554970741272	0.011982130818069	0.00711201597005129	0.0772416666150093	0.000618529506027699
75	112.42822265625	-7.6671838760376	-5.52562713623047	0.00418994715437293	-0.0221086721867323	0.0668520927429199	-0.00457625929266214
76	112.42822265625	-7.34250974655151	-5.33082246780396	0.00678734155371785	-0.0247060675173998	0.0509430468082428	-0.00165419070981443
77	112.42822265625	-7.34250974655151	-5.52562713623047	-3.08191010844894e-05	-0.0256800893694162	0.0522417463362217	-0.000355493422830477
78	112.42822265625	-6.04381227493286	-5.72043180465698	0.00938473641872406	-0.00295288790948689	0.0272418223321438	-0.00295288790948689
79	114.376266479492	-7.34250974655151	-5.52562713623047	-0.00619963090866804	0.00873538758605719	0.012956153601408	-0.00100484199356288
80	113.726921081543	-7.34250974655151	-5.52562713623047	-0.00425158534198999	0.0132808275520802	0.0162028968334198	0.00126787810586393
81	113.077568054199	-7.6671838760376	-5.46069240570068	-0.0104203969240189	0.012956153601408	-3.08191010844894e-05	-0.00132951640989631
82	111.778869628906	-5.71913814544678	-5.59056186676025	-0.0156151866540313	0.00646266713738441	0.0226963832974434	-0.0026282137259841
83	111.778869628906	-7.34250974655151	-5.26588773727417	-0.00555028254166245	-0.00879702530801296	0.0327612869441509	0.000293855206109583
84	111.778869628906	-6.3684868812561	-5.9152364730835	-0.00457625929266214	-0.00619963090866804	0.081787109375	0.00354059832170606
85	113.077568054199	-6.69316101074219	-5.6554970741272	0.00256657530553639	0.00483929552137852	0.178540050983429	-0.0026282137259841
86	115.674964904785	-7.6671838760376	-6.11004114151001	0.01847561635077	0.00613799272105098	0.170098513364792	-0.00652430532500148
87	115.674964904785	-7.34250974655151	-5.59056186676025	0.000293855206109583	0.00711201597005129	0.110033772885799	-0.00132951640989631
88	115.025611877441	-7.34250974655151	-5.46069240570068	-3.08191010844894e-05	0.0178262684494257	0.0489950031042099	0.00191722682211548
89	113.726921081543	-6.3684868812561	-5.72043180465698	0.00159255252219737	0.0233457311987877	-0.00912170019000769	0.00516396993771195
90	113.726921081543	-6.3684868812561	-6.56458520889282	0.00354059832170606	0.0136055024340749	-0.0516540370881557	0.00289124972186983
91	113.077568054199	-6.04381227493286	-6.30484533309937	0.00321592413820326	-0.00100484199356288	-0.0350956469774246	-0.00555028254166245
92	113.077568054199	-6.3684868812561	-5.72043180465698	0.0123068047687411	-0.00457625929266214	-0.0117190945893526	0.000293855206109583
93	113.077568054199	-7.01783514022827	-5.46069240570068	0.00256657530553639	0.000618529506027699	-0.0107450718060136	-0.00132951640989631
94	115.674964904785	-7.6671838760376	-5.85030126571655	0.00938473641872406	0.00321592413820326	-0.0211346503347158	0.00418994715437293
95	115.674964904785	-8.31653213500977	-5.85030126571655	0.0230210572481155	0.00646266713738441	-0.0376930385828018	0.00126787810586393
96	115.025611877441	-7.6671838760376	-5.72043180465698	-0.00165419070981443	0.00483929552137852	-0.0623682886362076	-0.00912170019000769
97	116.324310302734	-8.96588134765625	-6.43471527099609	0.0226963832974434	0.00711201597005129	-0.0763292834162712	-0.00197886489331722
98	115.025611877441	-7.99185848236084	-6.17497587203979	0.0022419011220336	0.00743668992072344	-0.0331475995481014	0.000943203864153475
99	115.025611877441	-7.99185848236084	-5.9152364730835	-0.00132951640989631	-3.08191010844894e-05	-0.021459324285388	-0.0026282137259841
100	115.025611877441	-7.34250974655151	-5.98017120361328	0.0106834331527352	0.0149041991680861	-0.00652430532500148	-0.0149658378213644
101	114.376266479492	-7.6671838760376	-5.26588773727417	0.00483929552137852	0.00321592413820326	-0.017887907102704	-0.00165419070981443
102	112.42822265625	-6.04381227493286	-5.52562713623047	-0.00912170019000769	0.00906006153672934	-0.0324982516467571	0.00483929552137852
103	113.726921081543	-7.6671838760376	-5.59056186676025	-0.0104203969240189	0.0181509424000978	-0.0516540370881557	0.00776136433705688
104	113.077568054199	-6.69316101074219	-6.43471527099609	-0.00782300252467394	0.0123068047687411	-0.055874802172184	0.00548864435404539
105	111.129524230957	-6.3684868812561	-5.78536653518677	0.00776136433705688	0.00451462110504508	-0.0471085943281651	-0.00652430532500148
106	113.077568054199	-6.3684868812561	-5.72043180465698	-0.0107450718060136	-0.000355493422830477	-0.0376930385828018	-0.00392691092565656
107	113.077568054199	-6.04381227493286	-5.3957576751709	-0.0110697457566857	-0.00522560812532902	-0.0500306636095047	-0.00100484199356288
108	115.025611877441	-6.69316101074219	-5.3957576751709	-0.00165419070981443	-3.08191010844894e-05	-0.068537101149559	0.00581331877037883
109	113.726921081543	-6.69316101074219	-5.9152364730835	0.000293855206109583	-0.00782300252467394	-0.063342310488224	0.000618529506027699
110	114.376266479492	-7.34250974655151	-5.52562713623047	0.00159255252219737	-0.0143164889886975	-0.02697878703475	-0.00360223650932312
111	113.726921081543	-6.3684868812561	-5.78536653518677	0.0123068047687411	-0.0198359526693821	0.0272418223321438	-0.00165419070981443
112	115.025611877441	-7.6671838760376	-5.72043180465698	0.00126787810586393	-0.0331475995481014	0.0824364572763443	0.00386527273803949
113	114.376266479492	-6.69316101074219	-5.85030126571655	0.00938473641872406	-0.00977104809135199	0.052891094237566	0.00289124972186983
114	112.42822265625	-6.04381227493286	-5.46069240570068	0.0243197549134493	-0.00879702530801296	0.029189869761467	0.000618529506027699
115	115.674964904785	-7.99185848236084	-5.3957576751709	0.00711201597005129	-0.00782300252467394	0.013930176384747	-0.00197886489331722
116	115.674964904785	-7.6671838760376	-5.72043180465698	0.00613799272105098	-0.00197886489331722	-0.0104203969240189	-0.00977104809135199
117	114.376266479492	-7.99185848236084	-5.59056186676025	0.00321592413820326	-0.00490093370899558	-0.0263294391334057	-0.000355493422830477
118	113.726921081543	-7.6671838760376	-5.78536653518677	0.0197743140161037	-0.0211346503347158	-0.0350956469774246	-0.00197886489331722
119	113.726921081543	-8.31653213500977	-5.6554970741272	0.00516396993771195	-0.0113944197073579	-0.0487319678068161	0.00548864435404539
120	114.376266479492	-7.6671838760376	-5.46069240570068	0.00970941036939621	-0.00490093370899558	-0.0409397818148136	-0.00652430532500148
121	112.42822265625	-7.01783514022827	-5.85030126571655	-0.0149658378213644	0.0113327819854021	-0.023407369852066	0.00418994715437293
122	115.025611877441	-7.99185848236084	-6.17497587203979	-0.00619963090866804	0.0295145437121391	-0.0227580219507217	0.000943203864153475
123	112.42822265625	-6.69316101074219	-6.30484533309937	-0.00165419070981443	0.0412028171122074	0.01100810803473	-0.00327756232582033
124	114.376266479492	-7.34250974655151	-5.98017120361328	-0.000355493422830477	0.0369820520281792	-0.00814767740666866	0.00938473641872406
125	112.42822265625	-6.69316101074219	-6.36978054046631	-0.00782300252467394	0.0327612869441509	-0.0266541130840778	-0.00327756232582033
126	111.129524230957	-6.69316101074219	-5.85030126571655	0.00418994715437293	0.0249691028147936	-0.0211346503347158	-0.0026282137259841
127	110.480178833008	-7.01783514022827	-5.46069240570068	-0.0175632312893867	0.0298392176628113	-0.0412644557654858	-0.000680167751852423
128	111.129524230957	-7.01783514022827	-5.98017120361328	-0.0107450718060136	0.029189869761467	-0.0630176365375519	0.00451462110504508
129	115.025611877441	-7.6671838760376	-6.36978054046631	-0.0026282137259841	0.0265924744307995	-0.0441865250468254	0.00354059832170606
130	114.376266479492	-7.34250974655151	-5.6554970741272	0.000943203864153475	0.0175015944987535	-0.0360696688294411	-0.00555028254166245
131	115.674964904785	-7.99185848236084	-5.85030126571655	0.013930176384747	-0.00717365415766835	-0.0256800893694162	-0.000680167751852423
132	115.025611877441	-7.34250974655151	-6.11004114151001	-0.00717365415766835	-0.0195112787187099	0.011982130818069	-0.00100484199356288
133	115.025611877441	-7.6671838760376	-6.36978054046631	0.00743668992072344	-0.0169138833880424	0.0704235062003136	0.00418994715437293
134	113.726921081543	-6.69316101074219	-5.78536653518677	0.00938473641872406	-0.0123684434220195	0.0902286395430565	-0.000355493422830477
135	113.726921081543	-7.01783514022827	-5.78536653518677	0.00126787810586393	-0.0217839982360601	0.0746442750096321	0.000293855206109583
136	114.376266479492	-7.6671838760376	-6.30484533309937	-0.0104203969240189	-0.0256800893694162	0.0717222020030022	-0.00717365415766835
137	113.077568054199	-7.01783514022827	-6.23991060256958	-0.0185372550040483	-0.0221086721867323	0.0584105588495731	0.00289124972186983
138	114.376266479492	-7.01783514022827	-5.78536653518677	-0.00619963090866804	-0.0224333461374044	0.0382807515561581	-0.00165419070981443
139	115.025611877441	-7.01783514022827	-5.46069240570068	0.00808603875339031	-0.00619963090866804	0.0200989879667759	0.00808603875339031
140	114.376266479492	-7.99185848236084	-5.46069240570068	0.00483929552137852	-0.00717365415766835	-3.08191010844894e-05	0.00191722682211548
141	113.726921081543	-7.99185848236084	-5.59056186676025	-0.00230353930965066	-0.00944637414067984	0.00581331877037883	-0.00197886489331722
142	115.674964904785	-8.96588134765625	-5.20095300674438	-0.00749832857400179	-0.0224333461374044	-0.00619963090866804	-0.00100484199356288
143	112.42822265625	-7.01783514022827	-5.52562713623047	0.000943203864153475	0.00256657530553639	0.000293855206109583	-0.00490093370899558
144	114.376266479492	-8.31653213500977	-5.20095300674438	-0.000680167751852423	-0.00717365415766835	0.00516396993771195	-3.08191010844894e-05
145	115.674964904785	-8.31653213500977	-5.59056186676025	0.00841071270406246	0.00711201597005129	0.011982130818069	-0.00327756232582033
146	114.376266479492	-7.34250974655151	-5.3957576751709	-0.00717365415766835	-0.000680167751852423	0.00354059832170606	-3.08191010844894e-05
147	115.674964904785	-8.31653213500977	-5.3957576751709	0.0149041991680861	-0.00327756232582033	-0.00165419070981443	0.0022419011220336
148	113.077568054199	-7.01783514022827	-5.52562713623047	-0.0136671401560307	0.00711201597005129	-0.0136671401560307	0.00354059832170606
149	113.726921081543	-7.99185848236084	-5.52562713623047	0.00386527273803949	0.0168522447347641	-0.0299008563160896	0.00841071270406246
150	111.129524230957	-6.04381227493286	-5.59056186676025	-0.00749832857400179	0.0220470335334539	0.0116574559360743	0.00126787810586393
151	113.726921081543	-7.99185848236084	-5.52562713623047	0.00711201597005129	0.013930176384747	0.0532157681882381	0.00321592413820326
152	113.726921081543	-6.69316101074219	-5.72043180465698	0.00191722682211548	0.0142548503354192	0.0918520092964172	-0.00295288790948689
153	115.674964904785	-7.99185848236084	-5.20095300674438	0.00516396993771195	0.013930176384747	0.185682892799377	0.00678734155371785
154	115.674964904785	-7.6671838760376	-5.72043180465698	0.0113327819854021	0.0152288740500808	0.10711170732975	-0.00230353930965066
155	113.726921081543	-6.3684868812561	-6.43471527099609	0.00906006153672934	0.011982130818069	0.0233457311987877	0.00191722682211548
156	114.376266479492	-6.69316101074219	-6.56458520889282	0.0126314787194133	0.00386527273803949	-0.0188619289547205	-0.00197886489331722
157	112.42822265625	-6.3684868812561	-6.69445466995239	0.00126787810586393	0.00321592413820326	-0.0639916583895683	0.00354059832170606
158	116.324310302734	-6.69316101074219	-6.43471527099609	0.000293855206109583	0.00646266713738441	-0.0743812397122383	0.00256657530553639
159	115.025611877441	-7.34250974655151	-5.9152364730835	-0.00230353930965066	0.00516396993771195	-0.0841214656829834	-0.00749832857400179
160	114.376266479492	-7.99185848236084	-5.6554970741272	0.00321592413820326	-0.00132951640989631	-0.0893162563443184	-0.000680167751852423
161	115.674964904785	-7.6671838760376	-6.11004114151001	-0.00555028254166245	-3.08191010844894e-05	-0.0902902781963348	-0.00619963090866804
162	114.376266479492	-7.6671838760376	-5.72043180465698	-0.0026282137259841	-0.00782300252467394	-0.0620436146855354	-0.00132951640989631
163	115.025611877441	-7.99185848236084	-5.85030126571655	-0.00132951640989631	-0.00879702530801296	-0.0172385573387146	0.00483929552137852
164	113.726921081543	-7.99185848236084	-6.30484533309937	0.00256657530553639	-0.00879702530801296	0.0704235062003136	0.00711201597005129
165	115.674964904785	-8.64120674133301	-5.46069240570068	-0.0026282137259841	-0.00619963090866804	0.0597092546522617	-0.00490093370899558
166	114.376266479492	-7.99185848236084	-5.33082246780396	-0.00197886489331722	-0.00749832857400179	0.0171769186854362	-0.00457625929266214
167	115.674964904785	-6.69316101074219	-5.59056186676025	-0.00587495695799589	-0.00912170019000769	-0.02697878703475	0.00451462110504508
168	114.376266479492	-6.04381227493286	-5.9152364730835	-0.0146411629393697	0.000293855206109583	-0.0578228458762169	0.000943203864153475
169	114.376266479492	-7.34250974655151	-5.52562713623047	0.0116574559360743	0.00386527273803949	-0.0571734979748726	-0.00165419070981443
170	114.376266479492	-7.99185848236084	-5.52562713623047	0.00418994715437293	-0.00490093370899558	-0.0747059136629105	0.000293855206109583
171	110.480178833008	-7.6671838760376	-5.52562713623047	0.0103587592020631	0.00321592413820326	-0.050680011510849	0.00289124972186983
172	113.077568054199	-7.6671838760376	-5.46069240570068	-0.0113944197073579	-0.00327756232582033	-0.0305502042174339	0.00354059832170606
173	110.480178833008	-6.69316101074219	-5.46069240570068	0.000618529506027699	0.00970941036939621	-0.00457625929266214	0.00938473641872406
174	113.726921081543	-6.3684868812561	-5.9152364730835	0.011982130818069	0.0113327819854021	0.0334106348454952	-0.000355493422830477
175	113.726921081543	-7.01783514022827	-5.85030126571655	0.00613799272105098	0.00808603875339031	0.0814624354243279	-0.00100484199356288
176	113.726921081543	-6.04381227493286	-5.52562713623047	-0.00814767740666866	0.00776136433705688	0.0597092546522617	-0.00230353930965066
177	112.42822265625	-6.04381227493286	-5.59056186676025	0.000293855206109583	0.00613799272105098	0.00159255252219737	0.00289124972186983
178	113.726921081543	-6.69316101074219	-5.85030126571655	0.00808603875339031	0.0178262684494257	-0.0656150281429291	-0.00100484199356288
179	115.674964904785	-7.6671838760376	-5.52562713623047	-0.00425158534198999	0.0194496400654316	-0.100030511617661	-3.08191010844894e-05
180	114.376266479492	-7.6671838760376	-5.78536653518677	-0.00587495695799589	0.0236704051494598	-0.108147367835045	-0.000355493422830477
181	115.025611877441	-7.34250974655151	-5.85030126571655	0.00191722682211548	0.0194496400654316	-0.0984071344137192	-0.000355493422830477
182	113.077568054199	-6.3684868812561	-5.98017120361328	-0.00522560812532902	0.0100340843200684	-0.0623682886362076	0.00711201597005129
183	116.324310302734	-7.6671838760376	-5.72043180465698	0.00321592413820326	0.0162028968334198	-0.0123684434220195	0.000618529506027699
184	113.077568054199	-6.69316101074219	-5.46069240570068	0.00386527273803949	0.0126314787194133	0.00841071270406246	0.00289124972186983
185	115.025611877441	-7.6671838760376	-5.26588773727417	-0.000355493422830477	-0.00295288790948689	0.00743668992072344	-0.00360223650932312
186	115.025611877441	-7.99185848236084	-5.33082246780396	0.00321592413820326	-0.00847235135734081	0.0207483377307653	-0.00619963090866804
187	114.376266479492	-8.31653213500977	-5.72043180465698	-0.00295288790948689	-0.021459324285388	0.00159255252219737	0.00516396993771195
188	114.376266479492	-7.34250974655151	-6.43471527099609	0.0022419011220336	-0.00327756232582033	0.0243197549134493	0.000293855206109583
189	115.025611877441	-7.6671838760376	-6.17497587203979	0.00873538758605719	-0.00165419070981443	0.0301638916134834	0.00289124972186983
190	115.674964904785	-7.99185848236084	-6.11004114151001	-0.00100484199356288	-0.0273034609854221	0.0376313999295235	0.000293855206109583
191	114.376266479492	-6.69316101074219	-5.52562713623047	0.0103587592020631	-0.00392691092565656	0.0613326244056225	-0.00457625929266214
192	114.376266479492	-7.34250974655151	-5.26588773727417	-0.00360223650932312	-0.0211346503347158	0.047696303576231	0.00159255252219737
193	111.129524230957	-5.71913814544678	-6.11004114151001	-0.0123684434220195	-0.0185372550040483	0.0438002124428749	0.000943203864153475
194	111.129524230957	-6.3684868812561	-6.43471527099609	0.00711201597005129	-0.0201606266200542	0.0317872650921345	0.00418994715437293
195	111.129524230957	-6.04381227493286	-6.36978054046631	-0.00230353930965066	-0.0136671401560307	0.0623066499829292	-0.00522560812532902
196	111.778869628906	-6.3684868812561	-6.23991060256958	-0.0126931173726916	-0.00490093370899558	0.0960727781057358	-0.00132951640989631
197	112.42822265625	-6.3684868812561	-6.17497587203979	-0.00490093370899558	-0.0159398596733809	0.11165714263916	-0.00327756232582033
198	114.376266479492	-7.34250974655151	-5.85030126571655	-0.00360223650932312	-0.00782300252467394	0.153864800930023	0.00256657530553639
199	114.376266479492	-6.69316101074219	-5.52562713623047	-0.0107450718060136	-0.00360223650932312	0.126916840672493	-0.00165419070981443
200	115.025611877441	-6.3684868812561	-5.9152364730835	0.0233457311987877	0.00516396993771195	0.0444495603442192	0.00548864435404539
201	115.674964904785	-7.6671838760376	-5.85030126571655	-0.00360223650932312	-0.0143164889886975	-0.00717365415766835	0.000618529506027699
202	112.42822265625	-6.3684868812561	-6.11004114151001	-0.00490093370899558	0.00938473641872406	-0.0902902781963348	-0.00100484199356288
203	115.674964904785	-7.6671838760376	-5.52562713623047	-0.00555028254166245	0.0103587592020631	-0.107498019933701	0.00548864435404539
204	115.025611877441	-7.01783514022827	-5.46069240570068	0.0158782228827477	0.0295145437121391	-0.100030511617661	-0.00684897974133492
205	114.376266479492	-6.69316101074219	-5.85030126571655	0.0162028968334198	0.0298392176628113	-0.0818487480282784	-0.00587495695799589
206	114.376266479492	-7.01783514022827	-5.6554970741272	0.00743668992072344	0.0301638916134834	-0.0740565657615662	-0.00652430532500148
207	113.077568054199	-7.6671838760376	-5.85030126571655	0.000943203864153475	0.0213976856321096	-0.0597708933055401	-0.000680167751852423
208	115.674964904785	-8.31653213500977	-5.72043180465698	-0.0136671401560307	0.0314625911414623	-0.0464592464268208	-0.00100484199356288
209	115.025611877441	-8.64120674133301	-5.6554970741272	-3.08191010844894e-05	0.0304885655641556	-0.0318489037454128	-3.08191010844894e-05
210	115.674964904785	-8.31653213500977	-5.59056186676025	0.00191722682211548	0.0194496400654316	-0.0211346503347158	-0.00327756232582033
211	113.726921081543	-7.34250974655151	-5.33082246780396	0.00386527273803949	0.0178262684494257	-0.0324982516467571	0.000943203864153475
212	113.077568054199	-6.69316101074219	-5.46069240570068	0.00418994715437293	0.00970941036939621	-0.0458098985254765	-0.000355493422830477
213	114.376266479492	-7.34250974655151	-5.6554970741272	0.000293855206109583	0.00808603875339031	-0.0607449151575565	-0.00327756232582033
214	114.376266479492	-7.34250974655151	-5.78536653518677	0.00483929552137852	0.00354059832170606	-0.0318489037454128	0.00126787810586393
215	111.129524230957	-6.69316101074219	-5.78536653518677	0.000293855206109583	-0.00977104809135199	-0.00879702530801296	-0.0100957229733467
216	111.129524230957	-6.3684868812561	-5.6554970741272	0.00613799272105098	-0.0139918150380254	0.0197743140161037	-0.00197886489331722
217	111.778869628906	-6.3684868812561	-5.59056186676025	-0.00977104809135199	-0.0247060675173998	0.0200989879667759	0.00646266713738441
218	113.077568054199	-6.69316101074219	-5.52562713623047	-0.00392691092565656	0.00418994715437293	0.00613799272105098	-0.00684897974133492
219	114.376266479492	-7.01783514022827	-5.9152364730835	0.00873538758605719	-0.0130177913233638	-0.00197886489331722	-0.00360223650932312
220	114.376266479492	-6.69316101074219	-6.17497587203979	0.0158782228827477	-0.0311995539814234	-0.00392691092565656	-0.00457625929266214
221	114.376266479492	-6.69316101074219	-6.36978054046631	-0.00360223650932312	-0.0393164120614529	-0.00132951640989631	0.00159255252219737
222	115.674964904785	-7.01783514022827	-6.11004114151001	-0.0146411629393697	-0.0337969474494457	-0.00717365415766835	-0.00425158534198999
223	114.376266479492	-6.69316101074219	-6.36978054046631	-0.00684897974133492	-0.0273034609854221	-0.00360223650932312	-0.00360223650932312
224	114.376266479492	-7.6671838760376	-6.43471527099609	0.0022419011220336	-0.0201606266200542	-0.00295288790948689	-0.00100484199356288
225	115.025611877441	-7.6671838760376	-5.98017120361328	0.00711201597005129	-0.0286021586507559	-3.08191010844894e-05	0.00483929552137852
226	115.674964904785	-7.99185848236084	-5.72043180465698	-0.0146411629393697	-0.0302255302667618	0.00841071270406246	0.00321592413820326
227	115.674964904785	-7.6671838760376	-5.6554970741272	0.0106834331527352	-0.0165892094373703	0.0136055024340749	0.00808603875339031
228	115.674964904785	-7.6671838760376	-5.59056186676025	0.0149041991680861	-0.0133424662053585	0.000943203864153475	0.00581331877037883
229	113.077568054199	-6.3684868812561	-5.98017120361328	0.0230210572481155	-0.00977104809135199	-0.00490093370899558	0.00776136433705688
230	114.376266479492	-7.6671838760376	-5.3957576751709	0.0123068047687411	0.00808603875339031	-0.00425158534198999	0.00289124972186983
231	114.376266479492	-7.6671838760376	-6.04510593414307	0.00483929552137852	-0.000355493422830477	-0.00425158534198999	-0.00522560812532902
232	115.025611877441	-8.31653213500977	-6.11004114151001	0.00451462110504508	0.00743668992072344	0.0295145437121391	-0.00490093370899558
233	113.077568054199	-7.99185848236084	-5.9152364730835	-0.00230353930965066	0.011982130818069	0.0457482598721981	0.000293855206109583
234	114.376266479492	-7.99185848236084	-5.6554970741272	0.0191249661147594	0.0194496400654316	0.0405534692108631	-0.00197886489331722
235	115.025611877441	-6.3684868812561	-5.85030126571655	0.0136055024340749	0.0236704051494598	0.0321119390428066	-3.08191010844894e-05
236	113.077568054199	-6.69316101074219	-6.30484533309937	0.0123068047687411	0.0321119390428066	0.0334106348454952	-0.00327756232582033
237	113.726921081543	-6.69316101074219	-6.04510593414307	-0.0123684434220195	0.0249691028147936	0.00808603875339031	-0.00360223650932312
238	111.129524230957	-6.3684868812561	-5.26588773727417	0.00711201597005129	0.0373067259788513	-0.149056330323219	0.00970941036939621
239	112.42822265625	-7.99185848236084	-5.52562713623047	-0.023407369852066	0.0571118593215942	-0.128926530480385	0.00256657530553639
240	112.42822265625	-7.6671838760376	-5.46069240570068	0.000293855206109583	0.0548391379415989	-0.0945110470056534	0.00191722682211548
241	113.726921081543	-6.69316101074219	-5.72043180465698	-0.0100957229733467	0.0324366129934788	-0.0480826161801815	0.00646266713738441
242	115.674964904785	-7.99185848236084	-5.59056186676025	0.000293855206109583	0.0181509424000978	-0.0172385573387146	0.00451462110504508
243	113.726921081543	-7.01783514022827	-5.72043180465698	0.00354059832170606	0.031137915328145	0.0759429708123207	0.00256657530553639
244	114.376266479492	-6.3684868812561	-5.20095300674438	-0.000355493422830477	0.0243197549134493	0.116851933300495	0.00776136433705688
245	114.376266479492	-6.3684868812561	-5.26588773727417	0.000943203864153475	0.0288651939481497	0.132111623883247	-0.00587495695799589
246	114.376266479492	-7.6671838760376	-5.52562713623047	-0.00684897974133492	0.0220470335334539	0.15776090323925	0.000293855206109583
247	113.726921081543	-6.3684868812561	-5.6554970741272	-0.0100957229733467	0.0126314787194133	0.193150401115417	-0.00425158534198999
248	113.077568054199	-7.01783514022827	-5.98017120361328	-0.00327756232582033	-0.00295288790948689	0.180812776088715	-0.00327756232582033
249	114.376266479492	-6.69316101074219	-5.78536653518677	0.0126314787194133	-0.00912170019000769	0.0902286395430565	-3.08191010844894e-05
250	113.726921081543	-7.34250974655151	-6.11004114151001	0.012956153601408	-0.00847235135734081	-0.0318489037454128	-0.00132951640989631
251	113.726921081543	-7.34250974655151	-6.11004114151001	0.00321592413820326	-0.0260047651827335	-0.117562919855118	0.00191722682211548
252	115.025611877441	-8.64120674133301	-6.11004114151001	-3.08191010844894e-05	-0.0311995539814234	-0.147757634520531	0.00159255252219737
253	115.025611877441	-7.99185848236084	-6.36978054046631	0.00646266713738441	-0.0370436906814575	-0.152952417731285	0.00906006153672934
254	115.025611877441	-8.96588134765625	-5.59056186676025	0.0142548503354192	-0.0451605506241322	-0.0961344167590141	0.00808603875339031
255	115.674964904785	-8.64120674133301	-5.6554970741272	-3.08191010844894e-05	-0.0386670641601086	-0.0425631552934647	0.00289124972186983
256	113.726921081543	-7.01783514022827	-6.17497587203979	-0.00165419070981443	-0.0373683646321297	-0.0104203969240189	-0.00522560812532902
257	113.726921081543	-7.01783514022827	-5.98017120361328	0.00418994715437293	-0.0334722734987736	-0.00912170019000769	-0.00132951640989631
258	114.376266479492	-7.34250974655151	-6.11004114151001	0.000618529506027699	-0.0237320438027382	-0.00132951640989631	-0.00165419070981443
259	115.025611877441	-7.99185848236084	-6.04510593414307	0.00808603875339031	-0.0104203969240189	-0.00457625929266214	0.00613799272105098
260	113.077568054199	-7.99185848236084	-5.98017120361328	-0.0139918150380254	-0.00684897974133492	-0.0221086721867323	-0.000355493422830477
261	113.726921081543	-7.99185848236084	-6.04510593414307	0.00289124972186983	-0.00132951640989631	-0.0240567177534103	0.000943203864153475
262	112.42822265625	-6.69316101074219	-5.98017120361328	-0.0123684434220195	0.00711201597005129	-0.03444629535079	-0.000355493422830477
263	113.077568054199	-7.99185848236084	-5.85030126571655	-0.0162645354866982	-0.00814767740666866	-0.0175632312893867	0.00321592413820326
264	114.376266479492	-7.01783514022827	-5.98017120361328	0.00159255252219737	0.00646266713738441	0.000293855206109583	-0.00132951640989631
265	113.726921081543	-6.69316101074219	-6.36978054046631	0.0178262684494257	0.00354059832170606	0.0226963832974434	-0.00132951640989631
266	113.726921081543	-7.01783514022827	-6.36978054046631	-0.00100484199356288	-0.00132951640989631	0.00938473641872406	0.00354059832170606
267	113.077568054199	-6.69316101074219	-5.98017120361328	-0.0117190945893526	0.00418994715437293	0.0175015944987535	-0.00814767740666866
268	115.025611877441	-7.99185848236084	-5.72043180465698	0.000618529506027699	0.0113327819854021	0.00516396993771195	0.00678734155371785
269	115.025611877441	-8.31653213500977	-5.6554970741272	-0.00165419070981443	0.0132808275520802	0.0548391379415989	-0.00197886489331722
270	113.726921081543	-6.69316101074219	-5.78536653518677	0.0246444288641214	0.011982130818069	0.121397376060486	-0.00457625929266214
271	114.376266479492	-7.34250974655151	-5.52562713623047	0.0100340843200684	-3.08191010844894e-05	0.105813004076481	-0.00230353930965066
272	115.025611877441	-7.99185848236084	-5.46069240570068	-0.00490093370899558	-0.00360223650932312	0.084059827029705	-0.00360223650932312
273	114.376266479492	-7.34250974655151	-5.59056186676025	-0.0195112787187099	0.00516396993771195	0.0360080301761627	-0.00425158534198999
274	113.726921081543	-7.01783514022827	-5.3957576751709	0.0152288740500808	0.00451462110504508	-0.00327756232582033	0.000293855206109583
275	115.674964904785	-9.29055595397949	-5.26588773727417	0.0175015944987535	-0.00977104809135199	-0.0678877532482147	0.000618529506027699
276	115.674964904785	-9.29055595397949	-5.26588773727417	0.00808603875339031	-0.0250307414680719	-0.0776279792189598	-0.00522560812532902
277	114.376266479492	-9.29055595397949	-5.20095300674438	-0.00977104809135199	-0.0360696688294411	-0.0594462193548679	-0.00457625929266214
278	116.324310302734	-9.29055595397949	-5.6554970741272	0.00613799272105098	-0.0331475995481014	-0.0386670641601086	0.00321592413820326
279	115.025611877441	-8.96588134765625	-5.59056186676025	0.00808603875339031	-0.0156151866540313	0.045423585921526	0.00386527273803949
280	114.376266479492	-7.6671838760376	-5.78536653518677	-0.0133424662053585	0.011982130818069	0.0762676447629929	-0.00425158534198999
281	114.376266479492	-8.31653213500977	-5.52562713623047	-0.00165419070981443	0.0162028968334198	0.00581331877037883	0.00386527273803949
282	113.726921081543	-7.34250974655151	-5.6554970741272	-0.0113944197073579	0.0334106348454952	-0.0282774847000837	-0.00132951640989631
283	113.726921081543	-7.6671838760376	-5.72043180465698	-0.0159398596733809	0.0382807515561581	-0.0425631552934647	0.00711201597005129
284	112.42822265625	-8.31653213500977	-5.33082246780396	0.000943203864153475	0.0395794473588467	-0.0503553375601768	0.00256657530553639
285	112.42822265625	-7.99185848236084	-5.78536653518677	0.00646266713738441	0.0444495603442192	-0.0811994001269341	0.00354059832170606
286	113.077568054199	-8.31653213500977	-5.9152364730835	-0.00749832857400179	0.0262678004801273	-0.0902902781963348	0.00516396993771195
287	114.376266479492	-7.99185848236084	-5.52562713623047	-0.00230353930965066	0.013930176384747	-0.063342310488224	0.0103587592020631
288	115.025611877441	-8.64120674133301	-5.52562713623047	-0.00652430532500148	-3.08191010844894e-05	-0.0636669844388962	0.000293855206109583
289	114.376266479492	-7.34250974655151	-6.17497587203979	0.0106834331527352	0.00938473641872406	-0.0652903541922569	-3.08191010844894e-05
290	114.376266479492	-7.6671838760376	-5.6554970741272	0.00711201597005129	0.00516396993771195	-0.0867188647389412	-0.00749832857400179
291	116.324310302734	-8.31653213500977	-6.30484533309937	0.00613799272105098	0.00256657530553639	-0.136394038796425	-0.000355493422830477
292	113.726921081543	-7.01783514022827	-5.9152364730835	0.00646266713738441	0.00613799272105098	-0.126004457473755	-0.00587495695799589
293	114.376266479492	-8.31653213500977	-5.72043180465698	0.00548864435404539	0.0132808275520802	-0.0971084386110306	-0.00295288790948689
294	113.726921081543	-7.01783514022827	-6.36978054046631	0.00743668992072344	0.0155535480007529	-0.0318489037454128	-0.00100484199356288
295	113.077568054199	-7.99185848236084	-5.78536653518677	0.0100340843200684	0.00548864435404539	0.0136055024340749	0.00191722682211548
296	115.674964904785	-8.64120674133301	-5.78536653518677	-0.00944637414067984	-0.00619963090866804	0.0278911720961332	-3.08191010844894e-05
297	115.025611877441	-8.64120674133301	-5.9152364730835	-0.00230353930965066	-0.00165419070981443	0.0337353087961674	0.00159255252219737
298	116.324310302734	-9.29055595397949	-5.6554970741272	0.00126787810586393	-0.0107450718060136	0.041852168738842	0.000293855206109583
299	113.726921081543	-7.99185848236084	-5.85030126571655	0.00743668992072344	-0.00652430532500148	0.0587352328002453	-0.0026282137259841
300	115.025611877441	-8.64120674133301	-5.6554970741272	0.0217223595827818	-0.0123684434220195	0.0675014406442642	0.00256657530553639
301	114.376266479492	-7.34250974655151	-5.52562713623047	0.00516396993771195	-0.0107450718060136	0.0356833562254906	0.000618529506027699
302	113.077568054199	-7.34250974655151	-5.33082246780396	-0.0107450718060136	-0.00652430532500148	0.0223717093467712	0.00289124972186983
303	113.077568054199	-6.3684868812561	-5.3957576751709	0.000618529506027699	0.00483929552137852	0.029189869761467	0.00289124972186983
304	114.376266479492	-8.31653213500977	-5.59056186676025	-0.00490093370899558	0.00938473641872406	0.0334106348454952	0.00906006153672934
305	115.674964904785	-7.99185848236084	-5.3957576751709	-0.00490093370899558	0.0126314787194133	0.0327612869441509	-0.00132951640989631
306	113.077568054199	-7.6671838760376	-5.52562713623047	-0.00619963090866804	0.00386527273803949	0.0175015944987535	-0.00555028254166245
307	112.42822265625	-7.6671838760376	-5.26588773727417	-0.0191866029053926	0.000618529506027699	0.0272418223321438	-0.00197886489331722
308	112.42822265625	-7.6671838760376	-5.3957576751709	0.00516396993771195	-0.00457625929266214	0.0321119390428066	-0.00132951640989631
309	111.129524230957	-7.6671838760376	-5.59056186676025	-0.00165419070981443	-0.0175632312893867	0.0541897900402546	0.00418994715437293
310	114.376266479492	-7.6671838760376	-5.52562713623047	0.00581331877037883	-0.0230826959013939	0.148020669817924	0.00191722682211548
311	115.674964904785	-8.31653213500977	-5.46069240570068	0.00386527273803949	-0.00230353930965066	0.138280436396599	-0.00132951640989631
312	113.726921081543	-6.3684868812561	-5.9152364730835	0.0126314787194133	0.00126787810586393	0.0895792916417122	-0.0026282137259841
313	115.025611877441	-7.99185848236084	-5.46069240570068	-0.00392691092565656	0.012956153601408	0.0506183728575706	0.00126787810586393
314	114.376266479492	-7.01783514022827	-5.98017120361328	-0.0130177913233638	0.0145795252174139	0.0145795252174139	0.00289124972186983
315	113.726921081543	-6.69316101074219	-5.72043180465698	0.0116574559360743	0.00581331877037883	-0.0311995539814234	0.0022419011220336
316	114.376266479492	-6.69316101074219	-5.59056186676025	-0.00197886489331722	-0.000355493422830477	-0.0497059896588326	-0.00100484199356288
317	113.726921081543	-7.6671838760376	-5.72043180465698	0.00711201597005129	0.00289124972186983	-0.0698357969522476	0.00289124972186983
318	114.376266479492	-7.01783514022827	-5.6554970741272	0.000618529506027699	0.00581331877037883	-0.0902902781963348	0.00191722682211548
319	113.077568054199	-6.04381227493286	-6.36978054046631	-0.00749832857400179	0.0175015944987535	-0.0909396260976791	0.000618529506027699
320	115.025611877441	-7.34250974655151	-5.6554970741272	0.013930176384747	0.0126314787194133	-0.0617189407348633	-0.00100484199356288
321	113.077568054199	-7.01783514022827	-5.6554970741272	0.00841071270406246	-0.00782300252467394	-0.0195112787187099	-0.00587495695799589
322	115.674964904785	-8.64120674133301	-5.6554970741272	-0.00295288790948689	-0.0133424662053585	0.00516396993771195	0.000618529506027699
323	113.726921081543	-7.99185848236084	-6.30484533309937	-0.000355493422830477	-0.0263294391334057	0.0340599827468395	-0.00230353930965066
324	113.726921081543	-7.6671838760376	-6.43471527099609	-0.000680167751852423	-0.0217839982360601	0.0217223595827818	-0.00555028254166245
325	114.376266479492	-7.99185848236084	-5.78536653518677	0.00386527273803949	-0.0169138833880424	0.00711201597005129	0.00548864435404539
326	113.726921081543	-7.01783514022827	-5.98017120361328	-0.00165419070981443	-0.000680167751852423	-0.0110697457566857	-3.08191010844894e-05
327	115.025611877441	-6.3684868812561	-5.98017120361328	0.00873538758605719	-0.00619963090866804	-0.0513293594121933	0.00938473641872406
328	113.077568054199	-5.71913814544678	-6.11004114151001	0.00159255252219737	0.00646266713738441	-0.0383423902094364	-0.00684897974133492
329	112.42822265625	-7.01783514022827	-5.9152364730835	-0.00749832857400179	0.0145795252174139	-0.0428878292441368	0.0116574559360743
330	110.480178833008	-6.3684868812561	-6.30484533309937	-0.00490093370899558	0.0200989879667759	-0.0156151866540313	-0.00230353930965066
331	111.778869628906	-6.69316101074219	-5.59056186676025	-0.0123684434220195	0.00743668992072344	0.0230210572481155	-0.000680167751852423
332	112.42822265625	-6.04381227493286	-5.85030126571655	-0.00490093370899558	0.0149041991680861	0.076592318713665	-0.000355493422830477
333	115.025611877441	-7.6671838760376	-5.52562713623047	-0.0026282137259841	0.0223717093467712	0.119773998856544	-0.00555028254166245
334	115.674964904785	-6.69316101074219	-5.6554970741272	0.00548864435404539	0.00873538758605719	0.100942894816399	-3.08191010844894e-05
335	112.42822265625	-6.04381227493286	-5.52562713623047	0.0158782228827477	0.0132808275520802	0.0710728541016579	-0.00132951640989631
336	115.674964904785	-7.6671838760376	-5.33082246780396	0.0246444288641214	0.00743668992072344	0.0278911720961332	-0.00555028254166245
337	115.025611877441	-7.34250974655151	-5.9152364730835	-0.00944637414067984	0.00386527273803949	-0.00912170019000769	-0.00327756232582033
338	114.376266479492	-7.34250974655151	-5.59056186676025	0.000293855206109583	0.00354059832170606	-0.0341216214001179	-0.00295288790948689
339	116.324310302734	-7.34250974655151	-5.46069240570068	0.0165275707840919	-3.08191010844894e-05	-0.038017712533474	-0.00879702530801296
340	113.077568054199	-6.3684868812561	-5.3957576751709	-0.00197886489331722	0.00126787810586393	-0.050680011510849	0.00646266713738441
341	113.726921081543	-6.3684868812561	-5.3957576751709	-0.00392691092565656	-0.00782300252467394	-0.0477579422295094	0.00126787810586393
342	113.726921081543	-6.3684868812561	-5.26588773727417	-0.00360223650932312	-0.0175632312893867	-0.0331475995481014	-0.00652430532500148
343	116.324310302734	-8.64120674133301	-5.52562713623047	-0.00360223650932312	-0.023407369852066	-0.0347709693014622	0.0022419011220336
344	115.025611877441	-8.31653213500977	-5.33082246780396	-0.00717365415766835	-0.0227580219507217	-0.0337969474494457	0.000943203864153475
345	115.025611877441	-8.64120674133301	-5.52562713623047	0.00711201597005129	-0.0230826959013939	-0.0467839203774929	-0.000680167751852423
346	114.376266479492	-7.99185848236084	-5.52562713623047	0.00548864435404539	-0.0136671401560307	-0.0435371771454811	0.000293855206109583
347	115.025611877441	-7.99185848236084	-5.33082246780396	0.01100810803473	-0.0143164889886975	0.0360080301761627	0.00289124972186983
348	113.077568054199	-6.69316101074219	-5.52562713623047	-0.00132951640989631	-0.0204853005707264	0.0532157681882381	-0.0026282137259841
349	114.376266479492	-7.34250974655151	-5.33082246780396	0.00191722682211548	-0.0172385573387146	0.0441248863935471	0.00418994715437293
350	114.376266479492	-7.6671838760376	-5.59056186676025	0.0168522447347641	-0.0217839982360601	0.040228795260191	-0.00197886489331722
351	111.778869628906	-6.3684868812561	-5.9152364730835	-0.00327756232582033	-0.0295761823654175	-0.0026282137259841	-0.00360223650932312
352	113.726921081543	-8.31653213500977	-5.52562713623047	0.00321592413820326	-0.0337969474494457	-0.0152905117720366	0.00743668992072344
353	111.778869628906	-6.04381227493286	-6.36978054046631	0.00516396993771195	-0.0286021586507559	-0.0136671401560307	0.00743668992072344
354	111.778869628906	-6.3684868812561	-6.04510593414307	0.00711201597005129	-0.0279528107494116	-0.0256800893694162	0.0145795252174139
355	115.025611877441	-7.34250974655151	-5.26588773727417	0.00743668992072344	-0.028926832601428	-0.0227580219507217	-0.00490093370899558
356	115.025611877441	-7.99185848236084	-5.98017120361328	0.00516396993771195	-0.0162645354866982	-0.0299008563160896	-0.00490093370899558
357	115.025611877441	-7.34250974655151	-6.36978054046631	0.012956153601408	-0.000355493422830477	-0.0334722734987736	0.00159255252219737
358	113.077568054199	-6.3684868812561	-6.49965000152588	-0.00165419070981443	0.01100810803473	0.0113327819854021	0.00321592413820326
359	113.726921081543	-6.69316101074219	-6.56458520889282	-0.0123684434220195	0.025618452578783	0.0597092546522617	-0.00100484199356288
360	113.726921081543	-7.34250974655151	-6.23991060256958	-0.00490093370899558	0.0278911720961332	0.0486703291535378	-0.00132951640989631
361	113.726921081543	-7.01783514022827	-5.85030126571655	0.000618529506027699	0.0136055024340749	0.0265924744307995	-3.08191010844894e-05
362	114.376266479492	-6.3684868812561	-5.98017120361328	-0.00587495695799589	0.0376313999295235	-0.00522560812532902	0.00776136433705688
363	113.726921081543	-7.01783514022827	-5.52562713623047	0.00126787810586393	0.0460729338228703	-0.03444629535079	0.00191722682211548
364	115.025611877441	-7.6671838760376	-5.59056186676025	-0.00717365415766835	0.0564625114202499	-0.0513293594121933	-0.00360223650932312
365	114.376266479492	-7.6671838760376	-5.6554970741272	-0.00587495695799589	0.0412028171122074	-0.0669137313961983	-0.00132951640989631
366	113.726921081543	-7.99185848236084	-5.78536653518677	0.00159255252219737	0.0230210572481155	-0.0643163323402405	-0.00392691092565656
367	113.077568054199	-7.01783514022827	-5.6554970741272	0.00159255252219737	0.0165275707840919	0.00613799272105098	-0.00619963090866804
368	115.025611877441	-7.01783514022827	-5.46069240570068	0.00321592413820326	0.00613799272105098	0.0519170723855495	-0.00100484199356288
369	115.674964904785	-6.3684868812561	-5.85030126571655	0.00256657530553639	-0.00295288790948689	0.052891094237566	-3.08191010844894e-05
370	116.324310302734	-7.6671838760376	-5.72043180465698	0.0233457311987877	-0.00587495695799589	0.0447742342948914	-0.00684897974133492
371	113.726921081543	-6.3684868812561	-5.6554970741272	0.00451462110504508	-0.00327756232582033	0.0249691028147936	-0.00587495695799589
372	113.726921081543	-7.99185848236084	-5.26588773727417	-0.00360223650932312	0.0103587592020631	-0.00360223650932312	0.00516396993771195
373	113.077568054199	-7.34250974655151	-5.59056186676025	0.00548864435404539	0.0116574559360743	-0.000680167751852423	-0.00197886489331722
374	110.480178833008	-6.3684868812561	-5.26588773727417	0.00354059832170606	0.0210730116814375	0.100293546915054	0.00938473641872406
375	112.42822265625	-6.69316101074219	-5.26588773727417	0.01847561635077	0.0213976856321096	0.183734834194183	0.000943203864153475
376	113.077568054199	-6.69316101074219	-5.46069240570068	0.0106834331527352	0.0168522447347641	0.103215612471104	-0.00100484199356288
377	115.025611877441	-6.3684868812561	-5.59056186676025	-0.0175632312893867	0.0152288740500808	0.0171769186854362	0.00418994715437293
378	113.077568054199	-6.04381227493286	-5.85030126571655	0.0168522447347641	0.013930176384747	-0.0597708933055401	0.000293855206109583
379	115.674964904785	-7.6671838760376	-5.72043180465698	0.0145795252174139	0.0158782228827477	-0.130225226283073	0.00386527273803949
380	113.726921081543	-6.04381227493286	-5.9152364730835	0.00548864435404539	0.0126314787194133	-0.173406913876534	-0.00684897974133492
381	113.726921081543	-6.69316101074219	-6.04510593414307	0.00873538758605719	0.00678734155371785	-0.175030276179314	0.00354059832170606
382	115.674964904785	-7.6671838760376	-5.72043180465698	-0.0126931173726916	0.011982130818069	-0.126329123973846	0.00256657530553639
383	112.42822265625	-6.3684868812561	-6.49965000152588	-0.00522560812532902	0.0100340843200684	-0.116913571953773	-0.00132951640989631
384	116.973663330078	-7.6671838760376	-6.11004114151001	0.00646266713738441	0.00386527273803949	-0.0993811637163162	0.00256657530553639
385	115.025611877441	-7.99185848236084	-6.04510593414307	0.00646266713738441	-0.00197886489331722	-0.101653881371021	-0.000355493422830477
386	114.376266479492	-7.34250974655151	-6.23991060256958	-0.00165419070981443	-0.0117190945893526	-0.104575946927071	-0.00652430532500148
387	113.726921081543	-7.6671838760376	-6.11004114151001	-0.00522560812532902	-0.00814767740666866	-0.0669137313961983	0.00386527273803949
388	114.376266479492	-7.99185848236084	-5.98017120361328	-0.000680167751852423	-0.00457625929266214	0.066202737390995	-0.00684897974133492
389	114.376266479492	-8.64120674133301	-5.98017120361328	0.00354059832170606	0.0142548503354192	-0.0370436906814575	0.00354059832170606
390	115.025611877441	-8.31653213500977	-6.11004114151001	-0.0104203969240189	0.0181509424000978	-0.0711344927549362	-0.00100484199356288
391	115.025611877441	-7.6671838760376	-6.11004114151001	0.00970941036939621	0.00483929552137852	-0.0857448354363441	-0.00197886489331722
392	113.077568054199	-6.69316101074219	-6.11004114151001	0.00548864435404539	0.0103587592020631	-0.0945110470056534	-0.000355493422830477
393	115.025611877441	-7.6671838760376	-6.04510593414307	-0.0175632312893867	0.00548864435404539	-0.0688617751002312	-0.000680167751852423
394	113.077568054199	-7.01783514022827	-5.98017120361328	0.00776136433705688	-0.00197886489331722	-0.02697878703475	-0.00360223650932312
395	111.778869628906	-7.01783514022827	-6.17497587203979	-0.000355493422830477	-0.00522560812532902	-0.00652430532500148	0.00354059832170606
396	111.778869628906	-7.01783514022827	-6.36978054046631	-0.0172385573387146	-0.00490093370899558	-0.00100484199356288	-0.00619963090866804
397	113.077568054199	-7.34250974655151	-5.9152364730835	-0.0198359526693821	-0.0286021586507559	0.0171769186854362	0.0145795252174139
398	115.025611877441	-7.99185848236084	-5.59056186676025	-0.00327756232582033	-0.0162645354866982	0.0353586822748184	-0.00100484199356288
399	116.324310302734	-8.31653213500977	-5.33082246780396	-0.0120437685400248	-0.00977104809135199	0.0434755384922028	0.000618529506027699
400	113.726921081543	-7.01783514022827	-5.6554970741272	0.00646266713738441	-0.0188619289547205	0.0275664981454611	-0.00847235135734081
401	113.726921081543	-6.69316101074219	-5.26588773727417	0.0123068047687411	-0.0117190945893526	0.0194496400654316	0.00159255252219737
402	116.324310302734	-7.99185848236084	-5.72043180465698	0.00159255252219737	-0.0123684434220195	0.0123068047687411	0.00386527273803949
403	113.077568054199	-7.01783514022827	-6.30484533309937	-0.00587495695799589	-0.0195112787187099	0.0230210572481155	0.00386527273803949
404	115.025611877441	-8.31653213500977	-5.72043180465698	0.000618529506027699	-0.00522560812532902	0.00516396993771195	-0.00327756232582033
405	116.324310302734	-7.99185848236084	-5.3957576751709	0.00483929552137852	0.00678734155371785	0.0376313999295235	0.00159255252219737
406	115.674964904785	-8.31653213500977	-5.3957576751709	-0.00132951640989631	0.0142548503354192	0.0642546936869621	0.000943203864153475
407	115.674964904785	-7.99185848236084	-5.52562713623047	0.00938473641872406	0.020423661917448	0.076592318713665	0.0022419011220336
408	115.674964904785	-8.64120674133301	-5.33082246780396	0.00256657530553639	0.0259431265294552	0.0226963832974434	0.00354059832170606
409	116.324310302734	-9.29055595397949	-5.52562713623047	-0.00457625929266214	0.0220470335334539	-0.0237320438027382	0.0022419011220336
410	113.726921081543	-8.31653213500977	-5.59056186676025	-0.00847235135734081	0.0197743140161037	-0.0607449151575565	-0.00327756232582033
411	116.324310302734	-9.61522960662842	-5.52562713623047	0.00418994715437293	0.0213976856321096	-0.0597708933055401	-0.00522560812532902
412	113.726921081543	-7.99185848236084	-5.72043180465698	0.00743668992072344	0.0113327819854021	-0.0662643760442734	0.00841071270406246
413	115.674964904785	-8.31653213500977	-5.85030126571655	-0.00197886489331722	0.0113327819854021	-0.0276281367987394	-0.00100484199356288
414	115.674964904785	-7.6671838760376	-5.3957576751709	0.0126314787194133	0.0142548503354192	0.0353586822748184	-0.00619963090866804
415	114.376266479492	-7.34250974655151	-5.78536653518677	-0.00684897974133492	-0.00360223650932312	0.0843845009803772	-0.00230353930965066
416	114.376266479492	-6.69316101074219	-6.04510593414307	-0.000680167751852423	-0.0230826959013939	0.0795143842697144	0.00191722682211548
417	113.077568054199	-8.31653213500977	-5.59056186676025	0.00646266713738441	-0.0256800893694162	0.0756182968616486	0.00841071270406246
418	113.077568054199	-8.64120674133301	-6.04510593414307	-0.00619963090866804	-0.0195112787187099	0.0720468759536743	0.00938473641872406
419	111.778869628906	-7.01783514022827	-5.85030126571655	-0.00295288790948689	-0.0253554154187441	0.0353586822748184	0.00289124972186983
420	114.376266479492	-7.99185848236084	-5.78536653518677	-0.00749832857400179	-0.0113944197073579	0.0106834331527352	0.00354059832170606
421	115.674964904785	-7.99185848236084	-5.52562713623047	-0.000355493422830477	-0.0311995539814234	-0.00912170019000769	-0.00100484199356288
422	115.025611877441	-8.31653213500977	-6.17497587203979	-0.00425158534198999	-0.00847235135734081	-0.0217839982360601	0.000943203864153475
423	113.726921081543	-6.69316101074219	-6.43471527099609	-0.00327756232582033	-0.0221086721867323	-0.023407369852066	0.00581331877037883
424	113.726921081543	-7.99185848236084	-6.17497587203979	0.00386527273803949	-0.00749832857400179	0.0343846566975117	-0.00619963090866804
425	115.674964904785	-8.31653213500977	-5.85030126571655	-0.00944637414067984	-0.0156151866540313	0.135358363389969	-0.00555028254166245
426	115.025611877441	-8.64120674133301	-6.36978054046631	0.025618452578783	-0.0143164889886975	0.127241507172585	-0.00392691092565656
427	114.376266479492	-7.34250974655151	-6.17497587203979	-0.00230353930965066	-0.0221086721867323	0.0671767666935921	0.00451462110504508
428	113.077568054199	-7.34250974655151	-6.36978054046631	-0.0123684434220195	0.000618529506027699	0.0106834331527352	0.00159255252219737
429	116.324310302734	-7.99185848236084	-5.9152364730835	0.00483929552137852	-0.00912170019000769	-0.0357449948787689	0.00354059832170606
430	114.376266479492	-7.99185848236084	-5.59056186676025	0.00906006153672934	0.000618529506027699	-0.0445111989974976	0.000293855206109583
431	115.674964904785	-8.31653213500977	-5.52562713623047	0.0142548503354192	-0.00652430532500148	-0.0393164120614529	-0.00977104809135199
432	115.025611877441	-9.29055595397949	-5.46069240570068	0.00126787810586393	-0.00782300252467394	-0.0302255302667618	0.00191722682211548
433	113.077568054199	-8.64120674133301	-5.3957576751709	0.00289124972186983	-0.00522560812532902	-0.0211346503347158	0.00126787810586393
434	113.726921081543	-7.99185848236084	-5.59056186676025	0.0152288740500808	-0.00782300252467394	-0.0230826959013939	-0.00132951640989631
435	113.726921081543	-7.34250974655151	-5.72043180465698	0.000943203864153475	-3.08191010844894e-05	-0.028926832601428	0.000618529506027699
436	114.376266479492	-7.34250974655151	-5.85030126571655	-0.00555028254166245	0.000618529506027699	-0.0386670641601086	-0.00197886489331722
437	113.077568054199	-7.01783514022827	-5.78536653518677	0.00516396993771195	0.000293855206109583	-0.0367190167307854	0.00256657530553639
438	113.726921081543	-7.99185848236084	-5.59056186676025	0.00548864435404539	-0.00652430532500148	-0.0402904339134693	0.00289124972186983
439	111.129524230957	-6.69316101074219	-5.46069240570068	0.00678734155371785	0.00386527273803949	-0.0295761823654175	0.00159255252219737
440	111.129524230957	-7.34250974655151	-5.26588773727417	-0.00197886489331722	-0.00684897974133492	-0.021459324285388	0.00516396993771195
441	112.42822265625	-7.6671838760376	-5.72043180465698	-0.0146411629393697	0.00938473641872406	0.0100340843200684	-0.00132951640989631
442	111.778869628906	-7.34250974655151	-5.52562713623047	-0.00165419070981443	-0.00295288790948689	0.0441248863935471	0.00711201597005129
443	115.025611877441	-8.31653213500977	-5.59056186676025	-0.0026282137259841	0.00678734155371785	0.0756182968616486	0.00516396993771195
444	114.376266479492	-7.6671838760376	-5.78536653518677	-0.00879702530801296	0.0155535480007529	0.0782156884670258	0.00321592413820326
445	114.376266479492	-7.01783514022827	-5.72043180465698	0.000618529506027699	0.0171769186854362	0.0788650363683701	0.00289124972186983
446	113.077568054199	-7.01783514022827	-5.6554970741272	0.0194496400654316	0.01100810803473	0.045423585921526	-0.00392691092565656
447	114.376266479492	-7.01783514022827	-6.36978054046631	0.013930176384747	0.0181509424000978	0.00906006153672934	-0.00490093370899558
448	115.674964904785	-7.01783514022827	-6.69445466995239	-0.00717365415766835	-0.00360223650932312	-0.00977104809135199	0.00483929552137852
449	115.674964904785	-8.31653213500977	-6.23991060256958	-0.000355493422830477	0.0022419011220336	-0.0266541130840778	0.00191722682211548
450	114.376266479492	-7.6671838760376	-6.11004114151001	0.0022419011220336	0.00613799272105098	-0.0227580219507217	-0.00457625929266214
451	115.674964904785	-7.99185848236084	-5.46069240570068	0.00743668992072344	-0.00100484199356288	-0.021459324285388	-0.00100484199356288
452	114.376266479492	-7.01783514022827	-6.17497587203979	0.0132808275520802	0.00808603875339031	-0.0204853005707264	-0.00197886489331722
453	115.025611877441	-7.99185848236084	-5.26588773727417	-0.0159398596733809	-0.00360223650932312	0.00516396993771195	0.00613799272105098
454	115.025611877441	-8.31653213500977	-5.9152364730835	0.00483929552137852	-0.0136671401560307	0.0408781431615353	0.00451462110504508
455	113.726921081543	-7.99185848236084	-6.56458520889282	0.00743668992072344	-0.0276281367987394	0.0908779874444008	-0.00327756232582033
456	113.726921081543	-7.99185848236084	-6.36978054046631	0.0152288740500808	-0.0328229255974293	0.0694494843482971	-0.00132951640989631
457	113.077568054199	-6.69316101074219	-6.17497587203979	0.0152288740500808	-0.0480826161801815	0.0363327041268349	-0.0026282137259841
458	114.376266479492	-6.69316101074219	-6.11004114151001	-0.00490093370899558	-0.0240567177534103	-0.00912170019000769	0.0022419011220336
459	113.726921081543	-6.3684868812561	-6.11004114151001	0.01100810803473	0.0116574559360743	-0.0266541130840778	-0.00327756232582033
460	113.726921081543	-7.99185848236084	-5.85030126571655	-0.00457625929266214	0.0327612869441509	-0.0237320438027382	0.000943203864153475
461	112.42822265625	-6.3684868812561	-6.43471527099609	0.000293855206109583	0.0590599067509174	-0.0276281367987394	-0.00457625929266214
462	111.778869628906	-7.01783514022827	-5.85030126571655	-0.00814767740666866	0.0700988322496414	-0.0337969474494457	0.00678734155371785
463	111.778869628906	-7.34250974655151	-5.72043180465698	-0.00977104809135199	0.0736702531576157	-0.00814767740666866	-0.00490093370899558
464	113.726921081543	-7.34250974655151	-5.3957576751709	-0.0100957229733467	0.0678261145949364	0.0580858811736107	0.00516396993771195
465	115.674964904785	-7.99185848236084	-5.9152364730835	0.00938473641872406	0.0509430468082428	0.125293463468552	-0.00132951640989631
466	115.674964904785	-7.34250974655151	-5.33082246780396	0.01100810803473	0.0343846566975117	0.0843845009803772	-3.08191010844894e-05
467	115.025611877441	-7.6671838760376	-5.3957576751709	-0.00425158534198999	0.0103587592020631	0.0246444288641214	0.000293855206109583
468	115.674964904785	-7.34250974655151	-5.52562713623047	-0.00165419070981443	-0.00100484199356288	-0.0227580219507217	-0.00717365415766835
469	113.726921081543	-6.69316101074219	-5.9152364730835	0.0145795252174139	-0.0156151866540313	-0.0516540370881557	-0.00619963090866804
470	113.726921081543	-7.34250974655151	-5.85030126571655	-0.00977104809135199	-0.0204853005707264	-0.0789266750216484	-0.00717365415766835
471	114.376266479492	-7.01783514022827	-5.6554970741272	0.00970941036939621	-0.017887907102704	-0.0850954875349998	0.0022419011220336
472	116.973663330078	-7.34250974655151	-5.33082246780396	0.000618529506027699	-0.00977104809135199	-0.0912643000483513	0.000618529506027699
473	113.726921081543	-6.3684868812561	-5.6554970741272	0.012956153601408	-0.00165419070981443	-0.0539267547428608	0.00321592413820326
474	116.973663330078	-7.99185848236084	-5.78536653518677	0.0165275707840919	0.000618529506027699	-0.0591215454041958	0.00613799272105098
475	114.376266479492	-6.3684868812561	-5.9152364730835	0.00159255252219737	-0.0026282137259841	-0.0643163323402405	-0.00522560812532902
476	114.376266479492	-7.99185848236084	-5.6554970741272	-0.00522560812532902	-0.0152905117720366	-0.0896409302949905	-0.00457625929266214
477	113.726921081543	-7.6671838760376	-5.78536653518677	-0.00197886489331722	-0.00587495695799589	-0.0938616991043091	-0.00132951640989631
478	113.077568054199	-7.6671838760376	-5.46069240570068	0.00581331877037883	-0.00782300252467394	-0.10587465018034	-0.000355493422830477
479	115.674964904785	-8.96588134765625	-5.13601779937744	-0.00360223650932312	0.0022419011220336	-0.0834721177816391	-3.08191010844894e-05
480	115.674964904785	-7.6671838760376	-6.11004114151001	0.0149041991680861	-0.00230353930965066	-0.0402904339134693	-3.08191010844894e-05
481	115.025611877441	-6.69316101074219	-5.98017120361328	-0.00587495695799589	0.000293855206109583	-0.0188619289547205	0.00321592413820326
482	114.376266479492	-7.34250974655151	-5.59056186676025	-0.000355493422830477	-0.0026282137259841	0.0210730116814375	0.00711201597005129
483	113.726921081543	-7.01783514022827	-6.17497587203979	0.00126787810586393	-0.00555028254166245	0.0899039655923843	0.00678734155371785
484	111.129524230957	-6.04381227493286	-6.11004114151001	-0.00457625929266214	0.0022419011220336	0.103864960372448	-0.00197886489331722
485	109.830825805664	-6.69316101074219	-5.85030126571655	-0.00944637414067984	0.00873538758605719	0.0762676447629929	-0.00100484199356288
486	111.778869628906	-6.3684868812561	-5.33082246780396	-0.00327756232582033	0.0136055024340749	0.0694494843482971	-0.00132951640989631
487	112.42822265625	-6.69316101074219	-6.43471527099609	-0.0104203969240189	0.0226963832974434	0.0230210572481155	0.00256657530553639
488	114.376266479492	-6.3684868812561	-6.30484533309937	-0.00100484199356288	0.0200989879667759	0.00646266713738441	0.00451462110504508
489	115.025611877441	-7.34250974655151	-6.17497587203979	0.00841071270406246	0.0149041991680861	0.0103587592020631	-0.00490093370899558
490	113.077568054199	-6.69316101074219	-6.36978054046631	0.00126787810586393	0.00808603875339031	0.00678734155371785	-0.00684897974133492
491	113.077568054199	-6.04381227493286	-5.78536653518677	-0.00197886489331722	-0.0156151866540313	0.0376313999295235	-0.00717365415766835
492	115.674964904785	-7.6671838760376	-5.46069240570068	0.00678734155371785	-0.0240567177534103	0.104514308273792	0.00613799272105098
493	113.077568054199	-6.3684868812561	-6.04510593414307	0.00418994715437293	-0.0237320438027382	0.0941247344017029	-0.00360223650932312
494	115.025611877441	-7.6671838760376	-5.6554970741272	-0.00327756232582033	-0.0201606266200542	0.0814624354243279	0.00678734155371785
495	115.025611877441	-7.6671838760376	-5.6554970741272	0.00548864435404539	-0.0208099745213985	0.0684754624962807	-0.00327756232582033
496	115.674964904785	-7.34250974655151	-5.6554970741272	0.0217223595827818	-0.0221086721867323	0.011982130818069	-0.00230353930965066
497	115.025611877441	-7.01783514022827	-5.52562713623047	-0.0133424662053585	-0.0334722734987736	-0.0360696688294411	0.00418994715437293
498	115.025611877441	-7.6671838760376	-5.13601779937744	-0.023407369852066	-0.023407369852066	-0.0672384053468704	0.000618529506027699
499	116.324310302734	-8.96588134765625	-5.33082246780396	0.00711201597005129	-0.0198359526693821	-0.0899656042456627	0.00256657530553639
500	113.726921081543	-7.34250974655151	-5.6554970741272	-0.00295288790948689	-0.00782300252467394	-0.0984071344137192	-0.0026282137259841
501	115.674964904785	-8.96588134765625	-5.59056186676025	-0.00847235135734081	-0.00100484199356288	-0.0893162563443184	0.000618529506027699
502	113.726921081543	-6.69316101074219	-5.78536653518677	-0.0126931173726916	-0.00977104809135199	-0.0662643760442734	0.00678734155371785
503	115.025611877441	-7.99185848236084	-5.9152364730835	-0.00360223650932312	0.00776136433705688	-0.0224333461374044	0.00548864435404539
504	114.376266479492	-7.6671838760376	-6.04510593414307	0.0314625911414623	0.00646266713738441	0.0590599067509174	0.00159255252219737
505	113.077568054199	-6.3684868812561	-5.46069240570068	-0.0120437685400248	0.00906006153672934	0.102566264569759	-0.00360223650932312
506	113.726921081543	-6.69316101074219	-5.98017120361328	0.0103587592020631	0.00256657530553639	0.0950987562537193	-0.000355493422830477
507	113.077568054199	-6.69316101074219	-5.85030126571655	0.00126787810586393	0.00451462110504508	0.041852168738842	0.00386527273803949
508	112.42822265625	-7.99185848236084	-5.59056186676025	0.00354059832170606	0.0158782228827477	-0.0438618510961533	0.00126787810586393
509	112.42822265625	-6.3684868812561	-5.3957576751709	-0.00749832857400179	0.0171769186854362	-0.0626929625868797	-0.0104203969240189
510	113.077568054199	-6.3684868812561	-5.59056186676025	-0.00879702530801296	0.00418994715437293	-0.098082460463047	-0.00295288790948689
511	115.025611877441	-6.69316101074219	-5.98017120361328	0.0162028968334198	-0.00457625929266214	-0.0789266750216484	0.000943203864153475
512	114.376266479492	-7.6671838760376	-5.85030126571655	0.00321592413820326	-0.00425158534198999	-0.0695111230015755	0.00516396993771195
513	115.674964904785	-7.01783514022827	-6.11004114151001	-0.0159398596733809	-0.00100484199356288	-0.0500306636095047	0.00418994715437293
514	113.077568054199	-7.34250974655151	-6.04510593414307	0.0181509424000978	0.00289124972186983	-0.0169138833880424	0.00548864435404539
515	116.324310302734	-8.31653213500977	-5.78536653518677	-0.00555028254166245	0.000943203864153475	-3.08191010844894e-05	0.00289124972186983
516	114.376266479492	-7.6671838760376	-6.43471527099609	0.0162028968334198	0.00841071270406246	0.0126314787194133	-0.00425158534198999
517	115.674964904785	-7.6671838760376	-5.9152364730835	0.00483929552137852	-0.00392691092565656	0.01847561635077	-0.00327756232582033
518	115.674964904785	-7.6671838760376	-5.85030126571655	0.00808603875339031	0.000943203864153475	0.0447742342948914	0.00354059832170606
519	114.376266479492	-8.31653213500977	-5.46069240570068	-0.00490093370899558	0.00159255252219737	0.0623066499829292	0.0103587592020631
520	113.077568054199	-6.69316101074219	-5.85030126571655	0.00970941036939621	0.00418994715437293	0.0145795252174139	-0.00879702530801296
521	114.376266479492	-8.64120674133301	-5.52562713623047	0.00711201597005129	0.00451462110504508	0.0136055024340749	-0.00132951640989631
522	113.726921081543	-7.99185848236084	-5.6554970741272	0.00808603875339031	-0.00619963090866804	-0.0282774847000837	0.00256657530553639
523	113.726921081543	-9.29055595397949	-5.3957576751709	-0.0126931173726916	-0.000680167751852423	-0.0445111989974976	0.00451462110504508
524	116.324310302734	-8.96588134765625	-5.6554970741272	0.00743668992072344	0.00938473641872406	-0.0237320438027382	0.00321592413820326
525	114.376266479492	-8.64120674133301	-5.98017120361328	-0.00522560812532902	0.00613799272105098	0.00938473641872406	0.00256657530553639
526	115.025611877441	-7.99185848236084	-6.17497587203979	-0.0195112787187099	0.0168522447347641	-3.08191010844894e-05	0.0022419011220336
527	115.025611877441	-7.34250974655151	-5.52562713623047	-0.0104203969240189	0.0123068047687411	0.013930176384747	-0.00782300252467394
528	114.376266479492	-8.31653213500977	-5.52562713623047	0.00548864435404539	0.00516396993771195	0.0165275707840919	0.00548864435404539
529	111.129524230957	-7.01783514022827	-5.72043180465698	0.0103587592020631	0.00678734155371785	0.00808603875339031	-0.000680167751852423
530	112.42822265625	-7.99185848236084	-5.20095300674438	-0.0185372550040483	-0.00197886489331722	-0.00684897974133492	-3.08191010844894e-05
531	113.077568054199	-8.64120674133301	-5.33082246780396	0.00548864435404539	-0.0224333461374044	0.0103587592020631	-0.00197886489331722
532	111.778869628906	-7.01783514022827	-5.72043180465698	0.00354059832170606	-0.0208099745213985	0.00873538758605719	0.0106834331527352
533	115.674964904785	-8.31653213500977	-5.46069240570068	0.00516396993771195	-0.023407369852066	0.00354059832170606	0.00321592413820326
534	113.726921081543	-7.34250974655151	-5.78536653518677	0.0103587592020631	-0.0159398596733809	-0.0107450718060136	0.000943203864153475
535	116.324310302734	-8.64120674133301	-5.46069240570068	0.00354059832170606	-0.00912170019000769	-0.0195112787187099	0.000293855206109583
536	114.376266479492	-7.6671838760376	-5.59056186676025	0.00354059832170606	-0.0169138833880424	-0.0149658378213644	-0.00587495695799589
537	115.674964904785	-8.31653213500977	-5.52562713623047	0.0022419011220336	0.000943203864153475	0.00191722682211548	0.00516396993771195
538	114.376266479492	-7.99185848236084	-5.52562713623047	-0.00100484199356288	0.00289124972186983	0.00354059832170606	0.00678734155371785
539	114.376266479492	-7.99185848236084	-5.85030126571655	0.0158782228827477	0.0149041991680861	0.0145795252174139	-3.08191010844894e-05
540	115.674964904785	-8.64120674133301	-5.72043180465698	0.0220470335334539	0.0168522447347641	0.00581331877037883	-0.00425158534198999
541	113.077568054199	-7.6671838760376	-5.59056186676025	-0.00749832857400179	0.0191249661147594	0.0308132413774729	-0.00197886489331722
542	115.674964904785	-7.99185848236084	-5.46069240570068	-0.00522560812532902	0.0136055024340749	0.0282158460468054	0.000943203864153475
543	113.077568054199	-7.01783514022827	-5.52562713623047	-0.00327756232582033	0.0100340843200684	0.115228563547134	-0.000680167751852423
544	113.077568054199	-7.6671838760376	-6.04510593414307	0.00483929552137852	0.0158782228827477	0.179838746786118	0.00289124972186983
545	113.077568054199	-7.99185848236084	-5.9152364730835	-0.00587495695799589	0.0142548503354192	0.143799901008606	-0.00977104809135199
546	113.077568054199	-8.64120674133301	-5.78536653518677	-0.00327756232582033	0.0123068047687411	0.0749689489603043	-0.00132951640989631
547	115.674964904785	-8.31653213500977	-5.85030126571655	0.0113327819854021	-0.00392691092565656	-0.0026282137259841	-0.00327756232582033
548	115.025611877441	-9.29055595397949	-5.46069240570068	0.00386527273803949	0.0103587592020631	-0.0600955672562122	0.00841071270406246
549	114.376266479492	-7.34250974655151	-5.6554970741272	0.00451462110504508	0.0152288740500808	-0.0935370251536369	0.00678734155371785
550	115.025611877441	-7.34250974655151	-5.46069240570068	-0.00587495695799589	0.00548864435404539	-0.125679776072502	0.00126787810586393
551	115.674964904785	-8.31653213500977	-5.59056186676025	0.000293855206109583	0.00516396993771195	-0.11334215849638	-0.00100484199356288
552	111.778869628906	-6.69316101074219	-5.9152364730835	-0.00197886489331722	0.0106834331527352	-0.0837967917323112	-0.000355493422830477
553	111.778869628906	-7.99185848236084	-5.52562713623047	-0.00100484199356288	0.0106834331527352	-0.0740565657615662	-0.000355493422830477
554	113.077568054199	-7.99185848236084	-5.98017120361328	-0.00392691092565656	0.0158782228827477	-0.0467839203774929	0.00321592413820326
555	113.726921081543	-7.6671838760376	-6.17497587203979	-0.00879702530801296	0.00613799272105098	-0.0464592464268208	-0.000355493422830477
556	115.025611877441	-7.6671838760376	-5.52562713623047	-0.00749832857400179	0.00354059832170606	-0.0286021586507559	0.00126787810586393
557	115.674964904785	-8.31653213500977	-5.52562713623047	-0.0126931173726916	-0.00392691092565656	-0.0273034609854221	-0.00392691092565656
558	115.674964904785	-8.31653213500977	-5.6554970741272	-0.00717365415766835	-0.00912170019000769	-0.0201606266200542	-0.000355493422830477
559	115.025611877441	-7.6671838760376	-5.6554970741272	0.0155535480007529	-0.0204853005707264	-0.00100484199356288	-0.00230353930965066
560	116.324310302734	-8.31653213500977	-6.23991060256958	0.00256657530553639	-0.0208099745213985	-0.0107450718060136	-0.00100484199356288
561	114.376266479492	-7.6671838760376	-5.85030126571655	-0.00100484199356288	-0.0198359526693821	0.00743668992072344	-0.00490093370899558
562	113.726921081543	-7.6671838760376	-5.78536653518677	-3.08191010844894e-05	-0.0204853005707264	-0.00782300252467394	-0.00522560812532902
563	115.025611877441	-7.99185848236084	-5.3957576751709	0.013930176384747	-0.0165892094373703	-0.00912170019000769	-0.00197886489331722
564	113.726921081543	-7.01783514022827	-5.78536653518677	-3.08191010844894e-05	0.00808603875339031	0.0194496400654316	0.00548864435404539
565	112.42822265625	-7.01783514022827	-5.85030126571655	-0.00197886489331722	0.0126314787194133	0.0707481801509857	-0.00197886489331722
566	113.077568054199	-7.34250974655151	-5.85030126571655	-0.0126931173726916	0.0149041991680861	0.0921766832470894	0.00418994715437293
567	115.025611877441	-7.99185848236084	-5.52562713623047	0.000293855206109583	0.0116574559360743	0.0379560738801956	0.000618529506027699
568	113.726921081543	-7.6671838760376	-5.6554970741272	0.00613799272105098	0.013930176384747	0.0145795252174139	0.00256657530553639
569	114.376266479492	-8.31653213500977	-5.52562713623047	0.0152288740500808	0.0132808275520802	0.00581331877037883	0.00873538758605719
570	115.025611877441	-8.64120674133301	-5.33082246780396	-0.00814767740666866	-0.00132951640989631	-0.0146411629393697	-0.00619963090866804
571	113.726921081543	-7.6671838760376	-6.23991060256958	0.00873538758605719	0.00191722682211548	-0.0195112787187099	-0.00100484199356288
572	115.025611877441	-7.34250974655151	-5.9152364730835	0.0158782228827477	-0.00522560812532902	-0.0182125810533762	-0.000355493422830477
573	113.726921081543	-7.34250974655151	-5.6554970741272	0.00841071270406246	-0.02697878703475	-0.0276281367987394	-0.00360223650932312
574	115.025611877441	-8.31653213500977	-5.46069240570068	0.00451462110504508	-0.00360223650932312	-0.0224333461374044	-0.00425158534198999
575	114.376266479492	-8.31653213500977	-5.3957576751709	0.0207483377307653	-0.0113944197073579	-0.0139918150380254	-0.000680167751852423
576	113.726921081543	-8.31653213500977	-5.33082246780396	-0.000355493422830477	-0.000680167751852423	-0.0175632312893867	-0.00132951640989631
577	111.778869628906	-7.99185848236084	-5.72043180465698	-0.0120437685400248	-0.00652430532500148	-0.0175632312893867	0.00289124972186983
578	113.077568054199	-8.31653213500977	-5.52562713623047	-0.0191866029053926	-0.00457625929266214	-0.0130177913233638	-0.00360223650932312
579	112.42822265625	-7.34250974655151	-5.78536653518677	0.00321592413820326	0.00289124972186983	-0.0100957229733467	-0.000680167751852423
580	113.726921081543	-8.31653213500977	-5.52562713623047	0.00548864435404539	0.00808603875339031	-0.0100957229733467	-0.00912170019000769
581	113.077568054199	-7.01783514022827	-5.46069240570068	-0.00457625929266214	0.00418994715437293	-0.0185372550040483	-0.000680167751852423
582	113.726921081543	-7.6671838760376	-5.52562713623047	-0.00749832857400179	0.00354059832170606	-0.00230353930965066	0.0103587592020631
583	115.025611877441	-8.31653213500977	-5.46069240570068	-0.00490093370899558	0.00516396993771195	0.011982130818069	0.00386527273803949
584	115.025611877441	-7.6671838760376	-5.72043180465698	0.00581331877037883	0.00483929552137852	0.0519170723855495	-0.00165419070981443
585	114.376266479492	-7.6671838760376	-6.11004114151001	0.00516396993771195	0.000293855206109583	0.0467222817242146	-0.00847235135734081
586	113.726921081543	-7.01783514022827	-5.9152364730835	0.0136055024340749	0.00256657530553639	0.0775663405656815	-0.00619963090866804
587	113.726921081543	-7.6671838760376	-5.6554970741272	0.000293855206109583	0.0100340843200684	0.0782156884670258	0.000943203864153475
588	113.726921081543	-7.01783514022827	-5.59056186676025	0.00321592413820326	0.0165275707840919	0.112955838441849	-0.00619963090866804
589	114.376266479492	-7.34250974655151	-5.46069240570068	-0.00457625929266214	0.0194496400654316	0.16685177385807	0.0132808275520802
590	115.674964904785	-7.99185848236084	-6.30484533309937	0.00483929552137852	0.0188002903014421	0.124319441616535	-0.000355493422830477
591	115.025611877441	-7.99185848236084	-6.43471527099609	0.0155535480007529	0.0103587592020631	0.040228795260191	-0.00230353930965066
592	115.025611877441	-9.61522960662842	-5.59056186676025	0.00613799272105098	0.00581331877037883	-0.0341216214001179	0.00743668992072344
593	115.025611877441	-9.61522960662842	-5.59056186676025	-0.00814767740666866	0.00548864435404539	-0.124705754220486	0.00386527273803949
594	115.025611877441	-8.31653213500977	-5.6554970741272	0.0162028968334198	0.00483929552137852	-0.144835561513901	0.00386527273803949
595	113.077568054199	-7.01783514022827	-5.52562713623047	0.01100810803473	0.00126787810586393	-0.150679707527161	-0.00457625929266214
596	113.726921081543	-7.6671838760376	-5.59056186676025	0.0022419011220336	-0.0126931173726916	-0.108472041785717	-0.00619963090866804
597	113.726921081543	-7.01783514022827	-5.85030126571655	-0.00619963090866804	-0.0149658378213644	-0.0704851448535919	-0.00522560812532902
598	114.376266479492	-8.64120674133301	-5.3957576751709	0.00711201597005129	-0.0169138833880424	-0.0406151078641415	0.00516396993771195
599	113.726921081543	-8.64120674133301	-5.33082246780396	0.00906006153672934	-0.0159398596733809	-0.0286021586507559	0.00386527273803949
600	112.42822265625	-8.31653213500977	-5.3957576751709	0.000618529506027699	-0.00652430532500148	-0.0299008563160896	0.00159255252219737
601	111.129524230957	-7.34250974655151	-5.52562713623047	-0.00100484199356288	-0.0126931173726916	-0.0263294391334057	0.00970941036939621
602	113.077568054199	-8.31653213500977	-5.33082246780396	-0.00652430532500148	-0.032173577696085	-0.0152905117720366	0.00646266713738441
603	114.376266479492	-7.34250974655151	-5.85030126571655	-0.00684897974133492	-0.00425158534198999	-0.0165892094373703	0.00126787810586393
604	115.025611877441	-7.99185848236084	-5.59056186676025	-0.00814767740666866	0.000293855206109583	0.00126787810586393	-0.00100484199356288
605	115.025611877441	-7.99185848236084	-5.59056186676025	0.0022419011220336	0.00711201597005129	0.0152288740500808	0.0022419011220336
606	115.025611877441	-7.34250974655151	-5.9152364730835	0.0145795252174139	-0.00425158534198999	0.0489950031042099	-0.00100484199356288
607	115.025611877441	-7.99185848236084	-5.72043180465698	-0.00619963090866804	-0.000355493422830477	0.0593845807015896	0.00386527273803949
608	115.025611877441	-7.99185848236084	-5.52562713623047	-0.00522560812532902	-3.08191010844894e-05	0.0525664202868938	0.00321592413820326
609	116.324310302734	-7.6671838760376	-5.78536653518677	-0.00360223650932312	0.00613799272105098	0.0879559218883514	0.00386527273803949
610	114.376266479492	-7.01783514022827	-5.72043180465698	0.00873538758605719	0.00354059832170606	0.115228563547134	-0.00425158534198999
611	114.376266479492	-7.6671838760376	-5.85030126571655	-0.00619963090866804	0.0022419011220336	0.124319441616535	-0.00457625929266214
612	115.674964904785	-8.31653213500977	-5.52562713623047	-0.0107450718060136	-0.00684897974133492	0.124968789517879	0.00256657530553639
613	115.674964904785	-7.01783514022827	-6.30484533309937	0.0100340843200684	0.00418994715437293	0.0486703291535378	0.00483929552137852
614	113.726921081543	-8.31653213500977	-5.46069240570068	0.0123068047687411	-0.00295288790948689	-0.0510046854615211	-0.00165419070981443
615	113.726921081543	-8.31653213500977	-5.33082246780396	0.00451462110504508	-0.00392691092565656	-0.138991430401802	-0.00197886489331722
616	113.726921081543	-9.29055595397949	-5.20095300674438	0.0022419011220336	0.00159255252219737	-0.193861395120621	-0.0026282137259841
617	114.376266479492	-8.96588134765625	-5.6554970741272	0.00451462110504508	0.0145795252174139	-0.199705526232719	0.00321592413820326
618	113.077568054199	-7.34250974655151	-5.78536653518677	0.0158782228827477	0.0200989879667759	-0.136718705296516	-0.000355493422830477
619	113.726921081543	-7.34250974655151	-5.52562713623047	-0.00360223650932312	0.0188002903014421	0.00841071270406246	0.000618529506027699
620	111.778869628906	-6.69316101074219	-5.52562713623047	-0.00490093370899558	0.0272418223321438	0.0340599827468395	-0.00230353930965066
621	113.077568054199	-7.01783514022827	-5.52562713623047	-0.0165892094373703	0.0171769186854362	0.0132808275520802	0.00873538758605719
622	111.129524230957	-7.6671838760376	-5.59056186676025	-0.0123684434220195	0.0126314787194133	0.0152288740500808	0.00321592413820326
623	110.480178833008	-6.3684868812561	-5.78536653518677	-0.0107450718060136	0.00159255252219737	0.00126787810586393	-0.00295288790948689
624	111.778869628906	-7.01783514022827	-5.72043180465698	-0.00847235135734081	-0.00555028254166245	0.0447742342948914	-0.000680167751852423
625	114.376266479492	-8.31653213500977	-5.6554970741272	0.00483929552137852	-0.00490093370899558	0.0444495603442192	0.00354059832170606
626	115.025611877441	-7.99185848236084	-5.85030126571655	0.0243197549134493	-0.00425158534198999	0.00841071270406246	-0.00360223650932312
627	115.025611877441	-7.6671838760376	-5.72043180465698	0.00516396993771195	-0.00425158534198999	0.00613799272105098	0.00418994715437293
628	115.674964904785	-7.99185848236084	-6.04510593414307	-0.00619963090866804	-0.00457625929266214	-0.0107450718060136	0.000943203864153475
629	112.42822265625	-6.3684868812561	-6.04510593414307	0.00354059832170606	0.00776136433705688	-0.0227580219507217	0.00159255252219737
630	115.025611877441	-6.69316101074219	-6.11004114151001	0.00516396993771195	0.00126787810586393	-0.0204853005707264	-0.00457625929266214
631	115.025611877441	-7.01783514022827	-5.78536653518677	0.0022419011220336	-0.00392691092565656	-0.00555028254166245	-0.00360223650932312
632	112.42822265625	-6.04381227493286	-5.78536653518677	0.0022419011220336	-0.00749832857400179	-0.00425158534198999	0.00581331877037883
633	114.376266479492	-7.6671838760376	-5.33082246780396	0.0155535480007529	-0.00132951640989631	-0.0247060675173998	-0.00522560812532902
634	115.025611877441	-7.34250974655151	-5.52562713623047	0.0226963832974434	-0.00327756232582033	-0.0104203969240189	0.00418994715437293
635	113.726921081543	-7.01783514022827	-5.9152364730835	0.0116574559360743	0.00873538758605719	-0.02697878703475	-3.08191010844894e-05
636	112.42822265625	-7.34250974655151	-5.78536653518677	-0.00782300252467394	0.013930176384747	-0.0490566417574883	-0.00360223650932312
637	114.376266479492	-7.34250974655151	-5.85030126571655	-0.000680167751852423	0.00970941036939621	-0.0604202412068844	-0.00165419070981443
638	115.025611877441	-7.34250974655151	-5.78536653518677	0.00289124972186983	0.012956153601408	-0.0529527328908443	0.00418994715437293
639	115.674964904785	-8.64120674133301	-5.3957576751709	-0.0139918150380254	0.00938473641872406	-0.023407369852066	0.00418994715437293
640	114.376266479492	-7.99185848236084	-5.52562713623047	0.0236704051494598	0.000943203864153475	-0.000355493422830477	-0.00814767740666866
641	113.726921081543	-7.6671838760376	-5.3957576751709	0.00516396993771195	0.00159255252219737	0.00548864435404539	0.00386527273803949
642	112.42822265625	-6.69316101074219	-5.78536653518677	-0.00912170019000769	-0.00327756232582033	0.00191722682211548	-0.00100484199356288
643	114.376266479492	-7.6671838760376	-5.52562713623047	-0.00230353930965066	0.00451462110504508	0.000943203864153475	-0.00327756232582033
644	112.42822265625	-6.69316101074219	-5.78536653518677	-0.00425158534198999	-0.00652430532500148	0.0207483377307653	-0.00327756232582033
645	111.129524230957	-6.04381227493286	-5.72043180465698	0.0246444288641214	-0.000680167751852423	0.0431508645415306	-0.00230353930965066
646	111.129524230957	-7.34250974655151	-5.13601779937744	-0.00490093370899558	-0.0146411629393697	0.0246444288641214	-0.00327756232582033
647	110.480178833008	-6.69316101074219	-5.52562713623047	0.00159255252219737	-0.0149658378213644	0.0376313999295235	-0.00132951640989631
648	111.129524230957	-6.69316101074219	-5.78536653518677	-0.00782300252467394	-0.0224333461374044	0.0197743140161037	0.00970941036939621
649	111.778869628906	-6.04381227493286	-5.9152364730835	-0.0123684434220195	0.00321592413820326	0.0272418223321438	-0.00717365415766835
650	114.376266479492	-7.34250974655151	-5.78536653518677	0.00678734155371785	-0.00295288790948689	0.00256657530553639	0.00548864435404539
651	113.726921081543	-7.01783514022827	-5.46069240570068	0.0155535480007529	-0.0110697457566857	0.0100340843200684	-0.00619963090866804
652	112.42822265625	-6.3684868812561	-5.72043180465698	0.00126787810586393	-0.00360223650932312	0.00386527273803949	0.00159255252219737
653	113.726921081543	-7.01783514022827	-5.6554970741272	0.00970941036939621	-0.00457625929266214	0.00386527273803949	0.00256657530553639
654	115.025611877441	-7.6671838760376	-5.85030126571655	0.0113327819854021	-0.00295288790948689	0.0275664981454611	0.00256657530553639
655	115.025611877441	-7.6671838760376	-5.85030126571655	0.00906006153672934	-0.00392691092565656	0.0226963832974434	-0.0026282137259841
656	114.376266479492	-7.34250974655151	-6.23991060256958	-0.00392691092565656	-0.0130177913233638	0.00451462110504508	-0.0104203969240189
657	114.376266479492	-7.6671838760376	-5.46069240570068	0.00256657530553639	-0.00555028254166245	-0.0117190945893526	0.00483929552137852
658	115.025611877441	-7.34250974655151	-5.98017120361328	-0.00555028254166245	-0.0107450718060136	-0.0253554154187441	-0.00619963090866804
659	112.42822265625	-6.3684868812561	-5.26588773727417	-0.0117190945893526	-0.0130177913233638	-0.0286021586507559	0.00256657530553639
660	115.674964904785	-8.64120674133301	-6.04510593414307	0.00386527273803949	-0.0156151866540313	-0.0360696688294411	-0.00392691092565656
661	115.025611877441	-8.64120674133301	-6.17497587203979	-0.00749832857400179	-0.0152905117720366	-0.0445111989974976	-0.00457625929266214
662	113.077568054199	-8.31653213500977	-6.30484533309937	-0.0143164889886975	-0.0224333461374044	-0.0279528107494116	0.00191722682211548
663	114.376266479492	-8.64120674133301	-5.59056186676025	0.00126787810586393	0.00126787810586393	-0.0139918150380254	0.00321592413820326
664	115.674964904785	-8.64120674133301	-5.59056186676025	-0.00197886489331722	-0.00165419070981443	0.0308132413774729	0.00613799272105098
665	113.077568054199	-6.04381227493286	-5.46069240570068	0.000943203864153475	-0.00100484199356288	0.0801637396216393	-0.00295288790948689
666	113.726921081543	-6.3684868812561	-5.59056186676025	-0.00619963090866804	0.00126787810586393	0.106787025928497	-0.00230353930965066
667	113.077568054199	-6.3684868812561	-5.85030126571655	-0.00847235135734081	-0.00490093370899558	0.07431960105896	0.000943203864153475
668	111.778869628906	-6.04381227493286	-5.85030126571655	0.000943203864153475	0.00516396993771195	0.00970941036939621	0.00159255252219737
669	111.778869628906	-7.01783514022827	-6.23991060256958	-0.000680167751852423	0.00938473641872406	-0.0279528107494116	0.00289124972186983
670	113.077568054199	-7.6671838760376	-5.46069240570068	0.0162028968334198	0.0022419011220336	-0.0555501282215118	-0.00197886489331722
671	111.129524230957	-6.3684868812561	-5.6554970741272	-0.00977104809135199	-0.00684897974133492	-0.0773033052682877	0.00126787810586393
672	113.726921081543	-7.34250974655151	-5.33082246780396	0.00191722682211548	0.0145795252174139	-0.0652903541922569	0.00126787810586393
673	114.376266479492	-6.69316101074219	-5.9152364730835	0.00386527273803949	-0.00295288790948689	-0.0493813157081604	0.00354059832170606
674	113.077568054199	-6.04381227493286	-5.85030126571655	0.00126787810586393	0.012956153601408	-0.0110697457566857	-0.00230353930965066
675	113.726921081543	-7.99185848236084	-5.6554970741272	0.0152288740500808	0.0207483377307653	-0.000680167751852423	-0.00392691092565656
676	115.025611877441	-7.6671838760376	-5.59056186676025	-0.0110697457566857	0.011982130818069	0.012956153601408	-0.00684897974133492
677	113.077568054199	-7.6671838760376	-5.52562713623047	-0.000680167751852423	0.00841071270406246	0.0136055024340749	0.00711201597005129
678	113.726921081543	-6.69316101074219	-5.59056186676025	0.0123068047687411	0.0175015944987535	0.000943203864153475	0.00483929552137852
679	113.726921081543	-6.69316101074219	-5.98017120361328	-3.08191010844894e-05	0.00743668992072344	0.0457482598721981	-0.00490093370899558
680	113.726921081543	-7.34250974655151	-5.9152364730835	0.0152288740500808	0.0213976856321096	0.047696303576231	-0.00392691092565656
681	112.42822265625	-6.69316101074219	-5.9152364730835	0.00191722682211548	0.00938473641872406	-0.00230353930965066	-0.00619963090866804
682	115.674964904785	-8.31653213500977	-5.6554970741272	-0.0117190945893526	0.000293855206109583	-0.0276281367987394	0.00289124972186983
683	114.376266479492	-7.34250974655151	-5.72043180465698	0.00321592413820326	-0.00684897974133492	-0.0191866029053926	-0.000680167751852423
684	114.376266479492	-8.64120674133301	-5.26588773727417	-0.000680167751852423	-0.00912170019000769	0.069124810397625	0.00613799272105098
685	114.376266479492	-7.6671838760376	-5.72043180465698	0.00451462110504508	-0.00100484199356288	0.120098672807217	-3.08191010844894e-05
686	113.726921081543	-7.34250974655151	-5.85030126571655	0.00354059832170606	-3.08191010844894e-05	0.069124810397625	0.00126787810586393
687	113.077568054199	-7.01783514022827	-6.30484533309937	-0.000355493422830477	-0.0260047651827335	0.0535404421389103	0.00776136433705688
688	112.42822265625	-6.69316101074219	-5.78536653518677	-0.00132951640989631	-0.00912170019000769	0.0392547734081745	0.00516396993771195
689	113.077568054199	-7.01783514022827	-5.72043180465698	0.00386527273803949	-0.0318489037454128	0.0590599067509174	0.00581331877037883
690	113.726921081543	-7.34250974655151	-5.26588773727417	-0.00782300252467394	-0.0474332682788372	0.15938426554203	-0.00100484199356288
691	112.42822265625	-7.34250974655151	-5.3957576751709	-0.00619963090866804	-0.063342310488224	0.151267409324646	-0.00327756232582033
692	110.480178833008	-6.69316101074219	-5.9152364730835	-0.00295288790948689	-0.063342310488224	0.025618452578783	0.000618529506027699
693	113.077568054199	-7.99185848236084	-5.59056186676025	0.00321592413820326	-0.0565241500735283	-0.0552254542708397	0.00386527273803949
694	114.376266479492	-8.31653213500977	-5.72043180465698	0.00159255252219737	-0.0354203209280968	-0.134445980191231	-3.08191010844894e-05
695	115.025611877441	-7.99185848236084	-5.3957576751709	0.00646266713738441	0.00548864435404539	-0.212692499160767	-0.00490093370899558
696	116.973663330078	-8.31653213500977	-5.9152364730835	0.00678734155371785	0.0363327041268349	-0.246133953332901	-0.00522560812532902
697	114.376266479492	-7.99185848236084	-5.85030126571655	0.00126787810586393	0.0658780634403229	-0.218211963772774	0.00386527273803949
698	114.376266479492	-7.01783514022827	-6.17497587203979	0.00646266713738441	0.0899039655923843	-0.135095342993736	0.00548864435404539
699	113.726921081543	-7.01783514022827	-6.17497587203979	0.00354059832170606	0.0834104791283607	-0.0691864490509033	0.00159255252219737
700	113.726921081543	-7.01783514022827	-5.78536653518677	-0.00295288790948689	0.0756182968616486	-0.0373683646321297	0.00386527273803949
701	113.726921081543	-6.3684868812561	-6.36978054046631	0.000943203864153475	0.0571118593215942	-3.08191010844894e-05	-0.00619963090866804
702	115.674964904785	-7.6671838760376	-5.33082246780396	-0.0136671401560307	0.0405534692108631	0.0775663405656815	0.00483929552137852
703	113.077568054199	-7.34250974655151	-5.20095300674438	-0.00197886489331722	0.0269171483814716	0.138280436396599	-0.00197886489331722
704	113.726921081543	-7.99185848236084	-5.33082246780396	0.0168522447347641	0.00483929552137852	0.0996441915631294	0.00711201597005129
705	115.674964904785	-8.96588134765625	-5.59056186676025	0.0171769186854362	-0.00717365415766835	0.0671767666935921	-0.00684897974133492
706	114.376266479492	-7.6671838760376	-5.78536653518677	0.00418994715437293	-0.0182125810533762	0.0574365332722664	-0.00392691092565656
707	113.077568054199	-7.99185848236084	-5.85030126571655	-0.0149658378213644	-0.00587495695799589	0.0369820520281792	0.00451462110504508
708	113.077568054199	-7.6671838760376	-5.72043180465698	-0.0123684434220195	-0.00749832857400179	-0.0139918150380254	0.000943203864153475
709	115.025611877441	-8.31653213500977	-5.46069240570068	0.0126314787194133	0.000943203864153475	-0.0503553375601768	-0.00132951640989631
710	115.025611877441	-8.31653213500977	-5.33082246780396	-0.00132951640989631	0.00678734155371785	-0.0649656802415848	-0.00847235135734081
711	114.376266479492	-7.99185848236084	-5.6554970741272	0.000618529506027699	0.00354059832170606	-0.0919136479496956	0.00126787810586393
712	112.42822265625	-7.01783514022827	-5.78536653518677	0.00483929552137852	-0.0156151866540313	-0.0630176365375519	0.000293855206109583
713	111.129524230957	-7.99185848236084	-5.52562713623047	0.00516396993771195	-0.0266541130840778	0.0191249661147594	-3.08191010844894e-05
714	113.726921081543	-7.99185848236084	-5.52562713623047	0.0155535480007529	-0.0240567177534103	0.0886052697896957	0.00256657530553639
715	112.42822265625	-7.6671838760376	-5.3957576751709	-0.0026282137259841	-0.0143164889886975	0.113929867744446	-0.0026282137259841
716	114.376266479492	-7.6671838760376	-5.33082246780396	0.000618529506027699	-0.0123684434220195	0.0827611312270164	0.00191722682211548
717	113.726921081543	-7.34250974655151	-5.78536653518677	-0.00327756232582033	0.00159255252219737	0.0100340843200684	-0.000680167751852423
718	113.077568054199	-6.3684868812561	-5.72043180465698	0.000943203864153475	-0.0139918150380254	-0.0626929625868797	0.00776136433705688
719	113.077568054199	-6.04381227493286	-6.36978054046631	-0.00619963090866804	-3.08191010844894e-05	-0.0893162563443184	0.00159255252219737
720	113.077568054199	-6.69316101074219	-6.23991060256958	0.0168522447347641	0.00321592413820326	-0.0902902781963348	0.000618529506027699
721	113.077568054199	-6.04381227493286	-6.49965000152588	-0.021459324285388	0.0246444288641214	-0.112368136644363	-0.000355493422830477
722	115.674964904785	-7.99185848236084	-5.52562713623047	-0.000355493422830477	0.0249691028147936	-0.108147367835045	0.00289124972186983
723	113.077568054199	-6.69316101074219	-5.78536653518677	0.00548864435404539	0.0324366129934788	-0.0753552615642548	0.0136055024340749
724	115.674964904785	-7.99185848236084	-5.78536653518677	0.0259431265294552	0.0304885655641556	-0.0561994761228561	0.00191722682211548
725	116.973663330078	-7.99185848236084	-5.72043180465698	0.00613799272105098	0.0330859608948231	-0.0402904339134693	0.00354059832170606
726	113.726921081543	-6.3684868812561	-6.30484533309937	0.0152288740500808	0.0246444288641214	-0.0026282137259841	-0.00814767740666866
727	113.077568054199	-7.34250974655151	-6.17497587203979	0.00418994715437293	0.01100810803473	0.0210730116814375	-0.00100484199356288
728	113.077568054199	-7.01783514022827	-5.59056186676025	-0.00165419070981443	-0.00457625929266214	0.0450989119708538	-0.00749832857400179
729	113.726921081543	-7.6671838760376	-5.46069240570068	0.00386527273803949	-0.0146411629393697	0.0405534692108631	0.00126787810586393
730	114.376266479492	-8.64120674133301	-5.6554970741272	-0.000355493422830477	-0.02697878703475	0.0496443510055542	-0.00490093370899558
731	113.726921081543	-8.31653213500977	-5.59056186676025	0.00613799272105098	-0.0198359526693821	0.0405534692108631	-0.00782300252467394
732	113.726921081543	-6.69316101074219	-5.78536653518677	-0.0026282137259841	-0.0253554154187441	0.0580858811736107	-0.00912170019000769
733	113.077568054199	-6.3684868812561	-5.85030126571655	0.000943203864153475	-0.0117190945893526	0.0571118593215942	0.000293855206109583
734	113.077568054199	-7.6671838760376	-5.46069240570068	0.0158782228827477	-0.00814767740666866	0.0389300994575024	0.0022419011220336
735	113.077568054199	-7.99185848236084	-5.33082246780396	0.0116574559360743	-0.0117190945893526	0.0347093306481838	-0.00392691092565656
736	110.480178833008	-7.01783514022827	-5.33082246780396	0.00613799272105098	-0.00295288790948689	0.0278911720961332	-3.08191010844894e-05
737	110.480178833008	-6.3684868812561	-5.6554970741272	-0.0230826959013939	0.00321592413820326	-0.00327756232582033	-0.00425158534198999
738	111.778869628906	-6.69316101074219	-5.78536653518677	-0.0188619289547205	0.0136055024340749	0.0022419011220336	0.00191722682211548
739	112.42822265625	-6.3684868812561	-5.52562713623047	-0.00944637414067984	0.0162028968334198	-0.00977104809135199	-0.00457625929266214
740	113.077568054199	-6.69316101074219	-5.72043180465698	0.000293855206109583	0.0162028968334198	-0.00782300252467394	0.00159255252219737
741	115.674964904785	-7.34250974655151	-5.59056186676025	0.00548864435404539	0.0162028968334198	0.0340599827468395	-0.00749832857400179
742	113.077568054199	-6.3684868812561	-5.3957576751709	-0.0149658378213644	0.0158782228827477	0.0619819760322571	-0.00100484199356288
743	115.674964904785	-7.99185848236084	-5.72043180465698	-0.00490093370899558	0.0194496400654316	0.0483456552028656	0.00321592413820326
744	113.077568054199	-6.3684868812561	-6.11004114151001	-0.00522560812532902	0.0233457311987877	0.049319677054882	-0.00100484199356288
745	113.726921081543	-6.69316101074219	-6.04510593414307	0.0243197549134493	0.0165275707840919	-0.000355493422830477	-0.00717365415766835
746	113.077568054199	-6.04381227493286	-6.04510593414307	-3.08191010844894e-05	0.00776136433705688	-0.0230826959013939	-0.0100957229733467
747	112.42822265625	-6.3684868812561	-5.59056186676025	-0.00944637414067984	0.0217223595827818	-0.0513293594121933	-0.000355493422830477
748	113.726921081543	-6.69316101074219	-5.59056186676025	0.0178262684494257	0.0152288740500808	-0.0490566417574883	-0.00132951640989631
749	113.726921081543	-7.99185848236084	-5.46069240570068	0.0113327819854021	0.0213976856321096	-0.0191866029053926	-0.00230353930965066
750	115.025611877441	-7.01783514022827	-5.98017120361328	-3.08191010844894e-05	0.00841071270406246	-0.0126931173726916	0.000618529506027699
751	115.025611877441	-7.6671838760376	-5.85030126571655	0.0149041991680861	-0.0026282137259841	-0.0204853005707264	-0.00652430532500148
752	115.025611877441	-8.96588134765625	-5.98017120361328	0.00386527273803949	0.000293855206109583	-0.043212503194809	0.000943203864153475
753	114.376266479492	-8.31653213500977	-6.17497587203979	0.00678734155371785	-0.00295288790948689	-0.0513293594121933	0.00354059832170606
754	113.077568054199	-7.01783514022827	-5.9152364730835	0.0103587592020631	-0.00197886489331722	-0.0490566417574883	0.00354059832170606
755	114.376266479492	-7.34250974655151	-5.78536653518677	0.0126314787194133	-0.00490093370899558	-0.0347709693014622	-0.00490093370899558
756	113.726921081543	-7.99185848236084	-6.04510593414307	0.00483929552137852	-0.0156151866540313	-0.0224333461374044	-0.00619963090866804
757	114.376266479492	-7.99185848236084	-6.11004114151001	0.00451462110504508	-0.0305502042174339	-0.0159398596733809	0.00581331877037883
758	112.42822265625	-7.34250974655151	-6.04510593414307	-0.0104203969240189	-0.00847235135734081	-0.00652430532500148	0.000293855206109583
759	111.129524230957	-6.69316101074219	-5.6554970741272	-0.00100484199356288	-0.0104203969240189	0.01847561635077	0.00126787810586393
760	110.480178833008	-6.04381227493286	-5.52562713623047	-0.00555028254166245	-0.0224333461374044	0.0389300994575024	0.0022419011220336
761	113.726921081543	-7.6671838760376	-5.00614833831787	-0.0107450718060136	-0.0302255302667618	0.0207483377307653	0.00613799272105098
762	110.480178833008	-5.71913814544678	-5.9152364730835	-0.0175632312893867	-0.0363943427801132	0.0106834331527352	0.000943203864153475
763	113.726921081543	-7.99185848236084	-5.46069240570068	-0.00295288790948689	-0.0279528107494116	0.0123068047687411	0.00581331877037883
764	114.376266479492	-7.01783514022827	-5.59056186676025	0.000943203864153475	-0.0295761823654175	0.086981900036335	-0.00100484199356288
765	114.376266479492	-7.34250974655151	-5.72043180465698	0.00483929552137852	-0.0260047651827335	0.160682961344719	-0.00782300252467394
766	113.726921081543	-7.34250974655151	-5.6554970741272	0.0226963832974434	-0.0182125810533762	0.105488330125809	0.00418994715437293
767	114.376266479492	-7.6671838760376	-5.46069240570068	-0.00555028254166245	-0.0152905117720366	0.0499690249562263	-0.00132951640989631
768	115.674964904785	-7.6671838760376	-5.78536653518677	0.00970941036939621	0.0100340843200684	-0.0110697457566857	0.00581331877037883
769	113.077568054199	-6.3684868812561	-5.85030126571655	-0.0139918150380254	-0.00749832857400179	-0.063342310488224	-3.08191010844894e-05
770	115.025611877441	-7.6671838760376	-5.52562713623047	0.0100340843200684	-0.00684897974133492	-0.0841214656829834	-0.000355493422830477
771	114.376266479492	-7.01783514022827	-5.33082246780396	-0.00132951640989631	-0.000355493422830477	-0.0376930385828018	0.000943203864153475
772	112.42822265625	-7.01783514022827	-5.52562713623047	0.00386527273803949	0.00386527273803949	-0.0175632312893867	0.000293855206109583
773	113.726921081543	-7.99185848236084	-5.20095300674438	-0.0204853005707264	0.0100340843200684	-0.0123684434220195	-0.00230353930965066
774	113.726921081543	-6.69316101074219	-5.78536653518677	-0.0107450718060136	0.0243197549134493	-0.00847235135734081	0.00418994715437293
775	113.726921081543	-7.34250974655151	-5.9152364730835	-0.0152905117720366	0.00321592413820326	-0.0406151078641415	-3.08191010844894e-05
776	112.42822265625	-7.99185848236084	-5.6554970741272	-3.08191010844894e-05	-0.000355493422830477	-0.0467839203774929	-0.00295288790948689
777	113.726921081543	-9.29055595397949	-5.59056186676025	-0.00392691092565656	-0.0139918150380254	-0.0646410062909126	0.00289124972186983
778	112.42822265625	-7.34250974655151	-6.17497587203979	-0.0100957229733467	-0.00879702530801296	-0.0500306636095047	0.00256657530553639
779	113.726921081543	-7.34250974655151	-6.04510593414307	-0.00977104809135199	0.00451462110504508	-0.0357449948787689	-0.00327756232582033
780	115.025611877441	-7.34250974655151	-6.04510593414307	0.00289124972186983	-0.0133424662053585	0.0155535480007529	0.000293855206109583
781	113.077568054199	-6.3684868812561	-6.30484533309937	-0.00100484199356288	0.00321592413820326	0.052891094237566	0.000943203864153475
782	113.726921081543	-7.34250974655151	-6.30484533309937	0.00743668992072344	-0.0117190945893526	0.0444495603442192	0.00483929552137852
783	111.129524230957	-6.3684868812561	-6.23991060256958	-0.00879702530801296	-0.0143164889886975	0.0444495603442192	0.00451462110504508
784	110.480178833008	-7.01783514022827	-5.85030126571655	-0.00555028254166245	0.0168522447347641	0.0574365332722664	-0.00197886489331722
785	111.778869628906	-7.6671838760376	-5.78536653518677	0.0103587592020631	-0.00782300252467394	0.0782156884670258	0.00451462110504508
786	112.42822265625	-7.99185848236084	-5.72043180465698	0.00873538758605719	-0.0149658378213644	0.0564625114202499	-0.00230353930965066
787	112.42822265625	-7.01783514022827	-6.11004114151001	-0.00847235135734081	-0.0133424662053585	0.0145795252174139	0.00548864435404539
788	113.077568054199	-6.69316101074219	-5.85030126571655	-0.00652430532500148	-0.00555028254166245	0.00289124972186983	0.00321592413820326
789	113.077568054199	-6.04381227493286	-6.30484533309937	0.000943203864153475	0.0149041991680861	-0.0513293594121933	-0.0104203969240189
790	115.025611877441	-7.6671838760376	-6.04510593414307	0.00613799272105098	0.00191722682211548	-0.0659397020936012	-0.00555028254166245
791	114.376266479492	-7.01783514022827	-6.04510593414307	0.00289124972186983	0.00548864435404539	-0.0662643760442734	-0.0117190945893526
792	111.778869628906	-6.04381227493286	-5.59056186676025	0.00321592413820326	0.00970941036939621	-0.0925630033016205	0.00191722682211548
793	113.077568054199	-7.6671838760376	-5.85030126571655	0.00581331877037883	0.0162028968334198	-0.0821734219789505	-0.0026282137259841
794	114.376266479492	-7.99185848236084	-5.98017120361328	0.0155535480007529	0.0145795252174139	-0.0763292834162712	0.000293855206109583
795	113.077568054199	-6.69316101074219	-5.72043180465698	0.00743668992072344	0.0162028968334198	-0.0805500522255898	0.00386527273803949
796	113.077568054199	-6.69316101074219	-5.46069240570068	-0.00652430532500148	0.0217223595827818	-0.072757862508297	-0.0026282137259841
797	113.726921081543	-7.01783514022827	-5.33082246780396	-0.017887907102704	0.0103587592020631	-0.0649656802415848	0.00516396993771195
798	113.077568054199	-6.04381227493286	-5.26588773727417	0.0145795252174139	0.00711201597005129	0.0444495603442192	0.00613799272105098
799	113.726921081543	-7.34250974655151	-5.72043180465698	0.00613799272105098	0.0100340843200684	0.0239950809627771	0.00613799272105098
800	114.376266479492	-8.31653213500977	-5.6554970741272	0.00808603875339031	0.000943203864153475	0.0210730116814375	-0.0026282137259841
801	113.077568054199	-7.34250974655151	-5.85030126571655	-0.00879702530801296	0.00841071270406246	0.0230210572481155	0.00386527273803949
802	115.025611877441	-8.64120674133301	-5.6554970741272	-0.0120437685400248	-0.000680167751852423	0.0123068047687411	-0.0026282137259841
803	113.077568054199	-6.69316101074219	-5.72043180465698	-0.0146411629393697	0.00646266713738441	0.00678734155371785	0.000618529506027699
804	113.077568054199	-6.69316101074219	-5.26588773727417	-0.00132951640989631	0.000293855206109583	0.00516396993771195	0.00321592413820326
805	112.42822265625	-6.3684868812561	-5.26588773727417	-0.000355493422830477	-0.00944637414067984	0.0324366129934788	0.00808603875339031
806	114.376266479492	-7.01783514022827	-5.78536653518677	-0.00425158534198999	0.00581331877037883	0.00191722682211548	0.00418994715437293
807	112.42822265625	-6.04381227493286	-5.85030126571655	0.00841071270406246	-0.000680167751852423	0.0175015944987535	0.000293855206109583
808	111.129524230957	-6.3684868812561	-5.6554970741272	0.00321592413820326	-0.00132951640989631	0.108410403132439	0.00678734155371785
809	111.129524230957	-7.34250974655151	-5.46069240570068	-0.00749832857400179	0.00483929552137852	0.19217637181282	0.000293855206109583
810	111.129524230957	-7.6671838760376	-5.26588773727417	0.00873538758605719	-0.0113944197073579	0.119773998856544	0.00548864435404539
811	111.778869628906	-6.69316101074219	-5.20095300674438	-0.00944637414067984	-0.0107450718060136	0.0645793676376343	-0.00847235135734081
812	113.077568054199	-7.6671838760376	-5.72043180465698	0.00418994715437293	-0.0133424662053585	0.00678734155371785	0.00386527273803949
813	114.376266479492	-6.3684868812561	-5.78536653518677	0.00548864435404539	0.00808603875339031	-0.0519787110388279	-0.000680167751852423
814	114.376266479492	-7.34250974655151	-5.6554970741272	0.0116574559360743	0.0145795252174139	-0.0626929625868797	0.00191722682211548
815	115.025611877441	-7.01783514022827	-5.85030126571655	-0.00327756232582033	0.00808603875339031	-0.0474332682788372	0.00126787810586393
816	113.077568054199	-6.3684868812561	-5.9152364730835	0.00321592413820326	0.0116574559360743	-0.0260047651827335	-0.00360223650932312
817	114.376266479492	-6.3684868812561	-5.72043180465698	0.00711201597005129	0.0100340843200684	-0.00717365415766835	0.00289124972186983
818	114.376266479492	-6.04381227493286	-6.49965000152588	0.00321592413820326	0.0113327819854021	-0.00879702530801296	-0.00457625929266214
819	115.025611877441	-7.6671838760376	-6.30484533309937	-0.00879702530801296	0.0236704051494598	-0.00490093370899558	-0.00295288790948689
820	114.376266479492	-7.6671838760376	-6.17497587203979	0.00581331877037883	0.00451462110504508	-0.0451605506241322	-0.00555028254166245
821	113.077568054199	-6.69316101074219	-6.23991060256958	0.012956153601408	0.000943203864153475	-0.0276281367987394	0.00321592413820326
822	115.025611877441	-7.6671838760376	-5.98017120361328	-0.0107450718060136	0.000618529506027699	-0.0328229255974293	0.0022419011220336
823	113.726921081543	-7.6671838760376	-6.11004114151001	0.000943203864153475	-0.00132951640989631	-0.0266541130840778	0.00743668992072344
824	114.376266479492	-7.6671838760376	-5.98017120361328	-0.00197886489331722	-3.08191010844894e-05	-0.0182125810533762	-0.000355493422830477
825	114.376266479492	-7.34250974655151	-6.43471527099609	-3.08191010844894e-05	0.00743668992072344	-0.0104203969240189	-0.0026282137259841
826	113.077568054199	-7.99185848236084	-6.30484533309937	0.011982130818069	0.00256657530553639	0.00548864435404539	-0.00977104809135199
827	112.42822265625	-7.01783514022827	-5.78536653518677	-0.000680167751852423	0.00159255252219737	0.0188002903014421	-0.00977104809135199
828	113.726921081543	-7.6671838760376	-5.3957576751709	0.00191722682211548	0.0022419011220336	0.0162028968334198	-0.00100484199356288
829	115.025611877441	-7.34250974655151	-5.07108306884766	0.00386527273803949	0.0175015944987535	0.0288651939481497	-0.00197886489331722
830	113.077568054199	-6.69316101074219	-5.33082246780396	0.00646266713738441	0.013930176384747	0.0356833562254906	-0.00100484199356288
831	113.077568054199	-6.69316101074219	-5.52562713623047	-0.00587495695799589	0.00451462110504508	0.15483883023262	0.00159255252219737
832	113.726921081543	-7.34250974655151	-5.33082246780396	-0.00132951640989631	0.00256657530553639	0.216526940464973	0.00581331877037883
833	112.42822265625	-6.69316101074219	-5.85030126571655	-0.00717365415766835	0.00841071270406246	0.146397292613983	0.00256657530553639
834	111.778869628906	-7.34250974655151	-5.46069240570068	-0.00457625929266214	-0.00100484199356288	0.0554884895682335	-0.00197886489331722
835	113.077568054199	-7.6671838760376	-5.20095300674438	-0.00619963090866804	0.00873538758605719	-0.0419138073921204	0.000618529506027699
836	113.726921081543	-6.69316101074219	-5.20095300674438	0.00808603875339031	0.00938473641872406	-0.108147367835045	-0.00100484199356288
837	114.376266479492	-7.6671838760376	-5.59056186676025	0.00483929552137852	0.00581331877037883	-0.161393955349922	0.00321592413820326
838	115.025611877441	-7.6671838760376	-5.6554970741272	0.00256657530553639	0.0145795252174139	-0.153601765632629	0.000293855206109583
839	114.376266479492	-7.34250974655151	-5.59056186676025	0.000943203864153475	0.0126314787194133	-0.115614876151085	0.00711201597005129
840	113.726921081543	-7.01783514022827	-5.9152364730835	-0.00652430532500148	0.0171769186854362	-0.0811994001269341	0.000618529506027699
841	114.376266479492	-7.6671838760376	-5.59056186676025	-0.00555028254166245	0.0165275707840919	-0.0250307414680719	0.00191722682211548
842	114.376266479492	-6.69316101074219	-5.59056186676025	-0.00522560812532902	0.0142548503354192	0.0252937767654657	0.00678734155371785
843	113.726921081543	-7.34250974655151	-5.59056186676025	-0.00944637414067984	0.0132808275520802	0.0317872650921345	0.00548864435404539
844	115.025611877441	-6.69316101074219	-6.04510593414307	0.00256657530553639	0.01847561635077	0.00970941036939621	0.00191722682211548
845	113.077568054199	-6.04381227493286	-5.9152364730835	-0.00619963090866804	0.0116574559360743	-0.00619963090866804	-0.00619963090866804
846	111.778869628906	-6.3684868812561	-5.6554970741272	0.00906006153672934	0.00808603875339031	-0.0425631552934647	0.00548864435404539
847	113.077568054199	-6.3684868812561	-5.78536653518677	0.00159255252219737	0.00873538758605719	-0.0928876772522926	-0.00197886489331722
848	114.376266479492	-8.31653213500977	-5.78536653518677	0.00678734155371785	0.00906006153672934	-0.103601925075054	0.0022419011220336
849	115.025611877441	-8.64120674133301	-5.20095300674438	0.00678734155371785	0.00289124972186983	-0.073731891810894	0.00678734155371785
850	112.42822265625	-7.99185848236084	-5.72043180465698	0.0132808275520802	-0.0191866029053926	-0.0360696688294411	-0.00165419070981443
851	114.376266479492	-7.34250974655151	-6.43471527099609	0.00938473641872406	-0.0165892094373703	-0.0227580219507217	0.00354059832170606
852	114.376266479492	-7.34250974655151	-6.17497587203979	0.00776136433705688	-0.023407369852066	-0.00879702530801296	-0.00717365415766835
853	113.726921081543	-6.69316101074219	-6.23991060256958	0.00451462110504508	-0.00360223650932312	-0.0026282137259841	0.00354059832170606
854	113.726921081543	-6.3684868812561	-6.04510593414307	0.00938473641872406	-0.00100484199356288	0.0165275707840919	-0.00360223650932312
855	113.077568054199	-7.34250974655151	-5.72043180465698	0.00938473641872406	-0.00652430532500148	0.0165275707840919	-0.00457625929266214
856	112.42822265625	-7.01783514022827	-6.04510593414307	-0.000680167751852423	-0.0113944197073579	0.0188002903014421	-0.00490093370899558
857	111.778869628906	-7.99185848236084	-6.11004114151001	-0.0100957229733467	-0.00295288790948689	-0.00652430532500148	0.000943203864153475
858	112.42822265625	-7.6671838760376	-5.6554970741272	0.00321592413820326	0.00256657530553639	-0.0227580219507217	0.011982130818069
859	112.42822265625	-7.6671838760376	-5.6554970741272	0.0132808275520802	0.00678734155371785	-0.0169138833880424	0.00581331877037883
860	113.077568054199	-7.34250974655151	-5.6554970741272	-0.0120437685400248	0.0106834331527352	-0.017887907102704	-0.00457625929266214
861	115.025611877441	-7.6671838760376	-5.33082246780396	-0.00425158534198999	0.00711201597005129	-0.0503553375601768	0.00418994715437293
862	113.726921081543	-7.01783514022827	-5.52562713623047	-0.0026282137259841	0.00808603875339031	-0.0740565657615662	-0.00100484199356288
863	113.726921081543	-7.34250974655151	-5.3957576751709	0.0181509424000978	0.0246444288641214	-0.0708098188042641	0.0022419011220336
864	115.025611877441	-7.99185848236084	-5.52562713623047	0.0200989879667759	0.0230210572481155	-0.0549007803201675	0.00808603875339031
865	115.674964904785	-7.34250974655151	-5.6554970741272	0.0142548503354192	0.0116574559360743	-0.0221086721867323	-0.00619963090866804
866	115.674964904785	-7.6671838760376	-5.6554970741272	0.00548864435404539	0.011982130818069	0.060358602553606	0.0022419011220336
867	115.674964904785	-7.6671838760376	-5.6554970741272	-0.00782300252467394	0.00159255252219737	0.0574365332722664	-0.00230353930965066
868	114.376266479492	-7.34250974655151	-5.26588773727417	-0.00944637414067984	0.00354059832170606	0.0467222817242146	-0.0026282137259841
869	113.077568054199	-6.69316101074219	-5.6554970741272	0.0259431265294552	-0.00944637414067984	0.040228795260191	0.00418994715437293
870	113.077568054199	-6.69316101074219	-5.9152364730835	0.00483929552137852	-0.0133424662053585	0.031137915328145	-0.00457625929266214
871	115.674964904785	-7.01783514022827	-5.6554970741272	0.00321592413820326	-0.0250307414680719	0.0574365332722664	-0.00165419070981443
872	113.077568054199	-7.34250974655151	-5.59056186676025	0.00191722682211548	-0.0373683646321297	0.108085729181767	0.00418994715437293
873	114.376266479492	-8.31653213500977	-5.52562713623047	0.00191722682211548	-0.0350956469774246	0.155812844634056	0.00256657530553639
874	113.077568054199	-7.99185848236084	-5.52562713623047	0.0100340843200684	-0.0415891297161579	0.146721974015236	0.000293855206109583
875	113.726921081543	-8.64120674133301	-5.26588773727417	-0.0146411629393697	-0.0510046854615211	0.0928260311484337	-0.00295288790948689
876	114.376266479492	-8.31653213500977	-5.6554970741272	0.00776136433705688	-0.0458098985254765	0.0162028968334198	-0.00912170019000769
877	115.025611877441	-7.99185848236084	-5.59056186676025	-0.00327756232582033	-0.0341216214001179	-0.0188619289547205	-0.00425158534198999
878	115.025611877441	-7.34250974655151	-6.17497587203979	0.0220470335334539	-0.00717365415766835	-0.0536020807921886	0.00483929552137852
879	112.42822265625	-6.69316101074219	-6.23991060256958	-0.00522560812532902	0.0155535480007529	-0.0568488240242004	-0.00295288790948689
880	112.42822265625	-7.01783514022827	-5.6554970741272	-0.00814767740666866	0.0269171483814716	-0.0760046094655991	-0.00457625929266214
881	113.726921081543	-7.01783514022827	-5.13601779937744	-0.00425158534198999	0.0197743140161037	-0.0714591667056084	-0.00425158534198999
882	111.129524230957	-6.69316101074219	-5.78536653518677	0.000293855206109583	0.01847561635077	-0.0656150281429291	-0.000680167751852423
883	111.129524230957	-7.01783514022827	-6.17497587203979	-0.0143164889886975	0.011982130818069	-0.0354203209280968	-0.00327756232582033
884	113.726921081543	-7.6671838760376	-5.85030126571655	-0.00717365415766835	0.0165275707840919	-0.0195112787187099	0.00256657530553639
885	113.726921081543	-7.34250974655151	-6.11004114151001	-0.0026282137259841	0.00418994715437293	-0.0182125810533762	-0.00717365415766835
886	114.376266479492	-7.34250974655151	-5.3957576751709	-0.0149658378213644	-0.021459324285388	-0.0175632312893867	-0.0026282137259841
887	115.025611877441	-7.34250974655151	-5.20095300674438	0.0022419011220336	-0.021459324285388	-0.0318489037454128	0.000293855206109583
888	114.376266479492	-7.99185848236084	-6.04510593414307	-0.000680167751852423	-0.0201606266200542	-0.0360696688294411	0.0022419011220336
889	113.077568054199	-6.3684868812561	-6.49965000152588	-0.00652430532500148	-0.00132951640989631	-0.0120437685400248	0.00321592413820326
890	114.376266479492	-7.6671838760376	-6.43471527099609	0.00548864435404539	-0.0156151866540313	-0.0149658378213644	0.00321592413820326
891	115.674964904785	-7.6671838760376	-5.72043180465698	-0.00425158534198999	-0.00522560812532902	-0.00912170019000769	-0.0026282137259841
892	113.726921081543	-6.3684868812561	-5.72043180465698	0.011982130818069	-0.00295288790948689	0.000293855206109583	-0.00425158534198999
893	115.674964904785	-7.99185848236084	-5.33082246780396	-0.00230353930965066	-0.00392691092565656	-0.00165419070981443	0.00191722682211548
894	112.42822265625	-6.3684868812561	-5.52562713623047	0.00386527273803949	-3.08191010844894e-05	0.041852168738842	-0.00619963090866804
895	113.077568054199	-7.99185848236084	-5.52562713623047	-0.00457625929266214	-0.0107450718060136	0.0856831967830658	0.00126787810586393
896	114.376266479492	-8.64120674133301	-5.46069240570068	-0.0185372550040483	-0.00100484199356288	0.0976961478590965	0.000943203864153475
897	115.025611877441	-8.96588134765625	-5.52562713623047	-3.08191010844894e-05	-0.0130177913233638	0.0567871853709221	-0.00165419070981443
898	115.674964904785	-8.64120674133301	-5.3957576751709	0.0123068047687411	-0.00392691092565656	0.01847561635077	0.00516396993771195
899	115.025611877441	-8.31653213500977	-5.3957576751709	0.0100340843200684	0.00776136433705688	-0.00490093370899558	0.0022419011220336
900	113.077568054199	-7.01783514022827	-5.33082246780396	0.00159255252219737	0.00938473641872406	-0.0172385573387146	0.00386527273803949
901	113.077568054199	-6.04381227493286	-5.52562713623047	-0.00717365415766835	0.0233457311987877	-0.0198359526693821	-0.00197886489331722
902	114.376266479492	-7.99185848236084	-5.52562713623047	-0.0100957229733467	0.0249691028147936	-0.0139918150380254	0.00678734155371785
903	111.778869628906	-6.3684868812561	-5.85030126571655	-0.0100957229733467	0.0243197549134493	-0.0152905117720366	-0.00360223650932312
904	111.778869628906	-6.3684868812561	-5.6554970741272	-0.00847235135734081	0.0282158460468054	0.0275664981454611	0.00776136433705688
905	109.830825805664	-6.69316101074219	-5.6554970741272	0.0116574559360743	0.0379560738801956	0.0467222817242146	-0.00425158534198999
906	111.129524230957	-6.69316101074219	-5.46069240570068	-0.00619963090866804	0.031137915328145	0.0447742342948914	0.0022419011220336
907	113.726921081543	-7.34250974655151	-5.6554970741272	-0.0104203969240189	0.025618452578783	0.0379560738801956	-0.00197886489331722
908	114.376266479492	-7.6671838760376	-6.17497587203979	-0.0165892094373703	0.01847561635077	-0.00360223650932312	0.0113327819854021
909	115.025611877441	-6.3684868812561	-5.98017120361328	0.00743668992072344	0.0113327819854021	-0.0273034609854221	0.00808603875339031
910	113.726921081543	-6.3684868812561	-5.85030126571655	-0.00230353930965066	-0.0130177913233638	-0.0519787110388279	-0.00165419070981443
911	115.025611877441	-7.6671838760376	-5.6554970741272	0.00906006153672934	-0.0328229255974293	-0.0617189407348633	-0.00197886489331722
912	113.726921081543	-6.04381227493286	-5.85030126571655	-0.00360223650932312	-0.0503553375601768	-0.0818487480282784	-0.00425158534198999
913	114.376266479492	-7.6671838760376	-5.33082246780396	0.0103587592020631	-0.0402904339134693	-0.0795760303735733	0.000943203864153475
914	113.726921081543	-7.6671838760376	-6.36978054046631	0.00938473641872406	-0.0415891297161579	-0.0594462193548679	0.00191722682211548
915	113.077568054199	-6.69316101074219	-6.49965000152588	0.0233457311987877	-0.0110697457566857	-0.028926832601428	-0.00457625929266214
916	113.077568054199	-7.01783514022827	-6.23991060256958	-0.00619963090866804	-0.00197886489331722	-0.0133424662053585	0.00159255252219737
917	114.376266479492	-6.3684868812561	-6.36978054046631	0.00548864435404539	0.0220470335334539	0.00841071270406246	-0.00197886489331722
918	115.674964904785	-7.99185848236084	-6.04510593414307	0.01100810803473	0.0262678004801273	0.0246444288641214	-0.00522560812532902
919	115.025611877441	-7.99185848236084	-5.78536653518677	0.0126314787194133	0.0321119390428066	0.106787025928497	-0.00717365415766835
920	114.376266479492	-8.96588134765625	-6.11004114151001	0.00613799272105098	0.0233457311987877	0.158410251140594	-0.00619963090866804
921	113.077568054199	-7.99185848236084	-5.6554970741272	-0.0104203969240189	0.0217223595827818	0.156786873936653	-0.00684897974133492
922	113.077568054199	-7.99185848236084	-5.78536653518677	0.00418994715437293	0.00841071270406246	0.0950987562537193	0.0022419011220336
923	113.077568054199	-7.01783514022827	-5.9152364730835	-0.0123684434220195	0.00970941036939621	0.0389300994575024	-0.00327756232582033
924	113.726921081543	-7.34250974655151	-5.46069240570068	-3.08191010844894e-05	0.00873538758605719	-0.0354203209280968	0.00256657530553639
925	115.025611877441	-7.34250974655151	-5.13601779937744	0.0178262684494257	0.00711201597005129	-0.0604202412068844	0.00159255252219737
926	113.726921081543	-7.34250974655151	-5.13601779937744	0.0113327819854021	0.00776136433705688	-0.0691864490509033	0.000618529506027699
927	113.077568054199	-7.6671838760376	-5.6554970741272	-0.0162645354866982	0.00126787810586393	-0.0659397020936012	0.00581331877037883
928	111.778869628906	-7.6671838760376	-5.59056186676025	-0.0136671401560307	0.000618529506027699	-0.0688617751002312	0.00418994715437293
929	111.778869628906	-7.34250974655151	-5.46069240570068	0.00386527273803949	0.0022419011220336	-0.0691864490509033	0.000293855206109583
930	113.077568054199	-7.34250974655151	-5.20095300674438	0.0116574559360743	-0.00490093370899558	-0.0714591667056084	-0.00749832857400179
931	114.376266479492	-6.69316101074219	-5.26588773727417	0.012956153601408	-0.00782300252467394	-0.0549007803201675	-0.00132951640989631
932	114.376266479492	-7.34250974655151	-5.52562713623047	0.00126787810586393	-0.000680167751852423	-0.0360696688294411	-0.00619963090866804
933	112.42822265625	-6.69316101074219	-5.6554970741272	0.00873538758605719	0.00321592413820326	-0.0357449948787689	-0.0026282137259841
934	115.025611877441	-7.6671838760376	-5.72043180465698	0.00678734155371785	0.0116574559360743	-0.0448358729481697	0.00548864435404539
935	115.025611877441	-7.34250974655151	-5.98017120361328	-0.0149658378213644	0.00321592413820326	-0.0237320438027382	-0.00197886489331722
936	115.025611877441	-7.34250974655151	-5.85030126571655	0.00711201597005129	-0.00847235135734081	-0.0256800893694162	0.000618529506027699
937	115.025611877441	-7.01783514022827	-5.72043180465698	-0.00684897974133492	-0.0126931173726916	-0.00684897974133492	-0.00197886489331722
938	116.324310302734	-7.6671838760376	-5.52562713623047	0.00516396993771195	-0.00490093370899558	0.00159255252219737	0.0022419011220336
939	113.726921081543	-6.3684868812561	-5.33082246780396	-3.08191010844894e-05	0.01100810803473	0.0330859608948231	-0.00197886489331722
940	112.42822265625	-6.69316101074219	-5.59056186676025	-0.00132951640989631	0.0226963832974434	0.0324366129934788	-0.0133424662053585
941	112.42822265625	-6.69316101074219	-5.72043180465698	-0.00490093370899558	0.0136055024340749	0.0269171483814716	-0.00977104809135199
942	114.376266479492	-8.64120674133301	-5.3957576751709	-0.0107450718060136	0.0236704051494598	0.0152288740500808	-0.00230353930965066
943	112.42822265625	-7.99185848236084	-5.78536653518677	-0.00197886489331722	0.0116574559360743	0.0106834331527352	-0.0026282137259841
944	113.077568054199	-8.31653213500977	-5.6554970741272	0.00191722682211548	0.00906006153672934	0.013930176384747	0.00970941036939621
945	115.674964904785	-8.96588134765625	-5.07108306884766	0.0217223595827818	-0.000355493422830477	0.00516396993771195	0.00776136433705688
946	113.726921081543	-7.99185848236084	-5.33082246780396	-0.00230353930965066	-0.00847235135734081	-0.00684897974133492	-0.00165419070981443
947	115.025611877441	-7.6671838760376	-5.59056186676025	-0.00425158534198999	-0.00197886489331722	0.00159255252219737	-3.08191010844894e-05
948	113.077568054199	-6.04381227493286	-5.6554970741272	0.00159255252219737	-0.0182125810533762	0.0246444288641214	0.00159255252219737
949	111.778869628906	-6.3684868812561	-5.78536653518677	-0.00295288790948689	-0.0175632312893867	0.0775663405656815	0.00418994715437293
950	111.129524230957	-6.04381227493286	-5.78536653518677	0.0126314787194133	-0.00977104809135199	0.126916840672493	0.00418994715437293
951	110.480178833008	-6.3684868812561	-5.52562713623047	-0.00457625929266214	-0.00912170019000769	0.0856831967830658	0.00159255252219737
952	111.778869628906	-7.6671838760376	-5.26588773727417	-0.00327756232582033	-0.00425158534198999	0.0350340083241463	-0.00132951640989631
953	113.077568054199	-6.69316101074219	-5.72043180465698	-0.00100484199356288	0.00191722682211548	-0.00652430532500148	0.00354059832170606
954	113.077568054199	-6.69316101074219	-6.49965000152588	0.0168522447347641	-0.00587495695799589	-0.050680011510849	0.00354059832170606
955	113.726921081543	-7.34250974655151	-6.11004114151001	0.00159255252219737	-0.00555028254166245	-0.0997058376669884	-0.00782300252467394
956	115.674964904785	-7.6671838760376	-5.59056186676025	0.0243197549134493	-0.00392691092565656	-0.117562919855118	-0.00425158534198999
957	113.726921081543	-7.01783514022827	-5.6554970741272	-0.00717365415766835	-0.0026282137259841	-0.0893162563443184	0.00483929552137852
958	114.376266479492	-6.69316101074219	-5.72043180465698	-0.00197886489331722	0.00613799272105098	-0.0445111989974976	-0.00132951640989631
959	113.077568054199	-6.04381227493286	-5.85030126571655	0.00354059832170606	-0.00100484199356288	-0.0026282137259841	-0.00457625929266214
960	113.077568054199	-6.69316101074219	-5.98017120361328	0.00451462110504508	-0.00587495695799589	0.00938473641872406	0.00191722682211548
961	115.025611877441	-7.6671838760376	-5.78536653518677	-0.000355493422830477	-0.0172385573387146	0.000293855206109583	0.00159255252219737
962	112.42822265625	-7.01783514022827	-5.52562713623047	-0.00100484199356288	-3.08191010844894e-05	0.00483929552137852	-0.00522560812532902
963	115.025611877441	-7.6671838760376	-5.52562713623047	0.000943203864153475	-0.00295288790948689	0.00776136433705688	-0.000355493422830477
964	113.077568054199	-6.69316101074219	-5.26588773727417	-0.000680167751852423	0.00126787810586393	0.0584105588495731	0.0022419011220336
965	113.726921081543	-7.34250974655151	-5.13601779937744	0.00386527273803949	0.00126787810586393	0.0597092546522617	-0.00197886489331722
966	112.42822265625	-7.01783514022827	-5.85030126571655	-0.00100484199356288	-0.00977104809135199	0.0207483377307653	0.00191722682211548
967	113.726921081543	-7.6671838760376	-5.59056186676025	-0.000680167751852423	-0.00230353930965066	0.00418994715437293	0.00808603875339031
968	112.42822265625	-7.01783514022827	-5.85030126571655	-0.00944637414067984	-0.00522560812532902	-0.0185372550040483	-0.00230353930965066
969	114.376266479492	-7.99185848236084	-5.46069240570068	-0.00295288790948689	-0.00490093370899558	-0.00944637414067984	-3.08191010844894e-05
970	115.674964904785	-7.99185848236084	-5.78536653518677	0.00289124972186983	0.00906006153672934	-0.0302255302667618	-0.00100484199356288
971	113.726921081543	-7.6671838760376	-5.20095300674438	0.0126314787194133	-0.00619963090866804	-0.028926832601428	-3.08191010844894e-05
972	113.726921081543	-6.69316101074219	-5.72043180465698	0.00256657530553639	-0.00522560812532902	-0.0360696688294411	0.0022419011220336
973	113.726921081543	-7.6671838760376	-5.6554970741272	0.0155535480007529	-0.00100484199356288	-0.0253554154187441	0.00418994715437293
974	113.726921081543	-7.01783514022827	-5.98017120361328	0.00159255252219737	0.01100810803473	0.0356833562254906	0.00970941036939621
975	109.181480407715	-5.71913814544678	-5.78536653518677	0.00256657530553639	0.0126314787194133	0.0798390582203865	-0.000355493422830477
976	111.129524230957	-7.01783514022827	-5.78536653518677	-0.00165419070981443	0.00289124972186983	0.0623066499829292	-0.00327756232582033
977	112.42822265625	-6.04381227493286	-5.6554970741272	-0.0292515084147453	0.00678734155371785	0.0769169926643372	0.00321592413820326
978	112.42822265625	-6.69316101074219	-5.3957576751709	0.00841071270406246	0.0181509424000978	0.0655533894896507	-0.000680167751852423
979	115.025611877441	-7.34250974655151	-5.72043180465698	0.00808603875339031	0.025618452578783	0.07139752805233	-0.00457625929266214
980	115.674964904785	-7.6671838760376	-5.52562713623047	0.000618529506027699	0.0330859608948231	0.076592318713665	0.0100340843200684
981	115.025611877441	-7.34250974655151	-5.72043180465698	-0.00814767740666866	0.0259431265294552	0.0217223595827818	0.00191722682211548
982	113.077568054199	-6.69316101074219	-5.98017120361328	0.00646266713738441	0.0155535480007529	-0.0334722734987736	0.00646266713738441
983	114.376266479492	-7.01783514022827	-5.52562713623047	-0.00327756232582033	0.01847561635077	-0.0217839982360601	0.00743668992072344
984	114.376266479492	-7.34250974655151	-5.46069240570068	-0.00749832857400179	0.0175015944987535	-0.00684897974133492	-0.00684897974133492
985	115.674964904785	-7.6671838760376	-6.30484533309937	-3.08191010844894e-05	0.01100810803473	-0.0617189407348633	0.000943203864153475
986	115.025611877441	-6.3684868812561	-5.9152364730835	-0.0100957229733467	-0.0026282137259841	-0.112692810595036	-0.00879702530801296
987	113.726921081543	-7.6671838760376	-5.85030126571655	-0.00392691092565656	-0.00425158534198999	-0.131523922085762	0.00711201597005129
988	114.376266479492	-7.34250974655151	-5.72043180465698	-0.00652430532500148	-0.0104203969240189	-0.128601849079132	-0.00425158534198999
989	113.077568054199	-7.6671838760376	-5.3957576751709	-0.0026282137259841	-0.00652430532500148	-0.0932123512029648	0.00516396993771195
990	115.025611877441	-8.64120674133301	-5.3957576751709	-0.00360223650932312	-0.0169138833880424	-0.0808747261762619	-0.00360223650932312
991	114.376266479492	-8.64120674133301	-5.26588773727417	0.00906006153672934	-0.0282774847000837	-0.0253554154187441	-0.00327756232582033
992	114.376266479492	-7.34250974655151	-5.85030126571655	0.000943203864153475	-0.0292515084147453	-0.00619963090866804	0.0022419011220336
993	112.42822265625	-6.69316101074219	-5.72043180465698	0.0103587592020631	-0.0204853005707264	0.0113327819854021	-0.0026282137259841
994	114.376266479492	-7.6671838760376	-5.52562713623047	0.00483929552137852	-0.0146411629393697	0.00289124972186983	0.000293855206109583
995	114.376266479492	-7.01783514022827	-5.6554970741272	-0.00814767740666866	-0.0204853005707264	0.0175015944987535	-0.00457625929266214
996	114.376266479492	-7.01783514022827	-5.46069240570068	0.0022419011220336	-0.0191866029053926	0.00451462110504508	-0.00522560812532902
997	114.376266479492	-7.01783514022827	-5.3957576751709	0.00906006153672934	-0.0113944197073579	0.00321592413820326	-0.0026282137259841
998	113.077568054199	-7.01783514022827	-5.33082246780396	0.00289124972186983	-0.00555028254166245	0.00646266713738441	-0.000680167751852423
999	111.129524230957	-7.6671838760376	-5.6554970741272	-0.000680167751852423	0.00418994715437293	-0.0159398596733809	0.00126787810586393
1000	111.778869628906	-7.6671838760376	-5.72043180465698	-0.0130177913233638	0.0116574559360743	-0.0276281367987394	0.00289124972186983
1001	111.778869628906	-6.69316101074219	-5.52562713623047	-0.0026282137259841	0.0123068047687411	-0.0474332682788372	-0.00100484199356288
1002	114.376266479492	-7.01783514022827	-5.6554970741272	0.00743668992072344	0.0132808275520802	-0.00457625929266214	0.00386527273803949
1003	113.726921081543	-6.04381227493286	-5.46069240570068	-0.00619963090866804	0.00906006153672934	0.0938000604510307	-3.08191010844894e-05
1004	114.376266479492	-7.01783514022827	-5.26588773727417	0.0168522447347641	0.0200989879667759	0.142176523804665	-0.00490093370899558
1005	114.376266479492	-7.6671838760376	-5.6554970741272	-0.00100484199356288	0.0213976856321096	0.0697741582989693	-0.000355493422830477
1006	114.376266479492	-7.6671838760376	-5.78536653518677	0.00289124972186983	0.0142548503354192	0.0353586822748184	-0.00619963090866804
1007	114.376266479492	-7.34250974655151	-5.78536653518677	-0.00165419070981443	0.020423661917448	-0.0311995539814234	0.00516396993771195
1008	115.674964904785	-7.34250974655151	-5.78536653518677	-3.08191010844894e-05	0.0200989879667759	-0.0626929625868797	-0.00295288790948689
1009	113.726921081543	-6.04381227493286	-5.78536653518677	-0.00230353930965066	0.0188002903014421	-0.0721085146069527	-0.000680167751852423
1010	113.726921081543	-7.34250974655151	-5.33082246780396	0.0142548503354192	0.0142548503354192	-0.0688617751002312	-0.00522560812532902
1011	113.077568054199	-6.3684868812561	-5.78536653518677	0.00613799272105098	0.00354059832170606	-0.0428878292441368	-0.00782300252467394
1012	115.674964904785	-7.6671838760376	-5.72043180465698	0.00256657530553639	-0.000355493422830477	-0.0149658378213644	0.00613799272105098
1013	112.42822265625	-6.69316101074219	-5.85030126571655	-0.00717365415766835	-0.0104203969240189	-0.00684897974133492	-0.00295288790948689
1014	113.077568054199	-8.64120674133301	-5.46069240570068	-0.00360223650932312	-0.00879702530801296	0.00873538758605719	0.00256657530553639
1015	115.025611877441	-8.64120674133301	-5.52562713623047	0.00548864435404539	-0.0159398596733809	0.0239950809627771	-0.00230353930965066
1016	114.376266479492	-8.96588134765625	-5.07108306884766	-0.00295288790948689	-0.0276281367987394	0.0399041213095188	-0.00165419070981443
1017	115.025611877441	-8.64120674133301	-5.85030126571655	-0.00684897974133492	-0.0243813935667276	0.0327612869441509	-0.00230353930965066
1018	113.726921081543	-7.34250974655151	-6.11004114151001	0.00321592413820326	0.00191722682211548	0.0278911720961332	0.00483929552137852
1019	114.376266479492	-6.69316101074219	-5.9152364730835	0.00451462110504508	-0.00457625929266214	0.0252937767654657	0.000618529506027699
1020	112.42822265625	-5.71913814544678	-5.78536653518677	0.013930176384747	0.00808603875339031	0.00646266713738441	-0.00360223650932312
1021	111.778869628906	-6.3684868812561	-5.6554970741272	-0.00977104809135199	-0.00392691092565656	0.00776136433705688	-3.08191010844894e-05
1022	113.077568054199	-7.34250974655151	-5.46069240570068	0.000618529506027699	-0.00555028254166245	0.00743668992072344	0.00191722682211548
1023	110.480178833008	-6.3684868812561	-5.46069240570068	-0.0123684434220195	-0.000355493422830477	-0.0133424662053585	0.00548864435404539
1024	111.129524230957	-6.04381227493286	-5.72043180465698	0.00354059832170606	-0.00197886489331722	-0.0253554154187441	0.00516396993771195
1025	111.778869628906	-7.34250974655151	-5.59056186676025	0.00548864435404539	0.00906006153672934	-0.0464592464268208	-0.0026282137259841
1026	113.726921081543	-7.34250974655151	-5.72043180465698	-0.00392691092565656	-0.0026282137259841	-0.0711344927549362	-0.00392691092565656
1027	113.077568054199	-7.01783514022827	-5.52562713623047	-0.00555028254166245	-0.00879702530801296	-0.0438618510961533	0.00938473641872406
1028	115.025611877441	-7.01783514022827	-5.6554970741272	-0.00165419070981443	-0.0224333461374044	0.0132808275520802	-0.000680167751852423
1029	113.077568054199	-6.69316101074219	-5.59056186676025	-0.00100484199356288	-0.0230826959013939	0.06393001973629	-0.00197886489331722
1030	113.077568054199	-6.3684868812561	-5.78536653518677	0.0194496400654316	-0.0123684434220195	0.0668520927429199	-0.00717365415766835
1031	114.376266479492	-6.3684868812561	-6.17497587203979	0.00354059832170606	-0.0195112787187099	0.0707481801509857	-0.00749832857400179
1032	114.376266479492	-7.6671838760376	-6.17497587203979	-0.00782300252467394	-0.00717365415766835	0.0989948436617851	0.00191722682211548
1033	113.726921081543	-7.01783514022827	-6.04510593414307	0.00321592413820326	0.00938473641872406	0.0675014406442642	-0.00100484199356288
1034	113.077568054199	-6.69316101074219	-5.59056186676025	0.00808603875339031	0.0158782228827477	0.0275664981454611	-0.00132951640989631
1035	113.077568054199	-7.34250974655151	-5.20095300674438	-0.00912170019000769	0.0262678004801273	0.011982130818069	-0.00197886489331722
1036	113.726921081543	-7.34250974655151	-5.00614833831787	0.00646266713738441	0.0285405199974775	-0.0308748781681061	-0.00100484199356288
1037	114.376266479492	-7.99185848236084	-5.59056186676025	0.00808603875339031	0.0223717093467712	-0.0480826161801815	-0.00132951640989631
1038	113.726921081543	-7.34250974655151	-5.85030126571655	-0.000355493422830477	0.0259431265294552	-0.0383423902094364	0.00289124972186983
1039	113.077568054199	-7.99185848236084	-5.78536653518677	0.00289124972186983	0.013930176384747	0.0652287155389786	0.00354059832170606
1040	112.42822265625	-7.34250974655151	-5.6554970741272	0.00743668992072344	0.0197743140161037	0.106462351977825	-0.0113944197073579
1041	114.376266479492	-8.31653213500977	-5.3957576751709	0.0103587592020631	0.0165275707840919	0.0580858811736107	-0.0026282137259841
1042	112.42822265625	-7.01783514022827	-5.46069240570068	0.00159255252219737	0.00873538758605719	0.0230210572481155	0.00126787810586393
1043	114.376266479492	-7.6671838760376	-5.46069240570068	-0.00652430532500148	0.011982130818069	-0.0490566417574883	-0.000355493422830477
1044	113.726921081543	-6.69316101074219	-5.85030126571655	-0.00295288790948689	-0.000355493422830477	-0.077952653169632	0.00126787810586393
1045	111.129524230957	-6.3684868812561	-5.85030126571655	0.000943203864153475	-0.00652430532500148	-0.102303229272366	0.0123068047687411
1046	109.830825805664	-6.3684868812561	-5.78536653518677	-0.0143164889886975	-0.00587495695799589	-0.0743812397122383	0.00289124972186983
1047	109.830825805664	-5.71913814544678	-5.59056186676025	0.00256657530553639	-0.00555028254166245	-0.0315242260694504	-0.000680167751852423
1048	113.726921081543	-7.01783514022827	-5.3957576751709	-0.0110697457566857	0.00256657530553639	0.0200989879667759	-0.00684897974133492
1049	113.726921081543	-7.01783514022827	-5.46069240570068	-0.00132951640989631	0.0126314787194133	0.000943203864153475	-0.00392691092565656
1050	114.376266479492	-6.69316101074219	-5.78536653518677	0.0171769186854362	0.0116574559360743	0.000943203864153475	-0.00555028254166245
1051	115.025611877441	-7.6671838760376	-5.59056186676025	0.00613799272105098	-0.00392691092565656	-0.00327756232582033	-0.00912170019000769
1052	112.42822265625	-6.69316101074219	-6.30484533309937	0.00289124972186983	-0.00619963090866804	-0.0370436906814575	0.0103587592020631
1053	115.674964904785	-7.6671838760376	-5.72043180465698	0.00451462110504508	0.0142548503354192	-0.0682124271988869	0.000943203864153475
1054	113.726921081543	-6.69316101074219	-5.85030126571655	0.0265924744307995	0.0175015944987535	-0.0808747261762619	0.00483929552137852
1055	114.376266479492	-6.3684868812561	-5.72043180465698	0.000618529506027699	0.00613799272105098	-0.0623682886362076	0.00289124972186983
1056	113.077568054199	-6.04381227493286	-5.9152364730835	0.00548864435404539	0.00873538758605719	-0.043212503194809	-0.00100484199356288
1057	114.376266479492	-6.69316101074219	-5.72043180465698	0.0175015944987535	-0.00165419070981443	-0.0260047651827335	-0.00327756232582033
1058	113.077568054199	-6.3684868812561	-5.9152364730835	-0.00782300252467394	0.00743668992072344	-0.00847235135734081	0.0022419011220336
1059	114.376266479492	-8.31653213500977	-5.59056186676025	0.0230210572481155	-0.00814767740666866	0.0243197549134493	0.0022419011220336
1060	116.324310302734	-8.96588134765625	-5.46069240570068	-0.00490093370899558	-0.00587495695799589	0.0671767666935921	0.0022419011220336
1061	113.077568054199	-8.96588134765625	-5.26588773727417	-0.000355493422830477	-0.00587495695799589	0.0827611312270164	0.00289124972186983
1062	114.376266479492	-7.99185848236084	-5.6554970741272	0.00159255252219737	-0.0100957229733467	0.0506183728575706	0.0022419011220336
1063	112.42822265625	-7.34250974655151	-5.6554970741272	-0.00425158534198999	0.000293855206109583	0.0314625911414623	0.00126787810586393
1064	115.674964904785	-7.99185848236084	-5.59056186676025	0.025618452578783	0.00743668992072344	-0.0308748781681061	0.00159255252219737
1065	113.726921081543	-7.01783514022827	-5.59056186676025	0.0136055024340749	-3.08191010844894e-05	-0.0428878292441368	-0.00230353930965066
1066	113.077568054199	-7.99185848236084	-5.59056186676025	-0.0165892094373703	0.00159255252219737	-0.0636669844388962	-0.00749832857400179
1067	113.726921081543	-6.69316101074219	-5.20095300674438	-0.0204853005707264	-0.00879702530801296	-0.0526280589401722	-0.00165419070981443
1068	111.129524230957	-7.99185848236084	-5.13601779937744	-0.00425158534198999	-0.00165419070981443	0.0132808275520802	0.00743668992072344
1069	110.480178833008	-6.69316101074219	-5.9152364730835	0.00678734155371785	0.000618529506027699	0.0486703291535378	0.000293855206109583
1070	113.726921081543	-7.99185848236084	-5.59056186676025	-0.00295288790948689	-0.0182125810533762	-0.0266541130840778	0.00321592413820326
1071	114.376266479492	-8.31653213500977	-5.6554970741272	-0.00717365415766835	-0.0165892094373703	-0.0263294391334057	-0.00782300252467394
1072	113.726921081543	-6.3684868812561	-5.78536653518677	0.00418994715437293	-0.0182125810533762	-0.0441865250468254	-0.00587495695799589
1073	114.376266479492	-7.34250974655151	-5.46069240570068	0.0022419011220336	0.00354059832170606	-0.0445111989974976	-0.0100957229733467
1074	113.726921081543	-7.6671838760376	-5.33082246780396	0.00126787810586393	0.00548864435404539	-0.0636669844388962	-0.00197886489331722
1075	115.025611877441	-7.99185848236084	-5.9152364730835	0.0197743140161037	0.0116574559360743	-0.0591215454041958	0.0022419011220336
1076	112.42822265625	-7.34250974655151	-6.23991060256958	0.013930176384747	0.0126314787194133	-0.0438618510961533	-0.00879702530801296
1077	114.376266479492	-6.69316101074219	-6.04510593414307	-0.00944637414067984	0.00548864435404539	0.00321592413820326	0.000618529506027699
1078	114.376266479492	-7.6671838760376	-6.11004114151001	0.00581331877037883	0.011982130818069	0.081787109375	0.00873538758605719
1079	115.674964904785	-8.31653213500977	-5.9152364730835	0.00191722682211548	0.00483929552137852	0.153215453028679	-0.000355493422830477
1080	115.025611877441	-8.64120674133301	-5.78536653518677	0.0158782228827477	-0.000680167751852423	0.170747861266136	-0.00522560812532902
1081	113.726921081543	-7.34250974655151	-6.04510593414307	-0.00295288790948689	-0.00782300252467394	0.116851933300495	0.00613799272105098
1082	116.324310302734	-8.96588134765625	-6.17497587203979	-0.00457625929266214	-0.0253554154187441	0.0928260311484337	0.00776136433705688
1083	112.42822265625	-7.6671838760376	-6.49965000152588	-0.0133424662053585	-0.021459324285388	0.0847091749310493	0.00970941036939621
1084	113.726921081543	-8.96588134765625	-5.98017120361328	0.00873538758605719	-0.00847235135734081	0.029189869761467	-0.00165419070981443
1085	114.376266479492	-8.64120674133301	-5.52562713623047	0.00451462110504508	0.00938473641872406	-0.0292515084147453	0.000943203864153475
1086	113.726921081543	-8.31653213500977	-5.78536653518677	0.00613799272105098	0.0181509424000978	-0.0445111989974976	0.00386527273803949
1087	115.025611877441	-7.99185848236084	-5.26588773727417	0.00776136433705688	0.0272418223321438	-0.0464592464268208	0.00191722682211548
1088	112.42822265625	-7.01783514022827	-5.46069240570068	-0.00197886489331722	0.0249691028147936	-0.0610695891082287	0.00256657530553639
1089	113.077568054199	-6.69316101074219	-5.72043180465698	-0.0026282137259841	0.0226963832974434	-0.0789266750216484	0.00613799272105098
1090	110.480178833008	-7.01783514022827	-5.6554970741272	0.000618529506027699	0.00191722682211548	-0.0808747261762619	-0.00327756232582033
1091	111.778869628906	-7.6671838760376	-5.72043180465698	0.0022419011220336	-0.00457625929266214	-0.0464592464268208	-3.08191010844894e-05
1092	112.42822265625	-7.6671838760376	-5.3957576751709	-0.00912170019000769	-0.00555028254166245	-0.0240567177534103	0.0022419011220336
1093	112.42822265625	-6.69316101074219	-5.3957576751709	-0.00327756232582033	-0.0149658378213644	0.0178262684494257	0.0022419011220336
1094	113.077568054199	-7.6671838760376	-5.46069240570068	0.00743668992072344	0.00191722682211548	0.112955838441849	0.000293855206109583
1095	115.674964904785	-7.99185848236084	-5.59056186676025	-0.0156151866540313	-0.0308748781681061	0.21750096976757	-0.00327756232582033
1096	115.674964904785	-7.6671838760376	-5.78536653518677	-0.00295288790948689	-0.0279528107494116	0.185033544898033	-0.00197886489331722
1097	115.025611877441	-8.31653213500977	-5.72043180465698	0.0175015944987535	-0.0136671401560307	0.127241507172585	0.00289124972186983
1098	116.324310302734	-8.31653213500977	-5.52562713623047	-0.0026282137259841	-0.0156151866540313	0.0506183728575706	0.00256657530553639
1099	113.726921081543	-6.3684868812561	-5.9152364730835	-0.0130177913233638	-0.0162645354866982	-0.0691864490509033	0.00483929552137852
1100	114.376266479492	-7.01783514022827	-5.6554970741272	-0.0143164889886975	-3.08191010844894e-05	-0.145160242915154	-0.00132951640989631
1101	113.726921081543	-6.3684868812561	-6.11004114151001	0.00451462110504508	0.00126787810586393	-0.184121161699295	-0.00132951640989631
1102	115.025611877441	-7.99185848236084	-5.78536653518677	-0.0120437685400248	0.00613799272105098	-0.174705609679222	0.00418994715437293
1103	114.376266479492	-6.69316101074219	-5.85030126571655	-0.00619963090866804	0.0132808275520802	-0.157497867941856	-0.00749832857400179
1104	112.42822265625	-7.01783514022827	-5.6554970741272	0.000618529506027699	0.0142548503354192	-0.129575878381729	-0.00230353930965066
1105	113.726921081543	-6.69316101074219	-5.59056186676025	0.0145795252174139	-0.00490093370899558	-0.0763292834162712	-0.00490093370899558
1106	112.42822265625	-7.99185848236084	-5.26588773727417	-0.00392691092565656	-0.00295288790948689	-0.0532774068415165	-0.00197886489331722
1107	114.376266479492	-7.99185848236084	-5.72043180465698	0.00841071270406246	-0.017887907102704	-0.0425631552934647	0.000943203864153475
1108	113.077568054199	-7.34250974655151	-5.78536653518677	0.000293855206109583	-0.00814767740666866	-0.0107450718060136	-0.000680167751852423
1109	115.674964904785	-7.99185848236084	-5.85030126571655	-0.00197886489331722	-0.00749832857400179	-0.0113944197073579	0.00451462110504508
1110	112.42822265625	-6.3684868812561	-6.36978054046631	0.00743668992072344	-0.00392691092565656	-0.000355493422830477	0.00191722682211548
1111	113.726921081543	-7.6671838760376	-5.59056186676025	0.00613799272105098	-0.00555028254166245	-0.0026282137259841	-0.00847235135734081
1112	114.376266479492	-7.34250974655151	-5.3957576751709	0.00191722682211548	0.000943203864153475	-0.00717365415766835	-0.00912170019000769
1113	113.726921081543	-8.31653213500977	-5.26588773727417	-0.00652430532500148	0.000943203864153475	0.00191722682211548	-0.000355493422830477
1114	110.480178833008	-6.69316101074219	-5.85030126571655	-0.00165419070981443	0.000618529506027699	0.0226963832974434	0.00418994715437293
1115	110.480178833008	-7.01783514022827	-5.78536653518677	0.00970941036939621	-0.00652430532500148	0.0571118593215942	0.000293855206109583
1116	111.778869628906	-7.6671838760376	-5.59056186676025	-0.00912170019000769	-0.0104203969240189	0.0762676447629929	-0.00100484199356288
1117	113.077568054199	-6.04381227493286	-5.52562713623047	-0.00944637414067984	-0.00425158534198999	0.0723715499043465	-0.00230353930965066
1118	114.376266479492	-6.69316101074219	-5.78536653518677	-0.0120437685400248	0.00613799272105098	0.0866572186350822	0.00321592413820326
1119	113.077568054199	-6.04381227493286	-5.52562713623047	0.0171769186854362	0.0165275707840919	0.101592242717743	0.00289124972186983
1120	113.726921081543	-6.3684868812561	-5.6554970741272	-0.00684897974133492	0.0252937767654657	0.144773930311203	-0.00295288790948689
1121	114.376266479492	-7.34250974655151	-5.85030126571655	-0.00425158534198999	0.0269171483814716	0.198345184326172	-0.00782300252467394
1122	111.778869628906	-7.01783514022827	-6.04510593414307	0.00191722682211548	0.0324366129934788	0.177566021680832	-0.00230353930965066
1123	115.674964904785	-7.6671838760376	-5.6554970741272	-0.00295288790948689	0.0356833562254906	0.0629559978842735	0.00191722682211548
1124	113.726921081543	-7.6671838760376	-5.6554970741272	0.0246444288641214	0.0415274947881699	-0.0464592464268208	-0.00230353930965066
1125	113.726921081543	-6.69316101074219	-5.59056186676025	0.0113327819854021	0.0295145437121391	-0.150030359625816	-0.00327756232582033
1126	113.726921081543	-6.69316101074219	-5.46069240570068	0.00191722682211548	0.036657378077507	-0.203926295042038	-0.00749832857400179
1127	114.376266479492	-7.6671838760376	-5.85030126571655	0.000943203864153475	0.0191249661147594	-0.223731428384781	0.00159255252219737
1128	114.376266479492	-7.6671838760376	-5.72043180465698	0.0194496400654316	0.00743668992072344	-0.180874422192574	-0.00295288790948689
1129	115.025611877441	-8.96588134765625	-5.46069240570068	-0.0146411629393697	-0.00944637414067984	-0.0902902781963348	0.00646266713738441
1130	115.674964904785	-8.64120674133301	-5.78536653518677	-0.00197886489331722	-0.017887907102704	-0.0221086721867323	-0.000355493422830477
1131	114.376266479492	-7.99185848236084	-5.20095300674438	0.00516396993771195	-0.0464592464268208	0.00354059832170606	-0.00522560812532902
1132	113.726921081543	-6.69316101074219	-5.33082246780396	0.00906006153672934	-0.0571734979748726	0.00873538758605719	0.0022419011220336
1133	114.376266479492	-7.6671838760376	-5.13601779937744	-0.00522560812532902	-0.0471085943281651	-0.0172385573387146	0.00451462110504508
1134	114.376266479492	-7.34250974655151	-5.98017120361328	-0.0130177913233638	-0.0350956469774246	-0.0191866029053926	-0.00295288790948689
1135	111.778869628906	-6.04381227493286	-5.9152364730835	-0.00360223650932312	-0.0415891297161579	-0.000680167751852423	-0.00944637414067984
1136	111.778869628906	-7.01783514022827	-5.85030126571655	-0.0130177913233638	-0.0402904339134693	0.0123068047687411	-0.0026282137259841
1137	110.480178833008	-6.04381227493286	-5.78536653518677	-0.00360223650932312	-0.02697878703475	0.0175015944987535	-0.00360223650932312
1138	111.129524230957	-6.3684868812561	-5.6554970741272	-0.00100484199356288	-0.0143164889886975	0.020423661917448	-0.000355493422830477
1139	113.726921081543	-7.6671838760376	-5.26588773727417	0.00418994715437293	-0.00912170019000769	0.0343846566975117	-0.00100484199356288
1140	114.376266479492	-7.34250974655151	-5.46069240570068	0.00776136433705688	-0.0243813935667276	0.0399041213095188	-0.00879702530801296
1141	113.726921081543	-7.34250974655151	-5.59056186676025	0.01847561635077	0.00776136433705688	0.0327612869441509	-0.0113944197073579
1142	113.726921081543	-6.3684868812561	-5.85030126571655	0.0239950809627771	0.00743668992072344	0.0282158460468054	-0.00392691092565656
1143	113.077568054199	-6.69316101074219	-6.30484533309937	-0.0026282137259841	0.00743668992072344	0.0136055024340749	0.00678734155371785
1144	114.376266479492	-7.01783514022827	-6.17497587203979	-0.00100484199356288	0.011982130818069	-0.00977104809135199	0.00613799272105098
1145	115.674964904785	-7.6671838760376	-5.52562713623047	-0.00879702530801296	0.00483929552137852	-0.0451605506241322	-0.000680167751852423
1146	115.025611877441	-7.01783514022827	-5.59056186676025	0.000618529506027699	0.0126314787194133	-0.0659397020936012	-0.00360223650932312
1147	115.025611877441	-7.99185848236084	-5.72043180465698	-0.00165419070981443	-0.00522560812532902	-0.0584721975028515	0.00321592413820326
1148	113.726921081543	-7.6671838760376	-5.78536653518677	0.0106834331527352	-0.0120437685400248	-0.032173577696085	0.00516396993771195
1149	112.42822265625	-6.69316101074219	-5.78536653518677	0.00776136433705688	-0.0221086721867323	-0.023407369852066	0.00289124972186983
1150	115.674964904785	-7.6671838760376	-5.52562713623047	0.0142548503354192	-0.0324982516467571	-0.0273034609854221	-0.00165419070981443
1151	112.42822265625	-7.99185848236084	-5.3957576751709	0.00581331877037883	-0.0315242260694504	-0.02697878703475	-0.00425158534198999
1152	115.025611877441	-7.6671838760376	-5.52562713623047	0.00159255252219737	-0.0305502042174339	-0.0311995539814234	-0.00522560812532902
1153	113.077568054199	-7.34250974655151	-5.85030126571655	0.00711201597005129	-0.0152905117720366	-0.0146411629393697	0.0100340843200684
1154	115.025611877441	-8.96588134765625	-5.72043180465698	0.00841071270406246	0.00256657530553639	0.013930176384747	0.00386527273803949
1155	115.025611877441	-7.99185848236084	-5.85030126571655	0.0191249661147594	0.0249691028147936	0.0239950809627771	-0.00327756232582033
1156	113.077568054199	-7.01783514022827	-5.72043180465698	-0.000680167751852423	0.0463976077735424	0.0158782228827477	0.00126787810586393
1157	113.726921081543	-6.69316101074219	-5.59056186676025	-0.00522560812532902	0.0587352328002453	0.00289124972186983	-0.00425158534198999
1158	114.376266479492	-7.99185848236084	-5.26588773727417	-0.00587495695799589	0.0642546936869621	0.020423661917448	-0.00197886489331722
1159	114.376266479492	-7.6671838760376	-5.13601779937744	0.00159255252219737	0.0558131635189056	0.0645793676376343	0.00581331877037883
1160	112.42822265625	-7.34250974655151	-5.59056186676025	-0.00977104809135199	0.0450989119708538	0.0814624354243279	-0.00132951640989631
1161	110.480178833008	-7.01783514022827	-5.9152364730835	-0.00977104809135199	0.0116574559360743	0.103540286421776	0.00418994715437293
1162	111.129524230957	-7.01783514022827	-5.6554970741272	-0.00555028254166245	0.00613799272105098	0.168150469660759	-0.00619963090866804
1163	111.129524230957	-6.04381227493286	-5.72043180465698	-0.0104203969240189	0.0213976856321096	0.172046571969986	0.00613799272105098
1164	112.42822265625	-6.69316101074219	-5.72043180465698	0.00191722682211548	0.0207483377307653	0.109384424984455	-3.08191010844894e-05
1165	113.726921081543	-7.01783514022827	-5.20095300674438	0.00354059832170606	0.0269171483814716	0.0856831967830658	-0.00197886489331722
1166	113.726921081543	-6.69316101074219	-5.52562713623047	-0.00197886489331722	0.0188002903014421	0.0519170723855495	-0.00912170019000769
1167	113.077568054199	-6.69316101074219	-5.9152364730835	0.00159255252219737	0.0207483377307653	0.00451462110504508	0.0022419011220336
1168	113.726921081543	-6.69316101074219	-6.04510593414307	-0.00782300252467394	0.0126314787194133	-0.0568488240242004	0.0132808275520802
1169	114.376266479492	-7.6671838760376	-5.85030126571655	-0.00717365415766835	0.0145795252174139	-0.108472041785717	0.00516396993771195
1170	113.077568054199	-7.34250974655151	-6.17497587203979	0.00321592413820326	0.00386527273803949	-0.117562919855118	-0.00425158534198999
1171	111.778869628906	-6.04381227493286	-5.78536653518677	0.00906006153672934	-0.00782300252467394	-0.111069433391094	-0.00132951640989631
1172	115.025611877441	-7.6671838760376	-5.6554970741272	-0.0237320438027382	-0.00749832857400179	-0.0899656042456627	-0.00555028254166245
1173	112.42822265625	-6.04381227493286	-6.36978054046631	0.0132808275520802	-0.00555028254166245	-0.0529527328908443	-0.00165419070981443
1174	113.726921081543	-7.6671838760376	-5.98017120361328	-0.0136671401560307	0.00743668992072344	0.0356833562254906	0.0113327819854021
1175	113.726921081543	-7.99185848236084	-5.59056186676025	-0.00230353930965066	-0.0224333461374044	0.130488246679306	-3.08191010844894e-05
1176	113.726921081543	-8.31653213500977	-5.46069240570068	-0.00717365415766835	-0.0120437685400248	0.14737132191658	-0.00717365415766835
1177	114.376266479492	-8.64120674133301	-5.46069240570068	-0.0120437685400248	-0.0100957229733467	0.0824364572763443	-0.00360223650932312
1178	114.376266479492	-8.64120674133301	-5.26588773727417	0.00418994715437293	-0.00327756232582033	-0.000355493422830477	0.00451462110504508
1179	113.726921081543	-7.01783514022827	-5.52562713623047	0.01100810803473	-0.0126931173726916	-0.068537101149559	0.00451462110504508
1180	112.42822265625	-6.04381227493286	-5.85030126571655	0.00483929552137852	-0.00295288790948689	-0.0613942667841911	-0.000355493422830477
1181	115.025611877441	-7.34250974655151	-5.85030126571655	0.000618529506027699	-0.0136671401560307	-0.0695111230015755	0.00256657530553639
1182	113.077568054199	-7.01783514022827	-5.26588773727417	-0.00814767740666866	-0.00327756232582033	-0.077952653169632	0.000618529506027699
1183	113.077568054199	-7.34250974655151	-5.3957576751709	-0.0107450718060136	-0.0104203969240189	-0.085420161485672	0.0022419011220336
1184	111.129524230957	-6.3684868812561	-5.6554970741272	0.00970941036939621	0.00256657530553639	-0.0818487480282784	0.00256657530553639
1185	110.480178833008	-6.3684868812561	-5.3957576751709	0.00191722682211548	-0.0156151866540313	-0.0802253782749176	0.000618529506027699
1186	111.129524230957	-6.69316101074219	-5.52562713623047	-0.00587495695799589	-0.0123684434220195	-0.068537101149559	-0.00360223650932312
1187	113.077568054199	-6.69316101074219	-5.59056186676025	-0.00814767740666866	-0.0191866029053926	0.0350340083241463	0.00548864435404539
1188	115.674964904785	-7.6671838760376	-5.78536653518677	0.00678734155371785	-0.0146411629393697	0.169449165463448	0.00808603875339031
1189	114.376266479492	-7.01783514022827	-5.6554970741272	0.0171769186854362	0.00418994715437293	0.228864565491676	0.000943203864153475
1190	112.42822265625	-6.3684868812561	-5.72043180465698	0.0145795252174139	0.0162028968334198	0.182760819792747	-0.00132951640989631
1191	113.726921081543	-5.71913814544678	-5.72043180465698	0.00191722682211548	0.0213976856321096	0.045423585921526	-0.0113944197073579
1192	113.726921081543	-7.6671838760376	-5.59056186676025	0.0100340843200684	0.0304885655641556	-0.0451605506241322	0.00159255252219737
1193	115.025611877441	-6.69316101074219	-6.17497587203979	0.00548864435404539	0.0285405199974775	-0.137043386697769	0.00646266713738441
1194	111.778869628906	-6.69316101074219	-5.9152364730835	0.0152288740500808	0.0457482598721981	-0.191913336515427	0.00451462110504508
1195	115.025611877441	-7.6671838760376	-5.46069240570068	0.020423661917448	0.0343846566975117	-0.212043151259422	0.00126787810586393
1196	115.674964904785	-7.34250974655151	-5.52562713623047	0.000943203864153475	0.020423661917448	-0.159770578145981	0.00321592413820326
1197	115.674964904785	-8.31653213500977	-5.33082246780396	0.00711201597005129	0.00873538758605719	-0.10587465018034	0.000293855206109583
1198	113.077568054199	-8.31653213500977	-5.20095300674438	0.00126787810586393	0.00126787810586393	-0.0708098188042641	0.00451462110504508
1199	113.726921081543	-7.6671838760376	-5.72043180465698	0.00613799272105098	-0.028926832601428	-0.0315242260694504	-0.000680167751852423
1200	113.726921081543	-7.6671838760376	-5.85030126571655	0.00678734155371785	-0.0250307414680719	0.000618529506027699	0.000618529506027699
1201	114.376266479492	-8.64120674133301	-5.46069240570068	-0.00977104809135199	-0.0357449948787689	0.00418994715437293	-0.00944637414067984
1202	113.077568054199	-7.01783514022827	-5.85030126571655	-0.0136671401560307	-0.0113944197073579	-0.0120437685400248	-0.000355493422830477
1203	113.726921081543	-7.6671838760376	-5.52562713623047	-0.000680167751852423	0.00191722682211548	-0.0256800893694162	-0.000680167751852423
1204	115.025611877441	-7.99185848236084	-5.07108306884766	-0.000355493422830477	0.00841071270406246	-0.0165892094373703	0.00970941036939621
1205	114.376266479492	-7.34250974655151	-5.46069240570068	-0.00555028254166245	0.00386527273803949	-0.017887907102704	-0.00360223650932312
1206	113.726921081543	-7.01783514022827	-5.85030126571655	-0.000355493422830477	0.00711201597005129	-0.00782300252467394	-0.000680167751852423
1207	112.42822265625	-7.01783514022827	-5.72043180465698	-0.0263294391334057	0.0126314787194133	0.0152288740500808	0.00776136433705688
1208	111.778869628906	-7.6671838760376	-5.46069240570068	-0.00522560812532902	-0.00295288790948689	0.0197743140161037	-0.00522560812532902
1209	113.077568054199	-6.3684868812561	-5.6554970741272	-0.00165419070981443	-0.0110697457566857	0.0363327041268349	-0.000680167751852423
1210	111.778869628906	-6.69316101074219	-5.59056186676025	0.0132808275520802	-0.00782300252467394	0.0623066499829292	-0.00587495695799589
1211	115.025611877441	-7.6671838760376	-5.3957576751709	0.0132808275520802	-0.00944637414067984	0.116527259349823	-0.00295288790948689
1212	113.077568054199	-6.04381227493286	-5.85030126571655	0.00776136433705688	-0.00652430532500148	0.0847091749310493	-0.00197886489331722
1213	115.674964904785	-7.6671838760376	-5.6554970741272	0.00483929552137852	-0.00814767740666866	0.0545144639909267	-0.00295288790948689
1214	112.42822265625	-7.01783514022827	-6.04510593414307	-0.00100484199356288	-0.0139918150380254	0.0285405199974775	-0.000355493422830477
1215	113.726921081543	-6.69316101074219	-5.98017120361328	0.00776136433705688	-0.0191866029053926	-0.0123684434220195	-0.00230353930965066
1216	112.42822265625	-5.71913814544678	-6.30484533309937	0.00678734155371785	-0.00425158534198999	-0.0133424662053585	-0.00197886489331722
1217	113.726921081543	-7.01783514022827	-5.98017120361328	0.011982130818069	0.000618529506027699	-0.0156151866540313	0.00191722682211548
1218	112.42822265625	-6.69316101074219	-5.46069240570068	-0.00230353930965066	-0.00457625929266214	-0.0123684434220195	-0.00197886489331722
1219	113.077568054199	-7.01783514022827	-5.78536653518677	0.00678734155371785	0.00126787810586393	-0.00717365415766835	0.00776136433705688
1220	115.025611877441	-8.31653213500977	-5.85030126571655	-0.00360223650932312	0.00159255252219737	-0.0107450718060136	0.00289124972186983
1221	114.376266479492	-8.31653213500977	-5.59056186676025	-0.00814767740666866	-0.00230353930965066	-0.0308748781681061	0.00386527273803949
1222	113.726921081543	-7.99185848236084	-5.85030126571655	-0.00327756232582033	0.00386527273803949	-0.0256800893694162	0.00451462110504508
1223	112.42822265625	-7.6671838760376	-5.6554970741272	-0.00165419070981443	-3.08191010844894e-05	0.00321592413820326	-3.08191010844894e-05
1224	115.674964904785	-8.96588134765625	-5.20095300674438	-0.00522560812532902	0.00126787810586393	0.0246444288641214	0.0100340843200684
1225	114.376266479492	-7.34250974655151	-5.59056186676025	-0.00230353930965066	0.0100340843200684	0.00418994715437293	-0.00944637414067984
1226	114.376266479492	-7.99185848236084	-5.3957576751709	0.00678734155371785	0.00126787810586393	-0.0100957229733467	-3.08191010844894e-05
1227	114.376266479492	-7.6671838760376	-5.3957576751709	-0.00977104809135199	-0.0026282137259841	-0.0328229255974293	-0.00490093370899558
1228	111.129524230957	-6.69316101074219	-5.46069240570068	0.00808603875339031	-0.0113944197073579	-0.0292515084147453	0.00418994715437293
1229	111.129524230957	-6.69316101074219	-5.72043180465698	-0.00490093370899558	-0.0146411629393697	0.00418994715437293	0.0022419011220336
1230	111.778869628906	-7.6671838760376	-5.78536653518677	-0.0100957229733467	-0.0175632312893867	0.0191249661147594	-0.00457625929266214
1231	114.376266479492	-7.6671838760376	-5.46069240570068	0.0126314787194133	-0.0113944197073579	0.0162028968334198	-0.0026282137259841
1232	111.778869628906	-6.04381227493286	-6.04510593414307	0.00970941036939621	-0.0143164889886975	0.00354059832170606	0.01100810803473
1233	115.025611877441	-7.99185848236084	-5.59056186676025	0.0022419011220336	-0.0149658378213644	-0.00619963090866804	-0.000355493422830477
1234	115.025611877441	-6.3684868812561	-5.85030126571655	-0.0136671401560307	-0.00749832857400179	0.0243197549134493	-0.00132951640989631
1235	113.077568054199	-6.69316101074219	-5.78536653518677	0.000943203864153475	-0.0152905117720366	0.0301638916134834	-0.00782300252467394
1236	113.077568054199	-6.69316101074219	-5.52562713623047	0.0126314787194133	-0.0120437685400248	0.0425015166401863	-0.00165419070981443
1237	112.42822265625	-7.01783514022827	-5.52562713623047	-0.0185372550040483	-0.0195112787187099	0.0463976077735424	0.000618529506027699
1238	113.726921081543	-6.3684868812561	-6.43471527099609	0.00938473641872406	-0.0130177913233638	0.0188002903014421	0.00321592413820326
1239	113.077568054199	-6.3684868812561	-5.9152364730835	0.0220470335334539	-0.00912170019000769	0.0665274113416672	0.00516396993771195
1240	115.674964904785	-7.6671838760376	-5.85030126571655	0.00289124972186983	-0.00295288790948689	0.0918520092964172	0.00191722682211548
1241	113.726921081543	-6.04381227493286	-5.72043180465698	-0.00457625929266214	-0.0175632312893867	0.0947740823030472	-0.00490093370899558
1242	114.376266479492	-7.6671838760376	-5.85030126571655	-0.0136671401560307	0.00776136433705688	0.102566264569759	0.00126787810586393
1243	115.025611877441	-7.6671838760376	-5.78536653518677	-0.00132951640989631	-0.00490093370899558	0.0282158460468054	-0.00522560812532902
1244	115.674964904785	-9.29055595397949	-5.98017120361328	-0.00717365415766835	0.01100810803473	-0.0273034609854221	0.00516396993771195
1245	115.025611877441	-8.31653213500977	-5.98017120361328	0.00613799272105098	0.0116574559360743	-0.0636669844388962	-0.00392691092565656
1246	115.025611877441	-8.31653213500977	-5.52562713623047	0.00613799272105098	0.0178262684494257	-0.0847708135843277	0.00126787810586393
1247	114.376266479492	-7.99185848236084	-5.46069240570068	0.011982130818069	0.0165275707840919	-0.0458098985254765	-0.000355493422830477
1248	113.077568054199	-7.01783514022827	-6.23991060256958	-0.000680167751852423	0.0171769186854362	-0.0130177913233638	0.00191722682211548
1249	115.674964904785	-7.34250974655151	-5.98017120361328	0.01100810803473	0.0158782228827477	-0.0295761823654175	0.0022419011220336
1250	113.726921081543	-7.6671838760376	-5.3957576751709	-0.0107450718060136	0.00841071270406246	-0.0399657599627972	-0.0100957229733467
1251	111.778869628906	-6.69316101074219	-5.72043180465698	-0.0240567177534103	-0.0133424662053585	-0.0542514286935329	-0.00165419070981443
1252	112.42822265625	-7.01783514022827	-5.59056186676025	-0.0165892094373703	-0.00652430532500148	-0.050680011510849	-0.00360223650932312
1253	110.480178833008	-6.3684868812561	-5.72043180465698	-0.00619963090866804	0.00483929552137852	-0.0669137313961983	0.0022419011220336
1254	115.025611877441	-7.6671838760376	-5.59056186676025	0.012956153601408	0.00970941036939621	-0.0299008563160896	0.00256657530553639
1255	115.025611877441	-7.6671838760376	-5.3957576751709	0.0136055024340749	0.00906006153672934	0.0632806718349457	-0.00327756232582033
1256	115.025611877441	-7.34250974655151	-5.26588773727417	-0.000355493422830477	0.000943203864153475	0.110033772885799	-0.00587495695799589
1257	115.025611877441	-7.99185848236084	-5.6554970741272	0.00548864435404539	0.00289124972186983	0.0636053457856178	-0.000355493422830477
1258	115.674964904785	-7.34250974655151	-5.78536653518677	0.0103587592020631	-0.0126931173726916	0.0213976856321096	-0.00132951640989631
1259	114.376266479492	-6.3684868812561	-6.04510593414307	0.0249691028147936	0.00711201597005129	-0.0136671401560307	0.00613799272105098
1260	115.025611877441	-7.6671838760376	-5.6554970741272	0.01847561635077	0.01847561635077	-0.0458098985254765	0.000943203864153475
1261	113.077568054199	-6.04381227493286	-5.52562713623047	0.000943203864153475	0.0314625911414623	-0.0743812397122383	0.00354059832170606
1262	114.376266479492	-7.6671838760376	-5.26588773727417	-0.00457625929266214	0.0308132413774729	-0.0867188647389412	0.00386527273803949
1263	113.726921081543	-6.69316101074219	-5.59056186676025	-3.08191010844894e-05	0.0353586822748184	-0.055874802172184	-0.00327756232582033
1264	113.726921081543	-7.99185848236084	-5.59056186676025	0.00354059832170606	0.0188002903014421	-0.0334722734987736	0.00289124972186983
1265	114.376266479492	-7.99185848236084	-5.59056186676025	-0.00295288790948689	0.012956153601408	-0.0441865250468254	-0.000355493422830477
1266	115.025611877441	-8.96588134765625	-5.59056186676025	-0.00425158534198999	-0.0165892094373703	-0.0370436906814575	-0.00197886489331722
1267	115.025611877441	-8.96588134765625	-5.59056186676025	-0.0146411629393697	-0.021459324285388	-0.0198359526693821	-0.0026282137259841
1268	114.376266479492	-8.64120674133301	-5.46069240570068	0.000293855206109583	-0.00100484199356288	-0.0130177913233638	-0.00749832857400179
1269	113.726921081543	-7.6671838760376	-5.3957576751709	0.00808603875339031	-0.0188619289547205	0.00191722682211548	-0.00425158534198999
1270	113.077568054199	-7.01783514022827	-6.11004114151001	0.0106834331527352	-0.0201606266200542	-3.08191010844894e-05	-0.00295288790948689
1271	113.077568054199	-6.69316101074219	-5.72043180465698	0.0113327819854021	-0.00652430532500148	-0.00295288790948689	-0.00555028254166245
1272	114.376266479492	-7.01783514022827	-5.59056186676025	0.0022419011220336	-0.00132951640989631	-0.0208099745213985	-0.00295288790948689
1273	112.42822265625	-6.69316101074219	-5.6554970741272	0.00613799272105098	0.00321592413820326	-0.00100484199356288	-0.00100484199356288
1274	111.129524230957	-6.69316101074219	-5.59056186676025	0.00126787810586393	0.00808603875339031	0.041852168738842	0.00256657530553639
1275	111.778869628906	-7.6671838760376	-5.26588773727417	-0.00197886489331722	0.0188002903014421	0.0230210572481155	0.00548864435404539
1276	113.077568054199	-7.6671838760376	-5.9152364730835	-3.08191010844894e-05	0.0113327819854021	0.0434755384922028	-0.00360223650932312
1277	112.42822265625	-7.6671838760376	-6.17497587203979	-0.0117190945893526	0.0236704051494598	0.0282158460468054	0.0123068047687411
1278	113.726921081543	-6.3684868812561	-6.43471527099609	0.0269171483814716	0.0295145437121391	-0.0191866029053926	0.00256657530553639
1279	113.077568054199	-6.04381227493286	-6.36978054046631	0.0142548503354192	0.0405534692108631	-0.0480826161801815	0.000293855206109583
1280	113.077568054199	-6.69316101074219	-6.17497587203979	-0.00619963090866804	0.0350340083241463	-0.0406151078641415	-0.0026282137259841
1281	113.077568054199	-5.71913814544678	-6.11004114151001	-0.00652430532500148	0.0207483377307653	-0.0549007803201675	-0.000680167751852423
1282	114.376266479492	-7.34250974655151	-5.85030126571655	-0.00100484199356288	0.012956153601408	-0.0435371771454811	0.00743668992072344
1283	112.42822265625	-6.04381227493286	-6.11004114151001	0.0162028968334198	0.0022419011220336	-0.0435371771454811	-0.00165419070981443
1284	113.077568054199	-6.3684868812561	-5.6554970741272	-0.00295288790948689	0.00808603875339031	-0.0412644557654858	0.00613799272105098
1285	114.376266479492	-7.6671838760376	-5.72043180465698	0.025618452578783	0.00191722682211548	-0.0143164889886975	0.00516396993771195
1286	114.376266479492	-7.34250974655151	-5.52562713623047	-0.00100484199356288	-0.00555028254166245	0.00776136433705688	-0.00360223650932312
1287	115.025611877441	-7.99185848236084	-5.20095300674438	-0.00619963090866804	-0.00879702530801296	0.0519170723855495	0.00386527273803949
1288	113.077568054199	-6.3684868812561	-5.00614833831787	0.0022419011220336	-0.00717365415766835	0.06393001973629	-0.000355493422830477
1289	113.077568054199	-7.34250974655151	-5.6554970741272	0.00841071270406246	-0.00457625929266214	0.0363327041268349	0.00711201597005129
1290	113.077568054199	-7.6671838760376	-5.98017120361328	0.0123068047687411	-0.00879702530801296	-0.00425158534198999	-0.0169138833880424
1291	113.726921081543	-7.6671838760376	-5.85030126571655	-0.00392691092565656	-0.0110697457566857	-0.0247060675173998	-0.00684897974133492
1292	116.324310302734	-8.64120674133301	-5.46069240570068	0.0106834331527352	-0.000355493422830477	-0.0357449948787689	-0.0026282137259841
1293	114.376266479492	-7.6671838760376	-5.78536653518677	0.00711201597005129	0.0136055024340749	0.0149041991680861	0.00126787810586393
1294	113.077568054199	-7.01783514022827	-5.33082246780396	0.00516396993771195	0.0158782228827477	0.0733455792069435	0.0022419011220336
1295	112.42822265625	-6.3684868812561	-5.52562713623047	0.000943203864153475	0.0168522447347641	0.0321119390428066	-0.00100484199356288
1296	113.077568054199	-6.69316101074219	-5.6554970741272	-0.0156151866540313	0.00743668992072344	0.0152288740500808	0.000943203864153475
1297	110.480178833008	-6.04381227493286	-5.85030126571655	-0.00879702530801296	0.00906006153672934	-0.0182125810533762	0.00321592413820326
1298	109.830825805664	-6.69316101074219	-5.72043180465698	-0.00490093370899558	0.0116574559360743	-0.0425631552934647	0.00321592413820326
1299	113.077568054199	-7.34250974655151	-5.72043180465698	-3.08191010844894e-05	0.00970941036939621	-0.0136671401560307	0.00548864435404539
1300	112.42822265625	-6.69316101074219	-5.59056186676025	0.0116574559360743	0.00191722682211548	0.0626313239336014	0.000293855206109583
1301	113.726921081543	-6.3684868812561	-5.6554970741272	0.00613799272105098	-0.00944637414067984	0.0889299437403679	-3.08191010844894e-05
1302	114.376266479492	-7.99185848236084	-5.72043180465698	-0.00360223650932312	-0.0292515084147453	0.0678261145949364	0.00776136433705688
1303	115.674964904785	-7.6671838760376	-5.9152364730835	0.0188002903014421	-0.00717365415766835	0.0233457311987877	-0.00230353930965066
1304	113.077568054199	-6.04381227493286	-5.98017120361328	-0.0026282137259841	0.00418994715437293	-0.0299008563160896	0.00548864435404539
1305	113.726921081543	-6.04381227493286	-5.85030126571655	0.00191722682211548	0.0165275707840919	-0.0948357209563255	-0.000355493422830477
1306	113.726921081543	-6.04381227493286	-5.85030126571655	0.00191722682211548	0.00418994715437293	-0.122108362615108	-0.00684897974133492
1307	113.726921081543	-6.69316101074219	-5.59056186676025	-0.00684897974133492	-3.08191010844894e-05	-0.126978471875191	0.00159255252219737
1308	113.077568054199	-6.69316101074219	-5.85030126571655	-0.00684897974133492	0.000943203864153475	-0.0639916583895683	-0.00555028254166245
1309	115.025611877441	-7.01783514022827	-6.43471527099609	0.00256657530553639	-0.0282774847000837	-0.00165419070981443	0.00354059832170606
1310	113.726921081543	-6.69316101074219	-6.30484533309937	0.0200989879667759	-0.02697878703475	0.0181509424000978	-0.00490093370899558
1311	113.726921081543	-7.99185848236084	-5.6554970741272	0.00646266713738441	-0.0311995539814234	0.0136055024340749	-0.00457625929266214
1312	113.726921081543	-7.34250974655151	-5.59056186676025	0.000943203864153475	-0.0208099745213985	-0.0240567177534103	0.00159255252219737
1313	114.376266479492	-8.64120674133301	-5.46069240570068	-0.0139918150380254	-0.0279528107494116	-0.0143164889886975	0.00483929552137852
1314	113.077568054199	-7.99185848236084	-5.46069240570068	-0.00100484199356288	-0.0308748781681061	-0.000680167751852423	0.00418994715437293
1315	112.42822265625	-7.34250974655151	-5.9152364730835	0.00613799272105098	-0.0302255302667618	0.00678734155371785	-0.00490093370899558
1316	113.726921081543	-6.69316101074219	-5.78536653518677	-3.08191010844894e-05	-0.0299008563160896	0.0149041991680861	0.0022419011220336
1317	113.077568054199	-6.3684868812561	-5.98017120361328	0.00516396993771195	-0.0204853005707264	0.0165275707840919	-0.00749832857400179
1318	113.077568054199	-6.69316101074219	-6.11004114151001	-0.0123684434220195	-0.0253554154187441	0.0804884135723114	0.00159255252219737
1319	114.376266479492	-7.6671838760376	-5.3957576751709	0.00808603875339031	-0.0159398596733809	0.132760971784592	0.0022419011220336
1320	111.778869628906	-6.04381227493286	-5.46069240570068	0.00841071270406246	-0.00717365415766835	0.128864884376526	0.00159255252219737
1321	112.42822265625	-7.34250974655151	-6.11004114151001	-0.0120437685400248	-0.00165419070981443	0.176916673779488	0.000943203864153475
1322	110.480178833008	-6.04381227493286	-5.9152364730835	-0.0113944197073579	0.00354059832170606	0.258085250854492	0.00743668992072344
1323	114.376266479492	-7.99185848236084	-5.26588773727417	-0.00652430532500148	0.00613799272105098	0.20256595313549	0.00678734155371785
1324	114.376266479492	-7.01783514022827	-5.72043180465698	0.00970941036939621	0.00841071270406246	0.0950987562537193	-0.00100484199356288
1325	113.077568054199	-6.3684868812561	-5.46069240570068	-0.00295288790948689	0.013930176384747	0.00808603875339031	0.00451462110504508
1326	113.077568054199	-6.69316101074219	-5.33082246780396	0.00938473641872406	0.00808603875339031	-0.0893162563443184	0.00516396993771195
1327	112.42822265625	-6.3684868812561	-5.78536653518677	-0.00555028254166245	0.012956153601408	-0.157822534441948	0.00646266713738441
1328	115.674964904785	-6.69316101074219	-6.04510593414307	-0.00360223650932312	0.0126314787194133	-0.190289974212646	0.00159255252219737
1329	114.376266479492	-7.6671838760376	-6.04510593414307	0.00613799272105098	0.00581331877037883	-0.175679624080658	-0.00230353930965066
1330	115.025611877441	-7.99185848236084	-5.98017120361328	0.00970941036939621	0.000293855206109583	-0.120160318911076	-0.00652430532500148
1331	115.025611877441	-7.01783514022827	-5.52562713623047	0.00386527273803949	0.000293855206109583	-0.0919136479496956	-0.00912170019000769
1332	113.077568054199	-7.01783514022827	-5.52562713623047	0.00516396993771195	-0.0260047651827335	-0.0711344927549362	0.00256657530553639
1333	114.376266479492	-7.6671838760376	-5.13601779937744	0.00841071270406246	-0.0133424662053585	-0.0493813157081604	-0.00132951640989631
1334	114.376266479492	-7.99185848236084	-5.52562713623047	-0.00749832857400179	-0.0295761823654175	-0.0536020807921886	0.00386527273803949
1335	114.376266479492	-7.6671838760376	-5.98017120361328	-0.00327756232582033	-0.039641086012125	-0.0376930385828018	-0.00749832857400179
1336	113.726921081543	-8.31653213500977	-5.72043180465698	0.00191722682211548	-0.0578228458762169	-0.0363943427801132	-0.00457625929266214
1337	114.376266479492	-7.6671838760376	-6.23991060256958	-0.0117190945893526	-0.0490566417574883	-0.0617189407348633	-0.00360223650932312
1338	114.376266479492	-8.31653213500977	-5.98017120361328	-0.00425158534198999	-0.0308748781681061	-0.0682124271988869	0.00191722682211548
1339	116.324310302734	-7.99185848236084	-5.20095300674438	-0.00522560812532902	-0.0195112787187099	-0.0435371771454811	0.00386527273803949
1340	115.025611877441	-7.01783514022827	-5.59056186676025	-0.000355493422830477	0.00483929552137852	-0.0172385573387146	-0.00457625929266214
1341	114.376266479492	-7.6671838760376	-6.04510593414307	-0.0120437685400248	0.0246444288641214	-0.00944637414067984	-0.00165419070981443
1342	111.129524230957	-6.69316101074219	-6.43471527099609	-0.00295288790948689	0.0450989119708538	-0.00912170019000769	0.00256657530553639
1343	111.129524230957	-6.69316101074219	-5.98017120361328	-0.00977104809135199	0.0649040415883064	-0.0100957229733467	0.00711201597005129
1344	111.778869628906	-7.6671838760376	-5.59056186676025	-0.00392691092565656	0.0814624354243279	0.00581331877037883	0.000943203864153475
1345	112.42822265625	-7.6671838760376	-5.20095300674438	-0.00879702530801296	0.0788650363683701	0.0489950031042099	0.01100810803473
1346	113.726921081543	-7.6671838760376	-5.3957576751709	-0.021459324285388	0.0506183728575706	0.0623066499829292	0.000943203864153475
1347	113.726921081543	-7.34250974655151	-6.17497587203979	0.00678734155371785	0.0386054255068302	0.0632806718349457	0.00516396993771195
1348	115.674964904785	-7.99185848236084	-6.11004114151001	-0.00879702530801296	0.0282158460468054	0.0577612072229385	-0.00684897974133492
1349	113.726921081543	-6.3684868812561	-5.6554970741272	0.00776136433705688	0.0220470335334539	0.049319677054882	-0.00587495695799589
1350	115.025611877441	-7.6671838760376	-5.6554970741272	0.00451462110504508	0.0194496400654316	0.0262678004801273	-0.00295288790948689
1351	112.42822265625	-7.01783514022827	-5.59056186676025	0.00906006153672934	0.0113327819854021	0.01100810803473	-0.0107450718060136
1352	113.077568054199	-6.69316101074219	-5.52562713623047	-0.00100484199356288	-0.00522560812532902	-0.0100957229733467	0.00126787810586393
1353	113.077568054199	-6.3684868812561	-5.9152364730835	0.00776136433705688	0.00191722682211548	-0.0130177913233638	-0.00457625929266214
1354	113.726921081543	-7.6671838760376	-5.78536653518677	0.0152288740500808	-0.0195112787187099	-0.0152905117720366	-0.00652430532500148
1355	115.025611877441	-7.99185848236084	-5.46069240570068	0.00483929552137852	-0.0198359526693821	-0.0110697457566857	-0.000355493422830477
1356	114.376266479492	-7.6671838760376	-5.72043180465698	0.0142548503354192	-0.0419138073921204	0.00581331877037883	-0.000680167751852423
1357	115.674964904785	-7.99185848236084	-5.20095300674438	0.00256657530553639	-0.039641086012125	0.00776136433705688	0.000943203864153475
1358	115.674964904785	-7.99185848236084	-5.13601779937744	-0.00717365415766835	-0.0389917381107807	0.0217223595827818	0.0022419011220336
1359	113.726921081543	-7.99185848236084	-5.20095300674438	-0.00652430532500148	-0.0354203209280968	0.0681507885456085	-0.0026282137259841
1360	114.376266479492	-8.31653213500977	-5.6554970741272	0.0116574559360743	-0.0169138833880424	0.0389300994575024	0.00483929552137852
1361	112.42822265625	-7.34250974655151	-5.6554970741272	0.000618529506027699	-0.00555028254166245	0.00159255252219737	-0.00230353930965066
1362	114.376266479492	-7.99185848236084	-5.59056186676025	-0.00392691092565656	0.00354059832170606	-0.039641086012125	0.00159255252219737
1363	112.42822265625	-6.3684868812561	-5.78536653518677	0.00256657530553639	0.00938473641872406	-0.0698357969522476	0.00256657530553639
1364	113.726921081543	-7.6671838760376	-5.33082246780396	-0.00814767740666866	0.00906006153672934	-0.0799007043242455	0.00678734155371785
1365	114.376266479492	-7.6671838760376	-5.26588773727417	-0.00587495695799589	0.0175015944987535	-0.0711344927549362	0.00548864435404539
1366	113.726921081543	-7.6671838760376	-5.52562713623047	0.00386527273803949	0.0103587592020631	-0.0691864490509033	0.00483929552137852
1367	111.778869628906	-7.01783514022827	-5.6554970741272	-0.00555028254166245	0.0165275707840919	-0.0594462193548679	0.000943203864153475
1368	111.129524230957	-6.69316101074219	-5.59056186676025	-0.00197886489331722	0.0155535480007529	-0.0311995539814234	0.00126787810586393
1369	111.778869628906	-6.04381227493286	-5.59056186676025	-0.00360223650932312	0.0207483377307653	-0.0120437685400248	-0.00684897974133492
1370	112.42822265625	-6.3684868812561	-5.33082246780396	0.00808603875339031	0.012956153601408	0.041852168738842	0.00159255252219737
1371	112.42822265625	-6.69316101074219	-5.52562713623047	0.0168522447347641	0.0106834331527352	0.0999688655138016	-0.00165419070981443
1372	114.376266479492	-7.01783514022827	-5.46069240570068	-0.0104203969240189	0.0200989879667759	0.0847091749310493	0.00678734155371785
1373	113.726921081543	-6.69316101074219	-5.78536653518677	0.00321592413820326	0.0155535480007529	0.0580858811736107	-0.000355493422830477
1374	113.726921081543	-7.6671838760376	-5.78536653518677	0.0152288740500808	0.00906006153672934	0.0473716296255589	-0.00392691092565656
1375	114.376266479492	-7.6671838760376	-6.17497587203979	0.00906006153672934	0.00841071270406246	-0.00457625929266214	0.00841071270406246
1376	114.376266479492	-6.3684868812561	-6.30484533309937	0.00743668992072344	0.00451462110504508	-0.021459324285388	-0.00425158534198999
1377	114.376266479492	-7.34250974655151	-5.9152364730835	-0.00977104809135199	0.00289124972186983	-0.0393164120614529	0.00711201597005129
1378	114.376266479492	-7.34250974655151	-5.26588773727417	-0.0026282137259841	0.00808603875339031	-0.0276281367987394	-0.00165419070981443
1379	114.376266479492	-7.34250974655151	-5.6554970741272	0.011982130818069	0.00516396993771195	-0.00814767740666866	0.00354059832170606
1380	113.726921081543	-7.01783514022827	-6.43471527099609	-0.00555028254166245	0.0116574559360743	0.00938473641872406	0.000618529506027699
1381	115.025611877441	-8.64120674133301	-5.59056186676025	0.00743668992072344	0.00451462110504508	-0.0149658378213644	-0.00295288790948689
1382	113.726921081543	-7.01783514022827	-5.9152364730835	-0.00230353930965066	-0.00425158534198999	0.00191722682211548	0.00354059832170606
1383	113.077568054199	-8.31653213500977	-5.46069240570068	-0.00490093370899558	-0.00100484199356288	0.0697741582989693	-0.00295288790948689
1384	114.376266479492	-7.99185848236084	-5.26588773727417	-3.08191010844894e-05	-0.00652430532500148	0.123994767665863	0.00613799272105098
1385	113.726921081543	-7.34250974655151	-5.46069240570068	-0.00457625929266214	0.0022419011220336	0.0759429708123207	-0.000355493422830477
1386	114.376266479492	-7.34250974655151	-5.26588773727417	-0.00197886489331722	-0.00230353930965066	0.0561378374695778	-0.00197886489331722
1387	114.376266479492	-7.01783514022827	-5.33082246780396	-0.00100484199356288	-0.00425158534198999	0.0811377614736557	-0.00522560812532902
1388	113.077568054199	-6.69316101074219	-5.07108306884766	-0.00749832857400179	0.0158782228827477	0.123670093715191	0.00126787810586393
1389	111.129524230957	-6.69316101074219	-5.6554970741272	-0.00717365415766835	0.0308132413774729	0.148670017719269	0.00191722682211548
1390	109.181480407715	-6.69316101074219	-5.26588773727417	-0.00132951640989631	0.0470469556748867	0.134709015488625	-0.00100484199356288
1391	111.778869628906	-6.3684868812561	-5.26588773727417	-0.000355493422830477	0.0337353087961674	0.0976961478590965	-0.00295288790948689
1392	112.42822265625	-7.01783514022827	-5.59056186676025	-0.00230353930965066	0.0295145437121391	0.0821117833256721	-0.00165419070981443
1393	112.42822265625	-6.3684868812561	-5.85030126571655	0.00678734155371785	0.0324366129934788	-0.0464592464268208	0.00548864435404539
1394	113.077568054199	-6.69316101074219	-5.52562713623047	-0.00295288790948689	0.0337353087961674	-0.116588898003101	0.00256657530553639
1395	114.376266479492	-7.6671838760376	-5.26588773727417	-0.00295288790948689	0.0288651939481497	-0.136718705296516	0.00548864435404539
1396	115.025611877441	-7.01783514022827	-5.3957576751709	-0.00360223650932312	0.012956153601408	-0.124381080269814	-0.000680167751852423
1397	115.025611877441	-7.6671838760376	-5.20095300674438	-0.0143164889886975	0.00418994715437293	-0.130225226283073	-0.00555028254166245
1398	115.025611877441	-7.34250974655151	-5.72043180465698	-0.00522560812532902	-0.00814767740666866	-0.113017484545708	-0.00490093370899558
1399	114.376266479492	-7.6671838760376	-5.9152364730835	0.00581331877037883	-0.00522560812532902	-0.0721085146069527	-0.00230353930965066
1400	113.077568054199	-7.01783514022827	-5.78536653518677	-0.00782300252467394	-0.0282774847000837	-0.0704851448535919	0.00159255252219737
1401	113.726921081543	-6.69316101074219	-5.52562713623047	0.00873538758605719	-0.0357449948787689	-0.0831474438309669	0.00354059832170606
1402	115.025611877441	-7.34250974655151	-6.17497587203979	-0.00522560812532902	-0.0247060675173998	-0.0935370251536369	0.00548864435404539
1403	113.726921081543	-5.71913814544678	-5.9152364730835	0.000618529506027699	-0.0247060675173998	-0.0730825439095497	0.00289124972186983
1404	112.42822265625	-7.01783514022827	-6.11004114151001	-0.000680167751852423	-0.00490093370899558	-0.0412644557654858	-0.0026282137259841
1405	112.42822265625	-7.01783514022827	-6.43471527099609	-3.08191010844894e-05	-0.00295288790948689	-0.0347709693014622	-0.00652430532500148
1406	111.778869628906	-7.34250974655151	-6.23991060256958	-0.00230353930965066	-0.00165419070981443	-0.0204853005707264	-0.00717365415766835
1407	114.376266479492	-7.99185848236084	-6.36978054046631	-0.017887907102704	-0.00360223650932312	0.0230210572481155	0.00678734155371785
1408	113.726921081543	-7.34250974655151	-5.9152364730835	-0.0188619289547205	-0.00132951640989631	0.066202737390995	-0.000680167751852423
1409	113.077568054199	-7.01783514022827	-5.72043180465698	0.00516396993771195	-0.00392691092565656	0.0337353087961674	-0.000680167751852423
1410	112.42822265625	-5.71913814544678	-6.17497587203979	0.00808603875339031	-0.0159398596733809	0.0282158460468054	-0.00230353930965066
1411	115.025611877441	-7.34250974655151	-6.04510593414307	-0.00782300252467394	-0.0286021586507559	0.0347093306481838	-0.00132951640989631
1412	111.778869628906	-5.39446353912354	-5.85030126571655	0.0194496400654316	-0.0201606266200542	0.0217223595827818	-0.00295288790948689
1413	113.077568054199	-7.34250974655151	-5.46069240570068	-3.08191010844894e-05	-0.02697878703475	0.0145795252174139	0.00548864435404539
1414	112.42822265625	-7.34250974655151	-5.46069240570068	0.000618529506027699	-0.0373683646321297	0.0152288740500808	0.000618529506027699
1415	111.778869628906	-6.3684868812561	-5.52562713623047	0.00483929552137852	-0.0354203209280968	-0.00165419070981443	-0.00230353930965066
1416	112.42822265625	-5.71913814544678	-5.46069240570068	-0.00197886489331722	-0.0230826959013939	-0.00100484199356288	-0.00295288790948689
1417	113.077568054199	-7.6671838760376	-5.85030126571655	-0.00684897974133492	-0.0165892094373703	-0.0107450718060136	0.00321592413820326
1418	115.025611877441	-7.01783514022827	-5.72043180465698	0.00613799272105098	-0.00619963090866804	-0.028926832601428	-0.00230353930965066
1419	112.42822265625	-7.01783514022827	-5.3957576751709	0.00483929552137852	0.00808603875339031	-0.0256800893694162	-0.00132951640989631
1420	113.077568054199	-6.69316101074219	-5.72043180465698	0.00191722682211548	0.00938473641872406	-0.0367190167307854	0.00126787810586393
1421	114.376266479492	-6.3684868812561	-5.6554970741272	-0.00165419070981443	0.0123068047687411	-0.0331475995481014	-0.00197886489331722
1422	112.42822265625	-5.71913814544678	-5.46069240570068	-0.00749832857400179	0.00548864435404539	-0.0480826161801815	-0.000355493422830477
1423	115.674964904785	-7.6671838760376	-5.3957576751709	-0.00457625929266214	0.0126314787194133	-0.0341216214001179	-0.00457625929266214
1424	113.077568054199	-6.04381227493286	-5.59056186676025	0.000618529506027699	0.0132808275520802	-0.0211346503347158	0.00906006153672934
1425	113.077568054199	-5.71913814544678	-5.9152364730835	-3.08191010844894e-05	0.0132808275520802	-0.00944637414067984	0.00418994715437293
1426	113.077568054199	-7.01783514022827	-5.78536653518677	0.0106834331527352	0.00873538758605719	0.00646266713738441	-0.00522560812532902
1427	115.025611877441	-7.01783514022827	-5.78536653518677	0.0132808275520802	0.00386527273803949	-0.0149658378213644	0.00711201597005129
1428	113.726921081543	-7.01783514022827	-5.6554970741272	-0.000680167751852423	0.000293855206109583	-0.00490093370899558	0.00386527273803949
1429	113.726921081543	-7.6671838760376	-5.3957576751709	0.00776136433705688	-3.08191010844894e-05	0.00483929552137852	0.00581331877037883
1430	115.025611877441	-7.34250974655151	-5.9152364730835	0.00841071270406246	-3.08191010844894e-05	0.00646266713738441	-0.00490093370899558
1431	113.726921081543	-8.31653213500977	-5.6554970741272	0.0100340843200684	-0.00425158534198999	0.0126314787194133	0.000293855206109583
1432	111.778869628906	-6.69316101074219	-5.85030126571655	0.00159255252219737	-0.000680167751852423	0.00808603875339031	-0.00749832857400179
1433	111.778869628906	-7.6671838760376	-5.46069240570068	0.00581331877037883	0.00646266713738441	0.020423661917448	0.00581331877037883
1434	115.025611877441	-7.34250974655151	-5.85030126571655	0.00646266713738441	0.00386527273803949	0.00418994715437293	-0.00100484199356288
1435	113.077568054199	-7.34250974655151	-5.72043180465698	0.00126787810586393	0.00808603875339031	-0.00587495695799589	-0.00749832857400179
1436	113.077568054199	-7.99185848236084	-5.98017120361328	-0.0107450718060136	0.00159255252219737	-0.0201606266200542	0.00289124972186983
1437	111.778869628906	-7.34250974655151	-5.78536653518677	-0.00490093370899558	0.0022419011220336	-0.03444629535079	0.00256657530553639
1438	110.480178833008	-7.6671838760376	-5.52562713623047	-0.0260047651827335	0.00776136433705688	-0.0675630792975426	0.00581331877037883
1439	109.830825805664	-6.3684868812561	-6.23991060256958	0.00548864435404539	0.0149041991680861	-0.063342310488224	0.00289124972186983
1440	112.42822265625	-7.34250974655151	-6.11004114151001	0.00613799272105098	0.00613799272105098	-0.0363943427801132	0.0171769186854362
1441	115.025611877441	-7.6671838760376	-5.3957576751709	-0.00425158534198999	0.0103587592020631	-0.00944637414067984	-0.00295288790948689
1442	112.42822265625	-7.01783514022827	-5.46069240570068	-0.000355493422830477	0.0022419011220336	-0.00197886489331722	0.00321592413820326
1443	115.025611877441	-7.6671838760376	-6.17497587203979	-0.00717365415766835	-0.00132951640989631	0.00581331877037883	0.00354059832170606
1444	114.376266479492	-6.3684868812561	-6.62951993942261	-0.00165419070981443	0.00646266713738441	0.00289124972186983	0.00548864435404539
1445	113.726921081543	-6.69316101074219	-5.98017120361328	-3.08191010844894e-05	0.00191722682211548	-0.00977104809135199	0.00711201597005129
1446	113.077568054199	-6.04381227493286	-6.04510593414307	-0.00132951640989631	-0.00652430532500148	-0.00652430532500148	-0.00132951640989631
1447	111.778869628906	-6.69316101074219	-5.6554970741272	-0.00912170019000769	-0.0107450718060136	-0.0026282137259841	0.000943203864153475
1448	112.42822265625	-6.04381227493286	-5.33082246780396	-0.00425158534198999	-0.0146411629393697	0.0308132413774729	0.000943203864153475
1449	113.726921081543	-7.6671838760376	-5.26588773727417	-0.00360223650932312	-0.00717365415766835	0.041852168738842	0.00159255252219737
1450	115.025611877441	-8.31653213500977	-5.46069240570068	-0.00879702530801296	-0.0139918150380254	0.0360080301761627	-0.0026282137259841
1451	112.42822265625	-6.3684868812561	-5.3957576751709	0.00418994715437293	-0.0182125810533762	0.0548391379415989	-3.08191010844894e-05
1452	115.674964904785	-8.96588134765625	-5.33082246780396	0.00711201597005129	-0.0185372550040483	0.0746442750096321	-0.00847235135734081
1453	113.077568054199	-7.6671838760376	-5.6554970741272	0.00354059832170606	-0.0113944197073579	0.100293546915054	0.00613799272105098
1454	113.077568054199	-7.99185848236084	-5.46069240570068	0.0194496400654316	0.000618529506027699	0.116202585399151	0.00548864435404539
1455	113.077568054199	-7.6671838760376	-5.52562713623047	0.00581331877037883	-0.00490093370899558	0.0649040415883064	-0.00392691092565656
1456	113.077568054199	-8.31653213500977	-5.3957576751709	0.00516396993771195	0.00808603875339031	0.0100340843200684	0.00289124972186983
1457	113.077568054199	-6.04381227493286	-5.59056186676025	0.0210730116814375	0.00483929552137852	-0.0305502042174339	-0.00165419070981443
1458	113.077568054199	-6.3684868812561	-5.72043180465698	0.0145795252174139	0.0113327819854021	-0.0477579422295094	-0.00327756232582033
1459	111.778869628906	-6.69316101074219	-5.72043180465698	-0.00555028254166245	0.0152288740500808	-0.0409397818148136	0.00451462110504508
1460	111.778869628906	-7.34250974655151	-5.33082246780396	-0.00684897974133492	0.0158782228827477	-0.0143164889886975	0.00159255252219737
1461	112.42822265625	-7.99185848236084	-5.26588773727417	0.00483929552137852	0.0126314787194133	-0.00749832857400179	-0.00197886489331722
1462	110.480178833008	-6.3684868812561	-5.85030126571655	-0.000355493422830477	0.00613799272105098	0.0295145437121391	-0.00165419070981443
1463	113.726921081543	-6.69316101074219	-5.6554970741272	0.000618529506027699	0.00386527273803949	0.086981900036335	0.00418994715437293
1464	115.025611877441	-7.01783514022827	-5.46069240570068	0.00906006153672934	0.01100810803473	0.13698174059391	0.00516396993771195
1465	114.376266479492	-7.34250974655151	-5.6554970741272	0.000618529506027699	0.0103587592020631	0.0574365332722664	0.00354059832170606
1466	115.025611877441	-6.69316101074219	-5.52562713623047	-0.00684897974133492	0.0022419011220336	0.0022419011220336	-0.00295288790948689
1467	114.376266479492	-7.01783514022827	-5.52562713623047	-0.00457625929266214	-0.000355493422830477	-0.0402904339134693	-0.0026282137259841
1468	114.376266479492	-7.34250974655151	-5.98017120361328	0.0103587592020631	-0.00360223650932312	-0.0652903541922569	0.000293855206109583
1469	114.376266479492	-7.6671838760376	-5.85030126571655	0.00418994715437293	0.00159255252219737	-0.0523033849895	0.00386527273803949
1470	115.025611877441	-7.99185848236084	-5.72043180465698	0.00678734155371785	0.00646266713738441	-0.0318489037454128	-0.00717365415766835
1471	113.077568054199	-6.3684868812561	-5.9152364730835	0.000293855206109583	0.00418994715437293	-0.0360696688294411	-0.00132951640989631
1472	115.025611877441	-7.99185848236084	-5.9152364730835	0.00483929552137852	-0.0253554154187441	-0.063342310488224	-3.08191010844894e-05
1473	113.726921081543	-6.04381227493286	-5.46069240570068	0.000618529506027699	-0.0026282137259841	-0.0649656802415848	-0.00100484199356288
1474	113.077568054199	-7.01783514022827	-5.6554970741272	-0.00230353930965066	0.00516396993771195	-0.0581475235521793	0.00191722682211548
1475	113.077568054199	-7.34250974655151	-6.17497587203979	0.00776136433705688	-0.0175632312893867	-0.000680167751852423	-0.00100484199356288
1476	112.42822265625	-7.99185848236084	-5.46069240570068	0.00126787810586393	0.00354059832170606	0.104514308273792	-0.0026282137259841
1477	114.376266479492	-7.99185848236084	-5.72043180465698	0.00678734155371785	0.00646266713738441	0.175293311476707	-0.00425158534198999
1478	111.778869628906	-7.34250974655151	-5.6554970741272	-0.00619963090866804	0.0132808275520802	0.110683120787144	0.00646266713738441
1479	115.674964904785	-7.99185848236084	-5.20095300674438	0.011982130818069	0.0252937767654657	0.0158782228827477	0.00289124972186983
1480	112.42822265625	-7.34250974655151	-5.59056186676025	0.00191722682211548	0.0197743140161037	-0.0399657599627972	0.00126787810586393
1481	113.077568054199	-6.69316101074219	-5.98017120361328	-0.00879702530801296	0.0230210572481155	-0.0964590907096863	-0.00619963090866804
1482	113.726921081543	-7.34250974655151	-5.6554970741272	0.0100340843200684	0.0226963832974434	-0.144835561513901	-0.00717365415766835
1483	110.480178833008	-6.69316101074219	-5.6554970741272	-0.0139918150380254	0.0269171483814716	-0.142562851309776	0.00938473641872406
1484	110.480178833008	-7.6671838760376	-5.07108306884766	-0.00555028254166245	0.020423661917448	-0.0997058376669884	-0.000680167751852423
1485	111.778869628906	-7.34250974655151	-4.94121360778809	-0.00944637414067984	0.0106834331527352	-0.0604202412068844	0.00613799272105098
1486	113.726921081543	-7.6671838760376	-5.46069240570068	-0.00652430532500148	-0.00619963090866804	-0.0354203209280968	0.00126787810586393
1487	113.726921081543	-7.6671838760376	-5.6554970741272	-0.0143164889886975	-0.00912170019000769	-0.00392691092565656	0.00354059832170606
1488	115.674964904785	-7.6671838760376	-5.59056186676025	0.00126787810586393	-0.00230353930965066	0.0152288740500808	0.00386527273803949
1489	112.42822265625	-6.3684868812561	-5.78536653518677	0.00159255252219737	-0.00327756232582033	0.0382807515561581	0.00906006153672934
1490	113.726921081543	-7.01783514022827	-5.78536653518677	0.0155535480007529	0.00256657530553639	0.0360080301761627	-0.000680167751852423
1491	113.726921081543	-6.04381227493286	-5.98017120361328	0.00451462110504508	-0.0211346503347158	0.0223717093467712	0.00191722682211548
1492	113.077568054199	-7.34250974655151	-5.52562713623047	0.00646266713738441	-0.017887907102704	-0.00717365415766835	-0.00230353930965066
1493	115.674964904785	-7.99185848236084	-5.9152364730835	0.00451462110504508	-0.00490093370899558	-0.02697878703475	0.00646266713738441
1494	113.726921081543	-7.01783514022827	-5.98017120361328	0.0136055024340749	0.012956153601408	-0.0136671401560307	0.00289124972186983
1495	113.726921081543	-6.69316101074219	-5.85030126571655	0.00483929552137852	-0.00587495695799589	0.000293855206109583	-0.00457625929266214
1496	111.778869628906	-6.04381227493286	-5.78536653518677	-0.0126931173726916	0.00321592413820326	0.0197743140161037	0.00354059832170606
1497	114.376266479492	-6.69316101074219	-5.46069240570068	0.0200989879667759	0.00841071270406246	0.0285405199974775	0.00451462110504508
1498	114.376266479492	-7.6671838760376	-5.07108306884766	-0.00912170019000769	0.0132808275520802	0.0162028968334198	0.00321592413820326
1499	114.376266479492	-8.64120674133301	-5.46069240570068	0.00711201597005129	0.0207483377307653	0.0415274947881699	0.00613799272105098
1500	113.077568054199	-7.6671838760376	-6.43471527099609	0.0181509424000978	0.0158782228827477	0.0496443510055542	-0.00100484199356288
1501	112.42822265625	-7.34250974655151	-5.72043180465698	-0.00814767740666866	0.00873538758605719	0.0921766832470894	0.00321592413820326
1502	115.674964904785	-7.6671838760376	-5.59056186676025	0.00483929552137852	0.00906006153672934	0.0778910145163536	-0.00100484199356288
1503	113.726921081543	-6.69316101074219	-5.72043180465698	-0.00782300252467394	0.0113327819854021	0.0106834331527352	0.00289124972186983
1504	114.376266479492	-6.69316101074219	-5.9152364730835	0.01100810803473	0.0132808275520802	0.0512677207589149	0.00289124972186983
1505	112.42822265625	-6.04381227493286	-5.98017120361328	0.01100810803473	0.0217223595827818	0.0431508645415306	-0.00652430532500148
1506	114.376266479492	-7.34250974655151	-6.04510593414307	-0.00522560812532902	0.00646266713738441	-0.0487319678068161	-0.00100484199356288
1507	112.42822265625	-7.34250974655151	-6.04510593414307	-0.0123684434220195	0.00678734155371785	-0.0886669084429741	-0.000355493422830477
1508	109.181480407715	-7.01783514022827	-6.04510593414307	0.012956153601408	0.0103587592020631	-0.138342082500458	0.00191722682211548
1509	110.480178833008	-5.71913814544678	-5.6554970741272	-0.00879702530801296	0.0126314787194133	-0.163991346955299	0.00126787810586393
1510	111.129524230957	-6.69316101074219	-5.85030126571655	0.0200989879667759	0.00256657530553639	-0.156848520040512	-3.08191010844894e-05
1511	113.726921081543	-7.34250974655151	-5.46069240570068	-0.00457625929266214	-0.00425158534198999	-0.122433036565781	-0.00360223650932312
1512	113.077568054199	-6.69316101074219	-5.9152364730835	0.00743668992072344	-0.0191866029053926	-0.0669137313961983	-0.00197886489331722
1513	114.376266479492	-7.99185848236084	-5.72043180465698	-0.00392691092565656	-0.0318489037454128	0.000943203864153475	-0.00555028254166245
1514	114.376266479492	-7.6671838760376	-6.17497587203979	0.00613799272105098	-0.0412644557654858	0.040228795260191	-0.000680167751852423
1515	114.376266479492	-7.34250974655151	-6.43471527099609	0.00548864435404539	-0.0523033849895	0.0441248863935471	-0.00977104809135199
1516	114.376266479492	-7.01783514022827	-5.72043180465698	0.0175015944987535	-0.0662643760442734	0.0363327041268349	-0.00684897974133492
1517	115.025611877441	-7.6671838760376	-5.33082246780396	-0.0130177913233638	-0.0594462193548679	0.076592318713665	0.00321592413820326
1518	114.376266479492	-7.6671838760376	-5.6554970741272	0.00354059832170606	-0.0516540370881557	0.0343846566975117	-0.00165419070981443
1519	113.077568054199	-6.69316101074219	-5.52562713623047	0.00256657530553639	-0.0227580219507217	0.0480209775269032	0.000293855206109583
1520	113.726921081543	-7.34250974655151	-5.9152364730835	0.00354059832170606	0.000293855206109583	0.0168522447347641	-0.00360223650932312
1521	115.025611877441	-7.34250974655151	-5.6554970741272	-0.00782300252467394	0.0265924744307995	0.0175015944987535	-0.00490093370899558
1522	113.726921081543	-7.6671838760376	-5.3957576751709	0.0116574559360743	0.040228795260191	0.00906006153672934	-0.00197886489331722
1523	113.077568054199	-8.31653213500977	-5.33082246780396	-0.00847235135734081	0.0412028171122074	0.0207483377307653	-0.00132951640989631
1524	113.077568054199	-7.6671838760376	-5.46069240570068	-0.00944637414067984	0.0431508645415306	0.0376313999295235	-0.0026282137259841
1525	112.42822265625	-6.69316101074219	-5.59056186676025	0.0226963832974434	0.0356833562254906	0.0697741582989693	-0.00847235135734081
1526	112.42822265625	-6.69316101074219	-5.3957576751709	0.0207483377307653	0.0200989879667759	0.07431960105896	-0.00132951640989631
1527	113.726921081543	-6.04381227493286	-5.59056186676025	0.0123068047687411	-0.0191866029053926	0.0912026613950729	-0.00912170019000769
1528	111.129524230957	-6.3684868812561	-5.6554970741272	-0.00230353930965066	-0.0266541130840778	0.113280512392521	-0.00425158534198999
1529	111.129524230957	-7.01783514022827	-5.46069240570068	0.01100810803473	-0.0230826959013939	0.135033696889877	0.00191722682211548
1530	111.778869628906	-7.99185848236084	-5.78536653518677	0.00646266713738441	-0.02697878703475	0.0733455792069435	0.000618529506027699
1531	112.42822265625	-7.99185848236084	-6.17497587203979	-0.0152905117720366	-0.0315242260694504	-0.00132951640989631	0.00516396993771195
1532	111.129524230957	-6.04381227493286	-6.36978054046631	0.00678734155371785	-0.0299008563160896	-0.00555028254166245	0.000618529506027699
1533	112.42822265625	-6.04381227493286	-6.36978054046631	0.00841071270406246	-0.03444629535079	0.0525664202868938	0.000943203864153475
1534	114.376266479492	-6.69316101074219	-5.98017120361328	0.00354059832170606	-0.017887907102704	0.0675014406442642	-0.00100484199356288
1535	114.376266479492	-7.01783514022827	-5.72043180465698	0.0103587592020631	-0.00490093370899558	-0.00522560812532902	-0.00392691092565656
1536	114.376266479492	-7.34250974655151	-5.46069240570068	-0.00457625929266214	0.000618529506027699	-0.0519787110388279	-0.00327756232582033
1537	114.376266479492	-7.01783514022827	-6.30484533309937	-0.00879702530801296	0.0149041991680861	-0.0831474438309669	0.000618529506027699
1538	113.077568054199	-6.3684868812561	-6.56458520889282	0.00906006153672934	0.0399041213095188	-0.129251196980476	-0.00295288790948689
1539	113.077568054199	-6.69316101074219	-6.75938940048218	0.0197743140161037	0.0506183728575706	-0.135420009493828	0.00159255252219737
1540	115.025611877441	-7.34250974655151	-5.98017120361328	0.0100340843200684	0.0405534692108631	-0.145809590816498	-0.00749832857400179
1541	114.376266479492	-6.69316101074219	-5.3957576751709	-0.00944637414067984	0.0434755384922028	-0.111069433391094	0.000943203864153475
1542	113.726921081543	-6.04381227493286	-5.33082246780396	-0.00717365415766835	0.029189869761467	-0.0730825439095497	0.00776136433705688
1543	115.674964904785	-7.34250974655151	-5.59056186676025	-0.00165419070981443	0.0178262684494257	-0.039641086012125	-0.000355493422830477
1544	114.376266479492	-7.34250974655151	-5.85030126571655	-0.0026282137259841	0.00321592413820326	0.00354059832170606	0.0116574559360743
1545	112.42822265625	-7.6671838760376	-5.72043180465698	-3.08191010844894e-05	-0.00684897974133492	0.0226963832974434	-0.00295288790948689
1546	113.726921081543	-7.6671838760376	-5.72043180465698	-0.000355493422830477	-0.0201606266200542	0.0100340843200684	-0.00392691092565656
1547	113.077568054199	-7.01783514022827	-5.6554970741272	-0.00652430532500148	-0.0276281367987394	0.00711201597005129	-0.000355493422830477
1548	112.42822265625	-6.04381227493286	-5.3957576751709	0.0197743140161037	-0.0139918150380254	0.00808603875339031	-0.000355493422830477
1549	113.726921081543	-7.01783514022827	-5.52562713623047	0.00613799272105098	-0.000680167751852423	0.0149041991680861	0.00256657530553639
1550	114.376266479492	-6.3684868812561	-5.6554970741272	0.0126314787194133	0.00711201597005129	0.0295145437121391	0.00191722682211548
1551	111.778869628906	-6.69316101074219	-5.85030126571655	0.00289124972186983	0.00938473641872406	0.0152288740500808	0.00289124972186983
1552	112.42822265625	-7.01783514022827	-5.20095300674438	0.00646266713738441	0.0337353087961674	0.0395794473588467	0.000618529506027699
1553	111.778869628906	-7.01783514022827	-5.33082246780396	-0.000355493422830477	0.0262678004801273	0.036657378077507	-0.00165419070981443
1554	112.42822265625	-7.6671838760376	-5.13601779937744	-0.0224333461374044	0.0162028968334198	0.013930176384747	-0.000680167751852423
1555	113.726921081543	-7.6671838760376	-5.26588773727417	0.00938473641872406	0.0132808275520802	0.0512677207589149	0.00256657530553639
1556	114.376266479492	-7.34250974655151	-5.59056186676025	0.00451462110504508	0.0022419011220336	0.0671767666935921	0.00256657530553639
1557	114.376266479492	-7.34250974655151	-5.33082246780396	-0.00490093370899558	-0.00295288790948689	0.0282158460468054	0.000293855206109583
1558	114.376266479492	-7.01783514022827	-5.6554970741272	0.0116574559360743	-0.0182125810533762	-0.00587495695799589	0.00581331877037883
1559	115.025611877441	-6.69316101074219	-5.33082246780396	-0.017887907102704	-0.0126931173726916	-0.00457625929266214	0.00581331877037883
1560	114.376266479492	-7.01783514022827	-5.6554970741272	0.0136055024340749	-0.0146411629393697	-0.00360223650932312	0.000943203864153475
1561	113.077568054199	-6.69316101074219	-5.59056186676025	0.00191722682211548	-0.00490093370899558	-0.0578228458762169	-0.0104203969240189
1562	113.077568054199	-7.01783514022827	-5.6554970741272	-0.00652430532500148	-0.00555028254166245	-0.0824980959296227	0.00516396993771195
1563	113.077568054199	-7.34250974655151	-5.6554970741272	-0.0191866029053926	0.00256657530553639	-0.0922383219003677	-0.00165419070981443
1564	114.376266479492	-7.6671838760376	-5.52562713623047	0.00906006153672934	0.00906006153672934	-0.101004533469677	0.00841071270406246
1565	113.726921081543	-6.69316101074219	-6.36978054046631	0.00711201597005129	0.00678734155371785	-0.0487319678068161	-0.00977104809135199
1566	113.077568054199	-7.34250974655151	-6.17497587203979	-0.00165419070981443	-0.00684897974133492	-0.0299008563160896	-0.00457625929266214
1567	112.42822265625	-7.99185848236084	-5.9152364730835	-0.00652430532500148	-3.08191010844894e-05	-0.0133424662053585	0.00191722682211548
1568	112.42822265625	-7.34250974655151	-5.78536653518677	0.00873538758605719	-0.00619963090866804	0.000293855206109583	-0.00425158534198999
1569	114.376266479492	-7.6671838760376	-5.85030126571655	0.00418994715437293	0.0149041991680861	0.0230210572481155	0.00516396993771195
1570	113.726921081543	-7.6671838760376	-6.17497587203979	0.000293855206109583	0.00581331877037883	0.0308132413774729	-0.00165419070981443
1571	113.077568054199	-7.01783514022827	-6.23991060256958	0.00841071270406246	0.00191722682211548	0.0282158460468054	-0.0026282137259841
1572	113.077568054199	-7.34250974655151	-5.52562713623047	-0.00392691092565656	0.00711201597005129	0.0480209775269032	0.00776136433705688
1573	112.42822265625	-7.34250974655151	-5.26588773727417	0.00808603875339031	0.0220470335334539	0.0340599827468395	0.00548864435404539
1574	113.077568054199	-8.31653213500977	-5.26588773727417	-0.00100484199356288	0.0145795252174139	0.0113327819854021	0.00581331877037883
1575	111.129524230957	-7.6671838760376	-5.6554970741272	-0.00392691092565656	-0.00327756232582033	-0.00879702530801296	0.00386527273803949
1576	113.077568054199	-7.6671838760376	-6.17497587203979	-0.0107450718060136	-0.0156151866540313	-0.0406151078641415	0.00386527273803949
1577	113.077568054199	-7.34250974655151	-5.98017120361328	0.00191722682211548	-0.0156151866540313	-0.0422384813427925	0.000293855206109583
1578	111.778869628906	-6.3684868812561	-5.59056186676025	-0.00295288790948689	0.000293855206109583	0.012956153601408	0.00516396993771195
1579	114.376266479492	-7.01783514022827	-5.46069240570068	0.0207483377307653	-0.0110697457566857	0.0509430468082428	-0.000355493422830477
1580	115.025611877441	-7.6671838760376	-5.26588773727417	-0.00652430532500148	0.012956153601408	-0.0100957229733467	0.00451462110504508
1581	113.077568054199	-6.69316101074219	-5.59056186676025	0.0220470335334539	0.00970941036939621	-0.0315242260694504	-0.00814767740666866
1582	115.025611877441	-7.6671838760376	-5.6554970741272	-0.00425158534198999	0.0194496400654316	-0.0412644557654858	0.00321592413820326
1583	113.726921081543	-6.69316101074219	-5.78536653518677	-0.0026282137259841	0.0200989879667759	-0.0464592464268208	-0.00360223650932312
1584	113.077568054199	-7.01783514022827	-5.52562713623047	0.0100340843200684	0.0213976856321096	-0.0441865250468254	-0.00327756232582033
1585	114.376266479492	-7.6671838760376	-5.52562713623047	0.0152288740500808	0.0262678004801273	-0.0286021586507559	0.00126787810586393
1586	114.376266479492	-7.6671838760376	-5.07108306884766	0.00289124972186983	0.0100340843200684	-0.0149658378213644	-0.00522560812532902
1587	115.025611877441	-8.31653213500977	-5.13601779937744	0.00483929552137852	-3.08191010844894e-05	-0.0191866029053926	0.00646266713738441
1588	112.42822265625	-7.34250974655151	-5.3957576751709	-0.00165419070981443	0.000618529506027699	-0.0100957229733467	0.00126787810586393
1589	112.42822265625	-7.99185848236084	-5.72043180465698	0.00516396993771195	0.00646266713738441	0.00581331877037883	-0.00197886489331722
1590	113.077568054199	-7.99185848236084	-5.6554970741272	0.00613799272105098	-0.0117190945893526	0.0330859608948231	-0.00327756232582033
1591	113.077568054199	-7.01783514022827	-5.85030126571655	0.00159255252219737	-0.0100957229733467	0.0376313999295235	-3.08191010844894e-05
1592	114.376266479492	-7.99185848236084	-5.3957576751709	-0.00360223650932312	-0.0211346503347158	0.0632806718349457	0.00451462110504508
1593	113.726921081543	-6.69316101074219	-5.52562713623047	-0.00197886489331722	-0.0188619289547205	0.0616573020815849	-0.000355493422830477
1594	113.077568054199	-6.3684868812561	-6.43471527099609	-0.00555028254166245	-0.0156151866540313	0.0545144639909267	0.0113327819854021
1595	110.480178833008	-5.71913814544678	-5.72043180465698	0.01847561635077	0.00418994715437293	0.047696303576231	-0.00132951640989631
1596	111.129524230957	-6.69316101074219	-5.52562713623047	-0.0165892094373703	-3.08191010844894e-05	0.00906006153672934	0.00386527273803949
1597	110.480178833008	-6.3684868812561	-5.72043180465698	-0.017887907102704	-0.00295288790948689	0.0103587592020631	0.00126787810586393
1598	110.480178833008	-6.69316101074219	-5.59056186676025	-0.017887907102704	0.00678734155371785	-0.0292515084147453	0.0022419011220336
1599	114.376266479492	-7.01783514022827	-5.3957576751709	0.00483929552137852	0.0217223595827818	-0.068537101149559	0.00321592413820326
1600	113.077568054199	-6.69316101074219	-5.85030126571655	0.00451462110504508	0.0356833562254906	-0.0675630792975426	0.00256657530553639
1601	113.726921081543	-6.69316101074219	-6.43471527099609	-0.00587495695799589	0.0265924744307995	-0.0721085146069527	-3.08191010844894e-05
1602	114.376266479492	-7.34250974655151	-5.72043180465698	0.000618529506027699	0.031137915328145	-0.0415891297161579	0.00256657530553639
1603	115.025611877441	-7.6671838760376	-5.9152364730835	-0.00652430532500148	0.0220470335334539	-0.0367190167307854	-3.08191010844894e-05
1604	113.077568054199	-6.3684868812561	-6.04510593414307	-0.000355493422830477	0.0223717093467712	-0.0110697457566857	-0.00327756232582033
1605	112.42822265625	-6.69316101074219	-5.59056186676025	-0.00847235135734081	0.0272418223321438	0.00256657530553639	-0.00295288790948689
1606	113.077568054199	-6.69316101074219	-5.78536653518677	0.000618529506027699	0.00256657530553639	0.00613799272105098	-0.00847235135734081
1607	114.376266479492	-6.69316101074219	-5.6554970741272	-0.0201606266200542	-0.00327756232582033	0.0200989879667759	0.00289124972186983
1608	113.077568054199	-6.69316101074219	-5.9152364730835	-0.00230353930965066	-0.0133424662053585	0.0246444288641214	0.0022419011220336
1609	114.376266479492	-7.99185848236084	-5.59056186676025	0.00354059832170606	-0.0188619289547205	0.013930176384747	0.00386527273803949
1610	113.726921081543	-7.6671838760376	-5.33082246780396	-0.0143164889886975	-0.0363943427801132	0.0191249661147594	0.000293855206109583
1611	114.376266479492	-8.31653213500977	-5.26588773727417	0.0126314787194133	-0.0363943427801132	0.0882805958390236	-0.00879702530801296
1612	112.42822265625	-7.6671838760376	-5.46069240570068	0.0126314787194133	-0.0311995539814234	0.223345100879669	-0.00165419070981443
1613	114.376266479492	-7.99185848236084	-5.6554970741272	0.000618529506027699	-0.0253554154187441	0.231461957097054	-0.00100484199356288
1614	114.376266479492	-7.34250974655151	-5.85030126571655	0.00938473641872406	-0.0276281367987394	0.132760971784592	0.00646266713738441
1615	113.077568054199	-6.3684868812561	-5.85030126571655	0.0149041991680861	-0.0208099745213985	0.0548391379415989	-0.00879702530801296
1616	111.778869628906	-6.69316101074219	-5.6554970741272	0.0168522447347641	0.00126787810586393	-0.0500306636095047	0.00191722682211548
1617	111.778869628906	-6.69316101074219	-5.52562713623047	-0.0237320438027382	-0.00165419070981443	-0.0984071344137192	0.00126787810586393
1618	111.778869628906	-7.6671838760376	-5.26588773727417	0.0126314787194133	0.0210730116814375	-0.149705678224564	0.000618529506027699
1619	113.077568054199	-7.99185848236084	-5.59056186676025	-0.0169138833880424	0.0259431265294552	-0.165290042757988	0.00938473641872406
1620	111.778869628906	-6.3684868812561	-5.9152364730835	-0.0026282137259841	0.0441248863935471	-0.139640778303146	0.00451462110504508
1621	113.077568054199	-7.34250974655151	-5.52562713623047	-0.00392691092565656	0.0272418223321438	-0.118212267756462	0.00256657530553639
1622	112.42822265625	-6.3684868812561	-5.72043180465698	-0.00587495695799589	0.0197743140161037	-0.0188619289547205	0.000943203864153475
1623	115.025611877441	-7.6671838760376	-5.46069240570068	-0.00197886489331722	0.0142548503354192	0.0938000604510307	0.00418994715437293
1624	115.025611877441	-7.6671838760376	-5.3957576751709	0.00646266713738441	-3.08191010844894e-05	0.103540286421776	0.00548864435404539
1625	113.077568054199	-6.3684868812561	-5.9152364730835	-0.00555028254166245	-0.00100484199356288	0.0720468759536743	-0.00587495695799589
1626	114.376266479492	-6.69316101074219	-6.69445466995239	0.0824364572763443	-0.0165892094373703	0.0554884895682335	-0.00587495695799589
1627	112.42822265625	-6.69316101074219	-6.23991060256958	-0.021459324285388	-0.0198359526693821	0.0382807515561581	-0.00587495695799589
1628	115.025611877441	-7.6671838760376	-5.72043180465698	0.00906006153672934	-0.0188619289547205	0.0113327819854021	0.00386527273803949
1629	114.376266479492	-7.34250974655151	-5.46069240570068	0.00711201597005129	-0.017887907102704	0.0412028171122074	0.00126787810586393
1630	113.726921081543	-7.6671838760376	-5.20095300674438	0.0126314787194133	-0.0311995539814234	-0.00619963090866804	-0.00100484199356288
1631	113.077568054199	-7.6671838760376	-5.33082246780396	0.0123068047687411	-0.0282774847000837	-0.00684897974133492	-0.000680167751852423
1632	112.42822265625	-7.34250974655151	-5.85030126571655	-0.00425158534198999	-0.0282774847000837	-0.0454852245748043	-0.00944637414067984
1633	113.077568054199	-7.99185848236084	-5.52562713623047	0.0165275707840919	-0.0136671401560307	-0.0831474438309669	-0.00230353930965066
1634	113.726921081543	-8.96588134765625	-5.52562713623047	-0.00392691092565656	-0.00944637414067984	-0.0818487480282784	0.00418994715437293
1635	115.025611877441	-8.64120674133301	-5.52562713623047	-0.00457625929266214	-0.0126931173726916	-0.100355185568333	0.00938473641872406
1636	115.025611877441	-7.6671838760376	-5.46069240570068	-0.000355493422830477	-0.00360223650932312	-0.0747059136629105	-0.00652430532500148
1637	115.025611877441	-7.6671838760376	-5.33082246780396	0.00289124972186983	0.0022419011220336	-0.0730825439095497	0.00873538758605719
1638	114.376266479492	-7.34250974655151	-5.59056186676025	0.0145795252174139	0.00386527273803949	-0.03444629535079	-0.00230353930965066
1639	112.42822265625	-7.01783514022827	-5.85030126571655	-0.00230353930965066	0.00256657530553639	0.00776136433705688	0.00159255252219737
1640	113.077568054199	-7.34250974655151	-5.46069240570068	0.0132808275520802	0.0132808275520802	0.0619819760322571	-0.0026282137259841
1641	111.778869628906	-7.34250974655151	-5.46069240570068	-0.000680167751852423	0.00743668992072344	0.0428261905908585	0.00191722682211548
1642	111.129524230957	-6.69316101074219	-5.78536653518677	-0.0113944197073579	0.0132808275520802	0.0551638156175613	0.0022419011220336
1643	111.778869628906	-6.69316101074219	-5.46069240570068	-0.0152905117720366	0.0226963832974434	0.0473716296255589	0.00451462110504508
1644	115.025611877441	-7.6671838760376	-5.46069240570068	0.00548864435404539	0.0399041213095188	-0.021459324285388	-0.00197886489331722
1645	114.376266479492	-7.6671838760376	-5.6554970741272	0.0113327819854021	0.0444495603442192	-0.0347709693014622	-0.00132951640989631
1646	115.025611877441	-7.34250974655151	-5.52562713623047	0.00938473641872406	0.025618452578783	-0.0665890574455261	-0.0026282137259841
1647	115.025611877441	-7.34250974655151	-5.6554970741272	0.00418994715437293	0.0188002903014421	-0.0717838406562805	-0.00522560812532902
1648	113.726921081543	-7.34250974655151	-5.52562713623047	-0.00944637414067984	0.00970941036939621	-0.0513293594121933	0.00743668992072344
1649	113.726921081543	-6.3684868812561	-5.78536653518677	-0.0104203969240189	0.0149041991680861	-0.0276281367987394	-0.00100484199356288
1650	114.376266479492	-7.6671838760376	-5.52562713623047	0.0106834331527352	0.00289124972186983	-0.0237320438027382	0.00321592413820326
1651	113.077568054199	-6.69316101074219	-5.72043180465698	0.00711201597005129	-0.0026282137259841	-0.0328229255974293	-0.00165419070981443
1652	114.376266479492	-7.34250974655151	-5.6554970741272	0.0022419011220336	-0.0133424662053585	0.0103587592020631	-0.00425158534198999
1653	113.726921081543	-6.3684868812561	-5.85030126571655	0.0100340843200684	-0.0188619289547205	0.105813004076481	0.00256657530553639
1654	112.42822265625	-7.01783514022827	-5.52562713623047	0.0188002903014421	0.0022419011220336	0.12951423227787	-0.00295288790948689
1655	115.025611877441	-8.31653213500977	-5.33082246780396	0.01100810803473	-0.00360223650932312	0.0746442750096321	-0.00522560812532902
1656	114.376266479492	-8.64120674133301	-5.26588773727417	0.0210730116814375	-0.0237320438027382	0.00970941036939621	-0.00652430532500148
1657	114.376266479492	-8.64120674133301	-5.52562713623047	0.000943203864153475	-0.0347709693014622	-0.0682124271988869	-3.08191010844894e-05
1658	113.077568054199	-7.6671838760376	-5.85030126571655	-0.0133424662053585	-0.0276281367987394	-0.0925630033016205	0.00256657530553639
1659	112.42822265625	-6.3684868812561	-5.78536653518677	0.01100810803473	-0.0208099745213985	-0.0597708933055401	0.00354059832170606
1660	115.025611877441	-7.6671838760376	-5.52562713623047	-0.00814767740666866	-0.0243813935667276	-0.0331475995481014	0.00191722682211548
1661	113.077568054199	-6.3684868812561	-6.23991060256958	-0.00425158534198999	-0.0217839982360601	-0.0260047651827335	0.00191722682211548
1662	114.376266479492	-7.34250974655151	-5.72043180465698	-0.00717365415766835	-0.0243813935667276	-0.043212503194809	-0.00100484199356288
1663	111.129524230957	-6.04381227493286	-5.59056186676025	-0.0100957229733467	-0.00295288790948689	-0.0341216214001179	-0.00425158534198999
1664	110.480178833008	-6.3684868812561	-5.6554970741272	-0.0026282137259841	-0.00555028254166245	-0.0146411629393697	0.00126787810586393
1665	112.42822265625	-7.34250974655151	-5.3957576751709	0.0116574559360743	0.00354059832170606	0.0233457311987877	-0.00425158534198999
1666	113.726921081543	-7.6671838760376	-5.46069240570068	0.00711201597005129	0.00354059832170606	0.0149041991680861	-0.00652430532500148
1667	113.077568054199	-7.99185848236084	-5.52562713623047	0.00321592413820326	0.0142548503354192	-0.00977104809135199	-0.00522560812532902
1668	113.726921081543	-6.69316101074219	-5.72043180465698	0.000293855206109583	0.0149041991680861	-0.0334722734987736	0.00548864435404539
1669	113.726921081543	-6.04381227493286	-5.59056186676025	0.00776136433705688	0.0194496400654316	-0.0360696688294411	0.00321592413820326
1670	113.077568054199	-6.04381227493286	-5.9152364730835	0.0181509424000978	0.0171769186854362	-0.00684897974133492	0.00191722682211548
1671	113.726921081543	-6.69316101074219	-5.98017120361328	0.00711201597005129	0.0103587592020631	0.00191722682211548	-0.00327756232582033
1672	113.726921081543	-7.34250974655151	-5.78536653518677	0.00970941036939621	0.00386527273803949	0.00808603875339031	-0.00717365415766835
1673	113.726921081543	-7.6671838760376	-5.78536653518677	0.00581331877037883	0.00841071270406246	0.00613799272105098	-0.000355493422830477
1674	113.077568054199	-7.01783514022827	-5.78536653518677	-0.00327756232582033	0.0103587592020631	0.0275664981454611	-0.00912170019000769
1675	113.726921081543	-6.69316101074219	-5.33082246780396	0.00613799272105098	0.00711201597005129	0.101267568767071	0.0022419011220336
1676	113.726921081543	-7.01783514022827	-5.72043180465698	0.00289124972186983	-0.00587495695799589	0.231137290596962	-0.00132951640989631
1677	113.726921081543	-7.34250974655151	-5.85030126571655	0.00743668992072344	-0.0276281367987394	0.244124263525009	0.00938473641872406
1678	114.376266479492	-7.6671838760376	-5.9152364730835	0.000293855206109583	-0.0159398596733809	0.139579132199287	0.0100340843200684
1679	115.025611877441	-8.31653213500977	-5.72043180465698	-0.0143164889886975	-0.00327756232582033	0.0733455792069435	0.000618529506027699
1680	113.077568054199	-7.34250974655151	-5.72043180465698	-0.0026282137259841	-0.00230353930965066	-0.0117190945893526	0.00126787810586393
1681	114.376266479492	-7.34250974655151	-5.72043180465698	-0.00132951640989631	-0.023407369852066	-0.0740565657615662	-0.00652430532500148
1682	115.025611877441	-7.6671838760376	-5.13601779937744	-0.00425158534198999	-0.0195112787187099	-0.111069433391094	0.00451462110504508
1683	114.376266479492	-7.6671838760376	-5.85030126571655	-0.00619963090866804	-0.0230826959013939	-0.108472041785717	0.00159255252219737
1684	111.778869628906	-6.69316101074219	-5.78536653518677	0.00191722682211548	-0.00392691092565656	-0.0893162563443184	-3.08191010844894e-05
1685	113.077568054199	-6.69316101074219	-5.59056186676025	0.0252937767654657	0.0285405199974775	-0.0539267547428608	0.00256657530553639
1686	112.42822265625	-7.01783514022827	-5.52562713623047	-0.00327756232582033	0.0571118593215942	-0.0510046854615211	0.00354059832170606
1687	111.778869628906	-7.6671838760376	-5.46069240570068	-0.0113944197073579	0.0908779874444008	-0.0704851448535919	-0.00197886489331722
1688	111.129524230957	-6.04381227493286	-5.3957576751709	-0.0113944197073579	0.106137678027153	-0.0760046094655991	0.00711201597005129
1689	111.778869628906	-6.3684868812561	-5.85030126571655	-0.0110697457566857	0.103215612471104	-0.100679859519005	-0.00132951640989631
1690	113.077568054199	-6.3684868812561	-5.98017120361328	0.0188002903014421	0.0756182968616486	-0.0591215454041958	-0.00684897974133492
1691	114.376266479492	-7.6671838760376	-5.59056186676025	-0.00100484199356288	0.0369820520281792	-0.0256800893694162	-0.00360223650932312
1692	113.077568054199	-6.3684868812561	-5.9152364730835	0.00159255252219737	-0.00392691092565656	-0.00944637414067984	-0.00619963090866804
1693	112.42822265625	-6.04381227493286	-5.78536653518677	0.00256657530553639	-0.0211346503347158	0.0304885655641556	0.00938473641872406
1694	115.025611877441	-7.6671838760376	-5.46069240570068	0.00581331877037883	-0.0503553375601768	0.116851933300495	-0.00457625929266214
1695	115.025611877441	-7.6671838760376	-5.6554970741272	-0.00684897974133492	-0.0428878292441368	0.190228328108788	-0.00327756232582033
1696	115.025611877441	-7.6671838760376	-5.78536653518677	-3.08191010844894e-05	-0.0480826161801815	0.142176523804665	0.00256657530553639
1697	113.077568054199	-6.04381227493286	-5.85030126571655	-0.00717365415766835	-0.0510046854615211	0.0830858051776886	-0.00555028254166245
1698	113.726921081543	-6.69316101074219	-5.72043180465698	0.0165275707840919	-0.0136671401560307	0.0538651160895824	0.00191722682211548
1699	113.726921081543	-7.01783514022827	-5.78536653518677	0.00418994715437293	-0.00619963090866804	0.100293546915054	-0.00619963090866804
1700	113.077568054199	-7.01783514022827	-5.52562713623047	-0.00132951640989631	0.00386527273803949	0.0762676447629929	0.000943203864153475
1701	115.025611877441	-8.64120674133301	-5.26588773727417	0.00321592413820326	0.00159255252219737	0.045423585921526	0.00418994715437293
1702	112.42822265625	-7.99185848236084	-5.98017120361328	-0.0104203969240189	-0.00749832857400179	0.0269171483814716	-0.00425158534198999
1703	115.674964904785	-8.64120674133301	-5.6554970741272	-0.00717365415766835	-0.00879702530801296	-0.0750305876135826	0.00841071270406246
1704	113.726921081543	-7.01783514022827	-5.85030126571655	-0.0113944197073579	-0.00425158534198999	-0.128926530480385	0.00581331877037883
1705	113.726921081543	-6.69316101074219	-6.11004114151001	0.00321592413820326	0.00321592413820326	-0.194510743021965	-3.08191010844894e-05
1706	112.42822265625	-6.04381227493286	-5.6554970741272	0.0158782228827477	0.00646266713738441	-0.192887365818024	-0.00490093370899558
1707	111.778869628906	-7.01783514022827	-5.3957576751709	-0.0120437685400248	0.0152288740500808	-0.199705526232719	0.00126787810586393
1708	111.778869628906	-6.69316101074219	-5.85030126571655	-0.00522560812532902	0.00906006153672934	-0.144186213612556	0.00451462110504508
1709	112.42822265625	-7.99185848236084	-5.78536653518677	-0.0113944197073579	0.0022419011220336	-0.0480826161801815	-0.000680167751852423
1710	111.778869628906	-7.34250974655151	-5.59056186676025	-0.0136671401560307	-0.0195112787187099	0.01847561635077	-3.08191010844894e-05
1711	111.778869628906	-7.6671838760376	-5.59056186676025	-0.00522560812532902	-0.0126931173726916	0.0428261905908585	0.000293855206109583
1712	113.077568054199	-7.01783514022827	-5.85030126571655	-0.000355493422830477	-0.0227580219507217	0.0295145437121391	0.000293855206109583
1713	112.42822265625	-6.04381227493286	-5.52562713623047	-0.00392691092565656	-0.0152905117720366	0.0460729338228703	-0.00360223650932312
1714	114.376266479492	-7.99185848236084	-5.3957576751709	-0.00230353930965066	0.00289124972186983	0.0298392176628113	0.00386527273803949
1715	114.376266479492	-7.6671838760376	-5.6554970741272	-0.00555028254166245	-0.00392691092565656	0.0428261905908585	-0.00587495695799589
1716	113.726921081543	-7.99185848236084	-5.59056186676025	0.00159255252219737	-0.0113944197073579	0.076592318713665	0.00548864435404539
1717	113.077568054199	-7.34250974655151	-5.72043180465698	-0.00749832857400179	-0.00977104809135199	0.0925013571977615	-0.00522560812532902
1718	112.42822265625	-6.3684868812561	-5.9152364730835	-0.0117190945893526	0.0132808275520802	0.0606832765042782	0.000618529506027699
1719	113.077568054199	-6.69316101074219	-5.72043180465698	0.0252937767654657	0.0252937767654657	0.00678734155371785	-0.00230353930965066
1720	115.025611877441	-7.01783514022827	-5.52562713623047	0.013930176384747	0.0252937767654657	0.0421768426895142	0.00451462110504508
1721	115.674964904785	-7.99185848236084	-5.72043180465698	-0.00555028254166245	0.0158782228827477	0.00483929552137852	0.0106834331527352
1722	113.077568054199	-5.71913814544678	-5.9152364730835	-0.00100484199356288	0.011982130818069	-0.0123684434220195	-0.00100484199356288
1723	114.376266479492	-7.99185848236084	-5.46069240570068	-0.00360223650932312	0.012956153601408	-0.0610695891082287	0.00548864435404539
1724	113.726921081543	-8.64120674133301	-5.52562713623047	0.0149041991680861	0.0132808275520802	-0.0776279792189598	-0.000355493422830477
1725	113.726921081543	-7.99185848236084	-6.11004114151001	-0.00100484199356288	0.00126787810586393	-0.0837967917323112	0.000293855206109583
1726	113.726921081543	-7.99185848236084	-5.46069240570068	0.00613799272105098	-0.0152905117720366	-0.0490566417574883	0.00354059832170606
1727	113.077568054199	-7.01783514022827	-5.78536653518677	-0.00490093370899558	-0.0152905117720366	-0.0305502042174339	0.00321592413820326
1728	115.674964904785	-7.6671838760376	-5.78536653518677	-0.0026282137259841	-0.0198359526693821	-0.028926832601428	-3.08191010844894e-05
1729	113.726921081543	-7.34250974655151	-6.11004114151001	-0.0126931173726916	-0.0204853005707264	0.012956153601408	0.00970941036939621
1730	115.025611877441	-7.6671838760376	-5.52562713623047	-3.08191010844894e-05	-0.03444629535079	0.0941247344017029	0.00159255252219737
1731	112.42822265625	-6.04381227493286	-5.33082246780396	0.00516396993771195	-0.0221086721867323	0.161981657147408	-0.00555028254166245
1732	112.42822265625	-7.6671838760376	-5.13601779937744	-0.0217839982360601	-0.0191866029053926	0.100293546915054	0.00126787810586393
1733	109.830825805664	-6.04381227493286	-5.85030126571655	0.00321592413820326	-0.0107450718060136	0.0824364572763443	-0.00814767740666866
1734	111.129524230957	-6.69316101074219	-5.78536653518677	0.0136055024340749	-0.0123684434220195	0.116202585399151	0.00451462110504508
1735	112.42822265625	-6.69316101074219	-5.6554970741272	-0.00782300252467394	-0.00652430532500148	0.109384424984455	-0.00327756232582033
1736	112.42822265625	-6.69316101074219	-5.46069240570068	-0.0026282137259841	-0.00230353930965066	0.0210730116814375	0.00191722682211548
1737	113.726921081543	-6.3684868812561	-5.72043180465698	-0.000355493422830477	0.00516396993771195	-0.0286021586507559	0.000943203864153475
1738	112.42822265625	-6.04381227493286	-5.72043180465698	-0.00457625929266214	0.020423661917448	-0.0941863730549812	0.00126787810586393
1739	115.025611877441	-7.34250974655151	-5.78536653518677	0.0136055024340749	0.0233457311987877	-0.150355026125908	-0.0026282137259841
1740	114.376266479492	-7.34250974655151	-5.98017120361328	0.0210730116814375	0.0155535480007529	-0.183471813797951	-0.00327756232582033
1741	113.077568054199	-7.34250974655151	-5.9152364730835	-0.0169138833880424	-0.00295288790948689	-0.185744524002075	0.00191722682211548
1742	115.025611877441	-7.6671838760376	-6.49965000152588	0.000618529506027699	-0.00197886489331722	-0.164965376257896	-0.00619963090866804
1743	113.077568054199	-7.34250974655151	-6.23991060256958	-0.00977104809135199	-0.00295288790948689	-0.115614876151085	-0.00392691092565656
1744	115.025611877441	-7.6671838760376	-5.33082246780396	0.0022419011220336	0.00970941036939621	-0.0704851448535919	0.000618529506027699
1745	114.376266479492	-7.6671838760376	-5.33082246780396	0.00646266713738441	-0.00100484199356288	-0.048407293856144	0.00581331877037883
1746	115.674964904785	-7.99185848236084	-5.6554970741272	0.00386527273803949	-0.00944637414067984	-0.0305502042174339	-0.00587495695799589
1747	114.376266479492	-8.64120674133301	-5.59056186676025	-0.0026282137259841	-0.0370436906814575	0.0100340843200684	-0.00619963090866804
1748	114.376266479492	-9.29055595397949	-5.6554970741272	-0.000355493422830477	-0.021459324285388	0.0545144639909267	0.000618529506027699
1749	112.42822265625	-7.99185848236084	-5.59056186676025	0.011982130818069	-0.0156151866540313	0.0710728541016579	0.00646266713738441
1750	114.376266479492	-8.96588134765625	-5.26588773727417	0.00581331877037883	-0.017887907102704	0.0808130875229836	-0.00555028254166245
1751	113.726921081543	-7.01783514022827	-5.46069240570068	0.0158782228827477	-0.0198359526693821	0.076592318713665	-3.08191010844894e-05
1752	114.376266479492	-7.6671838760376	-5.46069240570068	0.00711201597005129	-0.0110697457566857	0.0804884135723114	-0.000355493422830477
1753	115.025611877441	-7.01783514022827	-5.9152364730835	0.00808603875339031	0.000943203864153475	0.0837351530790329	0.00970941036939621
1754	111.778869628906	-6.69316101074219	-5.98017120361328	0.00256657530553639	0.0106834331527352	0.0295145437121391	0.00581331877037883
1755	111.778869628906	-7.01783514022827	-5.85030126571655	0.00191722682211548	0.0233457311987877	-0.00295288790948689	0.0022419011220336
1756	110.480178833008	-7.01783514022827	-5.85030126571655	-3.08191010844894e-05	0.0162028968334198	-0.0363943427801132	-0.00230353930965066
1757	111.778869628906	-7.01783514022827	-5.46069240570068	-0.00717365415766835	0.0106834331527352	-0.0146411629393697	-0.0026282137259841
1758	112.42822265625	-6.69316101074219	-5.52562713623047	0.0230210572481155	0.00613799272105098	0.0126314787194133	0.00646266713738441
1759	115.674964904785	-8.31653213500977	-5.72043180465698	0.00191722682211548	0.00743668992072344	0.0226963832974434	-0.00100484199356288
1760	115.025611877441	-7.99185848236084	-5.72043180465698	0.00581331877037883	0.00776136433705688	-0.00587495695799589	0.000293855206109583
1761	113.077568054199	-6.69316101074219	-6.49965000152588	-0.000355493422830477	0.00548864435404539	-0.0162645354866982	-0.00392691092565656
1762	115.674964904785	-7.99185848236084	-5.78536653518677	-0.00132951640989631	-0.00327756232582033	-0.0165892094373703	0.00256657530553639
1763	112.42822265625	-6.3684868812561	-5.78536653518677	-0.00327756232582033	-3.08191010844894e-05	0.00548864435404539	0.00256657530553639
1764	113.726921081543	-6.69316101074219	-5.59056186676025	-0.00295288790948689	0.0243197549134493	0.06393001973629	0.00483929552137852
1765	114.376266479492	-7.6671838760376	-5.72043180465698	0.00743668992072344	0.0369820520281792	0.0577612072229385	-0.00425158534198999
1766	115.674964904785	-8.31653213500977	-5.46069240570068	-0.00555028254166245	0.0252937767654657	0.0308132413774729	-0.00197886489331722
1767	115.025611877441	-8.31653213500977	-5.46069240570068	0.00873538758605719	0.0207483377307653	-0.0162645354866982	-0.00295288790948689
1768	113.077568054199	-7.01783514022827	-5.6554970741272	0.012956153601408	0.0369820520281792	-0.048407293856144	0.00841071270406246
1769	113.077568054199	-7.99185848236084	-5.78536653518677	-0.000680167751852423	0.0217223595827818	-0.073731891810894	0.00451462110504508
1770	113.726921081543	-7.99185848236084	-5.59056186676025	0.0165275707840919	-0.00197886489331722	-0.0815240740776062	-0.00100484199356288
1771	114.376266479492	-8.31653213500977	-5.72043180465698	0.00354059832170606	-0.0110697457566857	-0.0578228458762169	-0.00814767740666866
1772	115.674964904785	-8.64120674133301	-5.6554970741272	0.0126314787194133	-0.00749832857400179	-0.0461345724761486	-0.00749832857400179
1773	115.674964904785	-7.6671838760376	-5.6554970741272	-0.0026282137259841	-0.00879702530801296	-0.0162645354866982	-0.00327756232582033
1774	112.42822265625	-6.3684868812561	-5.85030126571655	0.00483929552137852	-0.0159398596733809	0.0220470335334539	-0.0117190945893526
1775	111.778869628906	-7.01783514022827	-5.59056186676025	0.00646266713738441	-0.0276281367987394	0.0363327041268349	-0.000355493422830477
1776	111.129524230957	-7.01783514022827	-5.46069240570068	-0.00360223650932312	-0.0217839982360601	0.052891094237566	-0.0113944197073579
1777	111.129524230957	-7.01783514022827	-5.59056186676025	-0.00814767740666866	-0.0299008563160896	0.0574365332722664	0.00321592413820326
1778	111.778869628906	-7.34250974655151	-5.98017120361328	0.00126787810586393	-0.0334722734987736	0.0470469556748867	0.00321592413820326
1779	114.376266479492	-8.31653213500977	-5.6554970741272	-0.00684897974133492	-0.0383423902094364	0.0379560738801956	0.00516396993771195
1780	114.376266479492	-7.34250974655151	-5.78536653518677	0.00159255252219737	-0.00912170019000769	0.0288651939481497	0.00613799272105098
1781	113.726921081543	-7.01783514022827	-5.72043180465698	-0.00360223650932312	0.00256657530553639	0.0149041991680861	-0.00100484199356288
1782	115.025611877441	-8.31653213500977	-5.3957576751709	-0.0169138833880424	0.0188002903014421	0.01100810803473	0.00581331877037883
1783	114.376266479492	-7.34250974655151	-5.6554970741272	-0.000355493422830477	0.0259431265294552	0.00386527273803949	0.000293855206109583
1784	113.077568054199	-7.34250974655151	-6.11004114151001	0.00678734155371785	0.0399041213095188	0.00776136433705688	0.012956153601408
1785	113.726921081543	-6.69316101074219	-6.17497587203979	0.00418994715437293	0.0324366129934788	-0.00197886489331722	-0.00652430532500148
1786	113.077568054199	-7.01783514022827	-5.78536653518677	0.00159255252219737	0.0301638916134834	0.0470469556748867	-0.00782300252467394
1787	114.376266479492	-7.6671838760376	-5.6554970741272	0.00646266713738441	0.0304885655641556	0.105813004076481	-0.0026282137259841
1788	113.077568054199	-7.01783514022827	-5.59056186676025	0.00906006153672934	0.0356833562254906	0.122371397912502	0.00743668992072344
1789	115.674964904785	-8.64120674133301	-5.26588773727417	-0.00490093370899558	0.0376313999295235	0.127890855073929	-0.000355493422830477
1790	113.726921081543	-7.6671838760376	-5.85030126571655	0.00354059832170606	0.0288651939481497	0.0246444288641214	0.00483929552137852
1791	115.674964904785	-9.61522960662842	-5.85030126571655	0.0116574559360743	0.0301638916134834	-0.0711344927549362	-0.00425158534198999
1792	114.376266479492	-7.99185848236084	-5.72043180465698	0.00451462110504508	0.0191249661147594	0.00906006153672934	-0.00425158534198999
1793	115.025611877441	-9.29055595397949	-5.3957576751709	0.00646266713738441	0.0126314787194133	0.076592318713665	-0.00100484199356288
1794	115.025611877441	-7.6671838760376	-5.6554970741272	0.0223717093467712	0.0116574559360743	-0.0227580219507217	0.00159255252219737
1795	114.376266479492	-7.01783514022827	-5.46069240570068	0.0116574559360743	0.0145795252174139	-0.0760046094655991	-0.0026282137259841
1796	113.726921081543	-7.01783514022827	-5.98017120361328	0.00516396993771195	0.0210730116814375	-0.0438618510961533	0.00159255252219737
1797	112.42822265625	-7.34250974655151	-5.98017120361328	-0.00392691092565656	0.0447742342948914	-0.0510046854615211	0.00321592413820326
1798	113.726921081543	-8.31653213500977	-5.6554970741272	-0.0221086721867323	0.0571118593215942	-0.112368136644363	0.00418994715437293
1799	111.778869628906	-7.6671838760376	-5.59056186676025	0.00191722682211548	0.0564625114202499	-0.130225226283073	0.00776136433705688
1800	111.778869628906	-7.34250974655151	-5.6554970741272	-3.08191010844894e-05	0.0519170723855495	-0.113991506397724	-0.00327756232582033
1801	115.025611877441	-7.6671838760376	-5.59056186676025	-0.00555028254166245	0.0408781431615353	-0.109121389687061	-0.00100484199356288
1802	113.726921081543	-7.6671838760376	-5.46069240570068	-0.00490093370899558	0.0220470335334539	-0.116588898003101	-0.000355493422830477
1803	115.674964904785	-7.99185848236084	-5.72043180465698	0.00354059832170606	0.0175015944987535	-0.127952501177788	0.00418994715437293
1804	115.674964904785	-7.6671838760376	-6.43471527099609	-0.00490093370899558	0.0132808275520802	-0.113991506397724	0.000618529506027699
1805	114.376266479492	-7.01783514022827	-5.98017120361328	0.000293855206109583	-0.00652430532500148	-0.0909396260976791	-0.0117190945893526
1806	113.077568054199	-6.69316101074219	-5.98017120361328	-0.00814767740666866	-0.00425158534198999	-0.0724331885576248	-0.00132951640989631
1807	113.726921081543	-7.34250974655151	-5.78536653518677	-0.00555028254166245	-0.0341216214001179	-0.0490566417574883	0.01100810803473
1808	115.674964904785	-7.99185848236084	-5.59056186676025	-0.0107450718060136	-0.0510046854615211	0.00678734155371785	0.00256657530553639
1809	115.025611877441	-8.31653213500977	-5.72043180465698	-0.0133424662053585	-0.0867188647389412	0.0379560738801956	0.00159255252219737
1810	114.376266479492	-7.01783514022827	-5.85030126571655	0.0207483377307653	-0.124705754220486	0.0739949271082878	-0.00360223650932312
1811	115.025611877441	-8.64120674133301	-5.52562713623047	0.00354059832170606	-0.130549892783165	0.0895792916417122	-0.00879702530801296
1812	113.726921081543	-7.99185848236084	-5.78536653518677	-0.00944637414067984	-0.111069433391094	0.0830858051776886	-0.00684897974133492
1813	114.376266479492	-9.61522960662842	-5.26588773727417	0.00418994715437293	-0.0860695168375969	0.0762676447629929	-0.00230353930965066
1814	116.324310302734	-9.29055595397949	-5.26588773727417	0.00354059832170606	-0.0474332682788372	0.0512677207589149	0.00386527273803949
1815	115.674964904785	-8.64120674133301	-5.85030126571655	-0.00619963090866804	-0.0276281367987394	0.045423585921526	0.000293855206109583
1816	115.025611877441	-8.31653213500977	-5.85030126571655	-0.00295288790948689	-0.0152905117720366	0.0710728541016579	0.00289124972186983
1817	114.376266479492	-7.99185848236084	-5.6554970741272	0.00613799272105098	0.00808603875339031	0.0600339286029339	-0.00132951640989631
1818	115.674964904785	-7.99185848236084	-5.46069240570068	-0.00652430532500148	0.0282158460468054	0.0425015166401863	0.00386527273803949
1819	113.077568054199	-7.34250974655151	-5.72043180465698	0.00970941036939621	0.0441248863935471	0.0795143842697144	-0.00197886489331722
1820	113.077568054199	-7.34250974655151	-5.46069240570068	0.000618529506027699	0.0496443510055542	0.00808603875339031	-0.000355493422830477
1821	113.077568054199	-8.31653213500977	-5.20095300674438	-0.00944637414067984	0.0434755384922028	-0.0295761823654175	0.00159255252219737
1822	111.778869628906	-7.34250974655151	-5.9152364730835	-0.00912170019000769	0.0337353087961674	-0.0471085943281651	0.00126787810586393
1823	115.025611877441	-8.31653213500977	-5.59056186676025	-0.00587495695799589	0.0106834331527352	-0.063342310488224	0.000943203864153475
1824	115.025611877441	-8.31653213500977	-5.52562713623047	-0.00555028254166245	-0.0113944197073579	-0.0581475235521793	0.00418994715437293
1825	116.324310302734	-7.34250974655151	-5.78536653518677	0.0103587592020631	-0.0240567177534103	-0.055874802172184	-0.00652430532500148
1826	114.376266479492	-7.01783514022827	-5.59056186676025	-0.0107450718060136	-0.0240567177534103	-0.0561994761228561	-0.00457625929266214
1827	115.674964904785	-7.99185848236084	-5.6554970741272	0.00354059832170606	-0.0227580219507217	-0.0315242260694504	0.00289124972186983
1828	115.025611877441	-8.64120674133301	-6.43471527099609	0.00159255252219737	-0.023407369852066	0.025618452578783	-0.00360223650932312
1829	115.674964904785	-7.99185848236084	-5.72043180465698	-0.0146411629393697	-0.0243813935667276	0.086981900036335	0.000618529506027699
1830	115.674964904785	-8.96588134765625	-5.72043180465698	0.0194496400654316	-0.0282774847000837	0.110358446836472	-0.00425158534198999
1831	114.376266479492	-7.99185848236084	-5.52562713623047	0.00808603875339031	-0.0185372550040483	0.123994767665863	0.00483929552137852
1832	114.376266479492	-7.34250974655151	-5.72043180465698	0.0103587592020631	-0.0126931173726916	0.08925461769104	-0.00425158534198999
1833	112.42822265625	-7.6671838760376	-5.46069240570068	0.00126787810586393	-0.00749832857400179	0.0473716296255589	0.00354059832170606
1834	116.324310302734	-9.61522960662842	-5.33082246780396	0.00938473641872406	-0.000680167751852423	0.00938473641872406	0.00548864435404539
1835	115.025611877441	-8.96588134765625	-5.72043180465698	0.00581331877037883	0.0168522447347641	-0.0526280589401722	-0.00847235135734081
1836	115.674964904785	-9.93990421295166	-5.59056186676025	-0.00457625929266214	0.0168522447347641	-0.124056406319141	-0.000355493422830477
1837	115.674964904785	-9.29055595397949	-5.59056186676025	-0.00197886489331722	0.0246444288641214	-0.162043303251266	0.00386527273803949
1838	113.726921081543	-8.64120674133301	-5.3957576751709	0.00159255252219737	0.0269171483814716	-0.166264072060585	-0.00555028254166245
1839	113.726921081543	-7.99185848236084	-5.59056186676025	-0.0113944197073579	0.0223717093467712	-0.119510971009731	0.00483929552137852
1840	115.025611877441	-7.99185848236084	-5.07108306884766	0.00126787810586393	0.0213976856321096	-0.0552254542708397	-0.000355493422830477
1841	115.674964904785	-8.64120674133301	-5.6554970741272	-0.00360223650932312	0.0168522447347641	-0.0104203969240189	-0.00165419070981443
1842	111.778869628906	-7.6671838760376	-5.98017120361328	-0.0026282137259841	0.00938473641872406	0.00776136433705688	0.00516396993771195
1843	112.42822265625	-7.6671838760376	-5.78536653518677	-0.0195112787187099	0.013930176384747	-0.00684897974133492	0.00581331877037883
1844	113.077568054199	-7.99185848236084	-5.52562713623047	-0.00619963090866804	0.0175015944987535	0.0171769186854362	0.000618529506027699
1845	113.077568054199	-8.31653213500977	-5.46069240570068	-0.00392691092565656	0.0152288740500808	0.0191249661147594	-0.00132951640989631
1846	114.376266479492	-7.99185848236084	-5.20095300674438	-0.0113944197073579	0.00808603875339031	0.0548391379415989	-0.00977104809135199
1847	115.025611877441	-8.96588134765625	-5.59056186676025	-0.0117190945893526	0.00289124972186983	0.118799977004528	0.00678734155371785
1848	115.025611877441	-8.96588134765625	-5.6554970741272	0.00743668992072344	-0.0026282137259841	0.119773998856544	0.00418994715437293
1849	113.077568054199	-7.34250974655151	-5.9152364730835	0.00678734155371785	0.00548864435404539	0.0905533134937286	0.00711201597005129
1850	115.674964904785	-8.96588134765625	-5.72043180465698	0.0106834331527352	-0.0126931173726916	0.0499690249562263	-0.00360223650932312
1851	113.726921081543	-7.34250974655151	-5.85030126571655	0.0100340843200684	-0.00749832857400179	0.0275664981454611	-0.00360223650932312
1852	115.674964904785	-7.99185848236084	-5.46069240570068	0.00451462110504508	-0.0100957229733467	0.0298392176628113	0.000293855206109583
1853	114.376266479492	-6.69316101074219	-5.78536653518677	0.00289124972186983	-0.00522560812532902	0.0457482598721981	-0.000680167751852423
1854	113.726921081543	-8.31653213500977	-5.46069240570068	-0.0120437685400248	-0.0026282137259841	0.0613326244056225	-0.000355493422830477
1855	114.376266479492	-7.99185848236084	-5.6554970741272	0.00776136433705688	-0.000355493422830477	0.0175015944987535	-0.00749832857400179
1856	114.376266479492	-8.96588134765625	-5.46069240570068	-0.0123684434220195	0.00516396993771195	-0.0120437685400248	0.00126787810586393
1857	115.025611877441	-8.31653213500977	-5.46069240570068	0.00678734155371785	-0.00619963090866804	-0.0295761823654175	-0.00457625929266214
1858	113.726921081543	-8.31653213500977	-5.6554970741272	0.00126787810586393	-0.00392691092565656	-0.0542514286935329	-0.00392691092565656
1859	115.025611877441	-8.64120674133301	-5.46069240570068	0.00483929552137852	0.00256657530553639	-0.0474332682788372	0.00126787810586393
1860	115.025611877441	-8.96588134765625	-5.6554970741272	0.00418994715437293	-3.08191010844894e-05	0.0275664981454611	-0.00717365415766835
1861	114.376266479492	-7.6671838760376	-5.78536653518677	-0.00295288790948689	0.00354059832170606	0.0999688655138016	-0.00490093370899558
1862	115.674964904785	-7.99185848236084	-6.04510593414307	-0.00457625929266214	0.00386527273803949	0.0577612072229385	0.00418994715437293
1863	113.077568054199	-7.34250974655151	-5.72043180465698	-0.00392691092565656	0.00386527273803949	0.0369820520281792	0.000943203864153475
1864	113.726921081543	-7.01783514022827	-5.3957576751709	0.00483929552137852	0.0113327819854021	0.00386527273803949	-0.0026282137259841
1865	113.077568054199	-8.31653213500977	-5.13601779937744	0.00126787810586393	0.0152288740500808	-0.0500306636095047	0.00516396993771195
1866	113.726921081543	-8.31653213500977	-5.46069240570068	-0.00944637414067984	0.0200989879667759	-0.109770737588406	0.00321592413820326
1867	112.42822265625	-7.99185848236084	-5.98017120361328	-0.00587495695799589	0.0197743140161037	-0.135420009493828	0.00354059832170606
1868	111.778869628906	-7.34250974655151	-5.78536653518677	-0.0227580219507217	0.0158782228827477	-0.0977577865123749	0.00354059832170606
1869	113.077568054199	-6.3684868812561	-5.78536653518677	0.0181509424000978	0.0123068047687411	-0.0276281367987394	-0.000355493422830477
1870	114.376266479492	-7.99185848236084	-5.46069240570068	-0.00360223650932312	0.00321592413820326	-0.0331475995481014	-0.00879702530801296
1871	113.077568054199	-7.01783514022827	-5.6554970741272	0.00126787810586393	0.00581331877037883	0.00354059832170606	-0.00587495695799589
1872	115.674964904785	-8.31653213500977	-5.26588773727417	0.00808603875339031	0.00126787810586393	-0.0107450718060136	0.000293855206109583
1873	113.077568054199	-7.34250974655151	-6.11004114151001	0.00841071270406246	0.0175015944987535	-0.0156151866540313	0.00126787810586393
1874	113.726921081543	-7.34250974655151	-6.23991060256958	0.0165275707840919	0.0175015944987535	-0.0208099745213985	-0.00327756232582033
1875	113.726921081543	-7.6671838760376	-5.9152364730835	0.00451462110504508	0.00646266713738441	-0.0104203969240189	-0.00782300252467394
1876	114.376266479492	-7.99185848236084	-5.59056186676025	0.00613799272105098	-0.00555028254166245	-0.0139918150380254	-0.00522560812532902
1877	114.376266479492	-7.01783514022827	-5.59056186676025	-0.000680167751852423	-0.00977104809135199	-0.0286021586507559	0.00159255252219737
1878	113.077568054199	-6.69316101074219	-5.33082246780396	0.00354059832170606	-0.00132951640989631	-0.0516540370881557	0.00354059832170606
1879	115.674964904785	-8.31653213500977	-5.6554970741272	0.00159255252219737	0.0132808275520802	-0.0425631552934647	0.00776136433705688
1880	113.726921081543	-7.6671838760376	-5.59056186676025	-0.00360223650932312	0.00678734155371785	-0.0448358729481697	-0.000680167751852423
1881	113.726921081543	-7.99185848236084	-5.78536653518677	0.00126787810586393	0.0103587592020631	-0.0630176365375519	-0.000680167751852423
1882	115.674964904785	-10.2645788192749	-5.52562713623047	-0.0107450718060136	0.00483929552137852	-0.0286021586507559	0.00126787810586393
1883	115.025611877441	-9.29055595397949	-5.6554970741272	0.00516396993771195	0.0113327819854021	0.0681507885456085	-0.00230353930965066
1884	113.726921081543	-7.6671838760376	-5.52562713623047	0.0149041991680861	0.0197743140161037	0.0853585228323936	0.00938473641872406
1885	113.077568054199	-6.3684868812561	-5.59056186676025	-0.00165419070981443	0.0278911720961332	0.0178262684494257	-0.00555028254166245
1886	114.376266479492	-7.01783514022827	-5.9152364730835	0.00711201597005129	0.0246444288641214	-0.0305502042174339	-0.00652430532500148
1887	112.42822265625	-7.01783514022827	-5.9152364730835	0.0178262684494257	0.0360080301761627	-0.0604202412068844	0.000943203864153475
1888	112.42822265625	-7.34250974655151	-5.72043180465698	-0.0100957229733467	0.0308132413774729	-0.0503553375601768	0.00126787810586393
1889	112.42822265625	-8.31653213500977	-5.59056186676025	-0.00684897974133492	0.0321119390428066	-0.0260047651827335	-0.000355493422830477
1890	111.129524230957	-7.01783514022827	-5.59056186676025	0.000293855206109583	0.01100810803473	-0.0175632312893867	0.00386527273803949
1891	112.42822265625	-7.34250974655151	-5.52562713623047	-0.00749832857400179	-0.0126931173726916	-0.00197886489331722	0.00613799272105098
1892	113.726921081543	-7.6671838760376	-5.6554970741272	-0.000355493422830477	-0.0175632312893867	0.00354059832170606	0.00711201597005129
1893	116.973663330078	-8.31653213500977	-5.72043180465698	0.000943203864153475	-0.0299008563160896	-0.000355493422830477	0.00354059832170606
1894	114.376266479492	-7.01783514022827	-5.9152364730835	-0.0026282137259841	-0.0224333461374044	0.036657378077507	0.00418994715437293
1895	113.726921081543	-7.6671838760376	-5.78536653518677	0.0197743140161037	-0.0224333461374044	0.0830858051776886	0.00191722682211548
1896	114.376266479492	-7.01783514022827	-5.78536653518677	-0.0123684434220195	-0.0331475995481014	0.0925013571977615	-0.00587495695799589
1897	113.077568054199	-7.01783514022827	-5.72043180465698	-0.00197886489331722	-0.0182125810533762	0.0577612072229385	0.00516396993771195
1898	113.726921081543	-7.6671838760376	-5.78536653518677	-0.00392691092565656	-0.0120437685400248	0.0382807515561581	-0.00555028254166245
1899	115.025611877441	-8.64120674133301	-5.78536653518677	-0.000680167751852423	-0.00490093370899558	0.01847561635077	0.00321592413820326
1900	113.726921081543	-7.34250974655151	-5.85030126571655	0.00808603875339031	-0.00360223650932312	0.00678734155371785	-0.000355493422830477
1901	115.025611877441	-7.34250974655151	-5.78536653518677	-0.00295288790948689	-0.00197886489331722	-0.00944637414067984	0.00873538758605719
1902	114.376266479492	-7.6671838760376	-5.52562713623047	-0.0136671401560307	-0.0026282137259841	-0.00847235135734081	0.000293855206109583
1903	113.726921081543	-8.31653213500977	-5.33082246780396	0.00354059832170606	0.000943203864153475	0.0200989879667759	0.00418994715437293
1904	115.025611877441	-8.31653213500977	-5.9152364730835	-0.0104203969240189	0.00906006153672934	0.084059827029705	-0.00392691092565656
1905	113.726921081543	-8.31653213500977	-5.98017120361328	0.00418994715437293	-0.00392691092565656	0.047696303576231	-0.000355493422830477
1906	113.077568054199	-7.99185848236084	-5.85030126571655	-0.00587495695799589	-0.0152905117720366	0.00873538758605719	0.00159255252219737
1907	113.726921081543	-7.6671838760376	-5.85030126571655	0.00678734155371785	-0.0104203969240189	-0.043212503194809	-0.00165419070981443
1908	115.674964904785	-7.99185848236084	-5.72043180465698	0.00711201597005129	-0.00490093370899558	-0.0893162563443184	-0.00490093370899558
1909	115.025611877441	-8.31653213500977	-5.46069240570068	0.0100340843200684	-0.00425158534198999	-0.0649656802415848	-0.00100484199356288
1910	112.42822265625	-7.01783514022827	-5.46069240570068	0.0155535480007529	0.00191722682211548	0.012956153601408	-0.0026282137259841
1911	114.376266479492	-7.6671838760376	-5.78536653518677	0.00354059832170606	-0.00749832857400179	0.102890938520432	-0.00132951640989631
1912	111.129524230957	-7.01783514022827	-5.72043180465698	0.00321592413820326	-0.00522560812532902	0.190877676010132	-0.000680167751852423
1913	113.077568054199	-8.64120674133301	-5.52562713623047	-0.00230353930965066	-0.00132951640989631	0.16230633854866	0.00354059832170606
1914	113.077568054199	-7.01783514022827	-5.78536653518677	-0.0139918150380254	-0.00944637414067984	0.0756182968616486	-0.00392691092565656
1915	113.077568054199	-7.01783514022827	-5.59056186676025	0.00678734155371785	-0.00165419070981443	-0.00457625929266214	0.000293855206109583
1916	113.726921081543	-7.01783514022827	-5.33082246780396	0.00548864435404539	-0.0169138833880424	-0.077952653169632	-0.00555028254166245
1917	114.376266479492	-7.34250974655151	-5.6554970741272	0.00743668992072344	-0.00912170019000769	-0.123731732368469	0.00516396993771195
1918	115.674964904785	-8.31653213500977	-6.04510593414307	0.0275664981454611	-0.00197886489331722	-0.161393955349922	0.00159255252219737
1919	115.025611877441	-7.6671838760376	-5.85030126571655	-0.0143164889886975	0.00451462110504508	-0.163341999053955	0.00418994715437293
1920	115.025611877441	-7.01783514022827	-6.04510593414307	0.0100340843200684	0.00354059832170606	-0.124056406319141	0.00159255252219737
1921	115.674964904785	-7.6671838760376	-5.72043180465698	-0.00360223650932312	0.00581331877037883	-0.0704851448535919	-0.00619963090866804
1922	114.376266479492	-7.01783514022827	-5.59056186676025	-0.000680167751852423	-0.0165892094373703	-0.0324982516467571	0.00808603875339031
1923	115.674964904785	-7.99185848236084	-5.26588773727417	0.00191722682211548	-0.0149658378213644	-0.00392691092565656	-0.00490093370899558
1924	116.324310302734	-8.64120674133301	-5.52562713623047	0.000293855206109583	-0.0126931173726916	0.00646266713738441	0.00678734155371785
1925	115.674964904785	-7.99185848236084	-5.85030126571655	0.00873538758605719	-0.0139918150380254	0.020423661917448	-0.00749832857400179
1926	115.674964904785	-7.99185848236084	-5.78536653518677	0.0233457311987877	-0.0126931173726916	0.0334106348454952	0.000618529506027699
1927	116.324310302734	-9.61522960662842	-5.59056186676025	0.013930176384747	-0.00944637414067984	0.149968713521957	0.00354059832170606
1928	115.025611877441	-9.29055595397949	-5.33082246780396	0.0188002903014421	-0.00717365415766835	0.228539898991585	-3.08191010844894e-05
1929	114.376266479492	-8.96588134765625	-5.6554970741272	0.0155535480007529	-0.0243813935667276	0.167825803160667	-0.000355493422830477
1930	113.077568054199	-7.34250974655151	-5.78536653518677	0.00711201597005129	-0.00197886489331722	0.0941247344017029	-0.00197886489331722
1931	114.376266479492	-7.6671838760376	-5.3957576751709	0.00808603875339031	0.00256657530553639	-0.0136671401560307	-0.00944637414067984
1932	112.42822265625	-7.01783514022827	-5.78536653518677	0.00808603875339031	0.00613799272105098	-0.0789266750216484	-0.00100484199356288
1933	114.376266479492	-8.31653213500977	-5.52562713623047	0.00873538758605719	0.0175015944987535	-0.142887517809868	0.00418994715437293
1934	113.726921081543	-7.99185848236084	-5.3957576751709	-0.00555028254166245	0.0314625911414623	-0.152627751231194	0.00159255252219737
1935	111.778869628906	-7.34250974655151	-5.52562713623047	0.00516396993771195	0.0288651939481497	-0.172432884573936	-0.00295288790948689
1936	113.077568054199	-7.34250974655151	-5.59056186676025	0.0132808275520802	0.0233457311987877	-0.174056261777878	-0.0026282137259841
1937	113.726921081543	-7.34250974655151	-5.98017120361328	-0.0299008563160896	0.0265924744307995	-0.134445980191231	0.00256657530553639
1938	115.025611877441	-8.31653213500977	-5.6554970741272	0.01100810803473	0.0288651939481497	-0.0756799355149269	-0.00197886489331722
1939	115.025611877441	-7.99185848236084	-5.6554970741272	0.00256657530553639	0.0249691028147936	-0.023407369852066	-0.00782300252467394
1940	116.324310302734	-8.31653213500977	-5.72043180465698	0.00321592413820326	0.0282158460468054	-0.0308748781681061	-0.000355493422830477
1941	115.025611877441	-8.31653213500977	-5.72043180465698	-3.08191010844894e-05	0.00808603875339031	-0.0406151078641415	-0.00749832857400179
1942	113.077568054199	-7.34250974655151	-5.72043180465698	-0.00555028254166245	-0.00230353930965066	-0.0402904339134693	0.00613799272105098
1943	113.726921081543	-7.6671838760376	-5.78536653518677	0.000618529506027699	0.00321592413820326	-0.0237320438027382	-0.00165419070981443
1944	115.674964904785	-7.99185848236084	-5.59056186676025	-0.00782300252467394	-0.0107450718060136	0.0463976077735424	0.0022419011220336
1945	115.674964904785	-8.31653213500977	-5.59056186676025	0.0116574559360743	-0.00555028254166245	0.0860078707337379	0.00159255252219737
1946	114.376266479492	-7.99185848236084	-5.52562713623047	-0.00977104809135199	-0.0253554154187441	0.0775663405656815	-0.00230353930965066
1947	115.025611877441	-8.31653213500977	-5.33082246780396	-0.0182125810533762	-0.0243813935667276	0.0752936229109764	-0.000355493422830477
1948	113.726921081543	-8.64120674133301	-5.33082246780396	-0.000355493422830477	-0.0159398596733809	0.0619819760322571	-0.0026282137259841
1949	113.077568054199	-8.64120674133301	-5.59056186676025	-0.000680167751852423	-0.0208099745213985	0.0369820520281792	-0.00652430532500148
1950	115.674964904785	-8.96588134765625	-5.85030126571655	0.0116574559360743	-0.0169138833880424	0.0188002903014421	-0.00425158534198999
1951	114.376266479492	-8.96588134765625	-5.33082246780396	0.00970941036939621	-0.0182125810533762	0.0113327819854021	0.000293855206109583
1952	114.376266479492	-7.01783514022827	-5.85030126571655	0.00191722682211548	-0.0208099745213985	0.00646266713738441	-0.00197886489331722
1953	113.726921081543	-7.6671838760376	-5.52562713623047	0.00256657530553639	-0.0172385573387146	0.0149041991680861	0.00418994715437293
1954	115.674964904785	-7.99185848236084	-5.46069240570068	0.000293855206109583	0.000618529506027699	0.00711201597005129	0.00256657530553639
1955	112.42822265625	-7.34250974655151	-5.3957576751709	-0.0104203969240189	0.00548864435404539	-0.00522560812532902	-0.00944637414067984
1956	113.077568054199	-7.99185848236084	-5.85030126571655	0.00289124972186983	-0.0026282137259841	-0.0217839982360601	-0.00490093370899558
1957	111.129524230957	-7.34250974655151	-5.78536653518677	-0.0146411629393697	0.00938473641872406	-0.0191866029053926	-0.00165419070981443
1958	112.42822265625	-7.99185848236084	-5.46069240570068	-0.0263294391334057	0.0113327819854021	-0.0169138833880424	-0.000355493422830477
1959	112.42822265625	-8.31653213500977	-5.52562713623047	0.0181509424000978	0.0197743140161037	-0.00944637414067984	0.000293855206109583
1960	115.025611877441	-7.99185848236084	-5.33082246780396	-0.0136671401560307	0.0178262684494257	-0.0026282137259841	-0.00230353930965066
1961	114.376266479492	-7.99185848236084	-5.20095300674438	0.000943203864153475	0.00970941036939621	-0.017887907102704	0.0022419011220336
1962	114.376266479492	-7.99185848236084	-5.78536653518677	-0.000680167751852423	0.00678734155371785	-0.0159398596733809	0.00483929552137852
1963	115.025611877441	-7.34250974655151	-5.98017120361328	-0.00132951640989631	0.0142548503354192	-0.0185372550040483	0.00516396993771195
1964	113.726921081543	-7.01783514022827	-5.9152364730835	0.00613799272105098	0.0226963832974434	-0.0295761823654175	0.000943203864153475
1965	113.726921081543	-7.99185848236084	-5.72043180465698	0.0152288740500808	0.0165275707840919	-0.023407369852066	0.00191722682211548
1966	114.376266479492	-7.99185848236084	-5.6554970741272	0.00483929552137852	-0.00132951640989631	0.0142548503354192	-0.0100957229733467
1967	113.077568054199	-7.6671838760376	-5.26588773727417	0.0162028968334198	-0.00457625929266214	0.0463976077735424	0.00613799272105098
1968	113.077568054199	-7.34250974655151	-5.46069240570068	0.0142548503354192	-0.00392691092565656	0.0548391379415989	0.00386527273803949
1969	114.376266479492	-7.34250974655151	-5.85030126571655	-0.00522560812532902	-0.00360223650932312	0.060358602553606	-0.0026282137259841
1970	115.025611877441	-8.96588134765625	-5.78536653518677	-0.00425158534198999	-0.0130177913233638	0.0444495603442192	-0.00197886489331722
1971	113.726921081543	-8.96588134765625	-5.59056186676025	0.00970941036939621	-0.0221086721867323	0.0269171483814716	-0.00327756232582033
1972	116.324310302734	-8.96588134765625	-5.85030126571655	0.00678734155371785	-0.0117190945893526	0.0269171483814716	0.00451462110504508
1973	113.726921081543	-7.6671838760376	-5.78536653518677	0.0197743140161037	-0.00619963090866804	0.0431508645415306	0.000618529506027699
1974	114.376266479492	-8.64120674133301	-5.07108306884766	0.0149041991680861	-0.00684897974133492	0.105163656175137	0.000943203864153475
1975	114.376266479492	-8.31653213500977	-5.46069240570068	0.00808603875339031	0.00256657530553639	0.177890703082085	0.00548864435404539
1976	115.025611877441	-7.99185848236084	-5.59056186676025	-0.00457625929266214	-0.00652430532500148	0.18763093650341	-0.00555028254166245
1977	113.726921081543	-8.31653213500977	-5.6554970741272	0.00646266713738441	-0.00457625929266214	0.143150553107262	-0.00100484199356288
1978	112.42822265625	-8.31653213500977	-5.59056186676025	-0.00814767740666866	-0.00749832857400179	0.0126314787194133	0.00354059832170606
1979	111.778869628906	-7.01783514022827	-5.59056186676025	-0.0100957229733467	-0.0198359526693821	-0.063342310488224	0.000293855206109583
1980	111.778869628906	-7.6671838760376	-5.33082246780396	-0.0107450718060136	0.00483929552137852	-0.143536865711212	0.00354059832170606
1981	113.077568054199	-7.34250974655151	-5.3957576751709	-0.00295288790948689	0.0136055024340749	-0.151329055428505	0.00256657530553639
1982	115.025611877441	-7.99185848236084	-5.6554970741272	-0.00814767740666866	0.0132808275520802	-0.119835644960403	0.00191722682211548
1983	115.025611877441	-7.6671838760376	-5.78536653518677	0.000293855206109583	0.00548864435404539	-0.0467839203774929	0.00646266713738441
1984	112.42822265625	-6.3684868812561	-6.49965000152588	0.020423661917448	0.00548864435404539	-0.0159398596733809	-0.00749832857400179
1985	112.42822265625	-7.34250974655151	-5.9152364730835	0.000943203864153475	-0.00360223650932312	-0.000680167751852423	0.00386527273803949
1986	113.077568054199	-7.01783514022827	-6.04510593414307	0.00548864435404539	-0.0211346503347158	0.00126787810586393	-0.00230353930965066
1987	113.077568054199	-7.01783514022827	-5.72043180465698	0.0116574559360743	-0.0237320438027382	0.0022419011220336	0.00711201597005129
1988	115.025611877441	-8.31653213500977	-5.52562713623047	0.00289124972186983	-0.0123684434220195	-0.00814767740666866	-0.00165419070981443
1989	115.674964904785	-7.34250974655151	-5.59056186676025	-0.00490093370899558	0.0272418223321438	-0.0107450718060136	-0.00100484199356288
1990	116.324310302734	-7.99185848236084	-5.6554970741272	0.00581331877037883	0.0457482598721981	-0.00814767740666866	0.00159255252219737
1991	113.726921081543	-7.01783514022827	-5.78536653518677	0.00321592413820326	0.031137915328145	-0.0341216214001179	-0.00522560812532902
1992	114.376266479492	-8.64120674133301	-5.46069240570068	-0.00295288790948689	0.00906006153672934	0.0636053457856178	0.00678734155371785
1993	113.726921081543	-8.96588134765625	-5.6554970741272	0.0162028968334198	0.00256657530553639	0.210682809352875	-0.000355493422830477
1994	114.376266479492	-8.96588134765625	-5.20095300674438	0.00548864435404539	-0.0133424662053585	0.136007711291313	0.00386527273803949
1995	116.324310302734	-8.96588134765625	-5.78536653518677	0.0152288740500808	-0.023407369852066	0.0171769186854362	0.00191722682211548
1996	115.025611877441	-8.31653213500977	-5.72043180465698	0.00841071270406246	-0.00847235135734081	-0.0587968714535236	0.000943203864153475
1997	115.674964904785	-8.64120674133301	-5.59056186676025	-0.00457625929266214	0.00581331877037883	-0.0912643000483513	0.00451462110504508
1998	114.376266479492	-7.6671838760376	-5.46069240570068	0.00126787810586393	0.0207483377307653	-0.127627819776535	-0.000680167751852423
1999	113.077568054199	-7.01783514022827	-5.59056186676025	0.00613799272105098	0.0272418223321438	-0.174380928277969	0.00516396993771195
2000	110.480178833008	-6.3684868812561	-5.46069240570068	0.00841071270406246	0.0340599827468395	-0.207173034548759	0.00159255252219737
[truncated: 7,540 more rows]
