# Supplementary material for: Precise instruction and consideration of the vertical and horizontal force component increases validity and reliability of the 90:20 Isometric Posterior Chain Test
Source: PLoS One. 2024 Oct 28;19(10):e0312843. doi: 10.1371/journal.pone.0312843 (PMC11515970; doi:10.1371/journal.pone.0312843)
Supplement: S1 File — (ZIP) [file pone.0312843.s001.zip › S1_Raw_Data/M1_P06_v_2.csv]

1	112.476921081543	-7.34250974655151	-6.17497587203979	0.00256657530553639	0.00321592413820326	0.00191722682211548	0.000618529506027699
2	112.476921081543	-8.64120674133301	-6.30484533309937	0.000293855206109583	-0.00360223650932312	-0.00879702530801296	-0.00197886489331722
3	113.126274108887	-7.99185848236084	-6.17497587203979	0.00711201597005129	-0.00165419070981443	-0.017887907102704	-0.00684897974133492
4	111.17822265625	-7.34250974655151	-6.23991060256958	0.00354059832170606	-0.0026282137259841	-0.0169138833880424	-0.00327756232582033
5	110.528877258301	-6.3684868812561	-5.85030126571655	0.00354059832170606	-0.00912170019000769	-0.00327756232582033	-0.00295288790948689
6	109.230178833008	-6.04381227493286	-6.04510593414307	0.00418994715437293	0.00126787810586393	-0.00457625929266214	0.00126787810586393
7	113.126274108887	-7.34250974655151	-5.72043180465698	-0.00425158534198999	0.00418994715437293	0.00906006153672934	-0.000355493422830477
8	109.879524230957	-5.71913814544678	-5.9152364730835	-0.000680167751852423	-0.000680167751852423	0.000618529506027699	-0.00425158534198999
9	109.879524230957	-6.3684868812561	-5.72043180465698	-0.0026282137259841	-0.00392691092565656	-0.000355493422830477	-0.00360223650932312
10	110.528877258301	-6.3684868812561	-6.17497587203979	-0.00100484199356288	0.00841071270406246	0.0123068047687411	0.00678734155371785
11	110.528877258301	-7.01783514022827	-6.04510593414307	-0.00555028254166245	-0.00360223650932312	0.0181509424000978	0.00354059832170606
12	108.580833435059	-6.69316101074219	-6.23991060256958	-0.00587495695799589	-3.08191010844894e-05	0.0334106348454952	0.000618529506027699
13	109.230178833008	-7.34250974655151	-5.6554970741272	-0.00165419070981443	0.00970941036939621	0.0230210572481155	0.00191722682211548
14	109.879524230957	-5.71913814544678	-6.04510593414307	0.000943203864153475	0.00743668992072344	0.00711201597005129	0.000293855206109583
15	110.528877258301	-6.04381227493286	-6.30484533309937	0.00191722682211548	0.00970941036939621	0.0113327819854021	-0.00165419070981443
16	111.17822265625	-7.34250974655151	-6.36978054046631	0.00646266713738441	0.0136055024340749	-0.00327756232582033	0.00289124972186983
17	111.827575683594	-6.69316101074219	-6.11004114151001	-0.000355493422830477	0.0126314787194133	0.00191722682211548	-0.00165419070981443
18	112.476921081543	-6.69316101074219	-6.36978054046631	0.00354059832170606	0.0142548503354192	0.00483929552137852	0.00581331877037883
19	110.528877258301	-5.39446353912354	-6.30484533309937	0.00191722682211548	0.00418994715437293	0.0162028968334198	0.00126787810586393
20	111.17822265625	-5.39446353912354	-6.04510593414307	0.00386527273803949	0.00126787810586393	0.047696303576231	-0.000355493422830477
21	109.230178833008	-6.3684868812561	-6.36978054046631	0.0022419011220336	-0.00522560812532902	0.076592318713665	-3.08191010844894e-05
22	111.827575683594	-6.69316101074219	-6.11004114151001	-0.00522560812532902	0.000943203864153475	0.0665274113416672	0.00191722682211548
23	111.17822265625	-5.71913814544678	-6.23991060256958	0.00159255252219737	0.0022419011220336	0.0337353087961674	-0.00197886489331722
24	110.528877258301	-6.3684868812561	-6.17497587203979	0.00354059832170606	-0.00327756232582033	0.00678734155371785	-0.0026282137259841
25	110.528877258301	-6.3684868812561	-6.17497587203979	-0.00197886489331722	-0.0146411629393697	-0.0136671401560307	0.00354059832170606
26	111.827575683594	-7.34250974655151	-5.20095300674438	0.00289124972186983	-0.0253554154187441	-0.0299008563160896	0.000618529506027699
27	111.827575683594	-7.6671838760376	-5.98017120361328	-0.00132951640989631	-0.0133424662053585	-0.0376930385828018	-0.00295288790948689
28	112.476921081543	-7.6671838760376	-5.59056186676025	0.00418994715437293	-0.0113944197073579	-0.03444629535079	0.00126787810586393
29	111.827575683594	-6.69316101074219	-6.43471527099609	0.00386527273803949	-0.00847235135734081	-0.0208099745213985	-0.00522560812532902
30	109.879524230957	-5.71913814544678	-6.11004114151001	-0.00197886489331722	-0.00197886489331722	-0.00392691092565656	0.00126787810586393
31	111.827575683594	-7.01783514022827	-5.9152364730835	0.00678734155371785	0.00126787810586393	-0.0113944197073579	0.00418994715437293
32	110.528877258301	-6.69316101074219	-5.72043180465698	-0.000355493422830477	-0.0026282137259841	0.00451462110504508	-0.00165419070981443
33	109.230178833008	-5.71913814544678	-5.72043180465698	-0.00295288790948689	0.0149041991680861	-0.0026282137259841	-0.00522560812532902
34	108.580833435059	-5.71913814544678	-6.36978054046631	-0.00392691092565656	-0.00165419070981443	0.000293855206109583	0.0022419011220336
35	107.282135009766	-6.3684868812561	-6.36978054046631	-0.00295288790948689	0.0022419011220336	0.0136055024340749	0.00386527273803949
36	110.528877258301	-6.69316101074219	-6.17497587203979	-0.00587495695799589	0.00678734155371785	0.0106834331527352	0.00483929552137852
37	108.580833435059	-5.39446353912354	-6.17497587203979	0.000618529506027699	0.0162028968334198	-0.00132951640989631	0.00548864435404539
38	114.424964904785	-7.01783514022827	-5.85030126571655	-0.00295288790948689	0.00354059832170606	0.00386527273803949	-0.0026282137259841
39	112.476921081543	-6.04381227493286	-5.98017120361328	0.00743668992072344	0.00418994715437293	-0.0104203969240189	-0.00555028254166245
40	111.17822265625	-5.71913814544678	-6.30484533309937	0.00418994715437293	0.00646266713738441	-0.0107450718060136	0.00451462110504508
41	111.17822265625	-5.39446353912354	-6.49965000152588	0.00581331877037883	0.00613799272105098	-0.0136671401560307	0.0022419011220336
42	110.528877258301	-6.04381227493286	-6.30484533309937	0.00418994715437293	0.00386527273803949	-0.0211346503347158	-0.00392691092565656
43	111.17822265625	-5.71913814544678	-6.62951993942261	-0.000355493422830477	0.00711201597005129	-0.0237320438027382	-0.00587495695799589
44	111.17822265625	-6.69316101074219	-6.23991060256958	0.00581331877037883	0.00808603875339031	-0.0328229255974293	-0.00197886489331722
45	112.476921081543	-6.69316101074219	-5.78536653518677	0.0022419011220336	0.00516396993771195	-0.0224333461374044	-0.00717365415766835
46	111.17822265625	-6.69316101074219	-5.9152364730835	0.00516396993771195	0.000618529506027699	0.00581331877037883	-0.00165419070981443
47	111.17822265625	-6.04381227493286	-6.30484533309937	0.000618529506027699	-0.00587495695799589	0.0142548503354192	0.0022419011220336
48	112.476921081543	-6.69316101074219	-6.11004114151001	0.0022419011220336	-0.00490093370899558	0.00873538758605719	-0.00230353930965066
49	111.827575683594	-7.34250974655151	-5.78536653518677	0.00289124972186983	-0.00684897974133492	-0.0104203969240189	-0.00100484199356288
50	111.17822265625	-6.69316101074219	-5.72043180465698	-0.00197886489331722	-0.00100484199356288	-0.0130177913233638	0.000618529506027699
51	110.528877258301	-7.6671838760376	-5.46069240570068	0.00451462110504508	-0.00165419070981443	-0.0162645354866982	-0.00132951640989631
52	111.17822265625	-7.01783514022827	-6.11004114151001	0.00354059832170606	-0.00619963090866804	-0.0247060675173998	0.00159255252219737
53	109.879524230957	-6.69316101074219	-6.23991060256958	-3.08191010844894e-05	0.000943203864153475	-0.00847235135734081	-0.00165419070981443
54	113.126274108887	-7.34250974655151	-6.43471527099609	0.000943203864153475	-0.00360223650932312	-0.0162645354866982	-0.00392691092565656
55	112.476921081543	-6.69316101074219	-6.04510593414307	-0.00230353930965066	0.00581331877037883	-0.0165892094373703	0.00126787810586393
56	111.827575683594	-6.04381227493286	-6.04510593414307	0.00354059832170606	0.00354059832170606	0.00191722682211548	0.00483929552137852
57	110.528877258301	-5.39446353912354	-6.23991060256958	-3.08191010844894e-05	0.00808603875339031	-0.000680167751852423	0.00581331877037883
58	109.230178833008	-5.71913814544678	-5.85030126571655	-0.00522560812532902	0.0152288740500808	0.000943203864153475	-0.00197886489331722
59	109.230178833008	-6.3684868812561	-6.17497587203979	-0.00425158534198999	0.00613799272105098	0.0113327819854021	0.00256657530553639
60	109.879524230957	-7.01783514022827	-5.6554970741272	-0.00717365415766835	0.0022419011220336	0.0103587592020631	0.00354059832170606
61	110.528877258301	-7.01783514022827	-6.11004114151001	0.000293855206109583	0.00418994715437293	0.01100810803473	-0.00814767740666866
62	111.827575683594	-7.01783514022827	-6.04510593414307	-0.00392691092565656	0.00743668992072344	0.00613799272105098	0.000293855206109583
63	113.126274108887	-7.34250974655151	-5.52562713623047	-0.00360223650932312	0.00548864435404539	-0.00490093370899558	-0.00197886489331722
64	111.17822265625	-6.69316101074219	-5.72043180465698	0.00483929552137852	0.00548864435404539	-0.0406151078641415	0.000943203864153475
65	113.126274108887	-7.01783514022827	-5.52562713623047	-0.00197886489331722	0.00321592413820326	-0.0591215454041958	-3.08191010844894e-05
66	110.528877258301	-6.3684868812561	-6.43471527099609	0.00483929552137852	-0.00230353930965066	-0.0204853005707264	-0.00100484199356288
67	111.827575683594	-6.3684868812561	-6.62951993942261	0.00289124972186983	0.00646266713738441	-0.00782300252467394	-0.00132951640989631
68	109.879524230957	-6.04381227493286	-6.62951993942261	-0.00295288790948689	-0.00100484199356288	0.0181509424000978	-0.00100484199356288
69	113.126274108887	-7.34250974655151	-6.36978054046631	0.00321592413820326	-0.00100484199356288	0.0213976856321096	0.0022419011220336
70	112.476921081543	-6.04381227493286	-6.04510593414307	0.00289124972186983	-0.00197886489331722	0.0207483377307653	0.00159255252219737
71	110.528877258301	-5.71913814544678	-5.9152364730835	0.00743668992072344	-0.000355493422830477	0.0210730116814375	0.00289124972186983
72	110.528877258301	-6.04381227493286	-6.30484533309937	0.00289124972186983	-0.00197886489331722	0.00743668992072344	-0.00132951640989631
73	111.17822265625	-6.3684868812561	-6.43471527099609	-0.00197886489331722	-0.0026282137259841	0.0100340843200684	0.00711201597005129
74	115.074317932129	-7.99185848236084	-6.36978054046631	0.00743668992072344	-0.00879702530801296	0.00321592413820326	-0.0026282137259841
75	113.126274108887	-8.31653213500977	-5.98017120361328	-3.08191010844894e-05	-0.00879702530801296	-0.0133424662053585	0.00289124972186983
76	111.827575683594	-7.01783514022827	-6.23991060256958	0.00743668992072344	-0.00360223650932312	-0.0237320438027382	0.000943203864153475
77	113.126274108887	-6.3684868812561	-5.78536653518677	0.000943203864153475	0.00191722682211548	-0.0136671401560307	0.00321592413820326
78	110.528877258301	-5.71913814544678	-6.30484533309937	0.000293855206109583	0.0123068047687411	0.00743668992072344	0.000618529506027699
79	111.827575683594	-5.39446353912354	-6.17497587203979	0.00191722682211548	0.00159255252219737	0.0149041991680861	-0.00132951640989631
80	111.827575683594	-7.01783514022827	-5.9152364730835	-0.00197886489331722	0.00159255252219737	0.00970941036939621	0.00451462110504508
81	111.17822265625	-7.01783514022827	-5.98017120361328	0.00256657530553639	0.00289124972186983	0.00548864435404539	-0.00619963090866804
82	110.528877258301	-7.34250974655151	-5.85030126571655	-0.00879702530801296	0.00548864435404539	0.00191722682211548	0.000943203864153475
83	109.879524230957	-6.04381227493286	-5.85030126571655	-0.00587495695799589	0.0100340843200684	0.00906006153672934	0.00483929552137852
84	109.230178833008	-5.71913814544678	-6.17497587203979	-0.000680167751852423	-0.00230353930965066	0.00808603875339031	-0.00230353930965066
85	111.17822265625	-6.04381227493286	-5.72043180465698	0.000618529506027699	-0.00977104809135199	0.0181509424000978	0.00354059832170606
86	111.17822265625	-6.04381227493286	-6.36978054046631	0.00516396993771195	0.00354059832170606	0.0324366129934788	0.00191722682211548
87	113.775619506836	-7.34250974655151	-6.23991060256958	0.00418994715437293	-0.000355493422830477	0.0100340843200684	-0.00619963090866804
88	111.17822265625	-5.39446353912354	-6.30484533309937	-0.00392691092565656	0.00256657530553639	0.0230210572481155	0.000293855206109583
89	112.476921081543	-7.34250974655151	-5.9152364730835	0.00841071270406246	-0.0100957229733467	0.0155535480007529	-0.00360223650932312
90	112.476921081543	-7.01783514022827	-6.23991060256958	0.00159255252219737	-0.00392691092565656	0.0655533894896507	-0.00132951640989631
91	110.528877258301	-5.71913814544678	-6.43471527099609	0.00289124972186983	-0.00425158534198999	0.0538651160895824	0.000943203864153475
92	111.17822265625	-6.04381227493286	-6.56458520889282	0.00354059832170606	-0.00490093370899558	0.0314625911414623	-0.00295288790948689
93	111.17822265625	-5.71913814544678	-6.43471527099609	-0.00327756232582033	0.00159255252219737	0.011982130818069	-0.00360223650932312
94	113.775619506836	-7.01783514022827	-5.98017120361328	0.000618529506027699	-0.00100484199356288	-0.00782300252467394	0.00256657530553639
95	113.126274108887	-7.99185848236084	-6.04510593414307	0.00256657530553639	-0.00327756232582033	-0.0328229255974293	0.00354059832170606
96	113.126274108887	-7.01783514022827	-5.59056186676025	0.00321592413820326	0.00516396993771195	-0.0441865250468254	0.0113327819854021
97	112.476921081543	-7.99185848236084	-5.3957576751709	0.00613799272105098	0.00354059832170606	-0.0419138073921204	-0.0026282137259841
98	113.775619506836	-8.64120674133301	-6.30484533309937	-3.08191010844894e-05	0.00289124972186983	-0.0581475235521793	0.00321592413820326
99	110.528877258301	-7.01783514022827	-6.36978054046631	0.00678734155371785	0.00743668992072344	-0.068537101149559	-0.00327756232582033
100	110.528877258301	-6.69316101074219	-6.11004114151001	-0.00132951640989631	0.00418994715437293	-0.073731891810894	0.00126787810586393
101	111.17822265625	-6.3684868812561	-6.11004114151001	0.00776136433705688	0.0132808275520802	-0.0295761823654175	0.000618529506027699
102	109.879524230957	-6.3684868812561	-5.98017120361328	0.00386527273803949	0.0178262684494257	0.0197743140161037	-0.00100484199356288
103	110.528877258301	-6.69316101074219	-5.98017120361328	0.000293855206109583	0.020423661917448	0.00581331877037883	-0.00522560812532902
104	110.528877258301	-7.34250974655151	-6.11004114151001	-0.00132951640989631	0.0200989879667759	0.00386527273803949	-0.00197886489331722
105	109.230178833008	-6.04381227493286	-6.23991060256958	-0.00847235135734081	0.00678734155371785	-0.0113944197073579	-0.00230353930965066
106	108.580833435059	-5.71913814544678	-6.36978054046631	-0.00457625929266214	0.00711201597005129	-0.0136671401560307	-0.000680167751852423
107	110.528877258301	-7.34250974655151	-6.04510593414307	-0.00717365415766835	0.00126787810586393	-0.0198359526693821	-0.0026282137259841
108	110.528877258301	-6.04381227493286	-6.23991060256958	-0.00782300252467394	0.00581331877037883	-0.0100957229733467	-0.0026282137259841
109	112.476921081543	-7.34250974655151	-5.72043180465698	0.0022419011220336	-0.00197886489331722	-0.0136671401560307	-0.000355493422830477
110	112.476921081543	-6.69316101074219	-6.17497587203979	-0.000355493422830477	-0.00977104809135199	-3.08191010844894e-05	-0.00684897974133492
111	111.17822265625	-6.04381227493286	-6.43471527099609	0.00548864435404539	-0.00782300252467394	0.0675014406442642	-3.08191010844894e-05
112	111.17822265625	-6.69316101074219	-6.62951993942261	-0.0026282137259841	-0.00619963090866804	0.0791897103190422	0.00159255252219737
113	110.528877258301	-6.04381227493286	-6.56458520889282	-0.000355493422830477	-0.0191866029053926	0.0983454957604408	-0.0026282137259841
114	112.476921081543	-5.71913814544678	-6.56458520889282	0.0022419011220336	-0.00457625929266214	0.1564621925354	-0.00197886489331722
115	113.126274108887	-6.69316101074219	-6.17497587203979	0.00126787810586393	-0.00392691092565656	0.127890855073929	0.000618529506027699
116	113.775619506836	-7.34250974655151	-5.85030126571655	0.00256657530553639	0.00808603875339031	0.0259431265294552	0.00581331877037883
117	111.827575683594	-5.71913814544678	-6.43471527099609	0.00841071270406246	-0.00100484199356288	-0.0224333461374044	0.00386527273803949
118	110.528877258301	-7.01783514022827	-6.11004114151001	-0.00230353930965066	0.00808603875339031	-0.0539267547428608	-0.00555028254166245
119	112.476921081543	-7.6671838760376	-6.11004114151001	0.00841071270406246	0.000618529506027699	-0.0406151078641415	-0.00132951640989631
120	112.476921081543	-8.31653213500977	-5.9152364730835	0.00126787810586393	-0.00555028254166245	-0.048407293856144	-0.00425158534198999
121	113.126274108887	-8.96588134765625	-5.78536653518677	0.0116574559360743	-0.00814767740666866	-0.0756799355149269	0.00126787810586393
122	111.17822265625	-8.64120674133301	-5.59056186676025	0.00289124972186983	-0.00587495695799589	-0.0717838406562805	0.00743668992072344
123	111.827575683594	-7.34250974655151	-6.17497587203979	0.000293855206109583	0.0022419011220336	-0.0805500522255898	0.00516396993771195
124	109.879524230957	-5.71913814544678	-6.30484533309937	0.00743668992072344	-0.0100957229733467	-0.0753552615642548	-0.00392691092565656
125	110.528877258301	-6.3684868812561	-6.30484533309937	0.00386527273803949	-0.00360223650932312	-0.0363943427801132	0.00776136433705688
126	111.827575683594	-6.04381227493286	-6.36978054046631	-3.08191010844894e-05	-0.0104203969240189	-0.0136671401560307	-0.00360223650932312
127	111.17822265625	-7.34250974655151	-5.78536653518677	-3.08191010844894e-05	0.00126787810586393	0.00418994715437293	0.00126787810586393
128	111.17822265625	-7.01783514022827	-5.59056186676025	-0.00327756232582033	-0.0211346503347158	0.0278911720961332	-0.00165419070981443
129	108.580833435059	-6.69316101074219	-5.98017120361328	-0.00717365415766835	-0.00684897974133492	0.0489950031042099	0.00354059832170606
130	108.580833435059	-7.01783514022827	-6.11004114151001	-0.00684897974133492	0.000618529506027699	0.0295145437121391	-0.00295288790948689
131	109.879524230957	-7.6671838760376	-5.6554970741272	-0.00814767740666866	-0.00327756232582033	0.00483929552137852	0.00581331877037883
132	113.126274108887	-7.6671838760376	-5.6554970741272	0.000293855206109583	0.00126787810586393	-0.0263294391334057	0.00613799272105098
133	111.17822265625	-6.3684868812561	-6.30484533309937	0.00126787810586393	-0.00100484199356288	-0.0354203209280968	-3.08191010844894e-05
134	111.827575683594	-6.04381227493286	-6.30484533309937	0.000618529506027699	0.00743668992072344	-0.063342310488224	-0.00360223650932312
135	110.528877258301	-5.71913814544678	-5.52562713623047	0.000618529506027699	0.0100340843200684	-0.0626929625868797	-0.000680167751852423
136	111.827575683594	-7.6671838760376	-6.43471527099609	0.00289124972186983	0.00808603875339031	-0.0419138073921204	0.00516396993771195
137	111.827575683594	-7.01783514022827	-6.43471527099609	0.000293855206109583	0.0142548503354192	-0.00555028254166245	0.00289124972186983
138	113.126274108887	-7.34250974655151	-6.30484533309937	0.00516396993771195	0.00548864435404539	0.00938473641872406	-0.00360223650932312
139	111.17822265625	-6.3684868812561	-6.49965000152588	0.00256657530553639	-0.0026282137259841	0.00354059832170606	-0.0100957229733467
140	111.17822265625	-6.3684868812561	-5.72043180465698	0.00289124972186983	0.00126787810586393	0.00808603875339031	0.00548864435404539
141	112.476921081543	-6.69316101074219	-5.26588773727417	0.00743668992072344	0.00548864435404539	0.000618529506027699	0.000293855206109583
142	110.528877258301	-6.3684868812561	-5.85030126571655	0.000618529506027699	0.0022419011220336	0.00418994715437293	-0.00457625929266214
143	111.827575683594	-6.69316101074219	-6.43471527099609	0.000618529506027699	0.00256657530553639	-0.00912170019000769	0.000618529506027699
144	110.528877258301	-6.69316101074219	-6.43471527099609	0.00354059832170606	-0.0133424662053585	0.00191722682211548	0.0022419011220336
145	111.17822265625	-7.99185848236084	-6.23991060256958	0.00548864435404539	-0.00684897974133492	-0.00879702530801296	-0.00457625929266214
146	112.476921081543	-8.31653213500977	-6.04510593414307	0.00581331877037883	-0.0247060675173998	-3.08191010844894e-05	-0.00847235135734081
147	109.879524230957	-7.01783514022827	-6.04510593414307	-0.000680167751852423	-0.00295288790948689	0.00354059832170606	0.00159255252219737
148	112.476921081543	-7.34250974655151	-5.72043180465698	0.00451462110504508	0.000293855206109583	0.00938473641872406	0.000943203864153475
149	111.17822265625	-6.3684868812561	-6.36978054046631	0.00289124972186983	-0.00327756232582033	0.00776136433705688	-0.00295288790948689
150	111.827575683594	-6.3684868812561	-6.36978054046631	-0.00132951640989631	-0.00490093370899558	0.00256657530553639	0.00581331877037883
151	109.879524230957	-6.04381227493286	-6.36978054046631	0.00256657530553639	0.00289124972186983	0.00418994715437293	-0.000355493422830477
152	109.879524230957	-6.04381227493286	-6.23991060256958	-0.00132951640989631	0.00646266713738441	0.000618529506027699	0.00418994715437293
153	109.230178833008	-5.71913814544678	-6.36978054046631	-0.00619963090866804	-0.000680167751852423	0.00970941036939621	0.000293855206109583
154	110.528877258301	-7.34250974655151	-6.23991060256958	-0.00782300252467394	-0.000355493422830477	0.00711201597005129	0.00321592413820326
155	110.528877258301	-7.01783514022827	-6.17497587203979	-0.00652430532500148	0.00711201597005129	-0.0026282137259841	-0.00295288790948689
156	112.476921081543	-7.01783514022827	-5.6554970741272	0.0022419011220336	0.0145795252174139	-0.0188619289547205	0.00159255252219737
157	111.17822265625	-5.71913814544678	-6.43471527099609	0.00159255252219737	0.00354059832170606	-0.0195112787187099	-0.00230353930965066
158	112.476921081543	-7.34250974655151	-6.04510593414307	-0.00165419070981443	0.00776136433705688	-0.0204853005707264	-0.00749832857400179
159	111.827575683594	-6.04381227493286	-5.85030126571655	0.00516396993771195	-3.08191010844894e-05	-0.00879702530801296	0.00354059832170606
160	111.827575683594	-5.71913814544678	-5.72043180465698	-0.00132951640989631	-0.00165419070981443	-0.0117190945893526	0.000943203864153475
161	112.476921081543	-6.04381227493286	-6.17497587203979	0.00321592413820326	0.0103587592020631	0.00321592413820326	-0.00619963090866804
162	111.17822265625	-6.3684868812561	-6.56458520889282	0.00548864435404539	0.0106834331527352	0.0181509424000978	-0.00197886489331722
163	111.827575683594	-6.04381227493286	-6.49965000152588	-3.08191010844894e-05	0.0103587592020631	0.0239950809627771	0.00321592413820326
164	111.827575683594	-5.71913814544678	-5.9152364730835	0.00613799272105098	0.00418994715437293	0.0535404421389103	-0.00814767740666866
165	113.126274108887	-7.34250974655151	-5.3957576751709	-0.00295288790948689	0.000618529506027699	0.0265924744307995	0.00321592413820326
166	111.827575683594	-7.34250974655151	-5.85030126571655	0.0103587592020631	0.000943203864153475	0.0408781431615353	-0.000680167751852423
167	111.17822265625	-6.3684868812561	-5.85030126571655	0.00126787810586393	-3.08191010844894e-05	0.0265924744307995	0.000943203864153475
168	112.476921081543	-7.99185848236084	-5.33082246780396	0.00418994715437293	-0.00619963090866804	0.00321592413820326	0.00321592413820326
169	112.476921081543	-8.31653213500977	-5.85030126571655	-0.00295288790948689	-0.00652430532500148	-0.0123684434220195	-0.00749832857400179
170	111.827575683594	-7.99185848236084	-6.43471527099609	0.00418994715437293	-0.00522560812532902	-0.0120437685400248	-3.08191010844894e-05
171	111.17822265625	-6.69316101074219	-6.36978054046631	0.00483929552137852	0.00321592413820326	-0.00522560812532902	0.00516396993771195
172	111.17822265625	-6.69316101074219	-6.23991060256958	0.00256657530553639	0.00354059832170606	-0.0110697457566857	0.0022419011220336
173	112.476921081543	-6.04381227493286	-6.17497587203979	-0.00230353930965066	0.00548864435404539	0.0408781431615353	0.00256657530553639
174	112.476921081543	-7.01783514022827	-5.6554970741272	-0.00165419070981443	0.00581331877037883	0.0856831967830658	-0.00100484199356288
175	111.827575683594	-7.01783514022827	-6.04510593414307	0.0022419011220336	-0.00360223650932312	0.0619819760322571	-0.00100484199356288
176	108.580833435059	-7.01783514022827	-5.9152364730835	-0.0026282137259841	0.0123068047687411	0.0340599827468395	0.00321592413820326
177	107.931480407715	-6.04381227493286	-6.23991060256958	-0.000680167751852423	0.01100810803473	-0.0133424662053585	0.000618529506027699
178	107.931480407715	-6.04381227493286	-6.04510593414307	-0.00619963090866804	0.00873538758605719	-0.0613942667841911	0.00126787810586393
179	111.17822265625	-7.01783514022827	-5.78536653518677	-0.00652430532500148	0.01100810803473	-0.085420161485672	-0.00230353930965066
180	110.528877258301	-7.01783514022827	-6.17497587203979	-0.00165419070981443	-0.00327756232582033	-0.0837967917323112	0.00938473641872406
181	110.528877258301	-6.3684868812561	-6.17497587203979	0.00126787810586393	0.00451462110504508	-0.0805500522255898	0.00483929552137852
182	112.476921081543	-6.3684868812561	-6.43471527099609	0.00548864435404539	0.000293855206109583	-0.0448358729481697	0.00354059832170606
183	111.827575683594	-7.6671838760376	-5.6554970741272	-0.00295288790948689	0.0022419011220336	-0.0191866029053926	-0.00392691092565656
184	113.775619506836	-7.01783514022827	-5.52562713623047	-0.000680167751852423	-0.00360223650932312	0.00386527273803949	-0.00879702530801296
185	111.17822265625	-7.34250974655151	-6.11004114151001	0.00289124972186983	-0.0136671401560307	0.013930176384747	0.000293855206109583
186	110.528877258301	-6.3684868812561	-6.17497587203979	0.00711201597005129	-0.00555028254166245	0.0165275707840919	0.0022419011220336
187	112.476921081543	-5.71913814544678	-6.36978054046631	0.00711201597005129	-0.00522560812532902	0.00841071270406246	-0.000355493422830477
188	111.17822265625	-6.69316101074219	-6.56458520889282	0.00289124972186983	-0.00587495695799589	0.0145795252174139	-0.000355493422830477
189	111.827575683594	-6.69316101074219	-6.30484533309937	0.00321592413820326	-0.000680167751852423	0.00873538758605719	0.000943203864153475
190	112.476921081543	-7.34250974655151	-6.17497587203979	0.00418994715437293	0.00126787810586393	-0.0188619289547205	-0.000355493422830477
191	111.827575683594	-5.71913814544678	-6.17497587203979	0.00386527273803949	0.00289124972186983	-0.0191866029053926	0.000943203864153475
192	112.476921081543	-6.69316101074219	-6.11004114151001	0.0022419011220336	0.0136055024340749	-0.00197886489331722	0.00548864435404539
193	111.827575683594	-7.6671838760376	-5.85030126571655	-0.000680167751852423	0.0113327819854021	0.00451462110504508	0.00483929552137852
194	113.126274108887	-8.96588134765625	-5.46069240570068	-0.00360223650932312	0.00386527273803949	0.01100810803473	-0.00392691092565656
195	112.476921081543	-8.64120674133301	-5.98017120361328	0.0100340843200684	-3.08191010844894e-05	0.00776136433705688	-0.00392691092565656
196	110.528877258301	-6.69316101074219	-6.23991060256958	0.00646266713738441	0.0116574559360743	-0.00684897974133492	0.00321592413820326
197	113.126274108887	-7.34250974655151	-5.98017120361328	0.00548864435404539	0.0126314787194133	-0.0126931173726916	0.00289124972186983
198	110.528877258301	-6.04381227493286	-6.17497587203979	0.0022419011220336	0.01100810803473	-0.0204853005707264	0.00289124972186983
199	111.827575683594	-7.34250974655151	-5.78536653518677	0.000293855206109583	0.000943203864153475	-0.0292515084147453	-0.000680167751852423
200	111.17822265625	-7.01783514022827	-6.04510593414307	0.000618529506027699	-0.00522560812532902	-0.0211346503347158	0.00159255252219737
201	110.528877258301	-7.01783514022827	-5.59056186676025	-0.00425158534198999	-0.000355493422830477	-0.0208099745213985	0.00906006153672934
202	109.230178833008	-7.01783514022827	-5.72043180465698	-0.000680167751852423	-0.00360223650932312	-0.00522560812532902	0.00126787810586393
203	110.528877258301	-7.34250974655151	-5.9152364730835	-0.00490093370899558	-0.00295288790948689	-0.00392691092565656	0.00808603875339031
204	110.528877258301	-6.04381227493286	-6.23991060256958	-0.00230353930965066	0.000943203864153475	-0.00847235135734081	-0.00425158534198999
205	111.17822265625	-6.04381227493286	-5.9152364730835	0.00321592413820326	-0.00912170019000769	-0.0146411629393697	-0.00165419070981443
206	111.17822265625	-6.04381227493286	-6.04510593414307	0.0113327819854021	-0.00652430532500148	-0.0162645354866982	-3.08191010844894e-05
207	113.126274108887	-7.34250974655151	-6.23991060256958	-0.00100484199356288	0.000618529506027699	-0.0256800893694162	0.00289124972186983
208	113.126274108887	-6.04381227493286	-6.36978054046631	0.00159255252219737	-3.08191010844894e-05	-0.0169138833880424	-0.00100484199356288
209	111.827575683594	-7.01783514022827	-6.30484533309937	-0.00522560812532902	-0.0026282137259841	0.0217223595827818	0.00159255252219737
210	112.476921081543	-7.01783514022827	-6.23991060256958	0.00418994715437293	-0.00392691092565656	0.0678261145949364	0.00191722682211548
211	113.126274108887	-7.01783514022827	-6.23991060256958	0.00548864435404539	-0.00587495695799589	0.07139752805233	0.00159255252219737
212	111.827575683594	-7.99185848236084	-6.23991060256958	0.00873538758605719	-0.000680167751852423	0.0421768426895142	0.00321592413820326
213	112.476921081543	-7.99185848236084	-6.17497587203979	-0.00522560812532902	0.00159255252219737	0.00256657530553639	0.00191722682211548
214	111.827575683594	-7.99185848236084	-6.04510593414307	-0.000680167751852423	0.000943203864153475	-0.0302255302667618	-0.00555028254166245
215	111.17822265625	-7.01783514022827	-6.30484533309937	0.00289124972186983	0.00386527273803949	-0.0529527328908443	0.000293855206109583
216	110.528877258301	-6.69316101074219	-6.23991060256958	0.00581331877037883	0.0100340843200684	-0.0578228458762169	0.00126787810586393
217	113.775619506836	-8.64120674133301	-6.04510593414307	0.00646266713738441	0.00613799272105098	-0.0376930385828018	0.00126787810586393
218	111.17822265625	-7.6671838760376	-5.98017120361328	-0.00295288790948689	-0.00522560812532902	-0.0224333461374044	0.00386527273803949
219	111.17822265625	-7.6671838760376	-6.04510593414307	-0.000355493422830477	-0.0026282137259841	-0.0195112787187099	0.00159255252219737
220	111.17822265625	-7.99185848236084	-6.17497587203979	0.00386527273803949	-0.00587495695799589	-0.00587495695799589	-0.00587495695799589
221	111.827575683594	-8.31653213500977	-5.98017120361328	0.0022419011220336	0.00906006153672934	-0.0133424662053585	0.00256657530553639
222	111.827575683594	-7.6671838760376	-6.04510593414307	0.00483929552137852	0.0106834331527352	-0.0152905117720366	-0.00100484199356288
223	109.879524230957	-6.3684868812561	-6.04510593414307	0.000618529506027699	0.00354059832170606	-0.00912170019000769	0.00451462110504508
224	109.230178833008	-6.3684868812561	-6.11004114151001	-0.0026282137259841	0.00516396993771195	0.000618529506027699	-0.00230353930965066
225	108.580833435059	-6.3684868812561	-6.04510593414307	0.00321592413820326	-0.00717365415766835	0.0171769186854362	0.00581331877037883
226	108.580833435059	-6.69316101074219	-6.23991060256958	-0.00100484199356288	-0.00555028254166245	0.0301638916134834	0.00159255252219737
227	109.879524230957	-7.6671838760376	-5.6554970741272	-0.00132951640989631	0.00159255252219737	0.0308132413774729	0.00743668992072344
228	109.230178833008	-6.3684868812561	-6.23991060256958	-0.00587495695799589	-0.00749832857400179	0.0314625911414623	0.00516396993771195
229	109.230178833008	-6.04381227493286	-5.52562713623047	-0.00977104809135199	-0.0120437685400248	0.0558131635189056	0.00354059832170606
230	111.827575683594	-7.99185848236084	-5.98017120361328	0.00646266713738441	-0.00749832857400179	0.0652287155389786	0.00808603875339031
231	111.827575683594	-7.6671838760376	-5.78536653518677	-0.000355493422830477	-0.00230353930965066	0.0405534692108631	-0.00295288790948689
232	112.476921081543	-8.31653213500977	-5.72043180465698	0.00646266713738441	-0.0026282137259841	0.0239950809627771	-0.000680167751852423
233	112.476921081543	-7.99185848236084	-6.30484533309937	-0.0026282137259841	0.00354059832170606	0.00678734155371785	-0.00392691092565656
234	110.528877258301	-7.01783514022827	-6.30484533309937	0.00256657530553639	0.00418994715437293	-0.0113944197073579	-0.00814767740666866
235	110.528877258301	-7.01783514022827	-6.75938940048218	0.00613799272105098	0.00354059832170606	-0.00652430532500148	-0.00555028254166245
236	112.476921081543	-7.6671838760376	-6.49965000152588	-0.00197886489331722	0.013930176384747	0.0801637396216393	0.000293855206109583
237	113.126274108887	-7.99185848236084	-6.11004114151001	0.00191722682211548	0.00808603875339031	0.232760667800903	-0.00100484199356288
238	112.476921081543	-7.01783514022827	-5.85030126571655	0.00289124972186983	0.012956153601408	0.207760736346245	0.00418994715437293
239	111.17822265625	-7.01783514022827	-6.17497587203979	-0.00132951640989631	0.00516396993771195	0.104838982224464	-0.00360223650932312
240	110.528877258301	-6.3684868812561	-6.36978054046631	0.00256657530553639	-0.000355493422830477	0.0363327041268349	-0.00684897974133492
241	110.528877258301	-7.01783514022827	-6.11004114151001	0.00581331877037883	0.00548864435404539	-0.0529527328908443	0.00776136433705688
242	111.17822265625	-7.99185848236084	-6.17497587203979	0.000293855206109583	0.00126787810586393	-0.0967837646603584	-0.00684897974133492
243	110.528877258301	-8.31653213500977	-5.59056186676025	0.0022419011220336	-0.00457625929266214	-0.137368053197861	0.000943203864153475
244	112.476921081543	-8.96588134765625	-5.85030126571655	0.000943203864153475	-0.00879702530801296	-0.143536865711212	0.00289124972186983
245	110.528877258301	-7.6671838760376	-6.11004114151001	0.00646266713738441	-0.00879702530801296	-0.116588898003101	0.00289124972186983
246	112.476921081543	-7.6671838760376	-6.23991060256958	0.00386527273803949	-0.00684897974133492	-0.0743812397122383	-3.08191010844894e-05
247	110.528877258301	-7.34250974655151	-6.36978054046631	0.00354059832170606	-0.0026282137259841	-0.0376930385828018	-0.00197886489331722
248	111.827575683594	-7.6671838760376	-6.30484533309937	-0.00197886489331722	-0.0175632312893867	-0.0406151078641415	-0.00522560812532902
249	109.230178833008	-6.69316101074219	-6.30484533309937	-0.000680167751852423	-0.00717365415766835	-0.0383423902094364	-0.00814767740666866
250	108.580833435059	-7.34250974655151	-5.78536653518677	0.000293855206109583	0.000943203864153475	-0.0367190167307854	0.00159255252219737
251	109.879524230957	-7.6671838760376	-5.85030126571655	0.00159255252219737	-0.00684897974133492	-0.0149658378213644	-0.00360223650932312
252	109.879524230957	-7.6671838760376	-5.33082246780396	0.000618529506027699	0.00743668992072344	0.0548391379415989	0.00386527273803949
253	110.528877258301	-7.34250974655151	-6.23991060256958	-0.00717365415766835	0.00483929552137852	0.0980208218097687	0.00516396993771195
254	110.528877258301	-6.04381227493286	-6.43471527099609	0.000943203864153475	0.0116574559360743	0.0613326244056225	0.00256657530553639
255	112.476921081543	-6.3684868812561	-6.30484533309937	0.00321592413820326	0.0145795252174139	0.0353586822748184	0.000618529506027699
256	112.476921081543	-7.6671838760376	-6.04510593414307	0.00613799272105098	0.0191249661147594	-0.00100484199356288	0.0113327819854021
257	111.827575683594	-7.34250974655151	-6.04510593414307	0.00613799272105098	0.0239950809627771	-0.0389917381107807	-0.00132951640989631
258	111.827575683594	-7.34250974655151	-6.11004114151001	-0.00360223650932312	0.0239950809627771	-0.0613942667841911	0.00354059832170606
259	111.827575683594	-8.31653213500977	-6.49965000152588	0.00451462110504508	0.0158782228827477	-0.0886669084429741	0.00256657530553639
260	110.528877258301	-6.3684868812561	-6.75938940048218	0.00126787810586393	0.0152288740500808	-0.0967837646603584	-0.00879702530801296
261	109.879524230957	-6.69316101074219	-6.62951993942261	0.00613799272105098	0.0171769186854362	-0.0847708135843277	0.00256657530553639
262	110.528877258301	-7.01783514022827	-6.49965000152588	0.00516396993771195	0.0132808275520802	-0.0383423902094364	0.00191722682211548
263	112.476921081543	-7.6671838760376	-6.43471527099609	-0.00165419070981443	-0.00100484199356288	-0.00782300252467394	-0.00555028254166245
264	113.126274108887	-7.99185848236084	-5.85030126571655	-0.000355493422830477	-0.0100957229733467	0.00126787810586393	0.000293855206109583
265	111.17822265625	-7.99185848236084	-6.11004114151001	0.00646266713738441	-0.0182125810533762	0.0168522447347641	-3.08191010844894e-05
266	113.775619506836	-9.29055595397949	-6.11004114151001	0.00516396993771195	-0.0260047651827335	0.0136055024340749	0.000943203864153475
267	110.528877258301	-7.6671838760376	-6.30484533309937	0.00516396993771195	-0.0237320438027382	0.0171769186854362	-0.00652430532500148
268	112.476921081543	-8.31653213500977	-5.46069240570068	-0.00197886489331722	-0.02697878703475	0.0213976856321096	-0.00165419070981443
269	111.827575683594	-7.34250974655151	-5.72043180465698	-0.00522560812532902	-0.0130177913233638	0.012956153601408	-0.00717365415766835
270	111.17822265625	-6.3684868812561	-5.26588773727417	-3.08191010844894e-05	-0.0139918150380254	0.0145795252174139	-0.00587495695799589
271	109.879524230957	-6.69316101074219	-5.46069240570068	0.00711201597005129	-0.0136671401560307	0.013930176384747	0.00873538758605719
272	109.879524230957	-6.69316101074219	-5.9152364730835	1.37041962146759	-0.017887907102704	0.0282158460468054	0.00548864435404539
273	109.230178833008	-6.69316101074219	-5.98017120361328	2.31132650375366	-0.000680167751852423	0.0239950809627771	0.000618529506027699
274	108.580833435059	-6.69316101074219	-6.30484533309937	-0.307497411966324	0.00256657530553639	0.0233457311987877	-0.00197886489331722
275	110.528877258301	-7.34250974655151	-5.9152364730835	-2.38216829299927	0.000943203864153475	0.00191722682211548	-0.00100484199356288
276	110.528877258301	-6.04381227493286	-6.11004114151001	-1.33736479282379	0.00711201597005129	-0.00879702530801296	-3.08191010844894e-05
277	111.827575683594	-6.69316101074219	-5.46069240570068	1.57041907310486	0.01100810803473	-0.00587495695799589	-0.00132951640989631
278	111.17822265625	-6.69316101074219	-5.78536653518677	2.2830798625946	0.00743668992072344	0.00418994715437293	0.00581331877037883
279	111.827575683594	-7.6671838760376	-5.59056186676025	-0.273731261491776	0.00581331877037883	0.0373067259788513	0.0022419011220336
280	113.126274108887	-7.6671838760376	-6.23991060256958	-2.37632417678833	-0.00360223650932312	0.0438002124428749	-0.00425158534198999
281	111.827575683594	-7.01783514022827	-6.17497587203979	-1.32145571708679	0.00159255252219737	0.0197743140161037	0.00418994715437293
282	113.126274108887	-7.6671838760376	-6.23991060256958	1.57593846321106	-0.00230353930965066	0.00678734155371785	0.00451462110504508
283	112.476921081543	-6.69316101074219	-5.85030126571655	2.29379415512085	0.0022419011220336	-0.00977104809135199	-0.00132951640989631
284	111.827575683594	-6.3684868812561	-6.36978054046631	-0.264965057373047	-0.00327756232582033	-0.0315242260694504	-0.00652430532500148
285	111.827575683594	-7.01783514022827	-6.17497587203979	-2.37048006057739	0.00386527273803949	-0.0328229255974293	-0.00100484199356288
286	111.17822265625	-7.01783514022827	-5.9152364730835	-1.32567644119263	-0.00490093370899558	-0.0295761823654175	-0.00100484199356288
287	109.879524230957	-6.04381227493286	-6.30484533309937	1.57463979721069	0.00451462110504508	-0.0328229255974293	-0.00165419070981443
288	110.528877258301	-7.01783514022827	-5.9152364730835	2.30061221122742	0.00386527273803949	-0.0328229255974293	-0.00652430532500148
289	112.476921081543	-7.99185848236084	-5.9152364730835	-0.249056026339531	0.000943203864153475	-0.0438618510961533	-0.00977104809135199
290	111.17822265625	-7.01783514022827	-6.17497587203979	-2.36171388626099	-0.00879702530801296	-0.0315242260694504	0.00126787810586393
291	111.17822265625	-7.34250974655151	-6.43471527099609	-1.31398820877075	0.00321592413820326	-0.00749832857400179	-0.00132951640989631
292	110.528877258301	-7.34250974655151	-6.43471527099609	1.58957481384277	-0.00522560812532902	0.040228795260191	0.00354059832170606
293	112.476921081543	-6.69316101074219	-6.23991060256958	2.30580711364746	0.000618529506027699	0.0308132413774729	0.00354059832170606
294	111.827575683594	-7.01783514022827	-6.04510593414307	-0.248081997036934	-0.00100484199356288	0.031137915328145	-0.00587495695799589
295	111.827575683594	-7.34250974655151	-5.78536653518677	-2.36009049415588	0.000943203864153475	0.0155535480007529	-0.00717365415766835
296	109.230178833008	-5.71913814544678	-5.9152364730835	-1.31658554077148	0.00354059832170606	0.00451462110504508	0.00321592413820326
297	109.879524230957	-6.69316101074219	-5.98017120361328	1.58145797252655	0.0123068047687411	-0.00717365415766835	0.0103587592020631
298	107.282135009766	-6.04381227493286	-6.36978054046631	2.30775499343872	0.012956153601408	-0.0100957229733467	0.00776136433705688
299	107.931480407715	-6.3684868812561	-5.85030126571655	-0.245809286832809	0.00906006153672934	0.00581331877037883	0.00548864435404539
300	109.879524230957	-7.34250974655151	-6.17497587203979	-2.35197353363037	0.00938473641872406	-0.00652430532500148	0.00418994715437293
301	110.528877258301	-7.01783514022827	-5.3957576751709	-1.3143128156662	0.00289124972186983	-0.0393164120614529	0.0100340843200684
302	113.126274108887	-7.6671838760376	-5.33082246780396	1.59022414684296	0.00711201597005129	-0.0451605506241322	0.00126787810586393
303	110.528877258301	-5.71913814544678	-5.52562713623047	2.31230044364929	-0.00132951640989631	-0.0549007803201675	0.00451462110504508
304	110.528877258301	-6.04381227493286	-5.85030126571655	-0.234121009707451	0.00354059832170606	-0.0682124271988869	0.00451462110504508
305	111.17822265625	-6.3684868812561	-5.98017120361328	-2.3402853012085	0.000943203864153475	-0.0574981719255447	-0.00490093370899558
306	110.528877258301	-6.69316101074219	-5.85030126571655	-0.142562851309776	-0.00749832857400179	-0.0227580219507217	0.00483929552137852
307	112.476921081543	-7.01783514022827	-5.72043180465698	0.00354059832170606	0.00418994715437293	0.0136055024340749	0.000293855206109583
308	110.528877258301	-6.3684868812561	-5.78536653518677	-0.0217839982360601	-0.00132951640989631	0.0220470335334539	-0.00100484199356288
309	113.126274108887	-7.6671838760376	-5.3957576751709	-0.021459324285388	-0.00522560812532902	0.0113327819854021	0.00451462110504508
310	111.827575683594	-7.01783514022827	-5.78536653518677	-0.02697878703475	-0.00652430532500148	0.01100810803473	-0.00392691092565656
311	113.126274108887	-7.34250974655151	-5.85030126571655	-0.0104203969240189	-0.0143164889886975	0.0175015944987535	0.0106834331527352
312	112.476921081543	-7.01783514022827	-5.78536653518677	-0.0198359526693821	0.0113327819854021	-3.08191010844894e-05	0.0022419011220336
313	111.827575683594	-7.6671838760376	-5.3957576751709	-0.0198359526693821	-0.00652430532500148	0.00743668992072344	-0.00392691092565656
314	111.17822265625	-7.99185848236084	-5.9152364730835	-0.0230826959013939	-0.0117190945893526	-0.0136671401560307	-0.000680167751852423
315	110.528877258301	-7.6671838760376	-5.78536653518677	-0.0224333461374044	-0.000680167751852423	-0.0149658378213644	0.00256657530553639
316	111.827575683594	-8.31653213500977	-6.17497587203979	-0.0136671401560307	-0.00197886489331722	-0.0292515084147453	-0.000355493422830477
317	111.827575683594	-8.31653213500977	-6.11004114151001	-0.0237320438027382	0.00938473641872406	-0.00457625929266214	0.00418994715437293
318	113.126274108887	-7.6671838760376	-6.17497587203979	-0.0182125810533762	0.00711201597005129	0.00613799272105098	-0.00295288790948689
319	110.528877258301	-6.69316101074219	-6.23991060256958	-0.0224333461374044	0.00776136433705688	0.0220470335334539	-0.00230353930965066
320	111.17822265625	-6.3684868812561	-6.17497587203979	-0.0286021586507559	-3.08191010844894e-05	0.0249691028147936	-0.00327756232582033
321	110.528877258301	-6.04381227493286	-5.98017120361328	-0.0126931173726916	0.00386527273803949	0.0171769186854362	-0.00457625929266214
322	109.879524230957	-6.3684868812561	-6.04510593414307	-0.0217839982360601	0.00613799272105098	0.0136055024340749	0.00354059832170606
323	109.230178833008	-5.71913814544678	-6.49965000152588	-0.0237320438027382	0.00711201597005129	0.0113327819854021	-0.00522560812532902
324	109.230178833008	-7.34250974655151	-6.17497587203979	-0.000355493422830477	-0.00457625929266214	0.00613799272105098	-0.00555028254166245
325	108.580833435059	-6.04381227493286	-6.30484533309937	0.00646266713738441	0.000293855206109583	0.0168522447347641	0.00354059832170606
326	108.580833435059	-6.3684868812561	-6.17497587203979	-0.00327756232582033	-0.00490093370899558	0.012956153601408	-0.00392691092565656
327	112.476921081543	-7.01783514022827	-6.17497587203979	0.00159255252219737	0.00678734155371785	0.0197743140161037	-0.00132951640989631
328	111.17822265625	-6.04381227493286	-6.23991060256958	-0.00847235135734081	0.00646266713738441	0.0106834331527352	-0.00197886489331722
329	111.827575683594	-6.69316101074219	-6.43471527099609	-0.000680167751852423	0.00321592413820326	0.00289124972186983	-0.00457625929266214
330	113.126274108887	-7.01783514022827	-6.49965000152588	-0.00295288790948689	0.00743668992072344	0.00159255252219737	-0.00197886489331722
331	112.476921081543	-7.34250974655151	-6.62951993942261	0.00613799272105098	0.00646266713738441	0.0022419011220336	-0.00100484199356288
332	111.827575683594	-7.01783514022827	-6.36978054046631	0.00126787810586393	0.00483929552137852	0.0480209775269032	-0.00295288790948689
333	112.476921081543	-7.34250974655151	-6.11004114151001	-0.00360223650932312	0.00581331877037883	0.0746442750096321	-0.00457625929266214
334	112.476921081543	-7.34250974655151	-5.78536653518677	-0.00717365415766835	0.00159255252219737	0.0405534692108631	-0.00197886489331722
335	111.17822265625	-6.3684868812561	-6.11004114151001	-0.00619963090866804	0.00386527273803949	0.0301638916134834	-0.00457625929266214
336	111.827575683594	-7.01783514022827	-5.52562713623047	0.00613799272105098	0.00516396993771195	-0.00912170019000769	-0.000355493422830477
337	109.879524230957	-6.04381227493286	-5.78536653518677	-0.000680167751852423	0.0100340843200684	-0.0130177913233638	-0.00165419070981443
338	113.775619506836	-7.99185848236084	-5.52562713623047	0.00970941036939621	0.00321592413820326	-0.0399657599627972	-0.00132951640989631
339	111.827575683594	-7.6671838760376	-5.46069240570068	0.0022419011220336	-0.00100484199356288	-0.0441865250468254	-0.00295288790948689
340	111.827575683594	-7.6671838760376	-5.59056186676025	0.00418994715437293	-0.00522560812532902	-0.0347709693014622	-0.00684897974133492
341	110.528877258301	-7.01783514022827	-5.59056186676025	0.00483929552137852	-0.00587495695799589	-0.0279528107494116	-0.000355493422830477
342	112.476921081543	-7.6671838760376	-5.85030126571655	-0.00165419070981443	0.00386527273803949	-0.0143164889886975	-0.00425158534198999
343	111.827575683594	-7.6671838760376	-5.59056186676025	0.0165275707840919	0.0022419011220336	0.00418994715437293	-0.00522560812532902
344	110.528877258301	-7.01783514022827	-5.46069240570068	-0.00132951640989631	0.00289124972186983	-0.00457625929266214	-0.00457625929266214
345	112.476921081543	-7.6671838760376	-5.78536653518677	0.00386527273803949	0.00418994715437293	-0.00684897974133492	0.000618529506027699
346	111.17822265625	-7.34250974655151	-5.72043180465698	0.0113327819854021	-0.00555028254166245	0.112631164491177	0.00743668992072344
347	109.879524230957	-7.34250974655151	-5.6554970741272	-0.00879702530801296	0.00289124972186983	0.192501053214073	0.00354059832170606
348	109.230178833008	-6.3684868812561	-6.36978054046631	0.00386527273803949	-0.00132951640989631	0.111981816589832	-0.0026282137259841
349	108.580833435059	-6.69316101074219	-5.72043180465698	0.0210730116814375	-0.00652430532500148	0.0392547734081745	-0.00522560812532902
350	109.879524230957	-7.01783514022827	-6.11004114151001	0.0165275707840919	0.00126787810586393	-0.0360696688294411	-0.00197886489331722
351	111.827575683594	-7.34250974655151	-6.04510593414307	-0.00230353930965066	-3.08191010844894e-05	-0.0925630033016205	-0.000680167751852423
352	111.827575683594	-7.01783514022827	-6.17497587203979	-0.00295288790948689	0.00191722682211548	-0.107822693884373	-0.00197886489331722
353	112.476921081543	-7.34250974655151	-5.85030126571655	0.0100340843200684	-3.08191010844894e-05	-0.0974331125617027	-0.00912170019000769
354	112.476921081543	-7.01783514022827	-5.9152364730835	0.00548864435404539	0.00126787810586393	-0.0688617751002312	-0.00392691092565656
355	111.827575683594	-7.99185848236084	-6.43471527099609	-0.0026282137259841	-0.00295288790948689	-0.063342310488224	-0.0026282137259841
356	111.17822265625	-7.6671838760376	-6.49965000152588	0.000943203864153475	0.0022419011220336	-0.0474332682788372	-0.000355493422830477
357	111.827575683594	-7.34250974655151	-5.9152364730835	0.00354059832170606	0.00743668992072344	-0.0211346503347158	0.00711201597005129
358	111.17822265625	-6.04381227493286	-6.43471527099609	-0.000680167751852423	0.00808603875339031	-0.0136671401560307	0.00970941036939621
359	110.528877258301	-5.71913814544678	-6.23991060256958	0.00354059832170606	0.000943203864153475	0.00191722682211548	-0.00165419070981443
360	109.879524230957	-6.04381227493286	-5.85030126571655	-0.00490093370899558	0.00126787810586393	-0.00652430532500148	0.00289124972186983
361	110.528877258301	-6.04381227493286	-6.30484533309937	-0.00425158534198999	0.00126787810586393	0.00808603875339031	0.000618529506027699
362	111.17822265625	-6.3684868812561	-6.17497587203979	-0.00165419070981443	0.00678734155371785	0.0353586822748184	0.00483929552137852
363	111.827575683594	-8.31653213500977	-6.23991060256958	-0.00165419070981443	0.0022419011220336	0.0246444288641214	-0.00782300252467394
364	110.528877258301	-7.34250974655151	-6.49965000152588	0.0100340843200684	-0.00490093370899558	0.00418994715437293	0.00613799272105098
365	111.17822265625	-7.34250974655151	-6.43471527099609	-0.00652430532500148	-0.00587495695799589	-0.00132951640989631	0.00581331877037883
366	111.827575683594	-7.99185848236084	-5.78536653518677	0.0113327819854021	-0.0139918150380254	0.0188002903014421	0.00613799272105098
367	111.827575683594	-7.01783514022827	-6.11004114151001	-0.0156151866540313	0.00386527273803949	0.0700988322496414	-0.00197886489331722
368	111.827575683594	-7.01783514022827	-6.43471527099609	0.00548864435404539	-0.00587495695799589	0.07139752805233	-0.00132951640989631
369	111.17822265625	-6.3684868812561	-6.36978054046631	-0.0120437685400248	-0.00360223650932312	0.0376313999295235	0.00321592413820326
370	111.17822265625	-7.01783514022827	-5.98017120361328	-0.0224333461374044	-0.00490093370899558	0.011982130818069	-0.00652430532500148
371	110.528877258301	-7.01783514022827	-5.3957576751709	0.00906006153672934	-0.00555028254166245	-0.0211346503347158	-0.00360223650932312
372	109.879524230957	-7.34250974655151	-5.3957576751709	-0.00944637414067984	0.00451462110504508	-0.0331475995481014	0.00256657530553639
373	109.230178833008	-7.34250974655151	-5.20095300674438	-0.0175632312893867	-0.00100484199356288	-0.0350956469774246	0.00743668992072344
374	109.879524230957	-7.34250974655151	-5.59056186676025	0.000943203864153475	-0.000355493422830477	-0.0393164120614529	0.00386527273803949
375	109.230178833008	-6.04381227493286	-5.72043180465698	0.000293855206109583	-0.00100484199356288	-0.0386670641601086	0.00906006153672934
376	111.17822265625	-6.04381227493286	-5.78536653518677	-0.00912170019000769	0.0149041991680861	-0.0435371771454811	0.00159255252219737
377	112.476921081543	-7.34250974655151	-5.6554970741272	0.00159255252219737	0.00906006153672934	-0.0454852245748043	-0.00100484199356288
378	111.17822265625	-6.3684868812561	-5.6554970741272	0.0022419011220336	0.00451462110504508	-0.038017712533474	0.00548864435404539
379	110.528877258301	-5.71913814544678	-5.46069240570068	-0.0117190945893526	0.00613799272105098	-0.0389917381107807	0.00548864435404539
380	110.528877258301	-6.69316101074219	-5.78536653518677	-0.0117190945893526	0.00873538758605719	-0.0221086721867323	0.00159255252219737
381	110.528877258301	-6.04381227493286	-6.69445466995239	-0.0143164889886975	0.00289124972186983	-0.0195112787187099	-0.000680167751852423
382	110.528877258301	-6.69316101074219	-6.56458520889282	0.00126787810586393	0.00938473641872406	-0.0149658378213644	0.00808603875339031
383	111.827575683594	-7.34250974655151	-6.30484533309937	-0.00165419070981443	0.00548864435404539	-0.00587495695799589	-0.00327756232582033
384	111.827575683594	-7.01783514022827	-6.30484533309937	-0.00132951640989631	-0.000355493422830477	-0.00912170019000769	0.00126787810586393
385	110.528877258301	-6.04381227493286	-6.04510593414307	-0.00327756232582033	0.00743668992072344	-0.00814767740666866	0.00256657530553639
386	111.827575683594	-7.01783514022827	-5.85030126571655	-0.00132951640989631	0.0158782228827477	-0.000355493422830477	0.000943203864153475
387	111.827575683594	-6.69316101074219	-6.23991060256958	0.00159255252219737	0.01100810803473	0.00451462110504508	0.00711201597005129
388	111.17822265625	-7.34250974655151	-6.11004114151001	-0.0126931173726916	0.0100340843200684	0.00613799272105098	-0.0026282137259841
389	109.879524230957	-7.01783514022827	-6.30484533309937	0.00646266713738441	0.00126787810586393	0.00548864435404539	0.00191722682211548
390	111.17822265625	-7.99185848236084	-6.04510593414307	-0.0149658378213644	0.00126787810586393	0.01100810803473	-0.0026282137259841
391	112.476921081543	-8.64120674133301	-5.72043180465698	0.00906006153672934	-0.00165419070981443	0.00970941036939621	-0.00165419070981443
392	111.827575683594	-7.99185848236084	-5.85030126571655	-0.00197886489331722	0.01100810803473	0.0136055024340749	0.000293855206109583
393	111.827575683594	-7.34250974655151	-5.98017120361328	-0.00197886489331722	0.00321592413820326	0.0194496400654316	-0.000680167751852423
394	113.126274108887	-7.01783514022827	-6.17497587203979	0.00646266713738441	0.00256657530553639	0.0220470335334539	-0.000680167751852423
395	109.879524230957	-6.69316101074219	-6.17497587203979	-0.00619963090866804	0.00386527273803949	0.01100810803473	0.00483929552137852
396	109.230178833008	-6.69316101074219	-6.23991060256958	-0.00197886489331722	0.00646266713738441	0.00191722682211548	-0.000355493422830477
397	109.879524230957	-6.69316101074219	-5.98017120361328	-0.00587495695799589	0.00711201597005129	0.00548864435404539	0.00483929552137852
398	108.580833435059	-6.3684868812561	-5.98017120361328	-0.0143164889886975	-0.00360223650932312	-0.0026282137259841	-0.00327756232582033
399	108.580833435059	-5.71913814544678	-6.43471527099609	-0.0130177913233638	-0.00684897974133492	0.00256657530553639	-0.00100484199356288
400	109.230178833008	-6.04381227493286	-6.62951993942261	-0.000355493422830477	-0.0133424662053585	0.00613799272105098	0.00808603875339031
401	110.528877258301	-5.71913814544678	-6.62951993942261	-0.00165419070981443	-0.0182125810533762	0.0197743140161037	-0.00165419070981443
402	110.528877258301	-6.04381227493286	-6.23991060256958	0.000293855206109583	-0.00814767740666866	0.0343846566975117	0.00646266713738441
403	111.827575683594	-6.69316101074219	-5.98017120361328	0.0022419011220336	-0.00847235135734081	0.0269171483814716	-0.00814767740666866
404	110.528877258301	-6.04381227493286	-6.23991060256958	0.020423661917448	-0.023407369852066	0.00743668992072344	0.000943203864153475
405	111.17822265625	-5.71913814544678	-6.30484533309937	0.00354059832170606	-0.00912170019000769	-0.00814767740666866	-0.00197886489331722
406	112.476921081543	-6.69316101074219	-6.36978054046631	0.00646266713738441	-0.0175632312893867	-0.021459324285388	0.000618529506027699
407	111.17822265625	-6.04381227493286	-6.11004114151001	0.00256657530553639	-0.00684897974133492	-0.0490566417574883	0.00418994715437293
408	111.827575683594	-6.69316101074219	-5.72043180465698	-0.0149658378213644	-0.00684897974133492	-0.048407293856144	0.000618529506027699
409	111.827575683594	-7.01783514022827	-5.6554970741272	0.00548864435404539	-0.00295288790948689	-0.0383423902094364	-3.08191010844894e-05
410	110.528877258301	-5.71913814544678	-5.6554970741272	-0.0146411629393697	-0.00717365415766835	-0.0315242260694504	-0.00587495695799589
411	109.879524230957	-6.04381227493286	-5.33082246780396	0.000943203864153475	-0.00425158534198999	-0.023407369852066	0.00613799272105098
412	110.528877258301	-6.04381227493286	-5.72043180465698	-0.00327756232582033	0.00126787810586393	-0.0224333461374044	0.000293855206109583
413	111.17822265625	-7.01783514022827	-5.9152364730835	0.00938473641872406	0.00126787810586393	0.000943203864153475	-0.00587495695799589
414	113.775619506836	-8.31653213500977	-5.6554970741272	0.00743668992072344	-0.0123684434220195	0.00451462110504508	-0.00100484199356288
415	111.827575683594	-7.99185848236084	-5.59056186676025	0.00386527273803949	-0.0198359526693821	0.00126787810586393	0.00354059832170606
416	112.476921081543	-8.64120674133301	-5.33082246780396	-0.000355493422830477	-0.00522560812532902	0.00548864435404539	0.000293855206109583
417	109.230178833008	-6.04381227493286	-6.11004114151001	-0.00360223650932312	-0.00457625929266214	0.00321592413820326	-3.08191010844894e-05
418	111.827575683594	-7.34250974655151	-5.72043180465698	-0.00944637414067984	0.00126787810586393	0.00970941036939621	0.00548864435404539
419	111.827575683594	-6.69316101074219	-6.11004114151001	0.00938473641872406	0.00289124972186983	0.0126314787194133	-0.00587495695799589
420	109.879524230957	-6.04381227493286	-6.36978054046631	-0.00749832857400179	-0.00327756232582033	0.0223717093467712	0.00418994715437293
421	109.879524230957	-5.71913814544678	-6.30484533309937	0.0149041991680861	0.00256657530553639	0.0288651939481497	-0.00619963090866804
422	107.931480407715	-5.71913814544678	-6.30484533309937	0.000293855206109583	0.0103587592020631	0.0376313999295235	0.000293855206109583
423	108.580833435059	-5.71913814544678	-6.49965000152588	-0.00522560812532902	0.00873538758605719	0.0272418223321438	-0.000355493422830477
424	109.230178833008	-6.3684868812561	-5.59056186676025	-0.0149658378213644	0.00711201597005129	0.0246444288641214	-0.00977104809135199
425	110.528877258301	-6.69316101074219	-6.04510593414307	-0.0136671401560307	-0.00100484199356288	0.0191249661147594	0.00418994715437293
426	109.230178833008	-5.71913814544678	-6.43471527099609	0.011982130818069	-0.00165419070981443	0.00906006153672934	-3.08191010844894e-05
427	112.476921081543	-6.04381227493286	-6.56458520889282	0.00938473641872406	0.00418994715437293	-0.00619963090866804	0.00191722682211548
428	109.879524230957	-6.04381227493286	-6.30484533309937	0.00289124972186983	0.00483929552137852	-0.0198359526693821	-0.00490093370899558
429	111.827575683594	-7.01783514022827	-5.85030126571655	-0.00652430532500148	0.00646266713738441	-0.0256800893694162	-0.00425158534198999
430	112.476921081543	-6.3684868812561	-5.98017120361328	0.0100340843200684	0.00938473641872406	-0.0308748781681061	-0.0026282137259841
431	111.827575683594	-7.01783514022827	-5.98017120361328	-0.00522560812532902	0.00386527273803949	-0.0376930385828018	0.000618529506027699
432	112.476921081543	-7.01783514022827	-6.43471527099609	0.00581331877037883	0.0113327819854021	-0.0500306636095047	0.00451462110504508
433	112.476921081543	-6.69316101074219	-6.43471527099609	0.00906006153672934	0.00613799272105098	-0.0594462193548679	0.00776136433705688
434	110.528877258301	-6.04381227493286	-6.49965000152588	-0.0169138833880424	0.00970941036939621	-0.0451605506241322	-0.00555028254166245
435	111.17822265625	-6.69316101074219	-6.23991060256958	-0.0185372550040483	0.00289124972186983	-0.0299008563160896	-0.00327756232582033
436	109.879524230957	-6.3684868812561	-5.9152364730835	0.00256657530553639	0.0168522447347641	-0.043212503194809	0.0022419011220336
437	111.827575683594	-5.71913814544678	-5.3957576751709	0.00321592413820326	0.0136055024340749	-0.023407369852066	0.00289124972186983
438	111.17822265625	-7.01783514022827	-6.17497587203979	-0.00295288790948689	0.0123068047687411	-0.028926832601428	-0.000355493422830477
439	112.476921081543	-8.31653213500977	-6.17497587203979	-0.0113944197073579	-0.00652430532500148	-0.0113944197073579	0.00159255252219737
440	111.827575683594	-8.31653213500977	-6.30484533309937	0.0022419011220336	-0.00230353930965066	-0.00684897974133492	-0.000680167751852423
441	111.827575683594	-7.6671838760376	-6.23991060256958	0.000943203864153475	0.00483929552137852	0.012956153601408	-0.00132951640989631
442	111.827575683594	-7.6671838760376	-5.59056186676025	0.00321592413820326	0.01100810803473	0.0233457311987877	0.00159255252219737
443	113.126274108887	-7.01783514022827	-5.3957576751709	-0.0130177913233638	-0.00295288790948689	0.0356833562254906	-0.00327756232582033
444	110.528877258301	-6.69316101074219	-5.33082246780396	0.00581331877037883	-0.0026282137259841	0.0567871853709221	-0.00522560812532902
445	109.879524230957	-7.34250974655151	-5.59056186676025	-0.000355493422830477	-0.0026282137259841	0.0434755384922028	0.00191722682211548
446	109.879524230957	-5.71913814544678	-6.43471527099609	0.0106834331527352	-0.00782300252467394	0.0509430468082428	-0.00619963090866804
447	109.230178833008	-7.01783514022827	-5.52562713623047	-0.00132951640989631	-0.0224333461374044	0.0467222817242146	-0.00230353930965066
448	107.282135009766	-6.04381227493286	-5.6554970741272	-0.00230353930965066	-0.000355493422830477	0.036657378077507	0.000618529506027699
449	107.931480407715	-6.3684868812561	-6.04510593414307	-0.00619963090866804	-0.0156151866540313	0.0298392176628113	-0.00490093370899558
450	109.879524230957	-6.69316101074219	-5.20095300674438	0.00159255252219737	-0.00522560812532902	0.0200989879667759	0.00159255252219737
451	111.17822265625	-6.69316101074219	-5.6554970741272	-0.00197886489331722	-0.000355493422830477	0.011982130818069	0.00418994715437293
452	113.775619506836	-7.6671838760376	-5.59056186676025	0.0142548503354192	-0.00100484199356288	0.00938473641872406	0.00483929552137852
453	110.528877258301	-5.39446353912354	-5.72043180465698	0.00776136433705688	0.00191722682211548	0.00191722682211548	-0.00230353930965066
454	109.879524230957	-5.71913814544678	-6.23991060256958	0.011982130818069	0.00386527273803949	-0.00100484199356288	0.00418994715437293
455	109.879524230957	-6.04381227493286	-6.23991060256958	-0.00717365415766835	-0.00717365415766835	-0.0211346503347158	-0.00490093370899558
456	109.879524230957	-6.04381227493286	-6.11004114151001	-0.00749832857400179	0.00289124972186983	-0.0204853005707264	0.00516396993771195
457	111.827575683594	-7.01783514022827	-6.49965000152588	0.00126787810586393	0.01100810803473	-0.017887907102704	0.000293855206109583
458	109.879524230957	-6.04381227493286	-6.75938940048218	0.0145795252174139	0.013930176384747	-0.017887907102704	0.00646266713738441
459	111.827575683594	-6.04381227493286	-6.36978054046631	-3.08191010844894e-05	0.00808603875339031	-0.0120437685400248	-0.00197886489331722
460	111.827575683594	-7.01783514022827	-6.17497587203979	-0.00360223650932312	0.00386527273803949	0.0136055024340749	-0.00165419070981443
461	113.126274108887	-7.01783514022827	-5.9152364730835	0.000943203864153475	0.00354059832170606	0.0736702531576157	-0.00132951640989631
462	111.827575683594	-7.01783514022827	-5.78536653518677	0.000293855206109583	0.00678734155371785	0.106462351977825	0.00159255252219737
463	112.476921081543	-7.34250974655151	-5.78536653518677	-0.00165419070981443	0.00289124972186983	0.116202585399151	0.00808603875339031
464	110.528877258301	-6.04381227493286	-6.36978054046631	-0.00977104809135199	0.00126787810586393	0.111332468688488	-0.0117190945893526
465	110.528877258301	-7.01783514022827	-6.30484533309937	-0.00912170019000769	-0.00749832857400179	0.0389300994575024	-0.00100484199356288
466	112.476921081543	-7.99185848236084	-6.30484533309937	0.00321592413820326	-0.00782300252467394	-0.00457625929266214	-0.000355493422830477
467	111.17822265625	-8.64120674133301	-5.98017120361328	0.00483929552137852	-0.00295288790948689	-0.0652903541922569	0.00516396993771195
468	111.827575683594	-7.6671838760376	-5.98017120361328	0.00548864435404539	-0.00392691092565656	-0.0941863730549812	-0.00230353930965066
469	110.528877258301	-6.69316101074219	-6.04510593414307	-0.00522560812532902	-0.00555028254166245	-0.127627819776535	0.00159255252219737
470	111.17822265625	-6.04381227493286	-6.43471527099609	0.0103587592020631	-0.00295288790948689	-0.127627819776535	0.000293855206109583
471	109.879524230957	-6.69316101074219	-6.36978054046631	0.00256657530553639	0.00159255252219737	-0.101653881371021	0.00451462110504508
472	109.879524230957	-6.3684868812561	-6.04510593414307	0.00581331877037883	0.00873538758605719	-0.0613942667841911	0.00126787810586393
473	108.580833435059	-5.71913814544678	-6.11004114151001	-0.0175632312893867	-0.00847235135734081	-0.0354203209280968	0.00321592413820326
474	107.931480407715	-5.71913814544678	-5.98017120361328	-0.00814767740666866	0.00418994715437293	-0.0204853005707264	-0.00490093370899558
475	108.580833435059	-6.3684868812561	-5.9152364730835	-0.0100957229733467	-0.00100484199356288	-0.00165419070981443	0.00938473641872406
476	110.528877258301	-7.01783514022827	-5.72043180465698	-0.00977104809135199	0.00970941036939621	0.00159255252219737	0.00354059832170606
477	111.17822265625	-6.3684868812561	-5.6554970741272	0.00743668992072344	0.00938473641872406	0.00841071270406246	0.00126787810586393
478	111.17822265625	-7.01783514022827	-6.04510593414307	0.0155535480007529	0.00354059832170606	0.0171769186854362	0.00354059832170606
479	111.17822265625	-6.69316101074219	-6.43471527099609	0.00126787810586393	0.00289124972186983	0.0188002903014421	-0.00814767740666866
480	109.879524230957	-5.71913814544678	-5.98017120361328	-0.00197886489331722	-0.000355493422830477	0.0113327819854021	-0.00230353930965066
481	111.827575683594	-6.3684868812561	-5.6554970741272	0.012956153601408	0.000618529506027699	-0.00782300252467394	0.0022419011220336
482	111.17822265625	-5.71913814544678	-5.98017120361328	-0.00132951640989631	0.0100340843200684	-0.00230353930965066	0.0022419011220336
483	110.528877258301	-6.3684868812561	-6.56458520889282	0.0116574559360743	0.00873538758605719	-0.00425158534198999	-0.00230353930965066
484	112.476921081543	-7.01783514022827	-6.43471527099609	0.0113327819854021	0.00321592413820326	-0.00944637414067984	-0.00522560812532902
485	110.528877258301	-7.34250974655151	-6.36978054046631	-0.00295288790948689	-0.00230353930965066	-0.0126931173726916	0.00516396993771195
486	112.476921081543	-7.34250974655151	-5.9152364730835	0.00321592413820326	0.00418994715437293	-0.00684897974133492	0.00581331877037883
487	109.879524230957	-6.04381227493286	-5.52562713623047	0.00678734155371785	0.00451462110504508	-0.00977104809135199	-0.00132951640989631
488	113.126274108887	-7.6671838760376	-5.26588773727417	-0.0159398596733809	-0.000680167751852423	-0.0146411629393697	-3.08191010844894e-05
489	110.528877258301	-6.3684868812561	-5.98017120361328	0.00159255252219737	-0.00295288790948689	-0.00522560812532902	-0.00717365415766835
490	111.17822265625	-7.34250974655151	-6.43471527099609	-0.00879702530801296	-0.00717365415766835	-0.00490093370899558	0.00776136433705688
491	110.528877258301	-7.01783514022827	-6.23991060256958	-0.00132951640989631	-0.00717365415766835	0.00418994715437293	-0.00717365415766835
492	110.528877258301	-7.6671838760376	-6.17497587203979	0.000618529506027699	-0.00749832857400179	0.013930176384747	0.000943203864153475
493	111.17822265625	-6.69316101074219	-6.11004114151001	-0.00392691092565656	0.00256657530553639	0.0314625911414623	-0.00197886489331722
494	111.17822265625	-7.6671838760376	-5.78536653518677	0.0126314787194133	-0.00684897974133492	0.0165275707840919	-0.00100484199356288
495	112.476921081543	-7.34250974655151	-6.11004114151001	-0.00782300252467394	-0.00100484199356288	0.0197743140161037	-0.00619963090866804
496	112.476921081543	-7.34250974655151	-6.36978054046631	-0.00360223650932312	0.00841071270406246	0.0168522447347641	0.00841071270406246
497	110.528877258301	-6.04381227493286	-6.23991060256958	0.00126787810586393	0.00613799272105098	0.0123068047687411	-0.000680167751852423
498	109.879524230957	-7.34250974655151	-5.98017120361328	-0.00847235135734081	0.00841071270406246	0.00808603875339031	0.000618529506027699
499	110.528877258301	-7.01783514022827	-5.85030126571655	-0.00425158534198999	0.00289124972186983	0.013930176384747	0.00581331877037883
500	108.580833435059	-6.04381227493286	-5.98017120361328	-0.0130177913233638	0.00516396993771195	0.00646266713738441	-0.00132951640989631
501	108.580833435059	-6.3684868812561	-6.36978054046631	-0.0136671401560307	0.00678734155371785	0.013930176384747	0.00711201597005129
502	110.528877258301	-6.04381227493286	-6.36978054046631	0.00776136433705688	0.00743668992072344	0.00808603875339031	0.00256657530553639
503	111.17822265625	-7.01783514022827	-6.04510593414307	0.00906006153672934	0.00516396993771195	0.0152288740500808	0.00321592413820326
504	111.827575683594	-7.6671838760376	-6.04510593414307	0.00451462110504508	-0.00490093370899558	0.0123068047687411	-0.00425158534198999
505	112.476921081543	-7.01783514022827	-6.04510593414307	0.00938473641872406	-0.0026282137259841	-0.0146411629393697	-0.00230353930965066
506	113.126274108887	-7.34250974655151	-5.9152364730835	0.00613799272105098	-0.00684897974133492	-0.0354203209280968	0.00451462110504508
507	109.879524230957	-5.71913814544678	-6.17497587203979	0.00938473641872406	0.00613799272105098	-0.0513293594121933	-0.00295288790948689
508	111.17822265625	-7.34250974655151	-6.30484533309937	0.00841071270406246	-0.00165419070981443	-0.0675630792975426	0.00451462110504508
509	111.827575683594	-7.01783514022827	-6.49965000152588	0.00516396993771195	0.00711201597005129	-0.0545761026442051	-0.00717365415766835
510	111.17822265625	-6.69316101074219	-6.75938940048218	-0.0026282137259841	-0.00555028254166245	-0.048407293856144	0.00451462110504508
511	110.528877258301	-6.04381227493286	-6.43471527099609	-0.00652430532500148	0.00321592413820326	-0.0191866029053926	-0.000680167751852423
512	109.879524230957	-6.04381227493286	-6.11004114151001	0.00711201597005129	0.00613799272105098	-0.0126931173726916	0.000293855206109583
513	111.827575683594	-7.34250974655151	-6.04510593414307	0.0178262684494257	-0.00100484199356288	0.0152288740500808	-0.00165419070981443
514	112.476921081543	-7.01783514022827	-6.04510593414307	0.000943203864153475	0.00451462110504508	0.0304885655641556	-0.0026282137259841
515	112.476921081543	-7.34250974655151	-5.6554970741272	-0.00425158534198999	-0.00295288790948689	0.031137915328145	-0.00197886489331722
516	111.17822265625	-6.3684868812561	-5.59056186676025	0.00126787810586393	0.00841071270406246	0.0155535480007529	0.00354059832170606
517	113.126274108887	-7.34250974655151	-5.78536653518677	-0.0026282137259841	0.00646266713738441	0.0171769186854362	0.00386527273803949
518	110.528877258301	-7.01783514022827	-5.59056186676025	0.0022419011220336	-0.000355493422830477	0.0106834331527352	0.00451462110504508
519	112.476921081543	-8.64120674133301	-5.07108306884766	-0.00782300252467394	-0.000680167751852423	-0.00132951640989631	0.0022419011220336
520	111.827575683594	-7.99185848236084	-5.52562713623047	-0.00717365415766835	-0.000680167751852423	-0.0100957229733467	-0.00327756232582033
521	112.476921081543	-7.99185848236084	-6.04510593414307	0.0246444288641214	0.00613799272105098	0.00873538758605719	0.00906006153672934
522	111.827575683594	-7.6671838760376	-6.17497587203979	-0.00360223650932312	0.0116574559360743	0.0149041991680861	-0.00327756232582033
523	111.827575683594	-7.34250974655151	-5.98017120361328	-0.00587495695799589	0.00808603875339031	0.0217223595827818	0.00451462110504508
524	110.528877258301	-6.04381227493286	-5.78536653518677	0.00906006153672934	0.00873538758605719	0.0226963832974434	-0.00327756232582033
525	111.827575683594	-7.34250974655151	-5.9152364730835	-0.00555028254166245	-3.08191010844894e-05	0.025618452578783	-0.00814767740666866
526	110.528877258301	-6.69316101074219	-5.85030126571655	0.00906006153672934	0.00516396993771195	0.0171769186854362	-3.08191010844894e-05
527	108.580833435059	-6.3684868812561	-6.36978054046631	0.00321592413820326	0.0113327819854021	0.0171769186854362	0.012956153601408
528	107.931480407715	-6.3684868812561	-6.36978054046631	0.000943203864153475	0.00678734155371785	0.000293855206109583	-0.00197886489331722
529	109.879524230957	-6.69316101074219	-6.11004114151001	-0.00782300252467394	0.00483929552137852	-0.00619963090866804	-0.000680167751852423
530	110.528877258301	-7.34250974655151	-5.9152364730835	0.012956153601408	-0.000680167751852423	-0.0230826959013939	0.00289124972186983
531	111.17822265625	-7.01783514022827	-6.23991060256958	0.0116574559360743	0.00321592413820326	-0.0201606266200542	0.00581331877037883
532	111.17822265625	-6.69316101074219	-6.17497587203979	0.00613799272105098	0.000618529506027699	-0.0172385573387146	-0.00230353930965066
533	113.126274108887	-7.01783514022827	-6.11004114151001	0.00548864435404539	0.0022419011220336	-0.0172385573387146	-0.00392691092565656
534	112.476921081543	-7.34250974655151	-6.04510593414307	-0.0146411629393697	-0.00782300252467394	-0.0295761823654175	-0.00555028254166245
535	112.476921081543	-7.01783514022827	-6.23991060256958	0.000943203864153475	-0.0104203969240189	-0.0237320438027382	-0.00944637414067984
536	109.879524230957	-5.71913814544678	-6.49965000152588	-0.00587495695799589	-0.00555028254166245	-0.00684897974133492	-0.00132951640989631
537	111.827575683594	-7.01783514022827	-5.6554970741272	-0.00230353930965066	-0.00360223650932312	-0.00490093370899558	0.00256657530553639
538	109.879524230957	-5.39446353912354	-5.85030126571655	-0.00522560812532902	-0.00879702530801296	-0.00814767740666866	-3.08191010844894e-05
539	109.879524230957	-6.3684868812561	-6.30484533309937	-0.00782300252467394	0.000943203864153475	0.00451462110504508	-0.00522560812532902
540	110.528877258301	-7.34250974655151	-6.17497587203979	-0.00392691092565656	-0.00652430532500148	0.00483929552137852	0.000293855206109583
541	111.17822265625	-7.34250974655151	-6.17497587203979	0.00256657530553639	0.00386527273803949	-0.0113944197073579	0.00873538758605719
542	111.17822265625	-7.34250974655151	-5.46069240570068	0.00548864435404539	0.00159255252219737	-0.00132951640989631	0.00451462110504508
543	110.528877258301	-6.3684868812561	-6.17497587203979	-0.00457625929266214	-0.00295288790948689	-0.000680167751852423	-0.00197886489331722
544	111.17822265625	-6.69316101074219	-5.98017120361328	-0.00295288790948689	-0.00197886489331722	-0.00977104809135199	0.0022419011220336
545	109.879524230957	-6.69316101074219	-6.11004114151001	0.00613799272105098	-0.00912170019000769	-0.00522560812532902	-0.00457625929266214
546	111.17822265625	-7.6671838760376	-6.36978054046631	0.00548864435404539	-0.0146411629393697	-0.00652430532500148	-0.00847235135734081
547	113.126274108887	-7.6671838760376	-6.04510593414307	-0.000680167751852423	-0.00749832857400179	0.00483929552137852	0.00483929552137852
548	109.879524230957	-6.3684868812561	-6.17497587203979	-0.00165419070981443	-0.0250307414680719	0.000293855206109583	-0.00100484199356288
549	110.528877258301	-7.01783514022827	-5.98017120361328	0.000943203864153475	0.00613799272105098	0.00126787810586393	-0.00327756232582033
550	111.827575683594	-7.01783514022827	-5.72043180465698	0.0126314787194133	-0.00522560812532902	0.000293855206109583	0.0022419011220336
551	111.17822265625	-7.01783514022827	-5.78536653518677	0.00776136433705688	-0.00587495695799589	0.00289124972186983	0.000618529506027699
552	111.17822265625	-6.3684868812561	-6.23991060256958	-0.00944637414067984	0.00483929552137852	0.00483929552137852	0.000293855206109583
553	111.17822265625	-7.01783514022827	-5.6554970741272	-0.0159398596733809	-0.00522560812532902	0.00808603875339031	0.00191722682211548
554	107.931480407715	-5.39446353912354	-5.6554970741272	-0.0243813935667276	0.00451462110504508	-0.00360223650932312	0.000943203864153475
555	109.230178833008	-6.04381227493286	-5.78536653518677	-0.00652430532500148	-3.08191010844894e-05	-0.0100957229733467	0.0100340843200684
556	110.528877258301	-6.04381227493286	-5.78536653518677	-0.0104203969240189	0.00906006153672934	-0.0133424662053585	0.000618529506027699
557	110.528877258301	-6.69316101074219	-5.78536653518677	-0.000355493422830477	0.0239950809627771	-0.00652430532500148	0.000293855206109583
558	112.476921081543	-6.3684868812561	-6.04510593414307	-0.00425158534198999	0.00321592413820326	-0.00847235135734081	-0.00490093370899558
559	110.528877258301	-5.39446353912354	-6.36978054046631	-0.0113944197073579	0.00516396993771195	-0.0130177913233638	0.00126787810586393
560	111.17822265625	-5.39446353912354	-6.56458520889282	-0.00555028254166245	-0.00230353930965066	-0.00392691092565656	0.000293855206109583
561	109.230178833008	-5.39446353912354	-6.36978054046631	0.0197743140161037	0.00321592413820326	-0.00782300252467394	0.0106834331527352
562	111.17822265625	-5.71913814544678	-6.75938940048218	0.00743668992072344	0.00581331877037883	-0.00425158534198999	0.000293855206109583
563	109.879524230957	-5.71913814544678	-6.17497587203979	0.00581331877037883	0.000293855206109583	0.00808603875339031	-0.000355493422830477
564	111.827575683594	-7.34250974655151	-5.9152364730835	0.000943203864153475	0.00678734155371785	0.00548864435404539	-0.00392691092565656
565	110.528877258301	-5.06978940963745	-6.49965000152588	0.00711201597005129	-0.00652430532500148	0.013930176384747	-0.00555028254166245
566	109.879524230957	-6.04381227493286	-6.17497587203979	0.00289124972186983	-0.00717365415766835	0.00321592413820326	0.00451462110504508
567	111.17822265625	-6.3684868812561	-5.52562713623047	0.0106834331527352	0.00418994715437293	0.0136055024340749	-0.00165419070981443
568	111.827575683594	-7.01783514022827	-6.11004114151001	0.00321592413820326	-0.00165419070981443	0.00743668992072344	-3.08191010844894e-05
569	110.528877258301	-6.3684868812561	-6.11004114151001	0.00711201597005129	-0.000680167751852423	0.00711201597005129	-0.00425158534198999
570	109.230178833008	-7.34250974655151	-6.04510593414307	0.00256657530553639	-0.00847235135734081	0.00808603875339031	0.00126787810586393
571	112.476921081543	-7.6671838760376	-6.04510593414307	-0.0113944197073579	-0.0120437685400248	0.00386527273803949	0.00776136433705688
572	110.528877258301	-7.34250974655151	-5.6554970741272	0.00256657530553639	-0.00197886489331722	0.00191722682211548	-0.00132951640989631
573	109.879524230957	-6.04381227493286	-5.78536653518677	-0.0133424662053585	-0.000355493422830477	0.00613799272105098	-0.00295288790948689
574	109.879524230957	-5.39446353912354	-6.30484533309937	-0.0136671401560307	0.00191722682211548	0.000293855206109583	-0.00295288790948689
575	109.879524230957	-5.71913814544678	-6.17497587203979	0.00516396993771195	0.00646266713738441	-0.00749832857400179	-0.00197886489331722
576	111.827575683594	-6.3684868812561	-6.04510593414307	-0.00587495695799589	0.00451462110504508	0.000293855206109583	0.00126787810586393
577	107.282135009766	-5.71913814544678	-6.36978054046631	-0.0100957229733467	0.0175015944987535	0.0285405199974775	0.00483929552137852
578	109.879524230957	-6.69316101074219	-6.17497587203979	-0.00847235135734081	0.00711201597005129	0.076592318713665	0.0022419011220336
579	108.580833435059	-6.04381227493286	-6.17497587203979	0.0746442750096321	0.00711201597005129	0.0830858051776886	0.000293855206109583
580	108.580833435059	-5.71913814544678	-6.56458520889282	0.0123068047687411	0.00873538758605719	0.0223717093467712	-0.00100484199356288
581	108.580833435059	-5.06978940963745	-6.43471527099609	-0.00425158534198999	0.0162028968334198	0.00354059832170606	-0.000680167751852423
582	111.17822265625	-5.71913814544678	-5.9152364730835	0.00711201597005129	0.0162028968334198	-0.0286021586507559	-0.00522560812532902
583	111.17822265625	-5.71913814544678	-5.85030126571655	-0.0123684434220195	0.0136055024340749	-0.0698357969522476	0.00159255252219737
584	111.827575683594	-6.3684868812561	-6.11004114151001	-0.00749832857400179	0.0106834331527352	-0.0902902781963348	-0.00327756232582033
585	111.17822265625	-6.3684868812561	-6.43471527099609	0.00354059832170606	0.00581331877037883	-0.0847708135843277	-0.00847235135734081
586	110.528877258301	-6.3684868812561	-6.17497587203979	0.00841071270406246	-3.08191010844894e-05	-0.0613942667841911	0.00711201597005129
587	110.528877258301	-5.71913814544678	-6.56458520889282	0.00646266713738441	0.00321592413820326	-0.0347709693014622	-0.000680167751852423
588	111.17822265625	-6.69316101074219	-6.11004114151001	-0.00230353930965066	-0.00425158534198999	-0.0165892094373703	-0.00457625929266214
589	111.827575683594	-5.39446353912354	-5.72043180465698	0.00613799272105098	-0.00392691092565656	-0.0104203969240189	-0.00425158534198999
590	109.230178833008	-4.74511528015137	-5.85030126571655	0.00483929552137852	-0.00814767740666866	-0.00197886489331722	-0.00197886489331722
591	109.879524230957	-5.71913814544678	-5.6554970741272	-0.00522560812532902	-0.00782300252467394	-0.0143164889886975	-0.00197886489331722
592	109.879524230957	-5.39446353912354	-5.9152364730835	0.00159255252219737	-0.000680167751852423	0.0158782228827477	0.00483929552137852
593	110.528877258301	-6.3684868812561	-5.6554970741272	-0.00944637414067984	-0.00619963090866804	0.0460729338228703	-0.00522560812532902
594	111.827575683594	-7.6671838760376	-6.23991060256958	0.000943203864153475	-0.00717365415766835	0.0671767666935921	-0.00327756232582033
595	111.827575683594	-7.34250974655151	-5.6554970741272	-0.000355493422830477	-0.0107450718060136	0.06393001973629	-0.00847235135734081
596	110.528877258301	-5.39446353912354	-5.98017120361328	-0.0100957229733467	-0.00490093370899558	0.040228795260191	0.000618529506027699
597	109.879524230957	-5.39446353912354	-6.36978054046631	-0.0026282137259841	0.000293855206109583	0.0467222817242146	0.00159255252219737
598	109.879524230957	-5.39446353912354	-6.30484533309937	-0.00587495695799589	-0.00327756232582033	0.00191722682211548	-0.00132951640989631
599	111.17822265625	-5.39446353912354	-6.11004114151001	-0.0113944197073579	-3.08191010844894e-05	-0.00327756232582033	0.00191722682211548
600	110.528877258301	-6.3684868812561	-5.9152364730835	-0.0247060675173998	0.00159255252219737	-0.017887907102704	-0.000680167751852423
601	109.230178833008	-6.04381227493286	-5.85030126571655	0.000943203864153475	0.0100340843200684	-0.0334722734987736	-0.00490093370899558
602	108.580833435059	-6.3684868812561	-5.78536653518677	-0.0185372550040483	0.00906006153672934	-0.0324982516467571	0.000618529506027699
603	109.230178833008	-6.3684868812561	-6.17497587203979	0.00711201597005129	0.00483929552137852	-0.0217839982360601	-0.00814767740666866
604	109.879524230957	-5.39446353912354	-6.30484533309937	0.00451462110504508	0.000943203864153475	-0.0165892094373703	-0.000680167751852423
605	112.476921081543	-6.69316101074219	-6.43471527099609	-0.00100484199356288	-0.00360223650932312	-0.00425158534198999	-0.00652430532500148
606	110.528877258301	-6.04381227493286	-5.98017120361328	0.0142548503354192	-0.00392691092565656	0.00548864435404539	0.0022419011220336
607	111.17822265625	-5.39446353912354	-6.11004114151001	-0.0120437685400248	0.00808603875339031	-0.00327756232582033	-0.00360223650932312
608	109.879524230957	-4.74511528015137	-6.11004114151001	-0.00814767740666866	0.000293855206109583	0.00483929552137852	-0.00295288790948689
609	111.17822265625	-6.3684868812561	-6.49965000152588	0.00808603875339031	-0.0026282137259841	-0.00912170019000769	0.00581331877037883
610	111.827575683594	-5.71913814544678	-6.82432460784912	-0.0152905117720366	-0.00100484199356288	-0.00295288790948689	0.000618529506027699
611	109.879524230957	-5.06978940963745	-6.43471527099609	0.000618529506027699	0.00581331877037883	-0.0117190945893526	0.00289124972186983
612	110.528877258301	-5.39446353912354	-6.36978054046631	-0.00912170019000769	0.00646266713738441	-0.00555028254166245	0.00159255252219737
613	111.827575683594	-6.69316101074219	-6.17497587203979	0.00354059832170606	0.0103587592020631	-0.0143164889886975	0.00613799272105098
614	112.476921081543	-6.3684868812561	-5.78536653518677	-0.00782300252467394	-0.00295288790948689	-0.0334722734987736	-0.00100484199356288
615	111.17822265625	-7.01783514022827	-5.98017120361328	-0.00327756232582033	-0.0026282137259841	-0.0331475995481014	-0.00230353930965066
616	109.879524230957	-6.3684868812561	-6.36978054046631	-0.00360223650932312	0.000943203864153475	-0.0341216214001179	0.00191722682211548
617	110.528877258301	-7.34250974655151	-6.30484533309937	0.00159255252219737	0.00451462110504508	-0.0311995539814234	0.000293855206109583
618	110.528877258301	-6.3684868812561	-6.23991060256958	-0.00197886489331722	-0.00295288790948689	-0.0188619289547205	-0.00295288790948689
619	109.230178833008	-5.39446353912354	-6.11004114151001	-0.00327756232582033	0.000943203864153475	-0.0130177913233638	0.00386527273803949
620	109.230178833008	-6.69316101074219	-5.6554970741272	-0.00782300252467394	0.000293855206109583	-0.00814767740666866	0.00646266713738441
621	110.528877258301	-6.3684868812561	-5.3957576751709	0.00581331877037883	0.00191722682211548	0.00191722682211548	0.00418994715437293
622	108.580833435059	-5.39446353912354	-5.6554970741272	-0.0169138833880424	0.00776136433705688	-0.00295288790948689	0.0100340843200684
623	108.580833435059	-6.04381227493286	-5.72043180465698	-0.00165419070981443	0.00613799272105098	0.012956153601408	0.00289124972186983
624	108.580833435059	-6.04381227493286	-5.72043180465698	-0.0165892094373703	-0.00295288790948689	0.0191249661147594	-0.00100484199356288
625	108.580833435059	-6.04381227493286	-5.52562713623047	-0.00814767740666866	-0.000680167751852423	0.0321119390428066	0.00289124972186983
626	107.931480407715	-5.06978940963745	-6.11004114151001	0.00548864435404539	-0.00230353930965066	0.0317872650921345	0.000618529506027699
627	111.17822265625	-6.69316101074219	-5.6554970741272	0.00321592413820326	0.000293855206109583	0.0223717093467712	0.00256657530553639
628	109.879524230957	-5.71913814544678	-6.36978054046631	0.00613799272105098	-0.00392691092565656	0.0158782228827477	-0.00425158534198999
629	111.827575683594	-6.69316101074219	-5.52562713623047	0.0103587592020631	-0.00522560812532902	-0.0139918150380254	-0.00132951640989631
630	111.17822265625	-6.3684868812561	-6.23991060256958	0.0223717093467712	0.000943203864153475	-0.0123684434220195	-0.00327756232582033
631	109.879524230957	-6.3684868812561	-6.49965000152588	-0.0149658378213644	-0.0100957229733467	-0.0243813935667276	0.00256657530553639
632	111.17822265625	-6.69316101074219	-6.43471527099609	0.011982130818069	0.00289124972186983	-0.0282774847000837	0.000943203864153475
633	110.528877258301	-7.01783514022827	-6.11004114151001	0.00548864435404539	0.00256657530553639	-0.021459324285388	-0.00684897974133492
634	112.476921081543	-7.34250974655151	-6.17497587203979	-0.00100484199356288	0.00873538758605719	-0.0117190945893526	-0.00230353930965066
635	109.230178833008	-5.71913814544678	-6.30484533309937	-0.00847235135734081	0.00548864435404539	-0.00555028254166245	-0.00197886489331722
636	111.827575683594	-7.34250974655151	-6.23991060256958	-3.08191010844894e-05	0.00548864435404539	-0.00684897974133492	0.00483929552137852
637	111.17822265625	-6.69316101074219	-6.30484533309937	-0.000680167751852423	0.01100810803473	-0.00230353930965066	0.00483929552137852
638	111.827575683594	-7.01783514022827	-5.85030126571655	0.000943203864153475	0.00776136433705688	-0.00425158534198999	-0.000680167751852423
639	110.528877258301	-6.69316101074219	-5.98017120361328	-0.00230353930965066	0.00354059832170606	0.012956153601408	-0.00360223650932312
640	110.528877258301	-7.34250974655151	-5.9152364730835	-0.00327756232582033	-0.00100484199356288	-0.000355493422830477	0.000293855206109583
641	109.230178833008	-7.01783514022827	-6.43471527099609	0.0106834331527352	-0.00132951640989631	0.00256657530553639	0.00743668992072344
642	110.528877258301	-6.69316101074219	-6.36978054046631	-3.08191010844894e-05	0.00483929552137852	0.00418994715437293	0.0022419011220336
643	113.126274108887	-7.01783514022827	-5.52562713623047	-0.0149658378213644	0.00613799272105098	0.0149041991680861	0.00126787810586393
644	110.528877258301	-7.01783514022827	-5.98017120361328	-0.0198359526693821	-3.08191010844894e-05	0.0022419011220336	-0.00360223650932312
645	110.528877258301	-6.3684868812561	-6.17497587203979	0.00256657530553639	-0.00782300252467394	0.00483929552137852	-0.00327756232582033
646	109.230178833008	-5.39446353912354	-6.23991060256958	-0.00392691092565656	-3.08191010844894e-05	-0.0026282137259841	-0.00652430532500148
647	109.230178833008	-7.01783514022827	-6.04510593414307	0.0022419011220336	-3.08191010844894e-05	0.00743668992072344	-0.00100484199356288
648	107.282135009766	-5.71913814544678	-6.49965000152588	-0.00652430532500148	-0.00392691092565656	0.0100340843200684	-0.00555028254166245
649	109.230178833008	-7.01783514022827	-6.04510593414307	-0.00457625929266214	-0.00457625929266214	0.00776136433705688	-0.00392691092565656
650	111.827575683594	-7.34250974655151	-6.17497587203979	0.000618529506027699	-0.00295288790948689	-0.00684897974133492	0.00191722682211548
651	112.476921081543	-6.3684868812561	-6.56458520889282	0.0200989879667759	-0.00197886489331722	0.00906006153672934	-0.0026282137259841
652	111.17822265625	-6.3684868812561	-5.9152364730835	0.00354059832170606	-0.000355493422830477	0.0106834331527352	0.00646266713738441
653	111.17822265625	-5.71913814544678	-6.17497587203979	0.00516396993771195	0.00743668992072344	0.0123068047687411	-0.00490093370899558
654	112.476921081543	-7.34250974655151	-6.30484533309937	-0.0107450718060136	-0.000680167751852423	0.00841071270406246	-0.00684897974133492
655	111.17822265625	-7.01783514022827	-5.78536653518677	-0.0026282137259841	0.00159255252219737	0.00548864435404539	-0.0100957229733467
656	111.827575683594	-7.34250974655151	-5.72043180465698	-0.0162645354866982	0.00711201597005129	-0.00197886489331722	0.00418994715437293
657	110.528877258301	-5.71913814544678	-5.98017120361328	-0.00132951640989631	0.00711201597005129	0.00873538758605719	0.00126787810586393
658	110.528877258301	-6.3684868812561	-5.3957576751709	-0.00165419070981443	0.00970941036939621	0.0145795252174139	-0.000680167751852423
659	110.528877258301	-6.3684868812561	-5.33082246780396	-0.00717365415766835	-0.00327756232582033	0.00678734155371785	-0.00814767740666866
660	109.879524230957	-6.3684868812561	-5.59056186676025	-0.0191866029053926	0.00321592413820326	0.00711201597005129	0.000943203864153475
661	110.528877258301	-6.69316101074219	-5.85030126571655	0.0304885655641556	0.00483929552137852	0.000293855206109583	0.00646266713738441
662	109.230178833008	-7.01783514022827	-6.17497587203979	0.000293855206109583	0.00678734155371785	0.00873538758605719	0.00256657530553639
663	112.476921081543	-8.64120674133301	-5.98017120361328	0.0132808275520802	-0.00425158534198999	-0.00392691092565656	-3.08191010844894e-05
664	110.528877258301	-7.6671838760376	-6.17497587203979	-0.00847235135734081	-0.0104203969240189	-0.00457625929266214	-3.08191010844894e-05
665	110.528877258301	-7.34250974655151	-5.85030126571655	-0.00100484199356288	-0.00587495695799589	-0.00132951640989631	0.00483929552137852
666	111.17822265625	-6.3684868812561	-6.23991060256958	0.031137915328145	-0.00197886489331722	0.013930176384747	-0.000680167751852423
667	110.528877258301	-7.34250974655151	-6.11004114151001	0.00321592413820326	-0.00100484199356288	0.0213976856321096	0.00386527273803949
668	111.827575683594	-6.69316101074219	-6.56458520889282	0.0022419011220336	-0.000680167751852423	0.0489950031042099	-0.00652430532500148
669	109.230178833008	-6.04381227493286	-6.30484533309937	0.00256657530553639	-0.00619963090866804	0.0379560738801956	0.00256657530553639
670	109.879524230957	-7.34250974655151	-5.9152364730835	0.00906006153672934	-0.00132951640989631	0.00743668992072344	-0.00555028254166245
671	107.931480407715	-7.34250974655151	-5.72043180465698	-0.00912170019000769	0.00451462110504508	0.0103587592020631	0.00386527273803949
672	111.17822265625	-7.6671838760376	-6.11004114151001	0.00581331877037883	0.00938473641872406	-0.0117190945893526	0.00516396993771195
673	110.528877258301	-6.69316101074219	-6.30484533309937	0.00581331877037883	0.00548864435404539	-0.00197886489331722	0.00191722682211548
674	111.827575683594	-7.01783514022827	-5.98017120361328	-0.00392691092565656	0.00841071270406246	0.0149041991680861	0.0100340843200684
675	110.528877258301	-6.3684868812561	-6.62951993942261	-0.0117190945893526	0.0022419011220336	0.0330859608948231	-0.00522560812532902
676	109.879524230957	-6.69316101074219	-6.30484533309937	0.00159255252219737	0.00386527273803949	0.0194496400654316	0.000943203864153475
677	111.17822265625	-6.04381227493286	-6.23991060256958	-0.000680167751852423	0.0103587592020631	0.00289124972186983	-0.00425158534198999
678	110.528877258301	-6.3684868812561	-6.23991060256958	-0.00360223650932312	0.00516396993771195	-0.0337969474494457	0.000943203864153475
679	111.17822265625	-6.69316101074219	-6.43471527099609	0.00126787810586393	0.00743668992072344	-0.0581475235521793	-0.00555028254166245
680	109.879524230957	-6.69316101074219	-6.30484533309937	-0.00619963090866804	0.00256657530553639	-0.0714591667056084	0.0022419011220336
681	111.827575683594	-6.3684868812561	-6.36978054046631	0.00581331877037883	0.000618529506027699	-0.0747059136629105	0.00289124972186983
682	109.879524230957	-5.39446353912354	-6.17497587203979	0.00906006153672934	0.0113327819854021	-0.0646410062909126	0.00289124972186983
683	111.827575683594	-6.69316101074219	-6.17497587203979	0.00646266713738441	0.013930176384747	-0.0490566417574883	-0.00425158534198999
684	109.879524230957	-6.3684868812561	-5.98017120361328	0.000943203864153475	-0.00100484199356288	-0.0341216214001179	-0.00360223650932312
685	110.528877258301	-7.34250974655151	-6.36978054046631	0.00646266713738441	-0.0100957229733467	-0.0253554154187441	-0.00360223650932312
686	112.476921081543	-8.31653213500977	-6.23991060256958	0.0132808275520802	-0.0136671401560307	-0.00912170019000769	0.00321592413820326
687	109.879524230957	-7.6671838760376	-6.23991060256958	0.00321592413820326	-0.00587495695799589	-0.00587495695799589	-0.000355493422830477
688	111.827575683594	-8.64120674133301	-5.52562713623047	0.011982130818069	-0.00879702530801296	-0.000355493422830477	-0.00425158534198999
689	109.879524230957	-6.69316101074219	-6.17497587203979	0.0577612072229385	-0.00360223650932312	-0.00230353930965066	-0.00295288790948689
690	110.528877258301	-6.04381227493286	-6.04510593414307	-0.00879702530801296	-0.00457625929266214	-0.00782300252467394	-0.00392691092565656
691	110.528877258301	-6.3684868812561	-5.52562713623047	-0.00360223650932312	0.0022419011220336	0.00743668992072344	0.000943203864153475
692	109.879524230957	-6.3684868812561	-5.78536653518677	-0.00197886489331722	0.0116574559360743	0.0408781431615353	0.00776136433705688
693	107.931480407715	-5.71913814544678	-5.9152364730835	-0.00230353930965066	-0.000355493422830477	0.0850338488817215	0.000943203864153475
694	107.931480407715	-7.34250974655151	-5.6554970741272	-0.0133424662053585	0.00159255252219737	0.0301638916134834	0.00418994715437293
695	109.230178833008	-7.01783514022827	-5.72043180465698	-0.0107450718060136	-0.000355493422830477	-0.0026282137259841	-0.00100484199356288
696	109.879524230957	-7.6671838760376	-5.33082246780396	-0.00360223650932312	0.0152288740500808	-0.0100957229733467	0.00613799272105098
697	108.580833435059	-6.3684868812561	-5.98017120361328	-0.00165419070981443	0.00321592413820326	-0.0360696688294411	-0.00425158534198999
698	111.827575683594	-7.01783514022827	-6.11004114151001	0.00321592413820326	0.0155535480007529	-0.0487319678068161	0.00808603875339031
699	112.476921081543	-7.01783514022827	-6.23991060256958	-0.000680167751852423	0.0123068047687411	-0.0555501282215118	0.00354059832170606
700	111.17822265625	-6.69316101074219	-6.43471527099609	0.000293855206109583	0.00776136433705688	-0.038017712533474	-0.000355493422830477
701	112.476921081543	-6.3684868812561	-6.36978054046631	0.00678734155371785	0.00418994715437293	-0.0393164120614529	0.00548864435404539
702	111.827575683594	-6.3684868812561	-6.43471527099609	-0.000680167751852423	0.00938473641872406	-0.0133424662053585	0.000293855206109583
703	113.126274108887	-6.69316101074219	-5.98017120361328	-0.00425158534198999	0.00418994715437293	0.0103587592020631	0.00159255252219737
704	111.827575683594	-6.69316101074219	-5.98017120361328	-0.00132951640989631	-0.00652430532500148	0.0175015944987535	-0.00490093370899558
705	111.827575683594	-7.34250974655151	-6.04510593414307	0.0168522447347641	-0.00652430532500148	0.00159255252219737	-0.00392691092565656
706	111.827575683594	-7.01783514022827	-6.17497587203979	0.0100340843200684	-0.00814767740666866	-0.0217839982360601	-0.00522560812532902
707	109.879524230957	-6.04381227493286	-6.23991060256958	-3.08191010844894e-05	-0.00587495695799589	-0.0406151078641415	-0.00555028254166245
708	111.827575683594	-7.34250974655151	-6.11004114151001	0.00841071270406246	-0.0026282137259841	-0.0393164120614529	-0.00132951640989631
709	112.476921081543	-7.99185848236084	-6.11004114151001	-0.00392691092565656	-0.0172385573387146	-0.0331475995481014	-0.00490093370899558
710	111.17822265625	-7.6671838760376	-6.23991060256958	0.00191722682211548	-0.0107450718060136	-0.0302255302667618	-0.00587495695799589
711	111.17822265625	-7.34250974655151	-6.69445466995239	-0.00197886489331722	-0.00425158534198999	-0.00782300252467394	-0.00100484199356288
712	110.528877258301	-7.34250974655151	-6.43471527099609	-0.00749832857400179	-0.00327756232582033	-0.00230353930965066	0.00386527273803949
713	111.827575683594	-7.34250974655151	-6.36978054046631	-0.0175632312893867	-0.00132951640989631	0.01847561635077	-0.00944637414067984
714	111.827575683594	-7.6671838760376	-6.04510593414307	-0.00425158534198999	0.0022419011220336	0.0191249661147594	-0.00522560812532902
715	112.476921081543	-7.01783514022827	-6.04510593414307	-0.00717365415766835	-0.00132951640989631	0.0200989879667759	-0.00684897974133492
716	109.230178833008	-6.04381227493286	-5.78536653518677	-0.0120437685400248	-0.000680167751852423	0.0210730116814375	-0.00327756232582033
717	110.528877258301	-6.69316101074219	-6.23991060256958	-0.00652430532500148	0.00289124972186983	0.0175015944987535	0.00354059832170606
718	109.230178833008	-6.04381227493286	-6.49965000152588	-0.0146411629393697	0.0113327819854021	0.0100340843200684	0.00354059832170606
719	110.528877258301	-6.69316101074219	-6.11004114151001	-0.00457625929266214	-0.00165419070981443	0.0103587592020631	0.00289124972186983
720	111.17822265625	-6.69316101074219	-6.11004114151001	-0.00652430532500148	0.00548864435404539	0.000618529506027699	0.00126787810586393
721	111.827575683594	-7.6671838760376	-5.78536653518677	0.012956153601408	-0.00360223650932312	-0.00360223650932312	0.0022419011220336
722	111.17822265625	-7.01783514022827	-5.85030126571655	0.00418994715437293	0.00159255252219737	0.000618529506027699	0.00418994715437293
723	111.17822265625	-7.34250974655151	-5.78536653518677	-3.08191010844894e-05	0.00159255252219737	-0.00782300252467394	0.00191722682211548
724	109.879524230957	-6.04381227493286	-6.43471527099609	-0.00327756232582033	0.000943203864153475	0.00548864435404539	-0.00587495695799589
725	110.528877258301	-7.01783514022827	-5.85030126571655	0.00906006153672934	-0.00425158534198999	-0.000355493422830477	-0.00230353930965066
726	111.17822265625	-6.04381227493286	-6.43471527099609	0.00678734155371785	-0.00100484199356288	0.00711201597005129	-0.000680167751852423
727	112.476921081543	-6.69316101074219	-6.30484533309937	0.00711201597005129	0.00126787810586393	-0.00360223650932312	0.00256657530553639
728	111.17822265625	-6.04381227493286	-6.30484533309937	0.00841071270406246	-0.00295288790948689	-0.00587495695799589	-0.00327756232582033
729	111.827575683594	-6.69316101074219	-5.85030126571655	0.0132808275520802	-0.00295288790948689	-0.00230353930965066	0.00289124972186983
730	111.827575683594	-7.34250974655151	-5.52562713623047	-0.0143164889886975	-0.0104203969240189	-0.00165419070981443	0.00159255252219737
731	112.476921081543	-6.69316101074219	-5.72043180465698	0.00483929552137852	-0.00555028254166245	0.000293855206109583	0.0022419011220336
732	111.17822265625	-7.6671838760376	-5.52562713623047	0.00386527273803949	0.00159255252219737	0.00548864435404539	0.000943203864153475
733	111.827575683594	-8.64120674133301	-6.11004114151001	0.00159255252219737	-0.00684897974133492	0.00743668992072344	-0.00879702530801296
734	109.230178833008	-7.01783514022827	-5.9152364730835	-0.00814767740666866	-0.00619963090866804	0.0126314787194133	-0.00360223650932312
735	110.528877258301	-6.69316101074219	-5.9152364730835	-0.00360223650932312	-0.00879702530801296	0.00321592413820326	-0.00165419070981443
736	109.879524230957	-6.3684868812561	-5.98017120361328	0.00159255252219737	0.00613799272105098	0.0116574559360743	0.00321592413820326
737	112.476921081543	-7.01783514022827	-6.04510593414307	-0.00912170019000769	0.00646266713738441	-0.00327756232582033	0.000618529506027699
738	110.528877258301	-5.39446353912354	-6.36978054046631	-0.00165419070981443	0.00159255252219737	-0.00100484199356288	-0.00749832857400179
739	109.230178833008	-6.3684868812561	-6.17497587203979	0.000943203864153475	0.00613799272105098	-0.00327756232582033	-0.00879702530801296
740	108.580833435059	-6.3684868812561	-6.11004114151001	-0.0146411629393697	0.00354059832170606	0.00906006153672934	-0.00814767740666866
741	107.931480407715	-6.3684868812561	-5.98017120361328	0.000943203864153475	0.00711201597005129	0.00873538758605719	0.000618529506027699
742	107.931480407715	-6.04381227493286	-5.98017120361328	-0.0104203969240189	0.00776136433705688	0.0100340843200684	0.00938473641872406
743	108.580833435059	-6.04381227493286	-6.36978054046631	-0.0126931173726916	0.00386527273803949	0.0152288740500808	0.00581331877037883
744	112.476921081543	-7.01783514022827	-6.43471527099609	0.0181509424000978	0.00191722682211548	0.0113327819854021	0.00126787810586393
745	111.17822265625	-6.04381227493286	-6.36978054046631	0.00483929552137852	0.00289124972186983	0.0100340843200684	-0.00295288790948689
746	111.17822265625	-5.71913814544678	-6.23991060256958	0.00581331877037883	0.00678734155371785	0.0265924744307995	0.00451462110504508
747	110.528877258301	-6.69316101074219	-6.11004114151001	0.00776136433705688	-0.00425158534198999	0.01847561635077	0.00354059832170606
748	112.476921081543	-6.3684868812561	-6.23991060256958	0.0126314787194133	0.00548864435404539	0.01847561635077	0.00613799272105098
749	110.528877258301	-5.71913814544678	-6.36978054046631	-0.00425158534198999	-0.000355493422830477	0.000293855206109583	-0.00717365415766835
750	109.879524230957	-7.01783514022827	-6.17497587203979	-0.00425158534198999	-0.0026282137259841	-0.0292515084147453	0.0022419011220336
751	111.17822265625	-7.01783514022827	-6.23991060256958	0.000943203864153475	0.00289124972186983	-0.0130177913233638	-0.00490093370899558
752	110.528877258301	-7.01783514022827	-5.9152364730835	0.00418994715437293	0.0116574559360743	-0.0185372550040483	0.00386527273803949
753	110.528877258301	-6.3684868812561	-6.23991060256958	0.00581331877037883	0.0103587592020631	-0.0383423902094364	-3.08191010844894e-05
754	109.230178833008	-6.04381227493286	-6.11004114151001	-0.00100484199356288	0.01100810803473	-0.0565241500735283	-0.00132951640989631
755	110.528877258301	-7.01783514022827	-5.98017120361328	-0.0100957229733467	0.00418994715437293	-0.068537101149559	0.00483929552137852
756	111.17822265625	-7.6671838760376	-6.36978054046631	-0.0107450718060136	0.0155535480007529	-0.0529527328908443	0.00938473641872406
757	110.528877258301	-7.6671838760376	-6.30484533309937	-0.000355493422830477	0.000943203864153475	-0.017887907102704	-0.00230353930965066
758	111.827575683594	-7.99185848236084	-6.36978054046631	-0.00230353930965066	0.00256657530553639	0.0217223595827818	-0.00879702530801296
759	111.17822265625	-7.34250974655151	-6.23991060256958	0.00613799272105098	-0.00100484199356288	0.0688001364469528	-0.00100484199356288
760	110.528877258301	-6.69316101074219	-6.17497587203979	0.00743668992072344	-0.00522560812532902	0.0733455792069435	-0.00457625929266214
761	109.879524230957	-6.3684868812561	-5.46069240570068	-0.0113944197073579	0.00256657530553639	0.0363327041268349	0.00451462110504508
762	109.879524230957	-6.69316101074219	-6.23991060256958	-0.00360223650932312	0.00159255252219737	-0.00360223650932312	-0.00165419070981443
763	111.17822265625	-7.01783514022827	-6.11004114151001	-0.00977104809135199	0.00321592413820326	-0.0341216214001179	0.000943203864153475
764	109.879524230957	-7.01783514022827	-5.59056186676025	-0.00619963090866804	-0.00165419070981443	-0.03444629535079	-0.00100484199356288
765	107.282135009766	-6.04381227493286	-6.43471527099609	-0.00684897974133492	0.00581331877037883	-0.0574981719255447	-0.00392691092565656
766	110.528877258301	-7.34250974655151	-6.17497587203979	-0.000355493422830477	-0.00392691092565656	-0.0441865250468254	-0.00457625929266214
767	107.931480407715	-5.71913814544678	-5.98017120361328	-0.00197886489331722	0.000293855206109583	-0.0419138073921204	-0.00457625929266214
768	111.17822265625	-7.34250974655151	-5.6554970741272	0.00126787810586393	-0.00327756232582033	-0.0302255302667618	0.00548864435404539
769	110.528877258301	-6.04381227493286	-6.43471527099609	-0.00749832857400179	0.00321592413820326	-0.00782300252467394	-0.00392691092565656
770	109.879524230957	-6.04381227493286	-6.30484533309937	0.000618529506027699	-0.0113944197073579	0.00159255252219737	-0.00555028254166245
771	110.528877258301	-6.3684868812561	-6.49965000152588	0.0126314787194133	-0.00587495695799589	0.0288651939481497	0.00841071270406246
772	109.879524230957	-6.04381227493286	-5.98017120361328	0.0123068047687411	-0.0201606266200542	0.0327612869441509	0.00646266713738441
773	110.528877258301	-6.3684868812561	-6.69445466995239	-0.0139918150380254	-0.00717365415766835	0.029189869761467	0.00256657530553639
774	111.827575683594	-6.69316101074219	-6.17497587203979	-0.00392691092565656	-0.00555028254166245	0.0269171483814716	0.00289124972186983
775	113.126274108887	-7.34250974655151	-6.43471527099609	-0.00327756232582033	-0.00425158534198999	0.020423661917448	0.00841071270406246
776	111.827575683594	-6.69316101074219	-6.23991060256958	-0.00360223650932312	0.00289124972186983	0.0246444288641214	-0.00230353930965066
777	109.879524230957	-6.3684868812561	-6.23991060256958	-0.00230353930965066	0.00451462110504508	0.0252937767654657	0.00386527273803949
778	111.17822265625	-7.01783514022827	-5.98017120361328	-0.00197886489331722	0.00354059832170606	0.0304885655641556	-0.00717365415766835
779	111.17822265625	-7.6671838760376	-5.78536653518677	0.00386527273803949	0.0022419011220336	0.0967221260070801	-0.00684897974133492
780	111.17822265625	-7.6671838760376	-6.04510593414307	-0.00522560812532902	-0.00490093370899558	0.105813004076481	-0.00555028254166245
781	112.476921081543	-7.6671838760376	-5.98017120361328	0.00256657530553639	-0.00879702530801296	0.0597092546522617	0.00418994715437293
782	113.126274108887	-8.64120674133301	-6.30484533309937	-0.00360223650932312	-0.00230353930965066	0.0282158460468054	-0.00230353930965066
783	112.476921081543	-7.99185848236084	-6.17497587203979	0.0181509424000978	0.00159255252219737	-0.0156151866540313	0.00418994715437293
784	112.476921081543	-7.6671838760376	-6.11004114151001	-0.00392691092565656	0.0136055024340749	-0.0354203209280968	0.00483929552137852
785	112.476921081543	-7.01783514022827	-5.98017120361328	0.00321592413820326	0.0181509424000978	-0.0532774068415165	-0.00230353930965066
786	111.827575683594	-7.6671838760376	-5.9152364730835	0.012956153601408	0.00906006153672934	-0.048407293856144	0.00418994715437293
787	109.230178833008	-6.04381227493286	-5.9152364730835	0.00483929552137852	0.00970941036939621	-0.0279528107494116	-0.00392691092565656
788	109.879524230957	-7.01783514022827	-5.72043180465698	-0.00165419070981443	0.01100810803473	-0.0110697457566857	-0.000680167751852423
789	108.580833435059	-7.34250974655151	-6.17497587203979	-0.0026282137259841	0.013930176384747	-0.00782300252467394	-0.00944637414067984
790	107.931480407715	-6.04381227493286	-6.36978054046631	0.0022419011220336	0.00873538758605719	-0.0221086721867323	-0.00165419070981443
791	109.230178833008	-6.04381227493286	-6.56458520889282	-0.0185372550040483	0.00906006153672934	-0.0263294391334057	-0.000680167751852423
792	109.230178833008	-6.04381227493286	-6.56458520889282	0.00256657530553639	0.00743668992072344	-0.0435371771454811	0.00548864435404539
793	112.476921081543	-6.3684868812561	-6.36978054046631	0.000293855206109583	0.00483929552137852	-0.0662643760442734	-0.00522560812532902
794	111.827575683594	-7.34250974655151	-6.11004114151001	0.00711201597005129	-0.00165419070981443	-0.038017712533474	-0.00230353930965066
795	112.476921081543	-7.6671838760376	-6.36978054046631	-0.00684897974133492	-0.00295288790948689	-0.0458098985254765	-0.00100484199356288
796	109.879524230957	-7.01783514022827	-6.36978054046631	0.00256657530553639	-0.00490093370899558	-0.0318489037454128	-0.00230353930965066
797	111.17822265625	-6.69316101074219	-6.56458520889282	0.00289124972186983	-0.00327756232582033	-0.0107450718060136	-0.000355493422830477
798	110.528877258301	-6.04381227493286	-6.11004114151001	0.00126787810586393	-0.0341216214001179	0.0259431265294552	0.00354059832170606
799	111.17822265625	-7.6671838760376	-5.46069240570068	-0.00392691092565656	-0.00230353930965066	0.0996441915631294	-0.00457625929266214
800	112.476921081543	-7.99185848236084	-5.33082246780396	-0.00165419070981443	-0.00717365415766835	0.0804884135723114	-0.00425158534198999
801	112.476921081543	-7.34250974655151	-5.33082246780396	-0.00555028254166245	0.00289124972186983	0.0207483377307653	0.00126787810586393
802	111.827575683594	-7.99185848236084	-5.72043180465698	-0.00490093370899558	0.000293855206109583	-0.0120437685400248	-0.00230353930965066
803	111.827575683594	-7.99185848236084	-5.6554970741272	0.00191722682211548	0.00159255252219737	-0.0513293594121933	-0.0026282137259841
804	111.827575683594	-7.6671838760376	-5.78536653518677	0.00159255252219737	-0.00782300252467394	-0.063342310488224	-0.00587495695799589
805	111.827575683594	-8.31653213500977	-5.46069240570068	0.00841071270406246	-0.0120437685400248	-0.0730825439095497	0.00711201597005129
806	111.827575683594	-8.64120674133301	-5.33082246780396	0.0126314787194133	-0.0143164889886975	-0.0678877532482147	0.00483929552137852
807	110.528877258301	-6.69316101074219	-5.46069240570068	0.0194496400654316	0.00289124972186983	-0.02697878703475	-0.0026282137259841
808	109.879524230957	-6.3684868812561	-5.59056186676025	-0.00295288790948689	-0.0026282137259841	0.052891094237566	-0.00619963090866804
809	112.476921081543	-7.34250974655151	-5.6554970741272	0.00678734155371785	-0.00100484199356288	0.0658780634403229	0.000293855206109583
810	110.528877258301	-7.34250974655151	-6.36978054046631	-0.00392691092565656	0.00613799272105098	0.0301638916134834	-0.00717365415766835
811	109.879524230957	-6.69316101074219	-6.43471527099609	0.0149041991680861	0.00289124972186983	0.0022419011220336	0.00256657530553639
812	108.580833435059	-6.04381227493286	-6.30484533309937	0.00256657530553639	0.012956153601408	-0.0299008563160896	0.00354059832170606
813	110.528877258301	-7.6671838760376	-5.78536653518677	0.0132808275520802	0.00743668992072344	-0.0649656802415848	0.00808603875339031
814	109.879524230957	-7.34250974655151	-5.9152364730835	-0.00360223650932312	0.0022419011220336	-0.0519787110388279	0.000618529506027699
815	111.17822265625	-7.01783514022827	-6.36978054046631	0.0100340843200684	-0.00392691092565656	-0.0428878292441368	0.00776136433705688
816	109.879524230957	-5.71913814544678	-6.43471527099609	0.00386527273803949	0.00938473641872406	-0.0133424662053585	0.00191722682211548
817	111.17822265625	-7.01783514022827	-5.98017120361328	-0.00132951640989631	0.00776136433705688	-0.00684897974133492	-0.00132951640989631
818	109.879524230957	-5.71913814544678	-6.30484533309937	0.01847561635077	0.0123068047687411	0.00743668992072344	0.00646266713738441
819	109.879524230957	-6.69316101074219	-6.11004114151001	-0.0139918150380254	0.00548864435404539	0.00808603875339031	-0.000355493422830477
820	111.17822265625	-7.99185848236084	-5.9152364730835	0.0136055024340749	0.000293855206109583	-0.00749832857400179	0.00191722682211548
821	110.528877258301	-7.34250974655151	-6.36978054046631	-0.000680167751852423	0.00906006153672934	-0.0026282137259841	0.00191722682211548
822	111.17822265625	-7.01783514022827	-6.30484533309937	0.00808603875339031	0.00808603875339031	0.0116574559360743	-0.00165419070981443
823	110.528877258301	-6.04381227493286	-6.30484533309937	0.011982130818069	0.00841071270406246	0.0288651939481497	0.000943203864153475
824	112.476921081543	-6.3684868812561	-6.23991060256958	-0.0110697457566857	0.00678734155371785	0.0343846566975117	-0.00165419070981443
825	110.528877258301	-7.01783514022827	-5.85030126571655	0.0116574559360743	-0.00587495695799589	0.0259431265294552	-0.00197886489331722
826	110.528877258301	-6.69316101074219	-5.85030126571655	0.00354059832170606	-0.00977104809135199	0.0116574559360743	0.00483929552137852
827	111.827575683594	-8.31653213500977	-6.23991060256958	0.0181509424000978	-0.0146411629393697	-0.0110697457566857	0.00191722682211548
828	109.879524230957	-7.6671838760376	-6.23991060256958	0.00191722682211548	-0.0120437685400248	-0.00327756232582033	0.00191722682211548
829	111.827575683594	-8.64120674133301	-6.11004114151001	-0.0130177913233638	-0.0143164889886975	0.0175015944987535	-0.00977104809135199
830	111.17822265625	-8.31653213500977	-6.23991060256958	0.0162028968334198	-0.0139918150380254	0.0415274947881699	0.00191722682211548
831	113.126274108887	-7.6671838760376	-5.52562713623047	0.0022419011220336	-0.00360223650932312	0.0369820520281792	0.00126787810586393
832	111.827575683594	-7.01783514022827	-5.78536653518677	0.0100340843200684	0.0152288740500808	0.0220470335334539	-0.00132951640989631
833	113.126274108887	-7.34250974655151	-5.20095300674438	-0.00100484199356288	-0.00684897974133492	0.00256657530553639	0.00548864435404539
834	108.580833435059	-6.69316101074219	-6.11004114151001	-0.0201606266200542	-0.00587495695799589	-0.0175632312893867	-0.00392691092565656
835	107.931480407715	-6.69316101074219	-6.30484533309937	-0.00587495695799589	-0.00782300252467394	-0.0350956469774246	0.0022419011220336
836	108.580833435059	-6.04381227493286	-6.23991060256958	-0.0107450718060136	0.0126314787194133	-0.050680011510849	0.00516396993771195
837	109.230178833008	-7.01783514022827	-5.9152364730835	-0.00295288790948689	0.00776136433705688	-0.0331475995481014	0.00711201597005129
838	109.879524230957	-7.01783514022827	-5.52562713623047	-0.0113944197073579	0.00711201597005129	-0.02697878703475	-0.00197886489331722
839	109.230178833008	-6.04381227493286	-5.98017120361328	-0.00977104809135199	0.00483929552137852	0.00548864435404539	0.00321592413820326
840	111.17822265625	-6.3684868812561	-5.6554970741272	0.00776136433705688	-0.00327756232582033	0.0470469556748867	-0.00230353930965066
841	109.879524230957	-6.04381227493286	-5.85030126571655	0.0200989879667759	0.00678734155371785	0.0450989119708538	0.000943203864153475
842	111.827575683594	-6.04381227493286	-5.9152364730835	0.00256657530553639	0.00711201597005129	0.0252937767654657	0.00613799272105098
843	111.827575683594	-5.71913814544678	-6.11004114151001	-0.00879702530801296	-0.00165419070981443	0.0230210572481155	-0.00587495695799589
844	112.476921081543	-7.34250974655151	-5.6554970741272	-0.0107450718060136	-0.000355493422830477	-0.0250307414680719	-0.00230353930965066
845	110.528877258301	-5.39446353912354	-6.62951993942261	0.00743668992072344	-0.00814767740666866	-0.0286021586507559	-0.00425158534198999
846	110.528877258301	-6.04381227493286	-6.04510593414307	-0.0026282137259841	-0.00197886489331722	-0.0383423902094364	-0.00457625929266214
847	112.476921081543	-7.34250974655151	-6.04510593414307	-0.00197886489331722	-0.00392691092565656	-0.0373683646321297	-0.00100484199356288
848	110.528877258301	-6.04381227493286	-6.43471527099609	0.00711201597005129	0.00451462110504508	-0.0497059896588326	0.000293855206109583
849	111.827575683594	-6.04381227493286	-6.23991060256958	0.000293855206109583	-0.00392691092565656	-0.0373683646321297	0.00354059832170606
850	111.827575683594	-7.6671838760376	-6.04510593414307	0.0158782228827477	-0.00879702530801296	-0.0324982516467571	0.00906006153672934
851	113.775619506836	-7.99185848236084	-5.98017120361328	0.0022419011220336	-0.00295288790948689	-0.0146411629393697	0.00126787810586393
852	113.126274108887	-7.34250974655151	-5.72043180465698	0.00938473641872406	-0.00230353930965066	0.0022419011220336	-0.00100484199356288
853	111.827575683594	-7.6671838760376	-6.04510593414307	-0.00132951640989631	-0.00360223650932312	-0.00392691092565656	0.00938473641872406
854	109.879524230957	-7.01783514022827	-6.36978054046631	-0.00425158534198999	-0.00522560812532902	0.00289124972186983	-0.00652430532500148
855	110.528877258301	-6.69316101074219	-6.23991060256958	-0.00392691092565656	0.000618529506027699	0.00126787810586393	-0.000680167751852423
856	111.827575683594	-6.69316101074219	-6.11004114151001	-0.00749832857400179	0.0123068047687411	-0.00132951640989631	0.00386527273803949
857	109.879524230957	-6.04381227493286	-6.17497587203979	0.00321592413820326	0.00938473641872406	0.0155535480007529	0.00581331877037883
858	111.827575683594	-7.01783514022827	-5.9152364730835	-0.00555028254166245	0.00678734155371785	0.01847561635077	0.00159255252219737
859	110.528877258301	-6.3684868812561	-6.04510593414307	-0.0146411629393697	0.000943203864153475	0.0298392176628113	-0.00684897974133492
860	109.230178833008	-5.71913814544678	-6.62951993942261	0.00873538758605719	0.0126314787194133	0.0194496400654316	0.00386527273803949
861	109.230178833008	-5.71913814544678	-6.43471527099609	-0.0107450718060136	0.00354059832170606	0.0165275707840919	0.00256657530553639
862	110.528877258301	-7.01783514022827	-6.11004114151001	-0.0159398596733809	0.0100340843200684	0.036657378077507	0.000618529506027699
863	111.17822265625	-6.3684868812561	-5.98017120361328	-0.00327756232582033	0.00516396993771195	0.0808130875229836	-0.00879702530801296
864	110.528877258301	-6.69316101074219	-5.9152364730835	-0.0100957229733467	0.0022419011220336	0.126916840672493	-0.00814767740666866
865	109.879524230957	-5.39446353912354	-5.98017120361328	0.00646266713738441	0.000943203864153475	0.111007794737816	-0.00457625929266214
866	111.17822265625	-6.04381227493286	-6.17497587203979	-0.00522560812532902	-0.00197886489331722	0.0801637396216393	0.00256657530553639
867	111.17822265625	-6.04381227493286	-6.30484533309937	0.0136055024340749	-0.00230353930965066	0.0470469556748867	-3.08191010844894e-05
868	112.476921081543	-6.3684868812561	-5.85030126571655	0.00743668992072344	0.00451462110504508	0.00776136433705688	-0.0026282137259841
869	110.528877258301	-5.71913814544678	-6.56458520889282	-0.00522560812532902	0.00808603875339031	-0.0367190167307854	-0.00327756232582033
870	111.17822265625	-5.39446353912354	-6.17497587203979	-0.00360223650932312	-0.00522560812532902	-0.063342310488224	-0.00100484199356288
871	111.827575683594	-6.69316101074219	-5.33082246780396	-0.00132951640989631	0.00191722682211548	-0.0948357209563255	0.000943203864153475
872	111.827575683594	-6.04381227493286	-5.33082246780396	-0.00197886489331722	-0.00295288790948689	-0.0841214656829834	0.00321592413820326
873	109.879524230957	-6.04381227493286	-5.59056186676025	-0.00425158534198999	0.0123068047687411	-0.085420161485672	-0.000355493422830477
874	110.528877258301	-6.04381227493286	-5.9152364730835	0.00354059832170606	-0.00100484199356288	-0.0789266750216484	-0.00100484199356288
875	111.17822265625	-6.69316101074219	-5.85030126571655	0.00354059832170606	-0.0110697457566857	-0.0656150281429291	0.00516396993771195
876	111.827575683594	-7.99185848236084	-6.04510593414307	-0.00392691092565656	-0.00132951640989631	-0.0529527328908443	0.00873538758605719
877	111.17822265625	-6.3684868812561	-6.17497587203979	0.000293855206109583	0.00483929552137852	-0.0308748781681061	-0.00230353930965066
878	110.528877258301	-6.04381227493286	-5.85030126571655	0.00321592413820326	0.00418994715437293	-0.0227580219507217	-0.00230353930965066
879	111.17822265625	-6.04381227493286	-5.98017120361328	0.0155535480007529	-0.00360223650932312	-0.00782300252467394	-0.00230353930965066
880	111.827575683594	-6.69316101074219	-6.11004114151001	-0.0104203969240189	-0.00132951640989631	-0.0117190945893526	0.00483929552137852
881	110.528877258301	-6.3684868812561	-5.98017120361328	0.0188002903014421	-0.000355493422830477	-0.00749832857400179	-0.0026282137259841
882	109.230178833008	-7.01783514022827	-5.85030126571655	0.01100810803473	0.00873538758605719	-0.00197886489331722	0.00873538758605719
883	107.931480407715	-5.71913814544678	-6.36978054046631	-0.00652430532500148	0.00321592413820326	-0.00132951640989631	-0.00425158534198999
884	107.282135009766	-5.71913814544678	-5.85030126571655	0.0022419011220336	0.00743668992072344	-0.00230353930965066	0.000293855206109583
885	109.879524230957	-6.69316101074219	-5.9152364730835	-0.00814767740666866	-0.000680167751852423	-0.00912170019000769	-0.0026282137259841
886	111.17822265625	-6.3684868812561	-6.23991060256958	-0.00652430532500148	-0.00619963090866804	0.0022419011220336	0.000618529506027699
887	111.827575683594	-5.39446353912354	-6.62951993942261	0.0168522447347641	0.00743668992072344	-0.00360223650932312	0.000293855206109583
888	111.17822265625	-6.3684868812561	-6.17497587203979	0.0113327819854021	0.00646266713738441	-0.000680167751852423	0.0022419011220336
889	110.528877258301	-5.71913814544678	-6.62951993942261	0.00678734155371785	-0.00230353930965066	-0.0123684434220195	-0.00425158534198999
890	110.528877258301	-5.06978940963745	-6.62951993942261	0.000943203864153475	-0.0104203969240189	-0.00587495695799589	0.000618529506027699
891	111.827575683594	-6.69316101074219	-6.23991060256958	-0.00555028254166245	0.00451462110504508	-0.0224333461374044	0.00321592413820326
892	112.476921081543	-6.04381227493286	-6.23991060256958	0.012956153601408	0.000943203864153475	-0.0130177913233638	0.00743668992072344
893	112.476921081543	-6.69316101074219	-6.11004114151001	-0.00555028254166245	0.00743668992072344	-0.0156151866540313	0.00289124972186983
894	110.528877258301	-5.71913814544678	-6.43471527099609	0.0178262684494257	0.00354059832170606	-0.00847235135734081	-0.000355493422830477
895	109.879524230957	-5.39446353912354	-6.17497587203979	-0.0026282137259841	0.00613799272105098	-0.00749832857400179	-0.000355493422830477
896	112.476921081543	-6.3684868812561	-6.17497587203979	0.0116574559360743	0.000293855206109583	0.00126787810586393	0.00483929552137852
897	112.476921081543	-7.34250974655151	-5.6554970741272	0.00289124972186983	0.00548864435404539	0.00126787810586393	0.00159255252219737
898	113.126274108887	-7.6671838760376	-5.98017120361328	-0.00457625929266214	0.00191722682211548	-0.0165892094373703	0.00776136433705688
899	112.476921081543	-7.01783514022827	-6.36978054046631	-0.00944637414067984	-0.00555028254166245	-0.00814767740666866	0.00191722682211548
900	112.476921081543	-7.01783514022827	-6.23991060256958	-0.00360223650932312	0.0022419011220336	0.00776136433705688	-0.00100484199356288
901	111.827575683594	-7.01783514022827	-6.04510593414307	0.00418994715437293	-0.00392691092565656	0.0590599067509174	-0.00522560812532902
902	113.126274108887	-7.01783514022827	-5.98017120361328	0.0022419011220336	0.00386527273803949	0.084059827029705	-0.00490093370899558
903	110.528877258301	-6.04381227493286	-6.11004114151001	-0.00977104809135199	0.000293855206109583	0.0632806718349457	-0.00165419070981443
904	111.17822265625	-6.69316101074219	-5.33082246780396	-0.000355493422830477	0.00581331877037883	0.0438002124428749	0.00159255252219737
905	111.17822265625	-6.69316101074219	-5.85030126571655	0.00386527273803949	-0.00327756232582033	0.00873538758605719	-0.0026282137259841
906	108.580833435059	-6.69316101074219	-5.6554970741272	0.0158782228827477	0.0022419011220336	-0.00749832857400179	0.00938473641872406
907	107.931480407715	-5.71913814544678	-5.85030126571655	0.00256657530553639	0.00386527273803949	-0.00490093370899558	0.00191722682211548
908	108.580833435059	-6.04381227493286	-5.52562713623047	0.0022419011220336	-0.00100484199356288	-0.0182125810533762	0.00354059832170606
909	111.17822265625	-6.04381227493286	-5.6554970741272	-0.0136671401560307	0.000293855206109583	-0.0201606266200542	-0.00132951640989631
910	109.879524230957	-5.39446353912354	-5.46069240570068	-0.0139918150380254	-0.00392691092565656	-0.0133424662053585	-0.00425158534198999
911	110.528877258301	-5.71913814544678	-5.52562713623047	-0.00457625929266214	-0.00360223650932312	-0.0026282137259841	0.0103587592020631
912	110.528877258301	-5.39446353912354	-5.85030126571655	0.0106834331527352	0.00646266713738441	-0.00619963090866804	-0.00555028254166245
913	110.528877258301	-5.71913814544678	-5.98017120361328	-0.0149658378213644	-0.00295288790948689	0.00321592413820326	0.00386527273803949
914	111.827575683594	-5.71913814544678	-6.56458520889282	-0.0165892094373703	0.00678734155371785	0.0106834331527352	-0.00360223650932312
915	111.827575683594	-6.3684868812561	-6.23991060256958	-0.0133424662053585	0.00354059832170606	0.00354059832170606	-0.00782300252467394
916	111.827575683594	-5.71913814544678	-6.30484533309937	-0.0130177913233638	0.01100810803473	-0.00555028254166245	0.00516396993771195
917	111.827575683594	-6.04381227493286	-5.85030126571655	-0.0123684434220195	0.00873538758605719	0.0171769186854362	0.00483929552137852
918	112.476921081543	-6.69316101074219	-6.11004114151001	-0.0120437685400248	0.00646266713738441	0.076592318713665	-0.00392691092565656
919	111.827575683594	-6.3684868812561	-6.30484533309937	0.000943203864153475	-0.00100484199356288	0.0739949271082878	-0.00295288790948689
920	111.827575683594	-7.01783514022827	-6.11004114151001	-0.000355493422830477	-0.00327756232582033	0.047696303576231	0.00126787810586393
921	111.827575683594	-7.34250974655151	-6.23991060256958	-0.00327756232582033	0.00386527273803949	0.0324366129934788	-0.00490093370899558
922	112.476921081543	-7.99185848236084	-6.23991060256958	0.00808603875339031	-0.00100484199356288	-0.0156151866540313	-0.00230353930965066
923	110.528877258301	-7.34250974655151	-5.9152364730835	0.00483929552137852	-0.00295288790948689	-0.0208099745213985	-0.00132951640989631
924	111.827575683594	-7.6671838760376	-6.04510593414307	-0.00197886489331722	-0.0130177913233638	-0.0347709693014622	0.00548864435404539
925	113.126274108887	-7.34250974655151	-6.17497587203979	0.00906006153672934	-0.00912170019000769	-0.0292515084147453	0.00159255252219737
926	111.17822265625	-5.39446353912354	-6.17497587203979	0.00483929552137852	-0.00295288790948689	-0.0438618510961533	0.00711201597005129
927	112.476921081543	-6.69316101074219	-6.30484533309937	-0.00360223650932312	0.00743668992072344	-0.0604202412068844	0.00386527273803949
928	109.879524230957	-4.74511528015137	-6.23991060256958	-0.00295288790948689	0.00321592413820326	-0.0704851448535919	-0.00392691092565656
929	111.827575683594	-7.01783514022827	-5.59056186676025	0.0022419011220336	-0.000355493422830477	-0.0536020807921886	0.00191722682211548
930	109.879524230957	-6.69316101074219	-5.85030126571655	-0.00132951640989631	-0.000680167751852423	-0.0331475995481014	-0.00652430532500148
931	108.580833435059	-6.3684868812561	-6.04510593414307	-0.00392691092565656	-0.00652430532500148	-0.0169138833880424	0.00451462110504508
932	109.230178833008	-7.01783514022827	-6.11004114151001	-0.00197886489331722	0.000618529506027699	-0.00490093370899558	0.00289124972186983
933	109.879524230957	-6.69316101074219	-5.98017120361328	-0.00425158534198999	0.00191722682211548	0.011982130818069	0.000293855206109583
934	111.17822265625	-5.71913814544678	-6.17497587203979	0.00386527273803949	-0.00522560812532902	0.01100810803473	0.000293855206109583
935	109.879524230957	-6.3684868812561	-5.85030126571655	-0.00522560812532902	0.00743668992072344	0.0175015944987535	-3.08191010844894e-05
936	111.827575683594	-6.3684868812561	-5.9152364730835	0.000943203864153475	0.00548864435404539	0.0236704051494598	0.00970941036939621
937	111.827575683594	-6.3684868812561	-5.72043180465698	0.00776136433705688	0.00743668992072344	0.0317872650921345	0.000618529506027699
938	109.879524230957	-6.3684868812561	-6.04510593414307	0.00581331877037883	0.00906006153672934	0.0746442750096321	-0.00197886489331722
939	110.528877258301	-5.71913814544678	-6.11004114151001	-0.0136671401560307	0.0022419011220336	0.142176523804665	-0.00814767740666866
940	111.827575683594	-7.34250974655151	-5.6554970741272	-0.000355493422830477	0.00613799272105098	0.105163656175137	-3.08191010844894e-05
941	111.827575683594	-7.34250974655151	-5.59056186676025	-0.00977104809135199	0.000618529506027699	0.0671767666935921	0.00191722682211548
942	111.827575683594	-7.01783514022827	-5.33082246780396	0.0236704051494598	0.00418994715437293	0.031137915328145	0.00256657530553639
943	111.827575683594	-6.3684868812561	-5.52562713623047	0.00256657530553639	0.00808603875339031	-0.0282774847000837	-0.000355493422830477
944	109.879524230957	-6.3684868812561	-6.36978054046631	0.00938473641872406	-0.00360223650932312	-0.0523033849895	-0.00392691092565656
945	111.17822265625	-6.69316101074219	-5.78536653518677	0.013930176384747	-0.0104203969240189	-0.0724331885576248	0.00581331877037883
946	110.528877258301	-6.3684868812561	-5.72043180465698	0.0103587592020631	-0.00749832857400179	-0.0659397020936012	0.000293855206109583
947	111.827575683594	-8.31653213500977	-5.98017120361328	0.00613799272105098	-0.00879702530801296	-0.0477579422295094	-0.00100484199356288
948	111.17822265625	-7.6671838760376	-6.17497587203979	0.00613799272105098	-0.00457625929266214	-0.0263294391334057	-0.00652430532500148
949	110.528877258301	-7.01783514022827	-5.33082246780396	-0.00555028254166245	-0.0100957229733467	-0.0146411629393697	-0.00490093370899558
950	110.528877258301	-7.34250974655151	-6.04510593414307	-0.0175632312893867	-0.00879702530801296	-0.00847235135734081	-0.00652430532500148
951	111.827575683594	-7.34250974655151	-6.04510593414307	0.0132808275520802	-0.00100484199356288	-0.0201606266200542	0.00613799272105098
952	111.827575683594	-7.01783514022827	-6.36978054046631	0.00873538758605719	0.00548864435404539	-0.0240567177534103	0.00548864435404539
953	109.879524230957	-5.39446353912354	-6.56458520889282	-0.0149658378213644	0.00191722682211548	-0.0299008563160896	0.000943203864153475
954	108.580833435059	-6.04381227493286	-6.43471527099609	0.00126787810586393	-0.00132951640989631	-0.039641086012125	0.00126787810586393
955	107.931480407715	-5.71913814544678	-6.04510593414307	-0.0117190945893526	0.00256657530553639	-0.0143164889886975	-0.00360223650932312
956	109.879524230957	-6.04381227493286	-5.98017120361328	0.00808603875339031	0.00808603875339031	-0.0305502042174339	0.00321592413820326
957	109.230178833008	-6.69316101074219	-6.17497587203979	0.00256657530553639	0.00743668992072344	-0.0123684434220195	-0.00230353930965066
958	111.17822265625	-7.01783514022827	-6.36978054046631	-0.0026282137259841	-0.000680167751852423	-0.00360223650932312	0.00548864435404539
959	110.528877258301	-6.04381227493286	-6.56458520889282	0.00354059832170606	0.00256657530553639	-0.0026282137259841	0.000943203864153475
960	110.528877258301	-5.71913814544678	-6.49965000152588	-0.0165892094373703	0.0100340843200684	-0.000355493422830477	-0.00360223650932312
961	111.827575683594	-6.3684868812561	-6.23991060256958	-0.00652430532500148	0.00743668992072344	0.00256657530553639	0.0022419011220336
962	109.879524230957	-5.71913814544678	-6.04510593414307	0.00516396993771195	0.0100340843200684	-0.00587495695799589	0.0022419011220336
963	111.17822265625	-5.71913814544678	-6.56458520889282	0.00321592413820326	0.00678734155371785	-0.00100484199356288	0.00646266713738441
964	112.476921081543	-6.3684868812561	-6.36978054046631	0.00808603875339031	0.00321592413820326	-0.00392691092565656	-0.00360223650932312
965	111.17822265625	-6.3684868812561	-6.30484533309937	-0.00165419070981443	0.00126787810586393	-0.00295288790948689	0.00354059832170606
966	111.827575683594	-7.01783514022827	-6.23991060256958	0.00418994715437293	-0.000680167751852423	0.00483929552137852	-0.00360223650932312
967	109.879524230957	-5.71913814544678	-6.11004114151001	0.0022419011220336	0.00808603875339031	0.000293855206109583	0.00289124972186983
968	111.827575683594	-7.34250974655151	-5.85030126571655	0.00548864435404539	-0.00652430532500148	-0.0026282137259841	-0.00392691092565656
969	109.230178833008	-6.04381227493286	-6.17497587203979	0.000618529506027699	-0.00847235135734081	-0.00717365415766835	-0.00782300252467394
970	110.528877258301	-6.69316101074219	-6.43471527099609	0.000618529506027699	-0.0126931173726916	-0.00100484199356288	0.000618529506027699
971	109.879524230957	-7.01783514022827	-6.43471527099609	0.00289124972186983	-0.0107450718060136	0.00808603875339031	-0.00197886489331722
972	110.528877258301	-6.69316101074219	-6.36978054046631	0.00581331877037883	-0.00619963090866804	0.0304885655641556	-0.000355493422830477
973	110.528877258301	-5.71913814544678	-6.36978054046631	-0.000680167751852423	0.00159255252219737	0.0340599827468395	0.00581331877037883
974	112.476921081543	-7.34250974655151	-5.78536653518677	0.00841071270406246	0.00321592413820326	0.0262678004801273	0.00516396993771195
975	111.17822265625	-6.3684868812561	-5.6554970741272	-0.00652430532500148	0.00191722682211548	0.0230210572481155	-0.00782300252467394
976	111.17822265625	-6.69316101074219	-5.85030126571655	-3.08191010844894e-05	0.00678734155371785	0.0142548503354192	0.00256657530553639
977	109.879524230957	-5.71913814544678	-6.36978054046631	-0.00490093370899558	0.0158782228827477	-0.00619963090866804	0.00386527273803949
978	107.931480407715	-6.69316101074219	-5.46069240570068	-0.0113944197073579	0.0103587592020631	-0.0139918150380254	0.000618529506027699
979	109.230178833008	-7.01783514022827	-5.52562713623047	-0.00944637414067984	0.00386527273803949	-0.0347709693014622	0.00646266713738441
980	107.931480407715	-5.39446353912354	-5.72043180465698	-0.0107450718060136	0.00873538758605719	-0.0646410062909126	0.00321592413820326
981	111.17822265625	-5.39446353912354	-5.46069240570068	0.0262678004801273	0.00354059832170606	-0.0669137313961983	-0.00230353930965066
982	110.528877258301	-4.74511528015137	-5.6554970741272	0.0132808275520802	0.00711201597005129	-0.0383423902094364	0.000618529506027699
983	111.827575683594	-6.69316101074219	-6.36978054046631	-0.0120437685400248	0.000943203864153475	-0.02697878703475	-0.00360223650932312
984	111.827575683594	-6.3684868812561	-6.17497587203979	0.0132808275520802	0.00678734155371785	-0.0156151866540313	-3.08191010844894e-05
985	111.827575683594	-6.3684868812561	-6.17497587203979	-0.00912170019000769	-0.00132951640989631	-0.00197886489331722	-0.00230353930965066
986	109.879524230957	-6.04381227493286	-6.36978054046631	0.0155535480007529	-0.00425158534198999	0.00776136433705688	-0.0026282137259841
987	111.17822265625	-6.3684868812561	-6.30484533309937	0.00256657530553639	0.000618529506027699	0.00256657530553639	0.00354059832170606
988	111.17822265625	-5.06978940963745	-6.30484533309937	0.00808603875339031	-3.08191010844894e-05	0.00938473641872406	0.000293855206109583
989	109.879524230957	-5.39446353912354	-6.62951993942261	0.00516396993771195	-0.00652430532500148	0.012956153601408	-0.00165419070981443
990	111.827575683594	-6.69316101074219	-6.30484533309937	-0.00165419070981443	0.00613799272105098	0.0165275707840919	0.000293855206109583
991	111.17822265625	-5.71913814544678	-6.43471527099609	-0.00360223650932312	0.00126787810586393	0.0132808275520802	-0.00457625929266214
992	109.879524230957	-5.39446353912354	-6.30484533309937	0.00354059832170606	0.00776136433705688	0.00678734155371785	-0.00555028254166245
993	109.879524230957	-5.71913814544678	-6.43471527099609	0.0136055024340749	0.0022419011220336	0.000293855206109583	-0.00490093370899558
994	111.827575683594	-6.69316101074219	-5.78536653518677	0.00581331877037883	-0.00587495695799589	0.00159255252219737	0.000618529506027699
995	111.17822265625	-7.6671838760376	-5.85030126571655	-0.00814767740666866	-0.0110697457566857	-3.08191010844894e-05	0.00159255252219737
996	110.528877258301	-6.69316101074219	-6.36978054046631	-0.00295288790948689	-0.00457625929266214	-0.000680167751852423	0.0022419011220336
997	112.476921081543	-7.34250974655151	-6.30484533309937	0.00581331877037883	0.00743668992072344	0.00613799272105098	0.00159255252219737
998	109.879524230957	-5.06978940963745	-6.36978054046631	-3.08191010844894e-05	0.0113327819854021	0.0155535480007529	-0.00425158534198999
999	111.17822265625	-6.04381227493286	-5.98017120361328	-0.0110697457566857	0.000943203864153475	-0.0104203969240189	-0.00132951640989631
1000	111.17822265625	-5.39446353912354	-6.11004114151001	-0.00814767740666866	-0.00100484199356288	-0.00100484199356288	0.00159255252219737
1001	110.528877258301	-6.04381227493286	-5.72043180465698	-0.00197886489331722	-0.00295288790948689	-0.0208099745213985	0.00386527273803949
1002	109.230178833008	-5.39446353912354	-6.11004114151001	0.00256657530553639	0.00321592413820326	-0.0152905117720366	-0.0026282137259841
1003	107.931480407715	-5.71913814544678	-6.04510593414307	-0.00587495695799589	0.0100340843200684	-0.0113944197073579	0.00418994715437293
1004	107.282135009766	-5.06978940963745	-6.49965000152588	-0.00944637414067984	0.00516396993771195	-0.0146411629393697	-0.00360223650932312
1005	108.580833435059	-4.74511528015137	-6.17497587203979	-0.00522560812532902	-0.00457625929266214	-0.0117190945893526	0.00191722682211548
1006	111.17822265625	-4.74511528015137	-5.72043180465698	0.0197743140161037	-0.00814767740666866	0.025618452578783	0.00289124972186983
1007	111.827575683594	-5.71913814544678	-5.78536653518677	0.00516396993771195	0.00191722682211548	0.102566264569759	-0.0026282137259841
1008	112.476921081543	-6.04381227493286	-6.23991060256958	0.01100810803473	-0.00100484199356288	0.149644032120705	-0.00295288790948689
1009	109.879524230957	-4.09576654434204	-6.11004114151001	-0.00392691092565656	-0.00457625929266214	0.110033772885799	-0.00392691092565656
1010	109.879524230957	-4.42044067382813	-5.59056186676025	0.00289124972186983	-0.00457625929266214	0.0541897900402546	-0.00100484199356288
1011	109.879524230957	-4.09576654434204	-5.78536653518677	-0.0100957229733467	0.00418994715437293	0.00418994715437293	0.000293855206109583
1012	110.528877258301	-4.74511528015137	-5.72043180465698	0.00841071270406246	0.00159255252219737	-0.0331475995481014	0.0100340843200684
1013	110.528877258301	-4.42044067382813	-5.59056186676025	0.0181509424000978	0.00321592413820326	-0.0678877532482147	-0.00782300252467394
1014	111.827575683594	-5.71913814544678	-5.6554970741272	-0.00652430532500148	0.00970941036939621	-0.0672384053468704	0.000293855206109583
1015	111.17822265625	-5.06978940963745	-5.9152364730835	-0.00230353930965066	0.00483929552137852	-0.0756799355149269	-0.00490093370899558
1016	111.827575683594	-5.71913814544678	-5.9152364730835	0.0210730116814375	0.0116574559360743	-0.0532774068415165	-0.0026282137259841
1017	109.879524230957	-6.3684868812561	-5.6554970741272	-0.000680167751852423	0.00418994715437293	-0.0198359526693821	0.000618529506027699
1018	111.17822265625	-6.04381227493286	-6.04510593414307	0.00581331877037883	0.00516396993771195	-0.02697878703475	-0.00392691092565656
1019	109.879524230957	-5.71913814544678	-6.04510593414307	0.00516396993771195	-0.00295288790948689	-0.0389917381107807	0.00126787810586393
1020	110.528877258301	-5.39446353912354	-5.9152364730835	0.00711201597005129	-0.00100484199356288	-0.0458098985254765	0.00256657530553639
1021	109.230178833008	-6.04381227493286	-5.85030126571655	0.00516396993771195	0.00711201597005129	-0.0441865250468254	-3.08191010844894e-05
1022	110.528877258301	-5.71913814544678	-5.6554970741272	-0.000680167751852423	0.0145795252174139	-0.0389917381107807	0.000618529506027699
1023	108.580833435059	-4.74511528015137	-6.17497587203979	0.0113327819854021	0.00808603875339031	-0.0204853005707264	0.000293855206109583
1024	109.879524230957	-4.74511528015137	-6.36978054046631	0.00354059832170606	-3.08191010844894e-05	-0.00360223650932312	-0.00295288790948689
1025	107.931480407715	-5.06978940963745	-6.36978054046631	-0.0026282137259841	-0.00555028254166245	-0.00879702530801296	0.00743668992072344
1026	107.931480407715	-5.71913814544678	-5.98017120361328	0.00289124972186983	-0.00652430532500148	0.00548864435404539	0.00711201597005129
1027	107.282135009766	-4.42044067382813	-6.36978054046631	0.00126787810586393	-0.00490093370899558	0.00418994715437293	0.00483929552137852
1028	109.230178833008	-5.06978940963745	-6.62951993942261	0.00386527273803949	-0.000355493422830477	0.0123068047687411	-0.00230353930965066
1029	110.528877258301	-5.39446353912354	-6.36978054046631	-0.00814767740666866	-0.0276281367987394	0.00581331877037883	-0.00879702530801296
1030	110.528877258301	-5.71913814544678	-6.17497587203979	-0.00100484199356288	-0.00327756232582033	-0.0195112787187099	0.00418994715437293
1031	111.17822265625	-5.39446353912354	-6.04510593414307	-0.0126931173726916	-0.00522560812532902	-0.0198359526693821	0.000293855206109583
1032	109.230178833008	-4.74511528015137	-5.46069240570068	0.0116574559360743	0.00418994715437293	-0.0256800893694162	-0.00100484199356288
1033	109.879524230957	-4.42044067382813	-6.17497587203979	0.011982130818069	0.00386527273803949	-0.0113944197073579	-0.00490093370899558
1034	109.879524230957	-4.42044067382813	-6.49965000152588	0.00483929552137852	-0.00684897974133492	0.00711201597005129	0.00613799272105098
1035	111.827575683594	-4.74511528015137	-6.95419406890869	-0.0130177913233638	-0.00230353930965066	0.0106834331527352	-0.00100484199356288
1036	111.827575683594	-5.39446353912354	-6.62951993942261	0.000618529506027699	0.00418994715437293	0.0181509424000978	0.00516396993771195
1037	110.528877258301	-4.74511528015137	-6.43471527099609	-0.00684897974133492	0.00678734155371785	0.012956153601408	0.000618529506027699
1038	111.827575683594	-5.39446353912354	-6.04510593414307	0.00126787810586393	-0.00392691092565656	0.0217223595827818	-0.00165419070981443
1039	111.17822265625	-5.39446353912354	-5.9152364730835	0.00418994715437293	-0.00100484199356288	0.0275664981454611	-0.00717365415766835
1040	109.230178833008	-4.74511528015137	-6.04510593414307	0.00743668992072344	-0.00295288790948689	0.0194496400654316	0.000618529506027699
1041	109.230178833008	-5.06978940963745	-6.23991060256958	-0.0133424662053585	-0.00457625929266214	0.029189869761467	0.00451462110504508
1042	109.879524230957	-6.04381227493286	-6.36978054046631	0.0223717093467712	-0.00522560812532902	0.0269171483814716	-0.00847235135734081
1043	108.580833435059	-5.71913814544678	-6.30484533309937	0.00678734155371785	-0.00490093370899558	0.0259431265294552	0.00321592413820326
1044	112.476921081543	-6.3684868812561	-5.52562713623047	-0.00749832857400179	-0.00327756232582033	0.0246444288641214	-0.000680167751852423
1045	111.17822265625	-5.71913814544678	-5.3957576751709	0.0132808275520802	-0.00197886489331722	0.0171769186854362	-0.000355493422830477
1046	110.528877258301	-4.74511528015137	-5.9152364730835	0.00548864435404539	-0.00360223650932312	-0.00977104809135199	0.000293855206109583
1047	110.528877258301	-4.74511528015137	-5.46069240570068	0.011982130818069	-0.0026282137259841	0.0103587592020631	0.0100340843200684
1048	108.580833435059	-4.74511528015137	-6.43471527099609	0.00418994715437293	0.000943203864153475	-3.08191010844894e-05	0.00548864435404539
1049	107.931480407715	-4.09576654434204	-6.43471527099609	0.00678734155371785	-0.00652430532500148	-0.0113944197073579	-0.00295288790948689
1050	107.282135009766	-5.71913814544678	-5.9152364730835	-0.0247060675173998	-0.00717365415766835	-0.00717365415766835	0.00483929552137852
1051	107.931480407715	-5.39446353912354	-5.98017120361328	0.00256657530553639	0.00548864435404539	-0.00749832857400179	0.00970941036939621
1052	107.931480407715	-4.74511528015137	-5.9152364730835	0.0126314787194133	0.000618529506027699	-0.00132951640989631	0.0116574559360743
1053	109.879524230957	-4.74511528015137	-6.04510593414307	-0.0139918150380254	0.00418994715437293	0.0126314787194133	0.0022419011220336
1054	111.827575683594	-5.39446353912354	-6.36978054046631	0.00321592413820326	0.00418994715437293	0.00678734155371785	0.0022419011220336
1055	112.476921081543	-6.04381227493286	-6.30484533309937	-0.00425158534198999	0.00581331877037883	-0.00360223650932312	0.000618529506027699
1056	110.528877258301	-5.39446353912354	-6.49965000152588	0.00289124972186983	0.00743668992072344	-0.00619963090866804	0.00321592413820326
1057	110.528877258301	-4.74511528015137	-6.62951993942261	-0.0139918150380254	0.00646266713738441	-0.00749832857400179	-0.00132951640989631
1058	109.879524230957	-5.39446353912354	-6.17497587203979	0.000943203864153475	-0.00165419070981443	-0.00749832857400179	-0.00360223650932312
1059	112.476921081543	-5.71913814544678	-5.9152364730835	-0.0026282137259841	0.00126787810586393	-0.00555028254166245	0.00126787810586393
1060	110.528877258301	-5.06978940963745	-6.49965000152588	0.00646266713738441	0.00776136433705688	-0.0026282137259841	-0.00360223650932312
1061	109.879524230957	-4.74511528015137	-6.56458520889282	0.00418994715437293	0.00289124972186983	0.00191722682211548	0.00256657530553639
1062	111.17822265625	-4.74511528015137	-6.36978054046631	0.00418994715437293	0.0106834331527352	0.00516396993771195	0.00483929552137852
1063	109.230178833008	-4.42044067382813	-6.30484533309937	-0.00555028254166245	0.00873538758605719	0.00873538758605719	-3.08191010844894e-05
1064	110.528877258301	-5.39446353912354	-5.72043180465698	0.00126787810586393	0.0100340843200684	0.00126787810586393	-0.00197886489331722
1065	111.827575683594	-6.3684868812561	-5.52562713623047	0.00776136433705688	-0.00392691092565656	-0.00555028254166245	-0.00522560812532902
1066	113.126274108887	-6.3684868812561	-5.9152364730835	0.012956153601408	-0.0123684434220195	-0.00847235135734081	0.00581331877037883
1067	110.528877258301	-6.3684868812561	-6.11004114151001	0.00678734155371785	-0.00490093370899558	-0.00425158534198999	0.000293855206109583
1068	111.827575683594	-7.01783514022827	-5.98017120361328	-0.00230353930965066	0.000293855206109583	-0.00295288790948689	-0.00197886489331722
1069	111.827575683594	-6.69316101074219	-6.11004114151001	0.00938473641872406	-0.0100957229733467	-0.0107450718060136	-0.00782300252467394
1070	111.17822265625	-6.04381227493286	-6.04510593414307	0.00646266713738441	-0.0113944197073579	-0.00555028254166245	0.0022419011220336
1071	111.827575683594	-6.04381227493286	-5.9152364730835	0.00581331877037883	0.000943203864153475	0.00548864435404539	-3.08191010844894e-05
1072	111.17822265625	-6.04381227493286	-5.72043180465698	0.000293855206109583	-0.00165419070981443	0.00483929552137852	-0.000680167751852423
1073	109.230178833008	-5.39446353912354	-6.11004114151001	-0.0026282137259841	-0.000680167751852423	-0.00197886489331722	0.00418994715437293
1074	109.879524230957	-5.71913814544678	-6.23991060256958	-0.00132951640989631	-0.00457625929266214	0.00548864435404539	-0.00652430532500148
1075	109.230178833008	-6.04381227493286	-6.11004114151001	-0.00100484199356288	-0.00230353930965066	-0.0120437685400248	-0.00100484199356288
1076	108.580833435059	-4.74511528015137	-6.36978054046631	0.00938473641872406	0.00321592413820326	-0.00879702530801296	0.000943203864153475
1077	110.528877258301	-5.71913814544678	-5.98017120361328	0.0103587592020631	0.00808603875339031	-0.00327756232582033	-0.00132951640989631
1078	109.879524230957	-4.42044067382813	-6.30484533309937	-0.0120437685400248	0.00581331877037883	-0.00652430532500148	-0.00197886489331722
1079	110.528877258301	-4.74511528015137	-5.85030126571655	0.00126787810586393	0.00321592413820326	0.00386527273803949	-0.00717365415766835
1080	112.476921081543	-6.3684868812561	-5.52562713623047	-0.0110697457566857	-0.000355493422830477	0.000943203864153475	-0.00295288790948689
1081	111.827575683594	-5.71913814544678	-5.78536653518677	-0.00327756232582033	0.00938473641872406	-0.00230353930965066	0.00256657530553639
1082	111.827575683594	-6.3684868812561	-5.85030126571655	0.0188002903014421	0.00776136433705688	0.0152288740500808	0.00126787810586393
1083	109.879524230957	-5.06978940963745	-5.9152364730835	0.0213976856321096	0.00711201597005129	0.0155535480007529	-0.00490093370899558
1084	110.528877258301	-5.39446353912354	-5.85030126571655	-0.0120437685400248	0.00386527273803949	0.000618529506027699	-0.00360223650932312
1085	110.528877258301	-4.74511528015137	-5.52562713623047	0.00191722682211548	-0.00912170019000769	0.0022419011220336	-0.0146411629393697
1086	108.580833435059	-5.06978940963745	-6.04510593414307	0.0181509424000978	-0.00295288790948689	0.00841071270406246	0.00126787810586393
1087	111.827575683594	-6.3684868812561	-5.6554970741272	-0.00100484199356288	-0.00165419070981443	0.00191722682211548	-0.0026282137259841
1088	110.528877258301	-5.71913814544678	-5.85030126571655	0.00776136433705688	-0.00132951640989631	-0.00555028254166245	0.000943203864153475
1089	110.528877258301	-6.04381227493286	-5.85030126571655	0.00906006153672934	0.000618529506027699	-0.0208099745213985	-0.00522560812532902
1090	109.879524230957	-7.01783514022827	-6.04510593414307	0.01100810803473	-0.0117190945893526	-0.0126931173726916	0.00289124972186983
1091	111.827575683594	-7.6671838760376	-5.85030126571655	0.00159255252219737	-0.00912170019000769	-0.00490093370899558	0.00451462110504508
1092	109.879524230957	-5.39446353912354	-5.72043180465698	0.0249691028147936	-0.00230353930965066	-0.00490093370899558	-0.00425158534198999
1093	110.528877258301	-5.39446353912354	-6.17497587203979	-0.000355493422830477	-0.00132951640989631	-0.00652430532500148	-3.08191010844894e-05
1094	110.528877258301	-4.74511528015137	-6.43471527099609	0.00938473641872406	-0.00360223650932312	-0.00782300252467394	-0.00684897974133492
1095	109.879524230957	-4.74511528015137	-6.36978054046631	0.00191722682211548	-0.0026282137259841	-0.0152905117720366	-0.00100484199356288
1096	108.580833435059	-5.06978940963745	-6.30484533309937	-0.00522560812532902	0.00841071270406246	-0.0490566417574883	-0.000680167751852423
1097	109.230178833008	-6.3684868812561	-5.98017120361328	-0.00360223650932312	0.011982130818069	-0.038017712533474	0.00256657530553639
1098	109.230178833008	-6.3684868812561	-6.11004114151001	-0.00587495695799589	0.00451462110504508	-0.0169138833880424	0.000293855206109583
1099	106.632781982422	-5.06978940963745	-5.98017120361328	-0.00490093370899558	0.00841071270406246	0.0022419011220336	-0.00392691092565656
1100	108.580833435059	-5.06978940963745	-6.36978054046631	-0.0110697457566857	-3.08191010844894e-05	0.00938473641872406	0.00418994715437293
1101	108.580833435059	-4.42044067382813	-6.30484533309937	-0.00814767740666866	-0.00847235135734081	0.0405534692108631	-0.000680167751852423
1102	109.879524230957	-5.39446353912354	-6.23991060256958	0.00841071270406246	0.00418994715437293	0.0373067259788513	-0.00360223650932312
1103	110.528877258301	-4.74511528015137	-6.23991060256958	0.0158782228827477	0.00418994715437293	0.0272418223321438	-0.00132951640989631
1104	111.17822265625	-6.04381227493286	-5.9152364730835	-0.00684897974133492	0.00776136433705688	0.0249691028147936	-0.00717365415766835
1105	109.230178833008	-5.06978940963745	-6.04510593414307	0.00938473641872406	-0.00457625929266214	0.0717222020030022	-0.00814767740666866
1106	111.827575683594	-5.71913814544678	-6.69445466995239	0.012956153601408	-0.0117190945893526	0.0512677207589149	0.00126787810586393
1107	110.528877258301	-5.71913814544678	-6.62951993942261	0.0158782228827477	-3.08191010844894e-05	0.00386527273803949	-0.00230353930965066
1108	111.17822265625	-6.04381227493286	-6.69445466995239	0.000293855206109583	0.00711201597005129	0.0145795252174139	0.00548864435404539
1109	110.528877258301	-5.06978940963745	-6.36978054046631	0.00451462110504508	0.00159255252219737	0.0506183728575706	-0.00230353930965066
1110	109.879524230957	-4.74511528015137	-6.56458520889282	0.000293855206109583	-0.00327756232582033	0.0197743140161037	0.00646266713738441
1111	109.879524230957	-5.06978940963745	-6.17497587203979	0.011982130818069	0.00516396993771195	-0.00944637414067984	0.00743668992072344
1112	109.879524230957	-4.74511528015137	-5.59056186676025	0.00906006153672934	0.00451462110504508	-0.0152905117720366	-0.00132951640989631
1113	109.879524230957	-6.04381227493286	-5.78536653518677	0.00743668992072344	-0.00490093370899558	-0.0363943427801132	0.00354059832170606
1114	110.528877258301	-7.01783514022827	-5.52562713623047	0.00711201597005129	0.0022419011220336	-0.0279528107494116	-0.00457625929266214
1115	109.879524230957	-6.3684868812561	-5.72043180465698	-3.08191010844894e-05	-0.00230353930965066	-0.0672384053468704	0.00516396993771195
1116	111.17822265625	-6.3684868812561	-5.78536653518677	-0.00912170019000769	-0.00295288790948689	-0.0571734979748726	-0.00230353930965066
1117	109.879524230957	-5.39446353912354	-5.3957576751709	-0.00717365415766835	0.00970941036939621	-0.0607449151575565	0.00354059832170606
1118	112.476921081543	-6.04381227493286	-5.33082246780396	0.00354059832170606	0.0175015944987535	-0.063342310488224	-0.000680167751852423
1119	110.528877258301	-5.06978940963745	-5.72043180465698	-0.00457625929266214	0.00776136433705688	-0.0591215454041958	0.000943203864153475
1120	109.879524230957	-4.74511528015137	-5.85030126571655	-0.0117190945893526	0.00126787810586393	-0.0519787110388279	0.00386527273803949
1121	107.931480407715	-4.42044067382813	-5.85030126571655	-0.00392691092565656	0.000293855206109583	-0.0169138833880424	0.00159255252219737
1122	107.282135009766	-4.74511528015137	-5.6554970741272	-0.00555028254166245	0.00841071270406246	0.000293855206109583	0.00938473641872406
1123	107.282135009766	-4.74511528015137	-5.78536653518677	-0.0110697457566857	0.00289124972186983	0.0113327819854021	0.000618529506027699
1124	108.580833435059	-5.71913814544678	-5.46069240570068	-0.00522560812532902	-0.00457625929266214	0.00873538758605719	0.00776136433705688
1125	109.879524230957	-5.06978940963745	-5.46069240570068	0.0145795252174139	-0.00814767740666866	0.00418994715437293	0.0022419011220336
1126	111.827575683594	-6.04381227493286	-6.11004114151001	0.000293855206109583	-0.0100957229733467	0.00126787810586393	-0.00360223650932312
1127	111.17822265625	-5.06978940963745	-6.43471527099609	0.0191249661147594	0.000618529506027699	0.00418994715437293	0.00321592413820326
1128	110.528877258301	-6.04381227493286	-6.17497587203979	-0.00295288790948689	0.000618529506027699	0.0022419011220336	0.0022419011220336
1129	111.17822265625	-6.04381227493286	-6.43471527099609	-0.0165892094373703	0.000293855206109583	-0.00717365415766835	0.00646266713738441
1130	109.879524230957	-4.42044067382813	-6.43471527099609	0.0178262684494257	-0.00132951640989631	-0.00555028254166245	0.00386527273803949
1131	110.528877258301	-5.06978940963745	-6.56458520889282	0.00776136433705688	0.00321592413820326	-0.00652430532500148	0.00548864435404539
1132	110.528877258301	-4.42044067382813	-6.56458520889282	0.0126314787194133	0.00289124972186983	-0.00619963090866804	-0.00912170019000769
1133	111.827575683594	-6.04381227493286	-6.49965000152588	-0.00132951640989631	-0.00100484199356288	0.00256657530553639	0.000618529506027699
1134	109.879524230957	-5.71913814544678	-6.36978054046631	0.0136055024340749	0.000943203864153475	0.00743668992072344	-3.08191010844894e-05
1135	111.17822265625	-5.39446353912354	-6.56458520889282	0.00289124972186983	0.00613799272105098	0.00126787810586393	0.00418994715437293
1136	113.126274108887	-6.04381227493286	-6.04510593414307	-0.00490093370899558	0.00743668992072344	-0.0130177913233638	0.00581331877037883
1137	109.879524230957	-5.06978940963745	-6.23991060256958	0.00613799272105098	0.00516396993771195	-0.00587495695799589	0.00970941036939621
1138	111.827575683594	-7.01783514022827	-5.72043180465698	0.000293855206109583	0.000293855206109583	-0.00944637414067984	0.00354059832170606
1139	111.827575683594	-6.69316101074219	-6.04510593414307	-0.0188619289547205	-0.00165419070981443	-0.0126931173726916	-0.00490093370899558
1140	111.827575683594	-6.04381227493286	-6.23991060256958	0.00581331877037883	0.000293855206109583	-0.0302255302667618	0.00418994715437293
1141	109.879524230957	-4.42044067382813	-6.62951993942261	-0.00230353930965066	0.00678734155371785	-0.0152905117720366	-0.000680167751852423
1142	111.17822265625	-6.04381227493286	-6.17497587203979	0.00159255252219737	0.00548864435404539	-0.0146411629393697	-0.00457625929266214
1143	110.528877258301	-5.39446353912354	-5.85030126571655	-0.00814767740666866	0.0106834331527352	-0.0117190945893526	0.00321592413820326
1144	107.931480407715	-5.39446353912354	-5.78536653518677	-0.0104203969240189	0.00646266713738441	-0.00295288790948689	-0.000680167751852423
1145	109.230178833008	-5.71913814544678	-6.04510593414307	-0.0191866029053926	-0.000355493422830477	0.00256657530553639	0.000943203864153475
1146	108.580833435059	-5.71913814544678	-6.43471527099609	0.00678734155371785	-0.000680167751852423	0.00776136433705688	-0.00100484199356288
1147	107.931480407715	-4.42044067382813	-6.43471527099609	-0.00749832857400179	0.00159255252219737	0.0162028968334198	0.00678734155371785
1148	107.282135009766	-5.06978940963745	-6.23991060256958	0.00516396993771195	0.00126787810586393	0.0149041991680861	0.00743668992072344
1149	111.827575683594	-5.71913814544678	-6.11004114151001	-0.0123684434220195	-0.00425158534198999	0.0220470335334539	0.00906006153672934
1150	111.17822265625	-5.06978940963745	-6.17497587203979	-0.00360223650932312	-0.000355493422830477	0.0106834331527352	-0.000680167751852423
1151	110.528877258301	-5.39446353912354	-5.33082246780396	-0.0139918150380254	0.00386527273803949	-0.00360223650932312	0.0103587592020631
1152	111.17822265625	-5.71913814544678	-5.78536653518677	-0.0143164889886975	0.00776136433705688	-0.0201606266200542	-0.00132951640989631
1153	111.17822265625	-5.06978940963745	-5.9152364730835	-0.00360223650932312	0.0116574559360743	-0.00327756232582033	-0.00230353930965066
1154	109.879524230957	-5.71913814544678	-5.9152364730835	-0.00587495695799589	0.00451462110504508	0.011982130818069	-0.00165419070981443
1155	111.827575683594	-5.39446353912354	-5.85030126571655	-0.00717365415766835	-0.00132951640989631	0.0194496400654316	0.000293855206109583
1156	111.827575683594	-5.71913814544678	-5.6554970741272	-0.00197886489331722	0.00678734155371785	0.0145795252174139	-0.00100484199356288
1157	109.230178833008	-4.42044067382813	-5.6554970741272	0.00386527273803949	0.00483929552137852	0.0272418223321438	0.000943203864153475
1158	109.879524230957	-4.74511528015137	-5.33082246780396	-0.000680167751852423	0.00548864435404539	0.0298392176628113	0.00126787810586393
1159	110.528877258301	-5.39446353912354	-5.52562713623047	-0.00230353930965066	0.00548864435404539	0.0288651939481497	-0.00619963090866804
1160	109.879524230957	-6.3684868812561	-5.59056186676025	0.0207483377307653	-0.00814767740666866	0.0265924744307995	0.000618529506027699
1161	110.528877258301	-6.3684868812561	-5.52562713623047	0.00321592413820326	-0.000680167751852423	0.0340599827468395	-0.00230353930965066
1162	111.827575683594	-7.01783514022827	-5.46069240570068	-0.00295288790948689	-0.00912170019000769	0.0587352328002453	0.00256657530553639
1163	111.827575683594	-6.69316101074219	-6.04510593414307	-0.00944637414067984	0.00386527273803949	0.0285405199974775	0.00613799272105098
1164	109.879524230957	-5.06978940963745	-6.04510593414307	0.01847561635077	0.00126787810586393	0.0123068047687411	-0.000355493422830477
1165	111.17822265625	-5.71913814544678	-6.17497587203979	0.00289124972186983	-0.00587495695799589	-0.0204853005707264	-0.00197886489331722
1166	108.580833435059	-4.09576654434204	-6.69445466995239	0.011982130818069	-0.0026282137259841	-0.0383423902094364	0.00191722682211548
1167	110.528877258301	-5.71913814544678	-6.30484533309937	0.011982130818069	0.00938473641872406	-0.0389917381107807	-0.0026282137259841
1168	107.282135009766	-4.09576654434204	-6.23991060256958	0.0022419011220336	-0.0026282137259841	-0.032173577696085	0.00289124972186983
1169	107.931480407715	-5.71913814544678	-6.11004114151001	-0.0185372550040483	0.00289124972186983	-0.039641086012125	-0.0026282137259841
1170	107.282135009766	-5.06978940963745	-6.17497587203979	-0.0143164889886975	-0.00490093370899558	-0.0204853005707264	-0.00165419070981443
1171	107.931480407715	-5.39446353912354	-5.72043180465698	-0.0113944197073579	0.00548864435404539	-0.0165892094373703	0.00451462110504508
1172	108.580833435059	-5.71913814544678	-6.23991060256958	-0.00977104809135199	0.0022419011220336	-0.00749832857400179	-0.00522560812532902
1173	110.528877258301	-5.06978940963745	-6.17497587203979	-0.0113944197073579	0.00386527273803949	-0.0130177913233638	0.00418994715437293
1174	110.528877258301	-5.71913814544678	-6.36978054046631	-0.00717365415766835	-0.0026282137259841	-0.00392691092565656	-0.000680167751852423
1175	109.230178833008	-4.09576654434204	-6.43471527099609	0.00191722682211548	0.00646266713738441	-0.0146411629393697	-0.00782300252467394
1176	111.17822265625	-4.09576654434204	-6.36978054046631	0.00354059832170606	0.00613799272105098	-0.0172385573387146	-0.00100484199356288
1177	111.17822265625	-4.74511528015137	-6.17497587203979	0.00256657530553639	0.011982130818069	-0.00912170019000769	-0.00717365415766835
1178	111.827575683594	-5.71913814544678	-6.36978054046631	-0.00295288790948689	0.00711201597005129	0.00548864435404539	0.00711201597005129
1179	112.476921081543	-3.77109217643738	-6.69445466995239	-0.0149658378213644	0.013930176384747	0.0178262684494257	-0.00295288790948689
1180	109.230178833008	-4.09576654434204	-6.43471527099609	0.0100340843200684	-0.00230353930965066	0.0116574559360743	-0.00587495695799589
1181	110.528877258301	-4.74511528015137	-6.36978054046631	0.0207483377307653	0.00256657530553639	0.0282158460468054	-0.00197886489331722
1182	110.528877258301	-5.39446353912354	-6.11004114151001	0.0158782228827477	0.00808603875339031	0.0285405199974775	0.000293855206109583
1183	110.528877258301	-5.71913814544678	-5.85030126571655	0.00581331877037883	0.000943203864153475	0.0269171483814716	0.0022419011220336
1184	109.230178833008	-5.71913814544678	-5.6554970741272	-0.00360223650932312	-0.00457625929266214	0.0269171483814716	-0.00717365415766835
1185	109.879524230957	-5.39446353912354	-6.17497587203979	0.00289124972186983	-0.0130177913233638	0.0145795252174139	-0.00100484199356288
1186	108.580833435059	-5.39446353912354	-5.9152364730835	0.00906006153672934	-0.0117190945893526	0.00321592413820326	-0.00100484199356288
1187	111.827575683594	-6.69316101074219	-5.52562713623047	0.00776136433705688	-0.00555028254166245	-0.00197886489331722	-0.00197886489331722
1188	109.230178833008	-4.74511528015137	-5.85030126571655	-0.00295288790948689	-0.00457625929266214	0.0213976856321096	-0.00230353930965066
1189	110.528877258301	-5.71913814544678	-5.85030126571655	-0.0136671401560307	-3.08191010844894e-05	0.0249691028147936	0.00873538758605719
1190	109.879524230957	-5.06978940963745	-5.78536653518677	-0.0107450718060136	-0.00295288790948689	-0.00392691092565656	-0.00457625929266214
1191	110.528877258301	-4.42044067382813	-5.52562713623047	-0.00749832857400179	0.000293855206109583	-0.0165892094373703	0.00938473641872406
1192	110.528877258301	-4.42044067382813	-6.04510593414307	-0.0123684434220195	0.00354059832170606	-0.0230826959013939	-3.08191010844894e-05
1193	109.230178833008	-5.06978940963745	-6.36978054046631	-0.0143164889886975	0.00548864435404539	-0.0422384813427925	0.00678734155371785
1194	109.879524230957	-5.71913814544678	-6.04510593414307	-0.0152905117720366	0.00841071270406246	-0.0172385573387146	0.00354059832170606
1195	107.931480407715	-5.39446353912354	-5.98017120361328	0.00646266713738441	0.00418994715437293	0.0272418223321438	-0.000355493422830477
1196	107.931480407715	-5.39446353912354	-5.78536653518677	-0.00360223650932312	0.0165275707840919	0.00970941036939621	0.00451462110504508
1197	107.931480407715	-4.42044067382813	-5.9152364730835	-0.00944637414067984	0.00841071270406246	-0.0100957229733467	-0.00132951640989631
1198	109.230178833008	-4.74511528015137	-6.23991060256958	-3.08191010844894e-05	0.013930176384747	-0.0266541130840778	0.00451462110504508
1199	109.230178833008	-4.09576654434204	-6.17497587203979	-0.00327756232582033	0.0149041991680861	-0.0324982516467571	0.00516396993771195
1200	109.230178833008	-4.42044067382813	-6.11004114151001	0.00191722682211548	0.00354059832170606	-0.0532774068415165	0.000943203864153475
1201	109.879524230957	-4.42044067382813	-6.56458520889282	0.00613799272105098	0.0123068047687411	-0.0659397020936012	0.00418994715437293
1202	109.230178833008	-4.42044067382813	-6.75938940048218	-0.00522560812532902	0.00873538758605719	-0.0490566417574883	-0.00457625929266214
1203	112.476921081543	-5.71913814544678	-6.30484533309937	-0.0100957229733467	0.00678734155371785	-0.0386670641601086	0.00516396993771195
1204	111.17822265625	-5.06978940963745	-6.49965000152588	0.00516396993771195	0.00126787810586393	-0.0182125810533762	-0.0026282137259841
1205	109.879524230957	-5.06978940963745	-6.62951993942261	0.0162028968334198	-0.00814767740666866	0.00321592413820326	-0.00587495695799589
1206	109.230178833008	-4.42044067382813	-6.43471527099609	0.01100810803473	-0.0295761823654175	0.0126314787194133	0.00159255252219737
1207	110.528877258301	-6.04381227493286	-5.46069240570068	0.0113327819854021	-0.00165419070981443	0.012956153601408	0.000293855206109583
1208	111.17822265625	-6.04381227493286	-5.46069240570068	0.00354059832170606	0.00321592413820326	0.00678734155371785	-0.0123684434220195
1209	108.580833435059	-5.39446353912354	-6.04510593414307	-0.00295288790948689	-0.00425158534198999	-0.00977104809135199	0.00354059832170606
1210	111.17822265625	-5.39446353912354	-5.98017120361328	0.00548864435404539	-0.0123684434220195	-0.00652430532500148	0.000293855206109583
1211	109.230178833008	-6.3684868812561	-6.23991060256958	0.00678734155371785	-0.0110697457566857	-0.00814767740666866	-0.00165419070981443
1212	110.528877258301	-6.3684868812561	-6.36978054046631	0.00451462110504508	-0.000355493422830477	-0.00912170019000769	-0.00132951640989631
1213	110.528877258301	-5.71913814544678	-6.56458520889282	0.00159255252219737	-0.00457625929266214	-0.017887907102704	-0.00197886489331722
1214	111.827575683594	-6.04381227493286	-6.30484533309937	0.00256657530553639	-0.0026282137259841	-0.0370436906814575	0.00581331877037883
1215	109.230178833008	-4.42044067382813	-6.49965000152588	-0.0182125810533762	0.0022419011220336	-0.0227580219507217	-0.00522560812532902
1216	109.230178833008	-4.74511528015137	-5.98017120361328	0.0239950809627771	0.00841071270406246	-0.00814767740666866	0.00776136433705688
1217	110.528877258301	-6.3684868812561	-5.85030126571655	-0.00425158534198999	0.00646266713738441	0.00354059832170606	0.000293855206109583
1218	110.528877258301	-5.39446353912354	-6.36978054046631	-0.00619963090866804	0.01100810803473	0.020423661917448	-0.00230353930965066
1219	107.931480407715	-5.06978940963745	-5.9152364730835	-0.0191866029053926	0.00386527273803949	0.0217223595827818	0.000943203864153475
1220	107.931480407715	-5.39446353912354	-5.72043180465698	-0.00555028254166245	0.00678734155371785	0.0178262684494257	0.000943203864153475
1221	108.580833435059	-5.39446353912354	-5.46069240570068	-0.00457625929266214	0.00906006153672934	0.0220470335334539	-0.00165419070981443
1222	108.580833435059	-4.74511528015137	-5.3957576751709	-0.00522560812532902	0.011982130818069	0.0347093306481838	0.00678734155371785
1223	110.528877258301	-5.06978940963745	-5.46069240570068	-0.00619963090866804	0.00646266713738441	0.0444495603442192	-0.00587495695799589
1224	110.528877258301	-4.74511528015137	-5.85030126571655	-0.0117190945893526	0.000293855206109583	0.036657378077507	-0.00165419070981443
1225	110.528877258301	-4.42044067382813	-5.85030126571655	0.0236704051494598	-0.00522560812532902	0.0226963832974434	-0.00425158534198999
1226	111.827575683594	-6.04381227493286	-5.85030126571655	-0.00749832857400179	0.000943203864153475	0.0171769186854362	0.00289124972186983
1227	109.879524230957	-5.39446353912354	-5.98017120361328	0.0113327819854021	0.00126787810586393	0.00516396993771195	0.0022419011220336
1228	111.827575683594	-5.39446353912354	-5.78536653518677	0.00970941036939621	-0.00555028254166245	-0.00392691092565656	-0.00652430532500148
1229	111.827575683594	-6.04381227493286	-6.17497587203979	-0.00457625929266214	0.0022419011220336	-0.0188619289547205	-0.00522560812532902
1230	111.17822265625	-5.39446353912354	-6.23991060256958	0.0126314787194133	-0.00587495695799589	-0.0305502042174339	-0.00132951640989631
1231	109.879524230957	-4.42044067382813	-6.04510593414307	-0.00327756232582033	-0.00392691092565656	-0.0376930385828018	0.00289124972186983
1232	111.827575683594	-5.39446353912354	-5.85030126571655	0.0116574559360743	0.00613799272105098	-0.0464592464268208	-0.00425158534198999
1233	111.827575683594	-6.3684868812561	-6.04510593414307	0.00548864435404539	-3.08191010844894e-05	-0.0419138073921204	-0.00814767740666866
1234	110.528877258301	-7.01783514022827	-5.78536653518677	-0.0146411629393697	-0.00652430532500148	-0.0126931173726916	0.00516396993771195
1235	109.879524230957	-6.3684868812561	-6.43471527099609	-0.00197886489331722	-0.00782300252467394	-0.00522560812532902	-0.00425158534198999
1236	111.17822265625	-7.6671838760376	-5.98017120361328	0.00159255252219737	-0.0026282137259841	-0.00165419070981443	0.00581331877037883
1237	110.528877258301	-6.04381227493286	-6.43471527099609	0.00289124972186983	0.00159255252219737	-0.00100484199356288	0.00159255252219737
1238	111.827575683594	-6.3684868812561	-6.36978054046631	0.00418994715437293	0.00386527273803949	0.00289124972186983	0.00354059832170606
1239	111.827575683594	-5.39446353912354	-6.49965000152588	0.0100340843200684	0.00483929552137852	0.000618529506027699	0.00386527273803949
1240	109.230178833008	-4.42044067382813	-6.23991060256958	0.0188002903014421	-3.08191010844894e-05	0.011982130818069	0.00256657530553639
1241	108.580833435059	-5.39446353912354	-6.49965000152588	0.01100810803473	-0.00100484199356288	0.0132808275520802	-0.000680167751852423
1242	107.931480407715	-4.74511528015137	-6.23991060256958	-0.00749832857400179	0.00321592413820326	0.029189869761467	-0.00230353930965066
1243	109.230178833008	-5.71913814544678	-5.98017120361328	-0.00782300252467394	0.00289124972186983	0.0399041213095188	0.00191722682211548
1244	110.528877258301	-6.69316101074219	-6.30484533309937	-0.0159398596733809	-0.00457625929266214	0.0175015944987535	0.00321592413820326
1245	109.879524230957	-5.06978940963745	-6.36978054046631	-0.00782300252467394	-0.00619963090866804	0.0132808275520802	-0.000355493422830477
1246	111.827575683594	-6.3684868812561	-6.17497587203979	0.00256657530553639	-0.00652430532500148	0.000618529506027699	0.0116574559360743
1247	109.230178833008	-5.06978940963745	-6.56458520889282	0.0106834331527352	0.00451462110504508	-0.00717365415766835	0.0106834331527352
1248	111.827575683594	-6.04381227493286	-6.17497587203979	0.00711201597005129	-0.00230353930965066	-0.0363943427801132	0.00938473641872406
1249	111.827575683594	-6.04381227493286	-6.23991060256958	0.00906006153672934	-0.00555028254166245	-0.0539267547428608	-0.00619963090866804
1250	113.126274108887	-5.71913814544678	-6.69445466995239	0.000943203864153475	-0.00619963090866804	-0.0334722734987736	0.00418994715437293
1251	111.17822265625	-4.74511528015137	-6.62951993942261	0.0106834331527352	0.00906006153672934	-0.0185372550040483	0.00711201597005129
1252	110.528877258301	-6.3684868812561	-6.43471527099609	0.0126314787194133	0.00418994715437293	-0.0162645354866982	0.00126787810586393
1253	111.827575683594	-6.04381227493286	-6.36978054046631	0.0142548503354192	0.00678734155371785	0.00418994715437293	-0.000680167751852423
1254	108.580833435059	-6.04381227493286	-5.98017120361328	0.00548864435404539	0.00354059832170606	0.01847561635077	-0.00230353930965066
1255	111.827575683594	-6.69316101074219	-6.04510593414307	0.013930176384747	0.00126787810586393	0.0165275707840919	-0.00619963090866804
1256	111.827575683594	-6.69316101074219	-5.13601779937744	-0.00132951640989631	0.00354059832170606	0.0136055024340749	0.00191722682211548
1257	109.879524230957	-6.04381227493286	-5.9152364730835	-0.00327756232582033	0.00386527273803949	0.011982130818069	-0.00165419070981443
1258	110.528877258301	-7.34250974655151	-5.59056186676025	-0.00555028254166245	0.00354059832170606	0.00906006153672934	-0.000355493422830477
1259	112.476921081543	-7.34250974655151	-5.59056186676025	0.00613799272105098	-0.00847235135734081	-0.000355493422830477	0.00321592413820326
1260	111.17822265625	-5.71913814544678	-5.85030126571655	0.00321592413820326	0.000943203864153475	-0.00360223650932312	-3.08191010844894e-05
1261	110.528877258301	-5.39446353912354	-5.52562713623047	-0.000355493422830477	0.00321592413820326	-0.00132951640989631	0.00776136433705688
1262	111.827575683594	-5.39446353912354	-5.52562713623047	-0.00360223650932312	0.00970941036939621	0.00711201597005129	0.00743668992072344
1263	109.879524230957	-6.3684868812561	-5.52562713623047	-0.00814767740666866	0.00289124972186983	0.0158782228827477	-0.00457625929266214
1264	109.879524230957	-6.04381227493286	-6.04510593414307	-0.0185372550040483	0.00159255252219737	0.0249691028147936	0.00191722682211548
1265	109.879524230957	-6.04381227493286	-6.11004114151001	0.00386527273803949	0.00483929552137852	0.0210730116814375	0.000293855206109583
1266	109.879524230957	-5.39446353912354	-6.04510593414307	0.00613799272105098	-0.00425158534198999	0.0136055024340749	0.00613799272105098
1267	108.580833435059	-4.42044067382813	-6.23991060256958	0.00191722682211548	-0.000355493422830477	0.00711201597005129	-0.0026282137259841
1268	109.879524230957	-4.74511528015137	-6.23991060256958	0.00970941036939621	-0.00522560812532902	0.00776136433705688	-0.0026282137259841
1269	111.827575683594	-5.71913814544678	-5.98017120361328	0.00581331877037883	-0.00555028254166245	-0.0152905117720366	-0.00100484199356288
1270	111.17822265625	-5.71913814544678	-6.30484533309937	-0.0104203969240189	-0.000355493422830477	-0.0201606266200542	-0.00360223650932312
1271	111.827575683594	-5.39446353912354	-6.43471527099609	-0.00230353930965066	-0.00425158534198999	-0.0266541130840778	-3.08191010844894e-05
1272	111.827575683594	-5.39446353912354	-6.30484533309937	-0.00717365415766835	0.00159255252219737	-0.0247060675173998	0.00646266713738441
1273	111.17822265625	-5.71913814544678	-6.62951993942261	-0.00360223650932312	0.00191722682211548	-0.0110697457566857	-0.00392691092565656
1274	109.230178833008	-4.74511528015137	-6.30484533309937	-0.00587495695799589	-0.00522560812532902	-0.00977104809135199	-0.00132951640989631
1275	112.476921081543	-5.71913814544678	-5.98017120361328	-0.00847235135734081	-0.00165419070981443	-0.00749832857400179	-0.000680167751852423
1276	109.879524230957	-5.39446353912354	-6.49965000152588	-0.00360223650932312	0.00678734155371785	-0.0126931173726916	0.00483929552137852
1277	112.476921081543	-5.06978940963745	-6.56458520889282	0.00516396993771195	0.00906006153672934	-0.0139918150380254	0.00418994715437293
1278	108.580833435059	-4.42044067382813	-6.30484533309937	-0.00522560812532902	0.0142548503354192	-0.00684897974133492	-0.0117190945893526
1279	111.827575683594	-6.04381227493286	-5.9152364730835	0.00776136433705688	0.00613799272105098	-0.0110697457566857	0.00159255252219737
1280	111.17822265625	-5.39446353912354	-5.9152364730835	0.00548864435404539	0.00126787810586393	-0.0110697457566857	-0.00522560812532902
1281	111.827575683594	-6.3684868812561	-5.6554970741272	0.0145795252174139	-0.00165419070981443	-0.00814767740666866	-0.00100484199356288
1282	110.528877258301	-7.34250974655151	-5.85030126571655	0.00321592413820326	0.00159255252219737	-3.08191010844894e-05	-0.00230353930965066
1283	108.580833435059	-6.3684868812561	-6.17497587203979	0.0220470335334539	-0.00717365415766835	0.0434755384922028	0.0022419011220336
1284	111.17822265625	-5.06978940963745	-6.23991060256958	-0.00457625929266214	-0.00392691092565656	0.107436381280422	-0.00392691092565656
1285	111.17822265625	-5.71913814544678	-5.98017120361328	-0.00782300252467394	-0.00132951640989631	0.15938426554203	0.00126787810586393
1286	110.528877258301	-4.42044067382813	-6.17497587203979	0.00906006153672934	-0.00587495695799589	0.180812776088715	0.00873538758605719
1287	110.528877258301	-5.06978940963745	-5.9152364730835	0.01100810803473	0.00159255252219737	0.101267568767071	0.00159255252219737
1288	109.230178833008	-4.42044067382813	-5.9152364730835	0.012956153601408	0.000943203864153475	0.0369820520281792	-0.00197886489331722
1289	109.230178833008	-5.06978940963745	-6.04510593414307	0.00191722682211548	-0.00165419070981443	-0.0367190167307854	-3.08191010844894e-05
1290	109.230178833008	-6.04381227493286	-5.52562713623047	-0.0104203969240189	0.00159255252219737	-0.0912643000483513	-0.00295288790948689
1291	108.580833435059	-5.06978940963745	-5.59056186676025	-0.0126931173726916	0.00386527273803949	-0.119186297059059	-0.00327756232582033
1292	108.580833435059	-5.71913814544678	-5.46069240570068	-0.000355493422830477	0.0132808275520802	-0.136069357395172	0.00483929552137852
1293	109.230178833008	-5.39446353912354	-5.46069240570068	0.00711201597005129	0.00646266713738441	-0.0990564897656441	0.000293855206109583
1294	108.580833435059	-5.06978940963745	-5.59056186676025	0.00808603875339031	0.000943203864153475	-0.0493813157081604	-0.00230353930965066
1295	109.879524230957	-5.39446353912354	-5.98017120361328	-0.0143164889886975	0.00159255252219737	-0.017887907102704	0.000293855206109583
1296	109.230178833008	-3.44641780853271	-6.43471527099609	0.00451462110504508	0.0123068047687411	-0.0191866029053926	0.00159255252219737
1297	111.17822265625	-5.39446353912354	-5.78536653518677	-0.00425158534198999	0.00906006153672934	-0.00814767740666866	0.00548864435404539
1298	107.931480407715	-3.77109217643738	-6.11004114151001	0.00191722682211548	0.00451462110504508	0.00841071270406246	-0.00619963090866804
1299	108.580833435059	-4.42044067382813	-5.9152364730835	0.00646266713738441	-0.00360223650932312	0.0522417463362217	-0.00457625929266214
1300	108.580833435059	-4.42044067382813	-5.59056186676025	0.00191722682211548	0.00548864435404539	0.052891094237566	-3.08191010844894e-05
1301	108.580833435059	-5.06978940963745	-5.78536653518677	0.0259431265294552	0.00970941036939621	0.0106834331527352	-0.00782300252467394
1302	109.879524230957	-4.42044067382813	-6.23991060256958	-0.00879702530801296	-0.00230353930965066	0.00256657530553639	-3.08191010844894e-05
1303	108.580833435059	-4.09576654434204	-6.36978054046631	-0.00100484199356288	0.00483929552137852	-0.0172385573387146	-0.00555028254166245
1304	112.476921081543	-5.71913814544678	-6.43471527099609	-0.0110697457566857	-0.00392691092565656	-0.0357449948787689	-0.000680167751852423
1305	109.230178833008	-4.42044067382813	-5.9152364730835	0.00289124972186983	-0.0100957229733467	-0.0461345724761486	-0.0026282137259841
1306	110.528877258301	-5.39446353912354	-6.17497587203979	0.0100340843200684	-0.00100484199356288	-0.0383423902094364	0.000618529506027699
1307	111.17822265625	-6.04381227493286	-5.78536653518677	0.0165275707840919	-0.0146411629393697	-0.0386670641601086	-0.00457625929266214
1308	108.580833435059	-5.06978940963745	-6.36978054046631	0.0116574559360743	-0.00555028254166245	-0.0341216214001179	-0.00490093370899558
1309	109.230178833008	-4.74511528015137	-6.36978054046631	0.0106834331527352	-0.0117190945893526	-0.0376930385828018	-0.0130177913233638
1310	108.580833435059	-5.06978940963745	-5.98017120361328	0.00289124972186983	0.00386527273803949	-0.0454852245748043	0.000293855206109583
1311	110.528877258301	-5.39446353912354	-6.11004114151001	0.00581331877037883	-0.000355493422830477	-0.032173577696085	0.00321592413820326
1312	108.580833435059	-4.74511528015137	-5.9152364730835	0.0226963832974434	0.00256657530553639	-0.023407369852066	0.00776136433705688
1313	108.580833435059	-4.09576654434204	-5.85030126571655	-0.0146411629393697	0.00418994715437293	-0.0110697457566857	0.0103587592020631
1314	107.282135009766	-4.09576654434204	-6.17497587203979	-0.00944637414067984	0.00159255252219737	-0.00717365415766835	0.00743668992072344
1315	106.632781982422	-4.42044067382813	-5.85030126571655	-0.0227580219507217	0.00548864435404539	-0.00652430532500148	0.00678734155371785
1316	107.282135009766	-4.09576654434204	-6.30484533309937	-0.00555028254166245	0.00483929552137852	-0.00132951640989631	0.00256657530553639
1317	109.230178833008	-5.06978940963745	-6.04510593414307	0.00126787810586393	0.012956153601408	-0.00847235135734081	0.00483929552137852
1318	110.528877258301	-4.74511528015137	-5.98017120361328	0.00159255252219737	0.0022419011220336	0.0116574559360743	-0.00749832857400179
1319	108.580833435059	-4.09576654434204	-6.11004114151001	-0.00717365415766835	0.00321592413820326	0.000943203864153475	0.00613799272105098
1320	109.230178833008	-4.09576654434204	-5.98017120361328	0.000293855206109583	-0.00360223650932312	-0.00165419070981443	-0.00360223650932312
1321	108.580833435059	-3.77109217643738	-6.43471527099609	0.0100340843200684	0.00581331877037883	0.00191722682211548	0.00743668992072344
1322	109.230178833008	-4.42044067382813	-6.56458520889282	0.0142548503354192	0.00678734155371785	-0.00230353930965066	-3.08191010844894e-05
1323	110.528877258301	-5.06978940963745	-6.75938940048218	0.00548864435404539	0.00159255252219737	0.00743668992072344	0.000618529506027699
1324	111.827575683594	-5.39446353912354	-6.11004114151001	-0.00295288790948689	0.00418994715437293	-3.08191010844894e-05	-0.00327756232582033
1325	109.230178833008	-4.09576654434204	-5.78536653518677	0.00581331877037883	-0.0026282137259841	0.0149041991680861	-0.0123684434220195
1326	108.580833435059	-3.77109217643738	-5.26588773727417	0.0022419011220336	-0.00490093370899558	0.0210730116814375	-0.000355493422830477
1327	110.528877258301	-5.06978940963745	-5.46069240570068	-0.000680167751852423	-0.0117190945893526	0.0226963832974434	0.0022419011220336
1328	111.17822265625	-5.39446353912354	-6.23991060256958	0.012956153601408	-0.00132951640989631	0.0317872650921345	0.000618529506027699
1329	109.879524230957	-4.42044067382813	-6.17497587203979	0.00808603875339031	-0.00749832857400179	0.0226963832974434	-0.00619963090866804
1330	108.580833435059	-5.06978940963745	-5.78536653518677	0.00191722682211548	-0.021459324285388	0.0194496400654316	-0.000355493422830477
1331	109.230178833008	-6.04381227493286	-5.46069240570068	0.00808603875339031	-0.0117190945893526	0.025618452578783	0.00386527273803949
1332	109.230178833008	-5.39446353912354	-5.59056186676025	0.00743668992072344	-0.00295288790948689	0.0123068047687411	-0.00132951640989631
1333	111.17822265625	-5.06978940963745	-5.59056186676025	0.00776136433705688	-3.08191010844894e-05	-0.00197886489331722	0.000943203864153475
1334	110.528877258301	-4.09576654434204	-5.9152364730835	-0.00230353930965066	-0.00100484199356288	-0.0279528107494116	0.00191722682211548
1335	109.230178833008	-4.42044067382813	-6.43471527099609	-0.00490093370899558	0.00386527273803949	-0.0474332682788372	-0.00684897974133492
1336	109.230178833008	-4.42044067382813	-6.17497587203979	-0.00295288790948689	0.00776136433705688	-0.0347709693014622	-0.00327756232582033
1337	107.931480407715	-4.09576654434204	-6.17497587203979	0.0191249661147594	0.00613799272105098	-0.0305502042174339	0.00581331877037883
1338	108.580833435059	-5.39446353912354	-5.9152364730835	0.0165275707840919	0.0132808275520802	-0.00814767740666866	0.00126787810586393
1339	107.931480407715	-4.74511528015137	-5.26588773727417	-0.00425158534198999	0.00483929552137852	-0.0143164889886975	-0.00490093370899558
1340	108.580833435059	-4.74511528015137	-5.98017120361328	-0.00587495695799589	0.00743668992072344	-0.0208099745213985	0.00126787810586393
1341	109.230178833008	-5.39446353912354	-6.17497587203979	-0.00684897974133492	0.00743668992072344	-0.0341216214001179	0.00646266713738441
1342	111.17822265625	-4.74511528015137	-6.04510593414307	-0.00555028254166245	0.0106834331527352	-0.0198359526693821	-3.08191010844894e-05
1343	109.879524230957	-5.06978940963745	-6.11004114151001	0.0149041991680861	0.0126314787194133	-3.08191010844894e-05	-0.00295288790948689
1344	108.580833435059	-4.42044067382813	-6.11004114151001	0.00938473641872406	-0.00295288790948689	0.0188002903014421	-0.00327756232582033
1345	108.580833435059	-3.44641780853271	-6.11004114151001	0.00581331877037883	-0.00814767740666866	0.0340599827468395	0.00191722682211548
1346	109.879524230957	-4.74511528015137	-5.9152364730835	-0.00684897974133492	-0.00425158534198999	0.029189869761467	-0.00490093370899558
1347	108.580833435059	-4.09576654434204	-6.82432460784912	0.00841071270406246	0.0022419011220336	0.0330859608948231	-0.00587495695799589
1348	111.17822265625	-5.39446353912354	-6.62951993942261	0.00418994715437293	-0.00197886489331722	0.0308132413774729	-0.00230353930965066
1349	109.879524230957	-4.42044067382813	-6.62951993942261	-3.08191010844894e-05	-0.00392691092565656	0.0152288740500808	0.000293855206109583
1350	108.580833435059	-4.09576654434204	-6.43471527099609	-0.0107450718060136	0.00289124972186983	-0.00944637414067984	0.00256657530553639
1351	110.528877258301	-4.09576654434204	-6.23991060256958	-0.00490093370899558	0.00321592413820326	-0.0182125810533762	-0.0026282137259841
1352	107.931480407715	-4.09576654434204	-6.04510593414307	0.000618529506027699	0.00938473641872406	0.0132808275520802	0.00321592413820326
1353	109.230178833008	-4.09576654434204	-6.17497587203979	0.0106834331527352	0.00418994715437293	0.0700988322496414	0.00191722682211548
1354	110.528877258301	-5.06978940963745	-6.17497587203979	-0.0104203969240189	0.00256657530553639	0.0525664202868938	-0.00457625929266214
1355	109.879524230957	-5.71913814544678	-5.98017120361328	-0.0107450718060136	-0.00197886489331722	0.025618452578783	0.00191722682211548
1356	109.879524230957	-6.3684868812561	-5.98017120361328	-0.0026282137259841	-0.000680167751852423	-0.0182125810533762	0.00386527273803949
1357	109.230178833008	-6.04381227493286	-6.43471527099609	0.000943203864153475	-0.00132951640989631	-0.0324982516467571	0.00159255252219737
1358	109.230178833008	-5.39446353912354	-5.98017120361328	0.00191722682211548	0.00354059832170606	-0.0198359526693821	-0.00100484199356288
1359	110.528877258301	-6.04381227493286	-5.72043180465698	-0.00457625929266214	-0.00912170019000769	-0.0165892094373703	-0.00392691092565656
1360	111.17822265625	-5.71913814544678	-6.11004114151001	-0.0104203969240189	-0.000355493422830477	-0.02697878703475	0.00516396993771195
1361	109.879524230957	-5.39446353912354	-6.17497587203979	0.00548864435404539	0.00613799272105098	-0.00652430532500148	0.00808603875339031
1362	110.528877258301	-5.39446353912354	-6.11004114151001	-0.0146411629393697	-0.00749832857400179	-0.00490093370899558	-0.000680167751852423
1363	107.282135009766	-4.09576654434204	-6.30484533309937	-0.00132951640989631	0.00321592413820326	0.000943203864153475	0.000618529506027699
1364	106.632781982422	-4.09576654434204	-6.11004114151001	-0.00717365415766835	-0.00425158534198999	0.01847561635077	-0.00360223650932312
1365	107.931480407715	-5.06978940963745	-6.11004114151001	0.000618529506027699	-0.0133424662053585	0.0483456552028656	-0.00977104809135199
1366	107.931480407715	-5.06978940963745	-5.33082246780396	-0.00555028254166245	-0.00977104809135199	0.0340599827468395	0.000943203864153475
1367	108.580833435059	-4.42044067382813	-5.98017120361328	0.00906006153672934	0.00191722682211548	0.00354059832170606	-0.00327756232582033
1368	109.879524230957	-5.06978940963745	-6.17497587203979	0.0022419011220336	0.00354059832170606	-0.00230353930965066	-0.00555028254166245
1369	110.528877258301	-5.39446353912354	-6.11004114151001	0.00711201597005129	-0.000680167751852423	-0.00132951640989631	0.00743668992072344
1370	109.879524230957	-4.09576654434204	-6.30484533309937	0.00548864435404539	0.000943203864153475	-0.0208099745213985	-0.00327756232582033
1371	109.879524230957	-4.42044067382813	-6.11004114151001	-3.08191010844894e-05	0.00191722682211548	-0.0250307414680719	0.000293855206109583
1372	107.931480407715	-3.44641780853271	-5.78536653518677	-0.00749832857400179	0.000943203864153475	-0.0123684434220195	0.00256657530553639
1373	110.528877258301	-5.39446353912354	-6.04510593414307	0.00678734155371785	-3.08191010844894e-05	-0.00782300252467394	-0.00652430532500148
1374	110.528877258301	-5.39446353912354	-5.72043180465698	-0.00165419070981443	0.000618529506027699	-0.0113944197073579	-0.00749832857400179
1375	109.879524230957	-5.71913814544678	-5.46069240570068	-0.00425158534198999	-0.00165419070981443	-0.0136671401560307	0.00548864435404539
1376	108.580833435059	-4.42044067382813	-6.23991060256958	0.00548864435404539	0.00581331877037883	-0.0286021586507559	-0.00230353930965066
1377	110.528877258301	-5.71913814544678	-6.04510593414307	0.00191722682211548	0.0126314787194133	-0.0172385573387146	-0.000680167751852423
1378	109.230178833008	-5.06978940963745	-6.04510593414307	-0.00490093370899558	0.0106834331527352	-0.0182125810533762	0.00743668992072344
1379	107.931480407715	-4.74511528015137	-6.30484533309937	-0.0156151866540313	-0.00360223650932312	-0.00782300252467394	-0.00165419070981443
1380	109.879524230957	-5.71913814544678	-6.36978054046631	-0.0146411629393697	-0.00749832857400179	-0.0230826959013939	-0.00360223650932312
1381	109.230178833008	-5.06978940963745	-6.43471527099609	0.00256657530553639	-0.00392691092565656	-0.0185372550040483	0.00906006153672934
1382	109.879524230957	-5.71913814544678	-6.11004114151001	0.0158782228827477	0.000618529506027699	-0.0224333461374044	0.00321592413820326
1383	109.879524230957	-4.74511528015137	-6.43471527099609	-0.00619963090866804	0.00289124972186983	-0.0208099745213985	0.00289124972186983
1384	110.528877258301	-5.39446353912354	-5.72043180465698	-0.00912170019000769	-0.000680167751852423	-0.0100957229733467	-0.00457625929266214
1385	109.230178833008	-6.04381227493286	-5.9152364730835	-0.00197886489331722	-0.0107450718060136	-0.0143164889886975	-0.00652430532500148
1386	108.580833435059	-5.71913814544678	-6.04510593414307	0.0113327819854021	-0.000355493422830477	-0.0133424662053585	0.000943203864153475
1387	109.879524230957	-5.71913814544678	-6.23991060256958	0.0116574559360743	-0.00327756232582033	-0.0149658378213644	-0.000680167751852423
1388	107.282135009766	-4.42044067382813	-6.23991060256958	-0.00717365415766835	-0.00230353930965066	-0.021459324285388	0.00191722682211548
1389	109.230178833008	-6.04381227493286	-5.9152364730835	0.00289124972186983	-0.00717365415766835	-0.0221086721867323	-0.00360223650932312
1390	107.931480407715	-5.06978940963745	-6.23991060256958	-0.00879702530801296	0.00386527273803949	-0.0136671401560307	-0.00490093370899558
1391	109.230178833008	-5.39446353912354	-6.17497587203979	0.00354059832170606	0.00873538758605719	-0.00457625929266214	0.0100340843200684
1392	109.230178833008	-4.74511528015137	-6.23991060256958	-0.0136671401560307	0.00646266713738441	0.00191722682211548	-0.00587495695799589
1393	111.17822265625	-5.71913814544678	-6.11004114151001	0.00711201597005129	0.00613799272105098	0.0149041991680861	0.00354059832170606
1394	110.528877258301	-5.71913814544678	-6.11004114151001	0.0152288740500808	0.00451462110504508	0.07139752805233	-3.08191010844894e-05
1395	108.580833435059	-5.39446353912354	-6.04510593414307	-0.0110697457566857	0.000293855206109583	0.10711170732975	-0.00132951640989631
1396	109.879524230957	-5.06978940963745	-5.78536653518677	0.00191722682211548	-0.00197886489331722	0.07431960105896	0.00873538758605719
1397	110.528877258301	-5.39446353912354	-5.59056186676025	0.0272418223321438	0.00354059832170606	0.0506183728575706	0.000618529506027699
1398	111.17822265625	-6.04381227493286	-5.78536653518677	-0.0100957229733467	0.00321592413820326	0.0152288740500808	0.0022419011220336
1399	109.879524230957	-4.42044067382813	-6.62951993942261	0.0155535480007529	0.00711201597005129	-0.0149658378213644	-0.00100484199356288
1400	108.580833435059	-4.42044067382813	-6.43471527099609	-0.00814767740666866	-0.000680167751852423	-0.0383423902094364	-0.00132951640989631
1401	109.230178833008	-4.42044067382813	-6.36978054046631	-0.00555028254166245	-0.000680167751852423	-0.0399657599627972	-0.00555028254166245
1402	111.17822265625	-5.39446353912354	-6.11004114151001	-0.0162645354866982	0.00321592413820326	-0.0201606266200542	0.00451462110504508
1403	110.528877258301	-5.39446353912354	-5.78536653518677	-0.00490093370899558	0.00289124972186983	0.0415274947881699	-0.00879702530801296
1404	110.528877258301	-6.69316101074219	-5.72043180465698	0.01100810803473	-0.000355493422830477	0.121397376060486	-0.00555028254166245
1405	109.879524230957	-7.6671838760376	-6.17497587203979	-0.0149658378213644	-0.0149658378213644	0.0912026613950729	0.00289124972186983
1406	109.879524230957	-6.04381227493286	-6.30484533309937	0.00906006153672934	-0.0165892094373703	0.0554884895682335	-0.0026282137259841
1407	111.827575683594	-6.04381227493286	-5.6554970741272	0.00776136433705688	0.00321592413820326	0.00841071270406246	0.00516396993771195
1408	109.879524230957	-4.09576654434204	-6.17497587203979	-0.0123684434220195	-0.00360223650932312	-0.0315242260694504	0.00678734155371785
1409	111.827575683594	-5.39446353912354	-5.78536653518677	0.01847561635077	-0.000680167751852423	-0.0636669844388962	-0.00717365415766835
1410	110.528877258301	-4.42044067382813	-6.04510593414307	-0.0159398596733809	-0.00522560812532902	-0.0902902781963348	-0.000680167751852423
1411	107.282135009766	-5.06978940963745	-6.11004114151001	0.00191722682211548	0.00483929552137852	-0.0753552615642548	0.00321592413820326
1412	107.931480407715	-4.42044067382813	-6.36978054046631	0.00483929552137852	-0.00100484199356288	-0.0373683646321297	-0.00230353930965066
1413	106.632781982422	-4.42044067382813	-6.36978054046631	-0.02697878703475	-0.000680167751852423	-0.00977104809135199	0.00483929552137852
1414	108.580833435059	-5.39446353912354	-6.30484533309937	0.0100340843200684	-0.00132951640989631	0.00451462110504508	0.00354059832170606
1415	108.580833435059	-5.39446353912354	-6.04510593414307	-0.0217839982360601	0.000293855206109583	0.00321592413820326	0.00776136433705688
1416	111.17822265625	-5.39446353912354	-6.11004114151001	0.00646266713738441	0.00711201597005129	-0.00490093370899558	0.00418994715437293
1417	109.230178833008	-4.09576654434204	-6.11004114151001	0.0113327819854021	0.00678734155371785	-0.00652430532500148	0.00289124972186983
1418	109.230178833008	-4.42044067382813	-6.23991060256958	-0.0126931173726916	0.00970941036939621	-0.0331475995481014	0.00743668992072344
1419	109.230178833008	-4.42044067382813	-6.17497587203979	0.0175015944987535	0.00743668992072344	-0.0302255302667618	-0.00490093370899558
1420	109.230178833008	-5.06978940963745	-6.17497587203979	-0.0120437685400248	0.0106834331527352	-0.0451605506241322	0.00256657530553639
1421	109.879524230957	-4.42044067382813	-6.43471527099609	0.00386527273803949	0.00354059832170606	-0.0263294391334057	-0.00490093370899558
1422	108.580833435059	-4.09576654434204	-6.30484533309937	0.0191249661147594	0.00354059832170606	-0.0357449948787689	0.00678734155371785
1423	110.528877258301	-4.74511528015137	-6.11004114151001	-0.0126931173726916	0.01100810803473	-0.0526280589401722	-0.00100484199356288
1424	111.17822265625	-5.06978940963745	-6.11004114151001	0.0142548503354192	0.000943203864153475	-0.039641086012125	0.00354059832170606
1425	112.476921081543	-5.71913814544678	-6.11004114151001	0.0106834331527352	-0.0110697457566857	-0.0188619289547205	-0.000355493422830477
1426	110.528877258301	-3.77109217643738	-6.36978054046631	0.012956153601408	0.00159255252219737	0.011982130818069	-0.00197886489331722
1427	110.528877258301	-6.04381227493286	-5.98017120361328	0.00483929552137852	0.00678734155371785	0.0188002903014421	-0.00652430532500148
1428	111.17822265625	-5.71913814544678	-6.04510593414307	-0.00847235135734081	-0.0191866029053926	0.0226963832974434	-0.00100484199356288
1429	107.931480407715	-5.39446353912354	-6.04510593414307	-0.0120437685400248	-0.000355493422830477	0.00548864435404539	-0.00847235135734081
1430	108.580833435059	-5.39446353912354	-5.52562713623047	0.0171769186854362	-0.0162645354866982	0.000943203864153475	-0.00230353930965066
1431	109.879524230957	-5.39446353912354	-6.30484533309937	-0.0149658378213644	-0.0123684434220195	0.0213976856321096	-0.000680167751852423
1432	110.528877258301	-4.74511528015137	-6.23991060256958	0.0168522447347641	0.00159255252219737	0.031137915328145	-0.00619963090866804
1433	110.528877258301	-5.06978940963745	-6.17497587203979	0.000943203864153475	-0.000680167751852423	-0.00327756232582033	-0.00392691092565656
1434	111.827575683594	-5.39446353912354	-5.98017120361328	-0.00619963090866804	0.00613799272105098	-0.00944637414067984	0.00516396993771195
1435	108.580833435059	-4.74511528015137	-5.85030126571655	-0.00392691092565656	0.00873538758605719	-0.0120437685400248	-0.00717365415766835
1436	107.931480407715	-4.09576654434204	-5.3957576751709	-0.00717365415766835	0.00483929552137852	0.0382807515561581	0.00483929552137852
1437	109.230178833008	-4.74511528015137	-5.46069240570068	-0.00814767740666866	0.00776136433705688	0.0723715499043465	0.00289124972186983
1438	106.632781982422	-3.77109217643738	-6.36978054046631	-0.00295288790948689	0.00646266713738441	0.0444495603442192	0.00581331877037883
1439	106.632781982422	-3.77109217643738	-6.36978054046631	0.00126787810586393	-0.00295288790948689	0.0308132413774729	0.000943203864153475
1440	109.879524230957	-5.06978940963745	-6.04510593414307	0.00289124972186983	0.00613799272105098	-0.00749832857400179	-0.00100484199356288
1441	110.528877258301	-5.39446353912354	-5.98017120361328	0.0116574559360743	0.00126787810586393	-0.0175632312893867	0.00256657530553639
1442	111.17822265625	-5.06978940963745	-5.78536653518677	0.012956153601408	0.0106834331527352	-0.0477579422295094	0.00289124972186983
1443	109.879524230957	-4.74511528015137	-5.78536653518677	0.00548864435404539	0.00581331877037883	-0.0536020807921886	0.00483929552137852
1444	108.580833435059	-3.77109217643738	-6.49965000152588	-0.00847235135734081	0.00418994715437293	-0.0623682886362076	-0.00360223650932312
1445	108.580833435059	-4.42044067382813	-6.43471527099609	0.0100340843200684	-0.00587495695799589	-0.0493813157081604	-0.0026282137259841
1446	110.528877258301	-4.42044067382813	-6.82432460784912	0.00841071270406246	-0.00230353930965066	-0.0370436906814575	-0.00165419070981443
1447	109.230178833008	-3.77109217643738	-6.17497587203979	0.0116574559360743	0.00321592413820326	-0.0182125810533762	0.00483929552137852
1448	109.879524230957	-5.39446353912354	-6.11004114151001	0.00354059832170606	-0.00230353930965066	-0.02697878703475	-0.00132951640989631
1449	110.528877258301	-5.06978940963745	-6.04510593414307	-0.00555028254166245	0.00191722682211548	-0.0191866029053926	-0.00230353930965066
1450	108.580833435059	-4.09576654434204	-6.11004114151001	0.00321592413820326	-0.00749832857400179	-0.032173577696085	0.000293855206109583
1451	109.879524230957	-4.09576654434204	-6.69445466995239	0.00126787810586393	0.00191722682211548	-0.0156151866540313	0.00841071270406246
1452	111.17822265625	-5.06978940963745	-6.69445466995239	0.00711201597005129	0.00841071270406246	-0.0204853005707264	-3.08191010844894e-05
1453	110.528877258301	-5.71913814544678	-5.98017120361328	-0.00360223650932312	0.00256657530553639	-0.0334722734987736	-0.00132951640989631
1454	111.827575683594	-5.71913814544678	-5.98017120361328	-0.00652430532500148	0.0022419011220336	-0.0211346503347158	-0.000355493422830477
1455	108.580833435059	-5.06978940963745	-6.17497587203979	-0.0026282137259841	-0.00912170019000769	-0.017887907102704	-0.00165419070981443
1456	108.580833435059	-5.06978940963745	-6.17497587203979	-0.00165419070981443	-0.000680167751852423	-0.00230353930965066	-0.00425158534198999
1457	109.879524230957	-5.71913814544678	-6.11004114151001	0.0116574559360743	0.0022419011220336	0.0236704051494598	0.000293855206109583
1458	110.528877258301	-5.39446353912354	-6.17497587203979	-0.00555028254166245	0.00711201597005129	0.0314625911414623	-0.000680167751852423
1459	107.931480407715	-3.77109217643738	-6.43471527099609	0.00386527273803949	0.0136055024340749	0.0376313999295235	0.000618529506027699
1460	107.931480407715	-4.09576654434204	-6.49965000152588	0.000618529506027699	0.00418994715437293	0.0249691028147936	-0.00165419070981443
1461	108.580833435059	-4.09576654434204	-5.98017120361328	-0.00230353930965066	0.00483929552137852	0.0217223595827818	0.00970941036939621
1462	106.632781982422	-3.77109217643738	-5.85030126571655	0.00516396993771195	0.0194496400654316	0.0327612869441509	0.00289124972186983
1463	107.931480407715	-4.09576654434204	-6.04510593414307	-0.00425158534198999	0.000618529506027699	0.0324366129934788	0.00354059832170606
1464	107.931480407715	-3.77109217643738	-5.9152364730835	-0.0130177913233638	0.00386527273803949	0.0194496400654316	0.000618529506027699
1465	107.931480407715	-3.77109217643738	-6.49965000152588	-0.00425158534198999	-0.00555028254166245	-0.0204853005707264	0.00126787810586393
1466	108.580833435059	-4.42044067382813	-6.11004114151001	0.00970941036939621	-0.00717365415766835	-0.0497059896588326	-0.00132951640989631
1467	107.931480407715	-3.77109217643738	-6.17497587203979	-0.00782300252467394	0.00126787810586393	-0.072757862508297	-0.00132951640989631
1468	110.528877258301	-4.74511528015137	-5.78536653518677	0.00289124972186983	0.00613799272105098	-0.0503553375601768	-0.00392691092565656
1469	109.879524230957	-4.74511528015137	-5.72043180465698	-0.0208099745213985	-0.00132951640989631	-0.0256800893694162	-0.00782300252467394
1470	110.528877258301	-4.74511528015137	-5.59056186676025	0.00970941036939621	-0.00392691092565656	-3.08191010844894e-05	-0.00360223650932312
1471	109.230178833008	-4.42044067382813	-6.36978054046631	0.0246444288641214	-0.0026282137259841	-0.00555028254166245	-0.00100484199356288
1472	111.827575683594	-4.74511528015137	-6.49965000152588	-0.00165419070981443	-0.00230353930965066	-0.000680167751852423	0.00159255252219737
1473	109.879524230957	-4.42044067382813	-6.36978054046631	-0.0126931173726916	0.00873538758605719	0.00289124972186983	-0.000355493422830477
1474	109.879524230957	-3.77109217643738	-6.43471527099609	-0.00944637414067984	0.00386527273803949	0.0249691028147936	-0.000355493422830477
1475	108.580833435059	-3.12174344062805	-6.23991060256958	0.0142548503354192	-0.00165419070981443	0.0532157681882381	-0.0113944197073579
1476	110.528877258301	-5.06978940963745	-5.6554970741272	-0.0159398596733809	-3.08191010844894e-05	0.0463976077735424	0.0103587592020631
1477	108.580833435059	-3.77109217643738	-6.23991060256958	0.0155535480007529	-3.08191010844894e-05	0.0535404421389103	0.00126787810586393
1478	110.528877258301	-5.39446353912354	-5.98017120361328	0.00321592413820326	-0.00425158534198999	0.0308132413774729	0.00711201597005129
1479	110.528877258301	-4.42044067382813	-6.23991060256958	-0.0152905117720366	-0.00425158534198999	0.0308132413774729	-0.000680167751852423
1480	108.580833435059	-4.42044067382813	-6.30484533309937	0.0207483377307653	-0.0117190945893526	0.0213976856321096	-0.00619963090866804
1481	110.528877258301	-5.06978940963745	-6.04510593414307	-0.0162645354866982	-0.00879702530801296	0.0369820520281792	0.00354059832170606
1482	108.580833435059	-4.09576654434204	-5.98017120361328	0.0149041991680861	-0.000680167751852423	0.101592242717743	0.00451462110504508
1483	109.879524230957	-4.42044067382813	-6.23991060256958	0.00451462110504508	-0.00100484199356288	0.098670169711113	0.00776136433705688
1484	110.528877258301	-4.42044067382813	-6.30484533309937	-0.0120437685400248	-0.00522560812532902	0.0759429708123207	-0.00165419070981443
1485	109.230178833008	-4.74511528015137	-6.04510593414307	0.0197743140161037	0.00126787810586393	0.0447742342948914	-0.00652430532500148
1486	109.230178833008	-4.42044067382813	-6.04510593414307	-0.0139918150380254	-0.00230353930965066	0.0207483377307653	0.00711201597005129
1487	109.230178833008	-4.42044067382813	-6.23991060256958	0.00613799272105098	0.0106834331527352	-0.0149658378213644	0.00321592413820326
1488	106.632781982422	-3.77109217643738	-6.11004114151001	-0.000355493422830477	0.00321592413820326	-0.0493813157081604	-0.00490093370899558
1489	106.632781982422	-4.09576654434204	-5.85030126571655	-0.0273034609854221	0.0022419011220336	-0.0649656802415848	-0.00684897974133492
1490	109.230178833008	-4.74511528015137	-6.17497587203979	0.0158782228827477	-0.000680167751852423	-0.0831474438309669	0.00126787810586393
1491	109.230178833008	-4.42044067382813	-6.23991060256958	-0.017887907102704	0.00451462110504508	-0.073731891810894	0.00548864435404539
1492	109.230178833008	-4.42044067382813	-6.11004114151001	0.00711201597005129	0.000618529506027699	-0.0516540370881557	-0.00295288790948689
1493	108.580833435059	-3.44641780853271	-6.23991060256958	0.0142548503354192	0.00126787810586393	-0.0204853005707264	0.00354059832170606
1494	108.580833435059	-3.77109217643738	-6.04510593414307	-0.017887907102704	-0.00977104809135199	-0.0198359526693821	-0.00684897974133492
1495	110.528877258301	-4.42044067382813	-6.04510593414307	0.0197743140161037	-0.00230353930965066	-0.0208099745213985	-0.00197886489331722
1496	109.879524230957	-4.42044067382813	-6.30484533309937	-0.0107450718060136	0.00451462110504508	-0.0149658378213644	-0.00165419070981443
1497	107.931480407715	-3.44641780853271	-6.56458520889282	0.0123068047687411	0.00808603875339031	-0.00652430532500148	0.000943203864153475
1498	109.879524230957	-4.09576654434204	-6.23991060256958	0.0132808275520802	0.00256657530553639	0.00776136433705688	0.00386527273803949
1499	110.528877258301	-5.06978940963745	-6.11004114151001	-0.00457625929266214	0.0113327819854021	0.0123068047687411	0.00321592413820326
1500	110.528877258301	-4.42044067382813	-6.17497587203979	-0.00847235135734081	0.00256657530553639	0.0178262684494257	-0.00587495695799589
1501	110.528877258301	-3.44641780853271	-5.98017120361328	-0.0117190945893526	0.000293855206109583	0.0152288740500808	0.00483929552137852
1502	109.879524230957	-4.09576654434204	-6.11004114151001	-0.00360223650932312	0.0100340843200684	0.0480209775269032	0.00678734155371785
1503	111.827575683594	-5.06978940963745	-6.17497587203979	-0.00197886489331722	-0.00457625929266214	0.0496443510055542	-0.00230353930965066
1504	110.528877258301	-5.39446353912354	-6.17497587203979	0.000943203864153475	-0.0113944197073579	0.0450989119708538	0.00159255252219737
1505	111.17822265625	-6.04381227493286	-5.9152364730835	-0.00490093370899558	-0.00555028254166245	0.0178262684494257	-0.00717365415766835
1506	107.931480407715	-5.06978940963745	-6.11004114151001	-0.00197886489331722	-0.0104203969240189	-3.08191010844894e-05	0.00548864435404539
1507	109.879524230957	-5.39446353912354	-5.85030126571655	-0.00392691092565656	-3.08191010844894e-05	-0.00814767740666866	0.00159255252219737
1508	109.879524230957	-4.09576654434204	-6.04510593414307	-0.00165419070981443	-0.00230353930965066	-0.0130177913233638	0.00418994715437293
1509	108.580833435059	-3.77109217643738	-5.72043180465698	-0.000355493422830477	0.00841071270406246	-0.03444629535079	-0.00522560812532902
1510	109.230178833008	-4.42044067382813	-5.59056186676025	-0.00652430532500148	-0.00230353930965066	-0.0357449948787689	-0.00782300252467394
1511	107.282135009766	-3.77109217643738	-5.6554970741272	-0.00555028254166245	-3.08191010844894e-05	-0.0529527328908443	0.00256657530553639
1512	107.282135009766	-3.77109217643738	-6.17497587203979	-0.00944637414067984	0.00548864435404539	-0.0516540370881557	0.00159255252219737
1513	105.983436584473	-3.12174344062805	-6.11004114151001	-0.00619963090866804	0.0103587592020631	-0.0354203209280968	0.00126787810586393
1514	107.931480407715	-5.06978940963745	-5.26588773727417	-0.00587495695799589	0.00808603875339031	-0.0302255302667618	-0.00132951640989631
1515	108.580833435059	-4.74511528015137	-5.33082246780396	-0.00652430532500148	0.00646266713738441	0.011982130818069	-0.00360223650932312
1516	108.580833435059	-4.42044067382813	-6.11004114151001	0.00841071270406246	0.00483929552137852	0.0567871853709221	0.00613799272105098
1517	109.879524230957	-5.06978940963745	-6.23991060256958	0.00321592413820326	0.0106834331527352	0.0717222020030022	0.00159255252219737
1518	109.879524230957	-4.42044067382813	-5.78536653518677	0.00289124972186983	0.00743668992072344	0.0512677207589149	-0.000680167751852423
1519	111.17822265625	-5.39446353912354	-6.43471527099609	0.0149041991680861	0.00256657530553639	0.0136055024340749	-0.00977104809135199
1520	109.879524230957	-4.74511528015137	-6.23991060256958	0.011982130818069	0.00159255252219737	-0.00360223650932312	0.000943203864153475
1521	110.528877258301	-4.42044067382813	-6.23991060256958	0.0142548503354192	-0.00165419070981443	-0.0451605506241322	0.00841071270406246
1522	111.17822265625	-4.09576654434204	-6.56458520889282	0.0171769186854362	0.00743668992072344	-0.0467839203774929	0.000943203864153475
1523	110.528877258301	-5.06978940963745	-6.23991060256958	0.00938473641872406	0.00289124972186983	-0.0399657599627972	-0.00555028254166245
1524	110.528877258301	-5.06978940963745	-6.11004114151001	0.0230210572481155	-0.00295288790948689	-0.0299008563160896	-0.00457625929266214
1525	108.580833435059	-5.39446353912354	-6.04510593414307	0.0230210572481155	-0.00555028254166245	0.000293855206109583	-0.00230353930965066
1526	111.17822265625	-5.06978940963745	-6.11004114151001	0.0210730116814375	-0.00977104809135199	0.0171769186854362	0.0022419011220336
1527	109.230178833008	-4.74511528015137	-5.98017120361328	0.0239950809627771	-0.00490093370899558	0.0915273353457451	0.00191722682211548
1528	111.827575683594	-6.69316101074219	-5.78536653518677	0.0217223595827818	-0.00490093370899558	0.147046640515327	-0.00165419070981443
1529	110.528877258301	-6.3684868812561	-6.04510593414307	0.020423661917448	-0.00555028254166245	0.0882805958390236	0.000618529506027699
1530	110.528877258301	-6.3684868812561	-6.11004114151001	0.0223717093467712	-0.0188619289547205	0.0450989119708538	-0.00230353930965066
1531	111.17822265625	-5.39446353912354	-5.98017120361328	0.0246444288641214	0.00159255252219737	-0.00587495695799589	-0.00197886489331722
1532	110.528877258301	-5.39446353912354	-5.98017120361328	0.0230210572481155	0.012956153601408	-0.0227580219507217	-0.00684897974133492
1533	108.580833435059	-3.77109217643738	-6.17497587203979	0.0269171483814716	-3.08191010844894e-05	-0.0305502042174339	-0.0026282137259841
1534	110.528877258301	-5.06978940963745	-5.6554970741272	-0.00327756232582033	0.00646266713738441	-0.0701604709029198	-0.00360223650932312
1535	109.230178833008	-5.06978940963745	-6.11004114151001	-0.00197886489331722	0.00711201597005129	-0.0730825439095497	-0.00295288790948689
1536	105.983436584473	-3.77109217643738	-6.49965000152588	-0.0139918150380254	0.00548864435404539	-0.0646410062909126	0.00581331877037883
1537	107.931480407715	-5.06978940963745	-6.11004114151001	0.00126787810586393	0.00776136433705688	-0.0617189407348633	0.00418994715437293
1538	107.931480407715	-4.09576654434204	-6.36978054046631	0.00548864435404539	0.00970941036939621	-0.0652903541922569	0.00418994715437293
1539	109.879524230957	-3.77109217643738	-6.11004114151001	0.00808603875339031	0.00808603875339031	-0.0623682886362076	0.000293855206109583
1540	109.879524230957	-4.74511528015137	-5.78536653518677	0.000293855206109583	0.000943203864153475	-0.0490566417574883	-0.00327756232582033
1541	111.827575683594	-5.39446353912354	-5.85030126571655	0.00841071270406246	0.0022419011220336	-0.0451605506241322	0.00289124972186983
1542	110.528877258301	-4.74511528015137	-5.59056186676025	0.00256657530553639	0.00906006153672934	-0.0266541130840778	-0.00100484199356288
1543	108.580833435059	-4.74511528015137	-6.30484533309937	0.0123068047687411	0.000293855206109583	-0.00490093370899558	-0.00295288790948689
1544	109.879524230957	-4.09576654434204	-6.49965000152588	-0.0185372550040483	0.0116574559360743	-0.00847235135734081	-0.00782300252467394
1545	108.580833435059	-4.09576654434204	-6.23991060256958	0.0106834331527352	-0.00749832857400179	0.00548864435404539	-0.00392691092565656
1546	109.230178833008	-4.09576654434204	-5.85030126571655	0.0178262684494257	-0.00425158534198999	0.0136055024340749	0.00191722682211548
1547	108.580833435059	-5.06978940963745	-5.72043180465698	0.0194496400654316	0.00256657530553639	0.0149041991680861	0.00451462110504508
1548	112.476921081543	-5.39446353912354	-5.98017120361328	0.0246444288641214	0.00808603875339031	0.0171769186854362	-0.00457625929266214
1549	110.528877258301	-3.77109217643738	-6.49965000152588	0.00646266713738441	0.00743668992072344	0.0126314787194133	-0.0026282137259841
1550	109.879524230957	-4.74511528015137	-6.36978054046631	0.011982130818069	-0.00555028254166245	-0.00100484199356288	0.0022419011220336
1551	108.580833435059	-4.74511528015137	-6.36978054046631	-0.00230353930965066	-0.0100957229733467	-0.00230353930965066	0.000618529506027699
1552	109.879524230957	-5.39446353912354	-6.23991060256958	0.00776136433705688	-0.00717365415766835	-0.0165892094373703	0.00418994715437293
1553	109.230178833008	-6.3684868812561	-5.9152364730835	0.0113327819854021	-0.00587495695799589	-0.0139918150380254	-0.00457625929266214
1554	110.528877258301	-5.71913814544678	-6.11004114151001	-0.00425158534198999	0.00451462110504508	-0.0263294391334057	0.00256657530553639
1555	108.580833435059	-4.09576654434204	-6.75938940048218	-0.00522560812532902	0.0136055024340749	-0.0302255302667618	-0.00522560812532902
1556	108.580833435059	-3.77109217643738	-6.69445466995239	0.00581331877037883	0.00776136433705688	-0.0282774847000837	-0.00100484199356288
1557	111.17822265625	-5.06978940963745	-6.30484533309937	0.00191722682211548	0.0213976856321096	-0.00587495695799589	-0.000355493422830477
1558	110.528877258301	-4.42044067382813	-6.49965000152588	-0.00230353930965066	0.011982130818069	0.00711201597005129	0.00516396993771195
1559	107.282135009766	-4.09576654434204	-6.43471527099609	-0.00587495695799589	0.00321592413820326	-0.00295288790948689	0.00321592413820326
1560	106.632781982422	-4.09576654434204	-6.04510593414307	-0.00977104809135199	0.00646266713738441	0.00289124972186983	0.00483929552137852
1561	106.632781982422	-4.09576654434204	-6.23991060256958	-0.00652430532500148	0.01100810803473	-0.00912170019000769	0.00321592413820326
1562	107.931480407715	-3.77109217643738	-6.43471527099609	0.00386527273803949	0.0100340843200684	-0.0165892094373703	0.00938473641872406
1563	109.230178833008	-4.09576654434204	-6.49965000152588	-0.0113944197073579	0.0123068047687411	-0.0126931173726916	-0.000355493422830477
1564	110.528877258301	-5.06978940963745	-6.49965000152588	0.01847561635077	0.00516396993771195	-0.0133424662053585	0.00289124972186983
1565	109.230178833008	-3.77109217643738	-6.23991060256958	0.00711201597005129	0.00711201597005129	-0.00814767740666866	-0.00360223650932312
1566	111.827575683594	-5.06978940963745	-6.04510593414307	0.0123068047687411	-0.00100484199356288	-0.00587495695799589	0.000943203864153475
1567	107.931480407715	-4.09576654434204	-6.36978054046631	0.00321592413820326	0.000293855206109583	-0.00944637414067984	0.000293855206109583
1568	110.528877258301	-5.39446353912354	-6.43471527099609	0.00743668992072344	-0.00457625929266214	0.000618529506027699	0.000293855206109583
1569	109.879524230957	-4.42044067382813	-6.36978054046631	0.0126314787194133	0.000943203864153475	0.0230210572481155	0.00126787810586393
1570	109.879524230957	-5.39446353912354	-6.17497587203979	-0.0227580219507217	0.00159255252219737	0.0236704051494598	-0.00360223650932312
1571	110.528877258301	-4.74511528015137	-6.04510593414307	0.0132808275520802	-0.00684897974133492	0.00581331877037883	-0.00100484199356288
1572	109.879524230957	-5.06978940963745	-5.33082246780396	0.00354059832170606	-0.00555028254166245	0.0207483377307653	-0.00360223650932312
1573	110.528877258301	-5.06978940963745	-5.6554970741272	-0.0143164889886975	-0.0146411629393697	0.0200989879667759	0.0022419011220336
1574	109.879524230957	-4.42044067382813	-6.11004114151001	0.0194496400654316	-0.00717365415766835	0.0165275707840919	0.00516396993771195
1575	109.230178833008	-4.74511528015137	-6.36978054046631	-0.0198359526693821	-0.00977104809135199	-0.0182125810533762	-0.00295288790948689
1576	110.528877258301	-6.04381227493286	-6.04510593414307	0.01847561635077	-0.0149658378213644	-0.0133424662053585	0.0116574559360743
1577	111.17822265625	-5.39446353912354	-6.17497587203979	0.00516396993771195	-0.00230353930965066	-0.0126931173726916	0.00776136433705688
1578	109.879524230957	-5.71913814544678	-6.04510593414307	-0.0133424662053585	-0.00587495695799589	0.00743668992072344	0.00321592413820326
1579	110.528877258301	-5.39446353912354	-5.9152364730835	0.0142548503354192	-0.00490093370899558	0.0285405199974775	0.000618529506027699
1580	108.580833435059	-4.09576654434204	-6.11004114151001	-0.0221086721867323	-0.00132951640989631	0.0330859608948231	-0.00652430532500148
1581	108.580833435059	-3.77109217643738	-6.49965000152588	0.0103587592020631	-0.00457625929266214	0.0171769186854362	-0.000355493422830477
1582	109.230178833008	-4.09576654434204	-6.43471527099609	0.00711201597005129	-0.00879702530801296	0.00451462110504508	0.00646266713738441
1583	108.580833435059	-4.74511528015137	-6.17497587203979	-0.0240567177534103	0.00354059832170606	0.00970941036939621	0.000943203864153475
1584	109.230178833008	-5.39446353912354	-5.9152364730835	0.0158782228827477	-0.00522560812532902	-0.00165419070981443	0.00613799272105098
1585	107.931480407715	-4.42044067382813	-5.98017120361328	-0.0324982516467571	-0.00555028254166245	0.00256657530553639	0.00646266713738441
1586	110.528877258301	-5.39446353912354	-5.6554970741272	0.0152288740500808	-0.00879702530801296	0.00256657530553639	0.000293855206109583
1587	108.580833435059	-4.09576654434204	-6.23991060256958	0.0100340843200684	-0.00490093370899558	0.00808603875339031	0.000618529506027699
1588	109.879524230957	-4.42044067382813	-6.36978054046631	-0.0204853005707264	0.01847561635077	0.0168522447347641	-0.0107450718060136
1589	109.879524230957	-4.74511528015137	-6.04510593414307	0.0217223595827818	-0.00814767740666866	0.0236704051494598	-0.00295288790948689
1590	111.17822265625	-5.39446353912354	-6.04510593414307	0.0168522447347641	0.00354059832170606	0.0194496400654316	-0.00490093370899558
1591	111.17822265625	-5.39446353912354	-6.23991060256958	0.00841071270406246	-3.08191010844894e-05	0.0165275707840919	-3.08191010844894e-05
1592	111.17822265625	-5.39446353912354	-6.04510593414307	-0.00847235135734081	-0.000680167751852423	0.0158782228827477	0.0100340843200684
1593	109.230178833008	-4.09576654434204	-6.11004114151001	-0.0195112787187099	-0.00165419070981443	0.0158782228827477	-0.000355493422830477
1594	109.230178833008	-4.09576654434204	-6.56458520889282	0.00808603875339031	-0.00165419070981443	0.0220470335334539	0.000293855206109583
1595	111.827575683594	-5.06978940963745	-6.23991060256958	0.0022419011220336	0.00613799272105098	0.0213976856321096	0.000618529506027699
1596	111.17822265625	-4.42044067382813	-6.11004114151001	0.00841071270406246	0.00581331877037883	0.012956153601408	0.00808603875339031
1597	111.827575683594	-4.09576654434204	-6.36978054046631	0.0022419011220336	0.0142548503354192	-0.0117190945893526	0.00808603875339031
1598	108.580833435059	-3.77109217643738	-6.17497587203979	0.00646266713738441	0.013930176384747	-0.0139918150380254	-0.0113944197073579
1599	110.528877258301	-5.71913814544678	-5.59056186676025	-0.00587495695799589	0.000618529506027699	-0.0146411629393697	0.00743668992072344
1600	111.17822265625	-6.04381227493286	-5.9152364730835	-0.000355493422830477	0.000618529506027699	-0.0224333461374044	-0.00944637414067984
1601	109.879524230957	-6.3684868812561	-6.04510593414307	-0.00100484199356288	-0.00230353930965066	-0.0292515084147453	-0.00782300252467394
1602	111.827575683594	-6.04381227493286	-6.04510593414307	-0.0175632312893867	0.000943203864153475	-0.0350956469774246	0.000293855206109583
1603	110.528877258301	-6.04381227493286	-5.98017120361328	-0.00684897974133492	0.000293855206109583	-0.0204853005707264	-0.00360223650932312
1604	109.230178833008	-4.09576654434204	-6.36978054046631	-0.00132951640989631	0.00256657530553639	-0.0282774847000837	-0.00295288790948689
1605	110.528877258301	-4.42044067382813	-5.98017120361328	-0.00457625929266214	-0.00295288790948689	-0.0117190945893526	-0.00847235135734081
1606	111.17822265625	-4.09576654434204	-6.04510593414307	-0.00619963090866804	-0.00717365415766835	-0.00100484199356288	0.000293855206109583
1607	109.230178833008	-4.42044067382813	-6.23991060256958	-0.00132951640989631	0.00418994715437293	0.0272418223321438	-3.08191010844894e-05
1608	107.282135009766	-3.77109217643738	-6.36978054046631	-0.00587495695799589	-0.00295288790948689	0.0681507885456085	-0.00425158534198999
1609	106.632781982422	-3.77109217643738	-6.23991060256958	-0.00555028254166245	-0.00165419070981443	0.07431960105896	0.00321592413820326
1610	107.931480407715	-4.74511528015137	-6.04510593414307	-0.0120437685400248	-0.00749832857400179	0.0405534692108631	-0.0026282137259841
1611	108.580833435059	-4.74511528015137	-5.98017120361328	-0.00295288790948689	-0.00360223650932312	0.0308132413774729	0.000618529506027699
1612	109.230178833008	-4.42044067382813	-5.78536653518677	0.00126787810586393	0.00646266713738441	-0.00977104809135199	-0.0026282137259841
1613	111.17822265625	-4.42044067382813	-5.98017120361328	-0.00197886489331722	0.00711201597005129	-0.0260047651827335	-0.00392691092565656
1614	109.879524230957	-3.77109217643738	-5.98017120361328	-0.00327756232582033	0.00386527273803949	-0.0422384813427925	0.000618529506027699
1615	110.528877258301	-4.74511528015137	-5.72043180465698	-0.00490093370899558	0.00841071270406246	-0.0607449151575565	0.00256657530553639
1616	108.580833435059	-3.44641780853271	-5.98017120361328	-0.00327756232582033	0.013930176384747	-0.050680011510849	0.00808603875339031
1617	110.528877258301	-5.06978940963745	-5.72043180465698	0.00289124972186983	0.013930176384747	-0.0474332682788372	0.00126787810586393
1618	109.879524230957	-4.09576654434204	-6.43471527099609	-0.00327756232582033	0.0152288740500808	-0.0402904339134693	-0.00652430532500148
1619	109.230178833008	-4.09576654434204	-6.04510593414307	-0.00295288790948689	0.000943203864153475	-0.0260047651827335	-0.0026282137259841
1620	109.230178833008	-3.77109217643738	-6.23991060256958	-0.00165419070981443	0.000618529506027699	-0.00944637414067984	0.00386527273803949
1621	108.580833435059	-4.09576654434204	-6.17497587203979	0.0022419011220336	0.0022419011220336	-0.0169138833880424	0.00354059832170606
1622	108.580833435059	-4.09576654434204	-6.30484533309937	0.00256657530553639	0.00548864435404539	-0.0208099745213985	0.00256657530553639
1623	108.580833435059	-4.09576654434204	-6.17497587203979	-0.00360223650932312	0.00516396993771195	-0.00782300252467394	0.0022419011220336
1624	111.17822265625	-6.04381227493286	-6.04510593414307	0.00483929552137852	-0.00717365415766835	-0.0224333461374044	0.00191722682211548
1625	108.580833435059	-4.74511528015137	-5.85030126571655	-0.00132951640989631	-0.0169138833880424	-0.0143164889886975	-0.00197886489331722
1626	109.879524230957	-5.06978940963745	-5.98017120361328	-3.08191010844894e-05	-0.0165892094373703	0.0152288740500808	-0.00295288790948689
1627	110.528877258301	-5.39446353912354	-6.23991060256958	0.000618529506027699	-0.00684897974133492	0.0226963832974434	-0.00392691092565656
1628	110.528877258301	-5.39446353912354	-6.23991060256958	-0.00165419070981443	-0.00522560812532902	0.029189869761467	-0.00652430532500148
1629	109.230178833008	-3.77109217643738	-6.30484533309937	0.00126787810586393	-0.00132951640989631	0.0213976856321096	0.00159255252219737
1630	107.931480407715	-3.44641780853271	-6.23991060256958	-0.00100484199356288	0.00159255252219737	0.0132808275520802	0.00386527273803949
1631	108.580833435059	-3.44641780853271	-5.6554970741272	-0.00100484199356288	-0.000680167751852423	0.00646266713738441	-0.00490093370899558
1632	107.282135009766	-3.77109217643738	-5.52562713623047	-0.000680167751852423	0.00159255252219737	0.00970941036939621	-0.00360223650932312
1633	107.282135009766	-3.77109217643738	-5.78536653518677	-0.00587495695799589	0.00678734155371785	-0.00392691092565656	0.000293855206109583
1634	107.931480407715	-4.42044067382813	-5.6554970741272	-0.00912170019000769	0.00418994715437293	-0.0266541130840778	0.00191722682211548
1635	107.931480407715	-4.09576654434204	-6.30484533309937	-0.0110697457566857	0.00483929552137852	-0.0425631552934647	0.00354059832170606
1636	107.931480407715	-3.44641780853271	-6.23991060256958	-0.000355493422830477	0.00516396993771195	-0.0276281367987394	-0.000355493422830477
1637	107.931480407715	-4.74511528015137	-5.78536653518677	0.00418994715437293	0.00581331877037883	-0.0159398596733809	0.00711201597005129
1638	111.17822265625	-4.09576654434204	-6.11004114151001	0.000943203864153475	0.00743668992072344	-0.00587495695799589	-0.00684897974133492
1639	108.580833435059	-3.77109217643738	-5.85030126571655	-0.00100484199356288	0.00451462110504508	-0.00944637414067984	-0.000355493422830477
1640	109.230178833008	-3.77109217643738	-6.49965000152588	-3.08191010844894e-05	0.00841071270406246	-0.00652430532500148	0.00418994715437293
1641	108.580833435059	-3.77109217643738	-6.62951993942261	0.00386527273803949	0.00191722682211548	-0.0117190945893526	0.00354059832170606
1642	110.528877258301	-3.77109217643738	-6.23991060256958	0.0022419011220336	0.00548864435404539	-0.0172385573387146	0.00126787810586393
1643	110.528877258301	-3.77109217643738	-5.9152364730835	0.00321592413820326	0.00418994715437293	-0.0026282137259841	-0.00457625929266214
1644	111.17822265625	-4.74511528015137	-6.04510593414307	-0.00132951640989631	-0.00425158534198999	-0.00717365415766835	-0.00522560812532902
1645	109.879524230957	-3.12174344062805	-5.98017120361328	0.00159255252219737	-0.000680167751852423	-0.00814767740666866	-0.00425158534198999
1646	109.879524230957	-4.09576654434204	-6.30484533309937	0.00321592413820326	-0.00684897974133492	0.0223717093467712	-0.00132951640989631
1647	107.931480407715	-3.77109217643738	-6.23991060256958	0.00256657530553639	0.00321592413820326	0.0412028171122074	0.000943203864153475
1648	110.528877258301	-5.39446353912354	-6.04510593414307	0.00386527273803949	0.000618529506027699	0.0554884895682335	-0.00295288790948689
1649	110.528877258301	-5.39446353912354	-6.17497587203979	0.000943203864153475	-0.00977104809135199	0.0282158460468054	-0.0117190945893526
1650	108.580833435059	-4.74511528015137	-6.23991060256958	0.00256657530553639	-0.00814767740666866	0.0220470335334539	-0.000355493422830477
1651	109.879524230957	-4.74511528015137	-5.52562713623047	0.00516396993771195	-0.0113944197073579	0.0103587592020631	0.00321592413820326
1652	108.580833435059	-3.77109217643738	-5.59056186676025	0.000943203864153475	0.0113327819854021	-0.00652430532500148	0.00646266713738441
1653	111.827575683594	-4.42044067382813	-6.17497587203979	-0.0026282137259841	0.0103587592020631	-0.0195112787187099	0.00581331877037883
1654	110.528877258301	-4.42044067382813	-5.6554970741272	-0.000355493422830477	0.00808603875339031	-0.00912170019000769	0.00613799272105098
1655	109.230178833008	-4.09576654434204	-6.23991060256958	-0.00132951640989631	0.00613799272105098	-0.0276281367987394	-0.000355493422830477
1656	109.230178833008	-4.09576654434204	-6.17497587203979	-0.00457625929266214	0.00159255252219737	-0.0130177913233638	-0.00100484199356288
1657	105.983436584473	-3.77109217643738	-6.04510593414307	-0.00782300252467394	0.00516396993771195	-0.0195112787187099	-0.00327756232582033
1658	108.580833435059	-4.74511528015137	-5.72043180465698	-0.00457625929266214	0.00516396993771195	-0.0169138833880424	-0.00132951640989631
1659	108.580833435059	-4.42044067382813	-5.9152364730835	-0.00587495695799589	0.0022419011220336	-0.0149658378213644	-0.00782300252467394
1660	110.528877258301	-4.42044067382813	-6.36978054046631	-0.00522560812532902	0.00613799272105098	-0.00782300252467394	-0.00100484199356288
1661	110.528877258301	-4.42044067382813	-5.78536653518677	0.00321592413820326	0.00581331877037883	-0.00977104809135199	0.00386527273803949
1662	111.827575683594	-4.42044067382813	-5.98017120361328	0.00646266713738441	0.0113327819854021	-0.0117190945893526	0.00354059832170606
1663	111.17822265625	-4.09576654434204	-5.98017120361328	0.00451462110504508	0.00191722682211548	-0.00555028254166245	0.00386527273803949
1664	109.879524230957	-3.77109217643738	-5.85030126571655	0.00483929552137852	-0.00327756232582033	-0.0139918150380254	0.00711201597005129
1665	110.528877258301	-3.44641780853271	-6.17497587203979	0.00256657530553639	-0.00230353930965066	-0.00782300252467394	-0.00522560812532902
1666	110.528877258301	-4.42044067382813	-6.36978054046631	-0.00295288790948689	-3.08191010844894e-05	0.0230210572481155	-0.00522560812532902
1667	109.230178833008	-3.77109217643738	-6.56458520889282	0.0022419011220336	-0.000355493422830477	0.0236704051494598	0.000943203864153475
1668	111.17822265625	-4.74511528015137	-6.11004114151001	0.00191722682211548	0.00126787810586393	0.0233457311987877	-0.0026282137259841
1669	111.17822265625	-4.74511528015137	-6.04510593414307	0.000943203864153475	0.00483929552137852	0.0123068047687411	0.00418994715437293
1670	110.528877258301	-4.42044067382813	-6.11004114151001	0.00386527273803949	0.000943203864153475	0.000943203864153475	-0.00619963090866804
1671	111.17822265625	-4.09576654434204	-5.9152364730835	0.00191722682211548	-0.00165419070981443	-0.0211346503347158	0.000293855206109583
1672	110.528877258301	-4.42044067382813	-6.30484533309937	0.00743668992072344	0.00418994715437293	-0.0162645354866982	0.00256657530553639
1673	111.17822265625	-5.06978940963745	-6.11004114151001	-0.00230353930965066	0.00451462110504508	-0.0247060675173998	-0.00587495695799589
1674	109.230178833008	-4.74511528015137	-6.17497587203979	-0.00457625929266214	-0.000680167751852423	-0.0191866029053926	-0.00360223650932312
1675	110.528877258301	-5.71913814544678	-6.04510593414307	0.000618529506027699	-0.00457625929266214	-0.0156151866540313	0.00256657530553639
1676	109.879524230957	-5.06978940963745	-6.04510593414307	0.00191722682211548	0.00711201597005129	0.00191722682211548	-0.00100484199356288
1677	108.580833435059	-4.09576654434204	-6.04510593414307	0.00256657530553639	0.00256657530553639	-0.00684897974133492	-0.00165419070981443
1678	109.879524230957	-3.77109217643738	-6.11004114151001	0.00613799272105098	0.00516396993771195	0.00970941036939621	-0.00457625929266214
1679	109.879524230957	-4.42044067382813	-5.72043180465698	-0.00230353930965066	0.00873538758605719	0.0288651939481497	-0.000680167751852423
1680	110.528877258301	-4.42044067382813	-5.52562713623047	-0.00295288790948689	0.00451462110504508	0.0636053457856178	0.00289124972186983
1681	107.931480407715	-4.74511528015137	-5.59056186676025	-0.00360223650932312	0.00483929552137852	0.0561378374695778	0.00873538758605719
1682	109.230178833008	-4.42044067382813	-5.59056186676025	-0.00360223650932312	0.0113327819854021	0.0145795252174139	0.00906006153672934
1683	106.632781982422	-2.79706931114197	-5.59056186676025	-0.00230353930965066	0.0132808275520802	-0.00847235135734081	-0.0026282137259841
1684	107.282135009766	-3.44641780853271	-5.9152364730835	-0.00619963090866804	-0.000355493422830477	-0.0360696688294411	-0.00360223650932312
1685	109.879524230957	-4.74511528015137	-6.04510593414307	0.00159255252219737	-0.00879702530801296	-0.0441865250468254	-0.00392691092565656
1686	109.230178833008	-4.74511528015137	-6.11004114151001	0.00873538758605719	-0.0104203969240189	-0.0500306636095047	0.000293855206109583
1687	110.528877258301	-3.77109217643738	-6.36978054046631	0.00386527273803949	-0.0100957229733467	-0.0357449948787689	0.00126787810586393
1688	109.230178833008	-3.44641780853271	-5.6554970741272	0.00516396993771195	-0.00717365415766835	-0.0240567177534103	0.00841071270406246
1689	111.827575683594	-4.74511528015137	-5.72043180465698	0.00418994715437293	0.000943203864153475	-0.0250307414680719	0.0022419011220336
1690	111.17822265625	-4.42044067382813	-5.59056186676025	0.0022419011220336	-0.00197886489331722	-0.0201606266200542	0.00126787810586393
1691	111.827575683594	-4.42044067382813	-5.46069240570068	0.00159255252219737	-0.00749832857400179	-0.021459324285388	0.000618529506027699
1692	111.17822265625	-4.09576654434204	-6.23991060256958	0.00483929552137852	0.00126787810586393	-0.0120437685400248	0.00386527273803949
1693	110.528877258301	-4.74511528015137	-6.11004114151001	0.00548864435404539	0.00418994715437293	-0.000680167751852423	0.00613799272105098
1694	109.230178833008	-3.12174344062805	-6.30484533309937	0.000293855206109583	-0.00100484199356288	-0.00522560812532902	-0.00652430532500148
1695	110.528877258301	-4.74511528015137	-6.30484533309937	-0.00230353930965066	-0.00392691092565656	-0.00749832857400179	-0.00197886489331722
1696	108.580833435059	-4.09576654434204	-6.17497587203979	0.00418994715437293	0.00743668992072344	0.00126787810586393	0.00256657530553639
1697	110.528877258301	-6.04381227493286	-5.72043180465698	-0.000680167751852423	-0.00230353930965066	0.00386527273803949	0.00581331877037883
1698	109.230178833008	-5.06978940963745	-6.49965000152588	0.00386527273803949	0.00516396993771195	0.0480209775269032	0.00841071270406246
1699	109.230178833008	-4.09576654434204	-6.43471527099609	0.000293855206109583	-0.00230353930965066	0.0811377614736557	-0.00360223650932312
1700	110.528877258301	-3.77109217643738	-6.04510593414307	-0.00327756232582033	-0.00165419070981443	0.0658780634403229	-0.00295288790948689
1701	108.580833435059	-3.12174344062805	-5.98017120361328	0.000618529506027699	0.00321592413820326	0.0382807515561581	0.00451462110504508
1702	108.580833435059	-2.79706931114197	-6.17497587203979	-0.0026282137259841	-3.08191010844894e-05	0.0145795252174139	0.00516396993771195
1703	107.931480407715	-3.12174344062805	-6.11004114151001	0.00321592413820326	0.00354059832170606	-0.0146411629393697	0.00126787810586393
1704	108.580833435059	-4.42044067382813	-5.6554970741272	-0.00522560812532902	0.00256657530553639	-0.0211346503347158	0.00159255252219737
1705	107.931480407715	-4.74511528015137	-6.04510593414307	-0.00847235135734081	-0.00490093370899558	-0.0221086721867323	-0.00327756232582033
1706	106.632781982422	-3.77109217643738	-6.30484533309937	-0.00457625929266214	-0.00749832857400179	-0.0263294391334057	0.00483929552137852
1707	109.879524230957	-4.74511528015137	-6.11004114151001	-0.000680167751852423	0.000943203864153475	-0.028926832601428	0.00711201597005129
1708	107.282135009766	-3.12174344062805	-6.30484533309937	0.00418994715437293	0.000293855206109583	-0.0243813935667276	0.00191722682211548
1709	109.879524230957	-3.77109217643738	-5.85030126571655	0.000618529506027699	0.0022419011220336	-0.017887907102704	-0.00392691092565656
1710	111.17822265625	-3.77109217643738	-5.78536653518677	0.00711201597005129	0.000293855206109583	-0.00977104809135199	-0.00132951640989631
1711	111.17822265625	-4.09576654434204	-6.17497587203979	0.00581331877037883	0.00418994715437293	-0.0107450718060136	0.00321592413820326
1712	110.528877258301	-4.09576654434204	-6.36978054046631	0.00483929552137852	0.000618529506027699	-0.0126931173726916	-0.00490093370899558
1713	108.580833435059	-3.77109217643738	-6.56458520889282	0.00483929552137852	-0.000355493422830477	-0.00944637414067984	0.00191722682211548
1714	109.879524230957	-2.79706931114197	-6.43471527099609	-0.0026282137259841	-0.00197886489331722	-0.00327756232582033	0.00191722682211548
1715	108.580833435059	-3.12174344062805	-6.30484533309937	0.00159255252219737	-0.00132951640989631	-0.00977104809135199	-0.00197886489331722
1716	109.230178833008	-3.44641780853271	-6.11004114151001	0.00126787810586393	0.0022419011220336	-0.0136671401560307	0.00548864435404539
1717	109.230178833008	-4.09576654434204	-5.72043180465698	0.00613799272105098	0.00970941036939621	-0.00100484199356288	0.00711201597005129
1718	109.879524230957	-4.09576654434204	-6.11004114151001	0.00873538758605719	-0.000355493422830477	-0.00360223650932312	-0.00522560812532902
1719	108.580833435059	-3.44641780853271	-6.43471527099609	0.00159255252219737	0.00126787810586393	0.0113327819854021	-3.08191010844894e-05
1720	109.230178833008	-4.09576654434204	-6.23991060256958	0.00256657530553639	-0.00165419070981443	-0.00197886489331722	-0.00360223650932312
1721	108.580833435059	-4.09576654434204	-6.17497587203979	0.00256657530553639	-0.00814767740666866	0.00516396993771195	0.00386527273803949
1722	109.230178833008	-4.42044067382813	-5.98017120361328	-0.000680167751852423	0.00678734155371785	-0.00295288790948689	0.00354059832170606
1723	110.528877258301	-4.74511528015137	-5.33082246780396	0.00548864435404539	-0.00652430532500148	0.013930176384747	-0.00425158534198999
1724	109.879524230957	-4.74511528015137	-5.46069240570068	0.00483929552137852	0.01100810803473	0.0360080301761627	-0.00197886489331722
1725	107.931480407715	-3.44641780853271	-6.17497587203979	0.00289124972186983	-0.00684897974133492	0.0762676447629929	-0.00197886489331722
1726	108.580833435059	-3.12174344062805	-6.43471527099609	0.00451462110504508	-0.00197886489331722	0.0671767666935921	0.00613799272105098
1727	111.17822265625	-4.42044067382813	-5.98017120361328	-0.00100484199356288	-0.00295288790948689	0.0623066499829292	-0.00522560812532902
1728	108.580833435059	-3.77109217643738	-6.36978054046631	0.00256657530553639	0.0022419011220336	0.0327612869441509	0.00191722682211548
1729	107.282135009766	-3.12174344062805	-6.04510593414307	-0.00684897974133492	0.00451462110504508	-0.00165419070981443	0.000618529506027699
1730	105.983436584473	-2.79706931114197	-5.85030126571655	-0.0100957229733467	-0.00295288790948689	-0.0282774847000837	-0.00782300252467394
1731	105.983436584473	-3.12174344062805	-6.30484533309937	-0.00652430532500148	0.00321592413820326	-0.0513293594121933	0.000618529506027699
1732	107.931480407715	-3.12174344062805	-6.69445466995239	0.00126787810586393	-3.08191010844894e-05	-0.0376930385828018	-0.0026282137259841
1733	108.580833435059	-3.44641780853271	-6.49965000152588	0.00386527273803949	0.00581331877037883	-0.0360696688294411	0.00548864435404539
1734	110.528877258301	-3.77109217643738	-6.36978054046631	0.00126787810586393	0.00841071270406246	-0.0230826959013939	0.00289124972186983
1735	108.580833435059	-2.79706931114197	-6.23991060256958	0.00159255252219737	0.00191722682211548	-0.028926832601428	-0.00327756232582033
1736	111.827575683594	-4.42044067382813	-5.98017120361328	-0.000355493422830477	0.00613799272105098	-0.028926832601428	0.00321592413820326
1737	108.580833435059	-2.4723949432373	-6.82432460784912	0.00354059832170606	0.00938473641872406	-0.0360696688294411	-0.0026282137259841
1738	111.17822265625	-4.42044067382813	-6.62951993942261	0.00451462110504508	0.0022419011220336	-0.032173577696085	0.0100340843200684
1739	110.528877258301	-3.44641780853271	-6.56458520889282	0.00354059832170606	0.000293855206109583	-0.00944637414067984	-0.00360223650932312
1740	109.879524230957	-3.44641780853271	-6.36978054046631	-0.00392691092565656	-0.00295288790948689	-0.023407369852066	0.00321592413820326
1741	109.879524230957	-3.44641780853271	-6.30484533309937	0.00581331877037883	0.00321592413820326	-0.0198359526693821	-0.0026282137259841
1742	110.528877258301	-4.09576654434204	-5.72043180465698	0.00191722682211548	0.00581331877037883	-0.00230353930965066	0.00159255252219737
1743	111.17822265625	-4.42044067382813	-5.6554970741272	0.00776136433705688	0.00256657530553639	0.00938473641872406	0.00159255252219737
1744	107.931480407715	-3.77109217643738	-6.17497587203979	-0.00360223650932312	0.00191722682211548	0.0188002903014421	0.00386527273803949
1745	110.528877258301	-4.09576654434204	-6.30484533309937	-0.00230353930965066	-0.00814767740666866	-0.00100484199356288	-0.00295288790948689
1746	110.528877258301	-5.06978940963745	-6.30484533309937	0.00256657530553639	-0.00977104809135199	-0.0165892094373703	-3.08191010844894e-05
1747	109.879524230957	-4.09576654434204	-5.78536653518677	0.000293855206109583	-0.00717365415766835	-0.0315242260694504	-0.000355493422830477
1748	111.17822265625	-4.74511528015137	-5.98017120361328	0.00159255252219737	-0.00425158534198999	-0.038017712533474	-0.000355493422830477
1749	109.230178833008	-4.09576654434204	-5.9152364730835	-0.00295288790948689	-0.00295288790948689	-0.0393164120614529	-0.00327756232582033
1750	108.580833435059	-2.79706931114197	-6.23991060256958	-0.00327756232582033	-0.00165419070981443	-0.0360696688294411	-0.00165419070981443
1751	107.282135009766	-3.12174344062805	-6.30484533309937	0.00289124972186983	0.00451462110504508	-0.0217839982360601	-0.00165419070981443
1752	107.931480407715	-3.12174344062805	-6.30484533309937	0.0022419011220336	0.00938473641872406	-0.00132951640989631	-0.00132951640989631
1753	108.580833435059	-3.77109217643738	-5.72043180465698	0.00159255252219737	0.00646266713738441	0.00873538758605719	0.00126787810586393
1754	109.230178833008	-4.09576654434204	-6.11004114151001	-0.00457625929266214	0.00711201597005129	0.0142548503354192	-0.000680167751852423
1755	106.632781982422	-3.44641780853271	-6.11004114151001	-0.00879702530801296	0.00873538758605719	0.00711201597005129	0.00613799272105098
1756	109.879524230957	-4.09576654434204	-5.59056186676025	-0.0026282137259841	0.00613799272105098	0.00451462110504508	0.000293855206109583
1757	106.632781982422	-2.79706931114197	-5.9152364730835	-0.000680167751852423	0.01100810803473	0.0217223595827818	0.00776136433705688
1758	108.580833435059	-4.09576654434204	-6.04510593414307	0.000943203864153475	0.00289124972186983	0.020423661917448	-0.00132951640989631
1759	110.528877258301	-3.77109217643738	-6.17497587203979	0.00321592413820326	-0.00782300252467394	0.0136055024340749	-0.0100957229733467
1760	109.879524230957	-3.77109217643738	-6.11004114151001	0.00386527273803949	-0.000355493422830477	-0.00619963090866804	-0.00295288790948689
1761	110.528877258301	-4.09576654434204	-6.17497587203979	0.00970941036939621	-0.00327756232582033	-0.0113944197073579	-0.00165419070981443
1762	110.528877258301	-3.44641780853271	-6.04510593414307	0.00191722682211548	-0.00392691092565656	0.00906006153672934	0.00256657530553639
1763	109.879524230957	-3.44641780853271	-6.43471527099609	0.00321592413820326	0.000943203864153475	0.00646266713738441	0.0022419011220336
1764	107.931480407715	-3.12174344062805	-6.82432460784912	0.00776136433705688	-0.0026282137259841	0.00906006153672934	0.00321592413820326
1765	110.528877258301	-3.77109217643738	-6.49965000152588	0.00191722682211548	-0.00490093370899558	0.012956153601408	-0.0107450718060136
1766	110.528877258301	-3.44641780853271	-6.30484533309937	0.00483929552137852	-0.0120437685400248	0.0243197549134493	0.00678734155371785
1767	109.230178833008	-3.44641780853271	-6.17497587203979	0.00581331877037883	-0.00197886489331722	0.0262678004801273	-0.00360223650932312
1768	110.528877258301	-4.09576654434204	-5.98017120361328	0.00354059832170606	-3.08191010844894e-05	0.0301638916134834	-0.00555028254166245
1769	110.528877258301	-4.74511528015137	-5.78536653518677	0.00126787810586393	-0.00295288790948689	0.0337353087961674	0.000293855206109583
1770	110.528877258301	-3.77109217643738	-6.36978054046631	-0.00100484199356288	-0.0136671401560307	0.0269171483814716	0.000618529506027699
1771	108.580833435059	-4.74511528015137	-6.36978054046631	0.00321592413820326	-0.00555028254166245	0.0197743140161037	0.00289124972186983
1772	111.17822265625	-4.74511528015137	-6.23991060256958	-0.00425158534198999	-0.00879702530801296	0.0100340843200684	-0.00847235135734081
1773	109.879524230957	-4.74511528015137	-6.04510593414307	0.00711201597005129	0.00354059832170606	-0.00327756232582033	0.00256657530553639
1774	110.528877258301	-4.42044067382813	-5.9152364730835	0.00256657530553639	0.00126787810586393	-0.00749832857400179	-0.00230353930965066
1775	109.879524230957	-3.77109217643738	-5.78536653518677	-3.08191010844894e-05	-0.00132951640989631	-0.0295761823654175	0.00711201597005129
1776	109.230178833008	-3.77109217643738	-6.04510593414307	-0.00555028254166245	0.00678734155371785	-0.0467839203774929	0.00516396993771195
1777	109.230178833008	-2.4723949432373	-6.69445466995239	-0.00100484199356288	0.00776136433705688	-0.0152905117720366	-3.08191010844894e-05
1778	106.632781982422	-3.12174344062805	-6.30484533309937	-0.00165419070981443	0.00906006153672934	-0.0104203969240189	0.00646266713738441
1779	105.983436584473	-4.09576654434204	-6.11004114151001	-0.0026282137259841	0.00321592413820326	0.00289124972186983	-0.00555028254166245
1780	107.931480407715	-4.09576654434204	-5.9152364730835	-0.00717365415766835	-0.0026282137259841	-0.00132951640989631	0.00938473641872406
1781	109.879524230957	-4.09576654434204	-6.04510593414307	0.00256657530553639	-0.00457625929266214	-0.00717365415766835	0.00483929552137852
1782	108.580833435059	-4.09576654434204	-5.72043180465698	0.000618529506027699	0.000943203864153475	0.000943203864153475	-0.00457625929266214
1783	109.230178833008	-3.44641780853271	-6.30484533309937	0.00321592413820326	0.00256657530553639	0.00386527273803949	0.00776136433705688
1784	109.230178833008	-2.79706931114197	-6.49965000152588	0.00386527273803949	0.00938473641872406	0.0252937767654657	-0.00230353930965066
1785	110.528877258301	-4.09576654434204	-6.30484533309937	-0.000355493422830477	-0.00879702530801296	0.0132808275520802	-0.00392691092565656
1786	110.528877258301	-3.77109217643738	-6.23991060256958	0.0022419011220336	-0.00295288790948689	0.0213976856321096	0.000293855206109583
1787	110.528877258301	-2.79706931114197	-6.36978054046631	0.00451462110504508	-0.00165419070981443	0.0295145437121391	0.00841071270406246
1788	108.580833435059	-2.79706931114197	-6.30484533309937	0.00191722682211548	-0.00295288790948689	0.0285405199974775	-0.0026282137259841
1789	110.528877258301	-4.09576654434204	-5.13601779937744	0.00191722682211548	0.0022419011220336	0.0200989879667759	-0.00587495695799589
1790	110.528877258301	-4.09576654434204	-6.17497587203979	0.00418994715437293	-0.00100484199356288	0.0149041991680861	0.00256657530553639
1791	110.528877258301	-3.77109217643738	-6.11004114151001	0.00289124972186983	-0.000355493422830477	-0.00230353930965066	0.000943203864153475
1792	111.17822265625	-4.09576654434204	-6.11004114151001	0.00516396993771195	-3.08191010844894e-05	-0.0182125810533762	-0.00619963090866804
1793	111.17822265625	-4.42044067382813	-5.3957576751709	0.000943203864153475	0.000618529506027699	-0.0256800893694162	0.00646266713738441
1794	109.230178833008	-4.42044067382813	-6.04510593414307	0.00743668992072344	-0.00782300252467394	-0.0230826959013939	-0.00327756232582033
1795	109.879524230957	-5.06978940963745	-5.78536653518677	0.000293855206109583	-0.00295288790948689	-0.0221086721867323	0.0022419011220336
1796	108.580833435059	-4.09576654434204	-6.11004114151001	-0.000355493422830477	-0.00522560812532902	-0.0350956469774246	0.00548864435404539
1797	109.879524230957	-4.09576654434204	-6.17497587203979	0.000618529506027699	0.0149041991680861	-0.0357449948787689	0.00159255252219737
1798	107.931480407715	-2.79706931114197	-6.23991060256958	0.00159255252219737	0.0136055024340749	-0.0276281367987394	0.00548864435404539
1799	108.580833435059	-2.79706931114197	-6.36978054046631	0.00418994715437293	0.00873538758605719	-0.0299008563160896	-0.00522560812532902
1800	107.282135009766	-2.79706931114197	-6.30484533309937	-0.00782300252467394	0.00711201597005129	-0.0159398596733809	-0.00295288790948689
1801	107.931480407715	-2.79706931114197	-6.36978054046631	-0.00490093370899558	0.00483929552137852	-0.0224333461374044	0.00613799272105098
1802	105.983436584473	-2.79706931114197	-5.9152364730835	-0.00555028254166245	0.00906006153672934	-0.0182125810533762	0.00289124972186983
1803	107.282135009766	-3.12174344062805	-6.36978054046631	-0.00555028254166245	0.00516396993771195	-0.017887907102704	0.00613799272105098
1804	109.879524230957	-3.77109217643738	-6.17497587203979	0.0022419011220336	0.00776136433705688	-0.0263294391334057	-0.00230353930965066
1805	109.879524230957	-4.09576654434204	-5.98017120361328	-0.00425158534198999	-0.00684897974133492	-0.00684897974133492	0.00321592413820326
1806	109.230178833008	-2.14772057533264	-6.23991060256958	0.00451462110504508	-0.000355493422830477	0.0113327819854021	-0.00652430532500148
1807	110.528877258301	-3.77109217643738	-5.85030126571655	0.00191722682211548	-0.00847235135734081	0.0506183728575706	0.00743668992072344
1808	108.580833435059	-2.79706931114197	-6.17497587203979	0.00808603875339031	-0.00619963090866804	0.0769169926643372	0.000293855206109583
1809	107.931480407715	-3.77109217643738	-5.33082246780396	0.00354059832170606	0.000293855206109583	0.0694494843482971	-0.00457625929266214
1810	110.528877258301	-4.09576654434204	-5.98017120361328	0.0022419011220336	-0.00814767740666866	0.0515923984348774	0.00159255252219737
1811	109.879524230957	-3.77109217643738	-6.56458520889282	-3.08191010844894e-05	0.00126787810586393	0.0425015166401863	0.00516396993771195
1812	111.17822265625	-4.09576654434204	-6.30484533309937	0.00516396993771195	0.00418994715437293	0.0405534692108631	0.000293855206109583
1813	107.931480407715	-2.79706931114197	-6.11004114151001	0.000943203864153475	0.00418994715437293	0.0197743140161037	0.00191722682211548
1814	107.931480407715	-3.12174344062805	-6.30484533309937	0.00191722682211548	0.00516396993771195	-0.00814767740666866	-0.00295288790948689
1815	108.580833435059	-2.4723949432373	-5.3957576751709	0.0022419011220336	0.00711201597005129	-0.0445111989974976	0.0136055024340749
1816	109.230178833008	-3.12174344062805	-6.11004114151001	0.0022419011220336	0.01100810803473	-0.0695111230015755	0.00418994715437293
1817	109.230178833008	-4.09576654434204	-6.17497587203979	-0.00230353930965066	0.0162028968334198	-0.0743812397122383	0.00159255252219737
1818	109.879524230957	-4.42044067382813	-6.04510593414307	0.000943203864153475	0.00743668992072344	-0.0438618510961533	0.0022419011220336
1819	109.230178833008	-4.42044067382813	-5.78536653518677	0.00678734155371785	-0.00327756232582033	0.0239950809627771	0.00354059832170606
1820	109.230178833008	-4.09576654434204	-5.6554970741272	0.000293855206109583	-0.00230353930965066	0.108410403132439	0.00581331877037883
1821	108.580833435059	-3.44641780853271	-5.6554970741272	0.00483929552137852	-0.00522560812532902	0.133410319685936	0.00289124972186983
1822	109.879524230957	-2.79706931114197	-5.59056186676025	0.00159255252219737	0.00808603875339031	0.0938000604510307	0.0100340843200684
1823	110.528877258301	-4.09576654434204	-6.11004114151001	0.00451462110504508	-3.08191010844894e-05	0.0421768426895142	-0.000680167751852423
1824	109.879524230957	-3.12174344062805	-6.17497587203979	0.00289124972186983	0.00938473641872406	-0.00749832857400179	-0.000680167751852423
1825	107.931480407715	-3.77109217643738	-5.98017120361328	-0.00782300252467394	0.00354059832170606	-0.0438618510961533	-0.00132951640989631
1826	107.282135009766	-1.82304632663727	-6.30484533309937	-0.00619963090866804	0.00191722682211548	-0.0659397020936012	-0.000680167751852423
1827	107.931480407715	-3.77109217643738	-5.98017120361328	-0.00392691092565656	0.00159255252219737	-0.0740565657615662	0.00256657530553639
1828	107.931480407715	-2.79706931114197	-5.9152364730835	-0.00100484199356288	-0.00132951640989631	-0.0672384053468704	0.00548864435404539
1829	107.282135009766	-2.79706931114197	-6.11004114151001	0.00256657530553639	-0.00165419070981443	-0.0630176365375519	0.00678734155371785
1830	108.580833435059	-3.44641780853271	-6.30484533309937	0.000618529506027699	-0.00749832857400179	-0.0542514286935329	0.00191722682211548
1831	109.879524230957	-4.09576654434204	-6.17497587203979	0.000293855206109583	-3.08191010844894e-05	-0.0763292834162712	0.00354059832170606
1832	109.879524230957	-4.09576654434204	-6.04510593414307	-0.00295288790948689	-0.00619963090866804	-0.0639916583895683	0.000293855206109583
1833	108.580833435059	-2.14772057533264	-5.78536653518677	0.00613799272105098	0.00159255252219737	-0.0591215454041958	-0.00912170019000769
1834	108.580833435059	-2.79706931114197	-6.17497587203979	0.00354059832170606	0.000293855206109583	-0.0415891297161579	0.00126787810586393
1835	108.580833435059	-2.4723949432373	-6.17497587203979	-0.00100484199356288	0.00613799272105098	-0.0367190167307854	-0.0026282137259841
1836	109.879524230957	-3.12174344062805	-6.56458520889282	0.0103587592020631	0.00776136433705688	-0.0354203209280968	0.00581331877037883
1837	108.580833435059	-3.12174344062805	-6.75938940048218	0.00483929552137852	0.00451462110504508	-0.0182125810533762	-0.00749832857400179
1838	109.879524230957	-4.09576654434204	-6.04510593414307	0.00256657530553639	0.01100810803473	-0.00912170019000769	0.00191722682211548
1839	110.528877258301	-3.77109217643738	-5.9152364730835	0.00386527273803949	0.00289124972186983	0.0113327819854021	-0.00490093370899558
1840	110.528877258301	-4.09576654434204	-5.98017120361328	0.00256657530553639	-0.00100484199356288	0.0399041213095188	-0.00457625929266214
1841	111.17822265625	-4.42044067382813	-5.78536653518677	-0.00197886489331722	-0.00782300252467394	0.0775663405656815	0.00256657530553639
1842	109.879524230957	-4.42044067382813	-5.9152364730835	0.00126787810586393	-0.00197886489331722	0.0230210572481155	-0.00490093370899558
1843	109.230178833008	-4.42044067382813	-6.23991060256958	0.00483929552137852	-0.00555028254166245	0.0363327041268349	0.00159255252219737
1844	108.580833435059	-3.44641780853271	-6.17497587203979	0.00581331877037883	-0.00944637414067984	0.0239950809627771	-0.0113944197073579
1845	108.580833435059	-3.44641780853271	-6.23991060256958	0.0022419011220336	-0.0159398596733809	0.0220470335334539	-0.00944637414067984
1846	108.580833435059	-2.14772057533264	-6.43471527099609	0.00321592413820326	-0.00814767740666866	0.0175015944987535	-0.00132951640989631
1847	107.931480407715	-3.44641780853271	-5.26588773727417	-0.000355493422830477	0.00386527273803949	0.00841071270406246	-0.00490093370899558
1848	109.879524230957	-3.77109217643738	-5.72043180465698	0.000618529506027699	-0.00197886489331722	-0.00749832857400179	0.00321592413820326
1849	105.983436584473	-2.79706931114197	-6.30484533309937	-0.00197886489331722	0.00483929552137852	-0.00912170019000769	-0.00165419070981443
1850	106.632781982422	-2.79706931114197	-6.36978054046631	-0.00360223650932312	-0.00425158534198999	-0.0100957229733467	0.000618529506027699
1851	105.334083557129	-3.12174344062805	-6.36978054046631	-0.00295288790948689	-0.00977104809135199	0.00354059832170606	0.000618529506027699
1852	107.282135009766	-2.79706931114197	-6.17497587203979	-0.00879702530801296	0.0022419011220336	0.00548864435404539	0.000293855206109583
1853	107.282135009766	-2.79706931114197	-6.23991060256958	0.000618529506027699	0.000943203864153475	0.020423661917448	-0.00327756232582033
1854	111.17822265625	-4.09576654434204	-5.72043180465698	0.00321592413820326	-0.00100484199356288	0.00938473641872406	-0.00457625929266214
1855	109.230178833008	-2.4723949432373	-6.11004114151001	0.00126787810586393	0.00841071270406246	0.00613799272105098	-0.00327756232582033
1856	109.879524230957	-4.09576654434204	-5.59056186676025	-0.0026282137259841	0.00711201597005129	0.00321592413820326	-0.00392691092565656
1857	108.580833435059	-3.12174344062805	-6.56458520889282	0.00256657530553639	0.00678734155371785	0.00191722682211548	-3.08191010844894e-05
1858	107.931480407715	-2.79706931114197	-6.36978054046631	0.00191722682211548	0.00970941036939621	0.00808603875339031	0.000293855206109583
1859	110.528877258301	-3.77109217643738	-6.30484533309937	0.00548864435404539	0.00451462110504508	0.00711201597005129	0.00126787810586393
1860	109.879524230957	-3.77109217643738	-6.11004114151001	0.00159255252219737	0.00776136433705688	-0.00327756232582033	-0.00587495695799589
1861	110.528877258301	-4.09576654434204	-5.85030126571655	0.0022419011220336	0.00159255252219737	-0.00847235135734081	0.00256657530553639
1862	108.580833435059	-2.4723949432373	-6.17497587203979	0.00418994715437293	0.00678734155371785	-0.00490093370899558	-0.00100484199356288
1863	109.230178833008	-3.12174344062805	-6.49965000152588	0.00548864435404539	0.00873538758605719	0.0022419011220336	-0.00132951640989631
1864	107.931480407715	-2.79706931114197	-6.30484533309937	0.00516396993771195	-0.00490093370899558	-0.00587495695799589	-0.00100484199356288
1865	108.580833435059	-3.44641780853271	-6.17497587203979	-3.08191010844894e-05	-0.00717365415766835	-0.00457625929266214	-0.00295288790948689
1866	109.879524230957	-4.74511528015137	-5.98017120361328	0.00256657530553639	-0.00944637414067984	0.00581331877037883	0.0022419011220336
1867	109.230178833008	-4.42044067382813	-5.85030126571655	0.00256657530553639	0.000943203864153475	0.0022419011220336	0.000293855206109583
1868	110.528877258301	-5.39446353912354	-5.98017120361328	0.00418994715437293	-0.00749832857400179	0.00256657530553639	0.00386527273803949
1869	109.879524230957	-3.77109217643738	-6.30484533309937	0.00321592413820326	-0.00749832857400179	0.000943203864153475	-0.00425158534198999
1870	109.230178833008	-3.44641780853271	-5.85030126571655	0.00256657530553639	-0.00684897974133492	-0.00684897974133492	-0.00619963090866804
1871	107.931480407715	-2.4723949432373	-6.17497587203979	0.000618529506027699	0.00126787810586393	-0.00619963090866804	0.000618529506027699
1872	108.580833435059	-2.79706931114197	-6.17497587203979	-3.08191010844894e-05	0.0103587592020631	-0.0276281367987394	0.00289124972186983
1873	108.580833435059	-2.79706931114197	-6.11004114151001	0.000618529506027699	0.011982130818069	-0.043212503194809	-0.00814767740666866
1874	107.931480407715	-4.42044067382813	-5.6554970741272	-0.00392691092565656	0.00483929552137852	-0.0542514286935329	-0.00327756232582033
1875	106.632781982422	-4.09576654434204	-5.6554970741272	-0.00879702530801296	0.01100810803473	-0.0217839982360601	-0.00555028254166245
1876	108.580833435059	-4.09576654434204	-5.98017120361328	-0.00230353930965066	0.00354059832170606	-0.00360223650932312	0.0123068047687411
1877	109.879524230957	-3.77109217643738	-6.36978054046631	-0.00457625929266214	0.0103587592020631	0.0175015944987535	-0.00100484199356288
1878	108.580833435059	-3.12174344062805	-6.36978054046631	0.00711201597005129	0.00938473641872406	0.0269171483814716	-0.00684897974133492
1879	110.528877258301	-2.79706931114197	-6.11004114151001	0.00613799272105098	0.00418994715437293	0.0593845807015896	-0.000355493422830477
1880	108.580833435059	-3.77109217643738	-5.78536653518677	0.00451462110504508	-0.00392691092565656	0.0688001364469528	0.000293855206109583
1881	109.230178833008	-3.12174344062805	-6.04510593414307	0.00289124972186983	0.00256657530553639	0.0447742342948914	0.00289124972186983
1882	108.580833435059	-3.12174344062805	-6.62951993942261	0.000293855206109583	0.00418994715437293	0.0337353087961674	0.00418994715437293
1883	109.879524230957	-3.12174344062805	-6.49965000152588	0.00256657530553639	0.000943203864153475	0.0308132413774729	-0.00587495695799589
1884	107.931480407715	-2.79706931114197	-6.36978054046631	0.00483929552137852	0.00418994715437293	0.0145795252174139	-0.00782300252467394
1885	108.580833435059	-3.12174344062805	-6.23991060256958	0.0022419011220336	-0.00814767740666866	-0.00295288790948689	-0.00457625929266214
1886	110.528877258301	-4.74511528015137	-5.98017120361328	0.00354059832170606	-0.00327756232582033	-0.0221086721867323	-0.00555028254166245
1887	109.230178833008	-3.44641780853271	-5.98017120361328	0.00256657530553639	-0.00425158534198999	-0.0331475995481014	-0.00522560812532902
1888	110.528877258301	-4.74511528015137	-6.04510593414307	0.00256657530553639	0.00289124972186983	-0.0334722734987736	0.000618529506027699
1889	110.528877258301	-4.42044067382813	-6.11004114151001	0.000943203864153475	-0.0100957229733467	-0.0315242260694504	-0.00555028254166245
1890	109.230178833008	-4.74511528015137	-6.36978054046631	0.00159255252219737	-0.00132951640989631	-0.0302255302667618	-0.000355493422830477
1891	109.230178833008	-4.09576654434204	-6.43471527099609	0.00321592413820326	-0.0110697457566857	-0.0104203969240189	-0.00425158534198999
1892	109.879524230957	-4.74511528015137	-6.04510593414307	-0.00197886489331722	-0.00230353930965066	-0.0143164889886975	0.00126787810586393
1893	110.528877258301	-4.74511528015137	-5.85030126571655	0.000618529506027699	-0.00295288790948689	-0.00587495695799589	-0.00749832857400179
1894	110.528877258301	-4.42044067382813	-5.98017120361328	0.00418994715437293	-0.0026282137259841	-0.00717365415766835	-0.000680167751852423
1895	109.879524230957	-4.42044067382813	-6.11004114151001	-0.000355493422830477	0.000943203864153475	-0.00360223650932312	-0.00555028254166245
1896	107.931480407715	-3.77109217643738	-6.17497587203979	0.0022419011220336	0.0123068047687411	-0.00132951640989631	0.00321592413820326
1897	111.17822265625	-4.42044067382813	-5.98017120361328	0.00289124972186983	0.00776136433705688	0.00483929552137852	0.00418994715437293
1898	107.282135009766	-3.12174344062805	-6.23991060256958	0.000943203864153475	0.0100340843200684	0.00418994715437293	-0.00132951640989631
1899	105.983436584473	-3.44641780853271	-5.52562713623047	-0.00490093370899558	0.00321592413820326	-0.0165892094373703	0.000293855206109583
1900	105.983436584473	-3.12174344062805	-5.6554970741272	-0.00555028254166245	0.00191722682211548	-0.0221086721867323	0.00354059832170606
1901	106.632781982422	-3.44641780853271	-6.43471527099609	-0.00587495695799589	0.00776136433705688	-0.0188619289547205	0.012956153601408
1902	106.632781982422	-3.12174344062805	-6.43471527099609	-0.00522560812532902	0.011982130818069	-0.0159398596733809	0.00191722682211548
1903	109.879524230957	-4.09576654434204	-6.04510593414307	0.00451462110504508	0.00808603875339031	-0.0191866029053926	0.000943203864153475
1904	108.580833435059	-3.12174344062805	-6.30484533309937	0.00711201597005129	0.0022419011220336	-0.0172385573387146	-0.00847235135734081
1905	109.879524230957	-3.44641780853271	-6.11004114151001	0.000618529506027699	-0.0026282137259841	-0.00555028254166245	0.00386527273803949
1906	110.528877258301	-4.09576654434204	-5.9152364730835	0.00159255252219737	-0.00814767740666866	0.00191722682211548	-0.00587495695799589
1907	108.580833435059	-3.12174344062805	-6.75938940048218	0.0103587592020631	0.00386527273803949	-3.08191010844894e-05	-0.00490093370899558
1908	109.879524230957	-4.74511528015137	-6.36978054046631	0.00451462110504508	0.00711201597005129	0.00711201597005129	-0.00165419070981443
1909	110.528877258301	-4.09576654434204	-6.23991060256958	0.00256657530553639	-0.00717365415766835	-0.00197886489331722	-0.00230353930965066
1910	111.17822265625	-3.77109217643738	-6.23991060256958	0.000943203864153475	-0.00490093370899558	-0.0182125810533762	0.00321592413820326
1911	108.580833435059	-3.12174344062805	-6.17497587203979	0.000293855206109583	-0.00490093370899558	-0.0243813935667276	0.00483929552137852
1912	110.528877258301	-4.09576654434204	-5.9152364730835	0.00808603875339031	0.0022419011220336	-0.0185372550040483	-0.0026282137259841
1913	110.528877258301	-4.42044067382813	-5.9152364730835	0.00386527273803949	-0.00392691092565656	0.00289124972186983	0.00289124972186983
1914	110.528877258301	-5.06978940963745	-6.11004114151001	0.00483929552137852	0.00678734155371785	-0.00100484199356288	0.00321592413820326
1915	111.17822265625	-5.39446353912354	-6.04510593414307	0.0022419011220336	0.00126787810586393	0.00516396993771195	-0.0104203969240189
1916	108.580833435059	-4.74511528015137	-6.17497587203979	0.00678734155371785	-0.00457625929266214	0.0168522447347641	0.00743668992072344
1917	111.827575683594	-5.39446353912354	-6.11004114151001	0.00516396993771195	0.00191722682211548	0.0636053457856178	0.00613799272105098
1918	109.230178833008	-5.39446353912354	-6.11004114151001	0.00126787810586393	0.00354059832170606	0.0908779874444008	-0.00100484199356288
1919	109.879524230957	-3.77109217643738	-6.36978054046631	0.00321592413820326	0.00548864435404539	0.0610079504549503	0.00483929552137852
1920	108.580833435059	-2.79706931114197	-6.75938940048218	0.00289124972186983	0.00678734155371785	0.0515923984348774	0.00906006153672934
1921	109.230178833008	-3.44641780853271	-6.30484533309937	-0.00197886489331722	-0.00197886489331722	0.0103587592020631	0.00354059832170606
1922	109.230178833008	-4.42044067382813	-6.30484533309937	-0.00197886489331722	0.00743668992072344	-0.0130177913233638	-0.00197886489331722
1923	108.580833435059	-4.42044067382813	-5.98017120361328	-0.00230353930965066	0.00289124972186983	-0.00879702530801296	0.00581331877037883
1924	107.282135009766	-4.42044067382813	-6.23991060256958	-0.00295288790948689	0.00418994715437293	0.0373067259788513	-0.00587495695799589
1925	107.931480407715	-4.09576654434204	-5.46069240570068	-0.0026282137259841	-0.000680167751852423	0.041852168738842	-0.00490093370899558
1926	107.931480407715	-4.42044067382813	-5.85030126571655	-0.00360223650932312	-0.00944637414067984	0.0226963832974434	0.00483929552137852
1927	108.580833435059	-3.77109217643738	-6.43471527099609	-0.00425158534198999	-0.00132951640989631	-0.00619963090866804	0.00386527273803949
1928	109.879524230957	-3.77109217643738	-5.78536653518677	0.000618529506027699	-3.08191010844894e-05	-0.0221086721867323	-0.00295288790948689
1929	110.528877258301	-4.42044067382813	-5.59056186676025	0.00548864435404539	0.00548864435404539	-0.0471085943281651	0.00581331877037883
1930	111.17822265625	-4.42044067382813	-5.52562713623047	0.00289124972186983	-0.00327756232582033	-0.0578228458762169	0.00321592413820326
1931	109.230178833008	-4.09576654434204	-5.59056186676025	-0.000355493422830477	0.00126787810586393	-0.0604202412068844	-3.08191010844894e-05
1932	110.528877258301	-4.42044067382813	-5.52562713623047	0.00386527273803949	0.00418994715437293	-0.0649656802415848	0.000293855206109583
1933	109.879524230957	-4.09576654434204	-5.98017120361328	0.00191722682211548	0.00354059832170606	-0.0471085943281651	-0.00457625929266214
1934	109.230178833008	-4.09576654434204	-5.78536653518677	0.00646266713738441	0.00483929552137852	-0.0409397818148136	0.00548864435404539
1935	109.879524230957	-4.74511528015137	-5.72043180465698	-0.00132951640989631	0.00126787810586393	-0.0399657599627972	0.00516396993771195
1936	108.580833435059	-3.12174344062805	-5.85030126571655	0.00548864435404539	0.000293855206109583	-0.0250307414680719	-0.00165419070981443
1937	111.17822265625	-4.09576654434204	-5.33082246780396	0.00289124972186983	-0.00100484199356288	-0.0123684434220195	0.000293855206109583
1938	109.879524230957	-4.42044067382813	-5.26588773727417	0.00126787810586393	0.00451462110504508	-0.0146411629393697	-0.00490093370899558
1939	109.879524230957	-4.09576654434204	-5.6554970741272	0.00159255252219737	-0.0026282137259841	-0.0130177913233638	0.00386527273803949
1940	109.230178833008	-4.09576654434204	-5.9152364730835	0.00516396993771195	-0.00165419070981443	-0.00749832857400179	0.000618529506027699
1941	109.879524230957	-4.42044067382813	-6.23991060256958	-0.000680167751852423	-0.00295288790948689	-0.0123684434220195	0.00256657530553639
1942	109.230178833008	-4.74511528015137	-6.11004114151001	-3.08191010844894e-05	0.000943203864153475	-0.00230353930965066	0.0022419011220336
1943	109.879524230957	-4.09576654434204	-5.9152364730835	0.00354059832170606	-3.08191010844894e-05	0.00548864435404539	-0.0026282137259841
1944	109.879524230957	-4.42044067382813	-5.78536653518677	-0.00132951640989631	0.00516396993771195	0.00613799272105098	-0.00490093370899558
1945	109.879524230957	-4.09576654434204	-5.85030126571655	0.000293855206109583	-0.0100957229733467	0.00906006153672934	-0.00912170019000769
1946	108.580833435059	-3.44641780853271	-6.23991060256958	-0.00165419070981443	-0.00944637414067984	0.0152288740500808	-3.08191010844894e-05
1947	107.931480407715	-3.77109217643738	-6.23991060256958	0.00289124972186983	-0.0026282137259841	0.00841071270406246	0.000943203864153475
1948	107.282135009766	-3.12174344062805	-6.23991060256958	-0.00619963090866804	-0.00457625929266214	0.0106834331527352	0.00159255252219737
1949	108.580833435059	-3.77109217643738	-5.98017120361328	0.000293855206109583	-0.000680167751852423	0.00354059832170606	-0.00425158534198999
1950	109.230178833008	-4.42044067382813	-5.78536653518677	-0.00100484199356288	-0.00360223650932312	-0.00392691092565656	0.00256657530553639
1951	110.528877258301	-3.44641780853271	-5.78536653518677	0.000618529506027699	-0.00490093370899558	-0.00360223650932312	0.0022419011220336
1952	110.528877258301	-4.42044067382813	-5.9152364730835	-0.00165419070981443	0.00451462110504508	-0.00587495695799589	0.00191722682211548
1953	110.528877258301	-4.09576654434204	-6.17497587203979	-0.00197886489331722	0.00938473641872406	0.00386527273803949	0.00159255252219737
1954	109.230178833008	-3.12174344062805	-6.30484533309937	0.00451462110504508	0.000943203864153475	-0.00977104809135199	-0.000355493422830477
1955	107.931480407715	-3.12174344062805	-6.17497587203979	0.00516396993771195	0.00841071270406246	-0.017887907102704	-0.000680167751852423
1956	107.931480407715	-2.4723949432373	-6.49965000152588	0.00581331877037883	0.011982130818069	-0.0165892094373703	-3.08191010844894e-05
1957	109.879524230957	-3.77109217643738	-6.23991060256958	0.0022419011220336	0.00873538758605719	-0.0240567177534103	-0.00100484199356288
1958	110.528877258301	-3.77109217643738	-6.11004114151001	0.000943203864153475	0.011982130818069	-0.0130177913233638	0.000293855206109583
1959	111.17822265625	-3.77109217643738	-6.23991060256958	0.00516396993771195	0.00743668992072344	-0.00327756232582033	-0.00717365415766835
1960	109.230178833008	-3.12174344062805	-5.85030126571655	0.00159255252219737	0.00483929552137852	-0.0110697457566857	-0.00717365415766835
1961	109.879524230957	-4.42044067382813	-5.59056186676025	0.00321592413820326	0.00159255252219737	-0.00295288790948689	0.00516396993771195
1962	109.230178833008	-4.09576654434204	-6.17497587203979	0.00743668992072344	0.00483929552137852	0.0022419011220336	-0.00327756232582033
1963	107.931480407715	-4.09576654434204	-5.85030126571655	0.00451462110504508	-3.08191010844894e-05	0.00808603875339031	0.00516396993771195
1964	110.528877258301	-5.06978940963745	-5.20095300674438	0.00613799272105098	-0.00555028254166245	0.0162028968334198	-0.00230353930965066
1965	110.528877258301	-5.39446353912354	-5.3957576751709	0.00451462110504508	-0.0100957229733467	0.0116574559360743	-0.000680167751852423
1966	108.580833435059	-3.77109217643738	-5.85030126571655	-3.08191010844894e-05	-0.00782300252467394	0.0220470335334539	0.00483929552137852
1967	109.879524230957	-3.77109217643738	-5.6554970741272	0.00581331877037883	-0.00425158534198999	0.00906006153672934	0.00386527273803949
1968	109.230178833008	-2.79706931114197	-5.72043180465698	0.00354059832170606	-0.000355493422830477	-0.000680167751852423	0.00613799272105098
1969	109.879524230957	-3.44641780853271	-6.04510593414307	0.00386527273803949	-0.00295288790948689	0.0113327819854021	-0.00197886489331722
1970	109.879524230957	-3.77109217643738	-5.33082246780396	0.00256657530553639	-0.00295288790948689	-0.00295288790948689	-0.00717365415766835
1971	107.931480407715	-3.12174344062805	-5.26588773727417	-0.00522560812532902	-0.00360223650932312	0.00256657530553639	-0.00230353930965066
1972	105.334083557129	-3.44641780853271	-5.6554970741272	-0.00587495695799589	-0.00425158534198999	-0.0026282137259841	0.00354059832170606
1973	107.282135009766	-3.44641780853271	-6.11004114151001	-0.00425158534198999	0.00256657530553639	0.00321592413820326	-0.00944637414067984
1974	106.632781982422	-2.79706931114197	-6.30484533309937	0.000293855206109583	0.00516396993771195	0.00289124972186983	0.00808603875339031
1975	107.931480407715	-2.4723949432373	-6.17497587203979	-0.00392691092565656	0.00321592413820326	-0.00555028254166245	-3.08191010844894e-05
1976	108.580833435059	-2.4723949432373	-6.30484533309937	-0.00295288790948689	0.00581331877037883	-0.00327756232582033	0.00386527273803949
1977	109.230178833008	-2.4723949432373	-5.98017120361328	0.00451462110504508	0.00776136433705688	-0.00912170019000769	0.00906006153672934
1978	109.879524230957	-3.44641780853271	-5.85030126571655	0.00321592413820326	0.00873538758605719	-0.00425158534198999	0.00159255252219737
1979	110.528877258301	-3.44641780853271	-6.23991060256958	0.000618529506027699	0.0022419011220336	-0.00165419070981443	-0.00165419070981443
1980	109.879524230957	-2.79706931114197	-6.49965000152588	0.00126787810586393	-0.00100484199356288	0.020423661917448	0.00321592413820326
1981	109.230178833008	-3.44641780853271	-6.36978054046631	0.00321592413820326	-0.00490093370899558	0.0249691028147936	-0.00782300252467394
1982	109.879524230957	-2.79706931114197	-6.36978054046631	0.00321592413820326	0.00938473641872406	0.0213976856321096	0.00451462110504508
1983	108.580833435059	-1.82304632663727	-6.30484533309937	0.00354059832170606	0.0106834331527352	0.01100810803473	0.00548864435404539
1984	109.879524230957	-3.44641780853271	-5.85030126571655	0.00321592413820326	-0.00132951640989631	-0.000355493422830477	-0.00392691092565656
1985	109.230178833008	-3.12174344062805	-5.98017120361328	0.00451462110504508	-0.00132951640989631	0.00321592413820326	-0.00132951640989631
1986	108.580833435059	-2.4723949432373	-6.36978054046631	0.00256657530553639	-0.00165419070981443	-0.00360223650932312	-0.00132951640989631
1987	109.879524230957	-3.77109217643738	-5.9152364730835	0.00646266713738441	-0.00295288790948689	-0.0100957229733467	0.000943203864153475
1988	107.931480407715	-3.12174344062805	-6.23991060256958	-0.000680167751852423	-0.00197886489331722	-0.0107450718060136	-0.000680167751852423
1989	108.580833435059	-3.12174344062805	-6.11004114151001	0.00451462110504508	-0.00717365415766835	-0.00879702530801296	-0.00197886489331722
1990	109.879524230957	-5.06978940963745	-5.98017120361328	0.00126787810586393	-0.00490093370899558	-0.0143164889886975	-0.00457625929266214
1991	109.879524230957	-4.09576654434204	-5.9152364730835	0.000618529506027699	-0.00879702530801296	-0.0117190945893526	0.00256657530553639
1992	109.879524230957	-3.44641780853271	-6.11004114151001	0.00841071270406246	0.00191722682211548	-0.0123684434220195	0.00808603875339031
1993	108.580833435059	-2.4723949432373	-6.23991060256958	0.00354059832170606	0.0136055024340749	-0.00360223650932312	0.00159255252219737
1994	107.931480407715	-2.14772057533264	-6.30484533309937	0.00548864435404539	-0.00132951640989631	-0.0120437685400248	-0.00652430532500148
1995	107.931480407715	-2.14772057533264	-6.11004114151001	0.00743668992072344	0.00743668992072344	-0.0188619289547205	0.00451462110504508
1996	107.931480407715	-2.14772057533264	-6.11004114151001	-0.00327756232582033	0.00321592413820326	-0.0133424662053585	-0.00197886489331722
1997	106.632781982422	-2.4723949432373	-5.9152364730835	-0.00230353930965066	0.0123068047687411	-0.0130177913233638	0.0022419011220336
1998	106.632781982422	-2.79706931114197	-5.85030126571655	-0.00847235135734081	0.0103587592020631	-0.00619963090866804	0.00613799272105098
1999	107.282135009766	-3.44641780853271	-6.17497587203979	-0.00100484199356288	0.00418994715437293	0.00418994715437293	-0.00132951640989631
2000	106.632781982422	-3.12174344062805	-5.59056186676025	-0.00100484199356288	0.000293855206109583	-0.0133424662053585	-0.000680167751852423
[truncated: 7,780 more rows]
