# Supplementary material for: Precise instruction and consideration of the vertical and horizontal force component increases validity and reliability of the 90:20 Isometric Posterior Chain Test
Source: PLoS One. 2024 Oct 28;19(10):e0312843. doi: 10.1371/journal.pone.0312843 (PMC11515970; doi:10.1371/journal.pone.0312843)
Supplement: S1 File — (ZIP) [file pone.0312843.s001.zip › S1_Raw_Data/M1_P06_v_3.csv]

1	114.424964904785	-12.5372982025146	-5.9152364730835	-0.00717365415766835	-3.08191010844894e-05	0.0145795252174139	-0.00457625929266214
2	113.775619506836	-11.8879499435425	-5.72043180465698	0.00386527273803949	-0.00165419070981443	0.0168522447347641	0.00581331877037883
3	112.476921081543	-10.2645788192749	-5.72043180465698	0.00581331877037883	0.00321592413820326	0.00418994715437293	-0.00132951640989631
4	113.775619506836	-11.5632753372192	-4.55160427093506	0.00126787810586393	0.00159255252219737	-0.0169138833880424	0.00126787810586393
5	114.424964904785	-9.93990421295166	-3.64251613616943	0.00711201597005129	0.00483929552137852	-0.017887907102704	-0.0026282137259841
6	112.476921081543	-10.2645788192749	-3.51264643669128	0.00938473641872406	0.00743668992072344	-0.0263294391334057	-0.00100484199356288
7	111.17822265625	-9.93990421295166	-3.77238583564758	-0.0217839982360601	0.012956153601408	-0.0318489037454128	-0.00295288790948689
8	111.827575683594	-9.61522960662842	-3.83732080459595	-0.0130177913233638	-0.00327756232582033	-0.0542514286935329	-0.00749832857400179
9	109.879524230957	-9.93990421295166	-4.42173433303833	-0.00717365415766835	-0.00327756232582033	-0.0639916583895683	0.00159255252219737
10	109.879524230957	-9.93990421295166	-5.46069240570068	0.00191722682211548	0.00516396993771195	-0.0529527328908443	0.00613799272105098
11	112.476921081543	-10.5892524719238	-5.3957576751709	0.01100810803473	0.00451462110504508	-0.0347709693014622	0.00938473641872406
12	111.17822265625	-9.93990421295166	-5.9152364730835	-0.00100484199356288	0.0022419011220336	-0.0198359526693821	-0.00425158534198999
13	114.424964904785	-11.2386016845703	-6.43471527099609	0.0265924744307995	0.000293855206109583	-0.0133424662053585	-0.0026282137259841
14	113.126274108887	-9.61522960662842	-7.53860807418823	0.00711201597005129	0.0022419011220336	-0.00587495695799589	-0.00814767740666866
15	113.775619506836	-10.9139270782471	-7.53860807418823	-0.00360223650932312	-0.00295288790948689	-0.0107450718060136	0.00548864435404539
16	114.424964904785	-10.9139270782471	-8.25289154052734	-0.00619963090866804	0.00678734155371785	-0.00457625929266214	-0.00165419070981443
17	114.424964904785	-10.9139270782471	-8.51263046264648	-0.00457625929266214	0.000618529506027699	0.00321592413820326	0.00451462110504508
18	115.074317932129	-10.9139270782471	-8.51263046264648	-3.08191010844894e-05	0.00418994715437293	0.00711201597005129	-0.00555028254166245
19	113.775619506836	-11.5632753372192	-8.38276100158691	-0.00652430532500148	0.00159255252219737	0.0116574559360743	0.00354059832170606
20	113.775619506836	-10.2645788192749	-8.57756614685059	0.00808603875339031	-0.00197886489331722	0.0113327819854021	0.00386527273803949
21	111.827575683594	-9.29055595397949	-8.18795680999756	0.00841071270406246	0.00483929552137852	0.00418994715437293	0.00321592413820326
22	113.126274108887	-10.2645788192749	-7.86328220367432	0.00808603875339031	0.00516396993771195	-0.00619963090866804	-0.00165419070981443
23	113.775619506836	-9.93990421295166	-8.25289154052734	0.00191722682211548	0.00776136433705688	-0.00717365415766835	-0.00295288790948689
24	112.476921081543	-10.9139270782471	-7.99315214157104	-0.00197886489331722	-0.00522560812532902	-0.0130177913233638	0.00321592413820326
25	113.775619506836	-11.2386016845703	-7.14899873733521	-0.0162645354866982	-0.000680167751852423	0.00256657530553639	-0.00295288790948689
26	112.476921081543	-11.2386016845703	-6.56458520889282	0.0194496400654316	0.00126787810586393	0.00289124972186983	0.00743668992072344
27	112.476921081543	-10.9139270782471	-6.23991060256958	0.01100810803473	-0.00230353930965066	0.00418994715437293	-0.00425158534198999
28	113.126274108887	-11.8879499435425	-5.6554970741272	-0.000355493422830477	-0.00295288790948689	0.00938473641872406	-0.00684897974133492
29	114.424964904785	-10.9139270782471	-5.52562713623047	-0.00912170019000769	-0.00360223650932312	0.011982130818069	0.00483929552137852
30	112.476921081543	-9.61522960662842	-5.46069240570068	0.00776136433705688	0.00613799272105098	0.00516396993771195	0.00159255252219737
31	113.775619506836	-10.2645788192749	-5.3957576751709	0.0116574559360743	0.00126787810586393	0.00873538758605719	0.00386527273803949
32	111.17822265625	-9.29055595397949	-5.33082246780396	0.0113327819854021	0.00743668992072344	0.0152288740500808	-0.00295288790948689
33	111.17822265625	-10.9139270782471	-4.94121360778809	-0.000355493422830477	0.00256657530553639	0.0145795252174139	-0.00197886489331722
34	111.17822265625	-10.5892524719238	-4.35679960250854	-0.00879702530801296	-0.00165419070981443	0.00159255252219737	0.000618529506027699
35	111.17822265625	-10.2645788192749	-4.55160427093506	-0.00230353930965066	0.00289124972186983	0.00646266713738441	0.000293855206109583
36	109.879524230957	-9.61522960662842	-4.29186487197876	-0.0110697457566857	0.0022419011220336	0.0022419011220336	-0.00392691092565656
37	111.827575683594	-9.93990421295166	-4.35679960250854	0.00126787810586393	0.00613799272105098	0.00646266713738441	-3.08191010844894e-05
38	112.476921081543	-9.93990421295166	-4.42173433303833	-0.00684897974133492	-0.00522560812532902	0.00354059832170606	0.000943203864153475
39	113.775619506836	-11.2386016845703	-4.55160427093506	0.00289124972186983	0.00191722682211548	-0.00295288790948689	-0.00132951640989631
40	114.424964904785	-11.2386016845703	-5.00614833831787	0.0152288740500808	0.00418994715437293	-0.00230353930965066	-0.00100484199356288
41	113.775619506836	-10.9139270782471	-5.52562713623047	0.0103587592020631	0.0132808275520802	-0.00360223650932312	0.00970941036939621
42	113.126274108887	-9.93990421295166	-6.23991060256958	-0.00847235135734081	0.00451462110504508	-0.00587495695799589	-0.00197886489331722
43	115.074317932129	-10.9139270782471	-6.95419406890869	-3.08191010844894e-05	0.00516396993771195	-0.000355493422830477	0.00191722682211548
44	113.126274108887	-10.5892524719238	-6.88925933837891	-0.0162645354866982	0.00808603875339031	0.0298392176628113	0.000618529506027699
45	115.074317932129	-10.5892524719238	-6.36978054046631	0.000943203864153475	0.00451462110504508	0.0509430468082428	-0.00392691092565656
46	114.424964904785	-10.5892524719238	-6.95419406890869	0.00646266713738441	0.00516396993771195	0.0337353087961674	-3.08191010844894e-05
47	113.126274108887	-9.61522960662842	-7.53860807418823	0.00743668992072344	0.00938473641872406	0.0188002903014421	-0.00717365415766835
48	111.827575683594	-10.2645788192749	-7.21393346786499	-0.000680167751852423	0.00711201597005129	0.01100810803473	-3.08191010844894e-05
49	113.126274108887	-11.2386016845703	-7.6684775352478	-0.00749832857400179	-0.00165419070981443	-0.02697878703475	-0.00360223650932312
50	114.424964904785	-12.2126245498657	-7.60354280471802	0.0116574559360743	-0.00425158534198999	-0.0328229255974293	0.00743668992072344
51	115.723663330078	-12.5372982025146	-7.34380340576172	0.00841071270406246	-0.00814767740666866	-0.0253554154187441	-0.00165419070981443
52	111.827575683594	-10.9139270782471	-7.6684775352478	0.0175015944987535	-0.00652430532500148	-0.0211346503347158	0.00126787810586393
53	115.074317932129	-11.5632753372192	-7.4087381362915	-0.0133424662053585	-0.00425158534198999	-0.0208099745213985	-0.00457625929266214
54	112.476921081543	-9.93990421295166	-7.34380340576172	-0.00977104809135199	-0.00197886489331722	-0.0156151866540313	0.00354059832170606
55	113.775619506836	-11.2386016845703	-6.82432460784912	0.020423661917448	-0.00360223650932312	-0.00782300252467394	0.00159255252219737
56	113.775619506836	-10.2645788192749	-7.14899873733521	0.000293855206109583	-0.00197886489331722	-0.00782300252467394	-0.00100484199356288
57	112.476921081543	-10.9139270782471	-6.88925933837891	-0.0107450718060136	0.0022419011220336	-0.00522560812532902	-0.00327756232582033
58	113.126274108887	-10.9139270782471	-6.36978054046631	0.013930176384747	0.00483929552137852	-0.00392691092565656	0.00483929552137852
59	111.827575683594	-11.2386016845703	-6.04510593414307	-0.0201606266200542	-0.00100484199356288	-0.0201606266200542	0.00646266713738441
60	111.827575683594	-11.2386016845703	-5.98017120361328	-0.00490093370899558	-0.00684897974133492	-0.0156151866540313	-0.00100484199356288
61	111.17822265625	-10.9139270782471	-5.3957576751709	-0.00652430532500148	0.00126787810586393	-0.0188619289547205	-0.00392691092565656
62	112.476921081543	-9.93990421295166	-5.98017120361328	-0.00782300252467394	0.00483929552137852	-0.0221086721867323	-3.08191010844894e-05
63	113.126274108887	-9.93990421295166	-5.85030126571655	0.00386527273803949	0.000293855206109583	-0.0100957229733467	-0.00230353930965066
64	113.126274108887	-9.93990421295166	-5.6554970741272	-0.00100484199356288	-0.00100484199356288	-0.0136671401560307	0.00581331877037883
65	113.775619506836	-10.5892524719238	-5.13601779937744	-0.00165419070981443	0.00191722682211548	-0.00879702530801296	0.00126787810586393
66	113.126274108887	-10.5892524719238	-5.20095300674438	-0.00652430532500148	0.00841071270406246	-0.00100484199356288	0.00126787810586393
67	113.775619506836	-9.61522960662842	-5.52562713623047	-0.00165419070981443	-0.00100484199356288	-0.00847235135734081	-0.00652430532500148
68	112.476921081543	-9.93990421295166	-5.85030126571655	-0.00490093370899558	0.00321592413820326	-0.0149658378213644	-0.00100484199356288
69	112.476921081543	-10.5892524719238	-5.9152364730835	0.0213976856321096	-0.000355493422830477	-0.00782300252467394	-0.00295288790948689
70	113.775619506836	-11.2386016845703	-5.72043180465698	-0.0107450718060136	0.00126787810586393	-0.0117190945893526	0.00256657530553639
71	114.424964904785	-11.2386016845703	-5.46069240570068	-0.00782300252467394	-0.00132951640989631	-0.00327756232582033	-0.00100484199356288
72	111.827575683594	-9.93990421295166	-5.72043180465698	0.00256657530553639	0.00451462110504508	0.00418994715437293	-0.00425158534198999
73	115.723663330078	-11.2386016845703	-5.85030126571655	0.00581331877037883	0.00159255252219737	-0.0113944197073579	0.00646266713738441
74	113.126274108887	-10.2645788192749	-6.11004114151001	0.00191722682211548	-0.00782300252467394	-0.00522560812532902	-0.00425158534198999
75	112.476921081543	-11.8879499435425	-6.04510593414307	0.00126787810586393	-0.00230353930965066	-0.0026282137259841	0.00354059832170606
76	115.074317932129	-12.2126245498657	-6.30484533309937	-0.00392691092565656	-0.00165419070981443	0.00678734155371785	0.00483929552137852
77	114.424964904785	-12.5372982025146	-6.36978054046631	-0.00425158534198999	-0.00977104809135199	0.00808603875339031	-0.00132951640989631
78	113.775619506836	-12.2126245498657	-6.88925933837891	0.00483929552137852	-0.00555028254166245	0.00451462110504508	-0.00490093370899558
79	113.775619506836	-11.8879499435425	-6.69445466995239	0.012956153601408	-0.00132951640989631	0.00418994715437293	0.00191722682211548
80	113.126274108887	-10.2645788192749	-6.69445466995239	-0.00749832857400179	-0.00132951640989631	0.0278911720961332	-0.00295288790948689
81	111.827575683594	-9.93990421295166	-6.88925933837891	0.0123068047687411	0.00711201597005129	0.0502936989068985	0.00321592413820326
82	113.126274108887	-10.5892524719238	-7.21393346786499	-0.00619963090866804	0.00938473641872406	0.0428261905908585	-0.00165419070981443
83	113.126274108887	-10.9139270782471	-7.21393346786499	0.00191722682211548	0.0022419011220336	0.0233457311987877	0.000943203864153475
84	110.528877258301	-10.5892524719238	-7.08406400680542	-0.0113944197073579	-0.00425158534198999	0.00906006153672934	0.00159255252219737
85	111.827575683594	-10.5892524719238	-6.75938940048218	-0.00944637414067984	-3.08191010844894e-05	0.0210730116814375	0.00159255252219737
86	111.17822265625	-11.2386016845703	-6.36978054046631	-0.0152905117720366	0.00873538758605719	0.011982130818069	0.00776136433705688
87	111.17822265625	-9.61522960662842	-6.30484533309937	-0.0221086721867323	0.00516396993771195	0.00483929552137852	-0.00327756232582033
88	111.827575683594	-9.93990421295166	-6.30484533309937	-0.00165419070981443	0.00256657530553639	0.011982130818069	-0.00132951640989631
89	112.476921081543	-9.93990421295166	-6.43471527099609	-0.00392691092565656	0.00841071270406246	0.0106834331527352	0.00191722682211548
90	113.775619506836	-10.9139270782471	-5.6554970741272	0.0145795252174139	-0.00490093370899558	0.0106834331527352	-0.00425158534198999
91	115.074317932129	-10.9139270782471	-5.6554970741272	0.00126787810586393	0.00191722682211548	0.0149041991680861	-0.00295288790948689
92	113.775619506836	-9.93990421295166	-5.85030126571655	0.00678734155371785	0.00776136433705688	0.00970941036939621	-0.00392691092565656
93	115.074317932129	-10.9139270782471	-5.46069240570068	0.0136055024340749	0.00516396993771195	0.00516396993771195	0.00354059832170606
94	113.775619506836	-9.61522960662842	-5.85030126571655	0.00613799272105098	-0.00425158534198999	-0.0117190945893526	-0.000355493422830477
95	112.476921081543	-9.93990421295166	-5.85030126571655	0.00841071270406246	0.0022419011220336	-0.0328229255974293	-3.08191010844894e-05
96	113.775619506836	-10.9139270782471	-5.3957576751709	-0.00132951640989631	0.0022419011220336	-0.0169138833880424	-0.000355493422830477
97	114.424964904785	-11.2386016845703	-5.26588773727417	-0.00847235135734081	-0.00230353930965066	-0.0162645354866982	-0.00360223650932312
98	113.775619506836	-11.5632753372192	-5.26588773727417	0.00548864435404539	-3.08191010844894e-05	-0.0100957229733467	-0.00100484199356288
99	113.775619506836	-11.2386016845703	-4.94121360778809	0.00808603875339031	-0.00587495695799589	0.00451462110504508	-0.000680167751852423
100	113.126274108887	-10.9139270782471	-5.33082246780396	0.00581331877037883	-0.00197886489331722	0.0132808275520802	-3.08191010844894e-05
101	112.476921081543	-11.5632753372192	-5.85030126571655	0.029189869761467	-0.00425158534198999	0.00613799272105098	0.00548864435404539
102	113.775619506836	-11.2386016845703	-6.36978054046631	-0.0133424662053585	0.0022419011220336	0.00159255252219737	-0.00230353930965066
103	113.775619506836	-11.5632753372192	-6.11004114151001	0.00386527273803949	0.00386527273803949	0.0103587592020631	-0.00100484199356288
104	112.476921081543	-10.5892524719238	-6.30484533309937	0.000943203864153475	-0.00132951640989631	-0.0152905117720366	0.00191722682211548
105	113.126274108887	-10.2645788192749	-6.11004114151001	-0.00197886489331722	-0.00360223650932312	-0.00490093370899558	-0.00522560812532902
106	114.424964904785	-10.9139270782471	-5.9152364730835	0.0136055024340749	0.00386527273803949	0.00841071270406246	0.000293855206109583
107	113.126274108887	-10.9139270782471	-6.49965000152588	-0.00847235135734081	0.00581331877037883	0.0379560738801956	-0.0110697457566857
108	111.17822265625	-10.5892524719238	-6.56458520889282	0.0116574559360743	0.00386527273803949	0.0752936229109764	0.00451462110504508
109	112.476921081543	-11.2386016845703	-6.49965000152588	-0.00847235135734081	0.000293855206109583	0.0561378374695778	0.00289124972186983
110	112.476921081543	-10.9139270782471	-6.82432460784912	-0.00782300252467394	0.000943203864153475	0.0483456552028656	0.000293855206109583
111	111.827575683594	-10.2645788192749	-6.82432460784912	-0.017887907102704	-0.00490093370899558	0.0220470335334539	0.00418994715437293
112	113.126274108887	-10.9139270782471	-6.82432460784912	0.00938473641872406	0.00678734155371785	-0.0130177913233638	-0.00197886489331722
113	115.074317932129	-11.2386016845703	-6.56458520889282	0.0155535480007529	-0.00132951640989631	-0.0360696688294411	0.00321592413820326
114	111.827575683594	-8.96588134765625	-6.75938940048218	0.0168522447347641	0.00159255252219737	-0.0523033849895	-0.00230353930965066
115	113.126274108887	-9.61522960662842	-6.75938940048218	0.00970941036939621	-0.00165419070981443	-0.0636669844388962	0.000943203864153475
116	114.424964904785	-10.2645788192749	-6.43471527099609	-0.00490093370899558	0.00289124972186983	-0.0665890574455261	-0.00327756232582033
117	113.775619506836	-10.9139270782471	-6.17497587203979	-0.0198359526693821	0.0123068047687411	-0.0519787110388279	0.00418994715437293
118	114.424964904785	-11.2386016845703	-6.23991060256958	-0.00619963090866804	0.00776136433705688	-0.0448358729481697	-0.00652430532500148
119	114.424964904785	-10.9139270782471	-6.04510593414307	-0.000355493422830477	-3.08191010844894e-05	-0.0211346503347158	0.00191722682211548
120	112.476921081543	-9.93990421295166	-6.62951993942261	-0.00555028254166245	0.00451462110504508	-0.0165892094373703	-0.000355493422830477
121	111.827575683594	-9.93990421295166	-6.36978054046631	0.011982130818069	0.00581331877037883	-0.000680167751852423	-0.00327756232582033
122	113.126274108887	-9.61522960662842	-5.85030126571655	-0.00457625929266214	0.00289124972186983	0.0155535480007529	0.000293855206109583
123	113.126274108887	-10.5892524719238	-5.59056186676025	-0.000355493422830477	0.000943203864153475	0.013930176384747	-0.000355493422830477
124	113.126274108887	-9.93990421295166	-5.72043180465698	-0.00425158534198999	-0.00684897974133492	0.0022419011220336	0.000618529506027699
125	112.476921081543	-11.2386016845703	-5.20095300674438	-0.00425158534198999	-0.00555028254166245	0.00191722682211548	0.00191722682211548
126	114.424964904785	-12.5372982025146	-5.33082246780396	0.00451462110504508	0.000943203864153475	0.00711201597005129	-0.00100484199356288
127	113.126274108887	-11.8879499435425	-5.46069240570068	0.0165275707840919	-0.00165419070981443	-0.00230353930965066	-0.00392691092565656
128	114.424964904785	-11.8879499435425	-5.46069240570068	0.00191722682211548	-0.00425158534198999	0.00906006153672934	-0.00197886489331722
129	113.775619506836	-11.5632753372192	-5.46069240570068	0.00938473641872406	-0.00132951640989631	0.0304885655641556	0.00841071270406246
130	114.424964904785	-11.5632753372192	-5.33082246780396	0.00548864435404539	-0.00230353930965066	0.0496443510055542	0.00581331877037883
131	113.775619506836	-9.93990421295166	-5.59056186676025	0.00873538758605719	0.00483929552137852	0.0265924744307995	-3.08191010844894e-05
132	113.775619506836	-10.9139270782471	-5.46069240570068	-0.0133424662053585	0.00418994715437293	0.0158782228827477	-0.00392691092565656
133	113.775619506836	-10.9139270782471	-5.6554970741272	0.00581331877037883	-0.00587495695799589	-0.00392691092565656	-0.00684897974133492
134	111.827575683594	-9.29055595397949	-5.98017120361328	0.00321592413820326	0.000618529506027699	-0.0256800893694162	0.00418994715437293
135	109.879524230957	-9.93990421295166	-6.30484533309937	0.00256657530553639	-3.08191010844894e-05	-0.0464592464268208	-3.08191010844894e-05
136	110.528877258301	-10.5892524719238	-6.04510593414307	0.000618529506027699	0.00451462110504508	-0.0461345724761486	0.00548864435404539
137	112.476921081543	-10.9139270782471	-5.85030126571655	-0.0195112787187099	0.00516396993771195	-0.0425631552934647	-0.00230353930965066
138	113.126274108887	-10.9139270782471	-5.85030126571655	0.00289124972186983	0.00159255252219737	-0.0253554154187441	-0.00295288790948689
139	111.827575683594	-10.5892524719238	-5.85030126571655	-0.00425158534198999	-0.00425158534198999	-0.0308748781681061	0.00191722682211548
140	112.476921081543	-9.61522960662842	-6.75938940048218	-0.00360223650932312	-0.00230353930965066	-0.0341216214001179	0.00126787810586393
141	111.827575683594	-9.61522960662842	-6.75938940048218	0.0100340843200684	0.011982130818069	-0.0230826959013939	0.00581331877037883
142	114.424964904785	-10.2645788192749	-6.69445466995239	0.00256657530553639	0.00451462110504508	-0.0256800893694162	-3.08191010844894e-05
143	113.775619506836	-10.9139270782471	-7.08406400680542	0.00581331877037883	0.00808603875339031	-0.00684897974133492	-0.00132951640989631
144	113.775619506836	-10.2645788192749	-7.21393346786499	-0.00782300252467394	0.00191722682211548	-0.0260047651827335	0.00711201597005129
145	112.476921081543	-9.93990421295166	-6.23991060256958	-0.00197886489331722	0.000293855206109583	-0.00587495695799589	0.00256657530553639
146	115.074317932129	-11.2386016845703	-6.43471527099609	0.0022419011220336	0.00256657530553639	-0.0143164889886975	-0.00132951640989631
147	114.424964904785	-10.5892524719238	-6.69445466995239	-0.0149658378213644	0.0126314787194133	-0.00652430532500148	-0.00555028254166245
148	114.424964904785	-10.9139270782471	-6.36978054046631	-0.00360223650932312	-0.000355493422830477	-3.08191010844894e-05	0.00321592413820326
149	115.723663330078	-10.9139270782471	-6.30484533309937	-0.0104203969240189	-0.00327756232582033	-0.00944637414067984	0.000618529506027699
150	114.424964904785	-11.2386016845703	-5.9152364730835	-0.0110697457566857	-0.00684897974133492	-0.00490093370899558	-0.0026282137259841
151	113.126274108887	-10.5892524719238	-5.59056186676025	-0.0126931173726916	-0.00327756232582033	0.00516396993771195	0.00646266713738441
152	114.424964904785	-11.8879499435425	-6.04510593414307	0.0230210572481155	-0.0110697457566857	0.00354059832170606	0.00516396993771195
153	114.424964904785	-11.8879499435425	-6.23991060256958	-0.00912170019000769	-0.00977104809135199	-0.0026282137259841	0.00483929552137852
154	114.424964904785	-11.2386016845703	-6.23991060256958	0.00354059832170606	-0.0104203969240189	-0.00684897974133492	0.000293855206109583
155	113.126274108887	-10.2645788192749	-6.23991060256958	0.0100340843200684	-0.00587495695799589	-0.00230353930965066	0.000293855206109583
156	113.126274108887	-10.2645788192749	-6.11004114151001	-0.0195112787187099	0.00321592413820326	0.00711201597005129	0.000618529506027699
157	112.476921081543	-11.2386016845703	-5.26588773727417	-0.00230353930965066	0.00386527273803949	0.00938473641872406	-0.00555028254166245
158	113.126274108887	-11.2386016845703	-5.78536653518677	0.0200989879667759	-0.00587495695799589	0.00451462110504508	-0.00814767740666866
159	111.17822265625	-9.61522960662842	-5.72043180465698	0.00159255252219737	-0.00100484199356288	0.00354059832170606	0.00451462110504508
160	111.17822265625	-9.61522960662842	-5.9152364730835	-0.00782300252467394	-0.000355493422830477	-0.00327756232582033	0.00678734155371785
161	109.879524230957	-10.5892524719238	-6.36978054046631	-0.0117190945893526	0.00678734155371785	0.00581331877037883	0.00548864435404539
162	112.476921081543	-10.5892524719238	-6.30484533309937	0.0106834331527352	0.00711201597005129	-0.00425158534198999	0.0022419011220336
163	113.126274108887	-10.9139270782471	-5.9152364730835	-0.0117190945893526	0.00678734155371785	0.000618529506027699	0.00548864435404539
164	113.775619506836	-9.93990421295166	-5.98017120361328	-0.00165419070981443	0.000943203864153475	-0.00814767740666866	-0.000680167751852423
165	113.126274108887	-9.93990421295166	-5.98017120361328	-0.00619963090866804	-0.00132951640989631	0.0168522447347641	-0.00327756232582033
166	115.074317932129	-10.9139270782471	-6.04510593414307	0.00354059832170606	0.00808603875339031	0.0200989879667759	0.00646266713738441
167	114.424964904785	-10.5892524719238	-6.30484533309937	0.000943203864153475	0.00711201597005129	0.00678734155371785	-0.00360223650932312
168	114.424964904785	-11.2386016845703	-6.04510593414307	-0.00165419070981443	0.00418994715437293	0.00678734155371785	-0.00717365415766835
169	114.424964904785	-10.5892524719238	-6.36978054046631	-0.0149658378213644	0.00646266713738441	-0.000680167751852423	-0.00652430532500148
170	115.074317932129	-10.9139270782471	-6.11004114151001	0.00289124972186983	0.00808603875339031	-0.00749832857400179	0.0022419011220336
171	113.775619506836	-9.93990421295166	-6.17497587203979	0.00516396993771195	0.0113327819854021	-0.00100484199356288	0.000618529506027699
172	114.424964904785	-10.5892524719238	-6.43471527099609	-0.00944637414067984	0.01100810803473	0.00743668992072344	-0.00295288790948689
173	113.775619506836	-11.2386016845703	-6.17497587203979	0.0269171483814716	0.00743668992072344	-0.00782300252467394	-0.00684897974133492
174	113.775619506836	-10.5892524719238	-6.11004114151001	-0.0143164889886975	0.000293855206109583	-0.0107450718060136	0.00711201597005129
175	113.126274108887	-10.2645788192749	-6.30484533309937	0.01100810803473	0.00159255252219737	-0.00717365415766835	-0.00295288790948689
176	112.476921081543	-10.2645788192749	-6.11004114151001	0.01100810803473	-0.00457625929266214	0.0103587592020631	-0.00132951640989631
177	112.476921081543	-12.2126245498657	-5.6554970741272	-0.00717365415766835	-0.000680167751852423	0.00483929552137852	-0.00165419070981443
178	113.126274108887	-11.8879499435425	-6.17497587203979	0.00451462110504508	-0.00814767740666866	0.00970941036939621	-0.00782300252467394
179	111.827575683594	-11.5632753372192	-6.36978054046631	0.00354059832170606	-0.00749832857400179	0.00711201597005129	0.000618529506027699
180	113.126274108887	-10.2645788192749	-6.69445466995239	-0.00360223650932312	-0.00490093370899558	0.00906006153672934	-0.00392691092565656
181	111.827575683594	-10.2645788192749	-6.30484533309937	-0.00197886489331722	-0.00197886489331722	0.00418994715437293	0.000943203864153475
182	114.424964904785	-10.9139270782471	-6.30484533309937	0.000618529506027699	0.00743668992072344	-0.0100957229733467	-0.00197886489331722
183	113.775619506836	-10.5892524719238	-5.6554970741272	0.00678734155371785	0.0100340843200684	-0.0204853005707264	-0.00327756232582033
184	113.775619506836	-10.2645788192749	-6.17497587203979	-0.00132951640989631	-0.00425158534198999	-0.0133424662053585	0.00873538758605719
185	111.17822265625	-9.61522960662842	-6.49965000152588	-0.0162645354866982	0.00548864435404539	-0.0139918150380254	-0.00360223650932312
186	111.827575683594	-11.2386016845703	-5.98017120361328	-0.0100957229733467	0.00256657530553639	-0.00814767740666866	0.00483929552137852
187	111.827575683594	-10.5892524719238	-6.17497587203979	-0.0120437685400248	0.00321592413820326	-0.00165419070981443	0.00126787810586393
188	112.476921081543	-10.9139270782471	-6.17497587203979	-0.00847235135734081	0.00289124972186983	-0.00717365415766835	-0.00392691092565656
189	113.775619506836	-10.5892524719238	-5.9152364730835	0.0259431265294552	0.0022419011220336	-0.0133424662053585	0.00451462110504508
190	113.126274108887	-11.2386016845703	-5.20095300674438	0.012956153601408	0.00191722682211548	-0.00879702530801296	0.00289124972186983
191	112.476921081543	-9.61522960662842	-5.85030126571655	-0.00749832857400179	-0.00165419070981443	0.00159255252219737	0.000618529506027699
192	113.775619506836	-11.2386016845703	-5.85030126571655	0.0022419011220336	0.00289124972186983	0.000943203864153475	-0.00490093370899558
193	113.775619506836	-10.9139270782471	-6.36978054046631	-3.08191010844894e-05	-0.00165419070981443	-0.00782300252467394	-0.00619963090866804
194	114.424964904785	-10.9139270782471	-6.69445466995239	0.0171769186854362	0.000943203864153475	-0.0139918150380254	-0.00132951640989631
195	113.775619506836	-9.61522960662842	-6.75938940048218	0.00613799272105098	0.000618529506027699	-0.00425158534198999	0.00126787810586393
196	111.827575683594	-10.2645788192749	-6.43471527099609	0.00451462110504508	0.000293855206109583	-0.000680167751852423	-3.08191010844894e-05
197	113.126274108887	-10.9139270782471	-6.04510593414307	0.0100340843200684	0.00613799272105098	0.00483929552137852	0.00581331877037883
198	115.074317932129	-11.5632753372192	-6.17497587203979	0.00906006153672934	0.00873538758605719	0.00646266713738441	-0.00230353930965066
199	112.476921081543	-9.93990421295166	-5.72043180465698	-3.08191010844894e-05	-3.08191010844894e-05	0.00613799272105098	0.00126787810586393
200	112.476921081543	-10.2645788192749	-6.36978054046631	-0.00555028254166245	0.000293855206109583	-3.08191010844894e-05	0.00386527273803949
201	113.126274108887	-10.9139270782471	-6.30484533309937	-0.00425158534198999	-0.0026282137259841	0.00613799272105098	-0.00749832857400179
202	115.074317932129	-12.2126245498657	-5.85030126571655	0.00256657530553639	-0.000355493422830477	-0.00197886489331722	-0.00100484199356288
203	113.775619506836	-12.2126245498657	-5.33082246780396	0.00256657530553639	-0.00327756232582033	0.0022419011220336	-0.00425158534198999
204	115.723663330078	-11.5632753372192	-6.43471527099609	0.00906006153672934	-0.00392691092565656	-0.00944637414067984	0.00711201597005129
205	112.476921081543	-10.2645788192749	-6.30484533309937	-0.0156151866540313	-0.000355493422830477	0.0116574559360743	0.00289124972186983
206	112.476921081543	-11.2386016845703	-5.98017120361328	-0.00879702530801296	0.00841071270406246	-0.0026282137259841	0.00451462110504508
207	115.074317932129	-10.9139270782471	-6.11004114151001	-0.00490093370899558	0.00354059832170606	0.00776136433705688	0.000618529506027699
208	113.775619506836	-11.2386016845703	-5.72043180465698	-0.00295288790948689	0.013930176384747	-0.00165419070981443	0.0022419011220336
209	113.775619506836	-10.9139270782471	-5.78536653518677	0.00873538758605719	0.00354059832170606	-0.00490093370899558	-3.08191010844894e-05
210	111.17822265625	-10.5892524719238	-6.11004114151001	-0.00977104809135199	0.00321592413820326	0.000293855206109583	0.0103587592020631
211	110.528877258301	-9.93990421295166	-6.36978054046631	-0.00165419070981443	-0.00132951640989631	0.0106834331527352	0.00321592413820326
212	111.827575683594	-10.9139270782471	-6.11004114151001	-0.00132951640989631	-0.000355493422830477	0.00970941036939621	0.00191722682211548
213	112.476921081543	-9.93990421295166	-6.11004114151001	-0.0172385573387146	0.00321592413820326	-0.00684897974133492	-0.00977104809135199
214	114.424964904785	-10.9139270782471	-6.04510593414307	0.0162028968334198	-0.00684897974133492	-0.00749832857400179	0.00321592413820326
215	113.775619506836	-9.93990421295166	-5.98017120361328	0.0149041991680861	-0.00652430532500148	0.000293855206109583	-0.00749832857400179
216	113.775619506836	-9.61522960662842	-6.11004114151001	-0.0026282137259841	-3.08191010844894e-05	-0.00717365415766835	0.000293855206109583
217	113.126274108887	-11.2386016845703	-6.11004114151001	-0.00619963090866804	0.000618529506027699	-0.00717365415766835	0.0022419011220336
218	112.476921081543	-10.9139270782471	-6.36978054046631	0.0116574559360743	-0.00100484199356288	-0.00977104809135199	-0.00230353930965066
219	113.126274108887	-9.93990421295166	-6.43471527099609	0.01847561635077	-0.000355493422830477	-0.00847235135734081	0.00354059832170606
220	113.775619506836	-9.93990421295166	-6.56458520889282	-0.00490093370899558	0.00776136433705688	-0.0100957229733467	0.00126787810586393
221	113.775619506836	-9.61522960662842	-6.30484533309937	-0.0026282137259841	0.00906006153672934	0.00256657530553639	0.00516396993771195
222	114.424964904785	-10.9139270782471	-5.9152364730835	0.01847561635077	0.00776136433705688	-0.00619963090866804	-0.00749832857400179
223	113.126274108887	-10.2645788192749	-6.17497587203979	0.000943203864153475	0.00776136433705688	-0.00879702530801296	-0.00197886489331722
224	115.074317932129	-11.2386016845703	-6.11004114151001	0.00581331877037883	-0.000355493422830477	-0.00555028254166245	0.00386527273803949
225	112.476921081543	-9.61522960662842	-6.36978054046631	0.000293855206109583	0.00841071270406246	-3.08191010844894e-05	-0.00782300252467394
226	112.476921081543	-11.5632753372192	-5.98017120361328	0.000943203864153475	-0.00684897974133492	-0.00490093370899558	-0.00684897974133492
227	114.424964904785	-12.5372982025146	-5.98017120361328	0.00646266713738441	-0.00197886489331722	-0.00132951640989631	-0.00457625929266214
228	114.424964904785	-11.8879499435425	-5.72043180465698	0.0126314787194133	-0.0100957229733467	-0.00684897974133492	-0.00522560812532902
229	115.074317932129	-12.5372982025146	-6.04510593414307	0.0149041991680861	-0.0126931173726916	0.00906006153672934	0.00159255252219737
230	112.476921081543	-10.5892524719238	-6.56458520889282	-0.00457625929266214	-0.00879702530801296	-0.000355493422830477	0.00354059832170606
231	112.476921081543	-10.5892524719238	-6.43471527099609	-0.0169138833880424	0.000943203864153475	0.011982130818069	-3.08191010844894e-05
232	113.775619506836	-11.2386016845703	-6.30484533309937	-0.00425158534198999	-0.00295288790948689	0.0116574559360743	0.00256657530553639
233	113.126274108887	-9.93990421295166	-6.49965000152588	0.00906006153672934	0.00289124972186983	-3.08191010844894e-05	-0.00132951640989631
234	114.424964904785	-10.9139270782471	-6.04510593414307	-0.0152905117720366	-0.00847235135734081	0.0113327819854021	-0.00295288790948689
235	110.528877258301	-9.93990421295166	-6.04510593414307	0.000293855206109583	0.0022419011220336	0.0113327819854021	0.00191722682211548
236	109.879524230957	-10.2645788192749	-6.75938940048218	-0.0123684434220195	0.00743668992072344	0.01100810803473	0.000293855206109583
237	108.580833435059	-10.2645788192749	-6.30484533309937	-0.0110697457566857	-0.00230353930965066	0.00808603875339031	0.00451462110504508
238	111.17822265625	-10.2645788192749	-6.36978054046631	-0.00912170019000769	0.00354059832170606	0.0022419011220336	0.00938473641872406
239	111.827575683594	-10.2645788192749	-6.30484533309937	-0.00522560812532902	0.00483929552137852	0.00548864435404539	0.00386527273803949
240	113.126274108887	-9.93990421295166	-6.23991060256958	-0.00944637414067984	-0.00165419070981443	-0.00717365415766835	0.00938473641872406
241	115.074317932129	-10.9139270782471	-5.85030126571655	0.00386527273803949	0.00776136433705688	-0.0133424662053585	0.00159255252219737
242	115.074317932129	-11.2386016845703	-6.11004114151001	0.00873538758605719	0.00938473641872406	-0.0136671401560307	0.00159255252219737
243	112.476921081543	-9.29055595397949	-6.75938940048218	0.0175015944987535	0.00483929552137852	0.00126787810586393	-0.00165419070981443
244	113.775619506836	-11.2386016845703	-6.49965000152588	0.00808603875339031	-0.0026282137259841	0.0272418223321438	0.00191722682211548
245	112.476921081543	-9.61522960662842	-6.49965000152588	-0.0126931173726916	0.000293855206109583	0.129838898777962	0.0022419011220336
246	113.126274108887	-10.2645788192749	-5.98017120361328	-0.00587495695799589	0.00256657530553639	0.124968789517879	0.00321592413820326
247	114.424964904785	-11.2386016845703	-6.04510593414307	-0.00457625929266214	0.00483929552137852	0.0762676447629929	-0.000680167751852423
248	113.775619506836	-10.9139270782471	-5.98017120361328	0.0103587592020631	0.00841071270406246	0.0356833562254906	-0.000680167751852423
249	111.827575683594	-11.2386016845703	-6.17497587203979	0.00678734155371785	-0.00165419070981443	-0.0386670641601086	0.000293855206109583
250	112.476921081543	-9.93990421295166	-6.36978054046631	-0.00522560812532902	-0.000355493422830477	-0.0675630792975426	0.00743668992072344
251	114.424964904785	-10.2645788192749	-6.17497587203979	0.00256657530553639	-0.000355493422830477	-0.0844461396336555	0.00256657530553639
252	114.424964904785	-10.9139270782471	-6.04510593414307	0.00516396993771195	-0.00652430532500148	-0.0610695891082287	-0.00165419070981443
253	113.126274108887	-11.2386016845703	-6.04510593414307	0.0142548503354192	-0.00360223650932312	-0.0760046094655991	-0.00425158534198999
254	114.424964904785	-11.8879499435425	-5.78536653518677	-0.00100484199356288	-0.0100957229733467	-0.0565241500735283	-0.00749832857400179
255	113.126274108887	-11.8879499435425	-6.23991060256958	0.00354059832170606	-0.0117190945893526	-0.0552254542708397	0.00678734155371785
256	113.126274108887	-10.9139270782471	-6.36978054046631	0.00418994715437293	0.00418994715437293	-0.0357449948787689	-0.00490093370899558
257	113.126274108887	-10.5892524719238	-6.36978054046631	0.00841071270406246	-0.00457625929266214	-0.0227580219507217	-0.00522560812532902
258	113.126274108887	-9.93990421295166	-6.30484533309937	-0.0143164889886975	0.0022419011220336	-0.0217839982360601	-0.00360223650932312
259	111.827575683594	-9.93990421295166	-6.17497587203979	0.00613799272105098	0.00646266713738441	-0.00490093370899558	0.00321592413820326
260	115.074317932129	-10.2645788192749	-6.04510593414307	0.000943203864153475	-0.000355493422830477	-0.0165892094373703	-0.00197886489331722
261	112.476921081543	-10.5892524719238	-6.04510593414307	-0.00555028254166245	0.00126787810586393	-0.0107450718060136	0.000618529506027699
262	111.17822265625	-11.2386016845703	-6.11004114151001	-0.0104203969240189	0.012956153601408	-0.00847235135734081	0.00646266713738441
263	109.879524230957	-9.29055595397949	-6.43471527099609	-0.0107450718060136	0.00159255252219737	-0.0100957229733467	0.00256657530553639
264	111.827575683594	-11.5632753372192	-6.23991060256958	0.00808603875339031	0.00289124972186983	-0.00587495695799589	0.00354059832170606
265	111.827575683594	-9.93990421295166	-6.30484533309937	-0.0117190945893526	0.00321592413820326	0.00126787810586393	-0.00197886489331722
266	112.476921081543	-9.93990421295166	-6.04510593414307	0.000618529506027699	0.00581331877037883	-3.08191010844894e-05	0.000618529506027699
267	113.775619506836	-10.2645788192749	-5.78536653518677	0.0288651939481497	0.00483929552137852	0.00613799272105098	0.00191722682211548
268	112.476921081543	-10.9139270782471	-6.49965000152588	-3.08191010844894e-05	0.00516396993771195	0.00321592413820326	-0.00879702530801296
269	114.424964904785	-9.93990421295166	-6.56458520889282	0.00418994715437293	0.00126787810586393	0.00191722682211548	0.00321592413820326
270	112.476921081543	-9.61522960662842	-6.88925933837891	0.00873538758605719	-0.000355493422830477	-0.0026282137259841	-0.00295288790948689
271	115.074317932129	-10.5892524719238	-6.75938940048218	0.0178262684494257	0.000943203864153475	0.00386527273803949	0.00321592413820326
272	113.126274108887	-9.93990421295166	-6.43471527099609	0.0197743140161037	-0.00652430532500148	0.00516396993771195	-0.00652430532500148
273	113.126274108887	-9.93990421295166	-6.36978054046631	0.0249691028147936	0.0103587592020631	0.00126787810586393	0.000943203864153475
274	113.126274108887	-11.2386016845703	-6.04510593414307	0.0223717093467712	0.000943203864153475	-0.00490093370899558	-0.00197886489331722
275	113.775619506836	-11.2386016845703	-6.11004114151001	-0.00100484199356288	0.00256657530553639	-0.00717365415766835	-0.0026282137259841
276	113.775619506836	-10.2645788192749	-6.36978054046631	-0.0100957229733467	0.00126787810586393	-0.0201606266200542	0.00548864435404539
277	113.126274108887	-10.2645788192749	-6.23991060256958	0.011982130818069	-0.00295288790948689	-0.0117190945893526	-0.00327756232582033
278	112.476921081543	-10.9139270782471	-6.23991060256958	-0.00782300252467394	-0.00944637414067984	-0.0175632312893867	0.0022419011220336
279	111.827575683594	-10.2645788192749	-6.11004114151001	-0.00392691092565656	-0.00165419070981443	-0.0100957229733467	0.00743668992072344
280	114.424964904785	-11.8879499435425	-5.9152364730835	0.0113327819854021	-0.0100957229733467	-0.0113944197073579	0.00906006153672934
281	115.074317932129	-11.2386016845703	-6.36978054046631	-0.00717365415766835	-0.00360223650932312	0.00646266713738441	-0.000355493422830477
282	113.775619506836	-11.2386016845703	-6.11004114151001	0.0149041991680861	0.00938473641872406	-0.00490093370899558	0.000293855206109583
283	111.827575683594	-9.61522960662842	-6.23991060256958	0.00581331877037883	0.00548864435404539	0.000618529506027699	-0.00392691092565656
284	113.775619506836	-10.9139270782471	-5.98017120361328	0.0116574559360743	0.00418994715437293	0.00256657530553639	-0.00684897974133492
285	113.775619506836	-10.2645788192749	-6.30484533309937	-0.00587495695799589	-3.08191010844894e-05	0.00191722682211548	-0.00100484199356288
286	109.879524230957	-9.61522960662842	-5.46069240570068	-0.00490093370899558	0.00646266713738441	0.00548864435404539	0.00516396993771195
287	111.827575683594	-9.93990421295166	-5.98017120361328	-0.00132951640989631	0.00289124972186983	0.00873538758605719	-0.00684897974133492
288	110.528877258301	-9.61522960662842	-5.9152364730835	0.0103587592020631	0.00483929552137852	0.00873538758605719	-0.00100484199356288
289	111.17822265625	-9.93990421295166	-6.30484533309937	0.0123068047687411	-0.00132951640989631	0.0132808275520802	0.00548864435404539
290	111.17822265625	-9.29055595397949	-5.72043180465698	-0.00197886489331722	-0.00295288790948689	0.020423661917448	0.00256657530553639
291	114.424964904785	-10.5892524719238	-6.04510593414307	-0.00165419070981443	0.00678734155371785	0.0152288740500808	0.00516396993771195
292	112.476921081543	-8.96588134765625	-6.23991060256958	0.00613799272105098	0.00354059832170606	0.0175015944987535	-0.00457625929266214
293	113.126274108887	-9.93990421295166	-6.49965000152588	0.00808603875339031	-0.0026282137259841	0.0188002903014421	0.00418994715437293
294	112.476921081543	-10.2645788192749	-6.62951993942261	0.00808603875339031	-0.00392691092565656	-0.00197886489331722	0.00354059832170606
295	113.775619506836	-10.9139270782471	-6.49965000152588	0.00743668992072344	-0.00879702530801296	-0.00490093370899558	-0.00165419070981443
296	114.424964904785	-10.2645788192749	-6.88925933837891	0.00483929552137852	0.00126787810586393	-0.0110697457566857	0.00289124972186983
297	112.476921081543	-9.29055595397949	-6.62951993942261	0.00191722682211548	0.00418994715437293	-0.00717365415766835	-0.00490093370899558
298	113.775619506836	-9.93990421295166	-6.43471527099609	0.00483929552137852	0.00126787810586393	-0.00879702530801296	-0.0026282137259841
299	113.775619506836	-10.9139270782471	-6.36978054046631	-0.0113944197073579	-0.000680167751852423	-0.00619963090866804	-0.000680167751852423
300	116.373016357422	-10.9139270782471	-6.36978054046631	0.00613799272105098	0.000618529506027699	-0.0146411629393697	-0.000680167751852423
301	114.424964904785	-10.5892524719238	-6.36978054046631	-0.00944637414067984	0.00743668992072344	0.00646266713738441	-0.00392691092565656
302	113.126274108887	-11.5632753372192	-6.30484533309937	-0.00197886489331722	0.000293855206109583	-0.00490093370899558	-0.00457625929266214
303	112.476921081543	-10.2645788192749	-6.49965000152588	0.0100340843200684	-0.0026282137259841	-0.0143164889886975	0.000618529506027699
304	113.126274108887	-12.2126245498657	-6.04510593414307	0.00776136433705688	-0.00847235135734081	-0.0211346503347158	-0.00197886489331722
305	114.424964904785	-11.8879499435425	-6.11004114151001	-0.00684897974133492	-0.0107450718060136	-0.00977104809135199	-0.00392691092565656
306	112.476921081543	-10.9139270782471	-6.49965000152588	-0.0110697457566857	-0.00522560812532902	-0.0165892094373703	0.00289124972186983
307	113.126274108887	-10.2645788192749	-6.43471527099609	0.0106834331527352	0.0022419011220336	-0.00717365415766835	0.00289124972186983
308	113.126274108887	-9.61522960662842	-6.36978054046631	0.00776136433705688	0.00386527273803949	-0.00782300252467394	-0.0026282137259841
309	114.424964904785	-9.61522960662842	-6.23991060256958	-0.0104203969240189	0.00646266713738441	0.00581331877037883	0.00386527273803949
310	112.476921081543	-9.29055595397949	-6.23991060256958	0.0113327819854021	-0.00100484199356288	0.00841071270406246	0.00646266713738441
311	114.424964904785	-10.5892524719238	-5.72043180465698	0.00743668992072344	0.0126314787194133	0.0158782228827477	0.00548864435404539
312	110.528877258301	-9.29055595397949	-5.59056186676025	-0.00197886489331722	-0.00425158534198999	0.0360080301761627	-0.00230353930965066
313	111.17822265625	-9.93990421295166	-5.85030126571655	-0.0156151866540313	-0.00782300252467394	0.0246444288641214	-0.00132951640989631
314	110.528877258301	-9.61522960662842	-5.85030126571655	0.00483929552137852	0.0022419011220336	0.0233457311987877	-0.00457625929266214
315	113.126274108887	-10.9139270782471	-5.46069240570068	-0.00425158534198999	-0.00522560812532902	0.0123068047687411	0.00613799272105098
316	113.126274108887	-11.2386016845703	-5.78536653518677	-0.0104203969240189	0.00321592413820326	-0.00132951640989631	0.00354059832170606
317	113.775619506836	-9.93990421295166	-5.72043180465698	-3.08191010844894e-05	-0.00490093370899558	-0.00100484199356288	0.00321592413820326
318	114.424964904785	-10.5892524719238	-5.6554970741272	0.000618529506027699	0.00581331877037883	-0.0120437685400248	-0.00197886489331722
319	113.775619506836	-10.2645788192749	-5.85030126571655	-0.00165419070981443	0.00191722682211548	-0.00847235135734081	-0.00100484199356288
320	115.074317932129	-10.9139270782471	-5.9152364730835	-0.000355493422830477	0.00418994715437293	-0.0126931173726916	0.00808603875339031
321	115.074317932129	-10.5892524719238	-5.9152364730835	-0.00717365415766835	0.000618529506027699	0.00938473641872406	-0.000680167751852423
322	113.126274108887	-9.93990421295166	-5.78536653518677	0.00126787810586393	0.0100340843200684	0.0165275707840919	0.000293855206109583
323	112.476921081543	-9.61522960662842	-6.30484533309937	-0.00132951640989631	0.012956153601408	0.0136055024340749	-0.00360223650932312
324	111.827575683594	-10.5892524719238	-5.6554970741272	-0.00132951640989631	0.00321592413820326	0.00191722682211548	-0.00132951640989631
325	113.775619506836	-10.9139270782471	-6.04510593414307	0.0188002903014421	0.00386527273803949	-0.00587495695799589	-0.00197886489331722
326	113.126274108887	-10.2645788192749	-6.62951993942261	0.0194496400654316	0.00354059832170606	-0.0104203969240189	0.00321592413820326
327	113.775619506836	-10.5892524719238	-6.69445466995239	0.0100340843200684	0.00548864435404539	-0.0146411629393697	0.000943203864153475
328	111.827575683594	-11.2386016845703	-6.62951993942261	0.00581331877037883	-0.00327756232582033	-0.0175632312893867	-0.00165419070981443
329	113.775619506836	-11.2386016845703	-6.49965000152588	-0.00555028254166245	0.000618529506027699	-0.0149658378213644	0.00321592413820326
330	113.775619506836	-11.2386016845703	-6.17497587203979	0.00256657530553639	-0.000355493422830477	-0.00327756232582033	0.00613799272105098
331	113.775619506836	-11.5632753372192	-6.11004114151001	0.011982130818069	0.00191722682211548	0.00159255252219737	0.00646266713738441
332	111.827575683594	-9.29055595397949	-6.62951993942261	0.0022419011220336	0.000943203864153475	0.00873538758605719	-0.00230353930965066
333	114.424964904785	-10.5892524719238	-6.62951993942261	0.00841071270406246	0.00483929552137852	0.00711201597005129	-0.00100484199356288
334	111.17822265625	-10.2645788192749	-6.56458520889282	0.00841071270406246	-0.00230353930965066	-0.00490093370899558	-0.00587495695799589
335	113.126274108887	-10.5892524719238	-6.04510593414307	-0.00879702530801296	-0.00555028254166245	-0.00555028254166245	0.00321592413820326
336	112.476921081543	-10.9139270782471	-6.04510593414307	-0.0159398596733809	0.00418994715437293	-0.0172385573387146	0.00321592413820326
337	112.476921081543	-9.93990421295166	-5.9152364730835	-0.0175632312893867	-0.000680167751852423	-0.0149658378213644	0.00256657530553639
338	111.827575683594	-10.9139270782471	-6.30484533309937	0.00873538758605719	0.00321592413820326	-0.0224333461374044	-0.00619963090866804
339	111.827575683594	-10.2645788192749	-6.17497587203979	-0.0136671401560307	0.00646266713738441	-0.0211346503347158	0.00289124972186983
340	113.126274108887	-11.2386016845703	-5.98017120361328	-0.00652430532500148	0.00159255252219737	-0.0130177913233638	0.00126787810586393
341	112.476921081543	-10.2645788192749	-6.11004114151001	-0.00587495695799589	0.000293855206109583	-0.00490093370899558	-0.00490093370899558
342	111.827575683594	-9.93990421295166	-5.6554970741272	-0.00457625929266214	0.00743668992072344	0.00678734155371785	-0.00555028254166245
343	113.775619506836	-9.93990421295166	-5.59056186676025	0.000618529506027699	-0.000680167751852423	-0.00684897974133492	-0.00717365415766835
344	111.827575683594	-9.93990421295166	-5.59056186676025	0.00126787810586393	0.0116574559360743	-0.00717365415766835	-0.00457625929266214
345	114.424964904785	-11.5632753372192	-5.98017120361328	0.0116574559360743	0.0022419011220336	0.00873538758605719	-0.00295288790948689
346	114.424964904785	-10.2645788192749	-6.56458520889282	-0.00944637414067984	0.0158782228827477	-0.00652430532500148	0.000943203864153475
347	112.476921081543	-9.93990421295166	-6.49965000152588	-0.00555028254166245	0.00581331877037883	0.000943203864153475	0.00516396993771195
348	111.827575683594	-9.29055595397949	-5.85030126571655	-0.00327756232582033	-0.00165419070981443	0.01847561635077	-0.00230353930965066
349	112.476921081543	-9.61522960662842	-6.04510593414307	-0.0136671401560307	0.00321592413820326	0.0343846566975117	0.00646266713738441
350	113.775619506836	-10.5892524719238	-5.78536653518677	0.0236704051494598	-0.00425158534198999	0.0879559218883514	-0.00165419070981443
351	113.126274108887	-10.9139270782471	-6.04510593414307	0.0178262684494257	-0.00295288790948689	0.0928260311484337	-3.08191010844894e-05
352	111.827575683594	-10.2645788192749	-6.36978054046631	0.00516396993771195	-0.0026282137259841	0.086981900036335	-0.00619963090866804
353	112.476921081543	-11.8879499435425	-6.17497587203979	0.00678734155371785	-0.00944637414067984	0.0408781431615353	-0.00327756232582033
354	112.476921081543	-10.9139270782471	-6.23991060256958	0.0181509424000978	-0.0136671401560307	-0.0133424662053585	-0.00132951640989631
355	114.424964904785	-12.2126245498657	-6.17497587203979	-0.000355493422830477	-0.0133424662053585	-0.0513293594121933	-0.00132951640989631
356	115.074317932129	-11.5632753372192	-6.11004114151001	0.000943203864153475	-3.08191010844894e-05	-0.0617189407348633	0.000293855206109583
357	113.126274108887	-10.2645788192749	-6.30484533309937	-0.0130177913233638	-0.00165419070981443	-0.0688617751002312	-0.00165419070981443
358	113.775619506836	-9.93990421295166	-6.43471527099609	-0.00392691092565656	0.00451462110504508	-0.0659397020936012	0.00451462110504508
359	113.775619506836	-10.2645788192749	-6.30484533309937	0.00321592413820326	0.00126787810586393	-0.0581475235521793	-0.00490093370899558
360	115.723663330078	-10.9139270782471	-6.11004114151001	-0.00587495695799589	0.00418994715437293	-0.0315242260694504	0.00354059832170606
361	111.827575683594	-10.2645788192749	-6.04510593414307	-0.0126931173726916	0.00289124972186983	-0.0191866029053926	-0.00490093370899558
362	109.230178833008	-9.61522960662842	-5.98017120361328	-0.00360223650932312	0.00613799272105098	-0.0139918150380254	0.00613799272105098
363	111.17822265625	-10.5892524719238	-6.04510593414307	0.0181509424000978	0.00159255252219737	-0.0182125810533762	-0.0026282137259841
364	109.879524230957	-9.93990421295166	-6.36978054046631	-0.0198359526693821	0.00970941036939621	-0.0201606266200542	-0.00327756232582033
365	113.126274108887	-10.5892524719238	-6.30484533309937	-0.00230353930965066	0.00256657530553639	-0.0136671401560307	0.00776136433705688
366	113.775619506836	-10.5892524719238	-6.23991060256958	0.00581331877037883	0.00970941036939621	-0.0201606266200542	-0.00197886489331722
367	114.424964904785	-9.93990421295166	-6.30484533309937	-0.00295288790948689	0.00483929552137852	-0.00782300252467394	-3.08191010844894e-05
368	112.476921081543	-9.29055595397949	-6.23991060256958	0.0103587592020631	0.00548864435404539	-0.0107450718060136	-0.00360223650932312
369	113.126274108887	-9.29055595397949	-5.98017120361328	-0.000355493422830477	0.00321592413820326	-0.0152905117720366	0.00321592413820326
370	114.424964904785	-10.2645788192749	-6.36978054046631	-0.00717365415766835	-0.00132951640989631	-0.0110697457566857	-0.000355493422830477
371	113.126274108887	-10.2645788192749	-6.43471527099609	0.00776136433705688	0.00159255252219737	0.000618529506027699	0.00418994715437293
372	112.476921081543	-9.61522960662842	-6.56458520889282	0.0123068047687411	-0.00197886489331722	0.00581331877037883	-0.00782300252467394
373	113.775619506836	-9.93990421295166	-6.23991060256958	0.00126787810586393	0.00289124972186983	-0.00717365415766835	-0.00230353930965066
374	113.126274108887	-9.61522960662842	-6.49965000152588	0.00776136433705688	0.00321592413820326	-0.000680167751852423	0.000943203864153475
375	114.424964904785	-10.9139270782471	-5.85030126571655	0.01100810803473	-0.00295288790948689	0.00548864435404539	-0.00100484199356288
376	115.074317932129	-10.5892524719238	-6.17497587203979	-0.0104203969240189	-0.00100484199356288	0.000943203864153475	0.0106834331527352
377	113.126274108887	-10.5892524719238	-5.98017120361328	0.0168522447347641	0.00354059832170606	0.00191722682211548	0.000943203864153475
378	113.775619506836	-11.2386016845703	-6.11004114151001	0.0022419011220336	-0.00425158534198999	-0.00132951640989631	-0.000680167751852423
379	113.775619506836	-11.2386016845703	-6.11004114151001	0.000293855206109583	0.000293855206109583	-0.00847235135734081	-0.00490093370899558
380	113.126274108887	-11.8879499435425	-5.98017120361328	0.00256657530553639	-0.00100484199356288	0.0103587592020631	0.00581331877037883
381	111.17822265625	-11.2386016845703	-6.04510593414307	0.0171769186854362	-0.00522560812532902	0.00126787810586393	0.000943203864153475
382	111.827575683594	-10.9139270782471	-6.04510593414307	0.01100810803473	0.00256657530553639	0.00841071270406246	-0.00327756232582033
383	113.775619506836	-10.9139270782471	-6.11004114151001	-0.0126931173726916	0.00256657530553639	0.00321592413820326	-0.00457625929266214
384	112.476921081543	-9.61522960662842	-6.23991060256958	-0.0133424662053585	0.00289124972186983	-0.00490093370899558	0.00321592413820326
385	113.775619506836	-10.9139270782471	-5.98017120361328	0.00581331877037883	0.00646266713738441	-3.08191010844894e-05	-0.00165419070981443
386	113.126274108887	-10.2645788192749	-6.04510593414307	-0.0156151866540313	0.00581331877037883	-0.00652430532500148	0.00581331877037883
387	113.126274108887	-10.5892524719238	-6.11004114151001	0.00386527273803949	0.00808603875339031	0.00126787810586393	0.00321592413820326
388	112.476921081543	-10.2645788192749	-6.23991060256958	-0.00684897974133492	-0.0026282137259841	-0.00100484199356288	0.0022419011220336
389	112.476921081543	-10.5892524719238	-6.30484533309937	-0.0104203969240189	0.000618529506027699	-0.00457625929266214	0.00646266713738441
390	110.528877258301	-9.61522960662842	-6.17497587203979	0.00906006153672934	-0.00522560812532902	-0.0110697457566857	0.00256657530553639
391	110.528877258301	-9.61522960662842	-6.17497587203979	-3.08191010844894e-05	0.00516396993771195	0.00808603875339031	-0.00295288790948689
392	112.476921081543	-9.61522960662842	-6.23991060256958	0.00386527273803949	-0.0100957229733467	0.00613799272105098	-0.00132951640989631
393	113.775619506836	-10.2645788192749	-5.9152364730835	0.00970941036939621	0.00418994715437293	-0.000680167751852423	0.00191722682211548
394	112.476921081543	-9.61522960662842	-6.04510593414307	-0.00295288790948689	0.00386527273803949	-0.00652430532500148	-0.00847235135734081
395	112.476921081543	-9.61522960662842	-6.30484533309937	-0.00295288790948689	-0.000680167751852423	-3.08191010844894e-05	-0.000680167751852423
396	114.424964904785	-10.5892524719238	-6.30484533309937	0.0123068047687411	-0.00197886489331722	-3.08191010844894e-05	-0.000355493422830477
397	114.424964904785	-10.2645788192749	-6.43471527099609	-0.00490093370899558	0.00126787810586393	0.00126787810586393	-0.0100957229733467
398	114.424964904785	-10.2645788192749	-5.6554970741272	0.0213976856321096	0.0022419011220336	0.0022419011220336	-3.08191010844894e-05
399	113.775619506836	-9.93990421295166	-5.72043180465698	0.00386527273803949	-0.00295288790948689	0.00483929552137852	-0.00132951640989631
400	112.476921081543	-9.29055595397949	-5.52562713623047	-0.00457625929266214	-0.00457625929266214	0.0022419011220336	0.00548864435404539
401	112.476921081543	-9.29055595397949	-5.85030126571655	-0.00425158534198999	0.00159255252219737	-0.00522560812532902	0.0022419011220336
402	112.476921081543	-9.61522960662842	-6.43471527099609	-0.00652430532500148	0.00841071270406246	-0.00425158534198999	-0.00522560812532902
403	113.775619506836	-10.5892524719238	-6.17497587203979	0.000943203864153475	0.00678734155371785	0.0207483377307653	-0.00132951640989631
404	112.476921081543	-10.2645788192749	-5.85030126571655	-0.0104203969240189	-0.00295288790948689	0.012956153601408	0.00354059832170606
405	112.476921081543	-9.93990421295166	-6.17497587203979	-0.00230353930965066	-0.00230353930965066	0.013930176384747	0.00191722682211548
406	113.775619506836	-11.5632753372192	-5.9152364730835	0.00191722682211548	0.00516396993771195	0.0123068047687411	-0.00457625929266214
407	115.074317932129	-11.8879499435425	-5.85030126571655	-0.0123684434220195	0.00646266713738441	0.00678734155371785	0.00126787810586393
408	113.126274108887	-10.9139270782471	-6.36978054046631	-0.00327756232582033	0.000293855206109583	-0.00782300252467394	0.000618529506027699
409	113.775619506836	-10.9139270782471	-6.04510593414307	-0.00425158534198999	-0.00360223650932312	-0.0198359526693821	0.00483929552137852
410	113.775619506836	-10.5892524719238	-6.04510593414307	0.0152288740500808	-0.00490093370899558	-0.000355493422830477	0.00126787810586393
411	111.827575683594	-9.29055595397949	-6.30484533309937	-0.00327756232582033	-0.00197886489331722	0.00548864435404539	0.000943203864153475
412	113.775619506836	-10.5892524719238	-5.98017120361328	-3.08191010844894e-05	0.00386527273803949	0.00321592413820326	-0.000355493422830477
413	113.126274108887	-10.9139270782471	-5.72043180465698	0.00159255252219737	0.00483929552137852	-0.00749832857400179	0.0022419011220336
414	112.476921081543	-9.61522960662842	-6.36978054046631	0.000618529506027699	-0.000355493422830477	-0.0146411629393697	0.00321592413820326
415	109.879524230957	-9.29055595397949	-6.36978054046631	-0.00165419070981443	0.00159255252219737	-0.017887907102704	0.00321592413820326
416	112.476921081543	-10.5892524719238	-6.11004114151001	-0.00392691092565656	0.00646266713738441	-0.0126931173726916	-0.00392691092565656
417	112.476921081543	-9.93990421295166	-5.98017120361328	0.00613799272105098	0.00321592413820326	-0.00814767740666866	0.00418994715437293
418	112.476921081543	-10.2645788192749	-6.23991060256958	-0.0113944197073579	-0.00100484199356288	-0.00587495695799589	0.00289124972186983
419	113.126274108887	-9.93990421295166	-5.78536653518677	0.00321592413820326	0.00126787810586393	-0.00879702530801296	-0.00717365415766835
420	111.827575683594	-9.29055595397949	-5.98017120361328	0.00126787810586393	-0.00392691092565656	-0.00197886489331722	0.00354059832170606
421	111.827575683594	-9.61522960662842	-6.49965000152588	0.00418994715437293	0.00418994715437293	-0.00457625929266214	-0.000355493422830477
422	113.775619506836	-10.2645788192749	-6.56458520889282	-0.00944637414067984	0.00548864435404539	0.00191722682211548	-0.000680167751852423
423	113.775619506836	-10.5892524719238	-6.43471527099609	0.00516396993771195	-0.000680167751852423	-0.0107450718060136	0.00126787810586393
424	113.126274108887	-9.29055595397949	-6.62951993942261	0.00354059832170606	0.00191722682211548	-0.00652430532500148	-0.00230353930965066
425	113.126274108887	-9.61522960662842	-6.30484533309937	0.00841071270406246	-0.00132951640989631	-0.00165419070981443	0.00451462110504508
426	113.775619506836	-9.93990421295166	-5.26588773727417	-0.0123684434220195	0.00126787810586393	0.00548864435404539	0.00548864435404539
427	113.126274108887	-10.9139270782471	-6.04510593414307	-0.00522560812532902	0.00516396993771195	0.0100340843200684	0.00256657530553639
428	113.775619506836	-9.93990421295166	-6.30484533309937	0.0123068047687411	0.00321592413820326	0.0106834331527352	-0.00490093370899558
429	114.424964904785	-10.9139270782471	-5.3957576751709	0.00483929552137852	0.000293855206109583	0.00386527273803949	0.00516396993771195
430	113.126274108887	-10.2645788192749	-5.52562713623047	0.00548864435404539	-0.00782300252467394	0.00743668992072344	-0.0026282137259841
431	111.827575683594	-10.5892524719238	-6.17497587203979	0.00711201597005129	-0.00392691092565656	0.0126314787194133	-0.00522560812532902
432	113.775619506836	-11.8879499435425	-5.20095300674438	0.00841071270406246	-0.0130177913233638	0.00873538758605719	-0.00490093370899558
433	111.827575683594	-11.2386016845703	-5.52562713623047	-0.0104203969240189	-0.00944637414067984	-0.00100484199356288	-0.00100484199356288
434	114.424964904785	-10.9139270782471	-5.9152364730835	-0.0123684434220195	-0.0110697457566857	-0.0146411629393697	-3.08191010844894e-05
435	112.476921081543	-9.29055595397949	-6.36978054046631	-0.00457625929266214	0.000943203864153475	-0.0230826959013939	0.00646266713738441
436	112.476921081543	-10.2645788192749	-6.04510593414307	0.0162028968334198	0.00191722682211548	-0.00295288790948689	0.00646266713738441
437	112.476921081543	-9.61522960662842	-5.59056186676025	-0.00230353930965066	0.00938473641872406	-0.00555028254166245	-0.00847235135734081
438	111.827575683594	-10.2645788192749	-5.6554970741272	0.00126787810586393	0.000618529506027699	-0.0110697457566857	0.00321592413820326
439	109.230178833008	-9.93990421295166	-5.85030126571655	-0.0221086721867323	0.000943203864153475	-0.00457625929266214	-0.00132951640989631
440	109.230178833008	-9.93990421295166	-6.23991060256958	-0.00782300252467394	0.000943203864153475	-0.00977104809135199	0.00418994715437293
441	109.230178833008	-9.29055595397949	-6.30484533309937	-0.00912170019000769	-0.00165419070981443	-0.00100484199356288	-0.00197886489331722
442	111.827575683594	-10.2645788192749	-5.98017120361328	-0.00782300252467394	0.0158782228827477	-0.0110697457566857	0.00354059832170606
443	112.476921081543	-10.5892524719238	-6.23991060256958	-0.0026282137259841	0.00938473641872406	-0.00457625929266214	-0.00555028254166245
444	113.126274108887	-10.2645788192749	-5.98017120361328	-0.0123684434220195	0.00516396993771195	-0.0139918150380254	0.00289124972186983
445	113.126274108887	-9.29055595397949	-6.04510593414307	-0.000680167751852423	0.00451462110504508	0.000943203864153475	0.000293855206109583
446	111.17822265625	-8.96588134765625	-6.11004114151001	0.00418994715437293	0.00516396993771195	0.00483929552137852	0.000293855206109583
447	114.424964904785	-10.9139270782471	-6.17497587203979	0.00386527273803949	0.00938473641872406	-0.0026282137259841	-0.00132951640989631
448	113.775619506836	-9.93990421295166	-6.62951993942261	0.00289124972186983	0.00808603875339031	-0.00555028254166245	0.000618529506027699
449	111.827575683594	-10.9139270782471	-6.49965000152588	-0.00814767740666866	0.00581331877037883	-0.0149658378213644	-0.00295288790948689
450	111.17822265625	-9.29055595397949	-6.69445466995239	-0.00295288790948689	0.00548864435404539	-0.000680167751852423	0.00191722682211548
451	112.476921081543	-9.61522960662842	-6.30484533309937	-0.00197886489331722	0.00126787810586393	0.00159255252219737	-0.00165419070981443
452	114.424964904785	-10.9139270782471	-5.9152364730835	0.00678734155371785	-0.00425158534198999	0.012956153601408	-0.00847235135734081
453	111.827575683594	-9.93990421295166	-6.11004114151001	0.00873538758605719	0.00256657530553639	0.000618529506027699	-0.00457625929266214
454	113.775619506836	-10.5892524719238	-6.43471527099609	0.0249691028147936	-0.00749832857400179	-0.00100484199356288	-0.00100484199356288
455	111.827575683594	-9.93990421295166	-6.36978054046631	0.0136055024340749	-0.00295288790948689	-0.00522560812532902	0.000618529506027699
456	113.126274108887	-10.5892524719238	-6.11004114151001	-0.0026282137259841	-0.00522560812532902	0.00256657530553639	0.00354059832170606
457	112.476921081543	-11.2386016845703	-5.98017120361328	0.0152288740500808	-0.00457625929266214	-3.08191010844894e-05	-0.00684897974133492
458	112.476921081543	-11.8879499435425	-5.6554970741272	0.0022419011220336	-0.00197886489331722	0.000293855206109583	-0.00165419070981443
459	111.17822265625	-10.5892524719238	-6.04510593414307	-0.0110697457566857	-0.00555028254166245	0.00256657530553639	-0.00490093370899558
460	111.827575683594	-9.93990421295166	-6.43471527099609	-0.00814767740666866	-0.0026282137259841	-0.00100484199356288	0.000618529506027699
461	112.476921081543	-9.61522960662842	-6.43471527099609	0.000293855206109583	0.00906006153672934	-0.00392691092565656	0.000293855206109583
462	113.126274108887	-9.93990421295166	-6.11004114151001	-0.00555028254166245	0.00451462110504508	-0.00814767740666866	-0.00425158534198999
463	111.827575683594	-9.61522960662842	-6.23991060256958	-3.08191010844894e-05	0.00256657530553639	-0.0120437685400248	-0.00944637414067984
464	111.827575683594	-9.93990421295166	-5.72043180465698	-0.0149658378213644	0.00256657530553639	-0.0136671401560307	0.0022419011220336
465	110.528877258301	-9.29055595397949	-6.30484533309937	-0.000355493422830477	0.00256657530553639	-0.0195112787187099	-0.00295288790948689
466	108.580833435059	-8.96588134765625	-6.30484533309937	-0.0117190945893526	0.00516396993771195	-0.0136671401560307	0.00386527273803949
467	109.879524230957	-8.96588134765625	-6.04510593414307	-0.00327756232582033	0.00711201597005129	-0.0104203969240189	0.011982130818069
468	111.17822265625	-9.29055595397949	-6.04510593414307	-0.000680167751852423	0.00256657530553639	-0.00944637414067984	0.000943203864153475
469	112.476921081543	-9.61522960662842	-6.11004114151001	0.00548864435404539	0.0022419011220336	-0.0110697457566857	-0.00230353930965066
470	111.827575683594	-9.61522960662842	-5.46069240570068	0.000293855206109583	-0.00295288790948689	-0.0133424662053585	-0.00230353930965066
471	113.126274108887	-10.5892524719238	-6.23991060256958	-0.0165892094373703	0.00548864435404539	0.0100340843200684	0.00191722682211548
472	115.074317932129	-10.2645788192749	-6.23991060256958	0.00548864435404539	-0.00392691092565656	0.0123068047687411	0.00126787810586393
473	111.827575683594	-9.29055595397949	-6.49965000152588	0.011982130818069	-0.00587495695799589	0.00906006153672934	-0.00295288790948689
474	113.775619506836	-10.9139270782471	-6.30484533309937	0.00873538758605719	-0.00977104809135199	0.00451462110504508	-0.000680167751852423
475	111.827575683594	-8.96588134765625	-6.62951993942261	0.0171769186854362	-0.00327756232582033	0.0123068047687411	0.00548864435404539
476	113.126274108887	-9.61522960662842	-6.23991060256958	0.00483929552137852	-0.00327756232582033	0.0022419011220336	0.00613799272105098
477	111.827575683594	-9.29055595397949	-5.9152364730835	-0.00555028254166245	-0.00132951640989631	0.0106834331527352	-0.0100957229733467
478	112.476921081543	-10.2645788192749	-6.36978054046631	0.012956153601408	-0.00814767740666866	0.00938473641872406	0.00354059832170606
479	111.827575683594	-9.61522960662842	-6.62951993942261	0.00483929552137852	-0.00587495695799589	0.00159255252219737	0.00289124972186983
480	111.827575683594	-9.29055595397949	-6.62951993942261	-0.0191866029053926	-0.00327756232582033	0.00126787810586393	-0.00457625929266214
481	113.126274108887	-10.5892524719238	-6.56458520889282	0.0246444288641214	-0.00490093370899558	0.00776136433705688	0.00581331877037883
482	113.775619506836	-11.5632753372192	-6.23991060256958	-0.00847235135734081	0.00191722682211548	-0.00100484199356288	-0.0026282137259841
483	113.126274108887	-10.5892524719238	-6.04510593414307	0.0022419011220336	-0.00717365415766835	0.00970941036939621	0.000618529506027699
484	113.126274108887	-11.2386016845703	-6.11004114151001	0.0207483377307653	-0.0117190945893526	0.00743668992072344	0.00159255252219737
485	114.424964904785	-11.2386016845703	-6.36978054046631	-0.0221086721867323	-0.00360223650932312	-0.00132951640989631	-3.08191010844894e-05
486	112.476921081543	-9.29055595397949	-6.43471527099609	0.0113327819854021	-0.00295288790948689	0.0116574559360743	0.000293855206109583
487	112.476921081543	-8.96588134765625	-6.30484533309937	0.011982130818069	0.00354059832170606	0.0226963832974434	-0.00587495695799589
488	111.17822265625	-8.96588134765625	-6.30484533309937	0.0171769186854362	0.00159255252219737	0.0207483377307653	-0.00425158534198999
489	111.827575683594	-9.29055595397949	-5.98017120361328	0.00678734155371785	-0.00197886489331722	0.0243197549134493	-0.00327756232582033
490	113.126274108887	-9.61522960662842	-6.36978054046631	0.00386527273803949	0.00613799272105098	0.00386527273803949	-0.00197886489331722
491	111.827575683594	-10.2645788192749	-6.11004114151001	0.000943203864153475	0.00646266713738441	0.00483929552137852	0.00126787810586393
492	110.528877258301	-9.61522960662842	-6.30484533309937	0.013930176384747	-0.00132951640989631	0.0103587592020631	0.00289124972186983
493	109.879524230957	-9.29055595397949	-6.43471527099609	-0.0133424662053585	0.00126787810586393	0.0149041991680861	-0.00230353930965066
494	112.476921081543	-10.5892524719238	-5.98017120361328	0.00743668992072344	-0.00587495695799589	-0.00392691092565656	0.00808603875339031
495	113.126274108887	-8.64120674133301	-6.11004114151001	-0.00912170019000769	-0.00197886489331722	-0.0250307414680719	-0.00327756232582033
496	110.528877258301	-9.29055595397949	-5.9152364730835	-0.00327756232582033	-0.00100484199356288	-0.0198359526693821	0.00386527273803949
497	113.126274108887	-9.29055595397949	-6.30484533309937	0.000293855206109583	-0.00490093370899558	-0.0276281367987394	0.00159255252219737
498	112.476921081543	-10.2645788192749	-6.17497587203979	-0.00230353930965066	0.00581331877037883	-0.0237320438027382	-0.00587495695799589
499	111.827575683594	-9.61522960662842	-6.43471527099609	0.00808603875339031	0.000293855206109583	-0.00327756232582033	0.000293855206109583
500	111.827575683594	-9.29055595397949	-6.49965000152588	-0.0126931173726916	0.00483929552137852	0.0317872650921345	0.00873538758605719
501	112.476921081543	-9.29055595397949	-6.49965000152588	0.0181509424000978	0.00613799272105098	0.0545144639909267	0.00321592413820326
502	113.126274108887	-8.96588134765625	-6.11004114151001	-0.00165419070981443	0.00386527273803949	0.029189869761467	-0.000680167751852423
503	113.775619506836	-10.5892524719238	-6.11004114151001	-0.00392691092565656	0.00483929552137852	0.0152288740500808	-0.00132951640989631
504	111.827575683594	-8.96588134765625	-6.43471527099609	-0.00327756232582033	-0.0026282137259841	-0.00619963090866804	0.00386527273803949
505	112.476921081543	-9.61522960662842	-6.30484533309937	-0.00197886489331722	-0.00100484199356288	-0.0204853005707264	-0.00457625929266214
506	111.827575683594	-9.61522960662842	-6.04510593414307	0.0123068047687411	-0.00100484199356288	-0.0253554154187441	-0.0026282137259841
507	113.126274108887	-10.9139270782471	-5.78536653518677	0.00483929552137852	0.00451462110504508	-0.0341216214001179	-0.0117190945893526
508	112.476921081543	-11.5632753372192	-5.6554970741272	0.00970941036939621	-0.0026282137259841	-0.0247060675173998	-0.00197886489331722
509	111.17822265625	-10.2645788192749	-6.17497587203979	-0.00425158534198999	-0.00490093370899558	-0.0256800893694162	-3.08191010844894e-05
510	111.827575683594	-9.93990421295166	-6.43471527099609	-0.0110697457566857	-0.00360223650932312	-0.0311995539814234	0.00354059832170606
511	111.827575683594	-9.29055595397949	-6.30484533309937	0.000943203864153475	0.000618529506027699	-0.0143164889886975	-0.00100484199356288
512	112.476921081543	-8.96588134765625	-6.23991060256958	0.0230210572481155	-0.00295288790948689	-0.00717365415766835	-0.000680167751852423
513	112.476921081543	-10.2645788192749	-6.17497587203979	0.0113327819854021	0.000618529506027699	-0.0107450718060136	-0.00684897974133492
514	112.476921081543	-9.29055595397949	-5.3957576751709	-0.000355493422830477	0.00126787810586393	-0.0100957229733467	0.00646266713738441
515	111.827575683594	-9.61522960662842	-5.85030126571655	-0.00879702530801296	-0.000355493422830477	-0.0113944197073579	0.00451462110504508
516	109.230178833008	-8.96588134765625	-6.36978054046631	-0.00587495695799589	0.00873538758605719	-0.00717365415766835	0.0113327819854021
517	109.230178833008	-8.96588134765625	-6.30484533309937	-0.0107450718060136	0.00646266713738441	0.00321592413820326	-0.00295288790948689
518	109.230178833008	-8.96588134765625	-6.17497587203979	-0.00132951640989631	0.00776136433705688	0.0447742342948914	0.00581331877037883
519	111.827575683594	-9.29055595397949	-6.30484533309937	-0.0143164889886975	0.00126787810586393	0.0545144639909267	0.00418994715437293
520	111.17822265625	-8.96588134765625	-6.04510593414307	0.0210730116814375	0.00354059832170606	0.0252937767654657	-0.00684897974133492
521	114.424964904785	-10.2645788192749	-5.98017120361328	0.00159255252219737	-0.000355493422830477	0.011982130818069	0.00678734155371785
522	112.476921081543	-9.29055595397949	-6.36978054046631	0.0178262684494257	0.013930176384747	-0.00847235135734081	0.00516396993771195
523	113.775619506836	-10.2645788192749	-6.17497587203979	-0.0182125810533762	0.0123068047687411	-0.0399657599627972	0.000293855206109583
524	113.126274108887	-8.64120674133301	-6.56458520889282	-0.00782300252467394	0.00646266713738441	-0.0425631552934647	0.000293855206109583
525	111.827575683594	-9.29055595397949	-6.43471527099609	-0.0156151866540313	0.00386527273803949	-0.0347709693014622	-0.000355493422830477
526	113.126274108887	-8.96588134765625	-6.30484533309937	0.00581331877037883	0.00289124972186983	-0.0256800893694162	0.00581331877037883
527	111.827575683594	-8.96588134765625	-5.85030126571655	-0.0130177913233638	0.0136055024340749	-0.0448358729481697	-0.00457625929266214
528	111.827575683594	-9.29055595397949	-6.62951993942261	0.00321592413820326	0.0022419011220336	-0.0422384813427925	-0.00165419070981443
529	111.827575683594	-8.64120674133301	-6.30484533309937	0.0265924744307995	-0.00132951640989631	-0.03444629535079	0.00516396993771195
530	113.775619506836	-10.5892524719238	-6.43471527099609	0.0191249661147594	-0.00295288790948689	-0.0204853005707264	0.00646266713738441
531	111.827575683594	-9.29055595397949	-6.30484533309937	0.00646266713738441	0.00581331877037883	-3.08191010844894e-05	-3.08191010844894e-05
532	113.126274108887	-9.93990421295166	-6.17497587203979	0.00678734155371785	-0.00879702530801296	0.00548864435404539	0.00126787810586393
533	113.126274108887	-10.5892524719238	-5.98017120361328	0.00483929552137852	-0.00814767740666866	0.00873538758605719	-0.000355493422830477
534	111.827575683594	-10.5892524719238	-6.17497587203979	0.00808603875339031	-0.0120437685400248	-0.00522560812532902	0.00938473641872406
535	113.775619506836	-10.9139270782471	-6.17497587203979	-0.00944637414067984	-0.00132951640989631	0.00483929552137852	0.00289124972186983
536	111.17822265625	-8.96588134765625	-6.36978054046631	0.0116574559360743	-3.08191010844894e-05	-0.0100957229733467	0.000618529506027699
537	111.827575683594	-9.29055595397949	-6.36978054046631	-0.00230353930965066	0.000293855206109583	0.00483929552137852	-0.00749832857400179
538	111.17822265625	-9.29055595397949	-6.04510593414307	-0.0100957229733467	0.00743668992072344	-0.0100957229733467	-0.00295288790948689
539	111.17822265625	-8.96588134765625	-6.11004114151001	-0.00782300252467394	-0.000680167751852423	-0.0152905117720366	0.00159255252219737
540	110.528877258301	-9.29055595397949	-6.30484533309937	0.00321592413820326	0.00418994715437293	-0.0211346503347158	0.00581331877037883
541	111.827575683594	-9.61522960662842	-6.17497587203979	0.00646266713738441	0.00808603875339031	-0.0110697457566857	0.00321592413820326
542	109.879524230957	-8.31653213500977	-6.43471527099609	-0.00555028254166245	0.0100340843200684	-0.00717365415766835	0.00516396993771195
543	112.476921081543	-10.5892524719238	-5.98017120361328	-3.08191010844894e-05	0.00646266713738441	-0.00100484199356288	-3.08191010844894e-05
544	111.17822265625	-8.31653213500977	-6.30484533309937	0.00354059832170606	-0.00977104809135199	0.00646266713738441	0.00548864435404539
545	111.827575683594	-8.64120674133301	-6.11004114151001	-0.00684897974133492	-0.00457625929266214	0.00289124972186983	0.00256657530553639
546	113.775619506836	-9.61522960662842	-5.85030126571655	0.00126787810586393	-0.00360223650932312	0.0123068047687411	0.00354059832170606
547	113.126274108887	-9.93990421295166	-5.98017120361328	0.0136055024340749	0.00354059832170606	0.0243197549134493	0.000618529506027699
548	115.074317932129	-9.93990421295166	-6.43471527099609	0.0239950809627771	-0.00425158534198999	0.00873538758605719	-3.08191010844894e-05
549	112.476921081543	-9.29055595397949	-5.98017120361328	0.0123068047687411	-0.00457625929266214	0.01847561635077	-0.00100484199356288
550	112.476921081543	-8.96588134765625	-6.56458520889282	-0.00684897974133492	-0.00619963090866804	0.00483929552137852	0.0022419011220336
551	112.476921081543	-8.64120674133301	-6.43471527099609	0.00678734155371785	0.00808603875339031	0.0113327819854021	-0.00132951640989631
552	112.476921081543	-9.61522960662842	-6.11004114151001	0.00743668992072344	-0.0133424662053585	0.00938473641872406	-0.00392691092565656
553	113.775619506836	-8.96588134765625	-6.23991060256958	0.00581331877037883	-0.00684897974133492	0.0126314787194133	-0.00782300252467394
554	111.827575683594	-9.93990421295166	-6.17497587203979	0.00418994715437293	-0.00360223650932312	0.0197743140161037	-0.000680167751852423
555	113.126274108887	-9.93990421295166	-6.36978054046631	0.00126787810586393	-0.000680167751852423	0.00841071270406246	-0.00425158534198999
556	111.827575683594	-9.93990421295166	-6.23991060256958	-0.0126931173726916	-0.00100484199356288	0.0178262684494257	0.00126787810586393
557	113.775619506836	-10.5892524719238	-6.43471527099609	-0.00295288790948689	0.00354059832170606	0.01100810803473	-0.0133424662053585
558	112.476921081543	-11.2386016845703	-5.85030126571655	0.00289124972186983	0.00581331877037883	0.00483929552137852	-0.00360223650932312
559	113.775619506836	-11.8879499435425	-5.85030126571655	0.000293855206109583	-0.00587495695799589	0.00191722682211548	-0.00392691092565656
560	114.424964904785	-10.9139270782471	-6.30484533309937	0.00191722682211548	0.00483929552137852	-0.00457625929266214	-3.08191010844894e-05
561	111.827575683594	-9.29055595397949	-6.30484533309937	-0.00132951640989631	0.00776136433705688	0.00516396993771195	-0.00392691092565656
562	111.17822265625	-8.96588134765625	-6.49965000152588	-0.00165419070981443	0.00841071270406246	0.0145795252174139	-0.00879702530801296
563	112.476921081543	-10.2645788192749	-6.04510593414307	-0.00425158534198999	0.00191722682211548	-0.00165419070981443	-0.0110697457566857
564	111.827575683594	-9.61522960662842	-5.98017120361328	-0.000680167751852423	0.00581331877037883	0.00159255252219737	0.00126787810586393
565	109.879524230957	-9.29055595397949	-5.98017120361328	-0.00230353930965066	0.00646266713738441	-0.00230353930965066	-0.0026282137259841
566	110.528877258301	-9.29055595397949	-6.23991060256958	0.0022419011220336	0.00613799272105098	-0.0126931173726916	-0.00295288790948689
567	108.580833435059	-8.96588134765625	-6.30484533309937	-0.0172385573387146	0.00516396993771195	-0.0224333461374044	0.00776136433705688
568	111.17822265625	-9.93990421295166	-5.9152364730835	-3.08191010844894e-05	0.00581331877037883	-0.0217839982360601	-0.00490093370899558
569	111.827575683594	-9.93990421295166	-5.98017120361328	-0.00944637414067984	0.00548864435404539	-0.021459324285388	0.00483929552137852
570	113.126274108887	-10.2645788192749	-6.36978054046631	-0.0126931173726916	0.00873538758605719	-0.0253554154187441	-0.00295288790948689
571	113.126274108887	-9.93990421295166	-5.78536653518677	0.00970941036939621	0.00451462110504508	-0.0198359526693821	-0.00652430532500148
572	112.476921081543	-10.2645788192749	-5.78536653518677	0.00289124972186983	0.00418994715437293	-0.0191866029053926	-0.00847235135734081
573	113.126274108887	-8.96588134765625	-6.56458520889282	0.00776136433705688	0.000293855206109583	0.00906006153672934	-0.00522560812532902
574	111.17822265625	-9.29055595397949	-6.30484533309937	0.011982130818069	-0.00230353930965066	0.0100340843200684	-0.00684897974133492
575	113.126274108887	-9.93990421295166	-6.36978054046631	-0.00912170019000769	0.00191722682211548	0.000293855206109583	0.000618529506027699
576	113.775619506836	-9.93990421295166	-6.49965000152588	0.013930176384747	0.00678734155371785	0.01100810803473	-0.00327756232582033
577	113.126274108887	-9.29055595397949	-6.36978054046631	0.0103587592020631	0.00321592413820326	0.00873538758605719	-0.00197886489331722
578	111.827575683594	-9.29055595397949	-6.11004114151001	0.0149041991680861	0.00191722682211548	-0.00197886489331722	0.000943203864153475
579	113.775619506836	-10.2645788192749	-6.36978054046631	0.00321592413820326	0.00386527273803949	-0.000680167751852423	0.00548864435404539
580	113.775619506836	-10.2645788192749	-6.23991060256958	-0.00522560812532902	-0.0100957229733467	-0.00132951640989631	0.00418994715437293
581	114.424964904785	-10.9139270782471	-5.6554970741272	-0.0133424662053585	-0.00295288790948689	0.000293855206109583	0.00613799272105098
582	113.775619506836	-10.5892524719238	-6.04510593414307	-0.000355493422830477	0.00711201597005129	0.00126787810586393	-0.00490093370899558
583	111.827575683594	-10.5892524719238	-6.11004114151001	-0.00360223650932312	0.00548864435404539	-0.0185372550040483	0.00386527273803949
584	113.775619506836	-11.2386016845703	-5.78536653518677	0.00159255252219737	-0.00360223650932312	-0.0107450718060136	-0.00295288790948689
585	111.17822265625	-9.93990421295166	-6.04510593414307	0.00256657530553639	-0.0113944197073579	0.000943203864153475	0.00873538758605719
586	111.827575683594	-9.93990421295166	-6.30484533309937	0.00581331877037883	0.00646266713738441	0.0145795252174139	-0.0026282137259841
587	111.17822265625	-10.5892524719238	-6.11004114151001	-0.00684897974133492	-0.00392691092565656	0.00289124972186983	0.00548864435404539
588	113.775619506836	-10.2645788192749	-6.11004114151001	0.00321592413820326	0.00418994715437293	0.00678734155371785	-0.00392691092565656
589	111.827575683594	-9.93990421295166	-6.04510593414307	0.00581331877037883	0.00159255252219737	0.00386527273803949	0.00678734155371785
590	110.528877258301	-8.96588134765625	-5.72043180465698	-0.00327756232582033	0.00191722682211548	0.00159255252219737	0.00581331877037883
591	110.528877258301	-8.96588134765625	-6.04510593414307	-0.0221086721867323	0.00646266713738441	-3.08191010844894e-05	0.00289124972186983
592	110.528877258301	-9.61522960662842	-6.36978054046631	0.000943203864153475	0.00321592413820326	0.00256657530553639	0.000293855206109583
593	111.17822265625	-9.61522960662842	-5.98017120361328	0.00191722682211548	-0.00100484199356288	-0.00425158534198999	-0.00457625929266214
594	110.528877258301	-8.96588134765625	-6.23991060256958	0.00678734155371785	-0.00230353930965066	0.00548864435404539	-0.00132951640989631
595	113.126274108887	-10.2645788192749	-5.98017120361328	-0.0162645354866982	-0.00782300252467394	0.041852168738842	0.00483929552137852
596	114.424964904785	-10.2645788192749	-6.30484533309937	-0.0133424662053585	0.00581331877037883	0.0658780634403229	-0.00197886489331722
597	113.775619506836	-10.2645788192749	-5.9152364730835	0.0132808275520802	0.00678734155371785	0.0525664202868938	0.00126787810586393
598	113.775619506836	-10.5892524719238	-6.04510593414307	-0.0113944197073579	-0.000680167751852423	0.0324366129934788	-0.00490093370899558
599	114.424964904785	-10.5892524719238	-6.23991060256958	0.000618529506027699	-0.00230353930965066	-0.000680167751852423	0.00808603875339031
600	111.827575683594	-9.93990421295166	-6.43471527099609	0.0123068047687411	-0.00652430532500148	-0.0152905117720366	0.00581331877037883
601	113.775619506836	-9.93990421295166	-6.30484533309937	0.00256657530553639	0.0132808275520802	-0.0402904339134693	0.00646266713738441
602	112.476921081543	-9.93990421295166	-6.30484533309937	-0.00457625929266214	0.0100340843200684	-0.0448358729481697	-0.00197886489331722
603	111.17822265625	-9.29055595397949	-6.43471527099609	-0.00100484199356288	0.012956153601408	-0.0438618510961533	0.00516396993771195
604	113.126274108887	-10.5892524719238	-5.9152364730835	0.025618452578783	0.00711201597005129	-0.0250307414680719	-0.00425158534198999
605	113.126274108887	-9.93990421295166	-6.43471527099609	0.00159255252219737	0.00126787810586393	0.0123068047687411	0.00289124972186983
606	112.476921081543	-9.29055595397949	-6.56458520889282	0.00711201597005129	0.00873538758605719	0.0132808275520802	0.00256657530553639
607	111.827575683594	-9.29055595397949	-6.23991060256958	0.00418994715437293	0.0100340843200684	0.0136055024340749	0.00386527273803949
608	112.476921081543	-10.2645788192749	-6.11004114151001	-0.00587495695799589	0.00516396993771195	0.00548864435404539	-0.000355493422830477
609	111.17822265625	-10.2645788192749	-6.36978054046631	0.00646266713738441	-0.000355493422830477	-0.00684897974133492	-0.00197886489331722
610	111.827575683594	-10.5892524719238	-6.23991060256958	-0.00197886489331722	-0.00555028254166245	-0.02697878703475	0.00354059832170606
611	112.476921081543	-10.9139270782471	-6.23991060256958	-0.00132951640989631	-3.08191010844894e-05	-0.028926832601428	-0.000355493422830477
612	111.17822265625	-10.2645788192749	-6.43471527099609	0.00613799272105098	-0.0162645354866982	-0.0221086721867323	0.000293855206109583
613	113.126274108887	-10.2645788192749	-6.30484533309937	0.00483929552137852	-0.00879702530801296	-0.0113944197073579	-0.00847235135734081
614	111.827575683594	-9.61522960662842	-6.30484533309937	-0.0026282137259841	-0.00522560812532902	-0.021459324285388	0.00191722682211548
615	112.476921081543	-10.9139270782471	-5.98017120361328	-0.0107450718060136	-0.00814767740666866	-0.00555028254166245	0.00581331877037883
616	114.424964904785	-10.5892524719238	-5.85030126571655	0.00159255252219737	0.00808603875339031	-0.000355493422830477	0.00256657530553639
617	113.126274108887	-10.5892524719238	-5.9152364730835	-0.00944637414067984	0.00354059832170606	0.00743668992072344	-0.00165419070981443
618	111.17822265625	-10.2645788192749	-6.04510593414307	-0.00814767740666866	0.000293855206109583	-0.00717365415766835	-0.000355493422830477
619	111.827575683594	-10.5892524719238	-6.23991060256958	-0.0152905117720366	-0.00360223650932312	-0.0139918150380254	-0.00360223650932312
620	109.879524230957	-8.64120674133301	-6.17497587203979	0.0022419011220336	0.00354059832170606	-0.00522560812532902	0.00483929552137852
621	112.476921081543	-10.5892524719238	-5.78536653518677	-0.00555028254166245	0.00873538758605719	-0.0110697457566857	0.0022419011220336
622	111.17822265625	-10.2645788192749	-5.98017120361328	-0.00327756232582033	0.00873538758605719	-0.0217839982360601	-0.00847235135734081
623	112.476921081543	-9.29055595397949	-5.98017120361328	-0.00457625929266214	0.0113327819854021	-0.0273034609854221	-0.00230353930965066
624	113.126274108887	-10.5892524719238	-6.04510593414307	0.00841071270406246	0.00451462110504508	-0.0279528107494116	-0.00132951640989631
625	113.126274108887	-9.61522960662842	-6.56458520889282	0.0123068047687411	-0.00295288790948689	-0.02697878703475	0.00581331877037883
626	113.126274108887	-9.93990421295166	-6.56458520889282	-0.0149658378213644	0.00418994715437293	-0.00555028254166245	0.00354059832170606
627	111.827575683594	-8.96588134765625	-6.49965000152588	-0.0146411629393697	0.00483929552137852	0.000293855206109583	-0.00555028254166245
628	113.775619506836	-9.61522960662842	-6.17497587203979	0.00646266713738441	0.00581331877037883	-0.0126931173726916	0.00126787810586393
629	111.827575683594	-8.96588134765625	-6.11004114151001	0.0223717093467712	-0.00490093370899558	-0.00749832857400179	-0.00392691092565656
630	111.17822265625	-9.29055595397949	-6.17497587203979	-0.00197886489331722	0.00191722682211548	-0.00197886489331722	0.00516396993771195
631	113.126274108887	-9.29055595397949	-6.49965000152588	-0.00522560812532902	0.00386527273803949	0.0223717093467712	-0.0100957229733467
632	111.17822265625	-8.96588134765625	-6.30484533309937	0.0132808275520802	-0.00425158534198999	0.0353586822748184	-0.00230353930965066
633	113.126274108887	-10.5892524719238	-6.17497587203979	0.00516396993771195	-0.00327756232582033	0.0363327041268349	-0.00912170019000769
634	111.17822265625	-10.2645788192749	-6.17497587203979	0.000943203864153475	-0.00457625929266214	0.0142548503354192	-0.0026282137259841
635	113.775619506836	-11.8879499435425	-5.78536653518677	-0.00912170019000769	-0.0143164889886975	0.0100340843200684	-0.000355493422830477
636	113.775619506836	-11.8879499435425	-5.9152364730835	-0.0136671401560307	-0.00522560812532902	-0.00230353930965066	0.00678734155371785
637	114.424964904785	-11.2386016845703	-6.30484533309937	0.0233457311987877	-0.000680167751852423	-0.00165419070981443	-0.00327756232582033
638	112.476921081543	-10.5892524719238	-6.23991060256958	-0.00197886489331722	-0.00684897974133492	-3.08191010844894e-05	0.00159255252219737
639	113.126274108887	-10.2645788192749	-6.17497587203979	0.0191249661147594	0.00386527273803949	-0.00977104809135199	0.00516396993771195
640	111.17822265625	-9.29055595397949	-6.11004114151001	0.0178262684494257	-0.00749832857400179	-0.00684897974133492	0.00548864435404539
641	113.126274108887	-10.5892524719238	-5.78536653518677	-0.00912170019000769	0.00386527273803949	-0.0159398596733809	0.00451462110504508
642	111.827575683594	-9.93990421295166	-5.85030126571655	0.00581331877037883	0.00678734155371785	-0.0026282137259841	-0.00652430532500148
643	109.879524230957	-8.96588134765625	-6.30484533309937	-0.00165419070981443	0.00581331877037883	-0.0143164889886975	0.00256657530553639
644	109.879524230957	-10.2645788192749	-6.11004114151001	-0.0188619289547205	0.00354059832170606	-0.00457625929266214	0.00354059832170606
645	110.528877258301	-9.61522960662842	-6.23991060256958	-0.00684897974133492	-0.000680167751852423	-0.00490093370899558	0.00841071270406246
646	111.17822265625	-8.96588134765625	-6.23991060256958	-0.023407369852066	0.0136055024340749	0.00451462110504508	0.000293855206109583
647	110.528877258301	-8.96588134765625	-6.23991060256958	0.00418994715437293	0.00451462110504508	0.00581331877037883	-0.00197886489331722
648	113.126274108887	-9.29055595397949	-5.98017120361328	0.00938473641872406	-3.08191010844894e-05	0.00321592413820326	-3.08191010844894e-05
649	111.827575683594	-8.64120674133301	-6.36978054046631	-0.00782300252467394	0.00516396993771195	0.000943203864153475	0.00126787810586393
650	111.17822265625	-9.29055595397949	-6.49965000152588	0.00678734155371785	-0.000355493422830477	-0.00652430532500148	0.0022419011220336
651	113.126274108887	-9.93990421295166	-6.43471527099609	-0.0110697457566857	0.00548864435404539	0.00159255252219737	-0.00100484199356288
652	111.17822265625	-9.61522960662842	-6.49965000152588	0.00646266713738441	0.00581331877037883	0.0100340843200684	-0.00295288790948689
653	113.126274108887	-9.29055595397949	-6.04510593414307	0.00711201597005129	-0.00360223650932312	0.00938473641872406	0.00159255252219737
654	111.827575683594	-9.29055595397949	-5.78536653518677	0.00126787810586393	-0.00327756232582033	-0.00490093370899558	-0.00425158534198999
655	113.126274108887	-10.2645788192749	-6.11004114151001	0.00743668992072344	-0.00749832857400179	0.00743668992072344	0.00191722682211548
656	112.476921081543	-9.61522960662842	-6.36978054046631	-0.00360223650932312	0.00581331877037883	0.00581331877037883	0.00646266713738441
657	114.424964904785	-9.61522960662842	-6.43471527099609	0.00451462110504508	0.00418994715437293	0.00321592413820326	-0.0113944197073579
658	113.126274108887	-8.64120674133301	-6.36978054046631	-0.00230353930965066	-0.00619963090866804	0.0123068047687411	-0.00132951640989631
659	113.126274108887	-10.2645788192749	-5.98017120361328	-0.0104203969240189	0.00126787810586393	-0.0100957229733467	-0.0026282137259841
660	113.126274108887	-10.9139270782471	-5.9152364730835	0.000943203864153475	-0.00684897974133492	-0.00457625929266214	-0.00327756232582033
661	113.126274108887	-11.2386016845703	-5.72043180465698	0.00483929552137852	-0.00717365415766835	-0.0172385573387146	0.00483929552137852
662	111.17822265625	-11.5632753372192	-5.72043180465698	0.00613799272105098	0.00191722682211548	-0.0302255302667618	0.00548864435404539
663	111.827575683594	-10.2645788192749	-5.9152364730835	0.020423661917448	-0.00165419070981443	-0.0402904339134693	0.00548864435404539
664	113.126274108887	-11.2386016845703	-5.72043180465698	0.00906006153672934	0.000293855206109583	-0.0425631552934647	-0.00555028254166245
665	113.126274108887	-9.93990421295166	-6.30484533309937	-0.00132951640989631	0.00776136433705688	-0.0295761823654175	-0.00327756232582033
666	113.126274108887	-9.29055595397949	-6.17497587203979	-0.0182125810533762	0.00483929552137852	-0.0263294391334057	0.000293855206109583
667	111.17822265625	-8.64120674133301	-6.11004114151001	-0.023407369852066	0.0116574559360743	-0.0165892094373703	-0.00392691092565656
668	111.17822265625	-8.96588134765625	-6.17497587203979	0.00613799272105098	0.00418994715437293	-0.00912170019000769	0.00191722682211548
669	110.528877258301	-8.96588134765625	-6.49965000152588	0.0152288740500808	0.00516396993771195	0.00646266713738441	-0.00295288790948689
670	109.230178833008	-9.29055595397949	-6.36978054046631	-0.000355493422830477	0.00159255252219737	0.00386527273803949	0.00191722682211548
671	110.528877258301	-10.2645788192749	-6.17497587203979	-0.00847235135734081	-0.00100484199356288	0.00841071270406246	0.00354059832170606
672	109.879524230957	-8.96588134765625	-6.11004114151001	-0.00652430532500148	-0.000355493422830477	0.00938473641872406	0.00613799272105098
673	111.827575683594	-8.96588134765625	-6.17497587203979	-0.00912170019000769	0.000618529506027699	0.00776136433705688	-0.00327756232582033
674	109.879524230957	-9.29055595397949	-6.11004114151001	0.00483929552137852	0.00321592413820326	0.0155535480007529	0.00581331877037883
675	113.775619506836	-10.2645788192749	-6.49965000152588	-0.00684897974133492	-0.00684897974133492	0.0171769186854362	0.00516396993771195
676	112.476921081543	-9.93990421295166	-6.43471527099609	-0.00619963090866804	-0.00295288790948689	0.00906006153672934	-0.00100484199356288
677	113.126274108887	-9.61522960662842	-6.43471527099609	-0.00100484199356288	-0.000680167751852423	0.00906006153672934	-0.00944637414067984
678	113.126274108887	-9.29055595397949	-6.49965000152588	0.00159255252219737	-0.00327756232582033	0.00581331877037883	-3.08191010844894e-05
679	113.126274108887	-9.93990421295166	-6.11004114151001	-0.0026282137259841	-0.00425158534198999	0.00321592413820326	0.00386527273803949
680	113.126274108887	-9.61522960662842	-6.04510593414307	0.00873538758605719	0.00126787810586393	0.00354059832170606	-0.00100484199356288
681	113.775619506836	-10.5892524719238	-6.30484533309937	0.00386527273803949	0.000618529506027699	0.000618529506027699	0.00256657530553639
682	112.476921081543	-9.29055595397949	-6.36978054046631	0.00191722682211548	0.0116574559360743	-0.000680167751852423	-0.00684897974133492
683	111.827575683594	-9.29055595397949	-6.36978054046631	0.00548864435404539	0.00808603875339031	0.000943203864153475	0.00191722682211548
684	113.126274108887	-10.5892524719238	-6.11004114151001	0.0132808275520802	0.00191722682211548	-0.00197886489331722	0.00126787810586393
685	112.476921081543	-9.61522960662842	-6.04510593414307	0.00354059832170606	0.00581331877037883	0.00646266713738441	0.00743668992072344
686	113.126274108887	-9.61522960662842	-6.04510593414307	0.00873538758605719	-0.000680167751852423	0.013930176384747	-0.00360223650932312
687	111.827575683594	-9.29055595397949	-6.17497587203979	0.0145795252174139	0.00418994715437293	0.0152288740500808	-0.00587495695799589
688	112.476921081543	-10.2645788192749	-6.56458520889282	0.0197743140161037	-0.00230353930965066	0.0103587592020631	0.00678734155371785
689	111.827575683594	-9.93990421295166	-6.43471527099609	0.00256657530553639	0.000293855206109583	0.00970941036939621	-0.00944637414067984
690	111.17822265625	-10.2645788192749	-6.17497587203979	0.0126314787194133	-0.00749832857400179	0.0022419011220336	0.00646266713738441
691	113.126274108887	-10.5892524719238	-5.52562713623047	0.0162028968334198	0.000943203864153475	0.00256657530553639	0.0022419011220336
692	111.17822265625	-9.29055595397949	-6.04510593414307	-0.0026282137259841	0.00483929552137852	0.00581331877037883	0.00354059832170606
693	113.126274108887	-10.5892524719238	-6.04510593414307	0.00906006153672934	-0.000680167751852423	0.00321592413820326	0.00289124972186983
694	111.827575683594	-8.96588134765625	-6.23991060256958	-0.00132951640989631	-0.000355493422830477	0.00126787810586393	-0.00132951640989631
695	112.476921081543	-9.93990421295166	-6.36978054046631	-0.00814767740666866	-0.0026282137259841	-0.00425158534198999	0.00483929552137852
696	111.827575683594	-9.93990421295166	-6.11004114151001	-0.00230353930965066	0.0100340843200684	-0.00327756232582033	-0.00100484199356288
697	111.17822265625	-9.93990421295166	-5.85030126571655	-0.00197886489331722	0.00483929552137852	0.00289124972186983	-0.00197886489331722
698	111.17822265625	-10.2645788192749	-5.98017120361328	0.00191722682211548	-0.00360223650932312	0.0512677207589149	-0.00587495695799589
699	112.476921081543	-9.93990421295166	-5.72043180465698	-0.0126931173726916	0.00256657530553639	0.0778910145163536	-0.00165419070981443
700	111.17822265625	-9.29055595397949	-6.11004114151001	0.00159255252219737	-0.00425158534198999	0.0522417463362217	0.000618529506027699
701	110.528877258301	-9.93990421295166	-6.11004114151001	0.0262678004801273	0.00743668992072344	0.0376313999295235	0.00938473641872406
702	111.827575683594	-9.29055595397949	-6.23991060256958	0.0142548503354192	0.012956153601408	0.00776136433705688	-0.00360223650932312
703	112.476921081543	-9.29055595397949	-6.23991060256958	0.00191722682211548	0.00743668992072344	-0.0133424662053585	0.0103587592020631
704	112.476921081543	-10.2645788192749	-6.17497587203979	0.000618529506027699	-0.00425158534198999	-0.0419138073921204	-3.08191010844894e-05
705	113.126274108887	-9.93990421295166	-6.11004114151001	0.00159255252219737	-0.00295288790948689	-0.0159398596733809	-3.08191010844894e-05
706	113.126274108887	-9.29055595397949	-6.62951993942261	0.00581331877037883	0.012956153601408	-0.0120437685400248	0.00678734155371785
707	111.827575683594	-8.64120674133301	-6.95419406890869	-0.00522560812532902	0.0116574559360743	-0.00490093370899558	-0.00717365415766835
708	111.17822265625	-9.61522960662842	-6.43471527099609	0.00516396993771195	0.00256657530553639	-0.0224333461374044	-0.00490093370899558
709	112.476921081543	-8.96588134765625	-6.30484533309937	0.000943203864153475	0.00776136433705688	-0.0302255302667618	-0.00522560812532902
710	111.827575683594	-9.29055595397949	-6.23991060256958	-0.00814767740666866	-3.08191010844894e-05	-0.0458098985254765	-0.00165419070981443
711	113.126274108887	-10.2645788192749	-5.9152364730835	-0.00230353930965066	0.0168522447347641	-0.0464592464268208	-0.00360223650932312
712	111.827575683594	-9.61522960662842	-5.9152364730835	0.00191722682211548	0.0162028968334198	-0.0471085943281651	-0.00652430532500148
713	113.775619506836	-10.5892524719238	-6.23991060256958	0.0210730116814375	0.00289124972186983	-0.0393164120614529	0.00191722682211548
714	111.17822265625	-10.2645788192749	-6.36978054046631	0.00418994715437293	0.00678734155371785	-0.048407293856144	-0.00197886489331722
715	113.126274108887	-11.5632753372192	-6.04510593414307	-0.0139918150380254	-0.00522560812532902	-0.0136671401560307	-0.00230353930965066
716	112.476921081543	-10.9139270782471	-6.11004114151001	-0.00197886489331722	-0.0026282137259841	0.0441248863935471	-0.00555028254166245
717	113.775619506836	-10.9139270782471	-5.85030126571655	0.00711201597005129	0.0022419011220336	0.049319677054882	0.00613799272105098
718	113.775619506836	-9.93990421295166	-5.72043180465698	0.000293855206109583	-3.08191010844894e-05	0.049319677054882	-0.00392691092565656
719	112.476921081543	-10.2645788192749	-5.98017120361328	-0.00619963090866804	-0.00392691092565656	0.0168522447347641	-0.00100484199356288
720	111.827575683594	-8.96588134765625	-6.43471527099609	0.00646266713738441	-0.000680167751852423	-0.00100484199356288	-3.08191010844894e-05
721	111.17822265625	-8.96588134765625	-6.17497587203979	-0.00165419070981443	-0.00392691092565656	-0.0253554154187441	0.00646266713738441
722	109.879524230957	-9.29055595397949	-6.23991060256958	-0.0117190945893526	-0.00944637414067984	-0.0308748781681061	-0.00490093370899558
723	110.528877258301	-9.61522960662842	-6.56458520889282	-0.00165419070981443	-0.00587495695799589	-0.0302255302667618	0.00386527273803949
724	110.528877258301	-9.29055595397949	-5.98017120361328	-0.00587495695799589	-0.00912170019000769	-0.0373683646321297	0.0022419011220336
725	111.827575683594	-9.93990421295166	-5.98017120361328	0.000618529506027699	-0.0110697457566857	-0.0243813935667276	0.000618529506027699
726	111.827575683594	-8.96588134765625	-6.43471527099609	0.00321592413820326	0.00256657530553639	-0.0273034609854221	0.00516396993771195
727	111.17822265625	-9.29055595397949	-6.43471527099609	0.011982130818069	0.00483929552137852	-0.023407369852066	-0.00587495695799589
728	110.528877258301	-9.29055595397949	-6.23991060256958	0.0207483377307653	-0.000355493422830477	-0.0152905117720366	-0.00360223650932312
729	111.17822265625	-9.29055595397949	-6.36978054046631	0.00646266713738441	-0.0104203969240189	-0.0191866029053926	0.00289124972186983
730	111.827575683594	-9.29055595397949	-6.23991060256958	-0.0156151866540313	-0.0130177913233638	-0.00749832857400179	0.000943203864153475
731	113.775619506836	-10.2645788192749	-6.11004114151001	0.0113327819854021	-3.08191010844894e-05	0.00191722682211548	0.00418994715437293
732	111.17822265625	-8.96588134765625	-6.56458520889282	0.0123068047687411	-0.0211346503347158	0.0113327819854021	-0.00555028254166245
733	113.775619506836	-9.93990421295166	-6.11004114151001	0.0103587592020631	-0.0130177913233638	0.00938473641872406	0.00451462110504508
734	111.17822265625	-8.64120674133301	-6.36978054046631	0.00516396993771195	0.00191722682211548	0.000618529506027699	-0.00230353930965066
735	111.827575683594	-10.5892524719238	-6.04510593414307	0.00321592413820326	-0.00619963090866804	0.000293855206109583	0.00256657530553639
736	113.775619506836	-9.93990421295166	-5.78536653518677	-0.0113944197073579	0.00256657530553639	0.0106834331527352	0.000943203864153475
737	113.126274108887	-10.9139270782471	-5.6554970741272	-0.00490093370899558	0.00126787810586393	0.00548864435404539	0.00451462110504508
738	113.775619506836	-11.2386016845703	-6.17497587203979	0.00548864435404539	-0.00490093370899558	0.0103587592020631	-0.00425158534198999
739	113.126274108887	-11.8879499435425	-6.04510593414307	0.00451462110504508	-0.00457625929266214	0.00711201597005129	0.00354059832170606
740	112.476921081543	-10.5892524719238	-6.36978054046631	-0.00814767740666866	-0.00327756232582033	0.00451462110504508	-0.00912170019000769
741	111.17822265625	-9.61522960662842	-6.17497587203979	0.00126787810586393	-0.000680167751852423	0.00321592413820326	0.00159255252219737
742	111.827575683594	-9.61522960662842	-6.17497587203979	0.00289124972186983	0.0152288740500808	-0.0240567177534103	-0.00295288790948689
743	112.476921081543	-9.61522960662842	-6.04510593414307	0.000293855206109583	0.00711201597005129	-0.021459324285388	-0.00295288790948689
744	112.476921081543	-9.29055595397949	-6.43471527099609	0.00191722682211548	-0.000355493422830477	-0.0263294391334057	-0.00587495695799589
745	112.476921081543	-9.93990421295166	-6.43471527099609	-0.00490093370899558	0.0100340843200684	-0.0217839982360601	-0.00295288790948689
746	111.827575683594	-9.29055595397949	-6.36978054046631	0.000293855206109583	0.00516396993771195	-0.0117190945893526	0.00678734155371785
747	109.230178833008	-8.64120674133301	-6.30484533309937	-0.000355493422830477	0.00841071270406246	-0.00749832857400179	-0.00457625929266214
748	109.230178833008	-8.96588134765625	-6.04510593414307	-0.00230353930965066	0.00418994715437293	0.00159255252219737	0.00906006153672934
749	109.230178833008	-9.29055595397949	-6.11004114151001	0.00289124972186983	0.00516396993771195	0.00289124972186983	-0.00197886489331722
750	110.528877258301	-9.29055595397949	-5.98017120361328	0.000943203864153475	-0.00327756232582033	0.0103587592020631	0.00354059832170606
751	113.775619506836	-10.2645788192749	-6.23991060256958	0.012956153601408	0.00548864435404539	0.0152288740500808	0.0100340843200684
752	111.17822265625	-8.96588134765625	-6.43471527099609	-0.0107450718060136	0.00321592413820326	0.0210730116814375	-0.00295288790948689
753	115.074317932129	-10.2645788192749	-6.43471527099609	-3.08191010844894e-05	-0.00555028254166245	0.0100340843200684	0.00159255252219737
754	111.827575683594	-8.64120674133301	-6.23991060256958	0.0210730116814375	-0.00425158534198999	0.000293855206109583	-0.00360223650932312
755	111.827575683594	-9.29055595397949	-6.04510593414307	-0.00717365415766835	-0.00295288790948689	-0.00327756232582033	-0.00230353930965066
756	113.126274108887	-9.61522960662842	-5.85030126571655	0.00906006153672934	0.00159255252219737	0.012956153601408	-0.00230353930965066
757	113.126274108887	-10.5892524719238	-6.17497587203979	0.00841071270406246	0.00418994715437293	0.0022419011220336	0.00256657530553639
758	113.126274108887	-9.93990421295166	-6.69445466995239	0.0155535480007529	0.00451462110504508	0.0106834331527352	-0.00392691092565656
759	112.476921081543	-10.5892524719238	-6.43471527099609	-0.00749832857400179	0.00678734155371785	0.00256657530553639	-0.00327756232582033
760	112.476921081543	-9.29055595397949	-6.62951993942261	-0.0149658378213644	-0.00197886489331722	-0.00619963090866804	0.0022419011220336
761	111.827575683594	-9.29055595397949	-6.30484533309937	-0.00587495695799589	0.0106834331527352	0.00451462110504508	0.0022419011220336
762	112.476921081543	-9.61522960662842	-6.04510593414307	0.000293855206109583	0.0100340843200684	-0.00490093370899558	0.00159255252219737
763	113.775619506836	-10.2645788192749	-6.04510593414307	0.00646266713738441	0.00516396993771195	-0.00684897974133492	-0.000680167751852423
764	113.126274108887	-9.29055595397949	-6.43471527099609	0.0233457311987877	0.00516396993771195	-0.00782300252467394	0.00418994715437293
765	113.126274108887	-10.5892524719238	-6.17497587203979	-0.00457625929266214	0.00354059832170606	-0.0123684434220195	-0.00327756232582033
766	113.126274108887	-10.5892524719238	-6.30484533309937	0.0194496400654316	-0.00619963090866804	-0.0107450718060136	0.00289124972186983
767	111.827575683594	-9.93990421295166	-6.30484533309937	0.0226963832974434	0.000943203864153475	-0.00457625929266214	-0.00490093370899558
768	111.17822265625	-9.93990421295166	-5.98017120361328	-0.0104203969240189	-0.00230353930965066	-0.00814767740666866	-0.00132951640989631
769	112.476921081543	-9.93990421295166	-6.04510593414307	-0.000355493422830477	-3.08191010844894e-05	-0.00360223650932312	0.00841071270406246
770	112.476921081543	-9.29055595397949	-5.9152364730835	-0.00392691092565656	0.00483929552137852	0.0171769186854362	-0.0026282137259841
771	114.424964904785	-9.93990421295166	-5.72043180465698	0.0155535480007529	0.00191722682211548	0.0220470335334539	0.000943203864153475
772	111.827575683594	-8.96588134765625	-5.9152364730835	0.0100340843200684	0.00418994715437293	0.0197743140161037	-0.00360223650932312
773	111.827575683594	-9.93990421295166	-6.17497587203979	0.00354059832170606	-0.00132951640989631	0.00159255252219737	-0.00165419070981443
774	108.580833435059	-8.31653213500977	-6.17497587203979	0.011982130818069	-3.08191010844894e-05	0.00386527273803949	0.00354059832170606
775	109.230178833008	-8.96588134765625	-5.85030126571655	0.00613799272105098	-0.0026282137259841	-0.00490093370899558	0.00256657530553639
776	111.17822265625	-10.2645788192749	-5.59056186676025	-0.00814767740666866	-0.00197886489331722	0.0233457311987877	-0.00684897974133492
777	111.827575683594	-10.2645788192749	-5.59056186676025	0.00451462110504508	-0.00522560812532902	0.0600339286029339	0.00386527273803949
778	113.126274108887	-9.93990421295166	-5.6554970741272	0.0113327819854021	0.00256657530553639	0.0616573020815849	0.000943203864153475
779	113.775619506836	-9.61522960662842	-6.17497587203979	-0.00782300252467394	-0.00100484199356288	0.036657378077507	0.00354059832170606
780	112.476921081543	-8.64120674133301	-6.23991060256958	-0.00847235135734081	0.00321592413820326	0.012956153601408	0.00581331877037883
781	111.17822265625	-8.64120674133301	-6.17497587203979	-3.08191010844894e-05	0.00516396993771195	-0.0100957229733467	0.00354059832170606
782	112.476921081543	-9.29055595397949	-6.23991060256958	-0.00522560812532902	0.0132808275520802	-0.0354203209280968	0.00483929552137852
783	113.126274108887	-9.29055595397949	-6.88925933837891	-0.00132951640989631	0.0152288740500808	-0.0568488240242004	-0.00587495695799589
784	111.827575683594	-8.96588134765625	-6.56458520889282	-0.00652430532500148	0.0103587592020631	-0.0675630792975426	-0.0026282137259841
785	113.775619506836	-9.29055595397949	-6.43471527099609	-0.00197886489331722	0.00191722682211548	-0.0536020807921886	-0.00360223650932312
786	113.126274108887	-9.29055595397949	-6.23991060256958	-0.00327756232582033	0.0103587592020631	-0.0526280589401722	0.00289124972186983
787	111.17822265625	-8.96588134765625	-6.17497587203979	0.00906006153672934	0.00711201597005129	-0.0464592464268208	-0.000680167751852423
788	111.827575683594	-8.96588134765625	-6.04510593414307	-0.00977104809135199	0.00451462110504508	-0.0243813935667276	-0.00555028254166245
789	111.827575683594	-8.96588134765625	-6.56458520889282	0.0158782228827477	-0.00327756232582033	-0.0191866029053926	-0.00490093370899558
790	112.476921081543	-9.61522960662842	-6.75938940048218	0.00321592413820326	-0.0110697457566857	-0.00295288790948689	0.000943203864153475
791	114.424964904785	-11.8879499435425	-5.98017120361328	0.000943203864153475	-0.0113944197073579	0.0200989879667759	0.00386527273803949
792	113.126274108887	-9.61522960662842	-6.30484533309937	0.00256657530553639	-0.00425158534198999	0.0337353087961674	0.000293855206109583
793	113.775619506836	-11.2386016845703	-6.17497587203979	0.0191249661147594	-0.021459324285388	0.0265924744307995	-0.00197886489331722
794	112.476921081543	-8.64120674133301	-6.11004114151001	0.00613799272105098	-0.00295288790948689	0.036657378077507	-0.00230353930965066
795	111.17822265625	-8.64120674133301	-6.11004114151001	-0.00717365415766835	-0.00912170019000769	0.0155535480007529	0.000293855206109583
796	113.126274108887	-9.61522960662842	-6.17497587203979	-0.00392691092565656	-3.08191010844894e-05	0.0259431265294552	0.00548864435404539
797	112.476921081543	-9.93990421295166	-5.98017120361328	-0.0104203969240189	-0.00230353930965066	0.0246444288641214	0.00159255252219737
798	111.17822265625	-9.93990421295166	-6.11004114151001	0.00548864435404539	0.00289124972186983	0.020423661917448	0.00126787810586393
799	108.580833435059	-8.31653213500977	-6.36978054046631	-0.0302255302667618	0.00581331877037883	0.013930176384747	0.000618529506027699
800	110.528877258301	-8.64120674133301	-6.36978054046631	-0.0185372550040483	-0.000680167751852423	0.0171769186854362	0.013930176384747
801	110.528877258301	-7.99185848236084	-5.72043180465698	-0.00100484199356288	0.0022419011220336	0.00678734155371785	0.00516396993771195
802	111.17822265625	-8.96588134765625	-6.30484533309937	-0.00295288790948689	0.0100340843200684	-0.00782300252467394	0.0022419011220336
803	113.775619506836	-9.29055595397949	-6.17497587203979	-0.00522560812532902	0.00970941036939621	-0.0123684434220195	-0.0100957229733467
804	111.827575683594	-8.64120674133301	-6.30484533309937	0.00159255252219737	0.00191722682211548	-0.0273034609854221	0.0022419011220336
805	113.126274108887	-9.61522960662842	-5.59056186676025	0.0152288740500808	-0.00197886489331722	-0.00197886489331722	-0.0100957229733467
806	113.775619506836	-9.29055595397949	-5.78536653518677	-0.00132951640989631	0.00646266713738441	0.0502936989068985	0.000943203864153475
807	112.476921081543	-8.96588134765625	-6.30484533309937	0.0259431265294552	0.00581331877037883	0.0489950031042099	-0.00132951640989631
808	112.476921081543	-8.96588134765625	-6.43471527099609	0.0126314787194133	0.00808603875339031	0.0509430468082428	-0.00132951640989631
809	112.476921081543	-8.64120674133301	-6.69445466995239	-0.00522560812532902	-0.00587495695799589	0.0278911720961332	0.00256657530553639
810	111.827575683594	-8.64120674133301	-6.56458520889282	-0.00197886489331722	0.00483929552137852	-0.00425158534198999	-0.00197886489331722
811	113.126274108887	-10.2645788192749	-6.11004114151001	0.00743668992072344	0.000943203864153475	-0.00977104809135199	0.00776136433705688
812	113.126274108887	-8.64120674133301	-6.23991060256958	-0.0130177913233638	-0.00100484199356288	-0.021459324285388	-0.0130177913233638
813	113.126274108887	-10.5892524719238	-5.85030126571655	0.0100340843200684	-0.00230353930965066	-0.0292515084147453	-0.00522560812532902
814	111.827575683594	-9.93990421295166	-6.11004114151001	-0.00587495695799589	-0.00587495695799589	-0.0438618510961533	0.00418994715437293
815	111.17822265625	-9.93990421295166	-6.23991060256958	0.01847561635077	-0.00457625929266214	-0.050680011510849	0.00418994715437293
816	113.126274108887	-11.5632753372192	-6.17497587203979	0.000943203864153475	-0.00555028254166245	-0.0415891297161579	-0.00392691092565656
817	113.126274108887	-11.2386016845703	-6.11004114151001	-0.0169138833880424	-0.00230353930965066	-0.0367190167307854	0.00711201597005129
818	113.775619506836	-11.2386016845703	-6.04510593414307	-3.08191010844894e-05	0.000293855206109583	-0.0253554154187441	0.00256657530553639
819	111.17822265625	-9.61522960662842	-6.23991060256958	-0.000680167751852423	-0.00360223650932312	-0.0243813935667276	-0.000680167751852423
820	111.827575683594	-8.64120674133301	-6.30484533309937	-0.00230353930965066	0.00159255252219737	-0.0240567177534103	-0.00100484199356288
821	110.528877258301	-8.31653213500977	-6.56458520889282	0.00516396993771195	0.0113327819854021	-0.0110697457566857	0.00418994715437293
822	110.528877258301	-8.96588134765625	-6.62951993942261	0.0149041991680861	0.0136055024340749	-0.00944637414067984	0.00548864435404539
823	109.879524230957	-9.61522960662842	-6.43471527099609	-0.00132951640989631	-3.08191010844894e-05	-0.0113944197073579	-0.00587495695799589
824	108.580833435059	-8.96588134765625	-6.23991060256958	-0.00457625929266214	0.00354059832170606	-0.00652430532500148	-3.08191010844894e-05
825	111.17822265625	-10.2645788192749	-6.11004114151001	-0.00814767740666866	-0.000680167751852423	0.00386527273803949	-0.000680167751852423
826	110.528877258301	-8.96588134765625	-6.04510593414307	0.00808603875339031	0.00548864435404539	0.00906006153672934	0.00451462110504508
827	111.827575683594	-8.96588134765625	-6.43471527099609	0.00516396993771195	0.00808603875339031	-0.00717365415766835	-0.00684897974133492
828	111.827575683594	-8.96588134765625	-6.56458520889282	-0.0133424662053585	0.00321592413820326	-0.0152905117720366	0.00354059832170606
829	112.476921081543	-8.96588134765625	-6.36978054046631	0.020423661917448	0.000293855206109583	-0.0182125810533762	-0.00100484199356288
830	111.827575683594	-9.29055595397949	-6.43471527099609	0.00321592413820326	-0.00327756232582033	-0.0201606266200542	-0.00392691092565656
831	114.424964904785	-10.2645788192749	-6.36978054046631	0.011982130818069	-0.00132951640989631	-0.00295288790948689	0.00289124972186983
832	113.775619506836	-9.29055595397949	-6.43471527099609	0.0100340843200684	-0.0198359526693821	0.0116574559360743	-0.00327756232582033
833	113.126274108887	-10.5892524719238	-6.17497587203979	0.0123068047687411	0.00418994715437293	0.00159255252219737	-0.00295288790948689
834	110.528877258301	-9.29055595397949	-6.88925933837891	0.0175015944987535	-0.00555028254166245	0.00548864435404539	-0.00360223650932312
835	111.17822265625	-9.29055595397949	-6.69445466995239	0.000618529506027699	-0.0026282137259841	0.0022419011220336	0.00418994715437293
836	111.17822265625	-10.2645788192749	-6.43471527099609	0.000943203864153475	0.00386527273803949	0.00646266713738441	-3.08191010844894e-05
837	113.126274108887	-10.2645788192749	-6.04510593414307	0.0197743140161037	-0.0026282137259841	0.00159255252219737	-0.0104203969240189
838	113.126274108887	-10.5892524719238	-5.9152364730835	-0.00522560812532902	0.00646266713738441	0.00386527273803949	-0.00295288790948689
839	111.827575683594	-9.61522960662842	-5.98017120361328	0.0210730116814375	-0.00327756232582033	0.0301638916134834	-0.00230353930965066
840	111.827575683594	-10.2645788192749	-6.62951993942261	-0.0026282137259841	-0.00457625929266214	0.00743668992072344	0.00418994715437293
841	111.827575683594	-10.5892524719238	-6.43471527099609	-0.00555028254166245	-0.00749832857400179	0.0123068047687411	-0.0026282137259841
842	112.476921081543	-10.2645788192749	-6.23991060256958	-0.00360223650932312	0.00354059832170606	-0.00490093370899558	-0.00295288790948689
843	113.775619506836	-10.5892524719238	-6.30484533309937	-0.0026282137259841	0.00646266713738441	-0.0120437685400248	-0.00847235135734081
844	110.528877258301	-9.61522960662842	-6.04510593414307	-0.00490093370899558	-0.00230353930965066	-0.0146411629393697	0.00191722682211548
845	113.126274108887	-10.2645788192749	-5.98017120361328	0.0162028968334198	-0.000680167751852423	-0.00782300252467394	0.00418994715437293
846	110.528877258301	-9.29055595397949	-6.17497587203979	0.00321592413820326	0.0126314787194133	0.00159255252219737	0.00289124972186983
847	110.528877258301	-9.29055595397949	-6.36978054046631	0.00516396993771195	0.00354059832170606	0.00126787810586393	0.000618529506027699
848	109.879524230957	-9.29055595397949	-5.98017120361328	-0.0172385573387146	0.0106834331527352	-0.0152905117720366	-0.00749832857400179
849	109.879524230957	-9.29055595397949	-6.36978054046631	-0.00587495695799589	-0.00295288790948689	-0.0117190945893526	0.00354059832170606
850	109.230178833008	-8.96588134765625	-6.23991060256958	-0.0126931173726916	0.000618529506027699	-0.00522560812532902	-0.00490093370899558
851	112.476921081543	-10.5892524719238	-5.9152364730835	-0.0211346503347158	0.00516396993771195	-0.000680167751852423	0.00354059832170606
852	112.476921081543	-8.96588134765625	-6.17497587203979	-0.00197886489331722	0.000943203864153475	0.00808603875339031	-0.00230353930965066
853	112.476921081543	-10.5892524719238	-6.36978054046631	0.012956153601408	0.00711201597005129	-0.00912170019000769	-0.00717365415766835
854	113.126274108887	-9.29055595397949	-6.69445466995239	0.0171769186854362	0.000618529506027699	-0.0175632312893867	-0.00327756232582033
855	111.827575683594	-9.61522960662842	-6.43471527099609	-0.0113944197073579	0.00516396993771195	-0.0152905117720366	-0.000355493422830477
856	113.126274108887	-10.2645788192749	-6.23991060256958	-0.0208099745213985	0.00451462110504508	0.00321592413820326	0.00354059832170606
857	112.476921081543	-10.2645788192749	-6.23991060256958	0.00743668992072344	-0.00100484199356288	-0.00392691092565656	-0.00327756232582033
858	112.476921081543	-10.2645788192749	-6.04510593414307	-0.0104203969240189	0.00451462110504508	-0.0217839982360601	0.00386527273803949
859	111.827575683594	-9.29055595397949	-6.56458520889282	-0.00425158534198999	0.00386527273803949	-0.00879702530801296	-0.000355493422830477
860	111.827575683594	-9.61522960662842	-6.56458520889282	0.00873538758605719	-0.00717365415766835	0.0200989879667759	0.00321592413820326
861	111.17822265625	-8.64120674133301	-6.43471527099609	0.00354059832170606	0.000293855206109583	0.0632806718349457	-0.00327756232582033
862	111.827575683594	-9.61522960662842	-6.11004114151001	-0.00132951640989631	0.0113327819854021	0.0551638156175613	0.00289124972186983
863	113.126274108887	-10.5892524719238	-6.62951993942261	0.0022419011220336	0.0113327819854021	0.0463976077735424	-0.00619963090866804
864	111.17822265625	-9.61522960662842	-6.23991060256958	0.00289124972186983	0.00386527273803949	0.0223717093467712	0.00613799272105098
865	113.775619506836	-11.2386016845703	-6.23991060256958	-0.00782300252467394	-0.00684897974133492	-0.0113944197073579	-0.000355493422830477
866	111.827575683594	-10.9139270782471	-6.49965000152588	-0.00295288790948689	-0.00392691092565656	-0.0100957229733467	-0.00555028254166245
867	113.126274108887	-10.9139270782471	-6.49965000152588	0.00906006153672934	-0.00327756232582033	-0.0266541130840778	-0.000680167751852423
868	111.17822265625	-9.29055595397949	-6.36978054046631	0.0249691028147936	0.00191722682211548	-0.0243813935667276	-0.000680167751852423
869	111.827575683594	-9.93990421295166	-6.49965000152588	0.000293855206109583	-0.00197886489331722	-0.0266541130840778	0.0022419011220336
870	110.528877258301	-8.64120674133301	-6.23991060256958	-0.00100484199356288	0.00191722682211548	-0.0149658378213644	0.000293855206109583
871	112.476921081543	-10.5892524719238	-6.04510593414307	-0.0026282137259841	0.00678734155371785	-0.017887907102704	0.000293855206109583
872	111.827575683594	-9.61522960662842	-6.69445466995239	0.000293855206109583	-0.00782300252467394	-0.000680167751852423	-0.00425158534198999
873	110.528877258301	-10.9139270782471	-6.17497587203979	0.012956153601408	0.000618529506027699	-0.0165892094373703	-0.00977104809135199
874	109.230178833008	-9.61522960662842	-6.43471527099609	-0.0143164889886975	-0.0120437685400248	0.00678734155371785	-0.0026282137259841
875	109.230178833008	-9.61522960662842	-6.23991060256958	0.00873538758605719	0.00321592413820326	0.00321592413820326	0.0022419011220336
876	111.827575683594	-10.5892524719238	-5.98017120361328	-0.0182125810533762	0.00191722682211548	0.00516396993771195	0.00418994715437293
877	111.17822265625	-10.5892524719238	-5.72043180465698	0.00646266713738441	-0.00295288790948689	-3.08191010844894e-05	0.00678734155371785
878	113.775619506836	-10.5892524719238	-6.11004114151001	-0.0107450718060136	-0.000355493422830477	0.00159255252219737	-0.000355493422830477
879	112.476921081543	-8.64120674133301	-6.36978054046631	0.00646266713738441	-0.00230353930965066	0.00191722682211548	0.00386527273803949
880	111.17822265625	-8.96588134765625	-6.69445466995239	0.0103587592020631	0.00386527273803949	-0.00619963090866804	0.0106834331527352
881	111.827575683594	-9.29055595397949	-6.56458520889282	-0.00425158534198999	0.0126314787194133	-0.0136671401560307	0.00126787810586393
882	111.17822265625	-9.61522960662842	-5.78536653518677	-0.00879702530801296	0.0142548503354192	-0.0188619289547205	0.00711201597005129
883	113.126274108887	-10.5892524719238	-5.72043180465698	-0.00132951640989631	0.0113327819854021	-0.0240567177534103	0.00256657530553639
884	111.827575683594	-9.93990421295166	-6.17497587203979	-0.00197886489331722	0.0113327819854021	-0.00977104809135199	0.00289124972186983
885	114.424964904785	-10.2645788192749	-6.23991060256958	0.0113327819854021	0.00483929552137852	0.00776136433705688	-0.00165419070981443
886	112.476921081543	-9.29055595397949	-5.78536653518677	-0.00327756232582033	0.0152288740500808	0.013930176384747	0.00776136433705688
887	113.126274108887	-9.29055595397949	-5.85030126571655	-0.00749832857400179	0.0116574559360743	0.0152288740500808	0.00354059832170606
888	111.17822265625	-9.29055595397949	-6.23991060256958	0.00386527273803949	0.00613799272105098	0.013930176384747	0.00289124972186983
889	111.827575683594	-10.2645788192749	-6.11004114151001	0.0207483377307653	0.00126787810586393	0.00354059832170606	0.000618529506027699
890	112.476921081543	-10.5892524719238	-6.04510593414307	0.00548864435404539	-0.0100957229733467	0.0100340843200684	-0.00197886489331722
891	113.126274108887	-11.8879499435425	-5.98017120361328	0.00548864435404539	-0.00684897974133492	0.00126787810586393	-0.00132951640989631
892	112.476921081543	-10.2645788192749	-6.36978054046631	0.00256657530553639	-0.0156151866540313	-0.0123684434220195	-0.00100484199356288
893	113.126274108887	-10.5892524719238	-5.98017120361328	0.0116574559360743	-0.00197886489331722	-0.0185372550040483	0.00126787810586393
894	111.827575683594	-9.61522960662842	-6.17497587203979	0.00191722682211548	-0.00295288790948689	-0.0152905117720366	0.00418994715437293
895	112.476921081543	-9.61522960662842	-6.04510593414307	-0.00555028254166245	-0.00555028254166245	-0.0169138833880424	0.00386527273803949
896	113.775619506836	-10.9139270782471	-5.6554970741272	-0.0104203969240189	-0.0123684434220195	-0.0123684434220195	-0.0026282137259841
897	111.827575683594	-10.2645788192749	-5.98017120361328	-0.00587495695799589	0.00873538758605719	-0.00327756232582033	0.00743668992072344
898	111.17822265625	-10.5892524719238	-6.11004114151001	-0.0156151866540313	-0.0130177913233638	-0.0104203969240189	-0.000680167751852423
899	109.879524230957	-10.2645788192749	-6.04510593414307	-0.00555028254166245	-0.00749832857400179	-0.00652430532500148	-0.00457625929266214
900	109.879524230957	-9.61522960662842	-6.49965000152588	-0.0308748781681061	0.000943203864153475	-0.00749832857400179	0.00516396993771195
901	111.17822265625	-9.29055595397949	-6.56458520889282	-0.0221086721867323	0.00613799272105098	-0.0149658378213644	0.00581331877037883
902	109.879524230957	-9.61522960662842	-6.30484533309937	0.0136055024340749	0.00289124972186983	-0.0104203969240189	0.00776136433705688
903	113.775619506836	-10.2645788192749	-5.52562713623047	-0.00230353930965066	0.00126787810586393	-0.0110697457566857	-0.00327756232582033
904	111.17822265625	-8.96588134765625	-5.98017120361328	-0.00782300252467394	0.00191722682211548	-3.08191010844894e-05	-0.00132951640989631
905	114.424964904785	-10.5892524719238	-6.17497587203979	-0.00360223650932312	0.00159255252219737	0.00548864435404539	0.00711201597005129
906	113.775619506836	-9.61522960662842	-6.75938940048218	0.00256657530553639	0.00483929552137852	0.0158782228827477	-0.00100484199356288
907	111.17822265625	-9.29055595397949	-6.69445466995239	-0.0146411629393697	0.00289124972186983	0.0688001364469528	0.00159255252219737
908	111.17822265625	-8.96588134765625	-6.36978054046631	0.00906006153672934	-0.00132951640989631	0.0795143842697144	-0.00197886489331722
909	113.126274108887	-9.29055595397949	-6.36978054046631	0.00516396993771195	0.00386527273803949	0.0379560738801956	0.000618529506027699
910	113.775619506836	-9.93990421295166	-6.69445466995239	0.0246444288641214	0.00483929552137852	0.0155535480007529	-0.00197886489331722
911	113.775619506836	-10.2645788192749	-6.11004114151001	0.0194496400654316	0.00354059832170606	-0.0120437685400248	0.0123068047687411
912	114.424964904785	-10.2645788192749	-6.36978054046631	0.00418994715437293	-3.08191010844894e-05	-0.0250307414680719	0.000618529506027699
913	113.126274108887	-10.2645788192749	-6.04510593414307	0.0136055024340749	-0.00230353930965066	-0.0428878292441368	-0.00879702530801296
914	113.126274108887	-9.61522960662842	-6.17497587203979	0.00776136433705688	-0.00684897974133492	-0.0334722734987736	0.00191722682211548
915	111.17822265625	-10.2645788192749	-6.04510593414307	0.00483929552137852	-0.00977104809135199	-0.0354203209280968	0.00451462110504508
916	113.775619506836	-11.5632753372192	-5.98017120361328	-0.0217839982360601	0.0022419011220336	-0.028926832601428	0.00126787810586393
917	113.126274108887	-10.5892524719238	-6.11004114151001	-0.00392691092565656	-0.000680167751852423	-0.0130177913233638	-0.00392691092565656
918	112.476921081543	-10.5892524719238	-6.04510593414307	-0.00944637414067984	0.00191722682211548	-3.08191010844894e-05	0.00159255252219737
919	111.827575683594	-8.64120674133301	-6.11004114151001	-3.08191010844894e-05	-0.00392691092565656	0.0155535480007529	-0.00522560812532902
920	110.528877258301	-8.96588134765625	-6.11004114151001	0.00516396993771195	0.00613799272105098	0.0103587592020631	0.00873538758605719
921	111.17822265625	-8.96588134765625	-5.98017120361328	-0.00684897974133492	0.0100340843200684	0.00256657530553639	-0.00587495695799589
922	109.230178833008	-8.96588134765625	-5.98017120361328	-0.00619963090866804	0.013930176384747	-0.00295288790948689	0.00516396993771195
923	111.827575683594	-10.2645788192749	-5.6554970741272	-0.00619963090866804	0.00776136433705688	-0.0104203969240189	-0.00230353930965066
924	108.580833435059	-9.29055595397949	-6.36978054046631	-0.00814767740666866	0.00418994715437293	-0.0107450718060136	0.00126787810586393
925	110.528877258301	-9.93990421295166	-6.04510593414307	-0.00555028254166245	-0.00295288790948689	-0.0133424662053585	0.00256657530553639
926	111.17822265625	-9.93990421295166	-6.11004114151001	-0.00879702530801296	0.00289124972186983	-0.0208099745213985	0.00776136433705688
927	112.476921081543	-9.93990421295166	-6.04510593414307	-0.0139918150380254	0.00938473641872406	-0.028926832601428	0.000618529506027699
928	111.827575683594	-8.96588134765625	-6.11004114151001	0.0123068047687411	0.00256657530553639	-0.0211346503347158	-0.00522560812532902
929	112.476921081543	-9.93990421295166	-6.36978054046631	-0.000355493422830477	0.00354059832170606	-0.00977104809135199	0.00289124972186983
930	113.775619506836	-9.93990421295166	-6.23991060256958	0.00256657530553639	-0.00360223650932312	-0.00100484199356288	-0.0026282137259841
931	113.126274108887	-9.93990421295166	-6.11004114151001	-0.00912170019000769	0.00191722682211548	0.00418994715437293	-0.00392691092565656
932	113.126274108887	-10.2645788192749	-6.69445466995239	0.00548864435404539	-0.00132951640989631	0.0132808275520802	-0.00327756232582033
933	113.126274108887	-9.93990421295166	-6.36978054046631	0.0132808275520802	-0.00295288790948689	-0.000680167751852423	-0.00360223650932312
934	114.424964904785	-9.61522960662842	-6.56458520889282	0.012956153601408	-0.00490093370899558	-0.0117190945893526	0.00191722682211548
935	111.17822265625	-8.96588134765625	-6.56458520889282	-3.08191010844894e-05	-0.00782300252467394	0.00321592413820326	-0.00522560812532902
936	112.476921081543	-10.2645788192749	-6.11004114151001	0.00678734155371785	-0.00100484199356288	-0.00782300252467394	-0.00360223650932312
937	113.775619506836	-10.2645788192749	-6.23991060256958	0.00321592413820326	0.00873538758605719	-0.000680167751852423	-0.00619963090866804
938	113.126274108887	-10.2645788192749	-5.98017120361328	0.0249691028147936	0.00451462110504508	-0.00295288790948689	-3.08191010844894e-05
939	111.17822265625	-9.61522960662842	-5.9152364730835	-0.0169138833880424	-0.0026282137259841	0.00678734155371785	0.00159255252219737
940	111.827575683594	-9.61522960662842	-5.9152364730835	0.00483929552137852	-0.00555028254166245	0.012956153601408	0.00841071270406246
941	112.476921081543	-10.9139270782471	-6.23991060256958	-0.00814767740666866	-0.00749832857400179	0.00906006153672934	0.00289124972186983
942	113.126274108887	-10.5892524719238	-6.43471527099609	-0.00555028254166245	0.00191722682211548	0.00386527273803949	-0.00100484199356288
943	115.074317932129	-11.2386016845703	-6.11004114151001	0.00256657530553639	0.00126787810586393	0.00418994715437293	-0.00100484199356288
944	111.827575683594	-9.29055595397949	-6.23991060256958	-0.000355493422830477	-0.00619963090866804	0.00776136433705688	-0.00230353930965066
945	111.827575683594	-9.93990421295166	-5.98017120361328	-0.00782300252467394	-0.00619963090866804	0.00451462110504508	0.000293855206109583
946	113.126274108887	-9.61522960662842	-5.72043180465698	0.0236704051494598	0.00418994715437293	0.00873538758605719	0.00191722682211548
947	112.476921081543	-9.93990421295166	-6.04510593414307	0.00126787810586393	0.0103587592020631	0.00906006153672934	0.00321592413820326
948	112.476921081543	-9.93990421295166	-6.23991060256958	-0.00782300252467394	0.00126787810586393	0.00516396993771195	-0.00360223650932312
949	112.476921081543	-10.5892524719238	-6.11004114151001	-0.0107450718060136	0.00386527273803949	0.00483929552137852	0.000293855206109583
950	112.476921081543	-10.5892524719238	-6.04510593414307	0.000618529506027699	-0.00425158534198999	0.00191722682211548	-0.00230353930965066
951	108.580833435059	-9.29055595397949	-6.23991060256958	-0.0227580219507217	0.00483929552137852	0.00126787810586393	0.00126787810586393
952	112.476921081543	-10.2645788192749	-5.9152364730835	0.00256657530553639	0.00418994715437293	0.00776136433705688	0.00159255252219737
953	111.17822265625	-8.96588134765625	-5.6554970741272	0.0145795252174139	-0.00327756232582033	0.000943203864153475	0.000293855206109583
954	113.775619506836	-10.5892524719238	-6.11004114151001	-0.00165419070981443	-0.00425158534198999	-0.00684897974133492	0.00483929552137852
955	111.17822265625	-8.31653213500977	-6.36978054046631	0.0252937767654657	-0.00619963090866804	-0.00100484199356288	0.00678734155371785
956	111.827575683594	-9.29055595397949	-6.30484533309937	-0.0113944197073579	0.00191722682211548	-0.00360223650932312	0.00646266713738441
957	111.827575683594	-9.61522960662842	-6.17497587203979	0.00321592413820326	0.00289124972186983	0.00711201597005129	-0.00814767740666866
958	111.17822265625	-9.61522960662842	-6.11004114151001	0.00873538758605719	0.00646266713738441	-0.00360223650932312	0.00159255252219737
959	111.827575683594	-9.61522960662842	-6.17497587203979	0.0162028968334198	-0.00132951640989631	0.0022419011220336	0.00126787810586393
960	111.827575683594	-9.29055595397949	-6.62951993942261	0.01100810803473	0.00581331877037883	0.0113327819854021	0.00581331877037883
961	114.424964904785	-9.29055595397949	-6.62951993942261	-0.00327756232582033	0.00126787810586393	0.0168522447347641	0.000293855206109583
962	113.126274108887	-10.2645788192749	-6.36978054046631	-0.00360223650932312	0.00581331877037883	-3.08191010844894e-05	-0.00425158534198999
963	113.126274108887	-10.2645788192749	-6.11004114151001	0.000293855206109583	0.01100810803473	0.00126787810586393	-0.00619963090866804
964	113.126274108887	-9.61522960662842	-6.17497587203979	0.00743668992072344	0.00548864435404539	0.00386527273803949	0.000618529506027699
965	111.17822265625	-9.93990421295166	-5.98017120361328	0.00516396993771195	0.00256657530553639	0.00483929552137852	0.00743668992072344
966	113.775619506836	-10.5892524719238	-6.11004114151001	0.00678734155371785	0.00354059832170606	-0.00912170019000769	-0.00392691092565656
967	112.476921081543	-10.9139270782471	-6.17497587203979	-0.0146411629393697	0.00354059832170606	-0.0126931173726916	0.00678734155371785
968	113.126274108887	-11.8879499435425	-6.23991060256958	0.000943203864153475	-0.00457625929266214	-0.0149658378213644	-0.000355493422830477
969	113.126274108887	-11.8879499435425	-6.17497587203979	-0.00490093370899558	-3.08191010844894e-05	-0.0133424662053585	-0.00230353930965066
970	114.424964904785	-11.2386016845703	-5.98017120361328	0.00743668992072344	-0.00847235135734081	-0.00977104809135199	0.00418994715437293
971	111.827575683594	-9.93990421295166	-6.04510593414307	0.0022419011220336	0.00678734155371785	-0.00230353930965066	-0.00490093370899558
972	113.775619506836	-10.5892524719238	-5.72043180465698	0.00289124972186983	0.00483929552137852	0.00548864435404539	-3.08191010844894e-05
973	111.17822265625	-8.96588134765625	-6.43471527099609	-0.00392691092565656	-0.00717365415766835	0.00678734155371785	-0.00392691092565656
974	112.476921081543	-10.9139270782471	-6.04510593414307	0.000293855206109583	-0.00425158534198999	-0.00587495695799589	0.000943203864153475
975	111.17822265625	-9.29055595397949	-6.36978054046631	-0.00100484199356288	-0.000355493422830477	-0.00847235135734081	-3.08191010844894e-05
976	107.931480407715	-9.29055595397949	-6.17497587203979	0.00678734155371785	0.00451462110504508	-0.00717365415766835	0.00841071270406246
977	109.230178833008	-9.29055595397949	-6.17497587203979	-0.0130177913233638	0.00126787810586393	0.00418994715437293	0.00256657530553639
978	109.879524230957	-9.29055595397949	-5.98017120361328	-0.00717365415766835	0.00678734155371785	-0.00782300252467394	0.0022419011220336
979	111.17822265625	-9.61522960662842	-5.85030126571655	-0.00977104809135199	0.00743668992072344	0.00159255252219737	-0.000355493422830477
980	113.126274108887	-9.29055595397949	-5.98017120361328	0.00451462110504508	-0.00132951640989631	0.00321592413820326	-0.000355493422830477
981	113.775619506836	-10.5892524719238	-6.23991060256958	0.01100810803473	-0.00230353930965066	-0.0123684434220195	0.00386527273803949
982	113.126274108887	-9.61522960662842	-6.17497587203979	-0.00749832857400179	0.0103587592020631	-0.00197886489331722	-0.0026282137259841
983	112.476921081543	-9.61522960662842	-6.04510593414307	0.0106834331527352	0.00873538758605719	-0.0120437685400248	-3.08191010844894e-05
984	113.126274108887	-9.93990421295166	-5.98017120361328	-0.00522560812532902	0.00646266713738441	0.000293855206109583	-0.00652430532500148
985	111.827575683594	-9.61522960662842	-6.49965000152588	-0.00165419070981443	0.00970941036939621	0.0269171483814716	0.00516396993771195
986	111.827575683594	-9.29055595397949	-6.36978054046631	0.00646266713738441	0.00678734155371785	0.0704235062003136	-0.00392691092565656
987	113.126274108887	-10.5892524719238	-6.17497587203979	-0.00230353930965066	0.00678734155371785	0.0762676447629929	0.00289124972186983
988	113.126274108887	-10.9139270782471	-6.17497587203979	-0.00717365415766835	0.00451462110504508	0.0353586822748184	0.00321592413820326
989	112.476921081543	-10.5892524719238	-6.04510593414307	0.00451462110504508	0.00256657530553639	0.0126314787194133	0.00516396993771195
990	113.126274108887	-9.29055595397949	-5.98017120361328	-0.00457625929266214	-0.000355493422830477	-0.0237320438027382	0.00613799272105098
991	112.476921081543	-8.96588134765625	-5.98017120361328	-0.00425158534198999	0.00808603875339031	-0.0370436906814575	0.00321592413820326
992	113.126274108887	-10.9139270782471	-6.17497587203979	0.00548864435404539	-0.00912170019000769	-0.048407293856144	-0.00165419070981443
993	110.528877258301	-9.93990421295166	-6.30484533309937	0.00581331877037883	-0.00522560812532902	-0.0406151078641415	-0.00587495695799589
994	113.126274108887	-12.2126245498657	-5.9152364730835	0.000943203864153475	-0.0195112787187099	-0.0461345724761486	-0.000680167751852423
995	112.476921081543	-11.2386016845703	-6.62951993942261	-0.000355493422830477	-0.00555028254166245	-0.03444629535079	0.0022419011220336
996	110.528877258301	-10.2645788192749	-6.17497587203979	-0.00522560812532902	-0.00912170019000769	-0.0282774847000837	0.00126787810586393
997	111.827575683594	-9.61522960662842	-5.9152364730835	0.000618529506027699	0.00646266713738441	-0.0230826959013939	-0.00165419070981443
998	111.827575683594	-9.29055595397949	-6.36978054046631	-0.00555028254166245	-0.0026282137259841	-0.0175632312893867	-0.00457625929266214
999	112.476921081543	-9.61522960662842	-6.49965000152588	0.00483929552137852	-0.00197886489331722	-0.0136671401560307	0.000943203864153475
1000	111.827575683594	-9.93990421295166	-6.23991060256958	-0.00652430532500148	-0.00295288790948689	-0.0133424662053585	-0.00100484199356288
1001	111.827575683594	-10.5892524719238	-6.11004114151001	-0.00555028254166245	0.00873538758605719	-0.0169138833880424	0.00191722682211548
1002	110.528877258301	-9.93990421295166	-5.9152364730835	-0.00327756232582033	-0.000355493422830477	-0.0185372550040483	-0.00132951640989631
1003	109.879524230957	-9.61522960662842	-5.85030126571655	-0.0026282137259841	0.00386527273803949	-0.0230826959013939	0.000618529506027699
1004	113.126274108887	-9.93990421295166	-6.04510593414307	0.00841071270406246	0.00126787810586393	-0.0191866029053926	-0.00360223650932312
1005	111.17822265625	-9.29055595397949	-6.43471527099609	0.00743668992072344	-0.00587495695799589	-0.00652430532500148	-0.00132951640989631
1006	111.827575683594	-9.29055595397949	-6.43471527099609	0.0022419011220336	0.000943203864153475	0.00386527273803949	-0.00522560812532902
1007	111.827575683594	-9.29055595397949	-6.17497587203979	0.00354059832170606	0.000943203864153475	0.00581331877037883	-3.08191010844894e-05
1008	112.476921081543	-10.2645788192749	-6.11004114151001	0.000943203864153475	0.00613799272105098	0.000618529506027699	-0.00100484199356288
1009	110.528877258301	-9.61522960662842	-6.23991060256958	-0.00132951640989631	-0.000680167751852423	0.00354059832170606	0.000293855206109583
1010	112.476921081543	-9.61522960662842	-6.43471527099609	0.0106834331527352	-0.00360223650932312	0.00321592413820326	0.00354059832170606
1011	112.476921081543	-9.61522960662842	-6.88925933837891	-0.00230353930965066	-0.00197886489331722	0.0230210572481155	0.00126787810586393
1012	111.17822265625	-9.93990421295166	-6.43471527099609	0.00418994715437293	-0.000355493422830477	0.0207483377307653	-0.00360223650932312
1013	111.827575683594	-9.29055595397949	-6.43471527099609	0.01100810803473	-0.000680167751852423	0.0200989879667759	0.00159255252219737
1014	113.126274108887	-10.5892524719238	-5.9152364730835	0.00418994715437293	-0.00587495695799589	0.029189869761467	-0.00295288790948689
1015	112.476921081543	-10.5892524719238	-6.04510593414307	0.00321592413820326	-0.00879702530801296	0.0717222020030022	0.00386527273803949
1016	111.827575683594	-10.2645788192749	-6.11004114151001	0.00191722682211548	-0.00587495695799589	0.0960727781057358	0.00581331877037883
1017	111.827575683594	-10.5892524719238	-6.36978054046631	-0.000680167751852423	-0.00165419070981443	0.0697741582989693	-0.00619963090866804
1018	111.827575683594	-11.2386016845703	-6.43471527099609	0.0194496400654316	-0.00684897974133492	0.0496443510055542	-0.000355493422830477
1019	112.476921081543	-10.2645788192749	-6.43471527099609	-0.0117190945893526	-0.0120437685400248	0.00516396993771195	0.00386527273803949
1020	113.126274108887	-10.5892524719238	-6.23991060256958	-0.00197886489331722	-0.00230353930965066	-0.00230353930965066	0.0022419011220336
1021	113.775619506836	-10.5892524719238	-5.98017120361328	-0.00555028254166245	0.000943203864153475	-0.0406151078641415	0.00646266713738441
1022	111.827575683594	-9.93990421295166	-5.85030126571655	0.0142548503354192	0.0142548503354192	-0.0542514286935329	-0.00197886489331722
1023	111.17822265625	-9.29055595397949	-6.36978054046631	0.012956153601408	0.00548864435404539	-0.0419138073921204	0.00354059832170606
1024	111.827575683594	-10.9139270782471	-6.17497587203979	-0.00782300252467394	0.00678734155371785	-0.0610695891082287	0.00289124972186983
1025	111.827575683594	-10.2645788192749	-6.23991060256958	-0.00717365415766835	0.00126787810586393	-0.0467839203774929	0.00321592413820326
1026	109.879524230957	-9.93990421295166	-6.36978054046631	-0.0100957229733467	0.012956153601408	-0.0474332682788372	0.00516396993771195
1027	109.230178833008	-9.61522960662842	-6.23991060256958	-0.00555028254166245	0.0100340843200684	-0.0389917381107807	-0.00100484199356288
1028	110.528877258301	-9.29055595397949	-6.04510593414307	-0.0110697457566857	0.00548864435404539	-0.0373683646321297	-0.000355493422830477
1029	111.17822265625	-9.29055595397949	-6.17497587203979	0.00191722682211548	0.00906006153672934	-0.039641086012125	-0.000355493422830477
1030	113.126274108887	-10.2645788192749	-6.49965000152588	0.00256657530553639	-0.0026282137259841	-0.0286021586507559	-0.00684897974133492
1031	113.126274108887	-10.2645788192749	-6.23991060256958	0.00483929552137852	0.00321592413820326	-0.00717365415766835	-0.00587495695799589
1032	111.827575683594	-9.61522960662842	-6.17497587203979	-0.0107450718060136	0.00970941036939621	-0.00230353930965066	-0.00490093370899558
1033	112.476921081543	-9.29055595397949	-6.75938940048218	-0.00230353930965066	-0.00652430532500148	0.000618529506027699	-0.00327756232582033
1034	112.476921081543	-10.2645788192749	-6.36978054046631	0.00256657530553639	-0.00165419070981443	-0.00392691092565656	-0.00327756232582033
1035	113.126274108887	-10.5892524719238	-6.11004114151001	-0.0120437685400248	-0.000355493422830477	0.00483929552137852	-0.00522560812532902
1036	112.476921081543	-9.61522960662842	-6.69445466995239	0.00289124972186983	0.00191722682211548	0.00581331877037883	0.000943203864153475
1037	112.476921081543	-9.61522960662842	-6.49965000152588	0.00191722682211548	0.00191722682211548	0.0132808275520802	0.00386527273803949
1038	111.17822265625	-8.96588134765625	-6.30484533309937	-0.00197886489331722	0.00483929552137852	0.0103587592020631	0.00321592413820326
1039	112.476921081543	-9.93990421295166	-6.30484533309937	0.00873538758605719	-0.00197886489331722	0.012956153601408	-0.00230353930965066
1040	112.476921081543	-9.93990421295166	-6.17497587203979	0.0022419011220336	0.00191722682211548	0.00873538758605719	-0.00230353930965066
1041	113.126274108887	-11.2386016845703	-5.59056186676025	0.0158782228827477	0.00126787810586393	0.0136055024340749	0.000293855206109583
1042	111.17822265625	-11.2386016845703	-6.30484533309937	-0.0026282137259841	-0.00392691092565656	0.00808603875339031	0.000943203864153475
1043	112.476921081543	-10.5892524719238	-6.23991060256958	-0.00197886489331722	-0.00197886489331722	-0.00165419070981443	0.00191722682211548
1044	111.17822265625	-11.5632753372192	-5.52562713623047	0.00581331877037883	-0.00327756232582033	0.00548864435404539	0.00483929552137852
1045	113.126274108887	-10.5892524719238	-6.11004114151001	-0.00327756232582033	-0.00912170019000769	0.00126787810586393	0.00418994715437293
1046	113.126274108887	-9.29055595397949	-6.17497587203979	0.00841071270406246	0.0106834331527352	0.00548864435404539	0.00159255252219737
1047	111.17822265625	-8.64120674133301	-6.11004114151001	-0.0139918150380254	0.0197743140161037	0.000293855206109583	-0.00457625929266214
1048	113.126274108887	-9.29055595397949	-6.04510593414307	0.00841071270406246	0.00126787810586393	-0.00165419070981443	-0.00132951640989631
1049	109.230178833008	-8.96588134765625	-6.36978054046631	-0.00100484199356288	-0.00132951640989631	-0.0120437685400248	-0.00814767740666866
1050	110.528877258301	-10.2645788192749	-6.04510593414307	-0.00360223650932312	-0.00230353930965066	-0.00327756232582033	0.000943203864153475
1051	110.528877258301	-10.5892524719238	-5.98017120361328	0.000618529506027699	-0.00100484199356288	-0.0026282137259841	0.00256657530553639
1052	109.230178833008	-9.29055595397949	-6.11004114151001	-0.00490093370899558	0.00354059832170606	-0.00327756232582033	-0.00360223650932312
1053	111.17822265625	-9.61522960662842	-6.17497587203979	0.020423661917448	0.00613799272105098	0.00126787810586393	-3.08191010844894e-05
1054	111.17822265625	-9.29055595397949	-5.9152364730835	0.0100340843200684	0.00289124972186983	-0.0120437685400248	0.00906006153672934
1055	114.424964904785	-10.5892524719238	-6.17497587203979	-0.0165892094373703	0.00126787810586393	-0.0172385573387146	0.00191722682211548
1056	112.476921081543	-8.64120674133301	-6.75938940048218	-0.000680167751852423	-0.00165419070981443	-0.0120437685400248	-0.00100484199356288
1057	112.476921081543	-9.29055595397949	-6.43471527099609	-0.00490093370899558	0.0106834331527352	-0.017887907102704	0.000293855206109583
1058	111.17822265625	-8.64120674133301	-6.43471527099609	0.00418994715437293	0.00483929552137852	-0.00295288790948689	-0.0026282137259841
1059	112.476921081543	-8.96588134765625	-6.49965000152588	0.00873538758605719	0.0022419011220336	0.00191722682211548	-0.00165419070981443
1060	113.775619506836	-10.2645788192749	-6.04510593414307	-0.00652430532500148	0.00386527273803949	-0.0026282137259841	-0.0026282137259841
1061	113.775619506836	-10.5892524719238	-6.36978054046631	-0.00132951640989631	0.00743668992072344	0.00841071270406246	0.00321592413820326
1062	111.827575683594	-8.64120674133301	-6.75938940048218	-3.08191010844894e-05	0.00289124972186983	-0.00132951640989631	-0.00522560812532902
1063	113.126274108887	-9.29055595397949	-6.62951993942261	0.0136055024340749	0.00906006153672934	0.013930176384747	-0.00295288790948689
1064	112.476921081543	-9.61522960662842	-6.36978054046631	0.0123068047687411	-0.00425158534198999	0.00970941036939621	0.00743668992072344
1065	113.775619506836	-10.2645788192749	-6.17497587203979	-0.00587495695799589	0.000293855206109583	0.00126787810586393	0.00321592413820326
1066	114.424964904785	-10.9139270782471	-5.9152364730835	0.00289124972186983	-0.00587495695799589	0.0113327819854021	0.00841071270406246
1067	112.476921081543	-10.2645788192749	-6.36978054046631	-0.00717365415766835	-0.00165419070981443	0.00126787810586393	0.00256657530553639
1068	112.476921081543	-10.2645788192749	-6.30484533309937	0.0272418223321438	-0.0120437685400248	0.00126787810586393	-0.00197886489331722
1069	113.126274108887	-10.5892524719238	-6.30484533309937	0.01847561635077	-0.00360223650932312	-0.00327756232582033	-0.00230353930965066
1070	113.775619506836	-10.9139270782471	-6.23991060256958	0.00256657530553639	-0.00425158534198999	0.0158782228827477	0.00126787810586393
1071	112.476921081543	-9.93990421295166	-5.98017120361328	0.00516396993771195	0.000618529506027699	0.0275664981454611	-0.00100484199356288
1072	111.17822265625	-8.96588134765625	-6.11004114151001	0.00321592413820326	-0.000355493422830477	0.0210730116814375	-0.00165419070981443
1073	113.775619506836	-9.93990421295166	-5.9152364730835	0.00970941036939621	0.000293855206109583	0.00873538758605719	-0.00100484199356288
1074	110.528877258301	-9.29055595397949	-6.56458520889282	-0.00132951640989631	-3.08191010844894e-05	0.00743668992072344	-0.00392691092565656
1075	113.126274108887	-10.2645788192749	-6.36978054046631	0.00873538758605719	0.00418994715437293	-0.0104203969240189	0.000293855206109583
1076	110.528877258301	-10.2645788192749	-6.30484533309937	0.00289124972186983	0.000943203864153475	-0.0107450718060136	-0.000355493422830477
1077	109.230178833008	-9.29055595397949	-6.23991060256958	-0.00230353930965066	0.00354059832170606	-0.0201606266200542	-0.00555028254166245
1078	109.879524230957	-8.64120674133301	-6.30484533309937	0.0022419011220336	0.00548864435404539	-0.0100957229733467	0.00126787810586393
1079	112.476921081543	-9.61522960662842	-5.9152364730835	0.00970941036939621	0.000293855206109583	-0.0113944197073579	-0.00327756232582033
1080	113.775619506836	-9.93990421295166	-6.04510593414307	0.000293855206109583	-0.00295288790948689	-0.0130177913233638	-0.00100484199356288
1081	113.126274108887	-9.61522960662842	-6.30484533309937	0.0197743140161037	0.0022419011220336	-0.00879702530801296	-3.08191010844894e-05
1082	112.476921081543	-9.29055595397949	-5.98017120361328	0.01100810803473	0.00418994715437293	-0.0104203969240189	0.00354059832170606
1083	112.476921081543	-9.93990421295166	-6.30484533309937	0.000618529506027699	0.00841071270406246	-0.0123684434220195	0.00418994715437293
1084	113.126274108887	-8.96588134765625	-6.49965000152588	0.00711201597005129	0.00483929552137852	-0.0113944197073579	0.00159255252219737
1085	113.126274108887	-9.61522960662842	-6.36978054046631	-0.00814767740666866	0.00354059832170606	-0.0100957229733467	0.00191722682211548
1086	115.074317932129	-9.93990421295166	-6.17497587203979	0.0149041991680861	0.00159255252219737	-0.00814767740666866	0.000943203864153475
1087	113.775619506836	-9.61522960662842	-6.43471527099609	0.0301638916134834	0.00191722682211548	-0.0139918150380254	-0.00555028254166245
1088	113.775619506836	-10.2645788192749	-6.23991060256958	0.0213976856321096	0.00483929552137852	-0.0113944197073579	-3.08191010844894e-05
1089	113.126274108887	-10.9139270782471	-6.23991060256958	-0.0133424662053585	0.00126787810586393	-0.021459324285388	-0.00490093370899558
1090	112.476921081543	-10.2645788192749	-6.11004114151001	0.000293855206109583	-0.00749832857400179	-0.0130177913233638	0.00289124972186983
1091	111.827575683594	-9.93990421295166	-5.98017120361328	-0.0107450718060136	-0.0126931173726916	-0.00327756232582033	0.00548864435404539
1092	111.827575683594	-10.5892524719238	-6.04510593414307	0.000943203864153475	-0.00782300252467394	0.00289124972186983	-0.00717365415766835
1093	113.126274108887	-11.5632753372192	-6.30484533309937	0.0155535480007529	-0.0130177913233638	0.00451462110504508	-0.00295288790948689
1094	111.17822265625	-9.29055595397949	-6.49965000152588	-0.000355493422830477	-0.00392691092565656	0.00418994715437293	0.000293855206109583
1095	113.775619506836	-11.2386016845703	-6.17497587203979	0.00906006153672934	-0.00522560812532902	-0.00717365415766835	0.0022419011220336
1096	111.827575683594	-9.93990421295166	-6.43471527099609	0.00126787810586393	0.00321592413820326	0.0132808275520802	-0.00522560812532902
1097	111.17822265625	-9.29055595397949	-6.17497587203979	-0.00879702530801296	0.000293855206109583	0.0223717093467712	0.00354059832170606
1098	111.827575683594	-9.61522960662842	-6.04510593414307	-0.00327756232582033	-0.00392691092565656	0.0136055024340749	-0.00652430532500148
1099	109.879524230957	-9.61522960662842	-6.11004114151001	0.00808603875339031	0.000618529506027699	-0.00132951640989631	-0.00295288790948689
1100	111.17822265625	-10.5892524719238	-6.23991060256958	-0.0230826959013939	-0.00392691092565656	0.00711201597005129	0.00354059832170606
1101	111.827575683594	-10.5892524719238	-6.11004114151001	0.012956153601408	0.00418994715437293	0.025618452578783	0.000943203864153475
1102	111.17822265625	-9.61522960662842	-6.62951993942261	-0.00100484199356288	0.0103587592020631	0.052891094237566	0.00711201597005129
1103	112.476921081543	-10.2645788192749	-6.04510593414307	0.000293855206109583	0.0145795252174139	0.045423585921526	0.000943203864153475
1104	112.476921081543	-9.61522960662842	-6.11004114151001	-0.000355493422830477	0.00613799272105098	0.0188002903014421	0.00191722682211548
1105	110.528877258301	-8.96588134765625	-5.9152364730835	0.00516396993771195	-0.00392691092565656	-0.00717365415766835	-0.0026282137259841
1106	113.775619506836	-10.5892524719238	-6.23991060256958	0.00678734155371785	0.00808603875339031	-0.0198359526693821	0.00354059832170606
1107	113.126274108887	-10.2645788192749	-6.43471527099609	-0.000680167751852423	0.00354059832170606	-0.0334722734987736	0.00159255252219737
1108	111.827575683594	-10.5892524719238	-6.23991060256958	0.0123068047687411	-0.00295288790948689	-0.0299008563160896	0.00126787810586393
1109	113.126274108887	-10.5892524719238	-6.23991060256958	0.00646266713738441	0.00451462110504508	-0.0224333461374044	0.00483929552137852
1110	111.17822265625	-9.29055595397949	-6.23991060256958	0.011982130818069	0.00516396993771195	-0.0182125810533762	-0.000680167751852423
1111	114.424964904785	-9.93990421295166	-5.78536653518677	0.00483929552137852	-0.0026282137259841	-0.00619963090866804	0.000293855206109583
1112	111.827575683594	-9.29055595397949	-6.30484533309937	0.0100340843200684	0.000943203864153475	-0.0110697457566857	0.0022419011220336
1113	113.775619506836	-10.9139270782471	-6.17497587203979	0.0100340843200684	-0.00425158534198999	-0.0100957229733467	-0.00360223650932312
1114	111.827575683594	-9.93990421295166	-6.30484533309937	0.0171769186854362	-0.00652430532500148	-0.0152905117720366	-0.00490093370899558
1115	113.775619506836	-11.5632753372192	-5.98017120361328	-0.0026282137259841	-0.0165892094373703	-0.0224333461374044	-0.00132951640989631
1116	113.126274108887	-11.8879499435425	-6.04510593414307	-0.00977104809135199	0.00159255252219737	-0.0156151866540313	0.00386527273803949
1117	113.126274108887	-11.2386016845703	-5.98017120361328	-0.0133424662053585	-0.00522560812532902	-0.00165419070981443	0.00548864435404539
1118	111.827575683594	-9.61522960662842	-6.11004114151001	0.00548864435404539	0.00483929552137852	-0.00717365415766835	-0.00295288790948689
1119	112.476921081543	-10.5892524719238	-6.30484533309937	-0.00490093370899558	-0.00197886489331722	-0.00392691092565656	-0.00619963090866804
1120	113.126274108887	-10.5892524719238	-6.43471527099609	0.00613799272105098	0.00646266713738441	-0.00165419070981443	0.00418994715437293
1121	111.827575683594	-9.93990421295166	-6.17497587203979	-0.00230353930965066	0.00581331877037883	0.00548864435404539	0.00159255252219737
1122	112.476921081543	-9.93990421295166	-6.23991060256958	-0.0126931173726916	0.00776136433705688	-0.00360223650932312	-0.00457625929266214
1123	111.827575683594	-10.2645788192749	-5.9152364730835	-0.00392691092565656	0.00613799272105098	-0.00587495695799589	0.00126787810586393
1124	109.230178833008	-9.61522960662842	-6.43471527099609	-0.00749832857400179	0.000618529506027699	0.00321592413820326	0.0022419011220336
1125	109.230178833008	-8.96588134765625	-6.49965000152588	-0.000355493422830477	-0.00684897974133492	0.00256657530553639	-0.00392691092565656
1126	111.17822265625	-10.5892524719238	-6.17497587203979	-3.08191010844894e-05	0.011982130818069	-0.00197886489331722	0.00159255252219737
1127	112.476921081543	-10.5892524719238	-6.23991060256958	-0.00490093370899558	0.00906006153672934	0.00418994715437293	-0.00100484199356288
1128	113.126274108887	-10.5892524719238	-5.98017120361328	-0.0162645354866982	0.00256657530553639	0.00191722682211548	-0.00425158534198999
1129	113.775619506836	-10.5892524719238	-6.04510593414307	-0.0156151866540313	0.00354059832170606	-0.00360223650932312	-0.000680167751852423
1130	112.476921081543	-9.61522960662842	-6.23991060256958	-0.00230353930965066	0.000293855206109583	-0.00944637414067984	-0.0026282137259841
1131	111.827575683594	-9.29055595397949	-6.43471527099609	0.0213976856321096	0.00354059832170606	0.000943203864153475	0.00321592413820326
1132	112.476921081543	-9.29055595397949	-6.69445466995239	0.00938473641872406	-0.00587495695799589	0.00711201597005129	-0.00197886489331722
1133	113.775619506836	-10.5892524719238	-6.43471527099609	0.00483929552137852	-0.00425158534198999	0.000943203864153475	-0.00457625929266214
1134	111.827575683594	-8.64120674133301	-6.56458520889282	0.00711201597005129	-0.0026282137259841	-0.00165419070981443	-0.00132951640989631
1135	112.476921081543	-10.5892524719238	-5.98017120361328	0.00354059832170606	-0.0026282137259841	0.000943203864153475	0.00159255252219737
1136	113.126274108887	-9.93990421295166	-5.85030126571655	-0.0123684434220195	0.00451462110504508	-0.00360223650932312	-3.08191010844894e-05
1137	112.476921081543	-10.5892524719238	-5.98017120361328	-0.00782300252467394	0.00516396993771195	-0.00132951640989631	-0.0130177913233638
1138	113.775619506836	-10.2645788192749	-6.43471527099609	0.00386527273803949	0.00483929552137852	-0.00619963090866804	-0.00165419070981443
1139	112.476921081543	-11.5632753372192	-6.23991060256958	0.01100810803473	-3.08191010844894e-05	-0.00619963090866804	0.0022419011220336
1140	113.775619506836	-11.2386016845703	-6.11004114151001	-0.000680167751852423	-0.00814767740666866	-0.00230353930965066	-0.00490093370899558
1141	111.17822265625	-10.9139270782471	-6.11004114151001	-0.0107450718060136	-0.00230353930965066	0.0308132413774729	0.00678734155371785
1142	114.424964904785	-11.2386016845703	-5.78536653518677	0.000943203864153475	0.00321592413820326	0.0421768426895142	-0.00132951640989631
1143	113.126274108887	-9.93990421295166	-5.85030126571655	-0.00132951640989631	0.00711201597005129	0.0908779874444008	-0.00230353930965066
1144	112.476921081543	-9.93990421295166	-6.36978054046631	-0.00132951640989631	0.00743668992072344	0.117501281201839	-0.0026282137259841
1145	110.528877258301	-9.61522960662842	-5.78536653518677	0.0022419011220336	-0.00522560812532902	0.094449408352375	-0.00197886489331722
1146	109.879524230957	-10.2645788192749	-5.98017120361328	0.0149041991680861	0.00581331877037883	0.0600339286029339	0.00711201597005129
1147	111.17822265625	-10.2645788192749	-5.52562713623047	0.00613799272105098	0.00483929552137852	0.0317872650921345	-0.00327756232582033
1148	109.879524230957	-10.5892524719238	-5.85030126571655	0.00289124972186983	0.00646266713738441	-0.0260047651827335	-0.00295288790948689
1149	109.230178833008	-10.2645788192749	-5.78536653518677	-0.0211346503347158	0.00159255252219737	-0.0711344927549362	-3.08191010844894e-05
1150	111.17822265625	-9.61522960662842	-6.49965000152588	-0.0120437685400248	-0.00132951640989631	-0.0967837646603584	0.00126787810586393
1151	110.528877258301	-9.61522960662842	-6.43471527099609	-0.00425158534198999	0.00159255252219737	-0.0857448354363441	0.000618529506027699
1152	111.17822265625	-8.64120674133301	-6.43471527099609	0.00256657530553639	0.00613799272105098	-0.0818487480282784	0.00743668992072344
1153	113.126274108887	-10.9139270782471	-6.43471527099609	0.000943203864153475	0.00126787810586393	-0.0659397020936012	0.00126787810586393
1154	111.17822265625	-8.64120674133301	-6.62951993942261	0.013930176384747	-0.00295288790948689	-0.0461345724761486	-0.00197886489331722
1155	111.17822265625	-10.5892524719238	-6.23991060256958	-0.00555028254166245	0.00418994715437293	-0.0256800893694162	0.000618529506027699
1156	113.775619506836	-10.5892524719238	-6.17497587203979	-0.0185372550040483	0.00354059832170606	-0.023407369852066	0.000293855206109583
1157	112.476921081543	-10.5892524719238	-6.62951993942261	0.0022419011220336	0.00289124972186983	-0.0273034609854221	-0.0026282137259841
1158	113.126274108887	-9.61522960662842	-6.56458520889282	0.0022419011220336	-0.00522560812532902	-0.0217839982360601	0.000618529506027699
1159	112.476921081543	-9.93990421295166	-6.23991060256958	0.0262678004801273	-0.00360223650932312	-0.023407369852066	0.00321592413820326
1160	113.126274108887	-10.5892524719238	-6.04510593414307	-0.00944637414067984	0.00581331877037883	-0.0107450718060136	0.00191722682211548
1161	111.17822265625	-10.2645788192749	-5.9152364730835	-3.08191010844894e-05	0.00906006153672934	-0.0133424662053585	-0.00165419070981443
1162	113.126274108887	-11.2386016845703	-5.78536653518677	-0.00132951640989631	0.00321592413820326	-0.0211346503347158	-0.00132951640989631
1163	112.476921081543	-10.9139270782471	-6.30484533309937	-3.08191010844894e-05	0.00711201597005129	-0.00457625929266214	-0.00749832857400179
1164	113.126274108887	-11.5632753372192	-6.36978054046631	-0.000355493422830477	-0.00619963090866804	-0.00327756232582033	-0.00132951640989631
1165	111.17822265625	-10.5892524719238	-6.36978054046631	0.00970941036939621	-0.00490093370899558	-0.000680167751852423	0.00451462110504508
1166	110.528877258301	-10.5892524719238	-5.98017120361328	-0.0139918150380254	-0.00165419070981443	-0.000680167751852423	0.00548864435404539
1167	112.476921081543	-10.2645788192749	-6.04510593414307	-0.00230353930965066	0.00289124972186983	0.00841071270406246	0.00354059832170606
1168	111.827575683594	-10.2645788192749	-5.72043180465698	0.00386527273803949	0.00354059832170606	0.0123068047687411	-0.00295288790948689
1169	112.476921081543	-9.29055595397949	-6.36978054046631	0.0123068047687411	-3.08191010844894e-05	0.00711201597005129	0.00159255252219737
1170	110.528877258301	-9.29055595397949	-6.43471527099609	-0.0152905117720366	-0.00132951640989631	0.012956153601408	-0.00327756232582033
1171	109.879524230957	-9.93990421295166	-6.36978054046631	-0.0136671401560307	0.00678734155371785	0.0152288740500808	0.00386527273803949
1172	110.528877258301	-10.2645788192749	-6.11004114151001	0.000943203864153475	-0.00587495695799589	0.0158782228827477	0.00126787810586393
1173	110.528877258301	-10.2645788192749	-6.30484533309937	0.000943203864153475	0.00451462110504508	0.00516396993771195	-0.00230353930965066
1174	108.580833435059	-9.29055595397949	-6.36978054046631	-0.000680167751852423	-0.00327756232582033	-0.00197886489331722	0.00483929552137852
1175	111.17822265625	-10.5892524719238	-5.9152364730835	0.00159255252219737	-0.00684897974133492	-0.00782300252467394	0.00646266713738441
1176	113.126274108887	-10.2645788192749	-6.30484533309937	0.0100340843200684	0.000293855206109583	-0.00814767740666866	0.000293855206109583
1177	111.17822265625	-9.29055595397949	-6.36978054046631	-0.00425158534198999	0.00191722682211548	-0.00490093370899558	0.000618529506027699
1178	112.476921081543	-9.29055595397949	-6.43471527099609	0.0282158460468054	-0.00392691092565656	-0.00327756232582033	0.000943203864153475
1179	111.827575683594	-9.29055595397949	-6.56458520889282	-0.00587495695799589	-0.00132951640989631	0.00256657530553639	-3.08191010844894e-05
1180	113.126274108887	-9.61522960662842	-6.30484533309937	0.00418994715437293	-0.00457625929266214	-0.00717365415766835	0.0103587592020631
1181	113.126274108887	-10.2645788192749	-6.04510593414307	-0.0201606266200542	0.0103587592020631	-0.000355493422830477	0.00321592413820326
1182	115.074317932129	-9.93990421295166	-6.43471527099609	0.0197743140161037	0.00256657530553639	-0.00652430532500148	-0.00457625929266214
1183	111.17822265625	-9.29055595397949	-6.43471527099609	-0.0253554154187441	0.0103587592020631	-0.00619963090866804	-0.00100484199356288
1184	113.126274108887	-10.5892524719238	-6.04510593414307	-0.00327756232582033	0.000943203864153475	-0.0117190945893526	-0.00490093370899558
1185	112.476921081543	-10.5892524719238	-6.11004114151001	0.000293855206109583	0.000943203864153475	-0.0026282137259841	0.00354059832170606
1186	113.775619506836	-10.9139270782471	-5.9152364730835	0.0233457311987877	0.00906006153672934	0.00841071270406246	0.00159255252219737
1187	114.424964904785	-11.2386016845703	-5.78536653518677	-0.0130177913233638	0.00126787810586393	-0.000355493422830477	-0.00132951640989631
1188	113.775619506836	-11.5632753372192	-6.23991060256958	0.00646266713738441	-0.00425158534198999	0.000293855206109583	-0.00360223650932312
1189	113.775619506836	-11.8879499435425	-6.11004114151001	0.0145795252174139	-0.0139918150380254	-0.00619963090866804	-0.000355493422830477
1190	111.17822265625	-10.9139270782471	-6.23991060256958	-0.0126931173726916	-0.0107450718060136	-0.00717365415766835	0.00613799272105098
1191	113.126274108887	-10.2645788192749	-6.30484533309937	-0.0172385573387146	0.0022419011220336	0.00516396993771195	-0.00425158534198999
1192	111.827575683594	-9.29055595397949	-6.17497587203979	0.00938473641872406	-0.00360223650932312	0.0314625911414623	-0.00684897974133492
1193	113.775619506836	-10.5892524719238	-5.6554970741272	0.011982130818069	0.000293855206109583	0.06393001973629	0.000293855206109583
1194	111.17822265625	-9.29055595397949	-6.17497587203979	-0.00814767740666866	0.00159255252219737	0.0421768426895142	-0.00457625929266214
1195	112.476921081543	-10.5892524719238	-6.17497587203979	0.0100340843200684	0.00386527273803949	0.0246444288641214	-0.00165419070981443
1196	111.17822265625	-9.93990421295166	-6.56458520889282	-0.00555028254166245	0.00418994715437293	0.0136055024340749	0.000293855206109583
1197	108.580833435059	-8.96588134765625	-6.49965000152588	0.0162028968334198	0.0113327819854021	-0.00879702530801296	0.00646266713738441
1198	109.230178833008	-9.29055595397949	-6.36978054046631	-0.00425158534198999	0.00289124972186983	-0.0256800893694162	-0.00717365415766835
1199	109.879524230957	-9.29055595397949	-6.04510593414307	-0.00944637414067984	-3.08191010844894e-05	-0.02697878703475	0.0022419011220336
1200	111.827575683594	-9.29055595397949	-6.11004114151001	-0.00457625929266214	-0.0026282137259841	-0.0263294391334057	0.00613799272105098
1201	111.17822265625	-8.96588134765625	-5.98017120361328	-0.00132951640989631	0.00321592413820326	-0.0204853005707264	0.00548864435404539
1202	113.126274108887	-10.5892524719238	-6.11004114151001	-0.00295288790948689	0.00938473641872406	-0.0260047651827335	0.00776136433705688
1203	112.476921081543	-8.96588134765625	-6.43471527099609	-0.00392691092565656	-0.00165419070981443	-0.0221086721867323	-0.00132951640989631
1204	112.476921081543	-10.2645788192749	-6.04510593414307	-3.08191010844894e-05	0.00418994715437293	-0.0113944197073579	-0.00555028254166245
1205	113.775619506836	-10.5892524719238	-6.04510593414307	-0.00165419070981443	-3.08191010844894e-05	-0.0221086721867323	0.00743668992072344
1206	113.775619506836	-10.5892524719238	-6.11004114151001	-0.0110697457566857	0.00711201597005129	-0.0198359526693821	0.00126787810586393
1207	113.775619506836	-9.93990421295166	-6.30484533309937	-0.00879702530801296	0.00256657530553639	-0.00360223650932312	0.00548864435404539
1208	112.476921081543	-10.2645788192749	-6.11004114151001	-0.00392691092565656	-0.00295288790948689	0.00646266713738441	0.00289124972186983
1209	113.775619506836	-9.93990421295166	-6.17497587203979	-0.00392691092565656	0.00548864435404539	0.0197743140161037	-0.000355493422830477
1210	111.827575683594	-8.96588134765625	-6.11004114151001	-0.00717365415766835	-0.00132951640989631	0.0317872650921345	0.00646266713738441
1211	112.476921081543	-9.93990421295166	-5.98017120361328	-0.00392691092565656	-0.00132951640989631	0.0132808275520802	0.00159255252219737
1212	110.528877258301	-9.93990421295166	-6.30484533309937	0.00938473641872406	-0.00360223650932312	-0.00457625929266214	-0.00587495695799589
1213	113.126274108887	-11.5632753372192	-6.04510593414307	0.00970941036939621	-0.00197886489331722	-0.03444629535079	-0.000680167751852423
1214	112.476921081543	-10.9139270782471	-6.43471527099609	-0.0100957229733467	-0.0162645354866982	-0.0419138073921204	-0.00522560812532902
1215	111.17822265625	-10.2645788192749	-6.11004114151001	-0.00782300252467394	-0.00879702530801296	-0.0305502042174339	-0.00230353930965066
1216	113.775619506836	-11.2386016845703	-6.11004114151001	-0.00555028254166245	0.00386527273803949	-0.0195112787187099	0.0022419011220336
1217	112.476921081543	-10.5892524719238	-5.98017120361328	-0.00100484199356288	0.00289124972186983	-0.0120437685400248	0.000943203864153475
1218	113.775619506836	-10.9139270782471	-5.78536653518677	-0.00230353930965066	0.00548864435404539	-0.00782300252467394	-0.000680167751852423
1219	112.476921081543	-9.61522960662842	-6.04510593414307	0.00808603875339031	-3.08191010844894e-05	0.00159255252219737	-3.08191010844894e-05
1220	111.17822265625	-10.5892524719238	-6.17497587203979	0.00159255252219737	0.00418994715437293	0.00873538758605719	0.000293855206109583
1221	109.879524230957	-9.29055595397949	-6.49965000152588	-0.0188619289547205	0.00613799272105098	0.0142548503354192	0.000943203864153475
1222	108.580833435059	-9.61522960662842	-6.17497587203979	-0.0110697457566857	0.00646266713738441	0.0191249661147594	0.00678734155371785
1223	111.17822265625	-10.2645788192749	-6.04510593414307	-0.00847235135734081	0.00321592413820326	0.013930176384747	0.00516396993771195
1224	109.879524230957	-9.29055595397949	-6.11004114151001	-0.00912170019000769	-0.00327756232582033	0.00126787810586393	0.00191722682211548
1225	110.528877258301	-10.2645788192749	-5.98017120361328	-0.0120437685400248	-0.00132951640989631	0.00743668992072344	-0.000680167751852423
1226	113.126274108887	-10.9139270782471	-6.30484533309937	0.00678734155371785	0.00776136433705688	0.00548864435404539	-0.00295288790948689
1227	113.126274108887	-10.2645788192749	-6.30484533309937	-0.00944637414067984	0.00159255252219737	0.00289124972186983	-0.0104203969240189
1228	112.476921081543	-10.2645788192749	-6.11004114151001	0.0580858811736107	0.00126787810586393	0.000293855206109583	-0.00197886489331722
1229	113.775619506836	-10.5892524719238	-6.17497587203979	-0.0139918150380254	0.00581331877037883	-0.00717365415766835	-3.08191010844894e-05
1230	113.126274108887	-9.93990421295166	-5.6554970741272	0.00159255252219737	-0.00392691092565656	-0.00457625929266214	-0.00165419070981443
1231	111.17822265625	-9.61522960662842	-5.6554970741272	-0.0026282137259841	0.00678734155371785	0.00451462110504508	0.00289124972186983
1232	112.476921081543	-10.2645788192749	-6.69445466995239	0.00841071270406246	0.00418994715437293	0.0168522447347641	-0.0100957229733467
1233	113.775619506836	-10.5892524719238	-6.36978054046631	0.00516396993771195	0.00289124972186983	0.0145795252174139	0.00159255252219737
1234	111.17822265625	-9.61522960662842	-6.56458520889282	0.0123068047687411	-0.00587495695799589	0.00191722682211548	0.000293855206109583
1235	110.528877258301	-9.93990421295166	-6.30484533309937	-0.0195112787187099	-0.00652430532500148	0.011982130818069	0.00354059832170606
1236	113.775619506836	-10.9139270782471	-5.9152364730835	-0.00522560812532902	-0.00197886489331722	0.00321592413820326	0.00289124972186983
1237	112.476921081543	-10.9139270782471	-5.85030126571655	0.0136055024340749	0.000618529506027699	-0.00555028254166245	0.00126787810586393
1238	113.126274108887	-11.5632753372192	-6.11004114151001	0.0100340843200684	-0.00879702530801296	-0.00717365415766835	-0.00847235135734081
1239	113.126274108887	-11.8879499435425	-6.17497587203979	0.00873538758605719	-0.00782300252467394	-0.0172385573387146	-3.08191010844894e-05
1240	110.528877258301	-10.9139270782471	-6.17497587203979	0.0022419011220336	-0.00814767740666866	-0.00814767740666866	0.00321592413820326
1241	111.827575683594	-10.9139270782471	-6.36978054046631	0.0103587592020631	-3.08191010844894e-05	-0.00165419070981443	-0.00587495695799589
1242	111.827575683594	-9.61522960662842	-6.11004114151001	0.00808603875339031	0.00776136433705688	-0.00879702530801296	-0.00230353930965066
1243	113.126274108887	-10.9139270782471	-5.72043180465698	0.00711201597005129	0.00678734155371785	-0.0026282137259841	0.00678734155371785
1244	111.827575683594	-9.61522960662842	-6.49965000152588	0.00646266713738441	0.00386527273803949	0.00613799272105098	0.000293855206109583
1245	113.775619506836	-10.5892524719238	-6.17497587203979	0.00126787810586393	-0.00425158534198999	0.00386527273803949	-0.000355493422830477
1246	113.126274108887	-10.2645788192749	-6.11004114151001	-0.0126931173726916	0.01100810803473	0.00159255252219737	0.00516396993771195
1247	113.126274108887	-10.5892524719238	-6.11004114151001	-0.00619963090866804	0.00126787810586393	-0.00944637414067984	0.00191722682211548
1248	110.528877258301	-10.2645788192749	-6.56458520889282	-0.00522560812532902	0.000618529506027699	-0.00132951640989631	0.00191722682211548
1249	109.879524230957	-10.9139270782471	-5.78536653518677	-0.0152905117720366	0.00711201597005129	-0.0110697457566857	-0.00490093370899558
1250	111.827575683594	-10.5892524719238	-6.11004114151001	-0.00457625929266214	-0.00165419070981443	-0.00912170019000769	0.000943203864153475
1251	109.879524230957	-10.2645788192749	-6.17497587203979	-0.0100957229733467	0.00906006153672934	-0.000680167751852423	0.00451462110504508
1252	112.476921081543	-10.5892524719238	-5.78536653518677	-0.000680167751852423	0.00289124972186983	-0.00360223650932312	-0.00197886489331722
1253	112.476921081543	-10.9139270782471	-6.17497587203979	0.000943203864153475	0.00289124972186983	-0.00360223650932312	-0.00230353930965066
1254	113.775619506836	-9.93990421295166	-6.49965000152588	0.00970941036939621	-0.00717365415766835	-0.00165419070981443	-0.00522560812532902
1255	111.17822265625	-9.61522960662842	-6.23991060256958	0.00256657530553639	-0.00425158534198999	0.00743668992072344	-0.0026282137259841
1256	114.424964904785	-10.9139270782471	-6.17497587203979	-0.00490093370899558	0.00548864435404539	0.0428261905908585	-0.000355493422830477
1257	113.775619506836	-10.2645788192749	-6.43471527099609	0.00386527273803949	0.00159255252219737	0.0824364572763443	0.00646266713738441
1258	113.126274108887	-11.2386016845703	-6.30484533309937	0.00743668992072344	-0.0026282137259841	0.0554884895682335	-0.00522560812532902
1259	113.126274108887	-10.2645788192749	-6.36978054046631	0.00970941036939621	-0.00165419070981443	0.0226963832974434	0.000293855206109583
1260	111.827575683594	-9.93990421295166	-6.17497587203979	-0.0107450718060136	-0.00197886489331722	0.00191722682211548	0.00191722682211548
1261	111.17822265625	-9.29055595397949	-6.11004114151001	-0.00165419070981443	0.0149041991680861	-0.0143164889886975	-0.00132951640989631
1262	111.827575683594	-9.93990421295166	-5.98017120361328	0.00321592413820326	0.00776136433705688	-0.0136671401560307	-0.00327756232582033
1263	113.775619506836	-11.2386016845703	-6.23991060256958	0.00321592413820326	0.00808603875339031	-0.0120437685400248	0.00516396993771195
1264	111.17822265625	-10.2645788192749	-6.36978054046631	0.00613799272105098	-3.08191010844894e-05	-0.0230826959013939	0.00256657530553639
1265	112.476921081543	-12.2126245498657	-6.04510593414307	0.00256657530553639	-0.0107450718060136	-0.0376930385828018	0.00451462110504508
1266	113.126274108887	-11.5632753372192	-6.04510593414307	0.00483929552137852	0.00256657530553639	-0.0195112787187099	-0.00165419070981443
1267	113.775619506836	-12.2126245498657	-5.98017120361328	-0.00425158534198999	-0.00522560812532902	-0.0299008563160896	-0.00327756232582033
1268	113.126274108887	-10.5892524719238	-5.78536653518677	0.000618529506027699	-0.00100484199356288	-0.0185372550040483	-0.00587495695799589
1269	113.126274108887	-11.2386016845703	-5.98017120361328	-3.08191010844894e-05	0.00289124972186983	-0.0136671401560307	0.000293855206109583
1270	113.126274108887	-10.9139270782471	-6.11004114151001	0.0171769186854362	-0.00425158534198999	-0.0243813935667276	-3.08191010844894e-05
1271	111.17822265625	-9.61522960662842	-6.43471527099609	0.00776136433705688	0.00386527273803949	-0.02697878703475	-0.00392691092565656
1272	113.126274108887	-11.2386016845703	-6.56458520889282	0.00418994715437293	0.000618529506027699	-0.00944637414067984	-0.000680167751852423
1273	111.17822265625	-10.9139270782471	-6.30484533309937	0.0116574559360743	0.00516396993771195	-0.00717365415766835	-0.0026282137259841
1274	109.879524230957	-10.5892524719238	-6.23991060256958	-0.00230353930965066	0.00159255252219737	-0.0143164889886975	-0.00814767740666866
1275	109.230178833008	-9.93990421295166	-6.17497587203979	-0.0143164889886975	-0.000680167751852423	-0.00100484199356288	0.00256657530553639
1276	112.476921081543	-10.5892524719238	-6.23991060256958	0.00678734155371785	0.00191722682211548	-0.00132951640989631	0.000943203864153475
1277	112.476921081543	-10.2645788192749	-6.11004114151001	-0.00879702530801296	-0.000680167751852423	-0.00522560812532902	0.000618529506027699
1278	113.126274108887	-10.9139270782471	-6.11004114151001	0.0158782228827477	0.000943203864153475	-0.00587495695799589	-3.08191010844894e-05
1279	112.476921081543	-10.9139270782471	-6.17497587203979	0.011982130818069	-0.00327756232582033	-0.00360223650932312	-0.00782300252467394
1280	110.528877258301	-10.2645788192749	-6.11004114151001	-0.00132951640989631	0.000943203864153475	-0.00944637414067984	0.00743668992072344
1281	111.17822265625	-10.2645788192749	-6.11004114151001	-0.00100484199356288	0.013930176384747	0.000293855206109583	-3.08191010844894e-05
1282	113.126274108887	-10.2645788192749	-6.75938940048218	-0.00587495695799589	0.0116574559360743	-0.00977104809135199	-0.00717365415766835
1283	113.775619506836	-10.9139270782471	-6.43471527099609	0.00678734155371785	0.0106834331527352	-0.0107450718060136	0.00646266713738441
1284	111.827575683594	-9.61522960662842	-6.62951993942261	-0.00652430532500148	0.00516396993771195	0.000618529506027699	0.00191722682211548
1285	112.476921081543	-10.2645788192749	-6.30484533309937	0.0152288740500808	0.00191722682211548	0.00873538758605719	0.00191722682211548
1286	113.775619506836	-10.5892524719238	-5.98017120361328	-0.00522560812532902	0.00289124972186983	0.0181509424000978	-0.000680167751852423
1287	113.775619506836	-11.5632753372192	-5.72043180465698	0.00126787810586393	-0.00100484199356288	0.0132808275520802	0.00126787810586393
1288	113.775619506836	-10.9139270782471	-6.17497587203979	0.0171769186854362	0.00743668992072344	0.00841071270406246	0.00191722682211548
1289	112.476921081543	-11.8879499435425	-6.04510593414307	0.012956153601408	0.00126787810586393	0.000293855206109583	-0.00619963090866804
1290	111.827575683594	-12.2126245498657	-6.17497587203979	0.0103587592020631	-0.00749832857400179	0.00970941036939621	0.00126787810586393
1291	111.17822265625	-11.2386016845703	-6.30484533309937	0.00646266713738441	-0.0100957229733467	0.0282158460468054	-0.00522560812532902
1292	113.126274108887	-11.8879499435425	-6.11004114151001	0.0213976856321096	-0.0107450718060136	0.01847561635077	-0.00197886489331722
1293	112.476921081543	-11.5632753372192	-5.78536653518677	0.01100810803473	-0.00360223650932312	0.011982130818069	-0.00165419070981443
1294	114.424964904785	-10.5892524719238	-6.17497587203979	0.0158782228827477	-0.000680167751852423	-0.00360223650932312	0.000618529506027699
1295	111.827575683594	-9.61522960662842	-6.36978054046631	-0.00717365415766835	-0.00295288790948689	-0.00977104809135199	0.00289124972186983
1296	113.775619506836	-10.5892524719238	-6.17497587203979	-0.00490093370899558	-0.00392691092565656	-0.0133424662053585	0.00483929552137852
1297	112.476921081543	-10.9139270782471	-6.11004114151001	-0.0123684434220195	-3.08191010844894e-05	-0.00132951640989631	0.000618529506027699
1298	111.827575683594	-11.2386016845703	-5.98017120361328	0.0022419011220336	0.00159255252219737	0.0369820520281792	-0.00782300252467394
1299	110.528877258301	-10.5892524719238	-5.72043180465698	-0.0169138833880424	0.000943203864153475	0.0499690249562263	-0.00425158534198999
1300	108.580833435059	-9.93990421295166	-5.78536653518677	-0.00717365415766835	0.00418994715437293	0.029189869761467	0.00354059832170606
1301	107.931480407715	-9.93990421295166	-6.49965000152588	-0.00717365415766835	0.00776136433705688	0.0149041991680861	0.00451462110504508
1302	111.827575683594	-10.9139270782471	-6.36978054046631	-0.00782300252467394	0.0116574559360743	-0.00555028254166245	-0.00392691092565656
1303	113.126274108887	-11.2386016845703	-6.30484533309937	-0.00295288790948689	0.00451462110504508	-0.0276281367987394	0.0022419011220336
1304	111.827575683594	-10.2645788192749	-6.30484533309937	0.00418994715437293	0.00191722682211548	-0.0393164120614529	0.00354059832170606
1305	113.126274108887	-10.2645788192749	-6.11004114151001	-0.0117190945893526	-0.00100484199356288	-0.0451605506241322	0.00191722682211548
1306	113.126274108887	-10.5892524719238	-5.9152364730835	0.00386527273803949	0.0100340843200684	-0.0354203209280968	0.00451462110504508
1307	113.126274108887	-10.5892524719238	-6.30484533309937	-0.00100484199356288	0.00743668992072344	-0.0295761823654175	0.00451462110504508
1308	113.126274108887	-10.2645788192749	-6.49965000152588	-0.00944637414067984	0.00483929552137852	-0.0175632312893867	-0.00165419070981443
1309	113.775619506836	-10.9139270782471	-6.23991060256958	0.00483929552137852	0.00451462110504508	-0.0276281367987394	0.000618529506027699
1310	113.126274108887	-10.5892524719238	-6.17497587203979	-0.00912170019000769	0.000943203864153475	-0.0243813935667276	-0.000680167751852423
1311	111.17822265625	-9.93990421295166	-6.23991060256958	-0.0152905117720366	0.00418994715437293	-0.00587495695799589	-0.00100484199356288
1312	114.424964904785	-10.5892524719238	-5.98017120361328	-0.00165419070981443	0.00386527273803949	0.000293855206109583	-0.00295288790948689
1313	113.126274108887	-10.9139270782471	-5.9152364730835	-0.00522560812532902	0.00354059832170606	0.0132808275520802	-0.00360223650932312
1314	113.126274108887	-10.5892524719238	-6.36978054046631	-0.00197886489331722	0.000943203864153475	0.00678734155371785	0.00678734155371785
1315	111.827575683594	-9.93990421295166	-6.43471527099609	0.00289124972186983	-0.00717365415766835	0.000293855206109583	-0.0026282137259841
1316	114.424964904785	-11.5632753372192	-6.11004114151001	-0.0107450718060136	-0.00782300252467394	-0.00944637414067984	0.00289124972186983
1317	113.126274108887	-11.5632753372192	-6.04510593414307	-0.00295288790948689	-0.00717365415766835	-0.0104203969240189	-0.0026282137259841
1318	112.476921081543	-11.8879499435425	-5.78536653518677	0.00516396993771195	-0.00197886489331722	-0.0110697457566857	0.00354059832170606
1319	113.126274108887	-11.2386016845703	-5.9152364730835	-0.000680167751852423	0.000943203864153475	-0.0260047651827335	-0.00717365415766835
1320	111.17822265625	-9.93990421295166	-6.36978054046631	-0.00100484199356288	0.00613799272105098	-0.0243813935667276	-0.00522560812532902
1321	111.17822265625	-9.29055595397949	-6.43471527099609	0.00418994715437293	0.00386527273803949	-0.0282774847000837	0.00159255252219737
1322	113.775619506836	-10.9139270782471	-6.17497587203979	0.00483929552137852	0.0103587592020631	-0.0370436906814575	-0.00327756232582033
1323	113.775619506836	-10.9139270782471	-6.11004114151001	-0.00230353930965066	0.00321592413820326	-0.0240567177534103	-3.08191010844894e-05
1324	110.528877258301	-9.61522960662842	-6.43471527099609	0.00516396993771195	-0.00230353930965066	-0.00879702530801296	0.00256657530553639
1325	110.528877258301	-9.61522960662842	-5.78536653518677	-0.00522560812532902	-0.00132951640989631	0.00386527273803949	0.00289124972186983
1326	111.17822265625	-10.2645788192749	-6.04510593414307	-0.00132951640989631	0.000618529506027699	0.0158782228827477	-0.00522560812532902
1327	111.827575683594	-10.9139270782471	-6.04510593414307	-0.000680167751852423	0.00711201597005129	0.0116574559360743	0.00970941036939621
1328	112.476921081543	-10.2645788192749	-6.11004114151001	-0.000355493422830477	-0.00100484199356288	0.01100810803473	-0.00295288790948689
1329	113.126274108887	-10.9139270782471	-6.04510593414307	0.00159255252219737	-0.00749832857400179	0.0149041991680861	0.00191722682211548
1330	111.827575683594	-10.5892524719238	-6.04510593414307	-0.00522560812532902	-0.00230353930965066	0.00808603875339031	-0.0026282137259841
1331	111.827575683594	-9.61522960662842	-6.11004114151001	0.00321592413820326	-0.00522560812532902	0.0100340843200684	-0.00165419070981443
1332	113.126274108887	-10.9139270782471	-6.11004114151001	0.00354059832170606	-0.00100484199356288	0.0113327819854021	0.00386527273803949
1333	112.476921081543	-10.5892524719238	-6.43471527099609	0.00906006153672934	0.000618529506027699	0.00613799272105098	-0.00230353930965066
1334	113.775619506836	-10.5892524719238	-6.69445466995239	0.00938473641872406	-0.00587495695799589	0.000293855206109583	-0.0026282137259841
1335	111.17822265625	-9.61522960662842	-6.56458520889282	0.012956153601408	-0.00425158534198999	0.0158782228827477	0.000293855206109583
1336	113.126274108887	-10.9139270782471	-6.04510593414307	0.012956153601408	0.00581331877037883	0.0165275707840919	0.000293855206109583
1337	113.775619506836	-9.93990421295166	-5.46069240570068	-0.00230353930965066	0.00126787810586393	0.0288651939481497	-0.00652430532500148
1338	113.126274108887	-11.2386016845703	-5.26588773727417	0.0233457311987877	-0.00132951640989631	0.0217223595827818	0.00581331877037883
1339	111.827575683594	-11.2386016845703	-6.17497587203979	-0.0204853005707264	0.00386527273803949	0.0178262684494257	-0.00360223650932312
1340	111.827575683594	-10.5892524719238	-6.30484533309937	0.0158782228827477	0.00191722682211548	0.0158782228827477	0.000618529506027699
1341	112.476921081543	-11.2386016845703	-6.62951993942261	-0.00684897974133492	-0.000355493422830477	-0.00197886489331722	0.00191722682211548
1342	112.476921081543	-11.5632753372192	-6.11004114151001	-0.0026282137259841	0.00256657530553639	-0.0126931173726916	-0.00230353930965066
1343	113.126274108887	-11.8879499435425	-6.23991060256958	0.0145795252174139	0.000943203864153475	-0.0253554154187441	-0.00295288790948689
1344	113.126274108887	-11.2386016845703	-5.9152364730835	-0.00717365415766835	0.00418994715437293	-0.0302255302667618	-0.00555028254166245
1345	112.476921081543	-9.93990421295166	-6.11004114151001	-0.00522560812532902	0.00516396993771195	-0.0373683646321297	0.00613799272105098
1346	112.476921081543	-10.5892524719238	-6.23991060256958	0.00483929552137852	0.00743668992072344	-0.0328229255974293	-0.00165419070981443
1347	113.775619506836	-10.5892524719238	-5.98017120361328	-0.0133424662053585	0.00548864435404539	-0.023407369852066	0.00289124972186983
1348	111.17822265625	-10.2645788192749	-6.04510593414307	0.00646266713738441	0.00191722682211548	-0.000680167751852423	-0.00327756232582033
1349	109.879524230957	-11.2386016845703	-5.98017120361328	0.00646266713738441	-0.00360223650932312	0.00516396993771195	0.0100340843200684
1350	109.230178833008	-9.61522960662842	-6.11004114151001	-0.0139918150380254	-0.00457625929266214	0.0100340843200684	0.00386527273803949
1351	109.230178833008	-9.93990421295166	-5.9152364730835	-0.00879702530801296	-0.00457625929266214	0.0106834331527352	0.00808603875339031
1352	112.476921081543	-11.2386016845703	-6.11004114151001	0.000618529506027699	-0.00295288790948689	0.0132808275520802	-0.000680167751852423
1353	109.879524230957	-10.5892524719238	-6.17497587203979	0.00938473641872406	-3.08191010844894e-05	0.0106834331527352	0.0022419011220336
1354	113.775619506836	-10.9139270782471	-6.23991060256958	0.0145795252174139	-0.00619963090866804	0.00678734155371785	-0.00457625929266214
1355	111.827575683594	-9.29055595397949	-6.23991060256958	0.000943203864153475	0.000293855206109583	0.00581331877037883	0.00191722682211548
1356	112.476921081543	-10.5892524719238	-6.04510593414307	0.00613799272105098	0.00776136433705688	0.000293855206109583	0.00841071270406246
1357	113.126274108887	-9.93990421295166	-6.04510593414307	-0.00295288790948689	0.00354059832170606	0.00126787810586393	-0.00912170019000769
1358	112.476921081543	-11.2386016845703	-6.04510593414307	-0.00392691092565656	-0.000680167751852423	-0.0159398596733809	0.0022419011220336
1359	113.126274108887	-10.2645788192749	-6.49965000152588	0.00646266713738441	-0.00230353930965066	-0.0152905117720366	-0.0026282137259841
1360	111.17822265625	-9.61522960662842	-6.62951993942261	-0.0026282137259841	0.00711201597005129	-0.0149658378213644	0.00159255252219737
1361	111.827575683594	-9.61522960662842	-6.49965000152588	-0.00782300252467394	0.00581331877037883	-0.0185372550040483	0.00418994715437293
1362	113.775619506836	-11.2386016845703	-6.11004114151001	0.00191722682211548	0.00678734155371785	-0.021459324285388	0.00321592413820326
1363	113.126274108887	-9.93990421295166	-5.9152364730835	0.000618529506027699	0.000943203864153475	-0.00814767740666866	0.00808603875339031
1364	112.476921081543	-10.5892524719238	-5.85030126571655	0.00289124972186983	0.00256657530553639	0.0207483377307653	0.00581331877037883
1365	111.827575683594	-10.5892524719238	-6.23991060256958	-0.00814767740666866	0.00159255252219737	0.0649040415883064	0.00386527273803949
1366	111.827575683594	-10.5892524719238	-6.43471527099609	-0.00197886489331722	-0.00327756232582033	0.0652287155389786	-0.0026282137259841
1367	111.827575683594	-11.8879499435425	-6.04510593414307	0.0230210572481155	0.00191722682211548	0.0382807515561581	-0.00100484199356288
1368	112.476921081543	-11.5632753372192	-6.36978054046631	0.0269171483814716	0.00159255252219737	0.0233457311987877	-0.00360223650932312
1369	111.17822265625	-10.2645788192749	-6.23991060256958	0.0188002903014421	0.00354059832170606	0.00159255252219737	-0.0026282137259841
1370	111.17822265625	-10.2645788192749	-6.04510593414307	-0.00132951640989631	0.00386527273803949	0.00613799272105098	0.00483929552137852
1371	111.17822265625	-9.93990421295166	-6.23991060256958	0.00678734155371785	0.000293855206109583	-0.00197886489331722	-0.00425158534198999
1372	113.775619506836	-10.9139270782471	-5.72043180465698	-0.0211346503347158	0.000293855206109583	-0.00814767740666866	0.000293855206109583
1373	109.230178833008	-9.93990421295166	-5.59056186676025	0.00548864435404539	0.00354059832170606	-0.0211346503347158	-0.00360223650932312
1374	111.827575683594	-10.9139270782471	-5.6554970741272	-0.00165419070981443	0.00256657530553639	-0.0412644557654858	0.00516396993771195
1375	108.580833435059	-8.96588134765625	-6.23991060256958	0.0113327819854021	0.00483929552137852	-0.0299008563160896	0.00289124972186983
1376	108.580833435059	-10.5892524719238	-5.78536653518677	0.00938473641872406	0.00678734155371785	-0.0305502042174339	0.00191722682211548
1377	111.17822265625	-10.2645788192749	-5.85030126571655	-0.00977104809135199	0.0152288740500808	-0.0217839982360601	-0.00977104809135199
1378	113.126274108887	-10.5892524719238	-5.72043180465698	0.00581331877037883	0.00126787810586393	-0.0221086721867323	-0.00360223650932312
1379	112.476921081543	-10.9139270782471	-6.11004114151001	-0.00490093370899558	-0.00295288790948689	-0.0273034609854221	0.00126787810586393
1380	111.827575683594	-9.93990421295166	-6.43471527099609	0.0022419011220336	0.00159255252219737	-0.0117190945893526	0.000943203864153475
1381	111.827575683594	-9.93990421295166	-6.43471527099609	-0.00100484199356288	0.00678734155371785	-0.00977104809135199	-0.00132951640989631
1382	112.476921081543	-10.5892524719238	-6.11004114151001	-0.0026282137259841	0.00581331877037883	-0.021459324285388	0.00386527273803949
1383	112.476921081543	-9.93990421295166	-6.11004114151001	0.0022419011220336	0.00613799272105098	-0.0195112787187099	-0.00392691092565656
1384	112.476921081543	-10.2645788192749	-6.36978054046631	-0.00749832857400179	0.00159255252219737	-0.00782300252467394	-0.0100957229733467
1385	110.528877258301	-9.61522960662842	-6.56458520889282	-0.0117190945893526	0.0132808275520802	-0.00360223650932312	-0.00717365415766835
1386	111.827575683594	-9.93990421295166	-6.43471527099609	-0.00425158534198999	0.00126787810586393	0.0334106348454952	-0.00100484199356288
1387	111.827575683594	-10.5892524719238	-6.30484533309937	-0.00944637414067984	0.00548864435404539	0.0697741582989693	-0.00132951640989631
1388	111.827575683594	-10.5892524719238	-6.23991060256958	0.0165275707840919	0.0103587592020631	0.0629559978842735	-0.00425158534198999
1389	110.528877258301	-10.5892524719238	-6.11004114151001	0.00159255252219737	0.00646266713738441	0.0438002124428749	-0.000680167751852423
1390	111.827575683594	-10.2645788192749	-5.98017120361328	0.00776136433705688	0.00289124972186983	0.020423661917448	0.000618529506027699
1391	113.126274108887	-11.2386016845703	-6.49965000152588	0.0136055024340749	-0.00165419070981443	-0.00295288790948689	0.000618529506027699
1392	113.775619506836	-12.5372982025146	-6.11004114151001	-3.08191010844894e-05	-0.00814767740666866	-0.02697878703475	0.00159255252219737
1393	111.827575683594	-10.5892524719238	-6.23991060256958	0.0210730116814375	-0.00360223650932312	-0.039641086012125	-0.00977104809135199
1394	112.476921081543	-11.8879499435425	-5.59056186676025	0.0100340843200684	-0.00619963090866804	-0.0445111989974976	-0.00100484199356288
1395	110.528877258301	-9.93990421295166	-5.6554970741272	-0.00197886489331722	-0.00295288790948689	-0.0549007803201675	0.00256657530553639
1396	110.528877258301	-10.2645788192749	-5.72043180465698	-0.0204853005707264	-0.00684897974133492	-0.039641086012125	-0.00425158534198999
1397	112.476921081543	-10.9139270782471	-6.30484533309937	0.0217223595827818	0.00581331877037883	-0.0334722734987736	-0.00360223650932312
1398	111.17822265625	-11.2386016845703	-6.23991060256958	0.0175015944987535	0.00321592413820326	-0.0204853005707264	-0.00522560812532902
1399	110.528877258301	-10.9139270782471	-6.43471527099609	0.00646266713738441	-0.00360223650932312	-0.028926832601428	-0.00555028254166245
1400	108.580833435059	-9.29055595397949	-6.43471527099609	0.00646266713738441	0.00516396993771195	-0.0165892094373703	0.00126787810586393
1401	109.230178833008	-9.93990421295166	-6.23991060256958	0.00126787810586393	0.0132808275520802	-0.0130177913233638	-0.000355493422830477
1402	109.879524230957	-10.9139270782471	-5.85030126571655	-0.0120437685400248	0.00191722682211548	-0.0165892094373703	-0.00197886489331722
1403	109.879524230957	-10.2645788192749	-6.11004114151001	0.000293855206109583	0.00613799272105098	-0.00912170019000769	-0.000680167751852423
1404	112.476921081543	-10.9139270782471	-6.23991060256958	0.0100340843200684	-0.00457625929266214	-0.00944637414067984	-3.08191010844894e-05
1405	111.17822265625	-10.2645788192749	-6.43471527099609	0.00386527273803949	-0.000355493422830477	0.000943203864153475	-0.00425158534198999
1406	112.476921081543	-9.61522960662842	-5.98017120361328	0.00191722682211548	0.00646266713738441	-3.08191010844894e-05	0.00126787810586393
1407	110.528877258301	-10.9139270782471	-5.52562713623047	-0.00100484199356288	0.00516396993771195	0.0155535480007529	0.00126787810586393
1408	112.476921081543	-10.9139270782471	-6.04510593414307	0.0022419011220336	-0.00100484199356288	0.0116574559360743	-0.00295288790948689
1409	111.827575683594	-9.93990421295166	-6.30484533309937	-0.00717365415766835	0.00548864435404539	0.01100810803473	-0.00197886489331722
1410	111.827575683594	-10.2645788192749	-6.62951993942261	0.00191722682211548	-0.00100484199356288	-0.000680167751852423	0.00516396993771195
1411	113.775619506836	-10.2645788192749	-6.56458520889282	-0.00587495695799589	-0.00295288790948689	-0.00782300252467394	0.00191722682211548
1412	115.074317932129	-11.2386016845703	-6.36978054046631	0.00841071270406246	0.00191722682211548	-0.0143164889886975	-0.00360223650932312
1413	111.827575683594	-9.93990421295166	-6.11004114151001	0.0126314787194133	0.000943203864153475	-0.0247060675173998	-0.00814767740666866
1414	112.476921081543	-11.2386016845703	-5.3957576751709	0.0162028968334198	-0.00295288790948689	-0.0204853005707264	0.00451462110504508
1415	111.17822265625	-9.93990421295166	-5.52562713623047	-0.0195112787187099	-0.00587495695799589	-0.00977104809135199	-0.000355493422830477
1416	111.17822265625	-10.9139270782471	-5.52562713623047	-0.00782300252467394	0.00451462110504508	0.00386527273803949	0.00613799272105098
1417	113.775619506836	-12.2126245498657	-5.6554970741272	-0.00522560812532902	-0.00522560812532902	-0.000355493422830477	0.00191722682211548
1418	113.126274108887	-12.2126245498657	-6.04510593414307	0.00776136433705688	-0.00425158534198999	0.0106834331527352	-0.00295288790948689
1419	113.126274108887	-12.5372982025146	-6.11004114151001	0.00841071270406246	-0.00587495695799589	0.00938473641872406	0.00581331877037883
1420	110.528877258301	-10.9139270782471	-6.23991060256958	-0.00619963090866804	-0.0120437685400248	0.0132808275520802	0.00256657530553639
1421	111.17822265625	-10.5892524719238	-5.98017120361328	-0.00132951640989631	-0.00619963090866804	0.0233457311987877	0.00256657530553639
1422	112.476921081543	-10.2645788192749	-6.17497587203979	-0.00425158534198999	-0.00360223650932312	0.020423661917448	0.00126787810586393
1423	109.879524230957	-10.5892524719238	-6.30484533309937	0.0168522447347641	0.000618529506027699	0.00354059832170606	-0.0107450718060136
1424	112.476921081543	-10.9139270782471	-6.11004114151001	-0.0159398596733809	-0.00165419070981443	0.000943203864153475	-0.00295288790948689
1425	109.230178833008	-9.93990421295166	-6.30484533309937	0.00159255252219737	0.00386527273803949	0.0152288740500808	0.00516396993771195
1426	109.230178833008	-10.2645788192749	-6.30484533309937	-0.00457625929266214	0.0022419011220336	0.0288651939481497	0.000618529506027699
1427	107.931480407715	-9.93990421295166	-5.98017120361328	-0.0156151866540313	0.000618529506027699	0.0298392176628113	0.000943203864153475
1428	109.879524230957	-10.2645788192749	-6.23991060256958	-0.00360223650932312	0.00646266713738441	0.025618452578783	-0.00197886489331722
1429	109.230178833008	-10.2645788192749	-6.69445466995239	0.00321592413820326	0.000293855206109583	0.0249691028147936	-0.00295288790948689
1430	111.17822265625	-9.93990421295166	-6.56458520889282	0.00451462110504508	-0.000355493422830477	0.0123068047687411	0.00289124972186983
1431	112.476921081543	-10.5892524719238	-6.62951993942261	0.00354059832170606	0.00483929552137852	0.0194496400654316	0.00126787810586393
1432	113.775619506836	-11.2386016845703	-6.30484533309937	0.0100340843200684	-0.00522560812532902	0.00516396993771195	-0.000680167751852423
1433	111.17822265625	-9.61522960662842	-6.04510593414307	0.0116574559360743	0.00159255252219737	-0.00425158534198999	-0.00587495695799589
1434	112.476921081543	-11.5632753372192	-5.72043180465698	-0.00327756232582033	-0.00100484199356288	-0.0311995539814234	0.00483929552137852
1435	111.17822265625	-9.93990421295166	-6.56458520889282	-0.00944637414067984	-0.00392691092565656	-0.0324982516467571	-0.00652430532500148
1436	111.827575683594	-10.9139270782471	-6.30484533309937	-0.00327756232582033	0.00970941036939621	-0.0172385573387146	0.000618529506027699
1437	112.476921081543	-10.9139270782471	-6.49965000152588	-0.00327756232582033	0.00126787810586393	-0.0156151866540313	0.00451462110504508
1438	113.775619506836	-11.2386016845703	-6.43471527099609	0.0158782228827477	-0.00100484199356288	-0.0107450718060136	-0.00587495695799589
1439	113.775619506836	-11.5632753372192	-6.30484533309937	-0.00619963090866804	-0.00425158534198999	-0.00814767740666866	0.000618529506027699
1440	110.528877258301	-9.61522960662842	-6.11004114151001	0.00581331877037883	-3.08191010844894e-05	-0.00490093370899558	0.00191722682211548
1441	112.476921081543	-10.5892524719238	-6.11004114151001	-0.0100957229733467	0.00354059832170606	-0.00165419070981443	0.00126787810586393
1442	113.126274108887	-10.9139270782471	-6.17497587203979	-0.00295288790948689	0.0103587592020631	-0.00230353930965066	-0.00457625929266214
1443	110.528877258301	-9.93990421295166	-6.30484533309937	-0.00847235135734081	0.00613799272105098	0.000293855206109583	-0.00132951640989631
1444	112.476921081543	-11.8879499435425	-6.11004114151001	0.00256657530553639	-0.000680167751852423	0.0168522447347641	-0.000680167751852423
1445	111.17822265625	-11.2386016845703	-5.6554970741272	-0.00782300252467394	-0.00684897974133492	0.0210730116814375	0.00418994715437293
1446	111.17822265625	-11.2386016845703	-5.6554970741272	0.0123068047687411	-0.000680167751852423	0.0171769186854362	-0.00587495695799589
1447	110.528877258301	-11.2386016845703	-5.6554970741272	0.00841071270406246	0.00386527273803949	0.0116574559360743	0.00451462110504508
1448	112.476921081543	-11.2386016845703	-6.11004114151001	0.00841071270406246	0.00970941036939621	0.00548864435404539	0.00386527273803949
1449	111.827575683594	-10.2645788192749	-6.49965000152588	-0.0143164889886975	-0.00327756232582033	0.00906006153672934	0.0022419011220336
1450	111.17822265625	-9.93990421295166	-6.36978054046631	0.0103587592020631	0.00418994715437293	-0.00684897974133492	0.0022419011220336
1451	112.476921081543	-9.93990421295166	-5.78536653518677	0.00516396993771195	0.000943203864153475	-0.00165419070981443	0.00159255252219737
1452	112.476921081543	-11.2386016845703	-5.59056186676025	-0.0139918150380254	0.00126787810586393	0.000943203864153475	0.000943203864153475
1453	109.230178833008	-9.61522960662842	-5.78536653518677	-0.0243813935667276	0.00613799272105098	-0.0126931173726916	-0.00522560812532902
1454	111.17822265625	-11.2386016845703	-5.78536653518677	-0.00782300252467394	0.00289124972186983	-0.0279528107494116	0.00354059832170606
1455	108.580833435059	-10.2645788192749	-6.62951993942261	-0.0159398596733809	0.00354059832170606	-0.03444629535079	0.00581331877037883
1456	109.230178833008	-10.5892524719238	-6.17497587203979	-0.00555028254166245	0.00418994715437293	-0.0266541130840778	0.00516396993771195
1457	113.126274108887	-10.9139270782471	-6.11004114151001	0.00126787810586393	0.00354059832170606	-0.0240567177534103	0.00386527273803949
1458	112.476921081543	-10.9139270782471	-6.04510593414307	-0.00879702530801296	0.00354059832170606	-0.0328229255974293	0.00159255252219737
1459	113.775619506836	-11.5632753372192	-5.9152364730835	0.00678734155371785	0.000943203864153475	-0.0120437685400248	0.00386527273803949
1460	111.827575683594	-9.93990421295166	-6.17497587203979	-0.00652430532500148	0.000293855206109583	0.00516396993771195	0.00581331877037883
1461	111.827575683594	-10.2645788192749	-6.56458520889282	-0.00457625929266214	0.00613799272105098	0.00418994715437293	0.00256657530553639
1462	113.126274108887	-10.5892524719238	-6.43471527099609	-0.00490093370899558	0.000943203864153475	0.00418994715437293	0.000293855206109583
1463	111.17822265625	-9.93990421295166	-6.62951993942261	0.00354059832170606	0.00841071270406246	-0.00977104809135199	-0.00717365415766835
1464	113.775619506836	-10.5892524719238	-6.30484533309937	0.000943203864153475	0.00516396993771195	-0.0104203969240189	0.00548864435404539
1465	111.17822265625	-9.61522960662842	-6.36978054046631	0.00548864435404539	0.00516396993771195	-0.00587495695799589	0.00451462110504508
1466	111.17822265625	-10.2645788192749	-5.98017120361328	-0.0026282137259841	0.00418994715437293	0.00743668992072344	-0.00100484199356288
1467	110.528877258301	-10.2645788192749	-6.30484533309937	0.0100340843200684	0.00256657530553639	0.00581331877037883	-0.000355493422830477
1468	111.827575683594	-9.93990421295166	-6.43471527099609	0.000943203864153475	0.00321592413820326	-0.00392691092565656	0.00451462110504508
1469	110.528877258301	-9.93990421295166	-6.23991060256958	0.00354059832170606	-3.08191010844894e-05	0.000293855206109583	-0.00230353930965066
1470	112.476921081543	-10.2645788192749	-6.36978054046631	-0.00944637414067984	-0.00100484199356288	-0.00912170019000769	0.0100340843200684
1471	112.476921081543	-11.2386016845703	-6.36978054046631	-0.00197886489331722	-0.00490093370899558	0.0126314787194133	-0.00197886489331722
1472	113.126274108887	-11.8879499435425	-5.72043180465698	-0.00490093370899558	-0.00555028254166245	0.0022419011220336	0.000943203864153475
1473	111.17822265625	-10.9139270782471	-6.04510593414307	-0.00360223650932312	-0.00555028254166245	0.00289124972186983	-0.0133424662053585
1474	113.126274108887	-11.2386016845703	-6.23991060256958	-3.08191010844894e-05	-0.00814767740666866	0.00613799272105098	-0.00132951640989631
1475	111.827575683594	-9.93990421295166	-6.43471527099609	0.0022419011220336	-0.00522560812532902	0.00451462110504508	0.000293855206109583
1476	111.17822265625	-10.5892524719238	-6.17497587203979	0.00711201597005129	0.00841071270406246	0.0113327819854021	0.00678734155371785
1477	113.126274108887	-10.9139270782471	-5.98017120361328	0.0123068047687411	0.00191722682211548	0.00321592413820326	0.00321592413820326
1478	111.827575683594	-10.5892524719238	-5.9152364730835	0.00191722682211548	-0.00327756232582033	-0.000680167751852423	-0.00327756232582033
1479	110.528877258301	-10.5892524719238	-5.78536653518677	0.00418994715437293	-0.00132951640989631	-0.00100484199356288	0.00256657530553639
1480	109.230178833008	-8.96588134765625	-6.30484533309937	-0.0123684434220195	-0.00100484199356288	-0.00555028254166245	-0.00360223650932312
1481	110.528877258301	-9.61522960662842	-5.85030126571655	0.000943203864153475	0.00646266713738441	-0.00100484199356288	0.00808603875339031
1482	110.528877258301	-10.9139270782471	-5.59056186676025	-0.0123684434220195	0.00646266713738441	0.0126314787194133	-0.00522560812532902
1483	111.827575683594	-9.93990421295166	-5.6554970741272	-0.00522560812532902	0.00678734155371785	0.0282158460468054	0.00321592413820326
1484	113.775619506836	-10.9139270782471	-6.04510593414307	-0.0026282137259841	0.0022419011220336	0.0626313239336014	-3.08191010844894e-05
1485	113.126274108887	-10.9139270782471	-6.04510593414307	0.000293855206109583	0.000943203864153475	0.0408781431615353	0.0022419011220336
1486	112.476921081543	-10.2645788192749	-6.17497587203979	-0.0149658378213644	0.00678734155371785	0.0330859608948231	0.00321592413820326
1487	111.17822265625	-9.93990421295166	-6.62951993942261	0.00289124972186983	0.00678734155371785	0.00159255252219737	0.00289124972186983
1488	113.126274108887	-10.2645788192749	-6.56458520889282	-0.00977104809135199	0.0022419011220336	-0.0286021586507559	-0.00165419070981443
1489	110.528877258301	-9.61522960662842	-6.62951993942261	-0.00457625929266214	0.000618529506027699	-0.0302255302667618	0.00386527273803949
1490	113.775619506836	-10.5892524719238	-6.17497587203979	0.00711201597005129	0.00354059832170606	-0.0425631552934647	0.00354059832170606
1491	112.476921081543	-10.5892524719238	-5.98017120361328	-0.00717365415766835	0.00451462110504508	-0.0279528107494116	-3.08191010844894e-05
1492	113.126274108887	-11.5632753372192	-5.72043180465698	-0.000355493422830477	-0.0100957229733467	-0.0204853005707264	-0.00295288790948689
1493	111.17822265625	-9.93990421295166	-6.56458520889282	0.00873538758605719	0.00354059832170606	-0.017887907102704	0.00159255252219737
1494	113.126274108887	-11.5632753372192	-6.36978054046631	0.0103587592020631	-0.00652430532500148	-0.0107450718060136	-0.00717365415766835
1495	111.827575683594	-10.9139270782471	-6.30484533309937	0.0155535480007529	-0.00847235135734081	-0.0185372550040483	0.0022419011220336
1496	110.528877258301	-11.2386016845703	-6.49965000152588	-0.00814767740666866	0.0022419011220336	-0.0120437685400248	0.00646266713738441
1497	113.775619506836	-12.2126245498657	-6.23991060256958	0.00906006153672934	-0.00782300252467394	0.0116574559360743	-0.00814767740666866
1498	113.126274108887	-11.5632753372192	-5.72043180465698	-0.00327756232582033	0.00678734155371785	0.0249691028147936	-0.00425158534198999
1499	113.126274108887	-11.2386016845703	-6.11004114151001	0.013930176384747	-0.00684897974133492	0.0584105588495731	-0.00132951640989631
1500	111.827575683594	-9.29055595397949	-6.36978054046631	-0.00977104809135199	-0.00457625929266214	0.0386054255068302	-0.00392691092565656
1501	112.476921081543	-9.93990421295166	-6.23991060256958	-0.00360223650932312	0.00841071270406246	0.00581331877037883	0.00386527273803949
1502	111.827575683594	-9.61522960662842	-6.17497587203979	0.00289124972186983	0.00581331877037883	-0.0126931173726916	-0.00814767740666866
1503	109.879524230957	-9.61522960662842	-6.17497587203979	-0.00392691092565656	0.0100340843200684	-0.0425631552934647	-0.000355493422830477
1504	111.17822265625	-10.9139270782471	-5.85030126571655	0.00678734155371785	0.00646266713738441	-0.0519787110388279	0.00126787810586393
1505	109.879524230957	-10.9139270782471	-5.78536653518677	-0.00717365415766835	-0.00652430532500148	-0.0406151078641415	0.00581331877037883
1506	109.879524230957	-9.93990421295166	-6.43471527099609	-0.0104203969240189	0.00938473641872406	-0.032173577696085	0.00516396993771195
1507	109.230178833008	-10.2645788192749	-6.43471527099609	0.00646266713738441	0.00711201597005129	-0.0393164120614529	0.000943203864153475
1508	111.827575683594	-9.61522960662842	-6.17497587203979	0.0259431265294552	0.00906006153672934	-0.028926832601428	0.00321592413820326
1509	110.528877258301	-9.61522960662842	-6.30484533309937	0.0136055024340749	0.000943203864153475	-0.0224333461374044	-0.00295288790948689
1510	113.126274108887	-11.2386016845703	-5.9152364730835	0.0123068047687411	-0.00295288790948689	-0.0126931173726916	0.00418994715437293
1511	112.476921081543	-10.5892524719238	-5.78536653518677	-0.0130177913233638	0.00386527273803949	0.000943203864153475	-0.00327756232582033
1512	113.126274108887	-11.2386016845703	-6.23991060256958	-0.00879702530801296	-0.00425158534198999	0.0171769186854362	0.00776136433705688
1513	111.827575683594	-9.61522960662842	-6.69445466995239	0.0213976856321096	-0.00490093370899558	0.00808603875339031	-0.0107450718060136
1514	113.775619506836	-11.2386016845703	-6.30484533309937	0.025618452578783	-0.00230353930965066	-0.00295288790948689	-0.00165419070981443
1515	112.476921081543	-9.61522960662842	-6.56458520889282	0.00256657530553639	-0.00490093370899558	-0.00100484199356288	0.00159255252219737
1516	111.17822265625	-9.93990421295166	-6.30484533309937	-0.00100484199356288	0.000293855206109583	0.00808603875339031	0.00581331877037883
1517	113.126274108887	-10.5892524719238	-5.85030126571655	0.0236704051494598	-0.000355493422830477	0.00646266713738441	0.00418994715437293
1518	112.476921081543	-10.9139270782471	-6.04510593414307	0.00548864435404539	0.00354059832170606	-0.00327756232582033	-0.00230353930965066
1519	111.827575683594	-10.9139270782471	-6.17497587203979	-0.00457625929266214	-0.00165419070981443	0.00191722682211548	-0.000680167751852423
1520	111.17822265625	-10.5892524719238	-6.36978054046631	0.000293855206109583	-0.00847235135734081	0.00418994715437293	-0.00749832857400179
1521	111.827575683594	-11.5632753372192	-6.17497587203979	-0.0175632312893867	0.000293855206109583	0.00386527273803949	0.000618529506027699
1522	111.17822265625	-10.9139270782471	-6.30484533309937	0.00516396993771195	-0.00327756232582033	0.00418994715437293	-0.00360223650932312
1523	111.827575683594	-11.2386016845703	-5.9152364730835	-0.000355493422830477	0.00159255252219737	0.000618529506027699	-0.00132951640989631
1524	111.827575683594	-10.5892524719238	-5.85030126571655	-0.0026282137259841	0.00581331877037883	0.00289124972186983	-0.0026282137259841
1525	112.476921081543	-10.9139270782471	-6.17497587203979	-0.00717365415766835	-0.000680167751852423	-0.00100484199356288	0.00256657530553639
1526	113.775619506836	-10.9139270782471	-6.23991060256958	0.00743668992072344	0.01100810803473	0.00841071270406246	0.0022419011220336
1527	111.827575683594	-9.61522960662842	-6.30484533309937	0.00906006153672934	0.000618529506027699	0.0100340843200684	-0.000355493422830477
1528	113.775619506836	-10.5892524719238	-6.23991060256958	0.00581331877037883	0.00354059832170606	0.0233457311987877	0.000293855206109583
1529	110.528877258301	-10.9139270782471	-5.98017120361328	0.00613799272105098	-0.000355493422830477	0.0213976856321096	-0.00457625929266214
1530	110.528877258301	-10.9139270782471	-5.9152364730835	-0.00749832857400179	0.00386527273803949	0.00256657530553639	0.00418994715437293
1531	110.528877258301	-10.2645788192749	-6.43471527099609	-0.00912170019000769	0.00354059832170606	0.00483929552137852	-0.00425158534198999
1532	111.17822265625	-11.2386016845703	-6.17497587203979	0.00256657530553639	0.00516396993771195	0.000943203864153475	0.00354059832170606
1533	110.528877258301	-9.61522960662842	-6.23991060256958	0.0113327819854021	-0.00457625929266214	-0.00717365415766835	-0.0113944197073579
1534	113.775619506836	-10.5892524719238	-5.98017120361328	-0.0182125810533762	0.00678734155371785	-0.0104203969240189	-0.00425158534198999
1535	111.827575683594	-9.93990421295166	-6.36978054046631	0.00256657530553639	-0.000680167751852423	-0.0113944197073579	-0.00295288790948689
1536	110.528877258301	-9.93990421295166	-6.04510593414307	-0.00327756232582033	0.00776136433705688	-0.0100957229733467	0.00159255252219737
1537	111.17822265625	-11.2386016845703	-6.23991060256958	0.0230210572481155	-0.00230353930965066	-0.0149658378213644	-0.00230353930965066
1538	113.126274108887	-10.9139270782471	-6.43471527099609	0.0200989879667759	0.00613799272105098	-0.0188619289547205	-0.00100484199356288
1539	113.126274108887	-10.5892524719238	-6.30484533309937	0.00548864435404539	-0.00392691092565656	-0.0104203969240189	-0.000680167751852423
1540	111.17822265625	-8.96588134765625	-6.43471527099609	0.00256657530553639	0.00191722682211548	-0.00555028254166245	0.00483929552137852
1541	111.17822265625	-9.61522960662842	-6.30484533309937	-0.0159398596733809	0.00938473641872406	-0.0175632312893867	0.00386527273803949
1542	111.827575683594	-9.61522960662842	-6.11004114151001	-0.00197886489331722	0.00906006153672934	-0.0133424662053585	-0.00782300252467394
1543	113.126274108887	-10.2645788192749	-5.9152364730835	-3.08191010844894e-05	0.00516396993771195	-0.0188619289547205	0.0022419011220336
1544	111.827575683594	-10.2645788192749	-6.43471527099609	0.000618529506027699	0.000293855206109583	-0.0204853005707264	-0.00230353930965066
1545	113.126274108887	-11.8879499435425	-6.11004114151001	0.0022419011220336	-0.00587495695799589	-0.0240567177534103	0.000293855206109583
1546	113.126274108887	-11.8879499435425	-6.11004114151001	0.0126314787194133	-0.00197886489331722	-0.00360223650932312	0.00678734155371785
1547	113.126274108887	-12.2126245498657	-5.98017120361328	0.0171769186854362	-0.00912170019000769	-0.00457625929266214	-3.08191010844894e-05
1548	113.126274108887	-11.5632753372192	-6.04510593414307	0.00483929552137852	-0.00165419070981443	-0.00132951640989631	-0.00197886489331722
1549	113.126274108887	-10.5892524719238	-5.72043180465698	-0.00814767740666866	0.00386527273803949	0.00191722682211548	-0.00165419070981443
1550	111.827575683594	-9.61522960662842	-6.56458520889282	-0.000355493422830477	-0.000355493422830477	0.00808603875339031	0.00126787810586393
1551	112.476921081543	-9.93990421295166	-6.43471527099609	0.00256657530553639	0.00776136433705688	0.0226963832974434	0.00711201597005129
1552	111.827575683594	-10.9139270782471	-6.23991060256958	0.00354059832170606	-0.0026282137259841	0.0317872650921345	0.00451462110504508
1553	107.931480407715	-9.61522960662842	-6.30484533309937	0.00191722682211548	-0.00360223650932312	0.0223717093467712	-0.00717365415766835
1554	109.879524230957	-10.9139270782471	-5.85030126571655	-0.00165419070981443	0.00354059832170606	0.0162028968334198	0.00126787810586393
1555	109.230178833008	-9.93990421295166	-6.17497587203979	0.000943203864153475	-0.00652430532500148	0.00159255252219737	0.0022419011220336
1556	109.879524230957	-9.93990421295166	-6.04510593414307	0.00159255252219737	0.00191722682211548	-0.0100957229733467	0.00743668992072344
1557	112.476921081543	-10.9139270782471	-6.30484533309937	0.01100810803473	0.00321592413820326	-0.00782300252467394	-0.00100484199356288
1558	113.126274108887	-10.5892524719238	-6.17497587203979	-0.000355493422830477	0.00191722682211548	-0.023407369852066	-0.00132951640989631
1559	113.775619506836	-10.9139270782471	-6.04510593414307	0.000293855206109583	0.00418994715437293	-0.0195112787187099	-0.000680167751852423
1560	110.528877258301	-9.61522960662842	-6.17497587203979	-0.00555028254166245	0.0022419011220336	-0.0107450718060136	0.00191722682211548
1561	111.827575683594	-9.61522960662842	-6.43471527099609	0.00418994715437293	0.00516396993771195	-0.00912170019000769	0.00613799272105098
1562	111.17822265625	-9.29055595397949	-6.30484533309937	0.0113327819854021	0.00646266713738441	0.0116574559360743	-0.00652430532500148
1563	113.126274108887	-11.2386016845703	-6.49965000152588	0.00191722682211548	0.00841071270406246	0.00581331877037883	0.00386527273803949
1564	111.17822265625	-9.61522960662842	-6.04510593414307	-0.0126931173726916	-0.000355493422830477	0.0145795252174139	-0.000680167751852423
1565	113.126274108887	-10.5892524719238	-5.59056186676025	-0.00197886489331722	-0.000680167751852423	0.020423661917448	0.00548864435404539
1566	113.775619506836	-10.9139270782471	-6.04510593414307	-0.00522560812532902	0.0022419011220336	0.0197743140161037	-0.0026282137259841
1567	112.476921081543	-10.9139270782471	-5.3957576751709	-0.00977104809135199	-0.00555028254166245	0.0249691028147936	-0.00132951640989631
1568	114.424964904785	-11.5632753372192	-5.33082246780396	-0.00425158534198999	-0.00392691092565656	0.00776136433705688	0.000618529506027699
1569	113.126274108887	-11.8879499435425	-6.04510593414307	0.000943203864153475	0.000618529506027699	0.000618529506027699	-0.00230353930965066
1570	111.827575683594	-11.2386016845703	-6.62951993942261	0.013930176384747	-0.00490093370899558	-0.0152905117720366	0.00483929552137852
1571	113.126274108887	-11.5632753372192	-6.17497587203979	0.00906006153672934	-0.00555028254166245	-0.0165892094373703	-0.00197886489331722
1572	113.126274108887	-11.5632753372192	-6.04510593414307	-0.00782300252467394	-0.00652430532500148	-0.0263294391334057	-0.00132951640989631
1573	111.17822265625	-9.61522960662842	-6.23991060256958	0.0103587592020631	-0.00522560812532902	-0.0208099745213985	-0.00425158534198999
1574	113.126274108887	-10.9139270782471	-5.98017120361328	0.00646266713738441	-0.00392691092565656	-0.0172385573387146	0.00256657530553639
1575	111.17822265625	-9.61522960662842	-6.23991060256958	0.00808603875339031	-0.00847235135734081	-0.0266541130840778	0.00483929552137852
1576	110.528877258301	-9.61522960662842	-6.04510593414307	-0.0182125810533762	0.00418994715437293	-0.021459324285388	0.00613799272105098
1577	111.827575683594	-10.5892524719238	-5.9152364730835	-0.00360223650932312	0.00386527273803949	-0.00912170019000769	-3.08191010844894e-05
1578	111.17822265625	-10.9139270782471	-6.36978054046631	0.00873538758605719	0.00776136433705688	-3.08191010844894e-05	-0.000355493422830477
1579	111.17822265625	-10.5892524719238	-6.36978054046631	0.00256657530553639	-0.00360223650932312	-0.00587495695799589	0.00516396993771195
1580	111.17822265625	-9.61522960662842	-6.17497587203979	-0.0117190945893526	0.00191722682211548	-0.0130177913233638	0.00581331877037883
1581	111.827575683594	-9.93990421295166	-6.04510593414307	-0.00879702530801296	0.00159255252219737	-0.00782300252467394	0.00581331877037883
1582	111.17822265625	-8.96588134765625	-6.56458520889282	0.0136055024340749	0.00516396993771195	-0.0113944197073579	0.00159255252219737
1583	113.126274108887	-10.2645788192749	-6.36978054046631	0.0181509424000978	0.0103587592020631	-0.0195112787187099	0.00289124972186983
1584	111.827575683594	-9.61522960662842	-6.43471527099609	-0.00425158534198999	0.00321592413820326	-0.0136671401560307	-0.00944637414067984
1585	113.126274108887	-10.5892524719238	-6.23991060256958	0.0162028968334198	-0.00425158534198999	-0.00782300252467394	-0.00392691092565656
1586	113.775619506836	-10.2645788192749	-6.43471527099609	0.00646266713738441	0.0100340843200684	0.00418994715437293	0.00191722682211548
1587	113.126274108887	-10.5892524719238	-6.04510593414307	0.00548864435404539	0.00613799272105098	0.00321592413820326	-0.00717365415766835
1588	113.775619506836	-10.5892524719238	-6.43471527099609	0.00548864435404539	0.00646266713738441	0.00711201597005129	0.00354059832170606
1589	113.126274108887	-10.2645788192749	-6.23991060256958	-0.00879702530801296	0.00321592413820326	0.0103587592020631	-0.00230353930965066
1590	113.126274108887	-9.61522960662842	-6.43471527099609	-0.0188619289547205	-0.00392691092565656	0.00906006153672934	0.000293855206109583
1591	113.126274108887	-9.93990421295166	-6.04510593414307	0.0116574559360743	-0.000680167751852423	0.0197743140161037	-0.00425158534198999
1592	113.126274108887	-10.9139270782471	-5.85030126571655	-0.00230353930965066	0.000618529506027699	0.0142548503354192	-0.00587495695799589
1593	111.827575683594	-10.2645788192749	-6.04510593414307	0.00613799272105098	-0.0117190945893526	0.0223717093467712	-0.00165419070981443
1594	113.126274108887	-11.2386016845703	-5.85030126571655	0.00938473641872406	-0.000680167751852423	0.0100340843200684	-0.00652430532500148
1595	111.827575683594	-11.2386016845703	-6.43471527099609	-0.0026282137259841	-0.00782300252467394	0.029189869761467	-0.000355493422830477
1596	111.827575683594	-10.9139270782471	-6.36978054046631	0.00711201597005129	-0.00100484199356288	0.0499690249562263	0.00970941036939621
1597	113.126274108887	-11.2386016845703	-5.9152364730835	-0.00717365415766835	-0.00555028254166245	0.0613326244056225	0.00321592413820326
1598	113.126274108887	-10.5892524719238	-6.04510593414307	0.00711201597005129	-0.00684897974133492	0.0239950809627771	-0.00295288790948689
1599	113.775619506836	-10.5892524719238	-5.26588773727417	0.00906006153672934	-0.00327756232582033	0.00483929552137852	0.000293855206109583
1600	110.528877258301	-8.96588134765625	-5.46069240570068	-0.0113944197073579	0.00418994715437293	-0.0230826959013939	0.000618529506027699
1601	111.17822265625	-9.29055595397949	-6.36978054046631	0.0142548503354192	0.00970941036939621	-0.03444629535079	0.0022419011220336
1602	109.879524230957	-9.29055595397949	-6.36978054046631	-0.00100484199356288	0.00743668992072344	-0.0311995539814234	-0.00847235135734081
1603	110.528877258301	-10.2645788192749	-6.17497587203979	-0.00879702530801296	0.00483929552137852	-0.0393164120614529	0.00483929552137852
1604	108.580833435059	-9.61522960662842	-6.30484533309937	-0.00100484199356288	0.00613799272105098	-0.0354203209280968	-0.00295288790948689
1605	111.17822265625	-10.5892524719238	-5.98017120361328	-0.00847235135734081	0.00159255252219737	-0.0224333461374044	0.00289124972186983
1606	112.476921081543	-10.5892524719238	-5.72043180465698	-0.0169138833880424	0.00548864435404539	-0.0260047651827335	0.00191722682211548
1607	113.126274108887	-9.93990421295166	-5.52562713623047	0.000943203864153475	0.0022419011220336	0.000293855206109583	-0.00197886489331722
1608	113.126274108887	-10.5892524719238	-6.30484533309937	0.00678734155371785	0.00483929552137852	0.0126314787194133	0.00613799272105098
1609	113.126274108887	-9.93990421295166	-6.11004114151001	0.0278911720961332	0.00743668992072344	0.00451462110504508	-0.00392691092565656
1610	111.17822265625	-9.29055595397949	-6.30484533309937	0.0171769186854362	0.000293855206109583	0.0022419011220336	0.00678734155371785
1611	113.126274108887	-10.2645788192749	-6.62951993942261	0.000293855206109583	-3.08191010844894e-05	0.00808603875339031	0.00386527273803949
1612	113.126274108887	-10.9139270782471	-5.98017120361328	0.00483929552137852	-0.00425158534198999	-0.00522560812532902	-0.00619963090866804
1613	111.827575683594	-9.61522960662842	-6.17497587203979	0.0181509424000978	-3.08191010844894e-05	-0.00360223650932312	-0.00327756232582033
1614	113.126274108887	-10.5892524719238	-6.17497587203979	-0.0107450718060136	-0.00230353930965066	-0.00555028254166245	-0.00295288790948689
1615	112.476921081543	-9.93990421295166	-6.49965000152588	0.0103587592020631	-0.00847235135734081	-0.00457625929266214	-0.000680167751852423
1616	111.17822265625	-9.61522960662842	-6.23991060256958	-0.0113944197073579	0.00418994715437293	-0.00717365415766835	0.00191722682211548
1617	113.775619506836	-10.9139270782471	-5.9152364730835	-0.0149658378213644	0.00191722682211548	-0.0130177913233638	0.00126787810586393
1618	113.126274108887	-11.2386016845703	-5.98017120361328	0.00841071270406246	0.000618529506027699	-0.00814767740666866	0.00354059832170606
1619	113.775619506836	-11.5632753372192	-5.72043180465698	0.0113327819854021	-0.0026282137259841	-0.0208099745213985	0.00354059832170606
1620	111.827575683594	-10.9139270782471	-6.04510593414307	0.00743668992072344	-0.0026282137259841	0.00354059832170606	0.00678734155371785
1621	111.827575683594	-10.5892524719238	-6.43471527099609	0.00970941036939621	-0.00132951640989631	-0.00522560812532902	0.00483929552137852
1622	111.17822265625	-9.61522960662842	-6.30484533309937	0.0200989879667759	0.00126787810586393	0.000618529506027699	-0.00425158534198999
1623	113.126274108887	-10.9139270782471	-6.04510593414307	0.00548864435404539	0.00581331877037883	-0.00295288790948689	-0.0026282137259841
1624	111.827575683594	-9.61522960662842	-6.30484533309937	-0.00295288790948689	-0.00230353930965066	-0.00327756232582033	-0.00457625929266214
1625	111.827575683594	-10.2645788192749	-5.9152364730835	0.00321592413820326	0.00808603875339031	0.000618529506027699	0.00256657530553639
1626	113.126274108887	-10.5892524719238	-5.98017120361328	0.000943203864153475	0.00841071270406246	0.000943203864153475	-0.00230353930965066
1627	111.17822265625	-10.2645788192749	-6.23991060256958	-0.0149658378213644	0.00711201597005129	0.00548864435404539	-0.000355493422830477
1628	111.827575683594	-10.2645788192749	-6.30484533309937	0.0158782228827477	0.00386527273803949	0.00159255252219737	-0.0026282137259841
1629	108.580833435059	-9.93990421295166	-6.17497587203979	-0.0172385573387146	0.011982130818069	-0.000680167751852423	-0.00132951640989631
1630	110.528877258301	-9.61522960662842	-5.78536653518677	-0.00100484199356288	-0.00165419070981443	0.000943203864153475	-3.08191010844894e-05
1631	110.528877258301	-9.93990421295166	-5.46069240570068	-0.0237320438027382	0.00906006153672934	-0.00295288790948689	0.00808603875339031
1632	113.126274108887	-10.5892524719238	-5.72043180465698	0.000943203864153475	-0.00295288790948689	0.00256657530553639	-0.00165419070981443
1633	111.827575683594	-9.29055595397949	-6.43471527099609	-0.00490093370899558	0.000943203864153475	0.00678734155371785	-0.00100484199356288
1634	113.126274108887	-10.5892524719238	-5.78536653518677	0.00126787810586393	-0.00522560812532902	-0.00230353930965066	0.000943203864153475
1635	111.827575683594	-9.61522960662842	-6.36978054046631	0.00938473641872406	-0.00230353930965066	-0.0104203969240189	0.00191722682211548
1636	113.126274108887	-10.9139270782471	-6.17497587203979	0.00646266713738441	-0.00490093370899558	0.00873538758605719	0.000618529506027699
1637	114.424964904785	-10.2645788192749	-6.49965000152588	0.0106834331527352	0.00321592413820326	-0.00197886489331722	-0.00165419070981443
1638	110.528877258301	-8.64120674133301	-6.30484533309937	0.0103587592020631	-0.000355493422830477	0.0022419011220336	-0.00360223650932312
1639	112.476921081543	-9.29055595397949	-6.43471527099609	0.00321592413820326	0.00191722682211548	-0.00490093370899558	-0.00197886489331722
1640	112.476921081543	-8.96588134765625	-6.62951993942261	0.0243197549134493	0.00191722682211548	0.000943203864153475	-0.00197886489331722
1641	111.827575683594	-9.93990421295166	-6.04510593414307	-0.00360223650932312	0.00256657530553639	0.00256657530553639	0.00289124972186983
1642	113.775619506836	-10.5892524719238	-5.98017120361328	-0.00197886489331722	0.0106834331527352	0.000618529506027699	-0.00587495695799589
1643	113.775619506836	-10.9139270782471	-5.9152364730835	-0.00132951640989631	-0.00165419070981443	-0.00490093370899558	-0.00684897974133492
1644	111.17822265625	-10.2645788192749	-6.04510593414307	-0.00457625929266214	-0.00132951640989631	-0.00457625929266214	-0.00197886489331722
1645	111.827575683594	-10.9139270782471	-6.04510593414307	0.00321592413820326	-0.00782300252467394	0.00321592413820326	0.00613799272105098
1646	111.827575683594	-11.5632753372192	-6.36978054046631	0.00321592413820326	-0.00814767740666866	0.00321592413820326	0.000618529506027699
1647	111.17822265625	-9.93990421295166	-6.69445466995239	-0.00879702530801296	0.000943203864153475	0.00743668992072344	-0.00652430532500148
1648	111.827575683594	-9.93990421295166	-6.56458520889282	0.011982130818069	0.00548864435404539	-0.00165419070981443	-0.00295288790948689
1649	113.126274108887	-9.93990421295166	-6.17497587203979	-0.00717365415766835	0.00516396993771195	-0.00619963090866804	-0.00197886489331722
1650	111.827575683594	-9.29055595397949	-6.11004114151001	-0.0136671401560307	0.00159255252219737	-0.00684897974133492	0.00548864435404539
1651	111.17822265625	-9.29055595397949	-6.04510593414307	0.00808603875339031	0.000618529506027699	0.00548864435404539	-0.00295288790948689
1652	111.17822265625	-10.2645788192749	-6.17497587203979	0.000293855206109583	-3.08191010844894e-05	0.000293855206109583	-0.00490093370899558
1653	108.580833435059	-9.29055595397949	-6.43471527099609	0.0106834331527352	-0.00522560812532902	-0.0026282137259841	0.00126787810586393
1654	109.879524230957	-10.5892524719238	-6.17497587203979	0.00386527273803949	-0.00392691092565656	0.00159255252219737	-0.00100484199356288
1655	111.827575683594	-10.9139270782471	-6.43471527099609	-0.0110697457566857	0.000943203864153475	-3.08191010844894e-05	-0.00360223650932312
1656	110.528877258301	-9.93990421295166	-6.30484533309937	-0.00717365415766835	-0.00197886489331722	0.00354059832170606	0.0022419011220336
1657	112.476921081543	-9.61522960662842	-6.11004114151001	-0.0130177913233638	0.00418994715437293	-0.00327756232582033	0.00126787810586393
1658	111.827575683594	-8.96588134765625	-6.17497587203979	-0.000680167751852423	0.00159255252219737	0.0171769186854362	-0.00197886489331722
1659	113.775619506836	-10.5892524719238	-6.30484533309937	-0.0208099745213985	-0.00295288790948689	0.0480209775269032	-0.000680167751852423
1660	112.476921081543	-10.2645788192749	-6.36978054046631	0.00191722682211548	0.00159255252219737	0.0447742342948914	-0.00230353930965066
1661	113.126274108887	-10.9139270782471	-6.75938940048218	-3.08191010844894e-05	-0.00165419070981443	0.0239950809627771	0.000293855206109583
1662	113.126274108887	-11.2386016845703	-6.82432460784912	-0.00165419070981443	0.0100340843200684	0.00516396993771195	0.0022419011220336
1663	111.17822265625	-10.5892524719238	-6.30484533309937	0.00970941036939621	0.00386527273803949	-0.0211346503347158	-0.000355493422830477
1664	113.775619506836	-10.5892524719238	-6.30484533309937	0.012956153601408	0.00970941036939621	-0.0328229255974293	0.00386527273803949
1665	111.17822265625	-9.93990421295166	-6.36978054046631	0.000943203864153475	0.00386527273803949	-0.0185372550040483	0.000943203864153475
1666	113.126274108887	-10.9139270782471	-6.11004114151001	-0.00814767740666866	0.00386527273803949	-0.023407369852066	0.00451462110504508
1667	112.476921081543	-11.2386016845703	-6.11004114151001	-0.000680167751852423	0.0106834331527352	-0.0276281367987394	-0.00425158534198999
1668	114.424964904785	-11.8879499435425	-6.04510593414307	0.00126787810586393	-0.00295288790948689	-0.0182125810533762	-0.00197886489331722
1669	111.827575683594	-11.8879499435425	-6.04510593414307	-0.00717365415766835	-0.00782300252467394	-0.0217839982360601	-0.000680167751852423
1670	112.476921081543	-12.5372982025146	-5.85030126571655	0.0100340843200684	-0.00230353930965066	-0.00814767740666866	0.00191722682211548
1671	111.827575683594	-10.5892524719238	-5.9152364730835	0.00289124972186983	-0.00360223650932312	-0.0026282137259841	0.00321592413820326
1672	111.827575683594	-10.9139270782471	-6.11004114151001	0.00581331877037883	-0.0026282137259841	-0.0126931173726916	-0.00165419070981443
1673	111.17822265625	-9.93990421295166	-6.43471527099609	0.0123068047687411	-0.00197886489331722	0.000618529506027699	-0.00555028254166245
1674	113.126274108887	-11.2386016845703	-5.98017120361328	0.00906006153672934	-0.00327756232582033	-0.0107450718060136	-0.000355493422830477
1675	113.126274108887	-11.2386016845703	-6.23991060256958	-0.00912170019000769	0.0022419011220336	-0.0100957229733467	-0.00132951640989631
1676	109.230178833008	-9.61522960662842	-6.17497587203979	0.00776136433705688	0.00321592413820326	-0.00230353930965066	0.000618529506027699
1677	109.879524230957	-9.93990421295166	-5.9152364730835	-0.00555028254166245	-0.00425158534198999	-0.00652430532500148	0.00321592413820326
1678	108.580833435059	-9.29055595397949	-6.36978054046631	-0.00360223650932312	-0.00230353930965066	0.000618529506027699	-0.00814767740666866
1679	110.528877258301	-10.5892524719238	-6.23991060256958	-0.00457625929266214	-0.00230353930965066	-0.00619963090866804	0.00808603875339031
1680	111.827575683594	-10.5892524719238	-6.17497587203979	-0.00490093370899558	-0.0026282137259841	0.00483929552137852	-0.00587495695799589
1681	113.126274108887	-11.2386016845703	-6.23991060256958	0.00321592413820326	0.00321592413820326	-0.00619963090866804	0.00321592413820326
1682	113.775619506836	-11.2386016845703	-6.04510593414307	0.00289124972186983	0.011982130818069	-0.00555028254166245	0.000618529506027699
1683	110.528877258301	-11.2386016845703	-5.78536653518677	-0.00587495695799589	0.00483929552137852	0.00841071270406246	0.00711201597005129
1684	114.424964904785	-11.2386016845703	-6.30484533309937	0.00581331877037883	0.00646266713738441	0.0113327819854021	-0.00360223650932312
1685	111.17822265625	-9.93990421295166	-7.01912927627563	-0.00814767740666866	-3.08191010844894e-05	0.00321592413820326	0.00711201597005129
1686	113.126274108887	-11.2386016845703	-6.23991060256958	-0.000680167751852423	0.00256657530553639	-0.000680167751852423	0.00191722682211548
1687	111.827575683594	-10.5892524719238	-6.23991060256958	-0.00132951640989631	0.00613799272105098	-0.0126931173726916	-0.00392691092565656
1688	114.424964904785	-11.2386016845703	-6.36978054046631	-0.000355493422830477	0.0113327819854021	-0.0165892094373703	-0.00522560812532902
1689	113.126274108887	-10.9139270782471	-5.85030126571655	0.0106834331527352	0.00483929552137852	-0.0305502042174339	-0.00847235135734081
1690	113.126274108887	-11.2386016845703	-5.6554970741272	-0.00360223650932312	-0.00490093370899558	-0.0224333461374044	-0.00327756232582033
1691	111.17822265625	-10.9139270782471	-6.43471527099609	-0.00100484199356288	0.00906006153672934	0.00970941036939621	0.00906006153672934
1692	113.126274108887	-11.8879499435425	-6.43471527099609	0.00548864435404539	-0.00327756232582033	0.0259431265294552	-0.00457625929266214
1693	112.476921081543	-10.9139270782471	-6.36978054046631	0.00289124972186983	-0.00977104809135199	0.0321119390428066	0.000293855206109583
1694	112.476921081543	-12.5372982025146	-6.17497587203979	0.00906006153672934	-0.0159398596733809	0.0230210572481155	0.00159255252219737
1695	114.424964904785	-11.8879499435425	-6.23991060256958	-0.0195112787187099	-0.00522560812532902	0.0145795252174139	-0.000680167751852423
1696	110.528877258301	-10.5892524719238	-5.98017120361328	-0.00197886489331722	-0.00100484199356288	0.00516396993771195	-0.00230353930965066
1697	111.17822265625	-10.2645788192749	-6.17497587203979	0.0136055024340749	-0.00197886489331722	-0.0123684434220195	-0.00652430532500148
1698	110.528877258301	-9.61522960662842	-6.43471527099609	-0.00100484199356288	0.000943203864153475	-0.0243813935667276	-0.0107450718060136
1699	110.528877258301	-9.93990421295166	-6.36978054046631	0.00191722682211548	0.000293855206109583	-0.0286021586507559	0.000943203864153475
1700	111.17822265625	-11.2386016845703	-6.23991060256958	0.000293855206109583	-0.00132951640989631	-0.0198359526693821	-0.000355493422830477
1701	110.528877258301	-10.9139270782471	-6.11004114151001	-0.00327756232582033	0.00418994715437293	-0.0143164889886975	0.000293855206109583
1702	111.17822265625	-10.5892524719238	-5.85030126571655	-0.00360223650932312	0.00873538758605719	-0.00977104809135199	0.00613799272105098
1703	107.931480407715	-10.5892524719238	-5.9152364730835	-0.00295288790948689	0.0123068047687411	-0.00165419070981443	-0.00392691092565656
1704	112.476921081543	-11.2386016845703	-6.30484533309937	-0.00425158534198999	0.00516396993771195	-0.0117190945893526	0.00483929552137852
1705	110.528877258301	-9.61522960662842	-6.43471527099609	-0.00425158534198999	0.00418994715437293	-0.00197886489331722	-0.00392691092565656
1706	113.775619506836	-11.2386016845703	-6.17497587203979	-3.08191010844894e-05	-0.0026282137259841	-0.00360223650932312	0.0100340843200684
1707	113.126274108887	-10.5892524719238	-6.11004114151001	0.00418994715437293	0.000293855206109583	-0.0107450718060136	0.000293855206109583
1708	113.126274108887	-10.9139270782471	-6.04510593414307	-0.00230353930965066	0.00418994715437293	-0.0110697457566857	0.000293855206109583
1709	112.476921081543	-10.5892524719238	-5.85030126571655	0.00808603875339031	0.00646266713738441	-0.0117190945893526	-0.00522560812532902
1710	113.126274108887	-11.2386016845703	-6.30484533309937	-0.00197886489331722	-0.00295288790948689	-0.0146411629393697	-0.000355493422830477
1711	111.827575683594	-10.2645788192749	-6.11004114151001	0.00613799272105098	-0.00555028254166245	-0.00814767740666866	0.000618529506027699
1712	111.17822265625	-10.9139270782471	-5.85030126571655	-0.00392691092565656	0.000293855206109583	-0.00749832857400179	-0.00619963090866804
1713	111.827575683594	-9.93990421295166	-6.43471527099609	0.0162028968334198	-0.00522560812532902	0.00354059832170606	-0.00230353930965066
1714	113.126274108887	-10.5892524719238	-6.17497587203979	0.0304885655641556	-0.00360223650932312	0.0360080301761627	-0.00230353930965066
1715	113.126274108887	-11.2386016845703	-5.98017120361328	0.00776136433705688	0.00191722682211548	0.0538651160895824	0.00191722682211548
1716	110.528877258301	-10.2645788192749	-6.23991060256958	0.0113327819854021	-0.000680167751852423	0.0519170723855495	0.01100810803473
1717	111.17822265625	-10.9139270782471	-6.49965000152588	-0.000680167751852423	-0.000355493422830477	0.036657378077507	-0.00555028254166245
1718	110.528877258301	-10.2645788192749	-6.43471527099609	-0.0120437685400248	0.00516396993771195	0.0220470335334539	-0.00587495695799589
1719	111.17822265625	-11.5632753372192	-6.30484533309937	0.00451462110504508	-0.00425158534198999	-0.00197886489331722	0.00548864435404539
1720	111.827575683594	-12.2126245498657	-6.11004114151001	-0.0100957229733467	-0.0100957229733467	-0.00879702530801296	0.000293855206109583
1721	113.126274108887	-11.2386016845703	-5.85030126571655	0.00613799272105098	-0.00197886489331722	-0.0188619289547205	0.00289124972186983
1722	113.775619506836	-11.2386016845703	-5.85030126571655	-3.08191010844894e-05	0.00256657530553639	-0.0188619289547205	-0.000355493422830477
1723	111.17822265625	-9.93990421295166	-6.23991060256958	0.00321592413820326	0.00841071270406246	-0.032173577696085	-0.00165419070981443
1724	113.126274108887	-10.5892524719238	-6.17497587203979	0.00418994715437293	0.0022419011220336	-0.0350956469774246	0.00451462110504508
1725	110.528877258301	-8.96588134765625	-6.30484533309937	0.000618529506027699	-0.00132951640989631	-0.0435371771454811	0.00126787810586393
1726	111.827575683594	-10.5892524719238	-6.04510593414307	0.0226963832974434	0.00646266713738441	-0.0487319678068161	0.00548864435404539
1727	110.528877258301	-9.93990421295166	-5.98017120361328	-0.00522560812532902	0.00711201597005129	-0.0451605506241322	-0.00197886489331722
1728	111.17822265625	-10.9139270782471	-5.72043180465698	-0.00652430532500148	0.00938473641872406	-0.0370436906814575	-0.00295288790948689
1729	111.17822265625	-10.5892524719238	-6.04510593414307	0.00808603875339031	0.00418994715437293	-0.0263294391334057	0.00613799272105098
1730	111.827575683594	-10.2645788192749	-6.17497587203979	0.013930176384747	0.00613799272105098	-0.0217839982360601	-0.000680167751852423
1731	111.827575683594	-9.61522960662842	-6.49965000152588	0.0100340843200684	0.00873538758605719	-0.0126931173726916	-0.00165419070981443
1732	112.476921081543	-10.5892524719238	-6.11004114151001	0.0113327819854021	0.00321592413820326	0.00743668992072344	0.00256657530553639
1733	112.476921081543	-9.29055595397949	-6.23991060256958	0.00321592413820326	-0.00230353930965066	0.00646266713738441	-0.00944637414067984
1734	113.126274108887	-10.5892524719238	-6.04510593414307	0.00873538758605719	0.00321592413820326	0.00776136433705688	0.000293855206109583
1735	113.126274108887	-10.5892524719238	-6.04510593414307	-0.0182125810533762	0.000618529506027699	-0.00165419070981443	-0.00165419070981443
1736	110.528877258301	-8.96588134765625	-6.69445466995239	0.000618529506027699	0.00451462110504508	-0.00457625929266214	0.00938473641872406
1737	111.17822265625	-9.29055595397949	-6.56458520889282	0.000293855206109583	0.00191722682211548	0.00191722682211548	-0.00327756232582033
1738	111.17822265625	-9.29055595397949	-6.62951993942261	0.00354059832170606	0.00581331877037883	0.00321592413820326	-0.00684897974133492
1739	113.126274108887	-9.29055595397949	-6.17497587203979	0.00418994715437293	0.0022419011220336	0.00354059832170606	-0.00457625929266214
1740	113.126274108887	-10.5892524719238	-5.9152364730835	0.0106834331527352	0.00159255252219737	0.00808603875339031	-3.08191010844894e-05
1741	112.476921081543	-10.5892524719238	-5.59056186676025	-0.00879702530801296	0.0100340843200684	0.00906006153672934	0.00191722682211548
1742	113.126274108887	-11.5632753372192	-6.17497587203979	-0.00782300252467394	0.000943203864153475	0.0103587592020631	0.00321592413820326
1743	111.17822265625	-10.5892524719238	-6.30484533309937	0.000293855206109583	-0.00392691092565656	-0.00490093370899558	-0.00327756232582033
1744	113.126274108887	-11.8879499435425	-6.04510593414307	0.00191722682211548	-0.0100957229733467	-0.0126931173726916	0.0022419011220336
1745	111.17822265625	-9.61522960662842	-6.36978054046631	0.00938473641872406	-0.00684897974133492	0.00191722682211548	-0.00392691092565656
1746	110.528877258301	-10.5892524719238	-5.9152364730835	0.00289124972186983	-0.0026282137259841	0.00906006153672934	0.00776136433705688
1747	113.126274108887	-10.5892524719238	-5.20095300674438	-0.00490093370899558	-0.00327756232582033	0.00256657530553639	-0.00165419070981443
1748	111.827575683594	-10.5892524719238	-5.85030126571655	0.0226963832974434	0.000618529506027699	0.0158782228827477	-0.00587495695799589
1749	113.126274108887	-10.9139270782471	-6.17497587203979	-0.000355493422830477	-0.00814767740666866	0.00159255252219737	-0.0026282137259841
1750	111.17822265625	-10.2645788192749	-5.98017120361328	-0.00165419070981443	-0.00425158534198999	-0.00295288790948689	0.00711201597005129
1751	110.528877258301	-9.29055595397949	-6.36978054046631	0.00126787810586393	0.00581331877037883	0.0145795252174139	-0.000355493422830477
1752	110.528877258301	-10.5892524719238	-6.04510593414307	-0.0126931173726916	-0.00327756232582033	0.00678734155371785	0.000293855206109583
1753	110.528877258301	-9.93990421295166	-5.59056186676025	-0.0026282137259841	-0.000680167751852423	0.00808603875339031	-0.00425158534198999
1754	110.528877258301	-10.2645788192749	-5.33082246780396	0.00873538758605719	0.00483929552137852	0.00354059832170606	0.00354059832170606
1755	111.827575683594	-9.93990421295166	-5.85030126571655	0.01100810803473	-0.00132951640989631	0.00159255252219737	0.00646266713738441
1756	111.17822265625	-9.29055595397949	-6.43471527099609	0.0188002903014421	-0.00619963090866804	0.00418994715437293	-0.00977104809135199
1757	111.17822265625	-9.61522960662842	-6.23991060256958	-0.00295288790948689	0.00581331877037883	0.0191249661147594	0.00516396993771195
1758	111.827575683594	-9.29055595397949	-6.43471527099609	-0.0165892094373703	0.00126787810586393	0.00938473641872406	-0.0113944197073579
1759	111.17822265625	-9.29055595397949	-6.30484533309937	0.0168522447347641	0.000293855206109583	0.00808603875339031	0.00483929552137852
1760	113.126274108887	-10.2645788192749	-6.30484533309937	-0.0188619289547205	-0.00490093370899558	0.00678734155371785	0.00548864435404539
1761	113.775619506836	-10.2645788192749	-6.23991060256958	0.00126787810586393	-0.000355493422830477	0.0188002903014421	0.00321592413820326
1762	114.424964904785	-10.5892524719238	-6.49965000152588	0.01100810803473	0.00256657530553639	0.0243197549134493	-0.00197886489331722
1763	110.528877258301	-9.29055595397949	-6.36978054046631	0.0288651939481497	0.0123068047687411	0.0278911720961332	-0.00132951640989631
1764	111.827575683594	-10.5892524719238	-6.04510593414307	0.0213976856321096	0.000618529506027699	0.00613799272105098	-0.00100484199356288
1765	111.17822265625	-9.29055595397949	-6.49965000152588	-0.00684897974133492	0.00289124972186983	0.00906006153672934	0.00321592413820326
1766	111.17822265625	-10.2645788192749	-5.9152364730835	0.0126314787194133	-0.000355493422830477	-0.00652430532500148	-0.00327756232582033
1767	111.827575683594	-11.5632753372192	-5.85030126571655	0.00418994715437293	-0.00684897974133492	-0.0191866029053926	-0.00327756232582033
1768	112.476921081543	-11.5632753372192	-6.11004114151001	-0.0191866029053926	0.000618529506027699	-0.0191866029053926	0.00581331877037883
1769	113.126274108887	-11.5632753372192	-6.17497587203979	0.0145795252174139	-0.00684897974133492	-0.0308748781681061	0.00126787810586393
1770	110.528877258301	-9.93990421295166	-6.56458520889282	0.012956153601408	-0.0026282137259841	-0.0360696688294411	0.00841071270406246
1771	112.476921081543	-9.93990421295166	-6.43471527099609	0.0106834331527352	-0.00230353930965066	-0.0185372550040483	-0.00522560812532902
1772	111.827575683594	-9.93990421295166	-5.98017120361328	-0.00717365415766835	-3.08191010844894e-05	-0.00425158534198999	-0.00360223650932312
1773	111.827575683594	-9.29055595397949	-6.04510593414307	-0.000680167751852423	-0.00295288790948689	0.00354059832170606	0.00418994715437293
1774	112.476921081543	-9.93990421295166	-6.30484533309937	0.00711201597005129	-0.00814767740666866	-0.00360223650932312	-0.00132951640989631
1775	110.528877258301	-10.2645788192749	-6.43471527099609	-0.0240567177534103	-3.08191010844894e-05	-0.0120437685400248	0.000293855206109583
1776	108.580833435059	-9.29055595397949	-6.36978054046631	-0.0120437685400248	-0.00197886489331722	-0.00944637414067984	-0.00165419070981443
1777	109.230178833008	-9.29055595397949	-6.17497587203979	-0.00619963090866804	0.0022419011220336	-0.0123684434220195	0.00548864435404539
1778	110.528877258301	-9.29055595397949	-6.56458520889282	0.0165275707840919	-0.00132951640989631	-0.00490093370899558	-0.00457625929266214
1779	109.879524230957	-8.96588134765625	-6.11004114151001	-0.00619963090866804	0.00159255252219737	-0.00814767740666866	0.000293855206109583
1780	114.424964904785	-10.5892524719238	-5.98017120361328	0.00711201597005129	0.00386527273803949	0.00321592413820326	-3.08191010844894e-05
1781	111.827575683594	-10.9139270782471	-6.23991060256958	-0.00490093370899558	0.00906006153672934	0.00354059832170606	0.00483929552137852
1782	113.126274108887	-11.2386016845703	-6.17497587203979	-0.00425158534198999	0.00808603875339031	0.00516396993771195	-3.08191010844894e-05
1783	111.17822265625	-9.93990421295166	-6.56458520889282	-0.00295288790948689	0.00938473641872406	-0.00847235135734081	-0.00619963090866804
1784	111.827575683594	-10.2645788192749	-6.11004114151001	-0.00392691092565656	0.000943203864153475	-0.00847235135734081	0.00386527273803949
1785	111.17822265625	-9.29055595397949	-5.98017120361328	-0.0139918150380254	0.00159255252219737	-0.00522560812532902	-0.00425158534198999
1786	111.827575683594	-9.93990421295166	-5.3957576751709	-0.00425158534198999	0.00581331877037883	-0.00197886489331722	0.000293855206109583
1787	112.476921081543	-10.5892524719238	-5.3957576751709	0.000618529506027699	0.00613799272105098	0.00321592413820326	0.00126787810586393
1788	113.126274108887	-10.5892524719238	-6.17497587203979	0.00678734155371785	0.00841071270406246	0.00321592413820326	-0.00392691092565656
1789	113.775619506836	-11.2386016845703	-6.17497587203979	0.0113327819854021	0.00289124972186983	-0.00457625929266214	0.00321592413820326
1790	111.17822265625	-9.93990421295166	-5.72043180465698	0.00418994715437293	-0.00555028254166245	0.0022419011220336	0.00516396993771195
1791	111.827575683594	-10.5892524719238	-6.23991060256958	-0.00490093370899558	-0.00457625929266214	-0.00100484199356288	-0.00457625929266214
1792	111.17822265625	-11.5632753372192	-5.78536653518677	0.00418994715437293	-0.00619963090866804	0.00321592413820326	-0.00197886489331722
1793	110.528877258301	-10.9139270782471	-5.98017120361328	-0.0146411629393697	-0.00360223650932312	-0.00587495695799589	-0.00944637414067984
1794	113.126274108887	-10.9139270782471	-6.17497587203979	0.0158782228827477	-0.00684897974133492	-0.00847235135734081	-0.00425158534198999
1795	112.476921081543	-10.9139270782471	-6.23991060256958	-3.08191010844894e-05	0.00354059832170606	-0.0159398596733809	-0.00165419070981443
1796	110.528877258301	-9.61522960662842	-6.36978054046631	-0.000355493422830477	0.00386527273803949	0.000943203864153475	0.00418994715437293
1797	111.17822265625	-9.61522960662842	-6.23991060256958	0.00613799272105098	-0.00132951640989631	-0.00295288790948689	-0.00619963090866804
1798	109.230178833008	-10.2645788192749	-6.30484533309937	-0.00230353930965066	-0.00295288790948689	-0.00619963090866804	0.00451462110504508
1799	109.230178833008	-10.2645788192749	-6.43471527099609	0.0155535480007529	-0.00522560812532902	0.00191722682211548	0.00776136433705688
1800	110.528877258301	-11.2386016845703	-6.17497587203979	-0.00327756232582033	-3.08191010844894e-05	0.000618529506027699	0.00808603875339031
1801	110.528877258301	-10.5892524719238	-6.17497587203979	-0.00912170019000769	0.0022419011220336	0.00386527273803949	0.00711201597005129
1802	113.126274108887	-10.9139270782471	-6.04510593414307	-0.0130177913233638	0.00516396993771195	0.00289124972186983	0.00451462110504508
1803	111.827575683594	-9.61522960662842	-6.30484533309937	0.0191249661147594	0.00581331877037883	0.00159255252219737	-0.00425158534198999
1804	113.126274108887	-11.2386016845703	-5.9152364730835	0.000943203864153475	0.00321592413820326	-0.00684897974133492	-0.00360223650932312
1805	111.17822265625	-9.61522960662842	-6.04510593414307	0.00483929552137852	-0.000680167751852423	0.0106834331527352	-0.00457625929266214
1806	111.17822265625	-9.93990421295166	-6.17497587203979	0.00386527273803949	0.00354059832170606	0.00483929552137852	-0.0026282137259841
1807	113.775619506836	-11.2386016845703	-6.36978054046631	0.0142548503354192	-0.000355493422830477	0.00451462110504508	0.00126787810586393
1808	113.775619506836	-10.9139270782471	-6.43471527099609	0.00841071270406246	0.00873538758605719	-0.0026282137259841	0.00613799272105098
1809	114.424964904785	-11.2386016845703	-6.30484533309937	-0.0123684434220195	-0.000680167751852423	-0.00587495695799589	0.00256657530553639
1810	111.827575683594	-9.61522960662842	-6.49965000152588	-0.00879702530801296	0.0022419011220336	-0.00619963090866804	0.00126787810586393
1811	111.17822265625	-10.2645788192749	-6.11004114151001	-0.0113944197073579	0.00970941036939621	0.00159255252219737	0.00581331877037883
1812	110.528877258301	-9.93990421295166	-5.9152364730835	0.0116574559360743	0.000943203864153475	0.000293855206109583	-0.00587495695799589
1813	111.17822265625	-10.2645788192749	-6.36978054046631	0.00581331877037883	-0.00327756232582033	0.00678734155371785	-0.00100484199356288
1814	113.126274108887	-10.9139270782471	-6.23991060256958	0.0123068047687411	-0.00230353930965066	0.00159255252219737	0.00386527273803949
1815	111.17822265625	-11.5632753372192	-5.6554970741272	0.00191722682211548	-0.00392691092565656	0.00841071270406246	0.00126787810586393
1816	111.17822265625	-11.5632753372192	-6.30484533309937	-0.00132951640989631	-0.00425158534198999	0.00970941036939621	-0.00132951640989631
1817	111.17822265625	-11.2386016845703	-5.72043180465698	-0.00717365415766835	-0.00944637414067984	0.00711201597005129	0.00126787810586393
1818	111.827575683594	-10.9139270782471	-6.11004114151001	0.00516396993771195	-0.00100484199356288	0.00516396993771195	-0.000680167751852423
1819	111.17822265625	-10.5892524719238	-6.36978054046631	-0.00230353930965066	0.00126787810586393	0.00256657530553639	0.00256657530553639
1820	113.775619506836	-11.2386016845703	-6.23991060256958	-0.00425158534198999	-0.00717365415766835	-0.00425158534198999	-0.00457625929266214
1821	112.476921081543	-10.5892524719238	-6.17497587203979	-0.00100484199356288	0.00808603875339031	-0.00425158534198999	0.00386527273803949
1822	111.827575683594	-11.2386016845703	-5.98017120361328	0.000943203864153475	0.00321592413820326	-0.0117190945893526	0.000293855206109583
1823	110.528877258301	-9.93990421295166	-6.17497587203979	-0.0113944197073579	0.00841071270406246	-0.0143164889886975	0.00159255252219737
1824	110.528877258301	-10.9139270782471	-5.9152364730835	0.00191722682211548	0.00159255252219737	-0.0139918150380254	0.0142548503354192
1825	108.580833435059	-10.2645788192749	-6.17497587203979	0.0136055024340749	0.000293855206109583	-0.0107450718060136	-0.0026282137259841
1826	108.580833435059	-10.2645788192749	-5.9152364730835	-0.0100957229733467	0.00516396993771195	0.000293855206109583	0.00808603875339031
1827	111.17822265625	-11.2386016845703	-6.11004114151001	0.00191722682211548	-0.00295288790948689	0.000943203864153475	0.000618529506027699
1828	111.827575683594	-10.9139270782471	-5.59056186676025	-0.00782300252467394	0.00354059832170606	-0.000680167751852423	-0.00295288790948689
1829	114.424964904785	-11.8879499435425	-5.98017120361328	-0.00814767740666866	0.00418994715437293	-0.00879702530801296	0.00191722682211548
1830	111.17822265625	-9.61522960662842	-6.17497587203979	0.00711201597005129	0.00386527273803949	0.00321592413820326	-0.00652430532500148
1831	112.476921081543	-10.2645788192749	-5.98017120361328	0.00418994715437293	-0.000680167751852423	-0.00555028254166245	-0.00522560812532902
1832	111.827575683594	-10.2645788192749	-6.30484533309937	0.00516396993771195	0.00126787810586393	-0.000355493422830477	-0.00100484199356288
1833	111.827575683594	-9.93990421295166	-6.49965000152588	0.0149041991680861	0.00321592413820326	-0.00652430532500148	-0.00619963090866804
1834	113.126274108887	-10.9139270782471	-6.43471527099609	0.00808603875339031	-0.000355493422830477	-0.00587495695799589	-0.00717365415766835
1835	113.775619506836	-11.2386016845703	-6.17497587203979	0.0217223595827818	-0.00847235135734081	-0.00490093370899558	0.00418994715437293
1836	111.827575683594	-9.29055595397949	-6.23991060256958	0.0123068047687411	0.00678734155371785	0.00418994715437293	0.00256657530553639
1837	109.879524230957	-9.93990421295166	-6.04510593414307	-0.00392691092565656	0.00483929552137852	0.00808603875339031	-0.00230353930965066
1838	113.126274108887	-9.93990421295166	-6.11004114151001	0.00418994715437293	0.00516396993771195	0.0496443510055542	-0.00457625929266214
1839	112.476921081543	-9.93990421295166	-6.36978054046631	0.000293855206109583	-0.00132951640989631	0.0600339286029339	-0.000680167751852423
1840	113.126274108887	-11.5632753372192	-6.17497587203979	0.00581331877037883	-0.00327756232582033	0.0395794473588467	0.00776136433705688
1841	113.126274108887	-10.5892524719238	-6.17497587203979	0.0162028968334198	0.00483929552137852	0.0226963832974434	-0.000355493422830477
1842	113.126274108887	-11.8879499435425	-5.9152364730835	-0.0136671401560307	-0.00782300252467394	0.012956153601408	0.00581331877037883
1843	110.528877258301	-10.9139270782471	-6.11004114151001	0.0126314787194133	-0.00230353930965066	0.00581331877037883	-0.0113944197073579
1844	113.126274108887	-11.5632753372192	-5.59056186676025	0.000618529506027699	-0.00100484199356288	0.0210730116814375	0.00321592413820326
1845	111.827575683594	-9.93990421295166	-6.36978054046631	-0.0126931173726916	-0.00847235135734081	0.0360080301761627	-0.00619963090866804
1846	111.17822265625	-9.93990421295166	-6.36978054046631	0.0243197549134493	0.000293855206109583	0.0136055024340749	0.00126787810586393
1847	112.476921081543	-10.9139270782471	-6.17497587203979	-0.0204853005707264	0.00646266713738441	-0.00782300252467394	-0.00100484199356288
1848	112.476921081543	-10.2645788192749	-6.23991060256958	0.0103587592020631	0.00191722682211548	-0.0373683646321297	0.00451462110504508
1849	113.126274108887	-10.5892524719238	-6.30484533309937	0.000293855206109583	0.00483929552137852	-0.0519787110388279	-0.000355493422830477
1850	109.879524230957	-9.61522960662842	-6.30484533309937	-0.00684897974133492	0.00451462110504508	-0.0461345724761486	-0.00197886489331722
1851	110.528877258301	-9.61522960662842	-6.04510593414307	-0.00684897974133492	0.00841071270406246	-0.0474332682788372	0.00321592413820326
1852	107.931480407715	-8.64120674133301	-6.36978054046631	0.00191722682211548	0.00354059832170606	-0.0448358729481697	0.00289124972186983
1853	109.879524230957	-9.29055595397949	-6.23991060256958	0.00159255252219737	0.00483929552137852	-0.0331475995481014	0.00256657530553639
1854	111.827575683594	-10.9139270782471	-6.11004114151001	-0.00587495695799589	-0.00847235135734081	-0.0328229255974293	-0.00165419070981443
1855	111.827575683594	-10.5892524719238	-5.98017120361328	0.00516396993771195	0.000943203864153475	-0.0295761823654175	-0.000680167751852423
1856	112.476921081543	-9.93990421295166	-6.17497587203979	0.00418994715437293	0.00516396993771195	-0.0221086721867323	-0.00490093370899558
1857	111.827575683594	-8.96588134765625	-5.98017120361328	0.00678734155371785	0.00386527273803949	-0.00749832857400179	-0.00165419070981443
1858	111.827575683594	-9.29055595397949	-6.43471527099609	0.01100810803473	0.00321592413820326	-0.0292515084147453	0.00126787810586393
1859	112.476921081543	-9.61522960662842	-6.56458520889282	-0.0113944197073579	0.00516396993771195	-0.0250307414680719	0.00126787810586393
1860	114.424964904785	-10.5892524719238	-6.30484533309937	-0.00587495695799589	-0.00847235135734081	-0.0350956469774246	0.00613799272105098
1861	113.126274108887	-9.93990421295166	-6.43471527099609	-0.00295288790948689	0.0116574559360743	-0.0295761823654175	-0.00295288790948689
1862	112.476921081543	-10.5892524719238	-6.11004114151001	0.00841071270406246	0.0113327819854021	-0.0328229255974293	0.00191722682211548
1863	111.827575683594	-9.29055595397949	-5.6554970741272	0.00256657530553639	0.0103587592020631	-0.028926832601428	-0.0136671401560307
1864	112.476921081543	-10.5892524719238	-5.9152364730835	-0.0104203969240189	0.00483929552137852	-0.0243813935667276	0.00938473641872406
1865	111.17822265625	-9.61522960662842	-6.43471527099609	0.0152288740500808	-0.000680167751852423	-0.0217839982360601	-0.00100484199356288
1866	111.827575683594	-9.61522960662842	-6.43471527099609	-0.00360223650932312	0.000943203864153475	0.00873538758605719	0.00386527273803949
1867	112.476921081543	-10.5892524719238	-6.23991060256958	-0.0104203969240189	-0.00230353930965066	0.0233457311987877	0.00126787810586393
1868	112.476921081543	-10.9139270782471	-5.9152364730835	-0.00587495695799589	-0.00587495695799589	0.0295145437121391	-0.00132951640989631
1869	112.476921081543	-11.5632753372192	-5.85030126571655	0.00386527273803949	-0.0117190945893526	0.0158782228827477	0.00126787810586393
1870	110.528877258301	-9.93990421295166	-6.11004114151001	-0.0139918150380254	-0.00652430532500148	0.0113327819854021	0.00418994715437293
1871	112.476921081543	-9.93990421295166	-6.36978054046631	-0.00912170019000769	-0.00555028254166245	0.0165275707840919	-3.08191010844894e-05
1872	111.17822265625	-9.61522960662842	-6.23991060256958	0.0136055024340749	-0.0104203969240189	0.0194496400654316	-0.00555028254166245
1873	110.528877258301	-9.29055595397949	-6.36978054046631	0.00970941036939621	-0.0026282137259841	0.012956153601408	-0.00230353930965066
1874	111.827575683594	-10.2645788192749	-6.30484533309937	-0.00327756232582033	-0.00555028254166245	0.0116574559360743	-0.00327756232582033
1875	113.126274108887	-10.5892524719238	-5.9152364730835	0.0149041991680861	-0.00457625929266214	0.00418994715437293	0.00873538758605719
1876	111.827575683594	-9.61522960662842	-6.30484533309937	0.00191722682211548	0.00906006153672934	0.00646266713738441	0.00451462110504508
1877	109.230178833008	-9.29055595397949	-6.56458520889282	0.00256657530553639	-0.00295288790948689	0.012956153601408	-3.08191010844894e-05
1878	110.528877258301	-9.61522960662842	-6.56458520889282	0.00776136433705688	0.00548864435404539	-3.08191010844894e-05	-0.00425158534198999
1879	111.17822265625	-9.29055595397949	-6.36978054046631	0.0022419011220336	0.000618529506027699	0.00126787810586393	0.00256657530553639
1880	111.17822265625	-10.2645788192749	-6.04510593414307	-0.0026282137259841	-0.00360223650932312	-0.00619963090866804	0.00289124972186983
1881	110.528877258301	-9.93990421295166	-6.04510593414307	0.00873538758605719	0.00646266713738441	0.00126787810586393	0.00191722682211548
1882	112.476921081543	-10.2645788192749	-5.72043180465698	-0.0113944197073579	0.00970941036939621	0.00354059832170606	-0.00132951640989631
1883	111.17822265625	-8.96588134765625	-6.04510593414307	-0.00295288790948689	0.00873538758605719	0.00483929552137852	-0.00392691092565656
1884	113.126274108887	-10.5892524719238	-6.11004114151001	-0.00619963090866804	0.00289124972186983	-0.00684897974133492	-3.08191010844894e-05
1885	111.17822265625	-9.29055595397949	-6.43471527099609	0.000943203864153475	-0.00100484199356288	0.00354059832170606	0.00191722682211548
1886	111.827575683594	-9.29055595397949	-6.69445466995239	-0.023407369852066	0.00126787810586393	0.00451462110504508	0.00808603875339031
1887	112.476921081543	-9.93990421295166	-6.56458520889282	0.0207483377307653	-0.00295288790948689	0.00451462110504508	0.00483929552137852
1888	111.827575683594	-10.2645788192749	-6.36978054046631	0.0220470335334539	0.00678734155371785	-0.00100484199356288	0.00354059832170606
1889	111.827575683594	-9.61522960662842	-5.85030126571655	0.00126787810586393	0.00289124972186983	-0.00197886489331722	0.0022419011220336
1890	111.17822265625	-8.96588134765625	-6.23991060256958	0.00256657530553639	0.00581331877037883	0.000293855206109583	0.00711201597005129
1891	112.476921081543	-10.2645788192749	-6.43471527099609	-0.00457625929266214	0.00970941036939621	-0.00425158534198999	-3.08191010844894e-05
1892	111.17822265625	-8.96588134765625	-6.36978054046631	0.00354059832170606	-0.00230353930965066	0.0162028968334198	-0.00749832857400179
1893	110.528877258301	-9.61522960662842	-6.30484533309937	-0.00912170019000769	-0.000680167751852423	0.00386527273803949	0.00289124972186983
1894	111.17822265625	-11.5632753372192	-5.98017120361328	0.00613799272105098	-0.0104203969240189	-3.08191010844894e-05	-0.00425158534198999
1895	112.476921081543	-11.5632753372192	-5.85030126571655	0.00548864435404539	-0.0149658378213644	-0.00587495695799589	-0.00425158534198999
1896	111.827575683594	-10.9139270782471	-6.11004114151001	-0.00684897974133492	-0.00555028254166245	-0.00295288790948689	0.00451462110504508
1897	109.879524230957	-10.2645788192749	-6.49965000152588	0.00289124972186983	-0.00425158534198999	-0.00165419070981443	0.00256657530553639
1898	111.17822265625	-9.29055595397949	-6.56458520889282	0.0191249661147594	-0.00100484199356288	-0.00814767740666866	-0.00555028254166245
1899	111.827575683594	-8.64120674133301	-6.43471527099609	-0.00522560812532902	0.00256657530553639	-0.0146411629393697	-0.00425158534198999
1900	113.126274108887	-10.5892524719238	-5.98017120361328	-0.000355493422830477	0.00386527273803949	-0.00555028254166245	-0.00132951640989631
1901	111.827575683594	-9.61522960662842	-5.46069240570068	-0.00749832857400179	0.0106834331527352	0.000293855206109583	-0.00555028254166245
1902	109.230178833008	-10.5892524719238	-5.26588773727417	-0.00684897974133492	0.00906006153672934	-0.00522560812532902	-0.00295288790948689
1903	107.931480407715	-8.96588134765625	-6.30484533309937	-0.0100957229733467	0.00581331877037883	0.000618529506027699	-0.00132951640989631
1904	111.17822265625	-10.2645788192749	-6.04510593414307	-0.0172385573387146	0.00126787810586393	-0.00782300252467394	-0.00165419070981443
1905	111.17822265625	-9.61522960662842	-6.30484533309937	-0.0201606266200542	0.00613799272105098	-0.00327756232582033	0.00743668992072344
1906	109.230178833008	-9.61522960662842	-6.17497587203979	0.00289124972186983	0.0100340843200684	-0.00749832857400179	0.00256657530553639
1907	110.528877258301	-9.29055595397949	-6.17497587203979	0.00159255252219737	0.00256657530553639	-0.00360223650932312	-0.00197886489331722
1908	109.879524230957	-8.96588134765625	-6.04510593414307	0.00581331877037883	0.00418994715437293	-0.00360223650932312	0.00548864435404539
1909	111.17822265625	-9.61522960662842	-6.17497587203979	0.00808603875339031	0.00548864435404539	-0.0152905117720366	0.00483929552137852
1910	111.17822265625	-9.29055595397949	-6.62951993942261	0.00159255252219737	0.00516396993771195	0.00256657530553639	-0.000680167751852423
1911	113.126274108887	-10.2645788192749	-6.36978054046631	0.0106834331527352	0.00516396993771195	-0.00555028254166245	0.00321592413820326
1912	109.879524230957	-9.29055595397949	-6.82432460784912	0.00354059832170606	-0.00100484199356288	0.00678734155371785	-0.00619963090866804
1913	110.528877258301	-9.29055595397949	-6.36978054046631	0.00938473641872406	-0.00132951640989631	0.0106834331527352	-0.00587495695799589
1914	110.528877258301	-10.2645788192749	-6.11004114151001	0.00191722682211548	-3.08191010844894e-05	0.0116574559360743	-3.08191010844894e-05
1915	112.476921081543	-10.5892524719238	-5.98017120361328	-0.00814767740666866	-0.00100484199356288	0.00191722682211548	0.000943203864153475
1916	111.827575683594	-9.93990421295166	-6.43471527099609	-0.00327756232582033	0.00516396993771195	-0.00360223650932312	0.00354059832170606
1917	110.528877258301	-9.61522960662842	-6.62951993942261	-0.00392691092565656	0.00646266713738441	0.00808603875339031	0.00808603875339031
1918	112.476921081543	-10.2645788192749	-6.36978054046631	0.000293855206109583	-0.00100484199356288	-0.00457625929266214	-0.00717365415766835
1919	110.528877258301	-9.93990421295166	-6.23991060256958	-0.00619963090866804	-0.00392691092565656	0.000293855206109583	-0.0026282137259841
1920	112.476921081543	-11.8879499435425	-6.04510593414307	0.000618529506027699	-0.00327756232582033	-0.00457625929266214	-0.000680167751852423
1921	113.775619506836	-11.5632753372192	-5.78536653518677	-0.00132951640989631	-0.0100957229733467	-0.00100484199356288	0.00126787810586393
1922	110.528877258301	-10.5892524719238	-5.9152364730835	-0.00360223650932312	0.00321592413820326	0.01100810803473	0.00159255252219737
1923	110.528877258301	-9.29055595397949	-6.43471527099609	0.00678734155371785	0.00776136433705688	0.0152288740500808	-0.00425158534198999
1924	110.528877258301	-10.9139270782471	-6.04510593414307	0.0123068047687411	-0.0026282137259841	0.0178262684494257	0.000618529506027699
1925	113.126274108887	-10.2645788192749	-6.04510593414307	-0.00944637414067984	0.00256657530553639	0.0142548503354192	0.00418994715437293
1926	110.528877258301	-9.93990421295166	-6.36978054046631	-0.0117190945893526	0.00418994715437293	0.00743668992072344	-0.00230353930965066
1927	109.879524230957	-9.29055595397949	-6.11004114151001	-0.0165892094373703	0.0103587592020631	-0.00360223650932312	-0.00100484199356288
1928	109.230178833008	-9.29055595397949	-5.9152364730835	0.013930176384747	0.00776136433705688	-0.0117190945893526	-0.00230353930965066
1929	109.230178833008	-9.93990421295166	-6.43471527099609	-3.08191010844894e-05	-0.00132951640989631	-0.0243813935667276	0.000293855206109583
1930	110.528877258301	-9.29055595397949	-6.43471527099609	-0.0026282137259841	0.00289124972186983	-0.0133424662053585	-0.000680167751852423
1931	111.17822265625	-10.9139270782471	-6.17497587203979	0.0103587592020631	-3.08191010844894e-05	-0.0240567177534103	0.00646266713738441
1932	111.17822265625	-9.29055595397949	-6.43471527099609	-0.00944637414067984	-0.000680167751852423	-0.0123684434220195	0.000943203864153475
1933	112.476921081543	-10.5892524719238	-6.17497587203979	0.0168522447347641	0.00159255252219737	-0.00555028254166245	-3.08191010844894e-05
1934	111.17822265625	-9.61522960662842	-5.6554970741272	0.00678734155371785	0.00483929552137852	-0.0172385573387146	-0.00652430532500148
1935	113.126274108887	-10.9139270782471	-6.04510593414307	0.0145795252174139	-0.00197886489331722	-0.00522560812532902	-0.00230353930965066
1936	112.476921081543	-10.9139270782471	-6.04510593414307	0.0194496400654316	0.00321592413820326	-0.0172385573387146	-0.00555028254166245
1937	111.827575683594	-9.93990421295166	-6.23991060256958	0.00321592413820326	0.00159255252219737	0.000293855206109583	0.000618529506027699
1938	113.775619506836	-9.61522960662842	-6.23991060256958	-0.00100484199356288	0.00581331877037883	0.000293855206109583	0.00646266713738441
1939	111.827575683594	-10.5892524719238	-5.85030126571655	0.00613799272105098	-3.08191010844894e-05	0.000943203864153475	-0.00490093370899558
1940	113.126274108887	-10.9139270782471	-5.98017120361328	0.00256657530553639	-0.00522560812532902	0.00191722682211548	0.00256657530553639
1941	112.476921081543	-10.5892524719238	-5.9152364730835	-0.00782300252467394	0.00159255252219737	-0.00295288790948689	0.000293855206109583
1942	110.528877258301	-10.5892524719238	-6.17497587203979	-0.00360223650932312	0.00970941036939621	-0.00360223650932312	0.00321592413820326
1943	112.476921081543	-10.5892524719238	-6.43471527099609	-0.00100484199356288	0.00516396993771195	-0.000680167751852423	-0.00327756232582033
1944	111.17822265625	-10.5892524719238	-6.11004114151001	0.0103587592020631	-0.00197886489331722	-0.00944637414067984	-3.08191010844894e-05
1945	112.476921081543	-12.5372982025146	-6.17497587203979	0.0145795252174139	-0.00977104809135199	0.00289124972186983	0.00159255252219737
1946	111.827575683594	-11.5632753372192	-6.17497587203979	0.000618529506027699	-0.0110697457566857	-0.000680167751852423	0.00256657530553639
1947	111.17822265625	-10.9139270782471	-6.04510593414307	0.0210730116814375	-3.08191010844894e-05	0.00743668992072344	0.00289124972186983
1948	110.528877258301	-10.2645788192749	-6.36978054046631	-0.00392691092565656	-0.00165419070981443	0.00678734155371785	-0.00197886489331722
1949	111.17822265625	-10.5892524719238	-6.36978054046631	0.0126314787194133	0.000293855206109583	-0.00717365415766835	-0.00165419070981443
1950	112.476921081543	-10.2645788192749	-6.30484533309937	-0.000355493422830477	0.000618529506027699	-0.00165419070981443	0.00321592413820326
1951	113.126274108887	-11.5632753372192	-6.04510593414307	-0.017887907102704	0.00451462110504508	0.00808603875339031	0.00711201597005129
1952	110.528877258301	-9.93990421295166	-6.36978054046631	-0.00230353930965066	-0.00619963090866804	0.00808603875339031	-0.00165419070981443
1953	111.17822265625	-10.5892524719238	-5.78536653518677	0.0149041991680861	0.00191722682211548	0.00776136433705688	-3.08191010844894e-05
1954	108.580833435059	-9.61522960662842	-6.04510593414307	0.00256657530553639	-0.00814767740666866	-3.08191010844894e-05	-0.00360223650932312
1955	109.879524230957	-11.2386016845703	-6.17497587203979	-0.0165892094373703	-0.00490093370899558	0.00159255252219737	0.000943203864153475
1956	110.528877258301	-10.9139270782471	-6.36978054046631	0.00678734155371785	0.000618529506027699	0.00386527273803949	-0.00165419070981443
1957	111.827575683594	-10.9139270782471	-6.56458520889282	-0.00457625929266214	0.00906006153672934	0.00711201597005129	0.00126787810586393
1958	112.476921081543	-11.2386016845703	-6.11004114151001	0.0116574559360743	0.00516396993771195	0.00289124972186983	-0.00327756232582033
1959	113.126274108887	-10.9139270782471	-5.9152364730835	0.00906006153672934	-0.00684897974133492	-0.0026282137259841	-0.00295288790948689
1960	113.126274108887	-11.5632753372192	-5.72043180465698	-3.08191010844894e-05	-0.00230353930965066	-0.00555028254166245	0.0022419011220336
1961	110.528877258301	-9.29055595397949	-5.9152364730835	0.00678734155371785	0.00321592413820326	-0.00295288790948689	0.00418994715437293
1962	112.476921081543	-9.93990421295166	-6.43471527099609	0.00776136433705688	0.0152288740500808	-0.00295288790948689	0.00386527273803949
1963	113.126274108887	-10.5892524719238	-6.49965000152588	0.000618529506027699	0.00841071270406246	0.0275664981454611	-0.00425158534198999
1964	111.827575683594	-9.93990421295166	-6.75938940048218	0.000293855206109583	-0.00295288790948689	0.0415274947881699	0.00159255252219737
1965	113.126274108887	-11.2386016845703	-6.36978054046631	-0.00684897974133492	0.00451462110504508	0.025618452578783	-0.00100484199356288
1966	112.476921081543	-10.9139270782471	-6.11004114151001	0.00873538758605719	0.00841071270406246	0.0226963832974434	0.00191722682211548
1967	112.476921081543	-10.2645788192749	-6.11004114151001	0.00516396993771195	-0.00360223650932312	0.00354059832170606	-0.000355493422830477
1968	111.17822265625	-9.93990421295166	-6.36978054046631	0.0126314787194133	0.00354059832170606	-0.0227580219507217	-0.00230353930965066
1969	113.775619506836	-10.9139270782471	-6.36978054046631	0.0142548503354192	-0.00555028254166245	-0.0350956469774246	-0.000355493422830477
1970	113.126274108887	-10.9139270782471	-6.11004114151001	0.0142548503354192	0.00386527273803949	-0.0324982516467571	-0.00165419070981443
1971	113.775619506836	-11.5632753372192	-5.98017120361328	-0.0026282137259841	0.000943203864153475	-0.0266541130840778	0.00321592413820326
1972	111.827575683594	-10.5892524719238	-6.36978054046631	0.00808603875339031	-0.00847235135734081	-0.00944637414067984	-0.00782300252467394
1973	112.476921081543	-12.5372982025146	-5.6554970741272	0.00970941036939621	-0.00522560812532902	-0.0104203969240189	0.00841071270406246
1974	111.827575683594	-11.2386016845703	-6.11004114151001	0.00386527273803949	-0.00587495695799589	-0.0110697457566857	-0.000355493422830477
1975	111.827575683594	-11.8879499435425	-6.17497587203979	0.011982130818069	-0.00879702530801296	-0.00847235135734081	-0.00100484199356288
1976	113.775619506836	-11.2386016845703	-6.11004114151001	-0.00684897974133492	-0.00100484199356288	-0.00977104809135199	0.00451462110504508
1977	112.476921081543	-11.2386016845703	-6.17497587203979	-0.0133424662053585	0.00483929552137852	-0.00522560812532902	0.00159255252219737
1978	113.126274108887	-10.5892524719238	-6.04510593414307	0.0113327819854021	-0.00100484199356288	-0.00782300252467394	0.00191722682211548
1979	111.827575683594	-10.5892524719238	-5.85030126571655	0.0149041991680861	-0.00100484199356288	-0.0143164889886975	0.0022419011220336
1980	113.126274108887	-11.2386016845703	-5.26588773727417	-0.0162645354866982	-3.08191010844894e-05	-0.00944637414067984	0.00451462110504508
1981	109.230178833008	-9.61522960662842	-6.43471527099609	-0.00230353930965066	0.00289124972186983	0.0392547734081745	0.00321592413820326
1982	109.230178833008	-9.93990421295166	-6.36978054046631	-0.0130177913233638	0.00776136433705688	0.0389300994575024	0.00451462110504508
1983	109.879524230957	-11.2386016845703	-6.17497587203979	-0.00652430532500148	0.00938473641872406	0.00646266713738441	0.000618529506027699
1984	109.230178833008	-9.93990421295166	-6.17497587203979	-0.00360223650932312	0.0022419011220336	0.0171769186854362	0.00581331877037883
1985	110.528877258301	-11.2386016845703	-6.04510593414307	0.00678734155371785	0.000943203864153475	-0.000355493422830477	-0.00100484199356288
1986	112.476921081543	-10.9139270782471	-5.85030126571655	0.00126787810586393	0.00418994715437293	-0.0227580219507217	0.00613799272105098
1987	113.126274108887	-11.2386016845703	-6.11004114151001	0.012956153601408	0.00711201597005129	-0.032173577696085	-0.00295288790948689
1988	112.476921081543	-10.2645788192749	-6.56458520889282	0.000293855206109583	0.00776136433705688	-0.0315242260694504	-0.00100484199356288
1989	113.126274108887	-10.9139270782471	-5.72043180465698	0.00321592413820326	-0.00197886489331722	-0.0331475995481014	0.00126787810586393
1990	112.476921081543	-11.2386016845703	-6.17497587203979	0.00678734155371785	0.00711201597005129	-0.0334722734987736	-0.00619963090866804
1991	111.827575683594	-10.5892524719238	-6.11004114151001	0.011982130818069	-0.00100484199356288	-0.017887907102704	0.00743668992072344
1992	112.476921081543	-10.2645788192749	-6.62951993942261	-0.00555028254166245	0.0022419011220336	-0.0182125810533762	-0.00165419070981443
1993	113.126274108887	-11.2386016845703	-6.30484533309937	0.00256657530553639	0.00483929552137852	-0.00619963090866804	0.000293855206109583
1994	110.528877258301	-9.61522960662842	-6.88925933837891	0.013930176384747	-0.00457625929266214	-0.00977104809135199	0.000943203864153475
1995	111.17822265625	-10.2645788192749	-6.17497587203979	0.00906006153672934	-0.000355493422830477	-0.0133424662053585	0.00451462110504508
1996	113.126274108887	-11.5632753372192	-6.04510593414307	-0.0159398596733809	0.00159255252219737	-0.00814767740666866	-0.0110697457566857
1997	112.476921081543	-11.2386016845703	-6.11004114151001	-0.000355493422830477	-0.00165419070981443	0.00873538758605719	0.00289124972186983
1998	113.126274108887	-11.5632753372192	-5.98017120361328	0.0181509424000978	0.00256657530553639	0.0106834331527352	0.00191722682211548
1999	112.476921081543	-10.9139270782471	-6.04510593414307	-0.0182125810533762	-0.00490093370899558	0.0103587592020631	0.00483929552137852
2000	111.827575683594	-10.9139270782471	-6.36978054046631	0.0188002903014421	-0.0107450718060136	0.0106834331527352	-0.00197886489331722
[truncated: 7,040 more rows]
