# Supplementary material for: Precise instruction and consideration of the vertical and horizontal force component increases validity and reliability of the 90:20 Isometric Posterior Chain Test
Source: PLoS One. 2024 Oct 28;19(10):e0312843. doi: 10.1371/journal.pone.0312843 (PMC11515970; doi:10.1371/journal.pone.0312843)
Supplement: S1 File — (ZIP) [file pone.0312843.s001.zip › S1_Raw_Data/M1_P07_iso_1.csv]

1	0.139609962701797	-0.52434903383255	-20.4606456756592	-0.00295288790948689	-0.00522560812532902	-0.00457625929266214	0.00646266713738441
2	-0.509738683700562	-1.4983719587326	-20.3307762145996	0.00646266713738441	-0.00230353930965066	0.000943203864153475	-0.00425158534198999
3	1.43830716609955	-1.4983719587326	-20.1359710693359	0.00516396993771195	-0.00230353930965066	0.00354059832170606	-0.00100484199356288
4	0.788958609104156	-1.4983719587326	-20.20090675354	0.00516396993771195	-0.00197886489331722	0.000618529506027699	-0.00327756232582033
5	2.08765578269958	-1.82304632663727	-19.8762321472168	0.00126787810586393	-0.00555028254166245	-0.00652430532500148	-0.00977104809135199
6	-0.509738683700562	0.774348258972168	-20.5255813598633	-0.00230353930965066	-0.00327756232582033	-0.00230353930965066	0.00159255252219737
7	0.788958609104156	0.124999612569809	-20.3307762145996	0.00321592413820326	0.000618529506027699	-0.00425158534198999	-0.00587495695799589
8	0.788958609104156	-0.52434903383255	-20.1359710693359	0.00743668992072344	0.00191722682211548	-3.08191010844894e-05	0.000293855206109583
9	2.08765578269958	-1.17369759082794	-19.7463626861572	0.0149041991680861	0.00321592413820326	-0.00230353930965066	-0.00522560812532902
10	0.788958609104156	0.449673920869827	-20.0710372924805	0.00581331877037883	0.00548864435404539	-0.00327756232582033	-0.0130177913233638
11	0.139609962701797	-0.849023342132568	-19.7463626861572	0.0113327819854021	0.00256657530553639	-0.00879702530801296	0.0022419011220336
12	-1.80843591690063	-0.199674710631371	-19.8762321472168	-0.00425158534198999	-0.00295288790948689	-0.00197886489331722	-0.0120437685400248
13	-1.1590873003006	0.124999612569809	-20.2658405303955	-0.0159398596733809	0.00711201597005129	-0.00100484199356288	-0.00555028254166245
14	-1.80843591690063	0.449673920869827	-20.3307762145996	-0.00425158534198999	0.00776136433705688	0.00646266713738441	-0.00782300252467394
15	-1.80843591690063	-0.849023342132568	-19.6814270019531	-0.0247060675173998	-0.00230353930965066	-0.00197886489331722	-0.0026282137259841
16	-2.45778465270996	0.774348258972168	-18.9671440124512	-0.00717365415766835	0.0022419011220336	-0.000680167751852423	-0.00327756232582033
17	-1.80843591690063	-0.199674710631371	-19.9411678314209	0.00548864435404539	0.00256657530553639	-0.00522560812532902	-0.00165419070981443
18	-1.1590873003006	0.124999612569809	-20.0710372924805	-0.00132951640989631	-0.00360223650932312	-0.00392691092565656	0.00191722682211548
19	-1.1590873003006	1.09902250766754	-20.3307762145996	0.01100810803473	0.00548864435404539	0.00516396993771195	-0.00392691092565656
20	0.139609962701797	0.124999612569809	-20.4606456756592	-0.0211346503347158	0.00873538758605719	-0.00522560812532902	-0.000355493422830477
21	0.139609962701797	0.774348258972168	-19.8762321472168	-0.00749832857400179	0.00386527273803949	-0.00555028254166245	-0.00230353930965066
22	0.139609962701797	0.449673920869827	-20.3307762145996	0.0207483377307653	-0.00100484199356288	0.0022419011220336	0.00321592413820326
23	1.43830716609955	0.124999612569809	-19.6814270019531	0.00808603875339031	0.00841071270406246	0.00873538758605719	0.00256657530553639
24	-0.509738683700562	0.124999612569809	-20.0710372924805	0.00938473641872406	0.00321592413820326	-0.00425158534198999	-0.00165419070981443
25	0.139609962701797	-0.52434903383255	-20.0710372924805	-0.00652430532500148	-0.00490093370899558	-0.00327756232582033	-0.00522560812532902
26	0.139609962701797	0.449673920869827	-20.4606456756592	0.00938473641872406	0.00126787810586393	-0.0110697457566857	-3.08191010844894e-05
27	1.43830716609955	-0.52434903383255	-20.3957118988037	-0.00912170019000769	-0.00295288790948689	-0.00197886489331722	-0.00977104809135199
28	0.788958609104156	-0.849023342132568	-19.8762321472168	0.00743668992072344	0.00613799272105098	-0.00717365415766835	-0.000355493422830477
29	0.788958609104156	-0.199674710631371	-20.5905151367188	-0.000355493422830477	-0.00847235135734081	-0.00490093370899558	-0.00100484199356288
30	1.43830716609955	-0.199674710631371	-20.20090675354	-0.000680167751852423	0.00126787810586393	-0.00392691092565656	0.00256657530553639
31	1.43830716609955	-0.849023342132568	-20.20090675354	0.01100810803473	0.00126787810586393	-0.00749832857400179	0.00776136433705688
32	0.788958609104156	-0.849023342132568	-20.2658405303955	-3.08191010844894e-05	0.00256657530553639	-0.00522560812532902	0.0162028968334198
33	2.73700451850891	-0.52434903383255	-20.2658405303955	0.00711201597005129	0.00354059832170606	-0.00100484199356288	0.0230210572481155
34	-1.1590873003006	0.449673920869827	-19.7463626861572	0.00483929552137852	0.0022419011220336	-0.000355493422830477	0.00678734155371785
35	0.139609962701797	0.124999612569809	-20.20090675354	0.00451462110504508	0.00776136433705688	-3.08191010844894e-05	-0.00814767740666866
36	1.43830716609955	-0.199674710631371	-19.8762321472168	0.011982130818069	-0.00555028254166245	0.00321592413820326	0.0272418223321438
37	1.43830716609955	-0.52434903383255	-20.1359710693359	0.00873538758605719	-0.00295288790948689	-0.00230353930965066	0.00581331877037883
38	0.139609962701797	0.449673920869827	-20.3957118988037	0.0158782228827477	0.00646266713738441	-0.000355493422830477	-0.00197886489331722
39	0.139609962701797	-1.17369759082794	-20.0710372924805	0.00256657530553639	-3.08191010844894e-05	-0.00327756232582033	0.00256657530553639
40	0.788958609104156	-1.17369759082794	-20.0710372924805	0.00678734155371785	-0.00555028254166245	0.00321592413820326	-0.00619963090866804
41	0.139609962701797	-1.82304632663727	-19.8762321472168	0.029189869761467	-0.00392691092565656	0.00743668992072344	0.00581331877037883
42	0.139609962701797	-1.17369759082794	-20.0710372924805	-0.00165419070981443	-0.00165419070981443	-0.00230353930965066	0.0197743140161037
43	0.139609962701797	-0.52434903383255	-20.0061016082764	0.01100810803473	-0.00197886489331722	0.00678734155371785	0.00256657530553639
44	0.139609962701797	-0.52434903383255	-20.3307762145996	0.00289124972186983	-0.00197886489331722	0.000943203864153475	0.00159255252219737
45	0.788958609104156	-1.82304632663727	-20.4606456756592	0.0106834331527352	-0.00197886489331722	0.000943203864153475	-0.00197886489331722
46	0.139609962701797	-0.199674710631371	-20.20090675354	0.0149041991680861	-3.08191010844894e-05	-0.00425158534198999	-0.00100484199356288
47	1.43830716609955	-1.17369759082794	-20.0061016082764	0.00906006153672934	-0.00425158534198999	-0.00457625929266214	-0.00847235135734081
48	1.43830716609955	-0.52434903383255	-20.0061016082764	0.00321592413820326	0.000943203864153475	0.00386527273803949	0.00386527273803949
49	-0.509738683700562	1.09902250766754	-20.0061016082764	0.00321592413820326	0.00873538758605719	0.00386527273803949	0.00289124972186983
50	0.788958609104156	0.124999612569809	-20.3957118988037	-0.0130177913233638	0.00418994715437293	-0.000355493422830477	0.000293855206109583
51	0.139609962701797	0.124999612569809	-19.8112964630127	0.0194496400654316	0.00581331877037883	-0.00360223650932312	-0.00457625929266214
52	0.139609962701797	-0.52434903383255	-19.5515575408936	0.012956153601408	0.000943203864153475	-0.00100484199356288	0.00354059832170606
53	0.139609962701797	-0.52434903383255	-20.0061016082764	0.00808603875339031	0.0022419011220336	0.00159255252219737	-0.00392691092565656
54	-3.10713315010071	-0.199674710631371	-20.1359710693359	-0.00555028254166245	-0.00100484199356288	0.000293855206109583	-0.00132951640989631
55	-3.75648188591003	0.449673920869827	-20.0061016082764	-0.0117190945893526	0.00126787810586393	0.00483929552137852	-3.08191010844894e-05
56	-1.80843591690063	-0.849023342132568	-20.0710372924805	0.00483929552137852	-0.00360223650932312	0.00321592413820326	-0.000355493422830477
57	-1.80843591690063	0.124999612569809	-20.4606456756592	-0.00717365415766835	-0.00197886489331722	-0.00847235135734081	0.00354059832170606
58	-1.80843591690063	0.124999612569809	-20.3307762145996	-0.0195112787187099	0.00418994715437293	0.00126787810586393	0.00548864435404539
59	2.08765578269958	-0.52434903383255	-20.0710372924805	-0.00197886489331722	0.0022419011220336	-0.00132951640989631	0.000943203864153475
60	0.139609962701797	-0.52434903383255	-20.0061016082764	-0.00132951640989631	0.00451462110504508	-0.00295288790948689	-0.00490093370899558
61	2.08765578269958	-0.849023342132568	-19.8112964630127	0.0178262684494257	-0.00782300252467394	-0.0117190945893526	0.00516396993771195
62	0.788958609104156	-0.199674710631371	-20.0710372924805	0.0123068047687411	0.000618529506027699	-0.00587495695799589	0.00613799272105098
63	0.139609962701797	0.449673920869827	-20.5255813598633	0.0103587592020631	-0.00230353930965066	0.00581331877037883	0.00841071270406246
64	-0.509738683700562	0.449673920869827	-20.4606456756592	-0.0113944197073579	0.00548864435404539	-0.00587495695799589	-0.00327756232582033
65	-0.509738683700562	0.124999612569809	-19.8762321472168	-0.00814767740666866	-0.00360223650932312	-0.00392691092565656	-0.00425158534198999
66	0.139609962701797	-0.199674710631371	-19.6164932250977	-0.00100484199356288	-0.00782300252467394	-0.00879702530801296	-0.00425158534198999
67	1.43830716609955	-0.199674710631371	-20.0061016082764	0.00126787810586393	-0.00197886489331722	-0.00977104809135199	-3.08191010844894e-05
68	-0.509738683700562	0.774348258972168	-20.5905151367188	0.00191722682211548	-0.00100484199356288	0.00483929552137852	-0.00197886489331722
69	-0.509738683700562	0.449673920869827	-20.5905151367188	0.00418994715437293	0.0022419011220336	-0.00327756232582033	-0.00912170019000769
70	0.139609962701797	0.449673920869827	-20.6554508209229	-0.00619963090866804	-3.08191010844894e-05	-0.00522560812532902	-0.0123684434220195
71	-0.509738683700562	0.449673920869827	-20.7203845977783	0.0207483377307653	0.00548864435404539	-0.00392691092565656	-0.00587495695799589
72	2.73700451850891	-0.849023342132568	-20.4606456756592	0.00126787810586393	0.000293855206109583	-0.00295288790948689	-0.00100484199356288
73	0.139609962701797	-0.52434903383255	-19.8112964630127	-0.00230353930965066	0.00256657530553639	-0.00977104809135199	-0.000355493422830477
74	2.73700451850891	-0.52434903383255	-19.9411678314209	0.00191722682211548	0.00418994715437293	-0.00100484199356288	-0.00587495695799589
75	-0.509738683700562	0.774348258972168	-20.0061016082764	0.00418994715437293	-0.00522560812532902	0.000618529506027699	-0.00490093370899558
76	2.08765578269958	-0.52434903383255	-20.20090675354	0.000618529506027699	0.00159255252219737	-0.0100957229733467	0.000618529506027699
77	0.788958609104156	0.774348258972168	-20.2658405303955	-0.00522560812532902	0.00516396993771195	-0.00295288790948689	-0.00749832857400179
78	1.43830716609955	-1.82304632663727	-19.8112964630127	-0.00490093370899558	0.0142548503354192	0.00191722682211548	-0.000680167751852423
79	1.43830716609955	-1.4983719587326	-19.7463626861572	0.00191722682211548	0.00159255252219737	-3.08191010844894e-05	-0.0110697457566857
80	0.788958609104156	-1.4983719587326	-19.7463626861572	0.00256657530553639	-0.00490093370899558	-0.00652430532500148	-0.00425158534198999
81	2.08765578269958	-2.14772057533264	-20.1359710693359	0.0142548503354192	-0.0117190945893526	0.00256657530553639	-0.0026282137259841
82	0.788958609104156	-1.82304632663727	-20.0710372924805	0.00613799272105098	-0.00912170019000769	-0.00425158534198999	-0.00425158534198999
83	0.788958609104156	-0.849023342132568	-20.2658405303955	0.000943203864153475	0.00321592413820326	0.00354059832170606	-0.00230353930965066
84	0.139609962701797	-0.849023342132568	-19.9411678314209	0.0188002903014421	0.00191722682211548	0.000618529506027699	-0.00944637414067984
85	0.139609962701797	0.124999612569809	-20.1359710693359	0.00483929552137852	0.00548864435404539	-0.00392691092565656	-0.00295288790948689
86	0.788958609104156	-0.52434903383255	-19.7463626861572	-0.00132951640989631	0.00678734155371785	0.00126787810586393	-3.08191010844894e-05
87	0.139609962701797	0.449673920869827	-20.3307762145996	0.0226963832974434	-0.00132951640989631	-0.00197886489331722	-0.00814767740666866
88	-1.1590873003006	0.774348258972168	-20.4606456756592	0.000293855206109583	0.00418994715437293	-0.00392691092565656	-0.00684897974133492
89	-0.509738683700562	-0.199674710631371	-20.20090675354	-0.00717365415766835	0.0022419011220336	-0.00132951640989631	-0.00619963090866804
90	-1.80843591690063	0.774348258972168	-20.0710372924805	0.0022419011220336	0.000293855206109583	-0.00295288790948689	-0.0159398596733809
91	-2.45778465270996	0.449673920869827	-20.0710372924805	-0.0146411629393697	0.00159255252219737	-0.00522560812532902	-0.00132951640989631
92	-3.10713315010071	0.774348258972168	-19.9411678314209	-0.0104203969240189	0.00256657530553639	-0.00457625929266214	-0.00165419070981443
93	-1.80843591690063	-0.199674710631371	-20.20090675354	0.0103587592020631	0.000943203864153475	0.000293855206109583	-0.00587495695799589
94	-1.1590873003006	-0.849023342132568	-20.2658405303955	-0.00587495695799589	-0.00100484199356288	0.00841071270406246	-0.00165419070981443
95	-1.80843591690063	-0.52434903383255	-20.0710372924805	0.000618529506027699	0.00516396993771195	-0.000355493422830477	-0.00425158534198999
96	0.788958609104156	-0.52434903383255	-20.20090675354	-0.00522560812532902	0.000618529506027699	0.00678734155371785	0.00321592413820326
97	-0.509738683700562	0.449673920869827	-20.20090675354	-3.08191010844894e-05	0.00646266713738441	-0.0026282137259841	0.00548864435404539
98	2.73700451850891	-1.17369759082794	-19.8112964630127	0.00678734155371785	0.000943203864153475	-0.000355493422830477	0.00776136433705688
99	2.08765578269958	-0.52434903383255	-20.0061016082764	0.000293855206109583	0.00646266713738441	0.00743668992072344	0.00418994715437293
100	2.08765578269958	-0.52434903383255	-20.3307762145996	-0.00360223650932312	-0.00782300252467394	-3.08191010844894e-05	0.00418994715437293
101	0.788958609104156	0.124999612569809	-20.2658405303955	0.0100340843200684	-0.00132951640989631	-0.00197886489331722	-3.08191010844894e-05
102	2.08765578269958	-0.849023342132568	-20.0710372924805	0.0282158460468054	0.00548864435404539	-0.00360223650932312	0.00841071270406246
103	-0.509738683700562	0.124999612569809	-20.1359710693359	0.00970941036939621	0.00678734155371785	-0.00392691092565656	-0.00132951640989631
104	0.788958609104156	-0.52434903383255	-19.9411678314209	0.0103587592020631	0.00841071270406246	0.00126787810586393	0.00581331877037883
105	0.139609962701797	0.449673920869827	-20.2658405303955	-0.00717365415766835	0.00906006153672934	-3.08191010844894e-05	-0.00749832857400179
106	0.788958609104156	-0.199674710631371	-20.3307762145996	0.00548864435404539	0.00191722682211548	-0.00295288790948689	-0.0026282137259841
107	0.788958609104156	0.124999612569809	-20.6554508209229	0.00191722682211548	-0.00295288790948689	-0.00684897974133492	-0.00165419070981443
108	0.139609962701797	0.774348258972168	-20.4606456756592	0.00743668992072344	0.00451462110504508	-0.00132951640989631	0.00451462110504508
109	1.43830716609955	-0.52434903383255	-20.0061016082764	0.00516396993771195	-3.08191010844894e-05	-0.0026282137259841	0.000943203864153475
110	0.788958609104156	-0.52434903383255	-19.9411678314209	-0.00879702530801296	-3.08191010844894e-05	-0.00425158534198999	-0.00782300252467394
111	0.788958609104156	0.124999612569809	-20.0061016082764	0.0155535480007529	0.00386527273803949	-0.00425158534198999	-0.00197886489331722
112	-0.509738683700562	0.774348258972168	-20.3957118988037	0.00678734155371785	-0.00425158534198999	0.00191722682211548	-0.0117190945893526
113	0.788958609104156	-0.199674710631371	-20.4606456756592	-0.00132951640989631	-0.000355493422830477	-0.0026282137259841	-0.00490093370899558
114	0.788958609104156	-0.52434903383255	-20.2658405303955	0.00289124972186983	0.00354059832170606	-0.00165419070981443	-0.0026282137259841
115	0.139609962701797	-1.4983719587326	-19.421688079834	-0.0198359526693821	-0.00879702530801296	-0.00749832857400179	-0.0107450718060136
116	-0.509738683700562	-0.199674710631371	-20.1359710693359	-0.0113944197073579	-0.000680167751852423	-0.0123684434220195	-0.00132951640989631
117	0.139609962701797	-1.82304632663727	-19.8762321472168	-0.0120437685400248	-0.00327756232582033	-0.00100484199356288	0.00451462110504508
118	0.788958609104156	-2.14772057533264	-20.20090675354	-0.0117190945893526	-0.00425158534198999	0.00483929552137852	0.000293855206109583
119	0.788958609104156	-1.4983719587326	-20.2658405303955	-0.0162645354866982	0.00289124972186983	-0.00717365415766835	0.00159255252219737
120	-0.509738683700562	-1.17369759082794	-20.4606456756592	-0.00457625929266214	-0.00327756232582033	-0.00327756232582033	0.00126787810586393
121	-0.509738683700562	-0.52434903383255	-20.3307762145996	0.00289124972186983	-0.0026282137259841	0.00451462110504508	0.00613799272105098
122	2.08765578269958	-1.17369759082794	-19.9411678314209	-0.00165419070981443	-3.08191010844894e-05	-0.00814767740666866	-0.0100957229733467
123	1.43830716609955	-0.849023342132568	-19.8112964630127	0.00191722682211548	-0.00360223650932312	0.00581331877037883	0.0155535480007529
124	2.08765578269958	-0.52434903383255	-20.1359710693359	-0.0026282137259841	0.00321592413820326	-0.00587495695799589	0.0162028968334198
125	-0.509738683700562	-0.199674710631371	-20.2658405303955	-0.000680167751852423	-0.00295288790948689	-0.00230353930965066	0.00256657530553639
126	1.43830716609955	-0.199674710631371	-20.3957118988037	-0.00327756232582033	0.00418994715437293	-0.00782300252467394	0.00386527273803949
127	-1.1590873003006	1.09902250766754	-20.20090675354	-0.00360223650932312	-0.00717365415766835	-0.00977104809135199	0.00516396993771195
128	-1.1590873003006	-0.849023342132568	-19.9411678314209	0.00191722682211548	0.000618529506027699	0.000618529506027699	0.00841071270406246
129	-1.1590873003006	-0.199674710631371	-19.8762321472168	0.00256657530553639	0.00711201597005129	0.000943203864153475	0.00548864435404539
130	-1.1590873003006	-0.52434903383255	-20.0061016082764	-0.0169138833880424	-0.00197886489331722	-0.00944637414067984	-0.00457625929266214
131	-3.10713315010071	-0.849023342132568	-20.2658405303955	-0.00619963090866804	-0.00100484199356288	-0.00652430532500148	0.01847561635077
132	-3.10713315010071	0.449673920869827	-20.20090675354	-0.00944637414067984	-0.000680167751852423	-0.00879702530801296	0.00678734155371785
133	-1.80843591690063	0.449673920869827	-20.3307762145996	0.00321592413820326	-0.00425158534198999	0.00678734155371785	0.00548864435404539
134	-0.509738683700562	0.124999612569809	-19.6814270019531	-0.00295288790948689	0.00516396993771195	-0.00814767740666866	0.00548864435404539
135	1.43830716609955	-0.849023342132568	-19.8112964630127	0.00418994715437293	-0.00360223650932312	0.00321592413820326	0.00451462110504508
136	-1.1590873003006	0.449673920869827	-20.3957118988037	0.0188002903014421	-0.00684897974133492	-0.00100484199356288	-0.00132951640989631
137	2.08765578269958	-0.849023342132568	-20.1359710693359	0.011982130818069	0.00418994715437293	-0.00360223650932312	0.000618529506027699
138	1.43830716609955	-0.199674710631371	-20.2658405303955	-0.00360223650932312	0.00321592413820326	0.00321592413820326	-0.000355493422830477
139	0.788958609104156	0.124999612569809	-20.2658405303955	-0.00327756232582033	0.00386527273803949	0.00289124972186983	-0.0026282137259841
140	-0.509738683700562	0.774348258972168	-19.7463626861572	-0.00230353930965066	-0.00100484199356288	-0.00295288790948689	0.0022419011220336
141	-0.509738683700562	0.124999612569809	-20.2658405303955	0.00191722682211548	-0.000355493422830477	-0.0110697457566857	-0.00197886489331722
142	1.43830716609955	0.449673920869827	-20.3957118988037	0.00483929552137852	-0.00587495695799589	-0.0026282137259841	-0.00749832857400179
143	2.08765578269958	-0.52434903383255	-20.3957118988037	-3.08191010844894e-05	-0.00295288790948689	0.00256657530553639	0.00191722682211548
144	1.43830716609955	-0.52434903383255	-20.0061016082764	0.00548864435404539	0.000618529506027699	0.000293855206109583	-0.00652430532500148
145	2.08765578269958	-1.17369759082794	-19.6814270019531	-0.0104203969240189	0.00516396993771195	-0.00230353930965066	-0.00490093370899558
146	0.139609962701797	0.449673920869827	-20.20090675354	-0.00879702530801296	-0.00814767740666866	-0.00100484199356288	-0.00132951640989631
147	-0.509738683700562	0.449673920869827	-19.8112964630127	0.00126787810586393	0.00483929552137852	-0.00814767740666866	0.00321592413820326
148	2.08765578269958	-0.849023342132568	-19.6164932250977	0.0100340843200684	-0.00230353930965066	0.00256657530553639	-0.00619963090866804
149	0.788958609104156	-0.52434903383255	-19.8112964630127	0.000618529506027699	-0.00165419070981443	-0.00295288790948689	-0.0133424662053585
150	2.08765578269958	-0.52434903383255	-19.6814270019531	-0.00749832857400179	0.00678734155371785	0.00191722682211548	-0.00132951640989631
151	1.43830716609955	-0.52434903383255	-19.6814270019531	-0.000355493422830477	-0.00684897974133492	-0.00230353930965066	-0.0107450718060136
152	0.139609962701797	-0.849023342132568	-19.5515575408936	0.00256657530553639	0.00159255252219737	-0.00522560812532902	0.000293855206109583
153	-0.509738683700562	1.09902250766754	-19.6164932250977	0.00159255252219737	0.00516396993771195	0.00678734155371785	-0.00847235135734081
154	0.139609962701797	-0.52434903383255	-20.0710372924805	0.0132808275520802	0.00418994715437293	0.00289124972186983	-0.0117190945893526
155	0.139609962701797	-0.849023342132568	-20.2658405303955	-0.0100957229733467	0.00256657530553639	0.00289124972186983	-0.0165892094373703
156	-0.509738683700562	-0.849023342132568	-20.2658405303955	-0.00879702530801296	-0.00684897974133492	-0.00555028254166245	-0.00944637414067984
157	1.43830716609955	-1.4983719587326	-20.1359710693359	0.01100810803473	-0.00522560812532902	0.00126787810586393	-0.00879702530801296
158	1.43830716609955	-1.4983719587326	-19.7463626861572	0.00354059832170606	-0.00165419070981443	-0.000680167751852423	-0.00652430532500148
159	0.139609962701797	-1.17369759082794	-19.7463626861572	-0.00684897974133492	-0.00327756232582033	0.00159255252219737	-0.00782300252467394
160	0.139609962701797	-0.849023342132568	-19.421688079834	0.00256657530553639	-0.00555028254166245	0.00126787810586393	-0.0104203969240189
161	0.139609962701797	-0.52434903383255	-20.4606456756592	-0.00782300252467394	-0.00100484199356288	-0.00425158534198999	-0.0104203969240189
162	-1.1590873003006	-0.199674710631371	-20.3957118988037	0.025618452578783	0.00516396993771195	0.000293855206109583	-0.00457625929266214
163	2.08765578269958	-0.849023342132568	-20.1359710693359	0.00451462110504508	0.00159255252219737	0.00159255252219737	-0.00684897974133492
164	0.139609962701797	-0.52434903383255	-19.8112964630127	0.012956153601408	0.00289124972186983	-0.000355493422830477	-0.0117190945893526
165	2.08765578269958	-0.199674710631371	-19.421688079834	0.0126314787194133	0.00321592413820326	0.00159255252219737	-0.00619963090866804
166	0.139609962701797	0.774348258972168	-19.6164932250977	0.000293855206109583	-0.00652430532500148	-0.00295288790948689	-0.00684897974133492
167	-0.509738683700562	-0.52434903383255	-19.6164932250977	0.0145795252174139	-0.000355493422830477	-0.00360223650932312	-0.000680167751852423
168	0.788958609104156	0.124999612569809	-19.7463626861572	0.00548864435404539	0.00516396993771195	-0.00490093370899558	-0.00457625929266214
169	0.139609962701797	-0.52434903383255	-19.421688079834	-0.00619963090866804	-0.00490093370899558	-0.0026282137259841	0.000293855206109583
170	0.139609962701797	-0.199674710631371	-20.20090675354	0.00418994715437293	-0.000680167751852423	-0.00782300252467394	-0.00879702530801296
171	-1.1590873003006	-0.849023342132568	-19.8762321472168	-3.08191010844894e-05	0.000618529506027699	-3.08191010844894e-05	0.00321592413820326
172	-0.509738683700562	-0.849023342132568	-19.1619491577148	0.00354059832170606	0.0022419011220336	-0.00619963090866804	0.00256657530553639
173	-3.10713315010071	0.774348258972168	-19.6814270019531	-0.00100484199356288	-0.00132951640989631	0.00418994715437293	-0.00457625929266214
174	-2.45778465270996	0.774348258972168	-20.0061016082764	-0.00555028254166245	0.00321592413820326	0.00581331877037883	-0.00522560812532902
175	-1.1590873003006	-0.199674710631371	-20.3307762145996	-0.00652430532500148	0.00613799272105098	-0.00717365415766835	-0.00327756232582033
176	-0.509738683700562	0.449673920869827	-20.2658405303955	0.00873538758605719	-0.00392691092565656	-0.00684897974133492	-0.0026282137259841
177	0.788958609104156	-0.52434903383255	-20.0061016082764	0.00256657530553639	0.012956153601408	-0.00295288790948689	0.00159255252219737
178	0.139609962701797	0.774348258972168	-19.5515575408936	0.0106834331527352	0.00256657530553639	-0.00652430532500148	-0.00327756232582033
179	0.139609962701797	0.449673920869827	-20.3307762145996	0.0168522447347641	0.0158782228827477	-0.00457625929266214	-0.00749832857400179
180	0.139609962701797	0.124999612569809	-19.9411678314209	-0.00717365415766835	-0.0026282137259841	0.00126787810586393	-0.00425158534198999
181	0.139609962701797	0.774348258972168	-19.9411678314209	-0.00327756232582033	-0.00327756232582033	-0.00782300252467394	-0.000355493422830477
182	0.139609962701797	0.124999612569809	-19.7463626861572	-0.00132951640989631	0.0022419011220336	-0.00392691092565656	0.00386527273803949
183	1.43830716609955	0.124999612569809	-19.9411678314209	0.0106834331527352	0.0116574559360743	0.00289124972186983	-0.00100484199356288
184	0.139609962701797	0.124999612569809	-20.1359710693359	-0.0126931173726916	0.0106834331527352	-0.00457625929266214	0.00159255252219737
185	0.788958609104156	-0.52434903383255	-20.2658405303955	-0.00587495695799589	0.00191722682211548	0.000943203864153475	-0.00782300252467394
186	-1.80843591690063	0.449673920869827	-20.1359710693359	-0.00717365415766835	0.00776136433705688	-0.000680167751852423	-0.00490093370899558
187	1.43830716609955	-0.849023342132568	-19.8112964630127	-0.00230353930965066	0.00516396993771195	-0.00749832857400179	0.000618529506027699
188	2.08765578269958	-0.849023342132568	-20.3307762145996	-0.00717365415766835	0.0100340843200684	0.000618529506027699	0.00711201597005129
189	1.43830716609955	0.449673920869827	-19.9411678314209	-0.00132951640989631	0.00581331877037883	0.00483929552137852	-0.00619963090866804
190	2.08765578269958	0.124999612569809	-20.2658405303955	0.00808603875339031	0.00516396993771195	0.000943203864153475	-0.000355493422830477
191	2.08765578269958	-0.849023342132568	-19.6814270019531	-0.00230353930965066	-0.00360223650932312	0.000618529506027699	0.00516396993771195
192	1.43830716609955	-0.52434903383255	-20.2658405303955	-0.0117190945893526	0.00678734155371785	0.00418994715437293	0.00581331877037883
193	2.08765578269958	-0.849023342132568	-19.6164932250977	0.031137915328145	0.00321592413820326	-0.00425158534198999	-0.00327756232582033
194	-0.509738683700562	1.09902250766754	-19.7463626861572	-0.00490093370899558	0.00678734155371785	0.00646266713738441	0.00646266713738441
195	0.139609962701797	0.774348258972168	-19.7463626861572	0.0132808275520802	0.00873538758605719	-0.00977104809135199	-0.00295288790948689
196	0.139609962701797	-0.849023342132568	-19.421688079834	-0.00944637414067984	-0.0117190945893526	0.00548864435404539	-0.00100484199356288
197	2.08765578269958	-1.17369759082794	-19.9411678314209	-0.00165419070981443	-0.000680167751852423	-0.000355493422830477	0.00743668992072344
198	0.139609962701797	-1.17369759082794	-20.3957118988037	0.00516396993771195	-0.00165419070981443	0.00126787810586393	0.00678734155371785
199	-0.509738683700562	-1.17369759082794	-20.20090675354	-0.000355493422830477	-0.00100484199356288	0.00321592413820326	0.00906006153672934
200	-0.509738683700562	-0.849023342132568	-19.6814270019531	0.0113327819854021	0.00191722682211548	-0.00100484199356288	0.00548864435404539
201	-0.509738683700562	-0.849023342132568	-19.7463626861572	-0.0149658378213644	-0.00197886489331722	0.00548864435404539	0.00678734155371785
202	0.139609962701797	-0.52434903383255	-20.0061016082764	0.00678734155371785	-0.00100484199356288	-0.00230353930965066	0.00938473641872406
203	0.788958609104156	-0.199674710631371	-20.2658405303955	-0.00717365415766835	0.00418994715437293	-0.00165419070981443	0.0100340843200684
204	-0.509738683700562	0.124999612569809	-20.3957118988037	0.00841071270406246	0.00354059832170606	-0.00295288790948689	0.00613799272105098
205	0.788958609104156	0.449673920869827	-20.3957118988037	-0.00132951640989631	-0.000355493422830477	-0.00132951640989631	0.00970941036939621
206	0.788958609104156	0.124999612569809	-20.1359710693359	0.00516396993771195	0.00321592413820326	0.000943203864153475	0.00873538758605719
207	0.788958609104156	0.124999612569809	-20.0061016082764	0.0123068047687411	0.00711201597005129	-0.0026282137259841	0.0288651939481497
208	1.43830716609955	0.124999612569809	-20.0710372924805	0.00191722682211548	0.00548864435404539	-0.00425158534198999	0.00451462110504508
209	-1.1590873003006	0.774348258972168	-20.1359710693359	0.00581331877037883	0.00289124972186983	0.00256657530553639	0.00483929552137852
210	-1.80843591690063	0.774348258972168	-20.2658405303955	0.00646266713738441	0.0022419011220336	-0.0139918150380254	0.00711201597005129
211	-1.1590873003006	0.449673920869827	-20.4606456756592	-3.08191010844894e-05	-0.00197886489331722	-0.00555028254166245	-0.00392691092565656
212	-0.509738683700562	-0.52434903383255	-19.8762321472168	0.00354059832170606	-0.00392691092565656	-0.00457625929266214	0.00418994715437293
213	-1.80843591690063	-0.52434903383255	-20.1359710693359	-0.0175632312893867	0.00289124972186983	-0.00587495695799589	0.0100340843200684
214	-3.10713315010071	0.449673920869827	-19.3567523956299	-0.0120437685400248	0.00548864435404539	0.00191722682211548	0.00126787810586393
215	-2.45778465270996	0.774348258972168	-20.1359710693359	0.0132808275520802	0.0022419011220336	-0.00684897974133492	0.00191722682211548
216	-0.509738683700562	-0.52434903383255	-20.1359710693359	-0.0276281367987394	0.00548864435404539	-0.00230353930965066	0.00613799272105098
217	-0.509738683700562	-0.199674710631371	-20.3957118988037	0.0103587592020631	0.00126787810586393	-0.00197886489331722	0.00126787810586393
218	-2.45778465270996	1.09902250766754	-20.2658405303955	-0.00295288790948689	0.00581331877037883	-0.00457625929266214	0.00776136433705688
219	0.788958609104156	-0.849023342132568	-19.9411678314209	-0.0198359526693821	0.00646266713738441	-0.00522560812532902	0.00159255252219737
220	0.788958609104156	-0.52434903383255	-19.3567523956299	0.0278911720961332	0.00418994715437293	-0.00879702530801296	-0.00132951640989631
221	1.43830716609955	-0.52434903383255	-19.3567523956299	-0.0143164889886975	0.00548864435404539	-0.00879702530801296	0.000293855206109583
222	-0.509738683700562	0.449673920869827	-20.1359710693359	0.00581331877037883	0.00289124972186983	-0.00522560812532902	-0.00230353930965066
223	0.139609962701797	0.449673920869827	-20.2658405303955	0.01100810803473	0.00289124972186983	-0.00847235135734081	0.00386527273803949
224	-0.509738683700562	0.774348258972168	-20.2658405303955	0.000293855206109583	0.00354059832170606	-0.00782300252467394	-0.00717365415766835
225	-0.509738683700562	0.774348258972168	-20.20090675354	0.00711201597005129	0.0022419011220336	-0.00587495695799589	-0.00165419070981443
226	1.43830716609955	-0.52434903383255	-20.0061016082764	0.0175015944987535	0.000943203864153475	-0.00587495695799589	-0.00717365415766835
227	1.43830716609955	-0.52434903383255	-20.3307762145996	0.0149041991680861	-0.00132951640989631	-0.00230353930965066	0.00483929552137852
228	0.788958609104156	0.449673920869827	-20.7853202819824	0.00873538758605719	-0.00392691092565656	-0.00327756232582033	0.000943203864153475
229	-0.509738683700562	0.449673920869827	-20.20090675354	0.00548864435404539	-0.00295288790948689	0.00678734155371785	0.00906006153672934
230	0.788958609104156	-0.199674710631371	-20.6554508209229	0.00841071270406246	-0.00295288790948689	-0.00717365415766835	0.00418994715437293
231	-0.509738683700562	1.09902250766754	-19.9411678314209	-0.00360223650932312	0.0022419011220336	-0.00555028254166245	0.00743668992072344
232	1.43830716609955	0.124999612569809	-19.7463626861572	0.00483929552137852	-0.0026282137259841	-0.00295288790948689	0.0126314787194133
233	1.43830716609955	0.124999612569809	-19.421688079834	-0.00425158534198999	-0.000680167751852423	0.00418994715437293	-3.08191010844894e-05
234	0.139609962701797	-0.849023342132568	-19.6814270019531	0.012956153601408	0.00711201597005129	0.00321592413820326	0.00873538758605719
235	-0.509738683700562	0.124999612569809	-20.3957118988037	0.00613799272105098	0.00516396993771195	-0.00197886489331722	-0.017887907102704
236	1.43830716609955	-0.849023342132568	-19.9411678314209	0.00873538758605719	-0.000355493422830477	-0.00684897974133492	-0.0100957229733467
237	-0.509738683700562	1.09902250766754	-20.3307762145996	0.0152288740500808	0.00126787810586393	0.00126787810586393	0.0158782228827477
238	0.139609962701797	0.124999612569809	-19.8112964630127	0.0188002903014421	0.00581331877037883	-0.00457625929266214	0.011982130818069
239	1.43830716609955	-0.52434903383255	-19.7463626861572	0.00938473641872406	-0.000355493422830477	-0.00392691092565656	0.00873538758605719
240	0.788958609104156	-1.17369759082794	-20.20090675354	-0.00749832857400179	0.00613799272105098	0.00126787810586393	0.0145795252174139
241	2.08765578269958	-1.17369759082794	-20.1359710693359	0.00548864435404539	-0.00360223650932312	-0.0107450718060136	-0.0100957229733467
242	0.139609962701797	-1.17369759082794	-20.0061016082764	-0.00522560812532902	-0.00652430532500148	-0.00457625929266214	0.0197743140161037
243	-0.509738683700562	-0.849023342132568	-20.3307762145996	0.0106834331527352	-0.00847235135734081	-0.00197886489331722	-3.08191010844894e-05
244	-1.1590873003006	-0.849023342132568	-19.5515575408936	0.00873538758605719	-0.0120437685400248	-0.000680167751852423	0.0210730116814375
245	0.139609962701797	-0.52434903383255	-19.421688079834	-0.0195112787187099	-0.00619963090866804	-0.00165419070981443	-0.00587495695799589
246	0.788958609104156	-1.17369759082794	-19.6814270019531	-0.000355493422830477	-0.00555028254166245	-0.00619963090866804	0.00841071270406246
247	2.08765578269958	-0.52434903383255	-20.3957118988037	0.0116574559360743	-0.00522560812532902	-0.00782300252467394	0.0158782228827477
248	-0.509738683700562	0.774348258972168	-20.3307762145996	0.00613799272105098	0.000618529506027699	0.00678734155371785	-0.00327756232582033
249	-1.1590873003006	0.449673920869827	-20.3957118988037	0.00191722682211548	-0.00360223650932312	-0.0026282137259841	0.00126787810586393
250	-0.509738683700562	0.449673920869827	-20.2658405303955	-0.00360223650932312	-0.00295288790948689	-0.00522560812532902	0.0188002903014421
251	0.788958609104156	0.774348258972168	-19.9411678314209	-0.00360223650932312	-0.0026282137259841	-0.00327756232582033	0.00613799272105098
252	0.139609962701797	1.09902250766754	-20.5255813598633	-0.00619963090866804	-0.00522560812532902	-0.00132951640989631	-0.00230353930965066
253	0.788958609104156	-0.52434903383255	-20.20090675354	-0.00425158534198999	0.00776136433705688	-0.00490093370899558	0.00581331877037883
254	0.139609962701797	-0.52434903383255	-20.20090675354	0.000618529506027699	0.00613799272105098	0.000293855206109583	-0.00457625929266214
255	-3.10713315010071	0.124999612569809	-20.3957118988037	0.00126787810586393	-0.000680167751852423	0.00743668992072344	-3.08191010844894e-05
256	0.139609962701797	-0.849023342132568	-20.0061016082764	0.00906006153672934	0.000618529506027699	-0.00749832857400179	0.00613799272105098
257	-2.45778465270996	0.774348258972168	-20.0061016082764	-0.0133424662053585	0.00418994715437293	0.000943203864153475	-3.08191010844894e-05
258	-1.1590873003006	-0.849023342132568	-20.20090675354	-0.00425158534198999	0.00354059832170606	-0.00944637414067984	-0.00295288790948689
259	-0.509738683700562	0.124999612569809	-20.20090675354	-0.00100484199356288	0.00613799272105098	0.00451462110504508	-0.00295288790948689
260	0.788958609104156	-0.52434903383255	-20.20090675354	-0.00782300252467394	0.00970941036939621	-0.00457625929266214	-0.000355493422830477
261	0.788958609104156	-0.199674710631371	-20.1359710693359	-0.00360223650932312	-0.00522560812532902	-0.0165892094373703	-0.00814767740666866
262	1.43830716609955	-1.4983719587326	-19.8762321472168	0.000293855206109583	-0.00100484199356288	-0.0026282137259841	-0.00100484199356288
263	0.139609962701797	0.449673920869827	-20.1359710693359	0.000618529506027699	0.00711201597005129	-0.00490093370899558	-0.00847235135734081
264	0.139609962701797	-0.52434903383255	-20.20090675354	-0.00132951640989631	-0.000355493422830477	-0.000355493422830477	-0.00457625929266214
265	-1.1590873003006	0.449673920869827	-20.4606456756592	0.00126787810586393	0.000618529506027699	-0.00749832857400179	-0.0123684434220195
266	0.788958609104156	-0.199674710631371	-20.20090675354	0.00126787810586393	-0.00100484199356288	-0.0139918150380254	-0.00749832857400179
267	0.788958609104156	0.449673920869827	-20.6554508209229	0.00711201597005129	0.00126787810586393	-0.00652430532500148	-0.00782300252467394
268	-1.1590873003006	0.449673920869827	-20.4606456756592	-0.0100957229733467	0.00548864435404539	-0.00619963090866804	-0.00197886489331722
269	1.43830716609955	0.124999612569809	-20.1359710693359	-0.00847235135734081	0.00581331877037883	0.00256657530553639	-0.0136671401560307
270	0.139609962701797	0.774348258972168	-20.0710372924805	0.0171769186854362	0.00191722682211548	-0.00132951640989631	-0.00327756232582033
271	0.139609962701797	0.449673920869827	-20.5905151367188	-0.0104203969240189	0.00678734155371785	-0.0146411629393697	-0.0026282137259841
272	0.139609962701797	0.449673920869827	-20.4606456756592	0.0100340843200684	0.000293855206109583	-0.00132951640989631	-0.00230353930965066
273	2.73700451850891	-0.199674710631371	-20.1359710693359	-0.00490093370899558	0.00581331877037883	0.000943203864153475	-0.00230353930965066
274	0.139609962701797	-0.199674710631371	-20.0710372924805	0.00418994715437293	0.00191722682211548	0.00126787810586393	-0.00847235135734081
275	0.139609962701797	-0.199674710631371	-19.9411678314209	0.00191722682211548	0.00159255252219737	-0.000355493422830477	0.000618529506027699
276	1.43830716609955	-0.199674710631371	-20.0710372924805	-0.00912170019000769	0.00126787810586393	0.00678734155371785	-0.00749832857400179
277	-1.1590873003006	-0.199674710631371	-20.3957118988037	0.00256657530553639	-0.00100484199356288	0.00483929552137852	-0.00555028254166245
278	1.43830716609955	-0.849023342132568	-20.1359710693359	-0.00619963090866804	0.00743668992072344	0.00451462110504508	-0.0130177913233638
279	1.43830716609955	-0.52434903383255	-19.6814270019531	-0.00684897974133492	0.00516396993771195	0.00321592413820326	-0.0104203969240189
280	0.139609962701797	-0.199674710631371	-19.7463626861572	-0.0026282137259841	-0.00360223650932312	-0.00684897974133492	-0.0120437685400248
281	-0.509738683700562	-0.52434903383255	-19.6164932250977	0.000293855206109583	-0.0149658378213644	0.000618529506027699	0.000293855206109583
282	0.788958609104156	-1.17369759082794	-19.4866237640381	0.00646266713738441	0.000943203864153475	-0.00425158534198999	-0.00587495695799589
283	0.788958609104156	-1.82304632663727	-19.7463626861572	0.00678734155371785	0.00418994715437293	-0.00100484199356288	-0.00619963090866804
284	2.08765578269958	-2.14772057533264	-20.1359710693359	-0.00100484199356288	0.00289124972186983	0.0022419011220336	-0.00684897974133492
285	-1.1590873003006	-0.52434903383255	-20.2658405303955	-0.000355493422830477	-0.00684897974133492	-0.00619963090866804	-0.00847235135734081
286	2.08765578269958	-1.4983719587326	-20.0710372924805	0.00711201597005129	0.00418994715437293	-0.00684897974133492	-3.08191010844894e-05
287	0.788958609104156	-0.52434903383255	-19.8112964630127	0.00646266713738441	0.00321592413820326	-0.00132951640989631	-0.00879702530801296
288	1.43830716609955	-0.199674710631371	-19.8762321472168	0.00711201597005129	0.00776136433705688	0.00256657530553639	-0.00425158534198999
289	0.788958609104156	0.449673920869827	-20.3957118988037	-0.0188619289547205	0.0106834331527352	0.00938473641872406	-0.00392691092565656
290	0.788958609104156	-0.849023342132568	-20.20090675354	0.000293855206109583	-0.00360223650932312	0.000943203864153475	-0.00587495695799589
291	0.788958609104156	-0.52434903383255	-20.0061016082764	0.0142548503354192	0.00354059832170606	-0.000355493422830477	-0.00100484199356288
292	-1.80843591690063	-0.52434903383255	-20.0061016082764	0.00938473641872406	0.00678734155371785	0.0132808275520802	0.00418994715437293
293	-0.509738683700562	-0.52434903383255	-19.8762321472168	0.00289124972186983	0.00256657530553639	-0.00197886489331722	0.00159255252219737
294	-1.1590873003006	-0.52434903383255	-19.6814270019531	-0.00652430532500148	0.00613799272105098	0.00581331877037883	0.000618529506027699
295	-1.1590873003006	-0.849023342132568	-19.6164932250977	-0.00230353930965066	0.00646266713738441	-0.00295288790948689	-0.00327756232582033
296	-3.10713315010071	0.124999612569809	-19.8762321472168	-0.00587495695799589	0.00256657530553639	-0.00327756232582033	-0.00230353930965066
297	0.139609962701797	-0.199674710631371	-20.0061016082764	0.0022419011220336	-0.00197886489331722	-0.00490093370899558	0.00321592413820326
298	-1.80843591690063	0.774348258972168	-20.3307762145996	0.0136055024340749	0.00776136433705688	0.000943203864153475	0.00256657530553639
299	0.139609962701797	0.124999612569809	-20.1359710693359	0.0152288740500808	-0.000680167751852423	-0.00490093370899558	-0.000355493422830477
300	-1.1590873003006	0.449673920869827	-19.8762321472168	-0.0110697457566857	0.00321592413820326	0.00516396993771195	-0.00425158534198999
301	0.139609962701797	-0.849023342132568	-20.0710372924805	-0.00327756232582033	0.00483929552137852	-0.00392691092565656	0.00808603875339031
302	-0.509738683700562	0.449673920869827	-19.6814270019531	-0.017887907102704	0.00289124972186983	0.00418994715437293	0.00678734155371785
303	-0.509738683700562	0.449673920869827	-20.3307762145996	-0.00814767740666866	0.00711201597005129	0.00386527273803949	0.000293855206109583
304	0.139609962701797	0.774348258972168	-20.3307762145996	0.00386527273803949	0.00646266713738441	0.000618529506027699	-0.0026282137259841
305	0.139609962701797	0.124999612569809	-19.6814270019531	-0.0133424662053585	0.00418994715437293	-0.00165419070981443	0.00516396993771195
306	2.73700451850891	-0.52434903383255	-19.4866237640381	0.00354059832170606	0.00159255252219737	-0.00295288790948689	-0.00132951640989631
307	2.08765578269958	-0.849023342132568	-20.0061016082764	-0.00944637414067984	0.00776136433705688	-0.000355493422830477	-0.00100484199356288
308	1.43830716609955	0.124999612569809	-20.7853202819824	0.0191249661147594	0.00451462110504508	-0.00132951640989631	0.00548864435404539
309	0.788958609104156	0.774348258972168	-20.7203845977783	-0.0149658378213644	0.0155535480007529	-0.0026282137259841	0.00613799272105098
310	2.73700451850891	-0.52434903383255	-20.3957118988037	0.00678734155371785	-0.000680167751852423	-0.00392691092565656	0.00516396993771195
311	0.788958609104156	-0.52434903383255	-19.6164932250977	-0.00944637414067984	0.00841071270406246	-0.00522560812532902	0.00743668992072344
312	1.43830716609955	-0.849023342132568	-19.7463626861572	0.000943203864153475	-0.000680167751852423	0.00126787810586393	0.00354059832170606
313	-0.509738683700562	1.09902250766754	-20.5255813598633	0.0275664981454611	0.00451462110504508	0.00321592413820326	0.00841071270406246
314	-1.1590873003006	0.449673920869827	-20.3957118988037	-0.000680167751852423	0.00386527273803949	-0.00295288790948689	-0.00490093370899558
315	1.43830716609955	-0.849023342132568	-20.1359710693359	-0.00490093370899558	0.00418994715437293	-0.00197886489331722	-0.00197886489331722
316	-1.1590873003006	0.124999612569809	-19.7463626861572	-0.00230353930965066	-0.00197886489331722	-0.00327756232582033	0.00711201597005129
317	1.43830716609955	-0.849023342132568	-19.4866237640381	0.00743668992072344	0.000943203864153475	-0.00100484199356288	-0.00327756232582033
318	1.43830716609955	-1.4983719587326	-19.4866237640381	-0.00555028254166245	-0.00100484199356288	0.00321592413820326	0.00483929552137852
319	1.43830716609955	-0.52434903383255	-20.3957118988037	0.00289124972186983	0.00321592413820326	0.000293855206109583	0.0022419011220336
320	0.139609962701797	-1.17369759082794	-20.3957118988037	-3.08191010844894e-05	-0.00392691092565656	-0.00360223650932312	-0.00327756232582033
321	0.788958609104156	-1.4983719587326	-20.4606456756592	-0.00295288790948689	-0.00814767740666866	-0.00619963090866804	0.00126787810586393
322	1.43830716609955	-1.17369759082794	-20.3957118988037	-0.00360223650932312	-0.00490093370899558	-0.00295288790948689	-0.00197886489331722
323	2.73700451850891	-1.17369759082794	-20.0061016082764	0.00354059832170606	-0.00132951640989631	-0.00132951640989631	-0.0026282137259841
324	-0.509738683700562	0.124999612569809	-20.0061016082764	0.0116574559360743	0.0022419011220336	-0.00327756232582033	-0.0123684434220195
325	2.08765578269958	-0.52434903383255	-20.0710372924805	-0.00879702530801296	0.000943203864153475	0.00354059832170606	-0.0100957229733467
326	-0.509738683700562	0.774348258972168	-20.3957118988037	0.00191722682211548	-3.08191010844894e-05	-0.00684897974133492	-0.00555028254166245
327	1.43830716609955	-0.849023342132568	-19.5515575408936	-0.0198359526693821	-0.00814767740666866	-0.00230353930965066	-0.00912170019000769
328	0.788958609104156	0.774348258972168	-19.8762321472168	0.012956153601408	-0.00522560812532902	0.00126787810586393	-0.0110697457566857
329	-1.80843591690063	0.449673920869827	-19.6814270019531	-0.0139918150380254	0.000293855206109583	0.00191722682211548	-0.00425158534198999
330	-1.80843591690063	-0.199674710631371	-19.6164932250977	0.0194496400654316	-0.000355493422830477	0.000293855206109583	-0.0188619289547205
331	-1.80843591690063	0.449673920869827	-19.5515575408936	0.00873538758605719	-0.00652430532500148	-0.00619963090866804	0.000293855206109583
332	-1.80843591690063	0.449673920869827	-19.9411678314209	0.012956153601408	-0.00295288790948689	-0.00230353930965066	-0.00847235135734081
333	-1.80843591690063	-0.52434903383255	-19.6164932250977	0.0126314787194133	0.00126787810586393	-0.00165419070981443	-0.00100484199356288
334	-2.45778465270996	0.449673920869827	-20.2658405303955	0.00776136433705688	0.00581331877037883	-0.00684897974133492	-0.00587495695799589
335	-1.1590873003006	-0.52434903383255	-20.20090675354	-0.0123684434220195	-0.00165419070981443	-0.00100484199356288	-0.00684897974133492
336	-0.509738683700562	0.124999612569809	-20.1359710693359	0.0103587592020631	-0.00619963090866804	-0.00879702530801296	-0.00230353930965066
337	0.139609962701797	-0.52434903383255	-19.7463626861572	0.00418994715437293	-0.00782300252467394	-0.00360223650932312	0.00256657530553639
338	0.788958609104156	0.774348258972168	-19.8762321472168	0.0113327819854021	0.00256657530553639	-0.00327756232582033	0.00256657530553639
339	-0.509738683700562	1.09902250766754	-20.3957118988037	0.00808603875339031	0.000943203864153475	-0.00132951640989631	-0.00132951640989631
340	-0.509738683700562	0.774348258972168	-20.20090675354	-0.000680167751852423	-3.08191010844894e-05	-0.00555028254166245	-0.00684897974133492
341	-1.1590873003006	0.449673920869827	-19.8762321472168	0.000943203864153475	0.000943203864153475	-0.00749832857400179	-0.00392691092565656
342	1.43830716609955	-0.199674710631371	-19.6814270019531	0.000293855206109583	-0.000680167751852423	-0.00782300252467394	0.000293855206109583
343	2.08765578269958	-0.199674710631371	-19.2918186187744	0.00808603875339031	0.00451462110504508	0.00873538758605719	0.00126787810586393
344	-0.509738683700562	0.449673920869827	-20.3957118988037	0.0022419011220336	-0.00165419070981443	-0.00132951640989631	0.00321592413820326
345	2.08765578269958	-0.199674710631371	-20.5255813598633	0.00386527273803949	0.00581331877037883	0.000943203864153475	-0.00327756232582033
346	0.139609962701797	0.124999612569809	-20.3307762145996	0.00516396993771195	0.0022419011220336	-0.00879702530801296	0.00581331877037883
347	1.43830716609955	-0.849023342132568	-20.3957118988037	0.0171769186854362	-0.00100484199356288	0.000293855206109583	0.01100810803473
348	-0.509738683700562	0.449673920869827	-20.4606456756592	0.0123068047687411	-0.000680167751852423	-0.0100957229733467	0.00289124972186983
349	0.788958609104156	0.124999612569809	-20.2658405303955	0.000293855206109583	-0.00392691092565656	0.00354059832170606	-0.000680167751852423
350	-1.1590873003006	0.774348258972168	-20.4606456756592	0.00126787810586393	-0.00230353930965066	-0.00197886489331722	0.00678734155371785
351	0.139609962701797	-0.199674710631371	-20.5255813598633	0.00808603875339031	-0.00295288790948689	-0.00490093370899558	0.00678734155371785
352	0.139609962701797	1.4236968755722	-20.4606456756592	0.00256657530553639	-0.00100484199356288	-0.00295288790948689	0.00873538758605719
353	1.43830716609955	-0.52434903383255	-20.0710372924805	0.000943203864153475	-0.00977104809135199	-0.00684897974133492	0.00483929552137852
354	0.139609962701797	0.774348258972168	-20.20090675354	0.00711201597005129	0.000293855206109583	-0.00230353930965066	-0.00132951640989631
355	1.43830716609955	-0.52434903383255	-19.9411678314209	-0.0191866029053926	-0.00327756232582033	0.00256657530553639	-0.00132951640989631
356	-1.1590873003006	0.124999612569809	-20.0061016082764	-0.00197886489331722	-0.00295288790948689	-0.0113944197073579	0.00321592413820326
357	1.43830716609955	-0.849023342132568	-20.1359710693359	0.0194496400654316	-0.00522560812532902	-3.08191010844894e-05	0.0103587592020631
358	-1.1590873003006	-0.52434903383255	-20.4606456756592	0.0191249661147594	-0.00132951640989631	0.000618529506027699	0.000293855206109583
359	0.139609962701797	0.124999612569809	-20.2658405303955	-0.00360223650932312	-0.00100484199356288	0.00126787810586393	0.00321592413820326
360	0.139609962701797	-0.849023342132568	-20.2658405303955	-0.0217839982360601	-0.0110697457566857	0.0136055024340749	0.00516396993771195
361	-0.509738683700562	-1.17369759082794	-20.1359710693359	-0.00944637414067984	-0.00555028254166245	-0.00360223650932312	0.00678734155371785
362	0.788958609104156	-0.849023342132568	-20.1359710693359	-0.0104203969240189	-0.00165419070981443	0.00289124972186983	0.00451462110504508
363	0.788958609104156	-1.82304632663727	-19.7463626861572	0.00451462110504508	-0.00652430532500148	0.00548864435404539	0.0022419011220336
364	1.43830716609955	-0.849023342132568	-19.8112964630127	-0.0113944197073579	0.00483929552137852	-0.00295288790948689	0.00841071270406246
365	0.139609962701797	0.124999612569809	-20.2658405303955	0.00451462110504508	-0.00457625929266214	-0.00295288790948689	0.00159255252219737
366	-0.509738683700562	-1.17369759082794	-20.0061016082764	-0.00782300252467394	-0.00392691092565656	-0.0126931173726916	0.0171769186854362
367	0.788958609104156	-0.52434903383255	-19.9411678314209	0.000943203864153475	0.00354059832170606	-0.00392691092565656	0.00289124972186983
368	-0.509738683700562	0.449673920869827	-19.7463626861572	-0.00392691092565656	0.00159255252219737	-0.00165419070981443	0.0142548503354192
369	-0.509738683700562	0.124999612569809	-20.3957118988037	-0.0100957229733467	0.0123068047687411	-0.0026282137259841	0.00126787810586393
370	-0.509738683700562	0.124999612569809	-19.8112964630127	-0.00327756232582033	0.00451462110504508	-0.00555028254166245	0.00516396993771195
371	-0.509738683700562	0.449673920869827	-20.20090675354	-0.00132951640989631	0.00321592413820326	0.000618529506027699	-0.00165419070981443
372	-1.80843591690063	0.774348258972168	-20.2658405303955	0.000943203864153475	0.00321592413820326	-0.00230353930965066	0.00191722682211548
373	0.139609962701797	-0.52434903383255	-19.9411678314209	0.00256657530553639	0.00126787810586393	0.00516396993771195	0.00321592413820326
374	-3.10713315010071	0.124999612569809	-19.9411678314209	-0.00912170019000769	0.00451462110504508	-0.00749832857400179	0.00970941036939621
375	-1.80843591690063	0.449673920869827	-20.2658405303955	0.0126314787194133	0.00613799272105098	-0.00132951640989631	0.00418994715437293
376	-1.1590873003006	-0.52434903383255	-19.7463626861572	-0.0152905117720366	0.00321592413820326	0.000943203864153475	0.00483929552137852
377	-0.509738683700562	-0.849023342132568	-20.1359710693359	0.000293855206109583	0.00711201597005129	-0.0100957229733467	0.00970941036939621
378	-2.45778465270996	0.449673920869827	-20.3957118988037	-0.0113944197073579	-0.00295288790948689	-0.00132951640989631	-0.00132951640989631
379	0.139609962701797	0.124999612569809	-20.20090675354	0.00743668992072344	0.00743668992072344	-0.00360223650932312	-0.00100484199356288
380	-0.509738683700562	1.09902250766754	-19.8112964630127	-0.00652430532500148	0.00743668992072344	-0.00717365415766835	-0.00165419070981443
381	-0.509738683700562	0.449673920869827	-19.8112964630127	-0.00360223650932312	0.000293855206109583	-0.0143164889886975	0.00516396993771195
382	-1.1590873003006	0.449673920869827	-20.4606456756592	0.00646266713738441	0.00354059832170606	-0.00230353930965066	-0.00425158534198999
383	0.788958609104156	-0.849023342132568	-20.3307762145996	0.000293855206109583	0.00386527273803949	-0.00555028254166245	-0.000355493422830477
384	0.139609962701797	0.449673920869827	-20.3957118988037	0.00711201597005129	0.00516396993771195	-0.00879702530801296	-0.00652430532500148
385	-0.509738683700562	0.124999612569809	-20.1359710693359	0.00289124972186983	0.00483929552137852	-0.00165419070981443	0.00743668992072344
386	0.139609962701797	-1.17369759082794	-19.8762321472168	-0.00425158534198999	0.00516396993771195	-0.00717365415766835	-0.00197886489331722
387	0.139609962701797	-0.199674710631371	-20.3307762145996	0.0194496400654316	0.00808603875339031	-0.000355493422830477	0.00970941036939621
388	0.139609962701797	0.124999612569809	-20.7203845977783	0.00613799272105098	0.00938473641872406	-0.00295288790948689	0.00776136433705688
389	0.139609962701797	0.449673920869827	-20.5905151367188	0.0116574559360743	0.0145795252174139	-0.00197886489331722	0.00613799272105098
390	0.139609962701797	-0.199674710631371	-20.5255813598633	-0.00555028254166245	0.00841071270406246	-0.00100484199356288	0.00126787810586393
391	-0.509738683700562	1.09902250766754	-20.3307762145996	0.00678734155371785	0.00841071270406246	-0.00197886489331722	0.000293855206109583
392	0.788958609104156	0.124999612569809	-20.1359710693359	-0.00490093370899558	0.00289124972186983	-0.00295288790948689	-0.000355493422830477
393	0.788958609104156	-0.199674710631371	-20.3307762145996	0.00483929552137852	0.00808603875339031	-0.0133424662053585	-0.000355493422830477
394	0.139609962701797	0.449673920869827	-20.3307762145996	0.00321592413820326	0.00548864435404539	-0.00457625929266214	0.00386527273803949
395	0.139609962701797	0.449673920869827	-19.9411678314209	-0.000355493422830477	0.0022419011220336	-0.00652430532500148	-0.00490093370899558
396	2.08765578269958	-1.17369759082794	-19.5515575408936	0.00386527273803949	0.000618529506027699	-0.00165419070981443	0.00451462110504508
397	0.788958609104156	-0.199674710631371	-19.7463626861572	0.00386527273803949	-0.00165419070981443	-0.0100957229733467	-0.00912170019000769
398	-0.509738683700562	-0.52434903383255	-19.9411678314209	0.00841071270406246	-0.00652430532500148	0.000618529506027699	-0.00327756232582033
399	0.139609962701797	-0.52434903383255	-20.0061016082764	-0.00132951640989631	-0.00295288790948689	0.00743668992072344	-0.00425158534198999
400	0.139609962701797	-1.4983719587326	-20.0710372924805	-0.00425158534198999	-0.00749832857400179	-0.000680167751852423	-0.00619963090866804
401	-0.509738683700562	-1.4983719587326	-20.0710372924805	-0.00522560812532902	-0.00619963090866804	0.00159255252219737	-3.08191010844894e-05
402	-0.509738683700562	-0.52434903383255	-20.2658405303955	0.000943203864153475	-0.00555028254166245	-0.00457625929266214	-0.00132951640989631
403	0.139609962701797	-1.17369759082794	-19.8112964630127	0.000618529506027699	-0.00522560812532902	0.00483929552137852	-0.00230353930965066
404	-1.80843591690063	-0.199674710631371	-20.0710372924805	0.00516396993771195	0.00386527273803949	0.000293855206109583	-0.0026282137259841
405	0.788958609104156	-0.199674710631371	-20.20090675354	-0.00555028254166245	-0.00230353930965066	-0.00360223650932312	-0.00360223650932312
406	0.139609962701797	-0.199674710631371	-20.2658405303955	-0.00327756232582033	-0.00100484199356288	-0.00522560812532902	0.00386527273803949
407	0.788958609104156	0.124999612569809	-20.3307762145996	0.00159255252219737	0.00906006153672934	-0.00360223650932312	-0.00100484199356288
408	-1.1590873003006	0.774348258972168	-20.3957118988037	-0.00230353930965066	-0.00555028254166245	0.00191722682211548	0.00516396993771195
409	-1.80843591690063	-0.849023342132568	-19.4866237640381	-0.00197886489331722	0.01100810803473	-0.00295288790948689	0.00354059832170606
410	0.139609962701797	-0.199674710631371	-19.3567523956299	0.000293855206109583	0.00841071270406246	0.00678734155371785	-0.000355493422830477
411	-1.1590873003006	-0.52434903383255	-19.9411678314209	-0.00749832857400179	-0.000680167751852423	0.00354059832170606	0.00321592413820326
412	-3.10713315010071	0.449673920869827	-20.4606456756592	-0.00944637414067984	0.00613799272105098	0.00743668992072344	0.00289124972186983
413	-3.10713315010071	0.449673920869827	-20.3307762145996	0.000943203864153475	0.00256657530553639	0.00289124972186983	0.00906006153672934
414	-1.80843591690063	0.124999612569809	-20.1359710693359	0.00613799272105098	0.00873538758605719	0.0022419011220336	0.0022419011220336
415	-3.75648188591003	0.449673920869827	-19.7463626861572	-0.00814767740666866	0.000293855206109583	0.00646266713738441	-0.00392691092565656
416	0.139609962701797	-0.849023342132568	-19.3567523956299	0.00743668992072344	-0.000355493422830477	-0.00425158534198999	0.00548864435404539
417	-1.1590873003006	0.449673920869827	-19.6164932250977	-0.00977104809135199	0.00548864435404539	-0.0113944197073579	0.000618529506027699
418	0.139609962701797	0.124999612569809	-19.9411678314209	0.000943203864153475	0.00354059832170606	-0.000680167751852423	0.000618529506027699
419	1.43830716609955	-0.52434903383255	-19.6814270019531	-0.00392691092565656	0.012956153601408	0.00483929552137852	0.00321592413820326
420	2.08765578269958	-1.17369759082794	-20.0061016082764	0.0126314787194133	-0.000355493422830477	0.0022419011220336	0.00483929552137852
421	0.788958609104156	-0.199674710631371	-20.0710372924805	-0.00652430532500148	0.00516396993771195	-0.00132951640989631	-0.00717365415766835
422	-0.509738683700562	0.124999612569809	-20.0710372924805	0.00516396993771195	0.00191722682211548	-3.08191010844894e-05	-0.000355493422830477
423	-1.1590873003006	0.774348258972168	-19.6164932250977	0.011982130818069	0.00581331877037883	0.00451462110504508	-0.00457625929266214
424	-1.1590873003006	-0.199674710631371	-19.6814270019531	0.00354059832170606	0.00321592413820326	0.000618529506027699	-0.00684897974133492
425	0.139609962701797	0.774348258972168	-20.7203845977783	-0.00814767740666866	0.000293855206109583	0.00354059832170606	-0.00652430532500148
426	2.08765578269958	-0.849023342132568	-20.20090675354	-0.00847235135734081	0.00451462110504508	-0.000680167751852423	-0.00132951640989631
427	-0.509738683700562	0.449673920869827	-20.0061016082764	0.00613799272105098	0.00483929552137852	0.00256657530553639	0.00354059832170606
428	-0.509738683700562	0.124999612569809	-19.8762321472168	-0.0188619289547205	-0.00197886489331722	-0.00132951640989631	0.00548864435404539
429	2.08765578269958	-0.52434903383255	-19.3567523956299	0.00321592413820326	0.00808603875339031	-0.00912170019000769	-0.000355493422830477
430	1.43830716609955	-0.52434903383255	-19.8112964630127	0.0103587592020631	0.000943203864153475	0.000293855206109583	-0.00425158534198999
431	2.08765578269958	-0.849023342132568	-19.8112964630127	0.00548864435404539	-0.000355493422830477	-0.00684897974133492	-0.00295288790948689
432	0.139609962701797	-0.199674710631371	-19.7463626861572	-0.00392691092565656	0.00159255252219737	-0.00814767740666866	-0.00100484199356288
433	0.139609962701797	0.449673920869827	-19.8112964630127	-0.00977104809135199	0.00159255252219737	-0.00717365415766835	-0.00165419070981443
434	-0.509738683700562	-0.52434903383255	-19.3567523956299	0.0022419011220336	0.00321592413820326	-0.0026282137259841	0.000943203864153475
435	0.139609962701797	0.124999612569809	-19.8112964630127	-0.0136671401560307	-0.00360223650932312	-0.0123684434220195	0.00354059832170606
436	0.788958609104156	-0.199674710631371	-20.20090675354	-0.00132951640989631	-0.00457625929266214	-0.00392691092565656	-0.000680167751852423
437	0.139609962701797	-0.199674710631371	-20.3307762145996	-0.000680167751852423	-0.00100484199356288	-0.0133424662053585	0.00841071270406246
438	0.788958609104156	-0.199674710631371	-20.0710372924805	-0.00652430532500148	-0.00814767740666866	0.000293855206109583	0.00191722682211548
439	1.43830716609955	-1.4983719587326	-19.4866237640381	0.00321592413820326	-0.00717365415766835	0.00548864435404539	-0.000680167751852423
440	1.43830716609955	-2.14772057533264	-20.0061016082764	0.0158782228827477	-0.0136671401560307	-0.00165419070981443	0.00159255252219737
441	1.43830716609955	-2.14772057533264	-19.5515575408936	0.00386527273803949	-0.00522560812532902	-0.00197886489331722	0.0022419011220336
442	-0.509738683700562	-2.14772057533264	-20.0061016082764	-0.00717365415766835	-0.00100484199356288	0.000618529506027699	0.00516396993771195
443	0.139609962701797	-0.849023342132568	-20.3307762145996	0.0223717093467712	-0.00522560812532902	0.00678734155371785	0.00938473641872406
444	1.43830716609955	-2.14772057533264	-19.5515575408936	-0.0143164889886975	0.00159255252219737	0.00191722682211548	0.00159255252219737
445	-0.509738683700562	-0.52434903383255	-20.2658405303955	0.00159255252219737	0.00256657530553639	-0.00457625929266214	-0.000680167751852423
446	2.73700451850891	-1.17369759082794	-20.0061016082764	0.00970941036939621	-0.00587495695799589	0.00159255252219737	0.00321592413820326
447	-0.509738683700562	0.774348258972168	-19.9411678314209	0.0265924744307995	-0.00132951640989631	-0.00912170019000769	0.00906006153672934
448	0.139609962701797	0.124999612569809	-20.0061016082764	0.00873538758605719	0.00191722682211548	-3.08191010844894e-05	0.00873538758605719
449	0.139609962701797	-0.52434903383255	-19.6814270019531	0.0136055024340749	0.0149041991680861	0.00613799272105098	0.00289124972186983
450	1.43830716609955	-0.52434903383255	-19.4866237640381	-0.00197886489331722	0.000943203864153475	0.00451462110504508	0.00289124972186983
451	0.788958609104156	0.124999612569809	-20.0710372924805	-0.00295288790948689	0.00256657530553639	0.000618529506027699	0.00354059832170606
452	-0.509738683700562	-0.199674710631371	-19.9411678314209	0.0116574559360743	0.000943203864153475	0.00159255252219737	0.0022419011220336
453	-1.1590873003006	0.774348258972168	-20.0061016082764	0.00711201597005129	-0.00425158534198999	0.00678734155371785	0.000293855206109583
454	-1.1590873003006	-0.849023342132568	-19.421688079834	0.00743668992072344	0.00354059832170606	-3.08191010844894e-05	0.000943203864153475
455	-1.80843591690063	0.124999612569809	-19.6814270019531	-0.00132951640989631	0.00776136433705688	-0.00360223650932312	-3.08191010844894e-05
456	-0.509738683700562	-0.52434903383255	-20.0710372924805	-0.00457625929266214	0.00321592413820326	0.000293855206109583	0.00386527273803949
457	-2.45778465270996	0.774348258972168	-20.3957118988037	0.000943203864153475	0.00289124972186983	-0.00425158534198999	0.00743668992072344
458	-1.1590873003006	-0.849023342132568	-19.4866237640381	-0.017887907102704	0.00483929552137852	0.00451462110504508	0.00548864435404539
459	-0.509738683700562	-0.849023342132568	-19.2918186187744	0.00321592413820326	0.00289124972186983	-0.00197886489331722	0.00191722682211548
460	-0.509738683700562	0.124999612569809	-20.0710372924805	-0.00392691092565656	0.00256657530553639	0.00386527273803949	-0.00295288790948689
461	0.788958609104156	-0.52434903383255	-20.0710372924805	-0.0250307414680719	0.00483929552137852	-0.00327756232582033	-0.00230353930965066
462	0.139609962701797	-0.199674710631371	-20.0710372924805	-0.00490093370899558	-0.00457625929266214	-0.0126931173726916	0.00321592413820326
463	-0.509738683700562	0.124999612569809	-20.2658405303955	0.0178262684494257	0.000293855206109583	-0.00587495695799589	0.00451462110504508
464	1.43830716609955	-0.849023342132568	-20.0710372924805	-0.00100484199356288	-0.00100484199356288	-0.00490093370899558	-0.0026282137259841
465	-0.509738683700562	0.449673920869827	-20.0061016082764	0.00581331877037883	-0.00197886489331722	-0.00360223650932312	0.00289124972186983
466	1.43830716609955	-0.52434903383255	-20.0710372924805	0.0171769186854362	-0.00717365415766835	-0.00327756232582033	-0.00360223650932312
467	-0.509738683700562	0.124999612569809	-20.3957118988037	-0.00132951640989631	-0.00782300252467394	-0.00749832857400179	0.00159255252219737
468	0.139609962701797	0.124999612569809	-20.3307762145996	-0.00425158534198999	-0.000355493422830477	-0.00230353930965066	-0.00782300252467394
469	1.43830716609955	-0.849023342132568	-20.3307762145996	0.0136055024340749	0.00191722682211548	-0.00684897974133492	0.00191722682211548
470	1.43830716609955	-0.849023342132568	-20.2658405303955	0.0116574559360743	0.000618529506027699	-0.00457625929266214	-0.00295288790948689
471	1.43830716609955	-0.849023342132568	-19.5515575408936	0.0113327819854021	-0.0130177913233638	-0.0104203969240189	-0.00425158534198999
472	0.139609962701797	0.449673920869827	-20.0061016082764	0.0233457311987877	-0.000355493422830477	-0.00100484199356288	-0.00425158534198999
473	-1.1590873003006	0.774348258972168	-20.5905151367188	0.00581331877037883	-0.0107450718060136	-0.0026282137259841	-0.00360223650932312
474	0.788958609104156	-0.52434903383255	-20.3957118988037	0.0126314787194133	-0.017887907102704	0.000943203864153475	-0.00847235135734081
475	0.139609962701797	0.774348258972168	-20.5255813598633	-0.00132951640989631	0.00191722682211548	-0.00425158534198999	-0.0104203969240189
476	2.08765578269958	-0.52434903383255	-19.5515575408936	-0.0139918150380254	-0.00977104809135199	-0.00782300252467394	-0.00490093370899558
477	-0.509738683700562	0.449673920869827	-19.5515575408936	-0.00684897974133492	0.000943203864153475	0.00256657530553639	-0.00457625929266214
478	1.43830716609955	-0.849023342132568	-19.3567523956299	0.00483929552137852	-0.00555028254166245	0.00289124972186983	-0.00912170019000769
479	0.788958609104156	-0.849023342132568	-19.8112964630127	0.00776136433705688	-3.08191010844894e-05	0.0022419011220336	-0.0133424662053585
480	1.43830716609955	-0.52434903383255	-19.8762321472168	-0.00944637414067984	0.00386527273803949	-0.00522560812532902	-0.0126931173726916
481	0.788958609104156	-0.52434903383255	-19.8112964630127	0.00808603875339031	-0.00425158534198999	-0.0107450718060136	-0.0130177913233638
482	1.43830716609955	-1.4983719587326	-20.0061016082764	0.00678734155371785	-0.00295288790948689	-0.0126931173726916	-0.00652430532500148
483	2.73700451850891	-1.82304632663727	-19.6814270019531	-0.0156151866540313	-0.00360223650932312	-0.00555028254166245	-0.0126931173726916
484	-1.1590873003006	-1.17369759082794	-19.9411678314209	0.0103587592020631	0.000618529506027699	-0.00619963090866804	-0.0159398596733809
485	1.43830716609955	-0.849023342132568	-20.6554508209229	0.00548864435404539	-0.0026282137259841	-0.00847235135734081	-0.0133424662053585
486	0.788958609104156	-1.82304632663727	-20.0061016082764	0.0116574559360743	0.000618529506027699	-0.00912170019000769	-0.00879702530801296
487	1.43830716609955	-1.17369759082794	-20.0061016082764	0.000618529506027699	-0.00684897974133492	-0.00457625929266214	-0.00944637414067984
488	-0.509738683700562	-0.199674710631371	-20.2658405303955	-0.00619963090866804	-0.00490093370899558	-0.00652430532500148	-0.0026282137259841
489	-0.509738683700562	-0.849023342132568	-20.0061016082764	0.0155535480007529	0.00386527273803949	-0.00587495695799589	-0.0117190945893526
490	-0.509738683700562	-0.199674710631371	-20.3307762145996	-0.00944637414067984	0.00354059832170606	-0.00295288790948689	-0.0152905117720366
491	0.788958609104156	-0.52434903383255	-19.9411678314209	0.0188002903014421	0.000943203864153475	-0.00100484199356288	-0.0113944197073579
492	0.788958609104156	-0.52434903383255	-19.6164932250977	0.00126787810586393	-0.00392691092565656	-0.00100484199356288	-0.00782300252467394
493	1.43830716609955	-1.17369759082794	-20.0061016082764	-0.00652430532500148	0.00516396993771195	0.00646266713738441	-0.00555028254166245
494	1.43830716609955	-0.849023342132568	-20.0061016082764	-0.0120437685400248	0.00906006153672934	-0.00360223650932312	-0.0120437685400248
495	0.139609962701797	-0.52434903383255	-19.2268829345703	-0.00717365415766835	0.00289124972186983	-0.00425158534198999	-0.00587495695799589
496	0.139609962701797	0.449673920869827	-20.1359710693359	-0.0139918150380254	0.00613799272105098	-0.00555028254166245	-0.0100957229733467
497	0.139609962701797	-0.849023342132568	-20.20090675354	0.0116574559360743	0.00743668992072344	0.000293855206109583	-0.00457625929266214
498	2.08765578269958	-0.52434903383255	-19.8112964630127	-3.08191010844894e-05	-0.0026282137259841	0.00256657530553639	-0.00392691092565656
499	-2.45778465270996	1.09902250766754	-19.8112964630127	-0.0026282137259841	0.00483929552137852	0.00646266713738441	-0.000355493422830477
500	-1.80843591690063	0.449673920869827	-20.1359710693359	-0.00782300252467394	-0.000680167751852423	-0.00457625929266214	-0.00100484199356288
501	-2.45778465270996	0.449673920869827	-19.8762321472168	-0.0149658378213644	0.000618529506027699	0.00354059832170606	-0.00230353930965066
502	-2.45778465270996	-0.199674710631371	-19.8762321472168	-0.00814767740666866	0.000943203864153475	-0.00814767740666866	0.00906006153672934
503	-3.10713315010071	0.449673920869827	-20.3957118988037	-0.0104203969240189	0.00483929552137852	0.00548864435404539	0.00678734155371785
504	-2.45778465270996	0.124999612569809	-20.20090675354	-0.00879702530801296	0.00256657530553639	0.00159255252219737	-0.00230353930965066
505	-2.45778465270996	0.774348258972168	-20.3307762145996	-0.0146411629393697	0.000618529506027699	-0.00295288790948689	-0.00944637414067984
506	0.788958609104156	-1.17369759082794	-20.0061016082764	0.00483929552137852	-0.00360223650932312	-0.00165419070981443	0.00483929552137852
507	2.08765578269958	-0.52434903383255	-19.9411678314209	0.00906006153672934	0.00159255252219737	0.00386527273803949	0.0100340843200684
508	0.788958609104156	-0.849023342132568	-20.0710372924805	0.00354059832170606	-0.000355493422830477	0.00126787810586393	0.00451462110504508
509	2.08765578269958	0.124999612569809	-19.9411678314209	0.00256657530553639	-0.0026282137259841	-3.08191010844894e-05	0.00256657530553639
510	0.788958609104156	-0.849023342132568	-19.6164932250977	-0.00360223650932312	0.00354059832170606	0.0022419011220336	0.00548864435404539
511	2.08765578269958	-0.849023342132568	-19.6164932250977	0.00548864435404539	-0.00100484199356288	-0.00490093370899558	0.00516396993771195
512	-0.509738683700562	0.124999612569809	-20.1359710693359	-0.00490093370899558	-0.00327756232582033	-0.00652430532500148	0.00678734155371785
513	0.139609962701797	0.124999612569809	-20.2658405303955	-0.000680167751852423	-0.00100484199356288	-0.00847235135734081	0.00256657530553639
514	-0.509738683700562	1.09902250766754	-20.2658405303955	-0.00132951640989631	-0.00165419070981443	0.0022419011220336	-0.00230353930965066
515	1.43830716609955	-0.52434903383255	-19.8762321472168	-0.00425158534198999	-3.08191010844894e-05	-0.00425158534198999	0.00776136433705688
516	-0.509738683700562	0.449673920869827	-20.5255813598633	-0.00912170019000769	-0.00457625929266214	-0.00165419070981443	0.00386527273803949
517	0.788958609104156	-0.52434903383255	-19.8112964630127	0.000943203864153475	-0.00879702530801296	-0.00457625929266214	0.0123068047687411
518	0.788958609104156	-0.52434903383255	-20.3957118988037	0.00386527273803949	0.00678734155371785	-0.00425158534198999	0.00678734155371785
519	1.43830716609955	-0.52434903383255	-20.2658405303955	-0.00100484199356288	0.00776136433705688	-0.00230353930965066	0.00256657530553639
520	0.788958609104156	0.124999612569809	-20.2658405303955	0.0162028968334198	0.00191722682211548	0.00321592413820326	0.00743668992072344
521	1.43830716609955	-0.52434903383255	-20.4606456756592	-0.0117190945893526	-0.00490093370899558	-0.00197886489331722	0.00873538758605719
522	1.43830716609955	-0.849023342132568	-20.2658405303955	0.00873538758605719	0.000943203864153475	-0.00197886489331722	0.0136055024340749
523	0.788958609104156	-0.849023342132568	-19.7463626861572	0.0116574559360743	0.00516396993771195	0.000943203864153475	0.00938473641872406
524	1.43830716609955	0.124999612569809	-19.8112964630127	0.00873538758605719	0.00321592413820326	0.000943203864153475	-0.00425158534198999
525	2.08765578269958	-0.52434903383255	-19.421688079834	0.00906006153672934	0.00451462110504508	-0.0100957229733467	-0.00132951640989631
526	0.139609962701797	-0.199674710631371	-20.0061016082764	0.00613799272105098	-0.00522560812532902	0.000943203864153475	0.00126787810586393
527	0.139609962701797	0.124999612569809	-20.2658405303955	-0.00749832857400179	-0.00425158534198999	-0.00555028254166245	0.00256657530553639
528	2.08765578269958	-1.4983719587326	-20.3957118988037	-0.00392691092565656	0.00646266713738441	-0.00230353930965066	0.00418994715437293
529	-0.509738683700562	-0.199674710631371	-19.9411678314209	0.0132808275520802	0.00613799272105098	0.012956153601408	-0.00197886489331722
530	0.139609962701797	-1.17369759082794	-19.7463626861572	0.00516396993771195	-3.08191010844894e-05	-0.00457625929266214	-0.0026282137259841
531	-0.509738683700562	-0.849023342132568	-20.1359710693359	0.0181509424000978	-0.00457625929266214	0.000618529506027699	-0.00327756232582033
532	0.139609962701797	-0.52434903383255	-19.421688079834	-0.00847235135734081	-0.000680167751852423	-0.000680167751852423	0.0106834331527352
533	0.788958609104156	-1.4983719587326	-19.6164932250977	0.0162028968334198	0.00126787810586393	0.00516396993771195	0.0022419011220336
534	0.139609962701797	-0.52434903383255	-19.8762321472168	-0.0191866029053926	0.00938473641872406	0.00646266713738441	-0.00490093370899558
535	1.43830716609955	-0.849023342132568	-19.5515575408936	0.00873538758605719	0.00613799272105098	0.00548864435404539	0.00646266713738441
536	-0.509738683700562	0.124999612569809	-20.20090675354	0.00776136433705688	0.00418994715437293	-0.00490093370899558	0.000618529506027699
537	1.43830716609955	-1.17369759082794	-20.0710372924805	-0.00132951640989631	0.000943203864153475	-0.00295288790948689	0.00159255252219737
538	1.43830716609955	-0.52434903383255	-19.4866237640381	0.00613799272105098	0.00678734155371785	0.000618529506027699	0.00776136433705688
539	0.139609962701797	-0.199674710631371	-19.6814270019531	0.00711201597005129	0.00126787810586393	0.00159255252219737	0.00126787810586393
540	-0.509738683700562	0.449673920869827	-20.0061016082764	-0.0162645354866982	0.00321592413820326	-0.000680167751852423	-0.00165419070981443
541	-0.509738683700562	0.449673920869827	-20.20090675354	0.000943203864153475	0.00256657530553639	-0.00749832857400179	0.00841071270406246
542	-1.1590873003006	-0.52434903383255	-20.2658405303955	-0.00912170019000769	-0.00749832857400179	0.000293855206109583	0.00354059832170606
543	-0.509738683700562	-0.849023342132568	-19.421688079834	0.00776136433705688	0.00711201597005129	-0.00587495695799589	0.012956153601408
544	-2.45778465270996	0.449673920869827	-19.4866237640381	-0.00100484199356288	0.00808603875339031	0.0022419011220336	-0.00197886489331722
545	-1.80843591690063	-0.52434903383255	-19.5515575408936	-0.00847235135734081	0.00191722682211548	-0.00457625929266214	0.00711201597005129
546	-2.45778465270996	0.124999612569809	-20.3307762145996	0.0175015944987535	0.00289124972186983	-3.08191010844894e-05	0.00548864435404539
547	0.139609962701797	-0.52434903383255	-19.421688079834	0.00906006153672934	0.00743668992072344	0.00256657530553639	0.00289124972186983
548	-1.1590873003006	0.124999612569809	-20.3307762145996	0.00386527273803949	-0.00230353930965066	-0.00100484199356288	0.00548864435404539
549	-1.1590873003006	0.774348258972168	-19.7463626861572	-0.00684897974133492	0.00289124972186983	0.01100810803473	0.000943203864153475
550	-0.509738683700562	0.449673920869827	-19.421688079834	0.000293855206109583	0.00126787810586393	-0.00425158534198999	0.00970941036939621
551	0.139609962701797	0.449673920869827	-19.6814270019531	-0.00814767740666866	0.00256657530553639	0.00159255252219737	0.00386527273803949
552	0.788958609104156	0.449673920869827	-20.0061016082764	0.00516396993771195	-0.00360223650932312	-0.00619963090866804	0.000618529506027699
553	1.43830716609955	-0.199674710631371	-19.6814270019531	0.000943203864153475	-3.08191010844894e-05	-0.00360223650932312	0.00483929552137852
554	0.139609962701797	0.449673920869827	-20.4606456756592	-0.00327756232582033	-0.00360223650932312	0.00289124972186983	0.00321592413820326
555	2.08765578269958	-0.199674710631371	-20.3307762145996	-0.00555028254166245	-0.00230353930965066	-0.0026282137259841	0.000943203864153475
556	0.788958609104156	-0.199674710631371	-19.9411678314209	0.00841071270406246	0.000618529506027699	-0.00814767740666866	0.0126314787194133
557	1.43830716609955	-0.199674710631371	-19.6164932250977	0.00483929552137852	-0.00100484199356288	-0.00717365415766835	-0.000355493422830477
558	-1.1590873003006	0.449673920869827	-20.1359710693359	0.00516396993771195	0.000293855206109583	-0.00295288790948689	0.00418994715437293
559	0.139609962701797	0.774348258972168	-20.7203845977783	-0.0146411629393697	0.00808603875339031	-0.00457625929266214	-0.00555028254166245
560	0.139609962701797	0.449673920869827	-20.3307762145996	-0.00490093370899558	0.00808603875339031	-0.0104203969240189	0.000943203864153475
561	0.139609962701797	0.449673920869827	-19.8762321472168	0.00938473641872406	0.00451462110504508	-0.0143164889886975	0.00483929552137852
562	0.139609962701797	0.124999612569809	-19.6814270019531	0.00418994715437293	-0.00392691092565656	-0.00782300252467394	0.00776136433705688
563	1.43830716609955	-1.17369759082794	-19.4866237640381	0.0116574559360743	0.00451462110504508	-0.00782300252467394	0.00906006153672934
564	0.139609962701797	0.449673920869827	-19.9411678314209	-0.000680167751852423	-0.00360223650932312	-0.00295288790948689	-0.000680167751852423
565	1.43830716609955	-1.17369759082794	-20.3957118988037	-0.00425158534198999	-0.00457625929266214	-0.00425158534198999	0.00418994715437293
566	-0.509738683700562	-0.199674710631371	-20.20090675354	-0.00230353930965066	-0.00165419070981443	-0.0165892094373703	0.000943203864153475
567	2.08765578269958	-0.849023342132568	-19.5515575408936	-0.00295288790948689	-0.00360223650932312	-0.0110697457566857	0.00548864435404539
568	-0.509738683700562	-0.52434903383255	-19.6164932250977	0.011982130818069	-0.00652430532500148	-0.0107450718060136	-0.00360223650932312
569	-1.1590873003006	-0.849023342132568	-19.5515575408936	0.00483929552137852	0.00159255252219737	-0.00197886489331722	0.00516396993771195
570	-0.509738683700562	-1.4983719587326	-19.7463626861572	0.0152288740500808	-0.00132951640989631	-0.0110697457566857	-0.00327756232582033
571	0.788958609104156	-1.82304632663727	-19.6164932250977	-0.00879702530801296	-0.00490093370899558	-0.0149658378213644	0.000943203864153475
572	-1.1590873003006	-0.52434903383255	-19.8762321472168	-3.08191010844894e-05	-0.00360223650932312	-0.00847235135734081	-0.000355493422830477
573	-1.1590873003006	-0.199674710631371	-19.7463626861572	0.0022419011220336	-0.00425158534198999	-0.0026282137259841	0.00354059832170606
574	0.139609962701797	0.124999612569809	-19.6814270019531	0.00191722682211548	0.00678734155371785	-0.00100484199356288	-0.00197886489331722
575	1.43830716609955	-0.52434903383255	-19.3567523956299	0.00289124972186983	0.00483929552137852	-0.00587495695799589	-0.00165419070981443
576	-0.509738683700562	0.124999612569809	-19.8762321472168	-0.000680167751852423	0.0100340843200684	0.00126787810586393	-0.00457625929266214
577	0.139609962701797	-0.199674710631371	-19.6814270019531	-0.00717365415766835	0.00678734155371785	0.00191722682211548	-0.000680167751852423
578	1.43830716609955	-0.849023342132568	-19.8112964630127	0.00516396993771195	0.0116574559360743	0.00386527273803949	-0.00132951640989631
579	0.139609962701797	-0.199674710631371	-20.0710372924805	-0.0026282137259841	0.00354059832170606	0.012956153601408	-0.00425158534198999
580	0.139609962701797	-0.849023342132568	-20.0061016082764	0.00906006153672934	0.000943203864153475	-0.0104203969240189	0.000943203864153475
581	-1.1590873003006	-0.199674710631371	-19.8112964630127	-0.0165892094373703	0.00483929552137852	0.00483929552137852	0.000618529506027699
582	-1.80843591690063	-0.52434903383255	-19.6164932250977	-0.00100484199356288	-0.00652430532500148	0.00159255252219737	0.00386527273803949
583	-1.80843591690063	0.774348258972168	-19.9411678314209	0.00678734155371785	0.00418994715437293	0.00159255252219737	-0.00100484199356288
584	-2.45778465270996	0.449673920869827	-19.8762321472168	-0.00944637414067984	0.00548864435404539	0.00126787810586393	-0.00100484199356288
585	-1.1590873003006	0.449673920869827	-19.8112964630127	-0.0117190945893526	0.000943203864153475	-0.00230353930965066	-0.000680167751852423
586	0.139609962701797	-1.17369759082794	-19.2918186187744	-0.0026282137259841	0.000943203864153475	0.000943203864153475	-0.00425158534198999
587	-1.1590873003006	0.774348258972168	-19.5515575408936	0.00548864435404539	0.00159255252219737	-0.00295288790948689	0.00646266713738441
588	-0.509738683700562	-0.199674710631371	-17.928186416626	0.00159255252219737	-0.00100484199356288	-0.00490093370899558	0.00483929552137852
589	2.08765578269958	-0.849023342132568	-19.7463626861572	0.0022419011220336	0.00711201597005129	0.00289124972186983	-0.00230353930965066
590	0.788958609104156	-0.199674710631371	-19.8762321472168	0.0116574559360743	-0.000355493422830477	0.00126787810586393	-0.00457625929266214
591	1.43830716609955	-0.199674710631371	-20.4606456756592	0.00191722682211548	0.00354059832170606	-0.00490093370899558	-0.00197886489331722
592	0.788958609104156	0.124999612569809	-19.7463626861572	0.00873538758605719	-0.00360223650932312	-0.000680167751852423	-0.000355493422830477
593	1.43830716609955	-0.52434903383255	-19.421688079834	-0.00295288790948689	-0.00425158534198999	-0.00879702530801296	-0.00360223650932312
594	1.43830716609955	0.124999612569809	-19.6814270019531	0.00906006153672934	0.00678734155371785	-0.00197886489331722	0.00289124972186983
595	1.43830716609955	-1.17369759082794	-19.9411678314209	0.000293855206109583	-0.00100484199356288	-0.0133424662053585	-3.08191010844894e-05
596	-1.1590873003006	0.774348258972168	-20.0710372924805	0.000943203864153475	-3.08191010844894e-05	-0.0104203969240189	-0.00522560812532902
597	-0.509738683700562	0.124999612569809	-19.7463626861572	-0.00327756232582033	0.00126787810586393	-0.00360223650932312	0.00256657530553639
598	1.43830716609955	-0.849023342132568	-19.7463626861572	0.00289124972186983	0.00483929552137852	-0.00327756232582033	0.0022419011220336
599	0.139609962701797	-0.52434903383255	-19.6814270019531	0.0132808275520802	0.00548864435404539	-0.00132951640989631	-0.00327756232582033
600	0.788958609104156	-0.849023342132568	-20.1359710693359	0.01100810803473	0.000293855206109583	-0.000680167751852423	-0.000355493422830477
601	-0.509738683700562	0.124999612569809	-20.3307762145996	0.0022419011220336	-0.00295288790948689	-0.00587495695799589	0.00451462110504508
602	-0.509738683700562	-0.199674710631371	-20.2658405303955	0.0168522447347641	0.00451462110504508	0.00289124972186983	-0.00392691092565656
603	2.08765578269958	-0.849023342132568	-20.1359710693359	0.00678734155371785	0.00483929552137852	-0.00652430532500148	0.00451462110504508
604	2.08765578269958	-1.17369759082794	-20.0710372924805	0.0022419011220336	0.00159255252219737	0.00159255252219737	-0.00165419070981443
605	-0.509738683700562	0.124999612569809	-19.8112964630127	0.0142548503354192	0.00159255252219737	0.00451462110504508	0.00256657530553639
606	2.08765578269958	-1.4983719587326	-20.0061016082764	-0.0191866029053926	-0.00392691092565656	-0.0110697457566857	0.00808603875339031
607	-0.509738683700562	-0.199674710631371	-20.5255813598633	0.00418994715437293	-0.00847235135734081	0.00256657530553639	0.00646266713738441
608	1.43830716609955	-0.849023342132568	-20.2658405303955	0.0168522447347641	-0.0113944197073579	-0.000355493422830477	0.000293855206109583
609	0.788958609104156	-1.4983719587326	-20.0710372924805	0.00483929552137852	-0.000680167751852423	-0.00392691092565656	0.000293855206109583
610	0.788958609104156	-1.82304632663727	-19.8762321472168	0.01100810803473	-0.0152905117720366	-0.00457625929266214	-3.08191010844894e-05
611	1.43830716609955	-1.17369759082794	-19.1619491577148	0.0230210572481155	-0.00100484199356288	-0.00782300252467394	-0.00684897974133492
612	-1.1590873003006	0.124999612569809	-19.6164932250977	-0.0139918150380254	-0.00457625929266214	-0.00652430532500148	0.00256657530553639
613	0.139609962701797	0.124999612569809	-20.0061016082764	0.00418994715437293	-0.000355493422830477	0.00451462110504508	-0.000680167751852423
614	1.43830716609955	-0.849023342132568	-20.0710372924805	-0.00944637414067984	0.00418994715437293	-0.00425158534198999	-0.00782300252467394
615	-0.509738683700562	-0.52434903383255	-20.20090675354	-0.00197886489331722	-0.000680167751852423	-0.00295288790948689	0.00386527273803949
616	0.788958609104156	-0.199674710631371	-20.2658405303955	-0.000355493422830477	0.000293855206109583	-0.00782300252467394	0.00321592413820326
617	0.139609962701797	-0.199674710631371	-20.0061016082764	0.00159255252219737	0.00418994715437293	-0.00619963090866804	-0.00197886489331722
618	-1.1590873003006	-0.52434903383255	-19.9411678314209	-0.00555028254166245	0.00776136433705688	0.000943203864153475	0.00906006153672934
619	-0.509738683700562	-0.52434903383255	-20.3307762145996	0.00289124972186983	0.00808603875339031	-0.00425158534198999	0.00548864435404539
620	-2.45778465270996	0.449673920869827	-20.4606456756592	-0.00847235135734081	0.00159255252219737	-0.00360223650932312	0.00126787810586393
621	-1.80843591690063	-0.199674710631371	-19.8112964630127	0.00613799272105098	-0.00392691092565656	-0.00814767740666866	0.00938473641872406
622	-1.80843591690063	-0.199674710631371	-19.5515575408936	-0.00457625929266214	-0.000355493422830477	-0.00555028254166245	-0.00327756232582033
623	-0.509738683700562	-0.199674710631371	-19.7463626861572	0.000943203864153475	0.00256657530553639	-0.00360223650932312	0.00126787810586393
624	0.139609962701797	-0.199674710631371	-19.8112964630127	-0.00457625929266214	0.00256657530553639	-0.000680167751852423	-0.00749832857400179
625	-1.1590873003006	0.124999612569809	-20.1359710693359	-0.00327756232582033	0.00646266713738441	0.00126787810586393	-0.00295288790948689
626	1.43830716609955	-0.52434903383255	-20.20090675354	0.00386527273803949	0.00418994715437293	-0.00944637414067984	0.00581331877037883
627	-1.80843591690063	0.774348258972168	-20.2658405303955	0.0116574559360743	0.00354059832170606	-0.00197886489331722	-0.00782300252467394
628	-0.509738683700562	0.124999612569809	-20.0061016082764	0.00841071270406246	0.00938473641872406	0.00126787810586393	0.00613799272105098
629	0.139609962701797	-0.849023342132568	-19.5515575408936	0.00548864435404539	0.00548864435404539	0.00776136433705688	-0.00230353930965066
630	2.73700451850891	-0.849023342132568	-19.421688079834	0.012956153601408	0.00386527273803949	0.00386527273803949	-0.00555028254166245
631	0.139609962701797	-0.849023342132568	-20.3307762145996	0.0321119390428066	0.00256657530553639	-0.00717365415766835	0.00126787810586393
632	0.788958609104156	0.449673920869827	-20.1359710693359	0.012956153601408	0.00581331877037883	-0.00132951640989631	0.000943203864153475
633	-1.1590873003006	1.09902250766754	-20.6554508209229	0.0223717093467712	0.00451462110504508	-0.0149658378213644	0.00808603875339031
634	2.08765578269958	-0.52434903383255	-20.3307762145996	-0.0126931173726916	0.00678734155371785	-0.00490093370899558	-0.00652430532500148
635	2.08765578269958	-0.199674710631371	-19.6814270019531	-0.00652430532500148	0.00289124972186983	-0.00392691092565656	0.000943203864153475
636	-1.1590873003006	0.124999612569809	-19.6814270019531	-0.00457625929266214	-0.00912170019000769	-0.0139918150380254	-0.00132951640989631
637	-0.509738683700562	-0.199674710631371	-19.8112964630127	0.00873538758605719	0.0022419011220336	-0.00457625929266214	-0.00684897974133492
638	0.788958609104156	-1.17369759082794	-19.5515575408936	0.00743668992072344	-0.00165419070981443	0.00289124972186983	-0.00327756232582033
639	0.788958609104156	0.449673920869827	-20.3957118988037	0.0226963832974434	0.00516396993771195	-0.00490093370899558	-0.00847235135734081
640	-0.509738683700562	0.449673920869827	-20.20090675354	0.0191249661147594	0.00256657530553639	0.00191722682211548	-0.00522560812532902
641	0.788958609104156	0.449673920869827	-19.5515575408936	0.0197743140161037	0.00191722682211548	0.000293855206109583	-0.00295288790948689
642	0.788958609104156	-0.52434903383255	-19.5515575408936	0.0259431265294552	-0.00295288790948689	-0.00912170019000769	0.00126787810586393
643	2.08765578269958	-1.82304632663727	-19.7463626861572	0.020423661917448	0.00548864435404539	0.000943203864153475	-0.00457625929266214
644	0.788958609104156	-1.4983719587326	-19.6164932250977	0.0220470335334539	-0.0117190945893526	-0.00327756232582033	-0.0026282137259841
645	1.43830716609955	-2.14772057533264	-19.5515575408936	0.0162028968334198	-0.00490093370899558	-0.00684897974133492	-0.00392691092565656
646	-0.509738683700562	-0.849023342132568	-19.8112964630127	0.0213976856321096	-0.00847235135734081	-0.00619963090866804	0.00743668992072344
647	0.139609962701797	-0.849023342132568	-19.4866237640381	-0.00879702530801296	-0.00912170019000769	-0.00717365415766835	0.00126787810586393
648	2.08765578269958	-1.4983719587326	-19.2268829345703	0.00256657530553639	-0.00717365415766835	0.00289124972186983	-0.000680167751852423
649	0.788958609104156	-1.17369759082794	-20.0061016082764	0.00256657530553639	0.00256657530553639	-0.0100957229733467	0.00354059832170606
650	0.788958609104156	-0.52434903383255	-19.6164932250977	0.00711201597005129	0.00354059832170606	0.000293855206109583	-0.00392691092565656
651	0.139609962701797	-0.52434903383255	-19.5515575408936	0.00906006153672934	-0.00197886489331722	-0.00944637414067984	0.00191722682211548
652	0.788958609104156	-1.17369759082794	-19.5515575408936	-0.00749832857400179	0.00516396993771195	-0.00977104809135199	-0.000355493422830477
653	-0.509738683700562	0.449673920869827	-19.4866237640381	0.0168522447347641	0.0113327819854021	-0.00684897974133492	0.00678734155371785
654	1.43830716609955	0.124999612569809	-19.4866237640381	-0.0026282137259841	0.00613799272105098	0.0116574559360743	-0.000355493422830477
655	0.139609962701797	-0.52434903383255	-19.5515575408936	0.000618529506027699	0.00451462110504508	-0.00749832857400179	-0.00165419070981443
656	-1.1590873003006	0.449673920869827	-19.8762321472168	0.0022419011220336	-0.00100484199356288	-0.00360223650932312	0.000293855206109583
657	-1.80843591690063	-0.52434903383255	-19.6814270019531	-0.00490093370899558	-0.00132951640989631	0.00321592413820326	0.00321592413820326
658	-1.80843591690063	0.449673920869827	-19.8762321472168	-0.00360223650932312	0.00386527273803949	-0.00814767740666866	0.00548864435404539
659	-3.10713315010071	0.774348258972168	-19.6164932250977	-0.00360223650932312	-3.08191010844894e-05	-0.00360223650932312	-0.0026282137259841
660	-2.45778465270996	0.449673920869827	-19.8762321472168	0.000293855206109583	0.0100340843200684	-0.00327756232582033	-0.000680167751852423
661	-1.80843591690063	0.449673920869827	-19.8112964630127	-0.00327756232582033	0.00711201597005129	0.00256657530553639	0.00191722682211548
662	-1.80843591690063	0.124999612569809	-19.9411678314209	0.000618529506027699	-0.00360223650932312	-0.00230353930965066	0.00418994715437293
663	0.139609962701797	0.449673920869827	-20.4606456756592	0.0022419011220336	0.000943203864153475	0.000943203864153475	0.00581331877037883
664	0.788958609104156	0.124999612569809	-20.2658405303955	0.00159255252219737	0.000618529506027699	-0.00327756232582033	-3.08191010844894e-05
665	1.43830716609955	-0.849023342132568	-19.5515575408936	-0.00749832857400179	-0.000355493422830477	0.00191722682211548	-0.00652430532500148
666	-1.1590873003006	0.449673920869827	-19.4866237640381	-0.000680167751852423	-0.00619963090866804	-0.00879702530801296	0.000618529506027699
667	0.788958609104156	-0.52434903383255	-19.4866237640381	0.0106834331527352	-0.00197886489331722	-0.00619963090866804	-0.00392691092565656
668	2.08765578269958	-0.849023342132568	-19.7463626861572	0.0132808275520802	-0.000355493422830477	0.00970941036939621	0.00256657530553639
669	1.43830716609955	-0.52434903383255	-20.0710372924805	-0.00230353930965066	0.00321592413820326	0.00159255252219737	-0.00100484199356288
670	0.788958609104156	-0.52434903383255	-19.9411678314209	0.000618529506027699	0.00289124972186983	-0.00684897974133492	-0.00392691092565656
671	2.73700451850891	-0.199674710631371	-19.6164932250977	0.00873538758605719	0.00256657530553639	-0.0133424662053585	0.00256657530553639
672	1.43830716609955	-0.52434903383255	-19.7463626861572	0.00256657530553639	-0.000355493422830477	-0.00619963090866804	-0.00100484199356288
673	0.788958609104156	-0.849023342132568	-19.4866237640381	0.00256657530553639	0.00581331877037883	-0.0133424662053585	0.00386527273803949
674	0.788958609104156	0.774348258972168	-20.20090675354	0.00613799272105098	0.00808603875339031	0.00418994715437293	-0.00132951640989631
675	2.08765578269958	0.449673920869827	-20.20090675354	0.00386527273803949	0.0022419011220336	0.00483929552137852	-0.00587495695799589
676	0.139609962701797	0.774348258972168	-19.8762321472168	0.00970941036939621	0.00354059832170606	0.00191722682211548	-0.000680167751852423
677	1.43830716609955	-0.52434903383255	-19.6814270019531	0.00321592413820326	-0.000680167751852423	-0.00165419070981443	0.00483929552137852
678	-0.509738683700562	0.449673920869827	-19.6164932250977	0.00678734155371785	0.00711201597005129	0.00938473641872406	-0.00100484199356288
679	0.139609962701797	0.449673920869827	-19.2918186187744	0.00743668992072344	0.01100810803473	0.00451462110504508	0.00191722682211548
680	0.788958609104156	-1.17369759082794	-20.20090675354	0.00191722682211548	0.00548864435404539	0.00289124972186983	-0.00782300252467394
681	-0.509738683700562	-0.52434903383255	-19.5515575408936	-0.00490093370899558	0.000943203864153475	0.00126787810586393	0.00386527273803949
682	-0.509738683700562	0.124999612569809	-19.8762321472168	-0.00230353930965066	0.00126787810586393	-0.00197886489331722	0.00938473641872406
683	-0.509738683700562	-0.199674710631371	-19.8112964630127	0.00191722682211548	-0.00555028254166245	-0.0026282137259841	0.00321592413820326
684	0.139609962701797	-0.52434903383255	-19.6164932250977	-0.0123684434220195	-0.000680167751852423	0.00191722682211548	-0.00230353930965066
685	0.788958609104156	-0.849023342132568	-19.5515575408936	-0.00230353930965066	-0.00392691092565656	0.00386527273803949	-0.00652430532500148
686	0.788958609104156	-0.849023342132568	-19.6814270019531	-0.0133424662053585	-0.00197886489331722	0.00126787810586393	0.00808603875339031
687	1.43830716609955	-1.4983719587326	-19.6814270019531	0.000293855206109583	-0.00327756232582033	-0.00230353930965066	-3.08191010844894e-05
688	0.788958609104156	-1.17369759082794	-19.8112964630127	-0.00425158534198999	-0.00619963090866804	0.0106834331527352	-0.00230353930965066
689	-1.1590873003006	0.124999612569809	-19.8112964630127	0.00938473641872406	0.000293855206109583	0.00386527273803949	-0.00522560812532902
690	0.139609962701797	0.449673920869827	-19.421688079834	0.000293855206109583	-0.00684897974133492	-0.00327756232582033	-0.00425158534198999
691	-1.1590873003006	0.449673920869827	-19.6814270019531	-0.0117190945893526	-0.00165419070981443	-0.00230353930965066	-0.00847235135734081
692	0.788958609104156	-0.199674710631371	-20.3957118988037	0.00256657530553639	-0.00327756232582033	0.0022419011220336	-0.00165419070981443
693	2.08765578269958	-0.52434903383255	-19.6814270019531	0.00548864435404539	0.00159255252219737	0.00646266713738441	-0.00295288790948689
694	-1.1590873003006	0.449673920869827	-19.8112964630127	0.0106834331527352	-0.00100484199356288	0.0123068047687411	-0.00295288790948689
695	0.139609962701797	0.449673920869827	-19.2918186187744	0.00646266713738441	-0.00555028254166245	0.00970941036939621	-0.00132951640989631
696	0.139609962701797	-0.849023342132568	-19.0320796966553	0.00159255252219737	-0.00327756232582033	0.00256657530553639	0.000943203864153475
697	-1.1590873003006	0.449673920869827	-19.5515575408936	0.0022419011220336	-0.0026282137259841	-0.00425158534198999	-0.00132951640989631
698	-1.80843591690063	1.09902250766754	-19.8762321472168	-0.00360223650932312	-0.00165419070981443	0.00191722682211548	0.00321592413820326
699	-1.1590873003006	-0.52434903383255	-20.1359710693359	-0.00684897974133492	-0.000680167751852423	-0.00230353930965066	-0.00522560812532902
700	-1.1590873003006	0.124999612569809	-19.7463626861572	-0.00912170019000769	0.00451462110504508	0.00451462110504508	-0.00425158534198999
701	-0.509738683700562	-0.849023342132568	-19.4866237640381	0.000618529506027699	0.0022419011220336	-0.000680167751852423	-0.00490093370899558
702	-1.1590873003006	-0.199674710631371	-19.4866237640381	0.000943203864153475	-0.00132951640989631	-0.00360223650932312	-0.0113944197073579
703	-0.509738683700562	0.774348258972168	-19.421688079834	-0.0195112787187099	0.00418994715437293	-0.00360223650932312	-0.00490093370899558
704	-0.509738683700562	0.774348258972168	-19.8762321472168	0.0188002903014421	0.00321592413820326	0.00678734155371785	-0.0117190945893526
705	-0.509738683700562	0.449673920869827	-20.0061016082764	-0.0175632312893867	-0.000680167751852423	0.00354059832170606	-0.00490093370899558
706	0.788958609104156	-0.52434903383255	-19.7463626861572	-0.00619963090866804	0.000618529506027699	0.00776136433705688	-0.00100484199356288
707	0.788958609104156	-0.849023342132568	-20.2658405303955	0.00256657530553639	0.00354059832170606	-0.00132951640989631	0.00159255252219737
708	0.139609962701797	-0.199674710631371	-20.3307762145996	0.00581331877037883	0.00711201597005129	0.00938473641872406	-0.00490093370899558
709	-1.1590873003006	0.124999612569809	-19.8762321472168	-0.00814767740666866	0.00906006153672934	0.00191722682211548	-0.00425158534198999
710	0.788958609104156	0.774348258972168	-19.9411678314209	-0.0120437685400248	0.00678734155371785	0.00321592413820326	0.00159255252219737
711	-0.509738683700562	0.449673920869827	-20.7853202819824	-0.000680167751852423	0.00646266713738441	0.00613799272105098	0.00159255252219737
712	0.139609962701797	0.124999612569809	-20.20090675354	0.00516396993771195	0.00873538758605719	-0.00684897974133492	0.00159255252219737
713	0.788958609104156	-0.52434903383255	-19.6814270019531	0.00743668992072344	0.00841071270406246	0.00386527273803949	0.00191722682211548
714	-0.509738683700562	-0.199674710631371	-19.4866237640381	0.0126314787194133	0.0116574559360743	-0.00457625929266214	0.0113327819854021
715	-1.1590873003006	0.449673920869827	-19.4866237640381	-0.00749832857400179	0.00743668992072344	-0.00360223650932312	-0.00490093370899558
716	1.43830716609955	-0.52434903383255	-19.4866237640381	-0.00457625929266214	0.00191722682211548	-0.0026282137259841	0.00873538758605719
717	0.139609962701797	0.124999612569809	-20.0061016082764	-0.00132951640989631	0.00743668992072344	-0.00425158534198999	0.00906006153672934
718	-0.509738683700562	-0.849023342132568	-19.4866237640381	-0.00522560812532902	-0.00230353930965066	0.0100340843200684	0.00646266713738441
719	1.43830716609955	-0.849023342132568	-20.0710372924805	0.011982130818069	0.00808603875339031	0.00418994715437293	0.00873538758605719
720	1.43830716609955	-0.849023342132568	-19.9411678314209	0.00126787810586393	0.00126787810586393	0.00354059832170606	0.00191722682211548
721	2.08765578269958	-1.82304632663727	-19.2268829345703	-0.00847235135734081	-0.0110697457566857	0.00289124972186983	0.0155535480007529
722	2.08765578269958	-1.82304632663727	-19.3567523956299	-0.00100484199356288	-3.08191010844894e-05	0.00646266713738441	0.011982130818069
723	0.139609962701797	-0.849023342132568	-19.8112964630127	-0.00847235135734081	-0.00717365415766835	0.00613799272105098	0.0181509424000978
724	0.139609962701797	-0.199674710631371	-19.7463626861572	-0.0149658378213644	-0.00327756232582033	0.000618529506027699	0.0188002903014421
725	0.139609962701797	0.124999612569809	-19.7463626861572	-0.00197886489331722	-0.00295288790948689	-0.0130177913233638	-0.00490093370899558
726	0.139609962701797	-0.52434903383255	-19.5515575408936	-0.00847235135734081	0.00321592413820326	-0.00392691092565656	0.0123068047687411
727	0.788958609104156	0.449673920869827	-19.4866237640381	-0.0143164889886975	-0.00132951640989631	-0.00132951640989631	0.00516396993771195
728	-0.509738683700562	0.774348258972168	-19.6164932250977	0.000293855206109583	0.00776136433705688	-3.08191010844894e-05	0.00321592413820326
729	-0.509738683700562	0.449673920869827	-19.6164932250977	0.00126787810586393	0.00483929552137852	-0.00814767740666866	0.00191722682211548
730	-0.509738683700562	-0.199674710631371	-19.7463626861572	0.00418994715437293	0.00776136433705688	-0.00684897974133492	-0.00360223650932312
731	-2.45778465270996	0.449673920869827	-19.6164932250977	-0.00555028254166245	0.00646266713738441	-0.00749832857400179	0.0022419011220336
732	-2.45778465270996	0.449673920869827	-19.7463626861572	0.0210730116814375	0.0100340843200684	-0.00360223650932312	-0.00165419070981443
733	-1.80843591690063	0.449673920869827	-19.6814270019531	0.00581331877037883	0.00418994715437293	0.00548864435404539	0.00126787810586393
734	-1.1590873003006	-0.52434903383255	-19.9411678314209	0.00678734155371785	0.0132808275520802	-3.08191010844894e-05	0.000943203864153475
735	-3.10713315010071	0.449673920869827	-20.2658405303955	-0.0159398596733809	0.00646266713738441	-0.00360223650932312	-0.00814767740666866
736	0.139609962701797	-0.52434903383255	-19.8112964630127	-0.000680167751852423	0.0022419011220336	-0.000355493422830477	-3.08191010844894e-05
737	-1.1590873003006	0.449673920869827	-20.5255813598633	-0.00555028254166245	0.00418994715437293	-0.00652430532500148	0.00516396993771195
738	1.43830716609955	-0.849023342132568	-20.0061016082764	0.0155535480007529	-0.00360223650932312	-0.00295288790948689	0.00938473641872406
739	0.788958609104156	-0.52434903383255	-19.4866237640381	-0.00749832857400179	0.000943203864153475	0.000943203864153475	0.00483929552137852
740	1.43830716609955	-0.199674710631371	-19.5515575408936	-0.00782300252467394	0.00289124972186983	-0.00327756232582033	0.00289124972186983
741	0.788958609104156	-0.199674710631371	-20.0061016082764	0.00256657530553639	-0.00132951640989631	-0.00100484199356288	0.0022419011220336
742	1.43830716609955	-0.849023342132568	-19.6164932250977	0.0022419011220336	-3.08191010844894e-05	0.00289124972186983	0.00841071270406246
743	0.139609962701797	-0.849023342132568	-19.6814270019531	0.0194496400654316	-0.00684897974133492	0.00418994715437293	-0.00100484199356288
744	1.43830716609955	-0.52434903383255	-19.6164932250977	0.00548864435404539	0.0113327819854021	0.00483929552137852	0.00711201597005129
745	-0.509738683700562	0.124999612569809	-19.8762321472168	0.00321592413820326	0.000293855206109583	-0.0026282137259841	-0.0143164889886975
746	1.43830716609955	-0.52434903383255	-19.3567523956299	-0.00100484199356288	0.000943203864153475	-0.00847235135734081	0.00548864435404539
747	0.139609962701797	0.449673920869827	-19.9411678314209	0.00354059832170606	0.00548864435404539	0.00256657530553639	0.00289124972186983
748	0.139609962701797	-0.199674710631371	-20.3307762145996	-0.00392691092565656	0.00808603875339031	-0.00457625929266214	-0.00847235135734081
749	2.08765578269958	-0.849023342132568	-20.2658405303955	0.00418994715437293	0.00159255252219737	-3.08191010844894e-05	0.00613799272105098
750	1.43830716609955	-0.199674710631371	-20.20090675354	-0.00165419070981443	0.0022419011220336	-0.00230353930965066	-0.0123684434220195
751	2.08765578269958	-1.17369759082794	-20.0710372924805	-0.0169138833880424	0.000293855206109583	-0.00619963090866804	0.000943203864153475
752	-0.509738683700562	0.774348258972168	-19.8112964630127	0.00841071270406246	0.0022419011220336	-0.00977104809135199	-0.00230353930965066
753	0.139609962701797	0.124999612569809	-20.0061016082764	0.01847561635077	0.00451462110504508	-0.00847235135734081	-0.00717365415766835
754	0.788958609104156	-0.199674710631371	-20.0710372924805	-0.00619963090866804	0.00516396993771195	-0.00392691092565656	-0.0139918150380254
755	0.788958609104156	-1.17369759082794	-20.0061016082764	-0.00425158534198999	0.00256657530553639	-0.00100484199356288	-0.0139918150380254
756	-0.509738683700562	0.124999612569809	-20.3957118988037	0.000943203864153475	-0.00652430532500148	-0.00230353930965066	-0.0120437685400248
757	-0.509738683700562	-0.849023342132568	-20.0061016082764	-0.00132951640989631	-0.00684897974133492	0.00159255252219737	-0.000680167751852423
758	1.43830716609955	-1.82304632663727	-19.8762321472168	-0.00197886489331722	-0.00977104809135199	-0.00879702530801296	-0.00847235135734081
759	0.788958609104156	-0.849023342132568	-19.4866237640381	0.0210730116814375	-0.00295288790948689	-0.00749832857400179	-0.00652430532500148
760	0.139609962701797	-0.52434903383255	-20.0061016082764	-0.0110697457566857	-0.0117190945893526	-0.0110697457566857	-0.0123684434220195
761	0.788958609104156	-0.849023342132568	-20.4606456756592	0.00808603875339031	-0.0143164889886975	-0.00619963090866804	-0.0104203969240189
762	2.08765578269958	-1.17369759082794	-20.3307762145996	0.00289124972186983	-0.00944637414067984	-0.00457625929266214	-0.00197886489331722
763	2.73700451850891	-0.849023342132568	-19.9411678314209	-0.0026282137259841	-3.08191010844894e-05	-0.00522560812532902	-0.00327756232582033
764	2.08765578269958	-0.849023342132568	-19.8112964630127	-0.00619963090866804	-0.00522560812532902	-0.00977104809135199	-0.00847235135734081
765	-0.509738683700562	0.124999612569809	-19.3567523956299	0.0239950809627771	-0.00100484199356288	-0.00230353930965066	-0.00392691092565656
766	0.139609962701797	0.449673920869827	-20.3957118988037	0.00354059832170606	-0.00684897974133492	-0.00717365415766835	-0.00132951640989631
767	-1.1590873003006	1.09902250766754	-20.5255813598633	-0.000355493422830477	0.00516396993771195	0.00451462110504508	0.000293855206109583
768	-0.509738683700562	-0.52434903383255	-20.0710372924805	0.000618529506027699	0.00386527273803949	0.0022419011220336	-0.00230353930965066
769	0.788958609104156	-0.52434903383255	-19.5515575408936	-0.00197886489331722	0.00516396993771195	0.00483929552137852	-0.00457625929266214
770	-0.509738683700562	-0.849023342132568	-19.421688079834	-0.0156151866540313	0.00159255252219737	-0.00165419070981443	-0.00132951640989631
771	-1.1590873003006	-0.849023342132568	-19.8112964630127	-0.0188619289547205	-0.00847235135734081	0.00646266713738441	-0.00295288790948689
772	-1.80843591690063	-0.199674710631371	-20.0061016082764	0.00678734155371785	0.00581331877037883	0.000293855206109583	-0.00295288790948689
773	-1.80843591690063	-0.199674710631371	-19.8762321472168	-0.0120437685400248	0.00808603875339031	0.00418994715437293	-0.0146411629393697
774	-1.1590873003006	-0.52434903383255	-20.3307762145996	-0.0162645354866982	0.00970941036939621	0.00126787810586393	-0.00165419070981443
775	-0.509738683700562	-0.52434903383255	-20.0710372924805	-0.00392691092565656	-0.00230353930965066	-0.00684897974133492	-0.0104203969240189
776	-2.45778465270996	0.774348258972168	-19.7463626861572	0.000293855206109583	-0.00425158534198999	-0.0026282137259841	-0.00425158534198999
777	1.43830716609955	-0.52434903383255	-19.8762321472168	-0.00327756232582033	0.00289124972186983	-0.00619963090866804	-0.00132951640989631
778	0.788958609104156	-0.199674710631371	-20.2658405303955	-0.00100484199356288	-0.00132951640989631	0.000293855206109583	-0.00782300252467394
779	0.139609962701797	0.124999612569809	-20.3957118988037	0.00548864435404539	0.00451462110504508	0.00191722682211548	-0.00100484199356288
780	-0.509738683700562	0.774348258972168	-20.0061016082764	-0.00555028254166245	0.0022419011220336	-0.00652430532500148	-0.0110697457566857
781	-0.509738683700562	0.774348258972168	-20.3307762145996	0.00516396993771195	-0.00327756232582033	-0.00230353930965066	-0.00684897974133492
782	0.139609962701797	1.09902250766754	-20.2658405303955	0.0022419011220336	0.00126787810586393	-0.0100957229733467	-0.00977104809135199
783	1.43830716609955	-0.52434903383255	-20.0061016082764	-0.0126931173726916	0.000293855206109583	0.00386527273803949	-3.08191010844894e-05
784	2.08765578269958	-0.52434903383255	-20.1359710693359	-0.00100484199356288	0.01100810803473	-0.00197886489331722	-0.00879702530801296
785	1.43830716609955	-0.52434903383255	-19.9411678314209	0.00386527273803949	0.00516396993771195	-0.00425158534198999	0.00126787810586393
786	0.139609962701797	0.449673920869827	-20.1359710693359	-0.00782300252467394	0.00418994715437293	-0.000680167751852423	0.00321592413820326
787	0.139609962701797	0.449673920869827	-19.9411678314209	-0.00425158534198999	0.00126787810586393	-0.00814767740666866	-0.00230353930965066
788	2.08765578269958	-0.52434903383255	-20.1359710693359	-0.00879702530801296	0.00386527273803949	-0.00230353930965066	-0.000355493422830477
789	1.43830716609955	-0.199674710631371	-20.0710372924805	-0.00165419070981443	0.00418994715437293	-0.00684897974133492	-0.00425158534198999
790	2.08765578269958	-0.52434903383255	-19.8762321472168	-0.00717365415766835	0.00256657530553639	-0.00684897974133492	-3.08191010844894e-05
791	1.43830716609955	-0.52434903383255	-20.20090675354	-0.0100957229733467	-0.00327756232582033	-0.00814767740666866	-0.00197886489331722
792	2.08765578269958	-0.52434903383255	-20.0061016082764	0.00938473641872406	0.000618529506027699	-0.00879702530801296	0.00613799272105098
793	-0.509738683700562	0.124999612569809	-20.3307762145996	0.00613799272105098	0.00646266713738441	-3.08191010844894e-05	-0.00425158534198999
794	0.788958609104156	0.124999612569809	-20.2658405303955	0.00191722682211548	-0.000355493422830477	-0.00814767740666866	-0.000355493422830477
795	1.43830716609955	-0.52434903383255	-19.2918186187744	-0.00295288790948689	-0.00197886489331722	-0.00652430532500148	-0.00522560812532902
796	-0.509738683700562	0.124999612569809	-19.3567523956299	0.00126787810586393	-0.00132951640989631	-0.000680167751852423	0.00776136433705688
797	1.43830716609955	-1.4983719587326	-19.6164932250977	0.00289124972186983	-0.00522560812532902	-0.000355493422830477	0.00906006153672934
798	-0.509738683700562	-0.52434903383255	-19.8112964630127	-0.0123684434220195	-0.0100957229733467	0.0022419011220336	-0.00132951640989631
799	-0.509738683700562	-1.17369759082794	-19.8762321472168	0.000943203864153475	-0.00522560812532902	-0.00100484199356288	0.00451462110504508
800	-0.509738683700562	-1.17369759082794	-20.0710372924805	-0.00230353930965066	-0.00684897974133492	-0.00587495695799589	0.00354059832170606
801	1.43830716609955	-0.199674710631371	-20.0710372924805	0.0106834331527352	-0.0113944197073579	-3.08191010844894e-05	0.0100340843200684
802	-0.509738683700562	-0.52434903383255	-20.0061016082764	0.01100810803473	-0.00392691092565656	-0.00749832857400179	-0.000355493422830477
803	1.43830716609955	-0.52434903383255	-19.6814270019531	-0.00457625929266214	-0.000355493422830477	-0.0175632312893867	0.00321592413820326
804	0.139609962701797	0.449673920869827	-20.3957118988037	0.00808603875339031	0.0022419011220336	0.00321592413820326	0.00256657530553639
805	1.43830716609955	-1.17369759082794	-19.5515575408936	-0.00360223650932312	0.0022419011220336	-0.00782300252467394	0.012956153601408
806	0.139609962701797	1.4236968755722	-19.9411678314209	0.000293855206109583	-0.00555028254166245	-0.00684897974133492	0.00808603875339031
807	2.08765578269958	-0.849023342132568	-18.7723388671875	0.00581331877037883	-0.00555028254166245	-0.00717365415766835	0.00776136433705688
808	0.788958609104156	0.124999612569809	-19.2918186187744	-0.0100957229733467	-0.00132951640989631	0.00776136433705688	0.00970941036939621
809	0.139609962701797	-0.52434903383255	-19.5515575408936	-3.08191010844894e-05	-0.00619963090866804	0.00516396993771195	0.01100810803473
810	0.139609962701797	-0.199674710631371	-20.4606456756592	-3.08191010844894e-05	0.00191722682211548	0.000618529506027699	0.00483929552137852
811	-0.509738683700562	-0.52434903383255	-19.7463626861572	-0.00197886489331722	-0.0110697457566857	-3.08191010844894e-05	0.0106834331527352
812	-0.509738683700562	-0.849023342132568	-19.5515575408936	0.000293855206109583	-0.00132951640989631	-0.00165419070981443	0.0210730116814375
813	-2.45778465270996	0.449673920869827	-19.4866237640381	-0.00230353930965066	0.00159255252219737	-0.00425158534198999	0.0022419011220336
814	-0.509738683700562	0.124999612569809	-19.6164932250977	0.00159255252219737	0.000618529506027699	0.00678734155371785	0.0116574559360743
815	-1.1590873003006	-0.52434903383255	-19.4866237640381	-0.00555028254166245	0.00938473641872406	-0.00879702530801296	-0.000355493422830477
816	-1.80843591690063	-0.52434903383255	-19.6814270019531	-0.000355493422830477	0.00678734155371785	-0.00425158534198999	0.0113327819854021
817	0.788958609104156	-0.199674710631371	-19.9411678314209	-0.00522560812532902	0.00646266713738441	-0.00717365415766835	0.0162028968334198
818	0.139609962701797	0.124999612569809	-19.7463626861572	0.0103587592020631	0.00646266713738441	-0.0139918150380254	0.0106834331527352
819	0.788958609104156	-0.199674710631371	-19.6164932250977	0.025618452578783	0.00873538758605719	0.00483929552137852	-3.08191010844894e-05
820	0.788958609104156	-0.52434903383255	-19.3567523956299	-0.00360223650932312	0.00289124972186983	-0.00490093370899558	-0.00555028254166245
821	1.43830716609955	0.124999612569809	-19.3567523956299	0.00126787810586393	-0.00814767740666866	0.0022419011220336	0.00126787810586393
822	2.08765578269958	-0.849023342132568	-19.2268829345703	0.00646266713738441	-3.08191010844894e-05	-0.00619963090866804	0.00808603875339031
823	0.788958609104156	-1.17369759082794	-19.6814270019531	-0.00360223650932312	0.00581331877037883	-0.00132951640989631	0.000293855206109583
824	-0.509738683700562	-0.199674710631371	-20.0061016082764	0.00548864435404539	0.00548864435404539	-0.00230353930965066	-0.00165419070981443
825	0.788958609104156	-0.849023342132568	-19.6814270019531	-0.0123684434220195	0.00451462110504508	-0.00457625929266214	0.00548864435404539
826	0.139609962701797	1.09902250766754	-20.0710372924805	0.00548864435404539	0.00613799272105098	0.00191722682211548	-0.00132951640989631
827	0.139609962701797	0.449673920869827	-19.6814270019531	-0.0169138833880424	0.0106834331527352	-0.00717365415766835	0.00646266713738441
828	0.139609962701797	-0.199674710631371	-19.7463626861572	0.0100340843200684	0.00678734155371785	-0.00912170019000769	0.00386527273803949
829	1.43830716609955	-0.52434903383255	-19.9411678314209	-0.00165419070981443	0.00289124972186983	0.00516396993771195	-0.00522560812532902
830	-0.509738683700562	0.124999612569809	-19.6814270019531	-0.00132951640989631	0.0116574559360743	-0.00684897974133492	-0.00684897974133492
831	0.139609962701797	0.124999612569809	-19.8762321472168	-0.00555028254166245	0.0022419011220336	-0.00457625929266214	-0.00295288790948689
832	0.139609962701797	1.09902250766754	-20.0061016082764	0.00159255252219737	0.00613799272105098	-0.00100484199356288	-0.00490093370899558
833	0.139609962701797	-0.199674710631371	-19.4866237640381	-0.0156151866540313	-0.000355493422830477	-0.0100957229733467	-0.00684897974133492
834	-0.509738683700562	-0.52434903383255	-19.421688079834	0.00289124972186983	-0.000680167751852423	0.00906006153672934	-0.00847235135734081
835	-0.509738683700562	0.449673920869827	-20.0061016082764	-0.00392691092565656	0.0100340843200684	0.00321592413820326	-0.00392691092565656
836	0.788958609104156	-0.849023342132568	-19.6164932250977	-0.00457625929266214	-0.00132951640989631	-0.00132951640989631	-0.00295288790948689
837	-1.1590873003006	-0.199674710631371	-19.8112964630127	0.0152288740500808	0.00289124972186983	0.00613799272105098	-0.00197886489331722
838	2.08765578269958	-1.4983719587326	-19.6164932250977	0.00418994715437293	0.000293855206109583	-3.08191010844894e-05	-0.00522560812532902
839	0.788958609104156	-0.52434903383255	-19.5515575408936	0.00613799272105098	0.00126787810586393	-0.00132951640989631	-0.0100957229733467
840	0.788958609104156	-0.849023342132568	-19.5515575408936	0.00841071270406246	-0.00977104809135199	0.00418994715437293	-0.00684897974133492
841	-0.509738683700562	-0.849023342132568	-19.9411678314209	-0.000680167751852423	-0.00587495695799589	-0.00490093370899558	-0.00814767740666866
842	0.788958609104156	-0.849023342132568	-19.9411678314209	0.00256657530553639	-0.000680167751852423	-0.00230353930965066	-0.000680167751852423
843	-1.1590873003006	-0.849023342132568	-19.8112964630127	0.0220470335334539	-0.00977104809135199	0.0022419011220336	-0.00749832857400179
844	1.43830716609955	-1.4983719587326	-19.6814270019531	0.00289124972186983	0.00321592413820326	0.00289124972186983	-0.0104203969240189
845	0.788958609104156	-1.17369759082794	-19.5515575408936	-0.00360223650932312	0.00678734155371785	-0.0113944197073579	-0.0133424662053585
846	0.139609962701797	0.124999612569809	-19.421688079834	-0.00619963090866804	0.00126787810586393	-0.00652430532500148	-0.00392691092565656
847	1.43830716609955	0.124999612569809	-19.6164932250977	-0.00457625929266214	0.000293855206109583	-0.00912170019000769	-0.00295288790948689
848	1.43830716609955	-0.849023342132568	-19.5515575408936	-0.000680167751852423	0.00646266713738441	-0.00717365415766835	-0.00132951640989631
849	0.788958609104156	-0.199674710631371	-19.5515575408936	-0.000355493422830477	0.00581331877037883	0.00159255252219737	-0.00555028254166245
850	0.788958609104156	-0.849023342132568	-19.3567523956299	-0.00490093370899558	0.00386527273803949	-0.00782300252467394	-0.00360223650932312
851	-1.1590873003006	-0.849023342132568	-19.4866237640381	-0.00684897974133492	0.00256657530553639	-0.00197886489331722	-0.00619963090866804
852	-2.45778465270996	0.449673920869827	-19.8762321472168	-0.00944637414067984	0.0022419011220336	-0.00295288790948689	0.00548864435404539
853	-1.1590873003006	-0.52434903383255	-20.0710372924805	-0.0026282137259841	0.0116574559360743	-0.00912170019000769	-3.08191010844894e-05
854	-1.80843591690063	-0.849023342132568	-19.8762321472168	-0.00749832857400179	0.00159255252219737	0.00808603875339031	-3.08191010844894e-05
855	-0.509738683700562	-0.849023342132568	-19.6164932250977	0.00354059832170606	-0.000355493422830477	-0.00327756232582033	-0.00230353930965066
856	-2.45778465270996	0.774348258972168	-19.7463626861572	-0.00717365415766835	0.000943203864153475	0.00354059832170606	0.00548864435404539
857	0.788958609104156	-0.849023342132568	-19.6164932250977	-0.00782300252467394	-0.00165419070981443	0.000943203864153475	-0.00555028254166245
858	0.139609962701797	0.124999612569809	-19.6814270019531	0.0194496400654316	0.00386527273803949	-0.00457625929266214	0.00451462110504508
859	0.139609962701797	-0.52434903383255	-19.4866237640381	0.00483929552137852	-0.00197886489331722	0.00418994715437293	-0.00392691092565656
860	-0.509738683700562	0.774348258972168	-19.8762321472168	-3.08191010844894e-05	0.00191722682211548	-0.00327756232582033	-0.00295288790948689
861	0.139609962701797	-0.52434903383255	-20.0710372924805	-0.00392691092565656	-0.00555028254166245	-0.0104203969240189	0.00711201597005129
862	-0.509738683700562	0.449673920869827	-20.20090675354	0.0197743140161037	0.00451462110504508	0.000618529506027699	-0.00782300252467394
863	-1.1590873003006	0.124999612569809	-20.3957118988037	-0.00555028254166245	0.0116574559360743	-0.000355493422830477	-3.08191010844894e-05
864	-0.509738683700562	0.124999612569809	-19.8762321472168	0.0022419011220336	0.00386527273803949	0.00581331877037883	-0.0104203969240189
865	0.139609962701797	0.449673920869827	-19.6814270019531	0.00970941036939621	-0.00230353930965066	-0.00587495695799589	-0.00295288790948689
866	2.08765578269958	0.124999612569809	-20.0061016082764	0.00646266713738441	-0.00132951640989631	0.000293855206109583	-0.00457625929266214
867	-0.509738683700562	0.774348258972168	-20.0710372924805	-0.000355493422830477	0.00516396993771195	-0.00295288790948689	0.000293855206109583
868	0.788958609104156	0.124999612569809	-20.3957118988037	-0.00100484199356288	0.00678734155371785	-0.00392691092565656	0.00548864435404539
869	-1.1590873003006	1.09902250766754	-20.4606456756592	0.00808603875339031	0.00483929552137852	-0.00490093370899558	0.000293855206109583
870	0.139609962701797	-0.199674710631371	-19.6814270019531	-0.00814767740666866	0.000293855206109583	-0.00490093370899558	0.00289124972186983
871	1.43830716609955	0.774348258972168	-19.5515575408936	0.00418994715437293	0.0022419011220336	-0.00814767740666866	-0.00555028254166245
872	1.43830716609955	-0.52434903383255	-20.1359710693359	-0.00522560812532902	-0.00814767740666866	-0.00392691092565656	-0.0026282137259841
873	-0.509738683700562	0.449673920869827	-20.3957118988037	-0.00230353930965066	-0.00165419070981443	0.00711201597005129	-0.00132951640989631
874	-1.1590873003006	-0.199674710631371	-20.20090675354	0.0100340843200684	0.00321592413820326	-0.00847235135734081	-0.00425158534198999
875	2.08765578269958	-1.17369759082794	-20.0061016082764	-0.0136671401560307	-0.00132951640989631	-0.00197886489331722	-0.000355493422830477
876	-0.509738683700562	-1.17369759082794	-20.0710372924805	0.00483929552137852	-0.00587495695799589	-0.0117190945893526	0.00126787810586393
877	2.08765578269958	-1.82304632663727	-19.421688079834	0.0106834331527352	-0.00782300252467394	-0.00100484199356288	-0.00425158534198999
878	-0.509738683700562	-0.849023342132568	-19.8762321472168	0.0106834331527352	-0.0100957229733467	0.00159255252219737	-0.00165419070981443
879	0.788958609104156	-0.849023342132568	-20.3307762145996	-0.00782300252467394	-0.00100484199356288	0.0022419011220336	0.00873538758605719
880	-0.509738683700562	-0.199674710631371	-20.3307762145996	0.01847561635077	0.00906006153672934	-0.00522560812532902	-0.00360223650932312
881	0.139609962701797	0.124999612569809	-19.8762321472168	0.0155535480007529	0.00289124972186983	-0.00457625929266214	0.00483929552137852
882	-1.1590873003006	0.774348258972168	-20.20090675354	0.0171769186854362	0.00613799272105098	0.00646266713738441	0.00808603875339031
883	0.788958609104156	0.124999612569809	-19.5515575408936	0.00678734155371785	0.00451462110504508	-0.00197886489331722	0.00548864435404539
884	-0.509738683700562	1.09902250766754	-19.8762321472168	0.0165275707840919	0.00711201597005129	0.00841071270406246	0.00678734155371785
885	2.08765578269958	-0.849023342132568	-20.1359710693359	0.0158782228827477	0.00581331877037883	0.000293855206109583	0.00191722682211548
886	-1.1590873003006	0.449673920869827	-19.8112964630127	0.00646266713738441	-0.00392691092565656	0.00256657530553639	0.000943203864153475
887	-0.509738683700562	-0.199674710631371	-19.6814270019531	0.00970941036939621	-0.00230353930965066	-0.00197886489331722	0.00743668992072344
888	-1.80843591690063	-0.52434903383255	-19.6814270019531	0.00418994715437293	0.00581331877037883	-0.00457625929266214	0.00418994715437293
889	-2.45778465270996	0.774348258972168	-19.9411678314209	-0.0123684434220195	0.00354059832170606	0.00418994715437293	0.00418994715437293
890	-2.45778465270996	0.774348258972168	-20.3307762145996	-0.00847235135734081	0.000293855206109583	-0.00587495695799589	0.00321592413820326
891	-1.80843591690063	1.09902250766754	-19.9411678314209	-0.00814767740666866	0.00159255252219737	0.00126787810586393	0.00808603875339031
892	0.788958609104156	-0.52434903383255	-19.9411678314209	0.00841071270406246	-0.0026282137259841	-0.00197886489331722	0.0126314787194133
893	0.139609962701797	-0.849023342132568	-19.6814270019531	-0.0146411629393697	-0.00100484199356288	0.00256657530553639	0.0123068047687411
894	0.788958609104156	0.449673920869827	-20.1359710693359	0.00581331877037883	0.00581331877037883	0.00418994715437293	0.0200989879667759
895	1.43830716609955	0.124999612569809	-19.6164932250977	0.0142548503354192	0.00516396993771195	0.000943203864153475	0.0100340843200684
896	0.139609962701797	0.124999612569809	-19.3567523956299	-0.00814767740666866	0.00743668992072344	-0.00100484199356288	0.00548864435404539
897	1.43830716609955	-0.199674710631371	-20.20090675354	-0.0126931173726916	0.00354059832170606	-0.00392691092565656	0.0158782228827477
898	0.139609962701797	0.124999612569809	-20.0061016082764	0.0171769186854362	-0.00327756232582033	-0.00327756232582033	0.0230210572481155
899	0.139609962701797	0.124999612569809	-20.0061016082764	-0.0201606266200542	0.00256657530553639	0.000618529506027699	-0.0175632312893867
900	-0.509738683700562	-0.52434903383255	-19.7463626861572	0.00711201597005129	0.00581331877037883	0.00256657530553639	0.000618529506027699
901	0.139609962701797	0.124999612569809	-19.7463626861572	0.00159255252219737	-0.000355493422830477	-0.00782300252467394	-0.00100484199356288
902	-0.509738683700562	0.449673920869827	-19.7463626861572	0.00776136433705688	-0.00522560812532902	0.00711201597005129	0.0188002903014421
903	0.139609962701797	0.124999612569809	-20.20090675354	0.0136055024340749	0.00386527273803949	-0.00295288790948689	0.00548864435404539
904	-0.509738683700562	0.124999612569809	-20.0061016082764	-0.00684897974133492	-0.00619963090866804	0.000943203864153475	-0.00814767740666866
905	2.08765578269958	-0.849023342132568	-19.7463626861572	0.0282158460468054	0.00126787810586393	-0.00230353930965066	0.00841071270406246
906	-0.509738683700562	0.449673920869827	-19.7463626861572	0.00483929552137852	-0.000355493422830477	-0.00425158534198999	0.00548864435404539
907	2.73700451850891	-0.849023342132568	-19.4866237640381	0.00970941036939621	-0.00100484199356288	0.00126787810586393	0.00581331877037883
908	1.43830716609955	0.774348258972168	-19.5515575408936	-0.00392691092565656	0.00386527273803949	-0.0143164889886975	0.00418994715437293
909	0.139609962701797	0.124999612569809	-19.8762321472168	0.0259431265294552	-0.000680167751852423	-0.00327756232582033	0.00451462110504508
910	0.139609962701797	0.449673920869827	-19.8762321472168	0.00808603875339031	-0.00197886489331722	-0.00555028254166245	0.00159255252219737
911	0.788958609104156	-0.199674710631371	-19.7463626861572	0.000618529506027699	-0.00392691092565656	-0.00944637414067984	0.00418994715437293
912	0.139609962701797	-0.52434903383255	-19.8112964630127	0.0197743140161037	-0.00587495695799589	-0.0026282137259841	-0.00327756232582033
913	1.43830716609955	-2.4723949432373	-19.3567523956299	-0.00879702530801296	-0.00295288790948689	-0.00847235135734081	-0.000680167751852423
914	0.139609962701797	-0.849023342132568	-19.9411678314209	-0.0185372550040483	-0.000680167751852423	0.00191722682211548	-0.00587495695799589
915	0.139609962701797	-0.52434903383255	-19.7463626861572	0.0233457311987877	-0.0026282137259841	0.00126787810586393	0.00483929552137852
916	0.788958609104156	-1.82304632663727	-19.6164932250977	0.0158782228827477	-0.000355493422830477	-0.00684897974133492	0.0223717093467712
917	0.788958609104156	-0.849023342132568	-19.7463626861572	-0.00684897974133492	-0.000355493422830477	-0.00749832857400179	0.00289124972186983
918	0.788958609104156	0.449673920869827	-19.7463626861572	0.00418994715437293	0.00256657530553639	-0.0110697457566857	0.00516396993771195
919	-0.509738683700562	-0.199674710631371	-19.5515575408936	-0.00360223650932312	0.00581331877037883	0.00289124972186983	0.00289124972186983
920	2.08765578269958	-0.199674710631371	-19.2268829345703	0.00548864435404539	0.00516396993771195	-0.00782300252467394	0.00613799272105098
921	0.139609962701797	0.124999612569809	-19.4866237640381	-0.00587495695799589	0.00938473641872406	0.000293855206109583	0.011982130818069
922	-0.509738683700562	0.124999612569809	-19.9411678314209	-0.00782300252467394	-0.000680167751852423	-0.00587495695799589	0.00970941036939621
923	-1.1590873003006	0.774348258972168	-19.9411678314209	0.00159255252219737	0.00743668992072344	0.00483929552137852	0.0262678004801273
924	-1.80843591690063	0.124999612569809	-19.2918186187744	0.00159255252219737	0.00516396993771195	0.000943203864153475	-0.0136671401560307
925	-1.80843591690063	0.449673920869827	-19.8112964630127	-0.0191866029053926	0.00873538758605719	-0.00587495695799589	-0.00457625929266214
926	-1.80843591690063	-0.849023342132568	-19.2268829345703	-0.0126931173726916	0.00159255252219737	-0.00782300252467394	0.00256657530553639
927	-1.1590873003006	-0.199674710631371	-19.421688079834	-0.00100484199356288	0.00613799272105098	-0.00587495695799589	0.00678734155371785
928	-2.45778465270996	0.449673920869827	-19.9411678314209	-0.00490093370899558	0.00321592413820326	-0.00295288790948689	0.0197743140161037
929	-1.1590873003006	0.449673920869827	-19.6814270019531	-0.00912170019000769	0.00808603875339031	-0.00392691092565656	0.00873538758605719
930	-1.1590873003006	0.449673920869827	-19.8762321472168	0.000293855206109583	-0.00230353930965066	0.00354059832170606	0.00256657530553639
931	0.788958609104156	0.124999612569809	-20.2658405303955	0.0126314787194133	0.00321592413820326	-0.000680167751852423	0.00354059832170606
932	-0.509738683700562	0.449673920869827	-20.0710372924805	-0.0107450718060136	-0.00132951640989631	-0.000355493422830477	-0.00100484199356288
933	2.08765578269958	-0.52434903383255	-20.0710372924805	0.0113327819854021	0.00256657530553639	0.00386527273803949	0.00548864435404539
934	-0.509738683700562	0.774348258972168	-20.0710372924805	0.00711201597005129	0.00126787810586393	-0.00587495695799589	-0.00392691092565656
935	0.788958609104156	0.124999612569809	-19.9411678314209	0.00354059832170606	-0.00197886489331722	-0.00717365415766835	-0.0026282137259841
936	0.788958609104156	-0.199674710631371	-20.3307762145996	-0.000355493422830477	-3.08191010844894e-05	-0.00425158534198999	-0.00717365415766835
937	0.139609962701797	0.124999612569809	-20.5255813598633	-0.00132951640989631	0.00418994715437293	-0.00782300252467394	0.0022419011220336
938	-0.509738683700562	0.449673920869827	-20.1359710693359	0.013930176384747	0.00386527273803949	0.00159255252219737	-0.00749832857400179
939	1.43830716609955	-0.849023342132568	-19.4866237640381	0.00256657530553639	0.00516396993771195	0.00191722682211548	-0.00360223650932312
940	0.788958609104156	-0.849023342132568	-19.9411678314209	-0.0110697457566857	0.00483929552137852	-0.000680167751852423	-0.00327756232582033
941	2.08765578269958	-0.199674710631371	-19.7463626861572	-0.00392691092565656	-0.00684897974133492	-0.00425158534198999	0.000293855206109583
942	0.788958609104156	-0.52434903383255	-19.7463626861572	0.0175015944987535	-0.00295288790948689	-0.00749832857400179	-0.0026282137259841
943	0.139609962701797	0.124999612569809	-20.2658405303955	0.0132808275520802	-0.00490093370899558	0.000943203864153475	0.00613799272105098
944	0.788958609104156	0.124999612569809	-19.421688079834	0.00289124972186983	-0.000355493422830477	-3.08191010844894e-05	-0.00100484199356288
945	-0.509738683700562	0.124999612569809	-19.4866237640381	0.0210730116814375	0.00386527273803949	-0.00132951640989631	-0.00555028254166245
946	2.08765578269958	-1.17369759082794	-19.6164932250977	-0.00977104809135199	-0.00165419070981443	-0.0143164889886975	-3.08191010844894e-05
947	0.139609962701797	0.449673920869827	-19.8112964630127	0.01100810803473	-0.00295288790948689	-0.00230353930965066	-0.00327756232582033
948	0.139609962701797	-0.52434903383255	-19.8762321472168	0.0178262684494257	-0.00165419070981443	-0.0026282137259841	0.00418994715437293
949	-1.1590873003006	-1.17369759082794	-19.5515575408936	-0.00522560812532902	0.00386527273803949	0.00126787810586393	0.00776136433705688
950	0.788958609104156	-1.82304632663727	-19.2918186187744	0.0226963832974434	-0.00717365415766835	-0.00522560812532902	0.00841071270406246
951	-0.509738683700562	-1.4983719587326	-19.3567523956299	-0.00847235135734081	-0.00327756232582033	-0.00912170019000769	0.000618529506027699
952	0.788958609104156	-0.849023342132568	-19.6814270019531	-0.00457625929266214	-0.00490093370899558	0.00483929552137852	-0.00684897974133492
953	0.139609962701797	-0.52434903383255	-19.8762321472168	-0.00230353930965066	0.000943203864153475	0.00386527273803949	-3.08191010844894e-05
954	-0.509738683700562	-1.17369759082794	-19.6164932250977	-0.00100484199356288	0.00321592413820326	-0.00587495695799589	0.00711201597005129
955	-1.1590873003006	-0.52434903383255	-19.8112964630127	0.00159255252219737	0.000943203864153475	0.000293855206109583	0.00354059832170606
956	1.43830716609955	-0.849023342132568	-19.421688079834	0.00126787810586393	-3.08191010844894e-05	-0.00684897974133492	0.00711201597005129
957	-0.509738683700562	0.124999612569809	-19.421688079834	-0.00717365415766835	0.00548864435404539	-0.00100484199356288	0.00321592413820326
958	1.43830716609955	-0.849023342132568	-19.4866237640381	-3.08191010844894e-05	0.00581331877037883	0.00191722682211548	-0.00360223650932312
959	2.08765578269958	-0.849023342132568	-19.6164932250977	0.00418994715437293	0.00548864435404539	0.000293855206109583	0.000943203864153475
960	0.788958609104156	0.124999612569809	-19.8762321472168	0.00873538758605719	0.01100810803473	0.00256657530553639	-3.08191010844894e-05
961	0.788958609104156	-0.52434903383255	-19.5515575408936	-0.0133424662053585	-0.0026282137259841	-0.0104203969240189	-0.00197886489331722
962	-1.1590873003006	0.124999612569809	-19.5515575408936	-0.0120437685400248	0.000618529506027699	-0.00230353930965066	-0.00230353930965066
963	-1.1590873003006	-0.52434903383255	-19.2918186187744	-0.00847235135734081	0.00906006153672934	0.000943203864153475	-0.000680167751852423
964	-1.80843591690063	-0.199674710631371	-19.421688079834	-0.00587495695799589	0.00873538758605719	-0.00230353930965066	-0.000355493422830477
965	-2.45778465270996	0.774348258972168	-19.8112964630127	-0.0133424662053585	-0.00100484199356288	0.00321592413820326	-0.00457625929266214
966	-0.509738683700562	0.449673920869827	-19.8112964630127	-0.00879702530801296	0.00386527273803949	-0.00165419070981443	-0.00327756232582033
967	-1.80843591690063	0.124999612569809	-19.8762321472168	-0.00327756232582033	-0.000355493422830477	-0.00392691092565656	0.00126787810586393
968	0.788958609104156	0.124999612569809	-19.6814270019531	0.0103587592020631	0.0103587592020631	-0.00165419070981443	-0.00392691092565656
969	2.08765578269958	-0.849023342132568	-19.4866237640381	0.00711201597005129	0.00126787810586393	-0.00197886489331722	-0.00619963090866804
970	1.43830716609955	-1.17369759082794	-19.2918186187744	-0.0117190945893526	-0.00555028254166245	0.000293855206109583	-0.00327756232582033
971	0.788958609104156	-0.849023342132568	-19.7463626861572	-0.00392691092565656	0.0103587592020631	0.000618529506027699	-0.00132951640989631
972	1.43830716609955	0.449673920869827	-19.9411678314209	0.0022419011220336	-0.0026282137259841	-0.00782300252467394	-0.00717365415766835
973	-1.1590873003006	1.4236968755722	-20.0061016082764	-0.00327756232582033	-0.00295288790948689	-0.00587495695799589	-0.00197886489331722
974	2.08765578269958	-1.17369759082794	-20.2658405303955	-0.00944637414067984	0.00711201597005129	-0.00132951640989631	-0.00230353930965066
975	1.43830716609955	-0.199674710631371	-19.8762321472168	0.0155535480007529	0.00321592413820326	0.00841071270406246	-0.00782300252467394
976	-0.509738683700562	0.449673920869827	-19.6814270019531	0.00256657530553639	-0.00165419070981443	-0.00327756232582033	-0.00490093370899558
977	-0.509738683700562	-0.199674710631371	-20.0061016082764	0.0243197549134493	0.00289124972186983	0.00191722682211548	-0.00230353930965066
978	1.43830716609955	-0.849023342132568	-19.7463626861572	0.00970941036939621	0.00386527273803949	-0.00392691092565656	-0.00100484199356288
979	-0.509738683700562	0.449673920869827	-19.421688079834	0.0103587592020631	0.000943203864153475	-0.00457625929266214	-0.00522560812532902
980	-1.1590873003006	-0.199674710631371	-19.7463626861572	0.0194496400654316	-3.08191010844894e-05	-0.00165419070981443	-0.000355493422830477
981	-1.1590873003006	0.774348258972168	-19.8112964630127	-0.0100957229733467	-0.000680167751852423	-0.000355493422830477	-0.00100484199356288
982	-0.509738683700562	0.449673920869827	-19.6164932250977	0.0103587592020631	0.000943203864153475	0.000293855206109583	0.00483929552137852
983	2.73700451850891	-0.849023342132568	-19.4866237640381	0.00613799272105098	-0.00165419070981443	0.00354059832170606	-0.00425158534198999
984	2.08765578269958	-0.52434903383255	-19.6814270019531	-0.00749832857400179	0.00581331877037883	0.00354059832170606	-0.00360223650932312
985	0.139609962701797	-0.849023342132568	-19.6814270019531	-0.0123684434220195	-0.00457625929266214	-0.00165419070981443	-0.00165419070981443
986	0.788958609104156	-0.849023342132568	-19.9411678314209	-0.000680167751852423	-0.00230353930965066	-0.00457625929266214	-0.00555028254166245
987	0.139609962701797	-1.17369759082794	-19.6814270019531	-0.00197886489331722	-0.00392691092565656	-0.0104203969240189	-0.00230353930965066
988	0.139609962701797	-1.82304632663727	-19.3567523956299	0.0162028968334198	-0.00749832857400179	0.00483929552137852	-0.00230353930965066
989	1.43830716609955	-1.82304632663727	-19.2268829345703	-0.00944637414067984	-0.00230353930965066	-0.00132951640989631	-0.00847235135734081
990	1.43830716609955	-1.17369759082794	-19.6164932250977	-0.00749832857400179	-0.0026282137259841	-0.00814767740666866	-0.0123684434220195
991	0.788958609104156	-1.17369759082794	-20.0710372924805	0.0100340843200684	-0.00165419070981443	0.00354059832170606	-0.00587495695799589
992	0.788958609104156	-1.17369759082794	-19.5515575408936	0.00678734155371785	-0.00295288790948689	0.000293855206109583	-0.00132951640989631
993	-0.509738683700562	0.449673920869827	-19.6814270019531	0.00938473641872406	0.00289124972186983	0.00613799272105098	-0.00879702530801296
994	1.43830716609955	-0.52434903383255	-19.6164932250977	0.00354059832170606	0.00646266713738441	-3.08191010844894e-05	-0.00587495695799589
995	0.139609962701797	-0.52434903383255	-19.3567523956299	-0.00717365415766835	-0.00295288790948689	0.00613799272105098	-0.00457625929266214
996	-0.509738683700562	0.449673920869827	-19.7463626861572	-0.00912170019000769	0.00321592413820326	0.000618529506027699	-0.00555028254166245
997	0.139609962701797	-0.199674710631371	-19.6814270019531	-0.00295288790948689	0.00159255252219737	-0.0026282137259841	-0.0104203969240189
998	-2.45778465270996	0.124999612569809	-19.8762321472168	-0.0026282137259841	-0.000355493422830477	0.00159255252219737	-0.00457625929266214
999	-3.10713315010071	0.774348258972168	-19.0970134735107	0.00841071270406246	0.00256657530553639	0.00776136433705688	-0.0026282137259841
1000	-2.45778465270996	-0.52434903383255	-18.9671440124512	-0.0126931173726916	-0.00522560812532902	-0.00230353930965066	-0.00912170019000769
1001	-2.45778465270996	-0.52434903383255	-19.2918186187744	-0.00490093370899558	-0.0026282137259841	0.000943203864153475	-0.00295288790948689
1002	-2.45778465270996	0.449673920869827	-19.5515575408936	-0.0133424662053585	-0.00425158534198999	0.000293855206109583	-0.0117190945893526
1003	-2.45778465270996	0.774348258972168	-19.9411678314209	-0.00652430532500148	-0.000680167751852423	0.00743668992072344	-0.00717365415766835
1004	-1.1590873003006	0.124999612569809	-19.8112964630127	-0.00555028254166245	0.000618529506027699	0.00126787810586393	-0.00944637414067984
1005	1.43830716609955	-0.199674710631371	-20.0061016082764	-0.00197886489331722	0.00191722682211548	0.00776136433705688	-0.0123684434220195
1006	-1.1590873003006	0.449673920869827	-19.7463626861572	-0.000355493422830477	0.00191722682211548	-0.000355493422830477	-0.00392691092565656
1007	1.43830716609955	-0.849023342132568	-19.421688079834	0.00451462110504508	0.00191722682211548	0.00516396993771195	-0.00912170019000769
1008	1.43830716609955	-0.52434903383255	-19.3567523956299	-0.000680167751852423	0.00483929552137852	0.00159255252219737	-0.00684897974133492
1009	1.43830716609955	-0.849023342132568	-19.7463626861572	0.00711201597005129	0.0100340843200684	0.0126314787194133	-0.00295288790948689
1010	0.788958609104156	-0.199674710631371	-19.8112964630127	-0.00230353930965066	0.00613799272105098	0.0022419011220336	-0.00684897974133492
1011	2.08765578269958	-0.52434903383255	-19.7463626861572	0.000618529506027699	0.00289124972186983	0.000293855206109583	-0.00100484199356288
1012	1.43830716609955	-0.199674710631371	-19.8762321472168	0.00126787810586393	-0.00100484199356288	-0.000680167751852423	-0.00165419070981443
1013	0.139609962701797	-0.199674710631371	-19.7463626861572	0.0022419011220336	0.00354059832170606	-0.00197886489331722	-0.00100484199356288
1014	0.139609962701797	0.774348258972168	-19.7463626861572	0.0022419011220336	-0.0026282137259841	0.000293855206109583	-0.0146411629393697
1015	0.139609962701797	0.449673920869827	-20.20090675354	0.0123068047687411	0.000943203864153475	0.00321592413820326	-0.0104203969240189
1016	0.788958609104156	-0.52434903383255	-19.8112964630127	0.00743668992072344	-0.00295288790948689	-0.00360223650932312	-0.000680167751852423
1017	0.139609962701797	-0.52434903383255	-19.9411678314209	-0.00522560812532902	-0.00230353930965066	-0.00327756232582033	-0.00619963090866804
1018	0.139609962701797	0.124999612569809	-19.9411678314209	0.00256657530553639	-0.00555028254166245	0.00906006153672934	-0.00717365415766835
1019	0.139609962701797	-0.849023342132568	-19.3567523956299	0.0327612869441509	0.00386527273803949	0.00289124972186983	-0.00749832857400179
1020	0.788958609104156	-0.52434903383255	-19.2918186187744	0.00776136433705688	-0.000680167751852423	-0.00717365415766835	-0.00555028254166245
1021	1.43830716609955	-0.849023342132568	-19.421688079834	0.0123068047687411	-0.00100484199356288	-0.000680167751852423	0.000293855206109583
1022	1.43830716609955	-1.17369759082794	-19.6164932250977	0.00970941036939621	-0.00587495695799589	-0.00684897974133492	-0.000355493422830477
1023	-0.509738683700562	-0.199674710631371	-19.8762321472168	0.00938473641872406	0.000943203864153475	0.00418994715437293	0.00451462110504508
1024	0.788958609104156	-0.199674710631371	-19.8112964630127	0.00613799272105098	-0.000680167751852423	-0.00230353930965066	-0.0126931173726916
1025	1.43830716609955	-1.82304632663727	-19.5515575408936	0.0113327819854021	-0.00360223650932312	-0.00392691092565656	-0.00944637414067984
1026	0.139609962701797	-1.17369759082794	-19.5515575408936	0.00678734155371785	-0.00327756232582033	-0.00619963090866804	-0.00100484199356288
1027	0.788958609104156	-1.4983719587326	-19.3567523956299	-0.00555028254166245	-0.00457625929266214	-0.00847235135734081	-0.00327756232582033
1028	1.43830716609955	-1.82304632663727	-19.7463626861572	0.00548864435404539	-0.00165419070981443	0.000293855206109583	-0.00555028254166245
1029	0.139609962701797	-0.199674710631371	-19.8112964630127	0.00711201597005129	0.0022419011220336	-0.00425158534198999	-0.00230353930965066
1030	-0.509738683700562	0.449673920869827	-19.8112964630127	-0.00977104809135199	0.00321592413820326	-0.00555028254166245	-0.00425158534198999
1031	1.43830716609955	0.124999612569809	-19.8112964630127	-0.00295288790948689	-0.00100484199356288	-0.0110697457566857	-0.00652430532500148
1032	0.788958609104156	-0.849023342132568	-19.2268829345703	-0.00977104809135199	-0.00749832857400179	-0.00555028254166245	0.00678734155371785
1033	0.788958609104156	-0.849023342132568	-19.2918186187744	-0.00847235135734081	0.00191722682211548	-0.00522560812532902	-0.00814767740666866
1034	-1.80843591690063	0.449673920869827	-19.8762321472168	-0.00944637414067984	0.00418994715437293	0.00126787810586393	-0.00132951640989631
1035	-0.509738683700562	0.124999612569809	-19.8762321472168	-0.00814767740666866	-0.0026282137259841	-0.000680167751852423	-0.00490093370899558
1036	-1.1590873003006	-0.849023342132568	-19.6814270019531	-0.0146411629393697	0.00289124972186983	-0.00132951640989631	0.000293855206109583
1037	-1.1590873003006	0.449673920869827	-19.8112964630127	-0.00587495695799589	0.00256657530553639	-0.0110697457566857	-3.08191010844894e-05
1038	-2.45778465270996	0.774348258972168	-19.3567523956299	-0.0107450718060136	0.0022419011220336	-3.08191010844894e-05	0.00451462110504508
1039	0.139609962701797	-0.52434903383255	-19.7463626861572	-0.0120437685400248	0.00354059832170606	-0.00782300252467394	0.000293855206109583
1040	-1.1590873003006	-0.199674710631371	-19.6164932250977	-0.00652430532500148	0.0106834331527352	-0.0110697457566857	0.00418994715437293
1041	0.139609962701797	-0.52434903383255	-19.6164932250977	0.00646266713738441	0.00126787810586393	-0.0133424662053585	0.0103587592020631
1042	0.788958609104156	-0.199674710631371	-19.6814270019531	0.00418994715437293	-0.0026282137259841	-0.00749832857400179	0.00418994715437293
1043	-0.509738683700562	-0.52434903383255	-19.4866237640381	0.00776136433705688	-0.00100484199356288	-0.000680167751852423	0.000943203864153475
1044	0.788958609104156	0.449673920869827	-19.5515575408936	0.00451462110504508	0.00418994715437293	-0.00327756232582033	-0.00100484199356288
1045	1.43830716609955	-0.199674710631371	-19.5515575408936	0.00711201597005129	0.00289124972186983	-0.00652430532500148	0.00581331877037883
1046	0.788958609104156	-0.849023342132568	-19.6164932250977	-0.00295288790948689	-0.00392691092565656	-0.00587495695799589	0.00159255252219737
1047	1.43830716609955	-0.849023342132568	-19.7463626861572	0.00711201597005129	-0.00587495695799589	-0.00847235135734081	0.00711201597005129
1048	-0.509738683700562	0.774348258972168	-19.9411678314209	-0.00814767740666866	0.00354059832170606	-0.00230353930965066	0.00646266713738441
1049	-0.509738683700562	0.774348258972168	-19.9411678314209	0.00159255252219737	0.00386527273803949	-0.00100484199356288	-3.08191010844894e-05
1050	0.788958609104156	0.124999612569809	-19.9411678314209	0.013930176384747	-0.000355493422830477	-0.00360223650932312	0.00451462110504508
1051	-0.509738683700562	0.774348258972168	-19.7463626861572	-0.00522560812532902	0.000943203864153475	-0.00782300252467394	0.00418994715437293
1052	0.788958609104156	-0.199674710631371	-19.9411678314209	0.012956153601408	0.000618529506027699	-0.0152905117720366	0.0152288740500808
1053	1.43830716609955	-0.199674710631371	-20.3307762145996	-0.00360223650932312	0.00483929552137852	-0.00327756232582033	0.00418994715437293
1054	0.788958609104156	-1.17369759082794	-19.6814270019531	-0.00100484199356288	0.00516396993771195	-0.00327756232582033	0.00483929552137852
1055	-0.509738683700562	0.449673920869827	-19.7463626861572	0.00159255252219737	0.00256657530553639	-0.00295288790948689	-0.00230353930965066
1056	2.08765578269958	-0.52434903383255	-18.9022083282471	-0.00749832857400179	-0.00490093370899558	-0.0172385573387146	0.00386527273803949
1057	-0.509738683700562	0.774348258972168	-19.6164932250977	-0.00619963090866804	0.000943203864153475	0.00386527273803949	-0.0026282137259841
1058	0.139609962701797	-1.17369759082794	-19.2918186187744	-0.0100957229733467	0.0022419011220336	-0.00555028254166245	0.0162028968334198
1059	2.08765578269958	-1.17369759082794	-19.7463626861572	0.0106834331527352	-0.00132951640989631	0.000943203864153475	0.00646266713738441
1060	-1.1590873003006	-0.199674710631371	-19.8762321472168	-3.08191010844894e-05	-0.00684897974133492	-0.00652430532500148	0.00354059832170606
1061	2.08765578269958	-0.199674710631371	-19.8112964630127	-0.000355493422830477	-0.0156151866540313	-0.00295288790948689	0.00581331877037883
1062	0.788958609104156	-1.4983719587326	-19.8762321472168	0.00451462110504508	-0.0123684434220195	-0.00555028254166245	0.00191722682211548
1063	1.43830716609955	-2.14772057533264	-20.0061016082764	0.00126787810586393	-0.0130177913233638	0.0116574559360743	0.00646266713738441
1064	1.43830716609955	-1.4983719587326	-19.7463626861572	-0.00197886489331722	-0.00814767740666866	0.00581331877037883	-3.08191010844894e-05
1065	0.788958609104156	-0.199674710631371	-20.3307762145996	-0.00879702530801296	0.00191722682211548	-0.00360223650932312	0.000943203864153475
1066	1.43830716609955	-0.199674710631371	-19.8762321472168	-0.00425158534198999	-0.000355493422830477	0.00289124972186983	0.00678734155371785
1067	0.139609962701797	0.774348258972168	-20.20090675354	-0.00425158534198999	0.0022419011220336	-0.00814767740666866	0.0165275707840919
1068	-0.509738683700562	0.774348258972168	-20.3307762145996	-3.08191010844894e-05	-0.00684897974133492	-0.00100484199356288	-0.000680167751852423
1069	0.139609962701797	-0.199674710631371	-19.421688079834	0.00808603875339031	-0.00100484199356288	0.00711201597005129	-0.00425158534198999
1070	0.139609962701797	-0.52434903383255	-19.2268829345703	-0.00165419070981443	-0.00425158534198999	-0.00327756232582033	-0.00684897974133492
1071	-1.80843591690063	-0.199674710631371	-19.4866237640381	-0.00522560812532902	0.00191722682211548	-0.0126931173726916	-0.00457625929266214
1072	-1.80843591690063	0.124999612569809	-20.3957118988037	0.0188002903014421	0.00159255252219737	-0.00555028254166245	0.000293855206109583
1073	-1.80843591690063	0.449673920869827	-20.2658405303955	-0.00814767740666866	0.0022419011220336	-3.08191010844894e-05	-0.00100484199356288
1074	-0.509738683700562	-0.849023342132568	-19.5515575408936	-0.00814767740666866	-0.00295288790948689	0.000618529506027699	0.00126787810586393
1075	-1.1590873003006	-0.849023342132568	-19.421688079834	-0.0191866029053926	0.00451462110504508	0.000293855206109583	-0.00652430532500148
1076	-1.80843591690063	0.449673920869827	-19.5515575408936	-0.00360223650932312	-0.000680167751852423	0.0022419011220336	0.00191722682211548
1077	0.139609962701797	-0.52434903383255	-19.4866237640381	-0.00425158534198999	0.00191722682211548	-0.00392691092565656	-0.00132951640989631
1078	0.788958609104156	0.449673920869827	-19.8762321472168	-0.0123684434220195	0.00873538758605719	-3.08191010844894e-05	-0.000355493422830477
1079	-0.509738683700562	0.774348258972168	-19.8762321472168	-3.08191010844894e-05	0.00678734155371785	-3.08191010844894e-05	-0.00100484199356288
1080	1.43830716609955	-0.199674710631371	-19.5515575408936	0.00191722682211548	0.01100810803473	-0.0126931173726916	-0.00457625929266214
1081	0.788958609104156	0.124999612569809	-19.421688079834	-0.0100957229733467	0.00354059832170606	0.000293855206109583	-0.00684897974133492
1082	0.139609962701797	-0.52434903383255	-19.2918186187744	-0.00425158534198999	0.00386527273803949	-0.00587495695799589	-0.00295288790948689
1083	-0.509738683700562	0.449673920869827	-19.6814270019531	-0.00717365415766835	0.0022419011220336	-0.00295288790948689	-0.0026282137259841
1084	0.139609962701797	0.449673920869827	-19.9411678314209	0.00126787810586393	0.00581331877037883	-0.00490093370899558	-0.00522560812532902
1085	0.788958609104156	0.449673920869827	-20.2658405303955	-0.00782300252467394	0.00548864435404539	-0.00490093370899558	-0.00360223650932312
1086	1.43830716609955	-1.17369759082794	-19.8762321472168	0.013930176384747	0.000618529506027699	-0.0026282137259841	0.00646266713738441
1087	0.788958609104156	0.124999612569809	-20.0061016082764	0.011982130818069	0.0022419011220336	0.000293855206109583	0.00711201597005129
1088	-0.509738683700562	0.449673920869827	-19.9411678314209	-0.00782300252467394	-0.00100484199356288	-0.00360223650932312	-0.00100484199356288
1089	0.139609962701797	0.124999612569809	-19.6814270019531	-0.0026282137259841	0.00289124972186983	-0.00814767740666866	-0.00165419070981443
1090	-0.509738683700562	0.449673920869827	-19.8762321472168	0.0132808275520802	-0.00197886489331722	-0.00977104809135199	-0.00457625929266214
1091	1.43830716609955	0.124999612569809	-19.8762321472168	-0.00684897974133492	0.00386527273803949	-0.00425158534198999	0.00548864435404539
1092	1.43830716609955	-0.52434903383255	-19.6164932250977	0.00906006153672934	-0.000680167751852423	-0.00360223650932312	-0.0107450718060136
1093	-0.509738683700562	-0.199674710631371	-19.6164932250977	0.013930176384747	0.0113327819854021	0.000943203864153475	0.00256657530553639
1094	-0.509738683700562	0.449673920869827	-19.6814270019531	-0.0149658378213644	0.00548864435404539	0.00711201597005129	-0.00555028254166245
1095	1.43830716609955	-1.17369759082794	-19.0970134735107	0.00646266713738441	0.00581331877037883	0.00711201597005129	-0.00457625929266214
1096	0.139609962701797	-0.199674710631371	-19.6164932250977	-0.00587495695799589	-0.000355493422830477	-0.00327756232582033	-0.00782300252467394
1097	1.43830716609955	-1.82304632663727	-19.6164932250977	0.0278911720961332	0.00256657530553639	0.000293855206109583	0.00938473641872406
1098	0.788958609104156	-1.17369759082794	-19.8112964630127	-0.000355493422830477	-0.00782300252467394	0.0022419011220336	0.000943203864153475
1099	-0.509738683700562	-0.849023342132568	-19.6814270019531	0.00678734155371785	-0.00230353930965066	-0.00684897974133492	0.0022419011220336
1100	-0.509738683700562	-0.849023342132568	-19.7463626861572	-0.0143164889886975	-3.08191010844894e-05	-0.00912170019000769	0.00613799272105098
1101	0.139609962701797	-0.849023342132568	-20.0061016082764	-0.00522560812532902	-0.000355493422830477	-0.00619963090866804	0.00841071270406246
1102	0.139609962701797	-0.199674710631371	-19.5515575408936	0.00451462110504508	0.00418994715437293	-0.00100484199356288	0.00126787810586393
1103	1.43830716609955	-0.52434903383255	-19.421688079834	-0.00814767740666866	0.0116574559360743	0.00841071270406246	0.00418994715437293
1104	0.139609962701797	0.124999612569809	-19.9411678314209	0.00548864435404539	0.00678734155371785	-0.00619963090866804	0.00289124972186983
1105	1.43830716609955	0.124999612569809	-19.6814270019531	-0.00717365415766835	0.0106834331527352	-0.00847235135734081	0.0022419011220336
1106	-2.45778465270996	-0.849023342132568	-19.4866237640381	-0.00100484199356288	0.000618529506027699	-0.00652430532500148	0.00938473641872406
1107	-0.509738683700562	-0.199674710631371	-19.3567523956299	-0.00944637414067984	0.00126787810586393	-0.00425158534198999	0.00808603875339031
1108	-2.45778465270996	0.449673920869827	-19.421688079834	0.00418994715437293	0.00451462110504508	-0.00132951640989631	0.00841071270406246
1109	-3.75648188591003	0.774348258972168	-19.8762321472168	0.0197743140161037	0.00808603875339031	0.00711201597005129	-0.00165419070981443
1110	-3.10713315010071	0.449673920869827	-19.7463626861572	-0.0110697457566857	0.00678734155371785	-0.00425158534198999	-0.00230353930965066
1111	-2.45778465270996	0.124999612569809	-19.2268829345703	-0.0165892094373703	0.00873538758605719	0.00483929552137852	0.00418994715437293
1112	-2.45778465270996	0.449673920869827	-19.8112964630127	-0.00717365415766835	0.00451462110504508	0.000618529506027699	0.000618529506027699
1113	0.139609962701797	0.449673920869827	-19.6814270019531	0.0152288740500808	0.00613799272105098	0.00646266713738441	0.00451462110504508
1114	-1.80843591690063	0.124999612569809	-19.5515575408936	-0.0201606266200542	0.00841071270406246	0.00354059832170606	-0.00327756232582033
1115	0.788958609104156	0.449673920869827	-19.9411678314209	0.00386527273803949	-0.00165419070981443	0.00159255252219737	-0.00230353930965066
1116	1.43830716609955	-0.52434903383255	-19.7463626861572	-0.00587495695799589	-0.00132951640989631	0.0022419011220336	-0.00425158534198999
1117	2.08765578269958	0.124999612569809	-19.8762321472168	0.0200989879667759	0.00776136433705688	-0.00360223650932312	0.00516396993771195
1118	-0.509738683700562	0.774348258972168	-19.9411678314209	-0.00814767740666866	0.00581331877037883	0.00581331877037883	-0.00100484199356288
1119	1.43830716609955	-0.849023342132568	-19.4866237640381	0.00743668992072344	0.0100340843200684	-0.00684897974133492	-0.00295288790948689
1120	1.43830716609955	-0.199674710631371	-19.5515575408936	0.00548864435404539	0.00386527273803949	0.0022419011220336	0.000943203864153475
1121	1.43830716609955	-0.849023342132568	-19.7463626861572	0.00841071270406246	-0.00360223650932312	-0.00457625929266214	-0.00360223650932312
1122	-1.1590873003006	-0.199674710631371	-20.0061016082764	0.00256657530553639	0.000943203864153475	0.00354059832170606	0.00386527273803949
1123	-0.509738683700562	0.449673920869827	-20.1359710693359	0.0220470335334539	0.00548864435404539	-0.00327756232582033	-0.00392691092565656
1124	-0.509738683700562	0.124999612569809	-20.0710372924805	0.0217223595827818	0.00548864435404539	0.00483929552137852	-0.00522560812532902
1125	-0.509738683700562	0.449673920869827	-19.8112964630127	0.0220470335334539	0.00678734155371785	0.000293855206109583	-0.000355493422830477
1126	2.08765578269958	-0.849023342132568	-19.3567523956299	-0.0133424662053585	-0.00879702530801296	-0.000680167751852423	0.00191722682211548
1127	-0.509738683700562	0.449673920869827	-19.6164932250977	0.0194496400654316	0.00191722682211548	0.000293855206109583	-0.00132951640989631
1128	0.788958609104156	0.449673920869827	-19.8112964630127	-0.0152905117720366	-0.00619963090866804	-0.00132951640989631	0.00126787810586393
1129	-0.509738683700562	-0.849023342132568	-19.8112964630127	0.00548864435404539	0.00483929552137852	0.00841071270406246	-0.00490093370899558
1130	2.08765578269958	-1.17369759082794	-19.5515575408936	-0.00100484199356288	-0.00360223650932312	-0.00425158534198999	-0.00587495695799589
1131	-0.509738683700562	-1.17369759082794	-19.5515575408936	0.00646266713738441	-0.00782300252467394	0.000943203864153475	0.00289124972186983
1132	1.43830716609955	-0.52434903383255	-19.6164932250977	0.0103587592020631	-0.00327756232582033	-0.0113944197073579	-3.08191010844894e-05
1133	-0.509738683700562	-0.52434903383255	-19.6164932250977	0.0022419011220336	-0.00522560812532902	0.00354059832170606	0.00256657530553639
1134	-0.509738683700562	-1.17369759082794	-19.6814270019531	0.01847561635077	-0.00522560812532902	0.00321592413820326	-0.00587495695799589
1135	-1.1590873003006	0.124999612569809	-19.8762321472168	-0.00327756232582033	0.00289124972186983	-3.08191010844894e-05	-0.00587495695799589
1136	0.788958609104156	-1.17369759082794	-19.6164932250977	0.01100810803473	-0.00327756232582033	-0.0026282137259841	0.00289124972186983
1137	-1.1590873003006	0.449673920869827	-19.8762321472168	-0.00944637414067984	0.000943203864153475	0.00289124972186983	0.00646266713738441
1138	0.139609962701797	-0.52434903383255	-19.9411678314209	-0.0107450718060136	-0.00684897974133492	-0.000355493422830477	0.00646266713738441
1139	0.788958609104156	-0.52434903383255	-19.421688079834	-0.00847235135734081	-0.0026282137259841	0.00159255252219737	-0.00522560812532902
1140	0.788958609104156	-0.52434903383255	-19.4866237640381	0.00776136433705688	0.00386527273803949	-0.00100484199356288	0.00418994715437293
1141	1.43830716609955	-0.849023342132568	-19.6814270019531	-0.00197886489331722	-0.000355493422830477	-0.00684897974133492	0.000293855206109583
1142	0.139609962701797	-0.199674710631371	-19.6814270019531	0.0295145437121391	0.00256657530553639	-0.00879702530801296	0.0113327819854021
1143	-1.80843591690063	0.449673920869827	-19.6814270019531	-0.0026282137259841	-0.00749832857400179	0.00613799272105098	0.0113327819854021
1144	-2.45778465270996	-0.199674710631371	-19.5515575408936	-0.000355493422830477	0.00483929552137852	0.00354059832170606	0.00418994715437293
1145	-1.1590873003006	0.124999612569809	-19.421688079834	0.00451462110504508	0.00873538758605719	-0.00684897974133492	0.000943203864153475
1146	-1.1590873003006	-0.199674710631371	-19.4866237640381	-0.00587495695799589	0.00548864435404539	-0.00652430532500148	0.00970941036939621
1147	-1.1590873003006	0.449673920869827	-19.9411678314209	-0.00132951640989631	0.00613799272105098	-0.00327756232582033	0.01100810803473
1148	-1.80843591690063	-0.199674710631371	-19.5515575408936	0.00938473641872406	0.00256657530553639	-0.000355493422830477	0.00126787810586393
1149	0.788958609104156	-1.17369759082794	-19.421688079834	-0.0201606266200542	0.00776136433705688	-0.00879702530801296	0.0113327819854021
1150	2.08765578269958	-0.849023342132568	-19.5515575408936	-0.00392691092565656	0.00581331877037883	0.00159255252219737	0.00386527273803949
1151	2.08765578269958	-0.52434903383255	-19.1619491577148	0.00613799272105098	0.00483929552137852	-0.00295288790948689	-0.00132951640989631
1152	0.788958609104156	-0.52434903383255	-19.421688079834	0.0103587592020631	-0.00360223650932312	-0.00457625929266214	0.00613799272105098
1153	-0.509738683700562	0.774348258972168	-19.9411678314209	0.011982130818069	0.00743668992072344	-0.00457625929266214	-0.00522560812532902
1154	0.788958609104156	-0.849023342132568	-19.7463626861572	0.00841071270406246	0.00581331877037883	-0.000680167751852423	0.000618529506027699
1155	0.139609962701797	-0.199674710631371	-19.6814270019531	0.0220470335334539	0.00256657530553639	-0.00392691092565656	-0.000680167751852423
1156	0.788958609104156	0.774348258972168	-20.0710372924805	-0.0026282137259841	-0.00522560812532902	-0.00360223650932312	-0.00230353930965066
1157	0.139609962701797	0.449673920869827	-19.8112964630127	0.0136055024340749	0.00483929552137852	-0.0110697457566857	0.00418994715437293
1158	1.43830716609955	-0.52434903383255	-19.6164932250977	0.00451462110504508	0.00418994715437293	-0.00197886489331722	-0.00717365415766835
1159	0.788958609104156	0.124999612569809	-20.20090675354	0.0162028968334198	0.00159255252219737	0.00256657530553639	-0.000355493422830477
1160	0.788958609104156	0.774348258972168	-20.0061016082764	-0.00392691092565656	-0.00295288790948689	-0.00944637414067984	-0.00197886489331722
1161	-1.1590873003006	0.449673920869827	-19.8762321472168	0.00159255252219737	-0.00555028254166245	-0.00717365415766835	-0.00230353930965066
1162	2.08765578269958	-0.199674710631371	-19.7463626861572	0.012956153601408	-0.00230353930965066	-0.00912170019000769	0.00256657530553639
1163	1.43830716609955	-0.52434903383255	-19.421688079834	0.0123068047687411	0.000618529506027699	-0.00327756232582033	-0.00522560812532902
1164	1.43830716609955	-0.849023342132568	-19.2268829345703	-0.00392691092565656	-0.00782300252467394	-0.00132951640989631	-0.00684897974133492
1165	-0.509738683700562	-0.199674710631371	-19.6814270019531	0.013930176384747	0.00581331877037883	-0.0104203969240189	-0.0130177913233638
1166	0.139609962701797	-0.199674710631371	-19.8762321472168	-0.00100484199356288	-0.0026282137259841	-0.00587495695799589	-0.0113944197073579
1167	-0.509738683700562	-0.849023342132568	-19.3567523956299	-0.00782300252467394	-0.0123684434220195	-0.00230353930965066	-0.0113944197073579
1168	0.788958609104156	-1.82304632663727	-19.3567523956299	-0.00587495695799589	-0.00847235135734081	-0.00197886489331722	-0.0104203969240189
1169	2.73700451850891	-2.14772057533264	-19.4866237640381	-0.00425158534198999	-0.0152905117720366	0.000618529506027699	-0.0143164889886975
1170	2.08765578269958	-1.4983719587326	-19.2918186187744	-0.0026282137259841	-0.00944637414067984	0.00289124972186983	-0.00912170019000769
1171	1.43830716609955	-2.14772057533264	-19.6164932250977	-0.00619963090866804	-0.00360223650932312	-0.0026282137259841	-0.00392691092565656
1172	1.43830716609955	-1.17369759082794	-19.8762321472168	-0.00100484199356288	-0.00619963090866804	0.00516396993771195	-0.00132951640989631
1173	0.139609962701797	-0.52434903383255	-19.2268829345703	0.0188002903014421	-0.00587495695799589	0.000943203864153475	-0.00457625929266214
1174	0.788958609104156	-0.52434903383255	-19.0970134735107	-0.00684897974133492	0.00321592413820326	-0.000355493422830477	-0.0100957229733467
1175	1.43830716609955	-0.849023342132568	-18.9022083282471	0.00289124972186983	0.000293855206109583	-0.00100484199356288	-0.00782300252467394
1176	0.139609962701797	0.774348258972168	-19.5515575408936	-0.00749832857400179	-0.0026282137259841	-0.00587495695799589	-0.000355493422830477
1177	1.43830716609955	-0.52434903383255	-19.4866237640381	0.00808603875339031	0.00581331877037883	-0.000680167751852423	-0.00132951640989631
1178	0.788958609104156	0.774348258972168	-20.1359710693359	-0.00230353930965066	-3.08191010844894e-05	-0.000355493422830477	0.00354059832170606
1179	-2.45778465270996	0.449673920869827	-19.8762321472168	-0.00684897974133492	0.000943203864153475	-0.0026282137259841	-0.00425158534198999
1180	-3.10713315010071	0.774348258972168	-19.8112964630127	-0.00977104809135199	0.000943203864153475	-0.00490093370899558	-0.0026282137259841
1181	-3.75648188591003	0.124999612569809	-19.6164932250977	-0.0146411629393697	0.000943203864153475	-0.00360223650932312	0.00126787810586393
1182	-3.10713315010071	0.449673920869827	-19.5515575408936	0.0123068047687411	-0.00425158534198999	-0.00847235135734081	0.0022419011220336
1183	-3.75648188591003	0.124999612569809	-19.8112964630127	-0.00457625929266214	-0.00555028254166245	-0.00684897974133492	0.00191722682211548
1184	0.788958609104156	-0.52434903383255	-20.0061016082764	-0.00587495695799589	0.00354059832170606	0.00711201597005129	-0.00132951640989631
1185	0.788958609104156	-0.849023342132568	-19.6814270019531	-0.00684897974133492	0.00516396993771195	-0.00197886489331722	-0.00327756232582033
1186	-1.1590873003006	0.124999612569809	-19.7463626861572	-0.00522560812532902	-0.000680167751852423	-3.08191010844894e-05	-3.08191010844894e-05
1187	1.43830716609955	-0.199674710631371	-19.6164932250977	-0.0026282137259841	-0.00197886489331722	0.00191722682211548	0.00256657530553639
1188	2.08765578269958	-0.199674710631371	-19.421688079834	0.00776136433705688	0.000293855206109583	-0.0104203969240189	0.00646266713738441
1189	1.43830716609955	0.449673920869827	-19.6814270019531	0.00678734155371785	0.00548864435404539	0.000293855206109583	-0.00555028254166245
1190	1.43830716609955	0.449673920869827	-20.0061016082764	0.00613799272105098	-0.0026282137259841	-0.00132951640989631	0.00548864435404539
1191	1.43830716609955	-0.199674710631371	-20.1359710693359	-0.0188619289547205	-0.000355493422830477	-0.0120437685400248	-0.00425158534198999
1192	0.788958609104156	-0.52434903383255	-19.6814270019531	0.000943203864153475	0.00321592413820326	-0.0026282137259841	-0.00360223650932312
1193	0.139609962701797	-0.52434903383255	-19.8112964630127	0.00581331877037883	-0.00457625929266214	-0.00944637414067984	-0.00457625929266214
1194	0.788958609104156	-1.17369759082794	-19.6814270019531	-0.0117190945893526	0.00743668992072344	-0.00360223650932312	0.000943203864153475
1195	0.788958609104156	-0.52434903383255	-19.6814270019531	-0.00295288790948689	0.00873538758605719	-0.00944637414067984	-0.0026282137259841
1196	-0.509738683700562	-0.199674710631371	-19.8762321472168	-0.00490093370899558	0.00354059832170606	-0.00360223650932312	0.00483929552137852
1197	2.08765578269958	-0.52434903383255	-20.0710372924805	-0.00132951640989631	-0.00197886489331722	-0.00555028254166245	-0.00100484199356288
1198	-0.509738683700562	0.774348258972168	-20.3957118988037	0.000618529506027699	-0.00360223650932312	-0.00652430532500148	-0.00100484199356288
1199	2.08765578269958	-0.849023342132568	-19.5515575408936	-0.00100484199356288	0.00191722682211548	-0.000355493422830477	0.00451462110504508
1200	0.788958609104156	-0.52434903383255	-19.2918186187744	-0.00230353930965066	0.00451462110504508	0.0106834331527352	-0.00230353930965066
1201	3.38635301589966	-1.17369759082794	-19.421688079834	-0.00197886489331722	-0.00522560812532902	-0.0100957229733467	-0.000355493422830477
1202	1.43830716609955	-0.52434903383255	-19.6814270019531	-0.00912170019000769	0.00191722682211548	-0.000355493422830477	-0.000680167751852423
1203	2.08765578269958	-0.849023342132568	-19.7463626861572	0.00711201597005129	0.00743668992072344	-0.00652430532500148	0.00126787810586393
1204	-0.509738683700562	-0.199674710631371	-19.6814270019531	-0.00392691092565656	0.00289124972186983	0.000293855206109583	-0.00327756232582033
1205	0.139609962701797	-2.14772057533264	-19.421688079834	-0.0123684434220195	-0.00295288790948689	-0.00197886489331722	-0.00327756232582033
1206	0.139609962701797	-0.849023342132568	-19.6814270019531	0.00451462110504508	-0.00555028254166245	-0.00425158534198999	-0.00847235135734081
1207	-0.509738683700562	-0.52434903383255	-19.2918186187744	-0.00749832857400179	0.00354059832170606	-0.00490093370899558	0.000943203864153475
1208	0.139609962701797	-1.82304632663727	-19.6814270019531	0.00581331877037883	0.000943203864153475	0.00581331877037883	0.00354059832170606
1209	1.43830716609955	-1.17369759082794	-19.6164932250977	0.00678734155371785	0.00451462110504508	0.00483929552137852	0.000618529506027699
1210	0.788958609104156	-1.17369759082794	-19.6164932250977	0.00386527273803949	0.00743668992072344	0.00126787810586393	0.000618529506027699
1211	-0.509738683700562	-0.52434903383255	-19.421688079834	-0.0104203969240189	0.0103587592020631	-0.00490093370899558	0.00548864435404539
1212	0.139609962701797	0.774348258972168	-19.7463626861572	-0.00100484199356288	0.000618529506027699	0.00451462110504508	0.00776136433705688
1213	-1.1590873003006	0.774348258972168	-19.421688079834	-0.00100484199356288	0.011982130818069	-0.00327756232582033	0.00841071270406246
1214	0.139609962701797	0.124999612569809	-19.7463626861572	0.0171769186854362	0.0113327819854021	0.000293855206109583	0.0116574559360743
1215	-2.45778465270996	1.09902250766754	-19.8762321472168	0.013930176384747	0.00711201597005129	0.00678734155371785	0.00841071270406246
1216	-0.509738683700562	-0.52434903383255	-19.6164932250977	0.0113327819854021	-0.000680167751852423	-0.00977104809135199	0.00938473641872406
1217	-2.45778465270996	0.449673920869827	-19.8112964630127	0.0103587592020631	0.00906006153672934	-0.00490093370899558	0.00548864435404539
1218	-1.80843591690063	-0.849023342132568	-19.4866237640381	-0.0156151866540313	0.00126787810586393	-0.00197886489331722	0.0295145437121391
1219	-2.45778465270996	0.774348258972168	-19.5515575408936	-0.0162645354866982	0.00970941036939621	0.0022419011220336	0.00581331877037883
1220	-2.45778465270996	0.449673920869827	-19.6814270019531	-0.0191866029053926	0.00743668992072344	0.00418994715437293	0.0100340843200684
1221	-1.80843591690063	0.449673920869827	-20.0710372924805	0.00646266713738441	0.00776136433705688	0.000293855206109583	0.00906006153672934
1222	-1.80843591690063	0.774348258972168	-19.7463626861572	0.00516396993771195	0.00191722682211548	0.00126787810586393	0.00776136433705688
1223	0.139609962701797	0.449673920869827	-19.8762321472168	0.00938473641872406	-0.00132951640989631	0.00321592413820326	0.00678734155371785
1224	-0.509738683700562	0.449673920869827	-19.2918186187744	0.0126314787194133	0.000943203864153475	0.00938473641872406	0.0116574559360743
1225	2.08765578269958	-0.199674710631371	-19.6814270019531	0.0175015944987535	0.00321592413820326	0.00386527273803949	0.00418994715437293
1226	-0.509738683700562	0.124999612569809	-19.6164932250977	0.00581331877037883	0.00581331877037883	-0.0107450718060136	0.0168522447347641
1227	2.73700451850891	-0.849023342132568	-19.9411678314209	-0.00977104809135199	0.00776136433705688	-0.00490093370899558	0.00970941036939621
1228	0.139609962701797	-0.52434903383255	-19.8762321472168	0.0113327819854021	0.00289124972186983	-0.0100957229733467	0.00321592413820326
1229	2.73700451850891	-0.199674710631371	-19.8762321472168	0.0103587592020631	0.0103587592020631	-0.00392691092565656	0.00776136433705688
1230	2.08765578269958	0.124999612569809	-19.8762321472168	0.00126787810586393	-0.00425158534198999	-0.00522560812532902	0.00321592413820326
1231	1.43830716609955	-0.849023342132568	-19.4866237640381	-0.017887907102704	-0.00295288790948689	-0.00912170019000769	0.00970941036939621
1232	0.139609962701797	0.774348258972168	-19.7463626861572	-0.00327756232582033	-0.000355493422830477	-0.00749832857400179	0.00970941036939621
1233	-1.1590873003006	0.449673920869827	-20.0710372924805	0.00289124972186983	0.00418994715437293	-3.08191010844894e-05	0.00321592413820326
1234	0.788958609104156	0.124999612569809	-19.9411678314209	0.00678734155371785	0.0145795252174139	-0.000680167751852423	-0.00392691092565656
1235	0.139609962701797	-0.849023342132568	-19.5515575408936	0.00159255252219737	0.00613799272105098	0.000943203864153475	0.00873538758605719
1236	0.139609962701797	-0.199674710631371	-19.9411678314209	-0.00814767740666866	-0.0026282137259841	-0.00457625929266214	-0.00295288790948689
1237	0.139609962701797	-0.199674710631371	-19.421688079834	0.00126787810586393	-0.00619963090866804	0.00354059832170606	-0.00392691092565656
1238	2.08765578269958	-1.4983719587326	-19.7463626861572	-0.000680167751852423	-0.000355493422830477	0.00418994715437293	0.00646266713738441
1239	0.788958609104156	-1.17369759082794	-20.4606456756592	-0.00814767740666866	-0.00749832857400179	0.00646266713738441	-0.000680167751852423
1240	1.43830716609955	-1.17369759082794	-19.9411678314209	0.0116574559360743	-0.0026282137259841	0.00256657530553639	0.00126787810586393
1241	2.08765578269958	-1.17369759082794	-19.9411678314209	-0.00879702530801296	0.00159255252219737	0.00678734155371785	-0.000680167751852423
1242	2.08765578269958	-1.82304632663727	-19.5515575408936	0.0106834331527352	-0.00425158534198999	-0.00490093370899558	0.00516396993771195
1243	1.43830716609955	-1.17369759082794	-19.4866237640381	0.00548864435404539	-0.0026282137259841	0.0022419011220336	0.00581331877037883
1244	2.08765578269958	-1.17369759082794	-19.4866237640381	0.00873538758605719	0.00354059832170606	-0.00100484199356288	-3.08191010844894e-05
1245	1.43830716609955	-0.52434903383255	-19.6814270019531	-0.00360223650932312	-0.00230353930965066	-0.00327756232582033	-0.00977104809135199
1246	-0.509738683700562	0.124999612569809	-19.8112964630127	-0.000680167751852423	-0.0026282137259841	-0.0107450718060136	0.00581331877037883
1247	2.08765578269958	-0.199674710631371	-19.6164932250977	0.00516396993771195	0.00743668992072344	-0.00360223650932312	0.00256657530553639
1248	0.139609962701797	0.124999612569809	-19.8112964630127	0.00483929552137852	0.00808603875339031	-0.00814767740666866	0.00483929552137852
1249	-0.509738683700562	0.449673920869827	-19.8112964630127	-3.08191010844894e-05	0.00646266713738441	0.00321592413820326	0.00548864435404539
1250	-1.1590873003006	0.124999612569809	-19.4866237640381	-0.0162645354866982	0.00159255252219737	-0.000680167751852423	-0.00619963090866804
1251	-1.1590873003006	0.124999612569809	-19.8112964630127	-0.00295288790948689	-0.000355493422830477	0.000618529506027699	0.0022419011220336
1252	-1.80843591690063	0.449673920869827	-19.8762321472168	-0.00912170019000769	0.00646266713738441	0.00321592413820326	0.0022419011220336
1253	0.788958609104156	0.774348258972168	-20.0061016082764	-0.00749832857400179	0.00808603875339031	-0.00392691092565656	0.00581331877037883
1254	-1.1590873003006	0.124999612569809	-20.0061016082764	-0.0139918150380254	0.00354059832170606	-0.0026282137259841	0.00126787810586393
1255	-0.509738683700562	-0.199674710631371	-19.4866237640381	-0.00879702530801296	0.00126787810586393	0.00126787810586393	-0.00230353930965066
1256	-2.45778465270996	0.774348258972168	-19.6164932250977	0.00321592413820326	0.000943203864153475	-0.0104203969240189	0.00126787810586393
1257	0.788958609104156	-0.52434903383255	-19.5515575408936	-0.0104203969240189	-0.00100484199356288	-0.00814767740666866	-0.0026282137259841
1258	-0.509738683700562	0.449673920869827	-20.0710372924805	0.00321592413820326	-0.000355493422830477	-0.00684897974133492	0.00191722682211548
1259	-1.1590873003006	0.449673920869827	-20.0061016082764	0.0132808275520802	0.000293855206109583	-0.00847235135734081	0.00126787810586393
1260	-0.509738683700562	1.09902250766754	-20.0061016082764	0.00581331877037883	0.00289124972186983	-0.00749832857400179	-0.0130177913233638
1261	-1.1590873003006	0.124999612569809	-19.6164932250977	0.00321592413820326	0.00581331877037883	-0.0026282137259841	-0.00684897974133492
1262	0.139609962701797	0.124999612569809	-19.7463626861572	0.0230210572481155	-0.00360223650932312	0.000293855206109583	-0.0110697457566857
1263	1.43830716609955	-0.849023342132568	-19.421688079834	-0.00165419070981443	0.000943203864153475	-0.00522560812532902	-0.00360223650932312
1264	0.139609962701797	0.124999612569809	-20.0710372924805	-0.00782300252467394	-3.08191010844894e-05	-0.00132951640989631	-0.00749832857400179
1265	1.43830716609955	-0.849023342132568	-20.0061016082764	-0.00619963090866804	0.000618529506027699	0.0100340843200684	-0.00230353930965066
1266	0.788958609104156	-0.199674710631371	-19.9411678314209	0.00256657530553639	0.000293855206109583	-0.0107450718060136	-0.00490093370899558
1267	1.43830716609955	-0.52434903383255	-19.8112964630127	-0.00132951640989631	-0.00684897974133492	0.000293855206109583	0.00256657530553639
1268	0.788958609104156	0.449673920869827	-19.9411678314209	0.0022419011220336	-0.00165419070981443	-0.00392691092565656	0.00386527273803949
1269	-0.509738683700562	0.449673920869827	-20.0061016082764	-0.000355493422830477	0.00711201597005129	-0.00587495695799589	-0.00295288790948689
1270	0.788958609104156	-0.52434903383255	-19.7463626861572	-0.000355493422830477	0.00743668992072344	-0.00619963090866804	-0.0120437685400248
1271	0.139609962701797	0.124999612569809	-19.8762321472168	0.0100340843200684	0.00581331877037883	-0.0113944197073579	0.00418994715437293
1272	0.139609962701797	0.124999612569809	-19.9411678314209	0.0223717093467712	0.00354059832170606	-0.0117190945893526	0.00646266713738441
1273	-1.1590873003006	1.09902250766754	-19.8112964630127	-0.00197886489331722	0.00711201597005129	-0.00490093370899558	-0.00360223650932312
1274	-0.509738683700562	0.124999612569809	-19.5515575408936	0.00354059832170606	-0.00360223650932312	-0.0130177913233638	0.00191722682211548
1275	0.788958609104156	-0.52434903383255	-19.5515575408936	-0.00100484199356288	-0.00555028254166245	-0.0026282137259841	-0.00230353930965066
1276	-0.509738683700562	-0.849023342132568	-19.5515575408936	-0.000680167751852423	-0.00360223650932312	-0.00587495695799589	0.00548864435404539
1277	2.08765578269958	-1.17369759082794	-19.6814270019531	-0.00132951640989631	-0.00100484199356288	-0.00197886489331722	0.00126787810586393
1278	-1.1590873003006	-0.199674710631371	-19.9411678314209	-0.00230353930965066	0.00126787810586393	-0.00230353930965066	0.00256657530553639
1279	0.139609962701797	-0.849023342132568	-19.7463626861572	-0.00490093370899558	-0.00295288790948689	-0.00360223650932312	-0.00197886489331722
1280	-0.509738683700562	-0.849023342132568	-19.4866237640381	0.00354059832170606	-0.00782300252467394	0.00581331877037883	-0.00165419070981443
1281	0.788958609104156	-1.17369759082794	-19.6164932250977	0.00321592413820326	-0.00749832857400179	-0.00619963090866804	0.00321592413820326
1282	-0.509738683700562	-0.199674710631371	-19.9411678314209	-0.000680167751852423	-0.00879702530801296	0.00191722682211548	0.00191722682211548
1283	0.139609962701797	-0.52434903383255	-20.0061016082764	-0.00392691092565656	-0.00619963090866804	-0.00977104809135199	0.00873538758605719
1284	-1.1590873003006	0.774348258972168	-20.0061016082764	-0.00425158534198999	0.00548864435404539	0.0022419011220336	0.00516396993771195
1285	0.139609962701797	-0.199674710631371	-19.6814270019531	-0.00230353930965066	0.00126787810586393	-0.00425158534198999	0.00548864435404539
1286	0.788958609104156	-0.52434903383255	-19.4866237640381	0.0126314787194133	0.00354059832170606	-0.00295288790948689	-0.00912170019000769
1287	0.139609962701797	0.449673920869827	-19.4866237640381	-0.00100484199356288	0.00354059832170606	-0.00490093370899558	-0.00360223650932312
1288	-1.1590873003006	0.774348258972168	-19.7463626861572	0.0158782228827477	0.00321592413820326	-0.00100484199356288	-0.00230353930965066
1289	-0.509738683700562	-0.849023342132568	-19.6814270019531	0.00354059832170606	0.0113327819854021	0.00159255252219737	-0.00327756232582033
1290	0.139609962701797	-1.17369759082794	-20.2658405303955	-0.00684897974133492	0.00386527273803949	-0.000355493422830477	-0.00327756232582033
1291	-1.1590873003006	-0.52434903383255	-20.0061016082764	-0.00847235135734081	0.00841071270406246	-0.00879702530801296	0.00191722682211548
1292	-1.1590873003006	-0.849023342132568	-20.0061016082764	-0.00847235135734081	0.00938473641872406	0.000293855206109583	0.00516396993771195
1293	-3.10713315010071	0.449673920869827	-20.20090675354	0.00873538758605719	0.00354059832170606	-0.00425158534198999	0.00159255252219737
1294	-1.80843591690063	0.124999612569809	-19.6164932250977	-0.0159398596733809	0.00256657530553639	0.00321592413820326	0.000293855206109583
1295	-2.45778465270996	0.449673920869827	-19.421688079834	-0.0256800893694162	0.000293855206109583	-0.00587495695799589	-0.00132951640989631
1296	0.139609962701797	-0.199674710631371	-19.2918186187744	0.00126787810586393	-0.00522560812532902	-0.00425158534198999	-0.00522560812532902
1297	0.788958609104156	0.774348258972168	-19.421688079834	0.00841071270406246	0.00418994715437293	-0.00132951640989631	0.00256657530553639
1298	0.139609962701797	0.124999612569809	-19.8112964630127	-0.00165419070981443	0.00483929552137852	-3.08191010844894e-05	0.00451462110504508
1299	-1.1590873003006	-0.199674710631371	-19.421688079834	0.00418994715437293	0.012956153601408	-0.000355493422830477	-0.00555028254166245
1300	1.43830716609955	-0.849023342132568	-19.2268829345703	-0.00197886489331722	0.00581331877037883	-0.00360223650932312	-0.00360223650932312
1301	0.788958609104156	-0.52434903383255	-19.8112964630127	0.000943203864153475	-0.00425158534198999	-0.00717365415766835	-0.0117190945893526
1302	-1.1590873003006	-0.199674710631371	-20.0061016082764	0.00159255252219737	-3.08191010844894e-05	0.00451462110504508	0.000293855206109583
1303	-0.509738683700562	0.449673920869827	-20.1359710693359	0.00548864435404539	-0.00327756232582033	0.00678734155371785	-0.0139918150380254
1304	-0.509738683700562	0.124999612569809	-19.8762321472168	-0.000355493422830477	-0.000355493422830477	-0.00100484199356288	0.00354059832170606
1305	0.139609962701797	0.449673920869827	-19.9411678314209	-0.00782300252467394	0.00451462110504508	-3.08191010844894e-05	-0.00782300252467394
1306	0.788958609104156	-0.52434903383255	-19.4866237640381	0.0022419011220336	0.00191722682211548	0.00321592413820326	-0.00392691092565656
1307	0.139609962701797	0.449673920869827	-20.2658405303955	0.000293855206109583	0.00159255252219737	-0.00327756232582033	-0.0026282137259841
1308	0.139609962701797	-0.199674710631371	-19.9411678314209	-0.000355493422830477	0.00386527273803949	0.00516396993771195	-0.00100484199356288
1309	2.08765578269958	-0.52434903383255	-19.6164932250977	0.0200989879667759	0.00776136433705688	-0.00392691092565656	-0.00944637414067984
1310	0.788958609104156	-0.52434903383255	-19.6814270019531	-0.00619963090866804	0.00256657530553639	0.00548864435404539	-0.00100484199356288
1311	2.08765578269958	-1.17369759082794	-19.421688079834	-0.00652430532500148	0.0022419011220336	-0.00132951640989631	-0.00392691092565656
1312	0.139609962701797	-0.52434903383255	-19.2918186187744	0.00581331877037883	0.00191722682211548	0.000293855206109583	0.000943203864153475
1313	0.788958609104156	0.449673920869827	-19.6164932250977	-0.00295288790948689	-0.00879702530801296	-0.0026282137259841	0.00191722682211548
1314	-1.1590873003006	0.774348258972168	-19.8112964630127	0.00678734155371785	0.00711201597005129	0.00126787810586393	-0.00230353930965066
1315	-0.509738683700562	0.449673920869827	-19.7463626861572	-0.0107450718060136	0.00289124972186983	0.00321592413820326	0.00159255252219737
1316	1.43830716609955	-0.849023342132568	-19.5515575408936	0.0152288740500808	-0.00490093370899558	0.00191722682211548	-0.00132951640989631
1317	-1.1590873003006	-0.52434903383255	-20.0710372924805	-0.00132951640989631	0.000618529506027699	-0.00132951640989631	0.0100340843200684
1318	0.139609962701797	-1.17369759082794	-19.2918186187744	0.00613799272105098	-0.00684897974133492	0.00418994715437293	0.00126787810586393
1319	1.43830716609955	-1.82304632663727	-19.5515575408936	0.00126787810586393	-0.00814767740666866	0.00483929552137852	0.00646266713738441
1320	0.788958609104156	-1.4983719587326	-19.6814270019531	-0.0143164889886975	-0.00717365415766835	-0.00977104809135199	0.00289124972186983
1321	0.788958609104156	-1.82304632663727	-19.5515575408936	0.00970941036939621	-0.00425158534198999	-0.00295288790948689	0.00711201597005129
1322	0.139609962701797	-1.17369759082794	-19.4866237640381	0.00451462110504508	-0.00587495695799589	0.000618529506027699	0.00808603875339031
1323	-1.1590873003006	0.124999612569809	-20.1359710693359	0.00191722682211548	-0.000680167751852423	-0.000355493422830477	-0.00360223650932312
1324	0.788958609104156	-0.52434903383255	-19.2268829345703	-0.0149658378213644	-0.00132951640989631	0.00289124972186983	0.00418994715437293
1325	0.139609962701797	0.774348258972168	-19.8112964630127	-0.0195112787187099	0.00191722682211548	-0.00555028254166245	0.00516396993771195
1326	1.43830716609955	-0.849023342132568	-19.8112964630127	0.00418994715437293	-0.00425158534198999	0.00159255252219737	0.0126314787194133
1327	-0.509738683700562	0.774348258972168	-20.3957118988037	0.01100810803473	-0.00555028254166245	-0.00230353930965066	0.00613799272105098
1328	0.788958609104156	-0.849023342132568	-19.8762321472168	0.0113327819854021	-0.00425158534198999	0.00516396993771195	0.0100340843200684
1329	-1.1590873003006	0.124999612569809	-20.0710372924805	0.00354059832170606	-0.000680167751852423	0.00418994715437293	0.00126787810586393
1330	-0.509738683700562	-0.52434903383255	-19.7463626861572	-0.00425158534198999	0.00159255252219737	-0.00100484199356288	0.00386527273803949
1331	-1.80843591690063	-0.52434903383255	-19.4866237640381	-0.0139918150380254	-0.00847235135734081	-0.00847235135734081	0.00841071270406246
1332	-1.1590873003006	-0.52434903383255	-19.5515575408936	-0.0188619289547205	0.00451462110504508	-0.00425158534198999	0.00613799272105098
1333	-0.509738683700562	-0.199674710631371	-20.1359710693359	-0.00425158534198999	-0.00100484199356288	0.000293855206109583	0.0123068047687411
1334	-0.509738683700562	-0.52434903383255	-19.421688079834	-0.0026282137259841	0.00256657530553639	-0.000680167751852423	0.0217223595827818
1335	0.139609962701797	0.449673920869827	-19.7463626861572	-0.00165419070981443	0.00613799272105098	-0.00392691092565656	0.00516396993771195
1336	0.788958609104156	-0.52434903383255	-19.6164932250977	0.0100340843200684	-0.00360223650932312	-0.00230353930965066	0.0152288740500808
1337	0.788958609104156	0.449673920869827	-19.7463626861572	-0.00717365415766835	-0.00230353930965066	-0.00652430532500148	0.01100810803473
1338	0.788958609104156	-0.52434903383255	-19.7463626861572	0.0126314787194133	0.00646266713738441	0.00159255252219737	0.00516396993771195
1339	2.73700451850891	-0.849023342132568	-19.7463626861572	0.00256657530553639	0.00191722682211548	0.000943203864153475	0.00516396993771195
1340	1.43830716609955	-0.199674710631371	-19.8762321472168	0.0106834331527352	0.00386527273803949	-0.00392691092565656	-0.0120437685400248
1341	2.08765578269958	-0.52434903383255	-19.1619491577148	0.0103587592020631	0.0022419011220336	-0.00425158534198999	0.0207483377307653
1342	1.43830716609955	-0.52434903383255	-19.6814270019531	0.00808603875339031	0.000943203864153475	-0.00587495695799589	0.00646266713738441
1343	-1.1590873003006	-0.52434903383255	-19.6814270019531	0.0145795252174139	-0.00360223650932312	-0.0159398596733809	0.025618452578783
1344	0.788958609104156	-0.199674710631371	-20.0710372924805	0.00516396993771195	0.00256657530553639	0.00289124972186983	-0.00132951640989631
1345	0.139609962701797	-0.199674710631371	-19.8762321472168	0.00386527273803949	-0.00295288790948689	-0.00652430532500148	0.000293855206109583
1346	-0.509738683700562	0.774348258972168	-20.0061016082764	0.00451462110504508	-0.00555028254166245	-0.00295288790948689	-0.00587495695799589
1347	0.139609962701797	0.774348258972168	-19.4866237640381	0.00483929552137852	-0.00425158534198999	-0.00684897974133492	-0.0026282137259841
1348	1.43830716609955	-0.849023342132568	-19.3567523956299	0.00191722682211548	-0.00197886489331722	0.00613799272105098	-0.00295288790948689
1349	2.08765578269958	-0.199674710631371	-19.5515575408936	0.0103587592020631	0.00256657530553639	0.00159255252219737	-0.00327756232582033
1350	0.139609962701797	0.449673920869827	-20.4606456756592	-0.00847235135734081	-0.00197886489331722	-0.00684897974133492	-0.00587495695799589
1351	0.788958609104156	0.449673920869827	-20.3957118988037	-0.00230353930965066	0.00159255252219737	0.00483929552137852	-0.000680167751852423
1352	2.08765578269958	-0.849023342132568	-19.8762321472168	0.00516396993771195	0.000293855206109583	-0.00392691092565656	0.000293855206109583
1353	0.788958609104156	-0.849023342132568	-20.20090675354	0.00126787810586393	-0.00619963090866804	0.00776136433705688	-0.00879702530801296
1354	2.73700451850891	-1.82304632663727	-19.3567523956299	-0.00230353930965066	-0.00652430532500148	-0.00912170019000769	-0.00944637414067984
1355	0.788958609104156	-1.82304632663727	-19.2918186187744	-0.000680167751852423	-0.00717365415766835	0.0103587592020631	-0.0117190945893526
1356	0.139609962701797	-1.17369759082794	-19.8112964630127	0.00743668992072344	-0.00879702530801296	-0.00847235135734081	-0.0136671401560307
1357	-0.509738683700562	-1.17369759082794	-19.6164932250977	-0.00327756232582033	-0.0107450718060136	0.00321592413820326	-0.00912170019000769
1358	0.788958609104156	-1.17369759082794	-19.4866237640381	-3.08191010844894e-05	-0.0130177913233638	0.000293855206109583	-0.0104203969240189
1359	0.788958609104156	-0.199674710631371	-19.8112964630127	0.00873538758605719	0.00938473641872406	-0.000355493422830477	-0.00457625929266214
1360	-0.509738683700562	0.449673920869827	-19.6814270019531	0.0113327819854021	-3.08191010844894e-05	0.00159255252219737	-0.00327756232582033
1361	0.139609962701797	0.449673920869827	-19.421688079834	0.0116574559360743	-0.00165419070981443	-0.00132951640989631	-0.00814767740666866
1362	0.788958609104156	-0.199674710631371	-19.7463626861572	0.00970941036939621	0.000618529506027699	-0.00327756232582033	-0.00392691092565656
1363	1.43830716609955	-0.849023342132568	-19.6814270019531	0.00906006153672934	-0.00490093370899558	0.01100810803473	-0.0113944197073579
1364	0.788958609104156	-0.52434903383255	-19.6164932250977	0.00678734155371785	0.00126787810586393	-0.00132951640989631	-0.00165419070981443
1365	-0.509738683700562	-0.199674710631371	-19.6164932250977	0.0178262684494257	0.00126787810586393	0.0022419011220336	-3.08191010844894e-05
1366	-3.10713315010071	0.449673920869827	-19.6814270019531	-0.00652430532500148	-0.00197886489331722	-3.08191010844894e-05	-0.00652430532500148
1367	-0.509738683700562	-1.17369759082794	-19.2918186187744	0.01847561635077	0.00321592413820326	-0.00814767740666866	0.00646266713738441
1368	-1.1590873003006	0.124999612569809	-19.421688079834	-0.00490093370899558	0.00321592413820326	-0.00100484199356288	-0.00717365415766835
1369	-2.45778465270996	0.124999612569809	-19.8762321472168	0.00418994715437293	0.00841071270406246	0.00289124972186983	0.00483929552137852
1370	-2.45778465270996	0.449673920869827	-19.9411678314209	-0.0162645354866982	0.000618529506027699	-0.00230353930965066	-0.00587495695799589
1371	-1.80843591690063	0.449673920869827	-19.8112964630127	-0.00879702530801296	-0.00230353930965066	-0.0026282137259841	0.000293855206109583
1372	-1.1590873003006	0.449673920869827	-19.7463626861572	-0.00132951640989631	-0.00327756232582033	-0.0026282137259841	0.00743668992072344
1373	1.43830716609955	-0.849023342132568	-19.2918186187744	0.0123068047687411	-0.00295288790948689	0.00678734155371785	-0.000355493422830477
1374	1.43830716609955	-0.199674710631371	-19.8112964630127	0.00418994715437293	0.00159255252219737	0.00159255252219737	0.00581331877037883
1375	0.788958609104156	-0.52434903383255	-19.6814270019531	-0.00684897974133492	0.00191722682211548	-0.00197886489331722	-0.00327756232582033
1376	0.788958609104156	0.124999612569809	-19.8762321472168	0.00483929552137852	0.00548864435404539	-0.00100484199356288	0.00451462110504508
1377	1.43830716609955	-0.849023342132568	-19.7463626861572	0.00841071270406246	-0.00230353930965066	-0.00327756232582033	-0.000680167751852423
1378	2.08765578269958	-0.199674710631371	-19.9411678314209	-0.00555028254166245	-0.00165419070981443	-0.00847235135734081	0.00581331877037883
1379	-0.509738683700562	1.09902250766754	-19.8112964630127	-0.0130177913233638	0.0132808275520802	-0.00425158534198999	0.000943203864153475
1380	0.788958609104156	0.449673920869827	-19.8762321472168	0.0217223595827818	0.00321592413820326	-0.0110697457566857	-0.00360223650932312
1381	-0.509738683700562	0.774348258972168	-20.7853202819824	0.0217223595827818	0.000618529506027699	-0.00555028254166245	0.00678734155371785
1382	0.139609962701797	0.124999612569809	-20.0710372924805	0.0252937767654657	-0.000680167751852423	-0.0152905117720366	0.00613799272105098
1383	0.788958609104156	-0.199674710631371	-19.9411678314209	0.0252937767654657	-0.00392691092565656	0.00451462110504508	-0.00165419070981443
1384	1.43830716609955	0.449673920869827	-19.8762321472168	0.0236704051494598	0.00581331877037883	0.000618529506027699	0.00126787810586393
1385	1.43830716609955	-0.52434903383255	-19.421688079834	0.00159255252219737	0.00321592413820326	0.00289124972186983	-0.00132951640989631
1386	0.139609962701797	0.124999612569809	-19.2918186187744	-0.00555028254166245	0.000618529506027699	0.00159255252219737	0.00613799272105098
1387	1.43830716609955	-0.849023342132568	-19.6814270019531	0.00743668992072344	0.000943203864153475	-0.00165419070981443	-0.00197886489331722
1388	0.139609962701797	0.449673920869827	-19.8762321472168	-0.0026282137259841	0.00743668992072344	-0.00197886489331722	-0.000680167751852423
1389	0.788958609104156	0.124999612569809	-19.9411678314209	0.00256657530553639	-0.0026282137259841	0.00613799272105098	0.000943203864153475
1390	0.139609962701797	0.124999612569809	-19.1619491577148	-0.00165419070981443	-0.00295288790948689	-0.0026282137259841	0.00289124972186983
1391	0.788958609104156	-0.52434903383255	-19.6164932250977	-0.0026282137259841	-0.0100957229733467	-0.00814767740666866	0.00418994715437293
1392	-1.1590873003006	-0.52434903383255	-19.5515575408936	0.00159255252219737	-0.00100484199356288	0.00451462110504508	0.00159255252219737
1393	0.788958609104156	-0.849023342132568	-19.9411678314209	0.00289124972186983	-0.00587495695799589	0.000293855206109583	0.00483929552137852
1394	0.139609962701797	-0.849023342132568	-19.9411678314209	-0.000680167751852423	0.00483929552137852	-0.000355493422830477	-0.00165419070981443
1395	0.788958609104156	-1.82304632663727	-19.6164932250977	0.00613799272105098	-0.00749832857400179	-0.00392691092565656	0.00841071270406246
1396	-0.509738683700562	-0.199674710631371	-19.6164932250977	0.000293855206109583	-0.00912170019000769	-0.00327756232582033	-0.00327756232582033
1397	0.139609962701797	-1.82304632663727	-19.3567523956299	0.0210730116814375	0.000618529506027699	-0.00230353930965066	0.00938473641872406
1398	-0.509738683700562	0.124999612569809	-19.5515575408936	-0.0165892094373703	-0.00132951640989631	-0.00360223650932312	-0.00197886489331722
1399	-0.509738683700562	0.124999612569809	-19.6814270019531	0.0226963832974434	0.00483929552137852	0.00191722682211548	-0.000680167751852423
1400	0.139609962701797	0.449673920869827	-19.8762321472168	0.0126314787194133	0.00548864435404539	-0.00392691092565656	-0.00100484199356288
1401	-0.509738683700562	0.124999612569809	-19.8112964630127	0.00321592413820326	0.00289124972186983	-0.000355493422830477	0.00191722682211548
1402	-0.509738683700562	0.124999612569809	-19.2268829345703	0.00906006153672934	0.00581331877037883	-0.00814767740666866	0.000943203864153475
1403	0.788958609104156	0.124999612569809	-19.7463626861572	-0.00977104809135199	0.000618529506027699	-0.00197886489331722	0.00159255252219737
1404	-0.509738683700562	0.774348258972168	-19.5515575408936	-0.00327756232582033	0.00743668992072344	0.000293855206109583	-0.00360223650932312
1405	-1.1590873003006	0.449673920869827	-19.9411678314209	-0.0188619289547205	0.00159255252219737	0.000293855206109583	-0.0107450718060136
1406	-0.509738683700562	-0.849023342132568	-19.1619491577148	0.011982130818069	-0.000355493422830477	-0.00230353930965066	-0.00879702530801296
1407	-2.45778465270996	-0.199674710631371	-19.8762321472168	0.00646266713738441	-0.00132951640989631	-0.00717365415766835	-0.00230353930965066
1408	-2.45778465270996	0.449673920869827	-19.8762321472168	-0.0165892094373703	0.00841071270406246	-0.00230353930965066	-0.00977104809135199
1409	-3.10713315010071	-0.199674710631371	-20.0061016082764	-0.00619963090866804	0.00483929552137852	0.00159255252219737	-0.0123684434220195
1410	-1.1590873003006	-0.849023342132568	-19.3567523956299	0.00159255252219737	0.00256657530553639	-0.00879702530801296	-0.00912170019000769
1411	0.139609962701797	-0.52434903383255	-19.421688079834	-0.0113944197073579	0.0022419011220336	-0.000355493422830477	-0.00717365415766835
1412	-0.509738683700562	-0.52434903383255	-19.6164932250977	-0.00457625929266214	0.00191722682211548	-0.00425158534198999	-0.00587495695799589
1413	-1.1590873003006	0.449673920869827	-20.0061016082764	0.00321592413820326	-0.0026282137259841	0.00483929552137852	-0.0100957229733467
1414	-1.1590873003006	0.124999612569809	-19.6814270019531	-0.00977104809135199	0.00873538758605719	0.000293855206109583	-0.00847235135734081
1415	1.43830716609955	0.124999612569809	-19.6814270019531	-0.00132951640989631	0.00613799272105098	0.00451462110504508	-0.00619963090866804
1416	0.788958609104156	-0.52434903383255	-19.3567523956299	-0.0123684434220195	-0.00165419070981443	-0.00197886489331722	-0.00490093370899558
1417	2.73700451850891	-0.52434903383255	-19.7463626861572	0.00483929552137852	0.00483929552137852	-0.000355493422830477	-3.08191010844894e-05
1418	0.139609962701797	0.449673920869827	-20.5255813598633	-0.00652430532500148	-0.00327756232582033	0.00418994715437293	-0.00717365415766835
1419	0.139609962701797	0.124999612569809	-20.0061016082764	-0.00652430532500148	0.00256657530553639	0.00418994715437293	0.00289124972186983
1420	0.788958609104156	-0.199674710631371	-19.8762321472168	0.00386527273803949	0.00906006153672934	-0.00165419070981443	-0.00100484199356288
1421	1.43830716609955	-0.52434903383255	-19.7463626861572	-0.00522560812532902	0.000293855206109583	-0.00619963090866804	-0.00327756232582033
1422	0.139609962701797	0.774348258972168	-19.8112964630127	-0.00132951640989631	0.00970941036939621	-0.00327756232582033	-3.08191010844894e-05
1423	-1.1590873003006	0.774348258972168	-19.8762321472168	-0.000355493422830477	-0.00132951640989631	-0.0133424662053585	0.00938473641872406
1424	-1.1590873003006	0.449673920869827	-20.1359710693359	-0.00912170019000769	0.00256657530553639	-0.00425158534198999	0.00548864435404539
1425	-0.509738683700562	0.449673920869827	-20.5905151367188	0.000293855206109583	0.00776136433705688	-0.00587495695799589	0.000618529506027699
1426	1.43830716609955	-0.849023342132568	-19.6814270019531	0.00906006153672934	0.00646266713738441	-0.00814767740666866	-0.000355493422830477
1427	-0.509738683700562	0.124999612569809	-19.7463626861572	0.013930176384747	-0.00165419070981443	-0.00197886489331722	0.00646266713738441
1428	0.788958609104156	0.124999612569809	-19.5515575408936	0.01100810803473	0.000293855206109583	0.00516396993771195	-0.00100484199356288
1429	0.788958609104156	-0.849023342132568	-19.421688079834	-0.00360223650932312	-0.00327756232582033	0.00289124972186983	0.00548864435404539
1430	2.08765578269958	-0.52434903383255	-19.6814270019531	-0.00132951640989631	0.00548864435404539	-0.00392691092565656	0.00126787810586393
1431	0.139609962701797	-1.17369759082794	-19.6164932250977	-0.0143164889886975	-0.00425158534198999	-0.000680167751852423	0.00386527273803949
1432	2.73700451850891	-1.4983719587326	-19.0970134735107	0.0285405199974775	-0.00392691092565656	0.00256657530553639	0.00581331877037883
1433	0.788958609104156	-0.52434903383255	-19.8112964630127	-0.0133424662053585	-0.00165419070981443	0.00191722682211548	0.00418994715437293
1434	1.43830716609955	-0.52434903383255	-19.6814270019531	-0.00165419070981443	-0.0026282137259841	-0.00717365415766835	-3.08191010844894e-05
1435	-1.80843591690063	-0.52434903383255	-19.4866237640381	0.00873538758605719	-0.00392691092565656	0.00483929552137852	0.00451462110504508
1436	1.43830716609955	-1.4983719587326	-19.4866237640381	-0.00522560812532902	-0.00425158534198999	0.00289124972186983	0.0162028968334198
1437	-0.509738683700562	0.124999612569809	-20.0710372924805	-0.00782300252467394	-0.000355493422830477	-0.00100484199356288	0.0022419011220336
1438	-0.509738683700562	-0.199674710631371	-19.5515575408936	0.00678734155371785	0.00613799272105098	-0.00100484199356288	0.00808603875339031
1439	1.43830716609955	-0.849023342132568	-19.6164932250977	0.0188002903014421	0.00743668992072344	0.000618529506027699	-0.00327756232582033
1440	-0.509738683700562	-0.849023342132568	-19.4866237640381	-0.00652430532500148	0.00386527273803949	-0.00717365415766835	0.00743668992072344
1441	2.08765578269958	-0.849023342132568	-19.2918186187744	0.00289124972186983	0.00256657530553639	0.00159255252219737	-0.00165419070981443
1442	0.139609962701797	-1.4983719587326	-19.6814270019531	-0.000680167751852423	0.00418994715437293	-0.00490093370899558	0.00321592413820326
1443	0.139609962701797	0.449673920869827	-19.8762321472168	0.00159255252219737	-0.000680167751852423	-0.00360223650932312	0.00581331877037883
1444	-1.80843591690063	0.449673920869827	-19.6814270019531	0.00386527273803949	0.0103587592020631	0.00581331877037883	0.01100810803473
1445	-1.1590873003006	0.124999612569809	-19.8112964630127	-0.00684897974133492	0.00841071270406246	-0.0104203969240189	0.00646266713738441
1446	-1.1590873003006	-0.199674710631371	-19.0320796966553	0.00126787810586393	0.00256657530553639	-3.08191010844894e-05	0.00451462110504508
1447	-2.45778465270996	0.124999612569809	-19.4866237640381	-0.0104203969240189	0.00711201597005129	-0.00327756232582033	0.00711201597005129
1448	-1.80843591690063	-0.199674710631371	-20.0710372924805	-0.00847235135734081	0.00126787810586393	0.0100340843200684	0.00354059832170606
1449	0.139609962701797	-0.52434903383255	-19.7463626861572	-0.00132951640989631	0.0103587592020631	-0.00814767740666866	0.00289124972186983
1450	0.139609962701797	-0.52434903383255	-19.6814270019531	0.00321592413820326	-0.000680167751852423	0.00613799272105098	0.0022419011220336
1451	0.788958609104156	-0.849023342132568	-19.4866237640381	0.000943203864153475	0.000293855206109583	-0.00847235135734081	0.00841071270406246
1452	1.43830716609955	-0.52434903383255	-19.6164932250977	0.00646266713738441	0.00451462110504508	-0.00360223650932312	-0.00522560812532902
1453	-1.1590873003006	-0.199674710631371	-19.2268829345703	0.0126314787194133	0.011982130818069	0.00516396993771195	0.00516396993771195
1454	0.788958609104156	-0.849023342132568	-19.6164932250977	0.00418994715437293	0.00906006153672934	0.000943203864153475	0.00776136433705688
1455	-0.509738683700562	0.449673920869827	-20.2658405303955	0.0136055024340749	0.00970941036939621	-0.00977104809135199	0.0022419011220336
1456	2.08765578269958	-0.199674710631371	-20.4606456756592	-0.00360223650932312	0.00126787810586393	-0.0130177913233638	-0.000680167751852423
1457	-0.509738683700562	0.774348258972168	-19.9411678314209	0.012956153601408	0.00776136433705688	-0.0133424662053585	-0.00327756232582033
1458	2.73700451850891	-0.199674710631371	-19.7463626861572	0.00711201597005129	0.0022419011220336	-0.00295288790948689	-0.00490093370899558
1459	0.788958609104156	-0.199674710631371	-19.8112964630127	-0.0130177913233638	0.0152288740500808	0.00126787810586393	-0.00230353930965066
1460	0.788958609104156	0.124999612569809	-20.0061016082764	-0.00295288790948689	0.00418994715437293	-0.0100957229733467	-0.000680167751852423
1461	0.788958609104156	0.774348258972168	-20.1359710693359	-0.00197886489331722	0.00613799272105098	-0.0117190945893526	-0.00327756232582033
1462	1.43830716609955	-1.17369759082794	-20.0710372924805	-0.00814767740666866	-0.00132951640989631	-3.08191010844894e-05	0.00191722682211548
1463	0.788958609104156	-0.199674710631371	-19.6814270019531	-0.0110697457566857	0.00483929552137852	-0.00652430532500148	-0.00652430532500148
1464	0.788958609104156	-0.849023342132568	-19.3567523956299	-0.00652430532500148	0.00126787810586393	-0.00230353930965066	-0.00457625929266214
1465	0.139609962701797	0.124999612569809	-19.2918186187744	-0.00295288790948689	-0.0026282137259841	-0.00425158534198999	-0.00782300252467394
1466	-0.509738683700562	0.449673920869827	-19.6814270019531	-0.00197886489331722	-0.00327756232582033	-0.00360223650932312	-0.00782300252467394
1467	0.139609962701797	0.124999612569809	-19.6814270019531	-0.000355493422830477	-0.000680167751852423	-0.0104203969240189	-0.00619963090866804
1468	0.788958609104156	-1.17369759082794	-19.6164932250977	0.00386527273803949	0.00289124972186983	-0.00652430532500148	-0.00295288790948689
1469	2.08765578269958	-1.17369759082794	-19.7463626861572	0.0022419011220336	0.000293855206109583	-0.00360223650932312	-0.0126931173726916
1470	0.788958609104156	-0.849023342132568	-19.6164932250977	-0.000355493422830477	-0.0117190945893526	-0.00360223650932312	-0.000355493422830477
1471	2.08765578269958	-1.82304632663727	-19.421688079834	-0.00587495695799589	-0.00684897974133492	-0.00652430532500148	-0.00522560812532902
1472	1.43830716609955	-1.82304632663727	-19.4866237640381	0.011982130818069	-0.0107450718060136	-0.0136671401560307	-3.08191010844894e-05
1473	2.08765578269958	-2.14772057533264	-19.5515575408936	0.00711201597005129	-0.00555028254166245	-0.0120437685400248	-0.000680167751852423
1474	0.788958609104156	-1.4983719587326	-19.5515575408936	0.00548864435404539	0.000618529506027699	-3.08191010844894e-05	0.000618529506027699
1475	0.139609962701797	-1.17369759082794	-19.5515575408936	-0.00847235135734081	-0.00717365415766835	-0.0107450718060136	-0.00944637414067984
1476	-0.509738683700562	0.449673920869827	-19.6814270019531	0.000618529506027699	-0.00360223650932312	0.00516396993771195	-0.00555028254166245
1477	0.139609962701797	-0.52434903383255	-19.2268829345703	0.012956153601408	-0.0026282137259841	-0.00360223650932312	-0.00847235135734081
1478	1.43830716609955	-0.199674710631371	-19.5515575408936	-0.00977104809135199	-0.000680167751852423	-0.000680167751852423	-0.00619963090866804
1479	-0.509738683700562	0.449673920869827	-19.8112964630127	0.000943203864153475	-0.000680167751852423	-0.00619963090866804	-0.00100484199356288
1480	-0.509738683700562	0.449673920869827	-19.3567523956299	0.0022419011220336	0.00483929552137852	0.00581331877037883	-0.00360223650932312
1481	-1.1590873003006	0.449673920869827	-19.6814270019531	-0.0026282137259841	0.000943203864153475	-0.0126931173726916	-0.00100484199356288
1482	-1.80843591690063	0.449673920869827	-19.8762321472168	0.000293855206109583	0.000943203864153475	-0.00360223650932312	0.00711201597005129
1483	-3.10713315010071	0.124999612569809	-19.7463626861572	0.00354059832170606	0.000293855206109583	-0.00717365415766835	0.00126787810586393
1484	-0.509738683700562	-0.52434903383255	-19.8762321472168	-0.00165419070981443	0.00159255252219737	0.00321592413820326	0.00289124972186983
1485	-3.10713315010071	0.774348258972168	-20.3957118988037	-0.00165419070981443	0.00678734155371785	-0.00652430532500148	-0.00165419070981443
1486	0.139609962701797	-0.849023342132568	-20.0061016082764	-0.00197886489331722	0.00354059832170606	-0.00619963090866804	0.00354059832170606
1487	-2.45778465270996	1.09902250766754	-19.6814270019531	-0.00782300252467394	-0.00684897974133492	-0.000355493422830477	0.00418994715437293
1488	-1.1590873003006	-0.52434903383255	-19.5515575408936	-0.00165419070981443	0.00483929552137852	-0.00587495695799589	0.00808603875339031
1489	-0.509738683700562	-0.199674710631371	-19.9411678314209	-0.00749832857400179	-0.00100484199356288	-0.00879702530801296	0.00581331877037883
1490	1.43830716609955	-0.52434903383255	-19.2268829345703	-0.00360223650932312	0.00743668992072344	-0.00392691092565656	-0.00165419070981443
1491	0.788958609104156	-0.199674710631371	-19.7463626861572	-0.00522560812532902	0.000943203864153475	-0.00652430532500148	-0.00814767740666866
1492	-1.1590873003006	0.774348258972168	-19.8112964630127	-0.00912170019000769	0.00126787810586393	0.00646266713738441	-0.00165419070981443
1493	-0.509738683700562	0.449673920869827	-19.9411678314209	0.00483929552137852	0.0022419011220336	-0.00879702530801296	-0.00619963090866804
1494	1.43830716609955	-0.52434903383255	-19.7463626861572	0.00906006153672934	0.00516396993771195	0.00418994715437293	-0.0026282137259841
1495	0.788958609104156	-0.52434903383255	-19.6164932250977	0.0181509424000978	0.00808603875339031	-0.00295288790948689	-3.08191010844894e-05
1496	0.139609962701797	0.774348258972168	-19.6164932250977	0.000293855206109583	0.00776136433705688	-0.00977104809135199	0.000293855206109583
1497	3.38635301589966	-0.52434903383255	-19.9411678314209	-0.00360223650932312	0.00191722682211548	-0.00295288790948689	0.00159255252219737
1498	-0.509738683700562	0.449673920869827	-20.1359710693359	0.0295145437121391	0.00159255252219737	-0.00912170019000769	-0.000680167751852423
1499	0.788958609104156	0.774348258972168	-20.1359710693359	-0.0188619289547205	0.00418994715437293	-0.000680167751852423	-0.00847235135734081
1500	-0.509738683700562	-0.52434903383255	-19.7463626861572	0.00386527273803949	0.00646266713738441	0.000943203864153475	0.00256657530553639
1501	0.788958609104156	-0.849023342132568	-19.4866237640381	-0.0149658378213644	0.000293855206109583	-0.00295288790948689	0.000618529506027699
1502	0.139609962701797	0.449673920869827	-19.3567523956299	0.00743668992072344	0.00256657530553639	-0.000680167751852423	-0.00132951640989631
1503	-0.509738683700562	0.124999612569809	-19.6164932250977	-0.000680167751852423	-0.00425158534198999	-0.00555028254166245	-0.00132951640989631
1504	0.139609962701797	0.774348258972168	-19.9411678314209	0.0217223595827818	0.01100810803473	0.000943203864153475	-0.00425158534198999
1505	0.788958609104156	-0.849023342132568	-19.6814270019531	0.00191722682211548	0.0022419011220336	-0.00392691092565656	-0.00749832857400179
1506	0.139609962701797	0.774348258972168	-19.8112964630127	0.00743668992072344	-0.00295288790948689	-0.00847235135734081	-0.00555028254166245
1507	1.43830716609955	-1.17369759082794	-19.421688079834	0.00711201597005129	-0.00490093370899558	0.00548864435404539	0.000943203864153475
1508	1.43830716609955	-1.17369759082794	-19.421688079834	-0.0133424662053585	-0.0117190945893526	-0.00327756232582033	0.000293855206109583
1509	0.788958609104156	-0.52434903383255	-19.6164932250977	-0.00327756232582033	0.00418994715437293	0.00256657530553639	-0.00684897974133492
1510	0.788958609104156	-1.17369759082794	-20.0710372924805	-0.00165419070981443	-0.00392691092565656	-0.00717365415766835	-0.00100484199356288
1511	1.43830716609955	-1.17369759082794	-19.9411678314209	0.00321592413820326	-0.0113944197073579	0.00613799272105098	0.00289124972186983
1512	3.38635301589966	-2.4723949432373	-19.7463626861572	0.00906006153672934	-0.0169138833880424	-0.00197886489331722	0.000943203864153475
1513	0.788958609104156	-1.4983719587326	-19.5515575408936	0.00483929552137852	-0.00457625929266214	-0.00392691092565656	-0.000680167751852423
1514	0.788958609104156	-0.199674710631371	-19.8112964630127	0.00289124972186983	-0.00295288790948689	-0.00197886489331722	0.00483929552137852
1515	0.788958609104156	0.449673920869827	-19.6164932250977	0.00711201597005129	-0.00522560812532902	-0.00392691092565656	-0.00295288790948689
1516	2.08765578269958	-1.4983719587326	-19.7463626861572	-0.00490093370899558	-0.00295288790948689	-0.00619963090866804	0.0022419011220336
1517	-0.509738683700562	1.09902250766754	-19.9411678314209	-0.00717365415766835	0.00776136433705688	-0.00132951640989631	-0.000680167751852423
1518	0.139609962701797	-0.52434903383255	-19.5515575408936	0.00354059832170606	0.00776136433705688	-0.00587495695799589	-0.00327756232582033
1519	0.139609962701797	-0.199674710631371	-19.0320796966553	-0.000680167751852423	0.00808603875339031	0.00386527273803949	-0.00977104809135199
1520	-1.1590873003006	0.449673920869827	-19.5515575408936	-0.00944637414067984	0.00906006153672934	0.00581331877037883	0.00418994715437293
1521	-0.509738683700562	1.09902250766754	-19.4866237640381	-0.00749832857400179	0.000618529506027699	-0.00490093370899558	0.000618529506027699
1522	-1.80843591690063	0.774348258972168	-20.3957118988037	0.00418994715437293	-3.08191010844894e-05	-0.00717365415766835	0.0022419011220336
1523	-0.509738683700562	0.449673920869827	-19.8762321472168	0.00126787810586393	0.00256657530553639	0.00354059832170606	0.00126787810586393
1524	-1.1590873003006	-0.199674710631371	-19.6164932250977	0.00321592413820326	0.0100340843200684	0.00613799272105098	-0.000680167751852423
1525	-1.1590873003006	-0.52434903383255	-19.9411678314209	-0.0201606266200542	0.00776136433705688	-0.00717365415766835	0.00841071270406246
1526	-3.10713315010071	0.774348258972168	-19.5515575408936	-0.00912170019000769	0.00256657530553639	-0.00522560812532902	-0.000680167751852423
1527	0.788958609104156	-0.52434903383255	-19.2268829345703	-0.00847235135734081	-0.000680167751852423	0.000618529506027699	0.00386527273803949
1528	0.788958609104156	-0.199674710631371	-19.6164932250977	-0.00360223650932312	0.0022419011220336	0.00386527273803949	0.00548864435404539
1529	0.788958609104156	-0.52434903383255	-19.6814270019531	0.00938473641872406	0.00386527273803949	-0.00360223650932312	0.00516396993771195
1530	0.139609962701797	0.124999612569809	-19.6814270019531	0.00191722682211548	0.00321592413820326	0.00841071270406246	-0.000680167751852423
1531	1.43830716609955	-1.17369759082794	-19.421688079834	0.00581331877037883	-0.00295288790948689	-0.00490093370899558	0.000293855206109583
1532	0.788958609104156	0.774348258972168	-19.6814270019531	0.01847561635077	-0.00912170019000769	0.00451462110504508	0.00126787810586393
1533	0.788958609104156	-0.849023342132568	-18.707405090332	-0.0136671401560307	0.0022419011220336	0.00126787810586393	0.00581331877037883
1534	0.788958609104156	-0.52434903383255	-19.0320796966553	0.00516396993771195	0.00321592413820326	0.00548864435404539	0.000293855206109583
1535	-1.1590873003006	0.124999612569809	-19.9411678314209	-0.00782300252467394	0.000618529506027699	-0.00100484199356288	-0.00100484199356288
1536	2.73700451850891	-0.199674710631371	-19.8762321472168	-0.0100957229733467	-0.00652430532500148	-0.00490093370899558	-0.00230353930965066
1537	-0.509738683700562	0.124999612569809	-20.0061016082764	-0.00684897974133492	-0.00360223650932312	-0.00425158534198999	-0.00327756232582033
1538	2.08765578269958	-0.849023342132568	-19.7463626861572	0.00873538758605719	-0.000680167751852423	-0.00165419070981443	0.00289124972186983
1539	1.43830716609955	0.124999612569809	-19.6164932250977	0.0145795252174139	0.00321592413820326	0.00289124972186983	-3.08191010844894e-05
1540	2.08765578269958	0.449673920869827	-19.8112964630127	0.0113327819854021	-0.00684897974133492	-0.00490093370899558	0.00678734155371785
1541	0.788958609104156	0.124999612569809	-20.1359710693359	-0.00230353930965066	0.00451462110504508	-0.00912170019000769	-0.00100484199356288
1542	1.43830716609955	-0.849023342132568	-19.421688079834	0.000293855206109583	-0.000680167751852423	-0.000355493422830477	0.00743668992072344
1543	0.788958609104156	-0.199674710631371	-19.2268829345703	0.00743668992072344	0.0100340843200684	-0.00587495695799589	0.00418994715437293
1544	2.73700451850891	-0.52434903383255	-19.5515575408936	0.00191722682211548	-0.000355493422830477	-0.00814767740666866	0.00581331877037883
1545	-0.509738683700562	0.449673920869827	-19.8112964630127	-0.0156151866540313	0.00548864435404539	-0.00555028254166245	0.00191722682211548
1546	1.43830716609955	0.124999612569809	-19.4866237640381	0.000293855206109583	0.00191722682211548	-0.0126931173726916	0.00906006153672934
1547	0.139609962701797	0.124999612569809	-19.9411678314209	0.00418994715437293	-0.00295288790948689	0.00386527273803949	0.0158782228827477
1548	0.788958609104156	-1.17369759082794	-19.7463626861572	0.00451462110504508	0.00743668992072344	0.000293855206109583	0.00126787810586393
1549	1.43830716609955	-0.849023342132568	-19.5515575408936	0.000293855206109583	0.00711201597005129	0.000293855206109583	-0.00490093370899558
1550	0.788958609104156	-1.82304632663727	-19.6814270019531	0.00581331877037883	0.00613799272105098	0.00711201597005129	0.00159255252219737
1551	2.08765578269958	-1.82304632663727	-19.4866237640381	-0.00490093370899558	0.0022419011220336	-0.00230353930965066	0.00126787810586393
1552	0.788958609104156	-1.82304632663727	-19.2268829345703	0.00289124972186983	-0.00522560812532902	-0.00457625929266214	0.00418994715437293
1553	1.43830716609955	-2.14772057533264	-19.6164932250977	0.000943203864153475	0.00159255252219737	0.00159255252219737	0.000293855206109583
1554	1.43830716609955	-1.4983719587326	-19.7463626861572	0.00873538758605719	0.00289124972186983	-0.00652430532500148	-0.00555028254166245
1555	0.788958609104156	-1.17369759082794	-19.6164932250977	-0.00814767740666866	-0.00749832857400179	0.00256657530553639	0.00354059832170606
1556	0.139609962701797	0.124999612569809	-19.2268829345703	-0.00425158534198999	-0.00457625929266214	-0.00132951640989631	-0.00230353930965066
1557	1.43830716609955	-0.849023342132568	-19.3567523956299	0.00516396993771195	0.000618529506027699	-0.000355493422830477	-0.00132951640989631
1558	0.788958609104156	-0.199674710631371	-19.2918186187744	0.00938473641872406	0.00451462110504508	0.000293855206109583	-3.08191010844894e-05
1559	-0.509738683700562	0.449673920869827	-19.6814270019531	0.00613799272105098	0.00938473641872406	-0.00912170019000769	-0.00879702530801296
1560	-1.1590873003006	0.774348258972168	-19.8112964630127	-0.00847235135734081	0.00289124972186983	-3.08191010844894e-05	-0.00717365415766835
1561	-1.1590873003006	0.124999612569809	-19.9411678314209	-0.00522560812532902	0.00289124972186983	-0.00944637414067984	-0.00295288790948689
1562	-1.1590873003006	0.774348258972168	-19.9411678314209	0.000618529506027699	0.00743668992072344	-0.00360223650932312	-0.00490093370899558
1563	-1.1590873003006	-0.52434903383255	-19.4866237640381	-0.0165892094373703	0.00321592413820326	-0.0104203969240189	-0.00392691092565656
1564	-1.80843591690063	-0.199674710631371	-18.9671440124512	0.00743668992072344	0.00451462110504508	-0.00132951640989631	-0.0130177913233638
1565	-1.80843591690063	-0.849023342132568	-19.2918186187744	-0.00879702530801296	0.00159255252219737	0.00451462110504508	-0.000355493422830477
1566	-2.45778465270996	0.449673920869827	-19.8762321472168	-0.00555028254166245	0.00808603875339031	-0.00717365415766835	-0.00132951640989631
1567	-0.509738683700562	-0.199674710631371	-19.6164932250977	-0.00425158534198999	0.00191722682211548	0.000943203864153475	-0.00619963090866804
1568	0.788958609104156	-0.199674710631371	-20.1359710693359	-0.00197886489331722	0.00451462110504508	-0.00555028254166245	-0.00360223650932312
1569	0.788958609104156	0.774348258972168	-19.8112964630127	0.00126787810586393	0.00418994715437293	-0.00197886489331722	-0.00684897974133492
1570	0.788958609104156	0.774348258972168	-19.6164932250977	-0.00197886489331722	0.00451462110504508	-0.000680167751852423	-0.00912170019000769
1571	-1.1590873003006	0.774348258972168	-19.4866237640381	-0.00717365415766835	0.00191722682211548	-0.00327756232582033	-0.0156151866540313
1572	2.73700451850891	-0.52434903383255	-19.9411678314209	-0.00619963090866804	-0.00392691092565656	-0.00132951640989631	-0.00782300252467394
1573	2.08765578269958	0.449673920869827	-19.6164932250977	0.00581331877037883	0.00581331877037883	-0.00457625929266214	-0.00619963090866804
1574	1.43830716609955	-0.52434903383255	-20.1359710693359	-0.00100484199356288	-0.00392691092565656	-0.00392691092565656	-0.00197886489331722
1575	1.43830716609955	-0.849023342132568	-19.6814270019531	0.00126787810586393	0.00418994715437293	0.00126787810586393	-0.00847235135734081
1576	0.139609962701797	0.774348258972168	-19.7463626861572	0.020423661917448	-0.00522560812532902	-0.00684897974133492	-0.000355493422830477
1577	0.788958609104156	-0.52434903383255	-19.4866237640381	-0.00197886489331722	-0.00392691092565656	-0.000680167751852423	-0.00717365415766835
1578	0.788958609104156	0.774348258972168	-20.0710372924805	0.00808603875339031	0.000943203864153475	-0.00490093370899558	-0.00652430532500148
1579	-0.509738683700562	0.449673920869827	-19.8112964630127	0.00841071270406246	0.00191722682211548	-0.00197886489331722	-0.000680167751852423
1580	-1.1590873003006	0.449673920869827	-19.5515575408936	0.0188002903014421	-0.00392691092565656	0.00321592413820326	-0.00132951640989631
1581	0.788958609104156	0.449673920869827	-19.9411678314209	0.00191722682211548	-0.00814767740666866	-3.08191010844894e-05	-0.000680167751852423
1582	-1.1590873003006	0.124999612569809	-19.8762321472168	0.00483929552137852	0.00386527273803949	0.00776136433705688	0.00711201597005129
1583	0.788958609104156	0.124999612569809	-19.6164932250977	0.00906006153672934	-0.00230353930965066	-0.00327756232582033	0.00256657530553639
1584	-0.509738683700562	0.124999612569809	-19.8762321472168	-0.00425158534198999	0.00289124972186983	0.00354059832170606	-3.08191010844894e-05
1585	2.08765578269958	-0.849023342132568	-19.8112964630127	-0.00619963090866804	-0.00587495695799589	0.000618529506027699	0.00191722682211548
1586	-0.509738683700562	0.774348258972168	-19.2918186187744	0.0149041991680861	0.0022419011220336	-0.00360223650932312	-0.00132951640989631
1587	2.08765578269958	-1.17369759082794	-18.9671440124512	0.00841071270406246	-0.00230353930965066	-0.00684897974133492	0.00711201597005129
1588	0.139609962701797	0.774348258972168	-19.8762321472168	0.00483929552137852	0.00256657530553639	0.00776136433705688	-3.08191010844894e-05
1589	-1.1590873003006	-0.849023342132568	-19.5515575408936	0.000943203864153475	0.00581331877037883	-0.00197886489331722	0.000618529506027699
1590	-0.509738683700562	-0.199674710631371	-19.6814270019531	-0.0123684434220195	-0.000680167751852423	0.00256657530553639	-0.00197886489331722
1591	-1.1590873003006	-0.849023342132568	-20.4606456756592	0.0262678004801273	-0.0120437685400248	0.000943203864153475	0.00516396993771195
1592	-1.1590873003006	-0.849023342132568	-20.3957118988037	-0.00652430532500148	-0.00230353930965066	-0.00165419070981443	0.00191722682211548
1593	1.43830716609955	-2.4723949432373	-20.2658405303955	0.0113327819854021	-0.00165419070981443	0.00289124972186983	0.00613799272105098
1594	-0.509738683700562	-0.52434903383255	-19.8762321472168	0.00483929552137852	-0.00132951640989631	0.00613799272105098	0.00256657530553639
1595	0.788958609104156	-1.17369759082794	-19.4866237640381	-0.0136671401560307	-0.00165419070981443	-0.000680167751852423	-0.000680167751852423
1596	1.43830716609955	-0.849023342132568	-19.4866237640381	-0.000355493422830477	-0.00392691092565656	-0.000355493422830477	0.000618529506027699
1597	0.788958609104156	-0.849023342132568	-19.8112964630127	-0.00684897974133492	-0.00619963090866804	-0.00425158534198999	0.000943203864153475
1598	0.139609962701797	0.449673920869827	-19.8762321472168	0.011982130818069	0.000943203864153475	-0.00847235135734081	0.00678734155371785
1599	0.139609962701797	0.774348258972168	-19.6814270019531	0.00808603875339031	0.00386527273803949	0.00451462110504508	0.00711201597005129
1600	0.139609962701797	-0.52434903383255	-19.4866237640381	0.000618529506027699	-0.00230353930965066	0.00256657530553639	0.00548864435404539
1601	-0.509738683700562	-0.52434903383255	-18.7723388671875	0.000618529506027699	-0.000680167751852423	-0.000680167751852423	-0.00457625929266214
1602	-0.509738683700562	0.449673920869827	-18.9022083282471	-0.00847235135734081	0.00516396993771195	-0.00977104809135199	0.01100810803473
1603	-1.80843591690063	0.774348258972168	-20.0710372924805	0.00516396993771195	0.00678734155371785	-0.000680167751852423	-0.00847235135734081
1604	-3.10713315010071	0.449673920869827	-19.8112964630127	-0.0146411629393697	0.00418994715437293	-0.00749832857400179	0.00581331877037883
1605	-1.1590873003006	-0.52434903383255	-19.9411678314209	-0.0100957229733467	0.00321592413820326	-0.00717365415766835	-0.00230353930965066
1606	-1.80843591690063	-0.52434903383255	-19.9411678314209	-0.0100957229733467	0.0022419011220336	0.00256657530553639	0.00321592413820326
1607	-0.509738683700562	-0.849023342132568	-19.9411678314209	-3.08191010844894e-05	-0.00327756232582033	0.000293855206109583	-0.0026282137259841
1608	-2.45778465270996	0.774348258972168	-19.5515575408936	0.00159255252219737	0.00191722682211548	-0.00165419070981443	0.000943203864153475
1609	-1.1590873003006	0.774348258972168	-20.0061016082764	0.00613799272105098	0.0126314787194133	-0.00619963090866804	-0.00230353930965066
1610	-1.1590873003006	-0.52434903383255	-19.6814270019531	-0.00197886489331722	0.00289124972186983	-0.00392691092565656	-0.00425158534198999
1611	0.139609962701797	-0.199674710631371	-19.6814270019531	-0.00587495695799589	0.00451462110504508	-0.00652430532500148	0.000293855206109583
1612	-1.1590873003006	0.774348258972168	-19.6814270019531	0.00386527273803949	0.00321592413820326	-0.00457625929266214	-0.000355493422830477
1613	0.139609962701797	0.449673920869827	-19.5515575408936	0.00678734155371785	0.0022419011220336	-0.00782300252467394	0.00191722682211548
1614	-0.509738683700562	1.09902250766754	-19.6164932250977	0.00873538758605719	0.00678734155371785	0.00354059832170606	-0.00749832857400179
1615	-0.509738683700562	0.449673920869827	-19.9411678314209	-0.0240567177534103	0.00581331877037883	0.00743668992072344	-0.00425158534198999
1616	2.08765578269958	-0.52434903383255	-19.8112964630127	-0.00100484199356288	0.00483929552137852	-0.00555028254166245	-0.0136671401560307
1617	0.788958609104156	0.449673920869827	-20.0061016082764	0.00711201597005129	-0.00295288790948689	-0.00814767740666866	0.00418994715437293
1618	0.139609962701797	0.449673920869827	-20.0710372924805	0.00711201597005129	0.00191722682211548	-0.00522560812532902	-0.00360223650932312
1619	1.43830716609955	-0.849023342132568	-19.6164932250977	-0.0100957229733467	0.00743668992072344	-0.00100484199356288	-0.000355493422830477
1620	2.73700451850891	-0.849023342132568	-19.6164932250977	0.00418994715437293	-0.00132951640989631	0.00386527273803949	-0.00977104809135199
1621	1.43830716609955	-0.849023342132568	-19.8762321472168	-0.00490093370899558	-0.00327756232582033	-0.00360223650932312	-0.00619963090866804
1622	2.08765578269958	-1.17369759082794	-19.7463626861572	-0.00230353930965066	-0.000355493422830477	-0.00425158534198999	-0.0104203969240189
1623	0.139609962701797	0.124999612569809	-19.9411678314209	-0.00295288790948689	0.000293855206109583	-0.00132951640989631	-0.00295288790948689
1624	0.139609962701797	0.449673920869827	-19.9411678314209	0.012956153601408	0.00841071270406246	0.000618529506027699	-0.00197886489331722
1625	-0.509738683700562	1.09902250766754	-19.6814270019531	0.0116574559360743	0.00159255252219737	0.00159255252219737	-0.00392691092565656
1626	2.73700451850891	-0.52434903383255	-19.8112964630127	-0.00425158534198999	0.00126787810586393	-0.00425158534198999	-0.00132951640989631
1627	-0.509738683700562	0.449673920869827	-19.8762321472168	0.000293855206109583	-0.00749832857400179	-0.0026282137259841	-0.00652430532500148
1628	-0.509738683700562	-0.199674710631371	-19.8762321472168	0.00548864435404539	-0.00912170019000769	-0.00619963090866804	0.00841071270406246
1629	0.788958609104156	-1.17369759082794	-19.6814270019531	-0.00360223650932312	-0.00457625929266214	0.000293855206109583	-0.00717365415766835
1630	0.788958609104156	-1.4983719587326	-19.6814270019531	0.0178262684494257	-0.0149658378213644	0.000618529506027699	-0.00555028254166245
1631	0.788958609104156	-1.82304632663727	-18.9671440124512	-0.00457625929266214	-0.00944637414067984	-0.000680167751852423	-0.00847235135734081
1632	-0.509738683700562	-2.14772057533264	-19.2268829345703	0.00613799272105098	-0.0110697457566857	0.0022419011220336	-0.00165419070981443
1633	0.139609962701797	-0.849023342132568	-19.8762321472168	-0.0162645354866982	-0.00977104809135199	0.00808603875339031	0.00191722682211548
1634	0.139609962701797	-0.849023342132568	-19.9411678314209	0.0178262684494257	-0.00327756232582033	0.00256657530553639	-0.000680167751852423
1635	1.43830716609955	-0.52434903383255	-19.9411678314209	0.0145795252174139	-0.0026282137259841	0.00256657530553639	-0.0113944197073579
1636	1.43830716609955	-1.17369759082794	-19.5515575408936	0.0100340843200684	-0.00490093370899558	-0.00619963090866804	0.000943203864153475
1637	-0.509738683700562	-0.199674710631371	-19.7463626861572	-0.0175632312893867	-0.00360223650932312	-0.00555028254166245	-0.000680167751852423
1638	0.139609962701797	-0.199674710631371	-18.707405090332	0.00776136433705688	0.00483929552137852	-0.000680167751852423	0.00516396993771195
1639	1.43830716609955	-0.52434903383255	-19.6164932250977	0.0239950809627771	0.00841071270406246	0.00126787810586393	-0.000355493422830477
1640	0.788958609104156	0.124999612569809	-19.7463626861572	-0.0100957229733467	0.00581331877037883	-0.00619963090866804	-0.000680167751852423
1641	1.43830716609955	-0.52434903383255	-19.6814270019531	-0.00555028254166245	0.00386527273803949	-0.00944637414067984	-3.08191010844894e-05
1642	0.139609962701797	-0.199674710631371	-18.9022083282471	-0.017887907102704	0.00159255252219737	-0.00814767740666866	0.00159255252219737
1643	0.139609962701797	-0.52434903383255	-18.7723388671875	-0.0195112787187099	0.00159255252219737	-0.0026282137259841	0.00548864435404539
1644	-3.10713315010071	-0.52434903383255	-19.421688079834	0.01100810803473	0.00808603875339031	0.000618529506027699	-0.00782300252467394
1645	-3.10713315010071	-0.199674710631371	-19.6164932250977	-0.00425158534198999	0.00354059832170606	0.000618529506027699	-0.00132951640989631
1646	-1.80843591690063	-0.849023342132568	-19.8112964630127	0.000943203864153475	-0.00197886489331722	0.00159255252219737	-0.00360223650932312
1647	-2.45778465270996	0.449673920869827	-19.8112964630127	-0.0117190945893526	0.000943203864153475	-0.0117190945893526	0.00418994715437293
1648	-1.80843591690063	-0.52434903383255	-19.4866237640381	0.00159255252219737	0.00516396993771195	0.000618529506027699	0.00256657530553639
1649	-1.1590873003006	-0.849023342132568	-19.4866237640381	0.00289124972186983	0.0100340843200684	-0.00457625929266214	-0.00490093370899558
1650	1.43830716609955	-0.849023342132568	-19.2268829345703	0.0106834331527352	0.00613799272105098	-0.00425158534198999	-0.00652430532500148
1651	1.43830716609955	-0.52434903383255	-19.6164932250977	0.0149041991680861	0.0022419011220336	-0.00327756232582033	-0.0133424662053585
1652	2.08765578269958	-0.52434903383255	-19.8112964630127	0.00743668992072344	0.00386527273803949	0.00321592413820326	-0.0026282137259841
1653	0.139609962701797	0.449673920869827	-19.8762321472168	0.0103587592020631	0.00159255252219737	0.000293855206109583	-0.00230353930965066
1654	1.43830716609955	-0.52434903383255	-19.5515575408936	0.00548864435404539	0.0149041991680861	-0.00684897974133492	-0.00360223650932312
1655	-1.1590873003006	0.449673920869827	-19.6164932250977	-0.0100957229733467	0.00516396993771195	-0.00295288790948689	-0.00684897974133492
1656	2.08765578269958	-0.199674710631371	-19.6164932250977	-0.00749832857400179	0.00191722682211548	-0.00425158534198999	-0.00327756232582033
1657	-0.509738683700562	0.449673920869827	-19.9411678314209	0.00841071270406246	0.00646266713738441	-0.00522560812532902	-0.00684897974133492
1658	1.43830716609955	-0.849023342132568	-19.9411678314209	-0.00230353930965066	0.000943203864153475	-0.00879702530801296	-0.00392691092565656
1659	0.788958609104156	-0.199674710631371	-20.1359710693359	-0.0120437685400248	0.000618529506027699	0.00873538758605719	-0.00619963090866804
1660	0.139609962701797	0.124999612569809	-19.9411678314209	-0.000355493422830477	0.0022419011220336	0.00581331877037883	-0.00912170019000769
1661	0.139609962701797	0.449673920869827	-20.0061016082764	0.0168522447347641	0.00354059832170606	0.00256657530553639	0.000618529506027699
1662	1.43830716609955	-0.52434903383255	-19.6164932250977	-0.00457625929266214	0.000943203864153475	-0.00230353930965066	-3.08191010844894e-05
1663	2.08765578269958	-0.199674710631371	-19.6164932250977	0.00906006153672934	0.00191722682211548	-0.000355493422830477	-0.0026282137259841
1664	0.788958609104156	-1.17369759082794	-19.8112964630127	0.0022419011220336	0.00808603875339031	0.00126787810586393	0.00483929552137852
1665	0.788958609104156	0.124999612569809	-19.9411678314209	-0.00490093370899558	0.00743668992072344	-0.000355493422830477	-0.00782300252467394
1666	1.43830716609955	-0.52434903383255	-19.5515575408936	-0.00522560812532902	0.000293855206109583	0.000618529506027699	0.00548864435404539
1667	-0.509738683700562	-0.199674710631371	-19.6814270019531	-0.00327756232582033	0.00873538758605719	-0.00717365415766835	0.000293855206109583
1668	0.788958609104156	-0.849023342132568	-19.2918186187744	-0.00392691092565656	0.000618529506027699	0.00191722682211548	0.00191722682211548
1669	1.43830716609955	-1.17369759082794	-19.2918186187744	0.00159255252219737	0.00776136433705688	0.00711201597005129	-0.00327756232582033
1670	0.139609962701797	-0.849023342132568	-19.9411678314209	-0.00490093370899558	-0.00490093370899558	-0.00197886489331722	-0.00619963090866804
1671	1.43830716609955	-1.82304632663727	-19.6814270019531	-0.00490093370899558	-0.00457625929266214	-0.0026282137259841	0.00451462110504508
1672	1.43830716609955	-1.82304632663727	-19.5515575408936	-0.00782300252467394	0.000618529506027699	0.00159255252219737	0.00418994715437293
1673	1.43830716609955	-2.14772057533264	-19.2268829345703	0.0171769186854362	-0.00619963090866804	-0.00327756232582033	0.00451462110504508
1674	0.139609962701797	-1.82304632663727	-19.2918186187744	-0.00457625929266214	-0.000680167751852423	-0.00555028254166245	0.00646266713738441
1675	0.139609962701797	-0.849023342132568	-19.5515575408936	0.00938473641872406	0.000618529506027699	-0.000355493422830477	-0.00392691092565656
1676	2.08765578269958	-1.4983719587326	-19.7463626861572	-0.000680167751852423	-0.00587495695799589	0.00321592413820326	0.011982130818069
1677	-0.509738683700562	-0.199674710631371	-19.9411678314209	0.0171769186854362	-0.00132951640989631	0.000618529506027699	0.00873538758605719
1678	1.43830716609955	-0.849023342132568	-19.5515575408936	0.0175015944987535	0.000943203864153475	0.00841071270406246	0.00516396993771195
1679	0.788958609104156	-0.199674710631371	-19.5515575408936	0.0103587592020631	0.0100340843200684	-0.000355493422830477	0.0100340843200684
1680	2.73700451850891	-0.849023342132568	-19.9411678314209	0.00906006153672934	0.00776136433705688	-3.08191010844894e-05	0.0100340843200684
1681	0.788958609104156	-0.199674710631371	-19.2918186187744	-0.00749832857400179	0.00581331877037883	-0.00619963090866804	0.00126787810586393
1682	0.788958609104156	-0.849023342132568	-19.6814270019531	-0.00652430532500148	-0.00490093370899558	-0.0156151866540313	0.01100810803473
1683	-1.1590873003006	1.4236968755722	-19.6814270019531	-0.00619963090866804	0.000293855206109583	-0.00165419070981443	-0.00132951640989631
1684	-1.1590873003006	-0.52434903383255	-19.4866237640381	0.00386527273803949	0.000618529506027699	-0.00132951640989631	-0.00197886489331722
1685	-3.10713315010071	0.449673920869827	-19.6164932250977	-0.00230353930965066	0.00126787810586393	-0.00197886489331722	-0.000355493422830477
1686	-1.1590873003006	-0.52434903383255	-19.4866237640381	0.00776136433705688	-0.000680167751852423	-0.00522560812532902	0.00126787810586393
1687	-2.45778465270996	0.124999612569809	-19.4866237640381	-0.00652430532500148	0.00646266713738441	-0.00912170019000769	0.00418994715437293
1688	-0.509738683700562	-0.52434903383255	-19.6164932250977	0.000943203864153475	0.000618529506027699	0.00483929552137852	0.00970941036939621
1689	-0.509738683700562	-0.849023342132568	-19.8762321472168	-0.0104203969240189	0.00516396993771195	0.00548864435404539	0.00289124972186983
1690	-1.80843591690063	0.449673920869827	-19.6814270019531	-0.00717365415766835	0.00451462110504508	-0.00522560812532902	0.000618529506027699
1691	-1.1590873003006	0.124999612569809	-19.8762321472168	-0.00814767740666866	0.0022419011220336	-0.00165419070981443	-0.00522560812532902
1692	2.08765578269958	-0.849023342132568	-19.5515575408936	0.00418994715437293	0.000943203864153475	-0.0143164889886975	0.00126787810586393
1693	2.08765578269958	-0.52434903383255	-19.1619491577148	-0.00100484199356288	0.00418994715437293	-0.000355493422830477	-3.08191010844894e-05
1694	1.43830716609955	-0.199674710631371	-19.6814270019531	0.00516396993771195	-0.000680167751852423	0.00386527273803949	-0.00327756232582033
1695	0.788958609104156	0.449673920869827	-19.6814270019531	0.0149041991680861	-0.00197886489331722	-0.0185372550040483	-0.00749832857400179
1696	0.139609962701797	0.774348258972168	-19.8112964630127	-0.00619963090866804	-0.00100484199356288	0.000618529506027699	-0.00197886489331722
1697	0.139609962701797	0.124999612569809	-19.6164932250977	0.00646266713738441	-0.00100484199356288	-0.0104203969240189	0.0022419011220336
1698	1.43830716609955	-0.52434903383255	-19.5515575408936	0.00256657530553639	0.00354059832170606	0.00159255252219737	-0.00782300252467394
1699	0.788958609104156	-0.52434903383255	-19.4866237640381	-0.000355493422830477	0.00451462110504508	0.00613799272105098	0.00354059832170606
1700	0.788958609104156	0.124999612569809	-20.20090675354	0.00321592413820326	-0.00295288790948689	-0.0123684434220195	0.00418994715437293
1701	0.139609962701797	0.449673920869827	-20.1359710693359	0.00581331877037883	0.00418994715437293	-0.00847235135734081	-0.00230353930965066
1702	2.08765578269958	-0.849023342132568	-19.8112964630127	-0.00912170019000769	-0.000680167751852423	0.000618529506027699	0.0100340843200684
1703	0.788958609104156	-0.849023342132568	-19.2918186187744	0.00938473641872406	0.00613799272105098	0.00126787810586393	0.00159255252219737
1704	1.43830716609955	-0.849023342132568	-19.6164932250977	0.00873538758605719	0.00191722682211548	0.0022419011220336	0.00159255252219737
1705	-0.509738683700562	-0.52434903383255	-19.2918186187744	0.00451462110504508	0.00354059832170606	-0.00879702530801296	0.00451462110504508
1706	0.139609962701797	0.124999612569809	-20.0061016082764	0.0113327819854021	-0.00717365415766835	-0.00522560812532902	-0.00392691092565656
1707	-0.509738683700562	-0.199674710631371	-19.7463626861572	-0.0126931173726916	-0.00230353930965066	-0.000355493422830477	0.00581331877037883
1708	2.08765578269958	-0.849023342132568	-19.6164932250977	0.00970941036939621	-0.00555028254166245	-0.00652430532500148	0.00418994715437293
1709	0.788958609104156	0.774348258972168	-19.2268829345703	0.0126314787194133	0.00581331877037883	0.00776136433705688	0.00126787810586393
1710	-0.509738683700562	-0.199674710631371	-19.1619491577148	-0.00619963090866804	0.000293855206109583	-0.00814767740666866	-0.00425158534198999
1711	0.139609962701797	0.774348258972168	-19.5515575408936	-0.00749832857400179	0.00548864435404539	-0.000355493422830477	-0.00847235135734081
1712	0.139609962701797	0.124999612569809	-19.2918186187744	-0.00295288790948689	0.00191722682211548	0.000943203864153475	0.00321592413820326
1713	1.43830716609955	-1.4983719587326	-19.1619491577148	-0.0123684434220195	-0.000680167751852423	0.00191722682211548	-0.000680167751852423
1714	0.788958609104156	-2.14772057533264	-19.6814270019531	0.00548864435404539	-0.00522560812532902	-0.00360223650932312	0.000618529506027699
1715	0.788958609104156	-1.82304632663727	-19.4866237640381	-0.0175632312893867	0.00159255252219737	-0.00684897974133492	-0.00360223650932312
1716	-0.509738683700562	-0.849023342132568	-19.6164932250977	0.00418994715437293	-0.00555028254166245	0.00289124972186983	0.00418994715437293
1717	2.08765578269958	-1.82304632663727	-18.7723388671875	0.00678734155371785	-0.00847235135734081	-0.00879702530801296	0.00159255252219737
1718	0.788958609104156	-1.4983719587326	-19.7463626861572	-0.0126931173726916	0.00321592413820326	-3.08191010844894e-05	0.00906006153672934
1719	0.788958609104156	-0.52434903383255	-19.9411678314209	0.00418994715437293	-0.000355493422830477	0.00483929552137852	0.00159255252219737
1720	-0.509738683700562	0.124999612569809	-19.9411678314209	0.00646266713738441	0.000293855206109583	0.000293855206109583	0.0022419011220336
1721	0.139609962701797	-0.199674710631371	-19.8112964630127	-0.00457625929266214	-0.00587495695799589	-0.00327756232582033	0.00159255252219737
1722	-0.509738683700562	0.774348258972168	-19.8762321472168	0.00451462110504508	0.00354059832170606	0.00548864435404539	0.00646266713738441
1723	2.08765578269958	-0.849023342132568	-19.3567523956299	0.00743668992072344	0.00646266713738441	-0.00749832857400179	-3.08191010844894e-05
1724	0.788958609104156	0.124999612569809	-19.5515575408936	0.00581331877037883	0.00418994715437293	-0.000680167751852423	-0.00230353930965066
1725	0.788958609104156	-0.52434903383255	-19.1619491577148	0.00386527273803949	0.00808603875339031	-0.0026282137259841	0.00483929552137852
1726	-1.80843591690063	0.774348258972168	-20.0061016082764	0.00289124972186983	-0.00490093370899558	0.00191722682211548	-0.00652430532500148
1727	-1.1590873003006	-0.52434903383255	-19.5515575408936	-0.00360223650932312	0.00289124972186983	0.00126787810586393	0.0149041991680861
1728	-0.509738683700562	0.124999612569809	-19.8112964630127	0.00191722682211548	0.00191722682211548	0.00159255252219737	-0.00165419070981443
1729	-2.45778465270996	0.449673920869827	-19.5515575408936	-0.0240567177534103	0.00256657530553639	-0.00132951640989631	0.00906006153672934
1730	-3.10713315010071	0.774348258972168	-19.7463626861572	0.00970941036939621	0.00646266713738441	0.00256657530553639	0.00613799272105098
1731	-3.10713315010071	0.449673920869827	-19.8762321472168	0.00938473641872406	0.00191722682211548	-3.08191010844894e-05	-3.08191010844894e-05
1732	-1.1590873003006	0.449673920869827	-20.0061016082764	-0.0100957229733467	0.00516396993771195	-0.00327756232582033	0.00354059832170606
1733	-0.509738683700562	-0.199674710631371	-19.8112964630127	-0.0175632312893867	0.00159255252219737	-0.0026282137259841	0.0278911720961332
1734	1.43830716609955	-0.199674710631371	-19.8112964630127	-0.00652430532500148	0.00483929552137852	0.00776136433705688	0.0100340843200684
1735	2.08765578269958	-0.199674710631371	-19.5515575408936	-0.0130177913233638	0.00711201597005129	-0.00295288790948689	0.0106834331527352
1736	-0.509738683700562	0.124999612569809	-19.5515575408936	-0.00717365415766835	-0.00425158534198999	0.00451462110504508	0.00711201597005129
1737	1.43830716609955	-0.52434903383255	-19.8112964630127	-0.00165419070981443	-0.00197886489331722	0.00386527273803949	0.00548864435404539
1738	-0.509738683700562	0.124999612569809	-19.9411678314209	-0.00684897974133492	-0.00490093370899558	-0.00100484199356288	0.00743668992072344
1739	-0.509738683700562	1.09902250766754	-19.9411678314209	0.00159255252219737	0.00970941036939621	0.00938473641872406	0.0022419011220336
1740	0.139609962701797	0.124999612569809	-19.8112964630127	-0.00944637414067984	-0.00425158534198999	0.00289124972186983	0.00613799272105098
1741	0.788958609104156	0.774348258972168	-20.0061016082764	0.000618529506027699	-0.0026282137259841	0.000943203864153475	0.00191722682211548
1742	-1.1590873003006	0.449673920869827	-19.8112964630127	0.000293855206109583	-0.00230353930965066	-0.00490093370899558	0.00354059832170606
1743	0.788958609104156	0.124999612569809	-20.1359710693359	0.0136055024340749	0.00386527273803949	-0.000680167751852423	0.00483929552137852
1744	0.139609962701797	0.449673920869827	-20.3307762145996	-0.0100957229733467	0.0022419011220336	-0.00360223650932312	-0.00490093370899558
1745	2.08765578269958	-0.849023342132568	-19.6814270019531	-0.00132951640989631	0.0022419011220336	0.00841071270406246	-0.0026282137259841
1746	-0.509738683700562	0.124999612569809	-19.0970134735107	-0.0026282137259841	-0.0026282137259841	-0.00132951640989631	-0.00847235135734081
1747	2.08765578269958	-0.849023342132568	-19.5515575408936	-3.08191010844894e-05	0.00191722682211548	-0.0104203969240189	-0.00132951640989631
1748	-0.509738683700562	0.774348258972168	-19.4866237640381	-0.000680167751852423	0.00418994715437293	-0.000680167751852423	-0.00879702530801296
1749	0.788958609104156	-0.199674710631371	-20.0061016082764	0.0116574559360743	0.00581331877037883	-0.00230353930965066	-0.00522560812532902
1750	0.139609962701797	0.124999612569809	-19.7463626861572	-0.00522560812532902	-0.00490093370899558	0.00808603875339031	-0.00782300252467394
1751	0.139609962701797	-0.849023342132568	-19.5515575408936	0.00386527273803949	-0.00782300252467394	-0.00587495695799589	-0.0117190945893526
1752	-0.509738683700562	-0.849023342132568	-19.7463626861572	-0.00360223650932312	-0.00522560812532902	-0.000355493422830477	-0.00879702530801296
1753	-1.1590873003006	-0.849023342132568	-19.8112964630127	-0.00457625929266214	-0.00944637414067984	-0.00684897974133492	-0.0107450718060136
1754	0.788958609104156	-0.52434903383255	-19.4866237640381	0.0123068047687411	-0.00392691092565656	0.00386527273803949	-0.0136671401560307
1755	1.43830716609955	-2.14772057533264	-19.7463626861572	0.00289124972186983	-0.00360223650932312	0.00451462110504508	-0.00360223650932312
1756	-0.509738683700562	-1.17369759082794	-19.7463626861572	-0.0201606266200542	-0.0156151866540313	-0.00327756232582033	-0.0133424662053585
1757	1.43830716609955	-0.849023342132568	-19.5515575408936	0.000618529506027699	-0.00457625929266214	-0.0026282137259841	-0.00360223650932312
1758	0.788958609104156	0.124999612569809	-19.8762321472168	0.0230210572481155	0.00126787810586393	-0.00749832857400179	-0.00555028254166245
1759	0.139609962701797	0.124999612569809	-19.5515575408936	-0.00619963090866804	0.00808603875339031	0.00191722682211548	-0.00555028254166245
1760	1.43830716609955	-0.199674710631371	-19.2268829345703	-0.00587495695799589	0.00483929552137852	0.000293855206109583	0.0022419011220336
1761	0.139609962701797	-0.52434903383255	-19.6814270019531	-0.0026282137259841	0.00873538758605719	-0.00360223650932312	-0.00425158534198999
1762	0.139609962701797	0.449673920869827	-19.9411678314209	0.0116574559360743	0.000618529506027699	-0.00490093370899558	0.00970941036939621
1763	-1.80843591690063	0.774348258972168	-19.9411678314209	0.000293855206109583	0.00970941036939621	-0.00327756232582033	0.00159255252219737
1764	-1.80843591690063	-0.199674710631371	-19.2918186187744	-0.00165419070981443	0.000293855206109583	-0.00230353930965066	-0.00555028254166245
1765	-0.509738683700562	0.124999612569809	-19.2918186187744	-0.00814767740666866	0.000618529506027699	-0.00165419070981443	0.00159255252219737
1766	-1.80843591690063	-1.4983719587326	-19.1619491577148	-0.000355493422830477	0.00483929552137852	-0.0117190945893526	0.00483929552137852
1767	-1.80843591690063	-0.52434903383255	-19.8762321472168	-0.00944637414067984	0.00516396993771195	-0.00132951640989631	0.00711201597005129
1768	-1.80843591690063	0.449673920869827	-20.0061016082764	-0.00684897974133492	0.000618529506027699	0.000618529506027699	0.00159255252219737
1769	-2.45778465270996	-0.849023342132568	-19.5515575408936	-0.00392691092565656	0.00743668992072344	0.00386527273803949	0.00581331877037883
1770	1.43830716609955	-0.52434903383255	-19.6164932250977	-0.0100957229733467	0.00776136433705688	0.00418994715437293	0.00646266713738441
1771	1.43830716609955	-0.199674710631371	-19.6164932250977	0.00711201597005129	-0.00100484199356288	-0.00197886489331722	0.0022419011220336
1772	-1.1590873003006	0.124999612569809	-19.421688079834	0.00451462110504508	-0.00522560812532902	-0.00847235135734081	0.00678734155371785
1773	0.788958609104156	0.449673920869827	-19.7463626861572	-0.0113944197073579	0.00613799272105098	-0.00392691092565656	0.012956153601408
1774	-0.509738683700562	0.449673920869827	-19.6814270019531	-3.08191010844894e-05	0.00970941036939621	0.00776136433705688	-3.08191010844894e-05
1775	0.139609962701797	0.124999612569809	-20.1359710693359	0.0162028968334198	0.00970941036939621	0.000293855206109583	0.000943203864153475
1776	2.08765578269958	-0.199674710631371	-19.8762321472168	0.0168522447347641	0.00191722682211548	-0.00327756232582033	0.00516396993771195
1777	1.43830716609955	0.449673920869827	-20.1359710693359	0.00743668992072344	0.0022419011220336	-0.0169138833880424	0.00873538758605719
1778	0.788958609104156	1.09902250766754	-19.7463626861572	-0.00782300252467394	0.00451462110504508	-0.00619963090866804	-0.00165419070981443
1779	2.08765578269958	-0.849023342132568	-19.5515575408936	0.00354059832170606	0.00646266713738441	-0.00327756232582033	0.00516396993771195
1780	0.788958609104156	-0.849023342132568	-20.5255813598633	-0.00100484199356288	0.00581331877037883	-0.00392691092565656	-0.0026282137259841
1781	1.43830716609955	-0.849023342132568	-19.7463626861572	-0.00457625929266214	-0.00327756232582033	-0.00457625929266214	0.000293855206109583
1782	1.43830716609955	-1.17369759082794	-19.8112964630127	0.00970941036939621	0.00126787810586393	-0.00165419070981443	0.00516396993771195
1783	0.139609962701797	0.449673920869827	-19.6814270019531	-0.00425158534198999	0.000943203864153475	-0.00425158534198999	0.00321592413820326
1784	0.139609962701797	-0.199674710631371	-19.5515575408936	0.0100340843200684	0.00516396993771195	0.00418994715437293	0.00516396993771195
1785	-0.509738683700562	0.449673920869827	-19.5515575408936	0.0168522447347641	0.00548864435404539	-0.00490093370899558	0.00126787810586393
1786	2.73700451850891	-0.849023342132568	-19.7463626861572	-0.00425158534198999	-0.00327756232582033	-0.00619963090866804	0.00354059832170606
1787	0.788958609104156	0.124999612569809	-19.9411678314209	-0.000355493422830477	0.000943203864153475	0.00159255252219737	0.00841071270406246
1788	0.788958609104156	-0.199674710631371	-19.7463626861572	0.00256657530553639	-0.00327756232582033	-0.00490093370899558	-0.00457625929266214
1789	1.43830716609955	-0.199674710631371	-19.6164932250977	0.00321592413820326	-0.0162645354866982	0.0103587592020631	0.00938473641872406
1790	1.43830716609955	-2.14772057533264	-19.421688079834	-0.00587495695799589	-0.0136671401560307	-0.00749832857400179	0.0022419011220336
1791	0.788958609104156	-1.82304632663727	-19.2918186187744	-0.0110697457566857	-0.00587495695799589	-0.0104203969240189	0.00418994715437293
1792	1.43830716609955	-1.4983719587326	-19.6814270019531	-3.08191010844894e-05	-0.0175632312893867	0.00126787810586393	0.00548864435404539
1793	-0.509738683700562	-0.199674710631371	-19.9411678314209	0.00516396993771195	-0.0113944197073579	0.00321592413820326	0.00646266713738441
1794	0.139609962701797	-0.52434903383255	-19.6814270019531	0.00159255252219737	-0.00327756232582033	0.00581331877037883	-0.00587495695799589
1795	-0.509738683700562	-0.199674710631371	-19.8762321472168	-0.00684897974133492	-0.00749832857400179	0.00808603875339031	0.000618529506027699
1796	1.43830716609955	-0.849023342132568	-19.4866237640381	-0.00230353930965066	-0.00295288790948689	-0.00132951640989631	0.00126787810586393
1797	-0.509738683700562	0.124999612569809	-19.6164932250977	0.000943203864153475	-0.00782300252467394	-0.000680167751852423	0.0100340843200684
1798	1.43830716609955	-0.849023342132568	-19.5515575408936	0.0269171483814716	0.00354059832170606	0.00354059832170606	0.0223717093467712
1799	2.08765578269958	-0.199674710631371	-19.8112964630127	-0.00230353930965066	0.00159255252219737	-0.00100484199356288	0.00354059832170606
1800	0.788958609104156	-0.199674710631371	-19.8762321472168	0.00581331877037883	0.0022419011220336	0.00451462110504508	-0.0026282137259841
1801	0.788958609104156	0.124999612569809	-19.8762321472168	-0.00912170019000769	0.000293855206109583	-0.00490093370899558	0.00386527273803949
1802	-0.509738683700562	-0.52434903383255	-19.5515575408936	0.00321592413820326	-3.08191010844894e-05	0.000293855206109583	0.0162028968334198
1803	-0.509738683700562	-0.849023342132568	-19.2918186187744	-0.00230353930965066	0.000618529506027699	0.000618529506027699	0.00581331877037883
1804	-1.1590873003006	-0.199674710631371	-19.5515575408936	-0.00360223650932312	0.00483929552137852	0.00873538758605719	0.00354059832170606
1805	-3.10713315010071	0.124999612569809	-19.8112964630127	-0.0139918150380254	0.000293855206109583	-0.00457625929266214	0.00873538758605719
1806	-0.509738683700562	-0.199674710631371	-19.8112964630127	0.00126787810586393	-0.00360223650932312	-0.00717365415766835	0.00808603875339031
1807	-2.45778465270996	0.124999612569809	-19.8762321472168	-0.0152905117720366	0.00386527273803949	-3.08191010844894e-05	0.00354059832170606
1808	0.139609962701797	-0.199674710631371	-19.4866237640381	0.0126314787194133	0.00354059832170606	0.00256657530553639	0.00418994715437293
1809	2.08765578269958	-0.849023342132568	-19.3567523956299	0.0136055024340749	0.00678734155371785	0.00321592413820326	0.00354059832170606
1810	0.788958609104156	-0.849023342132568	-19.5515575408936	0.00256657530553639	0.00808603875339031	0.00289124972186983	-0.00814767740666866
1811	2.08765578269958	-0.199674710631371	-19.6164932250977	0.0126314787194133	0.00743668992072344	-0.00912170019000769	0.0207483377307653
1812	2.08765578269958	-1.17369759082794	-19.7463626861572	0.000943203864153475	0.00516396993771195	0.00159255252219737	0.0230210572481155
1813	0.139609962701797	0.774348258972168	-20.0061016082764	0.00873538758605719	0.00321592413820326	-0.0104203969240189	0.00970941036939621
1814	1.43830716609955	-0.52434903383255	-19.7463626861572	0.00678734155371785	0.00970941036939621	-0.00132951640989631	0.0116574559360743
1815	0.139609962701797	0.774348258972168	-19.9411678314209	0.0132808275520802	0.00873538758605719	-0.00879702530801296	0.0126314787194133
1816	1.43830716609955	-0.199674710631371	-19.9411678314209	0.00418994715437293	0.000293855206109583	-0.0211346503347158	-0.00490093370899558
1817	-1.1590873003006	0.774348258972168	-20.0710372924805	0.0158782228827477	0.0022419011220336	-0.00912170019000769	-0.00197886489331722
1818	2.08765578269958	-0.52434903383255	-19.8762321472168	0.00711201597005129	0.00678734155371785	-0.00749832857400179	0.000618529506027699
1819	1.43830716609955	0.449673920869827	-20.5255813598633	0.00906006153672934	0.00873538758605719	-0.00197886489331722	-0.00944637414067984
1820	-1.1590873003006	0.124999612569809	-20.20090675354	0.01100810803473	0.00613799272105098	-0.00490093370899558	-3.08191010844894e-05
1821	0.139609962701797	0.449673920869827	-20.2658405303955	0.0100340843200684	0.00126787810586393	-0.00490093370899558	-0.00132951640989631
1822	2.08765578269958	0.124999612569809	-19.6164932250977	-0.0100957229733467	0.00191722682211548	-0.00457625929266214	0.000943203864153475
1823	1.43830716609955	-0.52434903383255	-19.6164932250977	0.00678734155371785	-0.00132951640989631	-0.00587495695799589	0.000618529506027699
1824	1.43830716609955	-0.849023342132568	-19.6164932250977	-0.00165419070981443	0.00289124972186983	0.00483929552137852	-0.00360223650932312
1825	0.139609962701797	0.124999612569809	-19.4866237640381	0.00646266713738441	0.00418994715437293	-0.00100484199356288	0.00256657530553639
1826	0.788958609104156	-0.199674710631371	-19.8762321472168	0.00516396993771195	0.00613799272105098	-0.00327756232582033	0.000943203864153475
1827	0.788958609104156	-0.199674710631371	-19.6814270019531	0.011982130818069	-0.00165419070981443	-0.00684897974133492	-0.00425158534198999
1828	2.08765578269958	-1.4983719587326	-19.4866237640381	0.013930176384747	0.000618529506027699	-0.00425158534198999	0.0194496400654316
1829	1.43830716609955	-2.4723949432373	-19.5515575408936	0.00289124972186983	0.000618529506027699	-0.00749832857400179	-0.00490093370899558
1830	1.43830716609955	-1.17369759082794	-20.0061016082764	0.00613799272105098	-3.08191010844894e-05	-0.00360223650932312	-0.00652430532500148
1831	0.788958609104156	-1.82304632663727	-19.9411678314209	0.012956153601408	-0.00847235135734081	-0.0110697457566857	0.00548864435404539
1832	0.788958609104156	-1.17369759082794	-19.6164932250977	0.00613799272105098	-0.00295288790948689	-0.00587495695799589	0.00451462110504508
1833	1.43830716609955	-1.17369759082794	-18.9671440124512	-0.0107450718060136	-0.00132951640989631	-0.0130177913233638	0.00126787810586393
1834	0.788958609104156	-0.199674710631371	-19.0320796966553	-0.00457625929266214	0.00646266713738441	0.00159255252219737	-0.00847235135734081
1835	-1.1590873003006	-0.52434903383255	-19.1619491577148	0.012956153601408	0.00841071270406246	-0.00360223650932312	-0.00490093370899558
1836	0.139609962701797	0.449673920869827	-20.0061016082764	-0.0026282137259841	0.00289124972186983	-0.00587495695799589	-0.0110697457566857
1837	-1.1590873003006	-0.199674710631371	-19.6164932250977	-0.00197886489331722	0.000618529506027699	-0.00295288790948689	0.00483929552137852
1838	0.788958609104156	-0.849023342132568	-19.6814270019531	-3.08191010844894e-05	0.00386527273803949	-0.00392691092565656	0.00289124972186983
1839	-1.80843591690063	0.449673920869827	-19.7463626861572	0.0207483377307653	0.00418994715437293	0.00191722682211548	0.00386527273803949
1840	-1.1590873003006	0.449673920869827	-19.6814270019531	0.00646266713738441	0.00808603875339031	-0.00587495695799589	0.00483929552137852
1841	-3.10713315010071	0.124999612569809	-19.421688079834	-0.0159398596733809	0.00159255252219737	-0.00782300252467394	-0.00295288790948689
1842	-1.80843591690063	0.449673920869827	-20.0710372924805	-0.00165419070981443	0.000293855206109583	-0.00717365415766835	0.00776136433705688
1843	-1.1590873003006	-0.199674710631371	-19.7463626861572	-0.00425158534198999	0.00191722682211548	-0.00717365415766835	-0.00230353930965066
1844	0.788958609104156	0.124999612569809	-19.5515575408936	-0.0230826959013939	0.000618529506027699	-0.00392691092565656	0.000618529506027699
1845	-0.509738683700562	0.774348258972168	-19.7463626861572	-0.00782300252467394	0.0022419011220336	-0.000355493422830477	0.00191722682211548
1846	-0.509738683700562	0.124999612569809	-19.5515575408936	-0.00230353930965066	0.00159255252219737	-0.0113944197073579	0.0200989879667759
1847	-0.509738683700562	0.774348258972168	-19.2918186187744	-0.00587495695799589	0.00191722682211548	0.000618529506027699	-0.00652430532500148
1848	1.43830716609955	-0.849023342132568	-19.6164932250977	0.00678734155371785	0.00613799272105098	-0.00782300252467394	0.0191249661147594
1849	2.08765578269958	-0.199674710631371	-19.3567523956299	0.000293855206109583	-0.00457625929266214	0.00289124972186983	-0.00977104809135199
1850	2.08765578269958	0.449673920869827	-19.8112964630127	0.00938473641872406	-3.08191010844894e-05	0.0022419011220336	0.00451462110504508
1851	2.73700451850891	-0.199674710631371	-20.0061016082764	-0.00100484199356288	0.000293855206109583	-0.00587495695799589	-0.00230353930965066
1852	2.08765578269958	-0.199674710631371	-19.7463626861572	0.00581331877037883	0.00386527273803949	0.000293855206109583	0.0116574559360743
1853	1.43830716609955	-0.849023342132568	-19.5515575408936	0.00483929552137852	0.000943203864153475	0.00159255252219737	0.013930176384747
1854	0.139609962701797	-0.52434903383255	-19.8112964630127	-0.00522560812532902	0.00743668992072344	0.000943203864153475	-0.00230353930965066
1855	1.43830716609955	0.124999612569809	-20.0710372924805	-0.00912170019000769	-0.00555028254166245	-0.00587495695799589	-0.00425158534198999
1856	-0.509738683700562	1.4236968755722	-20.0710372924805	-3.08191010844894e-05	0.00418994715437293	-0.00295288790948689	-0.0107450718060136
1857	0.788958609104156	-0.849023342132568	-19.8112964630127	-0.000355493422830477	-0.000355493422830477	-0.00425158534198999	-0.00392691092565656
1858	0.788958609104156	-0.199674710631371	-19.9411678314209	0.00126787810586393	0.00256657530553639	-0.00490093370899558	-0.00392691092565656
1859	-1.1590873003006	0.124999612569809	-19.6164932250977	-0.0156151866540313	0.00256657530553639	0.00483929552137852	0.000293855206109583
1860	0.788958609104156	0.774348258972168	-19.5515575408936	0.0113327819854021	0.00159255252219737	0.00321592413820326	-0.00814767740666866
1861	-0.509738683700562	-0.52434903383255	-19.8762321472168	0.000618529506027699	-0.00100484199356288	-0.00912170019000769	-0.00652430532500148
1862	-0.509738683700562	0.449673920869827	-19.9411678314209	-0.000680167751852423	-0.00100484199356288	-0.00100484199356288	-0.00457625929266214
1863	0.139609962701797	0.449673920869827	-19.9411678314209	0.00711201597005129	-0.00847235135734081	0.00970941036939621	-0.00230353930965066
1864	0.139609962701797	0.124999612569809	-19.2918186187744	0.00191722682211548	-0.00197886489331722	0.00191722682211548	-0.00132951640989631
1865	-0.509738683700562	-0.52434903383255	-19.6814270019531	0.00613799272105098	-0.0133424662053585	0.00613799272105098	-0.0026282137259841
1866	3.38635301589966	-1.4983719587326	-19.3567523956299	-0.00587495695799589	0.00191722682211548	-0.0026282137259841	-0.00814767740666866
1867	0.788958609104156	0.124999612569809	-20.0710372924805	0.000943203864153475	-0.0113944197073579	0.00159255252219737	0.00126787810586393
1868	1.43830716609955	-0.199674710631371	-19.8762321472168	-0.000680167751852423	-0.00652430532500148	0.000943203864153475	-0.00392691092565656
1869	-0.509738683700562	-0.52434903383255	-19.6814270019531	-0.00327756232582033	-0.00425158534198999	0.00548864435404539	-3.08191010844894e-05
1870	0.139609962701797	-1.82304632663727	-19.6164932250977	0.00256657530553639	-0.00230353930965066	-0.00425158534198999	-0.00587495695799589
1871	0.788958609104156	-0.52434903383255	-19.6164932250977	0.000618529506027699	-0.0169138833880424	0.00743668992072344	-0.00749832857400179
1872	-0.509738683700562	-0.849023342132568	-19.4866237640381	0.00776136433705688	-0.0130177913233638	-0.0026282137259841	0.0022419011220336
1873	0.139609962701797	-0.849023342132568	-19.8762321472168	0.00354059832170606	-0.00587495695799589	0.00678734155371785	0.00191722682211548
1874	0.788958609104156	-1.82304632663727	-19.5515575408936	0.0022419011220336	-0.00587495695799589	-0.00619963090866804	-0.000680167751852423
1875	2.08765578269958	-1.4983719587326	-19.6814270019531	-0.00717365415766835	-0.0100957229733467	0.00451462110504508	-0.00490093370899558
1876	-0.509738683700562	-0.52434903383255	-19.7463626861572	0.00418994715437293	-0.00360223650932312	-0.00360223650932312	0.000943203864153475
1877	1.43830716609955	-1.17369759082794	-19.4866237640381	-0.00392691092565656	-0.00197886489331722	0.00256657530553639	-0.000680167751852423
1878	-0.509738683700562	0.124999612569809	-19.5515575408936	-0.00100484199356288	-0.000355493422830477	-3.08191010844894e-05	-0.00392691092565656
1879	0.788958609104156	0.449673920869827	-19.6164932250977	0.00516396993771195	-0.000680167751852423	0.0022419011220336	-0.00425158534198999
1880	0.139609962701797	-0.199674710631371	-19.6814270019531	0.00711201597005129	0.00159255252219737	0.00289124972186983	-0.00944637414067984
1881	0.788958609104156	-1.17369759082794	-19.6164932250977	-0.00652430532500148	0.00386527273803949	-0.00392691092565656	-0.00230353930965066
1882	-1.1590873003006	-0.199674710631371	-19.6164932250977	-0.000680167751852423	0.00191722682211548	-0.00295288790948689	-0.00684897974133492
1883	-0.509738683700562	0.449673920869827	-19.6814270019531	0.0288651939481497	0.00321592413820326	-0.00360223650932312	-0.00555028254166245
1884	-1.80843591690063	0.449673920869827	-19.6814270019531	0.00743668992072344	0.0103587592020631	-0.00230353930965066	-0.00490093370899558
1885	-1.1590873003006	0.774348258972168	-19.3567523956299	-0.0136671401560307	0.0106834331527352	0.00906006153672934	-0.0113944197073579
1886	-2.45778465270996	0.774348258972168	-20.0710372924805	-0.00522560812532902	0.00938473641872406	-0.00392691092565656	-0.0026282137259841
1887	-1.80843591690063	0.124999612569809	-19.8112964630127	-0.00717365415766835	0.00483929552137852	-0.00587495695799589	-0.00392691092565656
1888	-1.1590873003006	-0.199674710631371	-19.5515575408936	0.0152288740500808	-0.00230353930965066	0.000943203864153475	-0.00717365415766835
1889	-1.1590873003006	-0.849023342132568	-19.4866237640381	-0.0113944197073579	0.00548864435404539	-0.00457625929266214	-0.00814767740666866
1890	-1.1590873003006	-0.849023342132568	-19.421688079834	-0.00490093370899558	0.00321592413820326	-0.0126931173726916	-0.00912170019000769
1891	-0.509738683700562	-0.52434903383255	-19.2268829345703	-0.0143164889886975	0.00483929552137852	-0.00197886489331722	-0.00490093370899558
1892	0.788958609104156	-0.849023342132568	-19.6814270019531	-0.00490093370899558	0.00126787810586393	-0.00814767740666866	-0.00652430532500148
1893	-0.509738683700562	0.124999612569809	-20.0061016082764	0.0249691028147936	0.012956153601408	-0.00360223650932312	-0.00165419070981443
1894	2.08765578269958	-0.52434903383255	-19.7463626861572	0.0022419011220336	0.000293855206109583	-0.00457625929266214	-0.00555028254166245
1895	0.788958609104156	-0.199674710631371	-19.5515575408936	0.00159255252219737	0.00321592413820326	0.00256657530553639	-0.00684897974133492
1896	0.139609962701797	0.124999612569809	-19.6814270019531	0.0145795252174139	0.00483929552137852	-0.000680167751852423	-0.00425158534198999
1897	0.788958609104156	-0.52434903383255	-19.1619491577148	0.00483929552137852	0.00776136433705688	-0.00132951640989631	-0.00847235135734081
1898	-0.509738683700562	0.449673920869827	-19.8112964630127	0.0103587592020631	0.00841071270406246	-0.00912170019000769	-0.00457625929266214
1899	-1.1590873003006	-0.199674710631371	-19.8112964630127	0.0175015944987535	0.00776136433705688	-0.00522560812532902	-0.00879702530801296
1900	0.788958609104156	-0.52434903383255	-20.0710372924805	0.0188002903014421	0.00354059832170606	-0.00490093370899558	-0.00879702530801296
1901	1.43830716609955	-0.849023342132568	-19.7463626861572	-0.00652430532500148	0.00126787810586393	-0.00749832857400179	-0.00782300252467394
1902	1.43830716609955	-0.849023342132568	-19.6164932250977	-0.0175632312893867	0.00159255252219737	-0.00230353930965066	-3.08191010844894e-05
1903	0.139609962701797	0.449673920869827	-19.5515575408936	0.0175015944987535	0.00483929552137852	-0.000680167751852423	-0.00327756232582033
1904	-1.1590873003006	0.449673920869827	-20.0061016082764	0.00451462110504508	0.000618529506027699	0.01100810803473	-0.00230353930965066
1905	2.73700451850891	-0.849023342132568	-19.8762321472168	0.00646266713738441	0.00418994715437293	0.00483929552137852	-0.00717365415766835
1906	-0.509738683700562	0.449673920869827	-19.7463626861572	0.00321592413820326	0.01100810803473	-0.00619963090866804	0.000293855206109583
1907	2.73700451850891	-0.52434903383255	-20.0710372924805	0.00646266713738441	-0.00522560812532902	-0.00425158534198999	0.00354059832170606
1908	0.788958609104156	-0.52434903383255	-19.5515575408936	0.0100340843200684	0.00289124972186983	0.00354059832170606	0.00581331877037883
1909	2.08765578269958	0.124999612569809	-19.421688079834	0.00646266713738441	0.000293855206109583	-0.000680167751852423	-0.00295288790948689
1910	0.139609962701797	1.09902250766754	-19.2918186187744	-0.00490093370899558	-0.00327756232582033	-0.00100484199356288	0.00159255252219737
1911	0.788958609104156	-0.199674710631371	-19.8762321472168	0.00483929552137852	0.00548864435404539	-0.00684897974133492	0.00289124972186983
1912	2.08765578269958	-0.52434903383255	-19.5515575408936	0.00289124972186983	0.000943203864153475	-0.00717365415766835	0.00808603875339031
1913	0.788958609104156	-1.17369759082794	-19.4866237640381	0.0116574559360743	0.00646266713738441	0.00256657530553639	0.00808603875339031
1914	1.43830716609955	-0.849023342132568	-19.6164932250977	-0.00100484199356288	0.00743668992072344	0.00451462110504508	0.0136055024340749
1915	2.08765578269958	-1.4983719587326	-19.421688079834	-0.00392691092565656	-0.00295288790948689	0.00613799272105098	-0.00457625929266214
1916	0.788958609104156	-1.82304632663727	-19.421688079834	-0.00230353930965066	-0.0143164889886975	-0.00749832857400179	0.00289124972186983
1917	0.139609962701797	-0.849023342132568	-19.8762321472168	-0.00782300252467394	-0.00814767740666866	-0.00392691092565656	0.00256657530553639
1918	1.43830716609955	-1.4983719587326	-19.6814270019531	0.00354059832170606	-0.00425158534198999	-0.0100957229733467	0.000618529506027699
1919	0.139609962701797	-1.17369759082794	-19.4866237640381	0.0103587592020631	0.00873538758605719	-0.00132951640989631	0.00126787810586393
1920	1.43830716609955	-1.17369759082794	-19.7463626861572	0.0123068047687411	-0.0143164889886975	0.00581331877037883	-0.00457625929266214
1921	-0.509738683700562	-0.199674710631371	-19.5515575408936	-0.00912170019000769	-0.000680167751852423	-0.00619963090866804	-3.08191010844894e-05
1922	0.788958609104156	0.124999612569809	-19.5515575408936	-0.000355493422830477	-0.00327756232582033	-0.00847235135734081	0.00191722682211548
1923	0.139609962701797	-0.52434903383255	-19.8762321472168	0.00256657530553639	0.00451462110504508	-0.00165419070981443	0.00126787810586393
1924	1.43830716609955	-0.849023342132568	-20.0710372924805	0.000293855206109583	0.00678734155371785	-0.0110697457566857	0.000943203864153475
1925	1.43830716609955	0.124999612569809	-20.3957118988037	-0.00684897974133492	0.000293855206109583	0.00126787810586393	-0.00912170019000769
1926	-0.509738683700562	0.124999612569809	-20.20090675354	-0.00425158534198999	0.00159255252219737	-0.00392691092565656	0.000943203864153475
1927	0.139609962701797	-0.52434903383255	-19.8762321472168	-0.00165419070981443	-0.00490093370899558	-0.00295288790948689	-0.00327756232582033
1928	-0.509738683700562	-1.17369759082794	-19.1619491577148	-0.00100484199356288	0.00321592413820326	0.00191722682211548	0.00743668992072344
1929	-0.509738683700562	-0.52434903383255	-19.5515575408936	-0.00392691092565656	0.00483929552137852	-0.00619963090866804	-0.0113944197073579
1930	-1.1590873003006	-0.849023342132568	-19.5515575408936	-0.00782300252467394	0.00159255252219737	0.00808603875339031	-0.00392691092565656
1931	-1.1590873003006	-0.849023342132568	-19.6814270019531	-0.00425158534198999	0.00678734155371785	-0.00165419070981443	0.0022419011220336
1932	-2.45778465270996	-0.199674710631371	-19.8112964630127	-0.00490093370899558	-3.08191010844894e-05	0.00159255252219737	0.0022419011220336
1933	-1.1590873003006	0.449673920869827	-19.5515575408936	-0.000355493422830477	0.00321592413820326	-0.00717365415766835	0.00126787810586393
1934	-2.45778465270996	0.449673920869827	-19.3567523956299	-0.00360223650932312	0.00581331877037883	0.00321592413820326	-0.00522560812532902
1935	0.139609962701797	0.124999612569809	-19.7463626861572	-0.000355493422830477	-0.00425158534198999	0.000293855206109583	0.00451462110504508
1936	0.788958609104156	-0.52434903383255	-20.1359710693359	0.0113327819854021	-0.00132951640989631	-0.00717365415766835	0.00386527273803949
1937	0.788958609104156	0.774348258972168	-19.8762321472168	0.0126314787194133	0.00126787810586393	-0.00587495695799589	0.0022419011220336
1938	1.43830716609955	-0.199674710631371	-19.6164932250977	0.00581331877037883	0.00159255252219737	0.00191722682211548	0.00126787810586393
1939	1.43830716609955	-0.199674710631371	-18.9671440124512	0.0149041991680861	0.000943203864153475	-0.00879702530801296	-0.000355493422830477
1940	1.43830716609955	-0.199674710631371	-19.6164932250977	0.00548864435404539	-0.00197886489331722	-0.00749832857400179	-0.00165419070981443
1941	0.788958609104156	0.124999612569809	-19.6814270019531	0.00970941036939621	0.00808603875339031	-0.000680167751852423	-0.000355493422830477
1942	1.43830716609955	-0.52434903383255	-20.0061016082764	0.00548864435404539	0.00516396993771195	-0.0100957229733467	0.00354059832170606
1943	0.788958609104156	-0.849023342132568	-19.8762321472168	0.00906006153672934	0.00743668992072344	0.00289124972186983	0.00321592413820326
1944	0.139609962701797	-0.52434903383255	-19.8112964630127	-0.00847235135734081	0.00548864435404539	-0.00814767740666866	-0.00360223650932312
1945	1.43830716609955	0.449673920869827	-20.0710372924805	0.0155535480007529	0.00354059832170606	-0.00392691092565656	0.0116574559360743
1946	2.08765578269958	-0.199674710631371	-19.6814270019531	-0.00619963090866804	0.00451462110504508	-0.0026282137259841	0.0272418223321438
1947	0.788958609104156	0.774348258972168	-20.2658405303955	0.0136055024340749	0.00516396993771195	-0.00587495695799589	-0.00587495695799589
1948	0.788958609104156	0.124999612569809	-20.5905151367188	0.00354059832170606	-0.000355493422830477	0.000618529506027699	-0.00392691092565656
1949	-0.509738683700562	-0.199674710631371	-19.8112964630127	-0.00522560812532902	0.0022419011220336	-0.00392691092565656	-0.0120437685400248
1950	2.08765578269958	-0.199674710631371	-19.5515575408936	0.00711201597005129	0.00451462110504508	-0.000355493422830477	0.00613799272105098
1951	0.139609962701797	-0.199674710631371	-20.1359710693359	-0.0113944197073579	0.00386527273803949	0.000293855206109583	0.0145795252174139
1952	0.788958609104156	0.124999612569809	-20.0710372924805	0.000618529506027699	-0.00327756232582033	-3.08191010844894e-05	0.00256657530553639
1953	-0.509738683700562	0.449673920869827	-19.6164932250977	-0.0120437685400248	-0.00684897974133492	-0.00197886489331722	0.00906006153672934
1954	-0.509738683700562	0.124999612569809	-19.8112964630127	0.00321592413820326	-0.00100484199356288	-0.00295288790948689	0.0210730116814375
1955	-0.509738683700562	0.124999612569809	-20.0710372924805	0.000618529506027699	-0.00717365415766835	0.00483929552137852	0.00386527273803949
1956	1.43830716609955	-1.82304632663727	-19.4866237640381	0.00873538758605719	-0.00749832857400179	-0.000355493422830477	0.00256657530553639
1957	0.139609962701797	-0.849023342132568	-19.8112964630127	0.00354059832170606	-0.00814767740666866	-0.00360223650932312	0.0106834331527352
1958	0.788958609104156	-2.4723949432373	-19.421688079834	0.00126787810586393	-0.00749832857400179	0.00321592413820326	0.0116574559360743
1959	1.43830716609955	-1.82304632663727	-19.2918186187744	0.00808603875339031	-0.00977104809135199	-0.00490093370899558	-0.0104203969240189
1960	0.139609962701797	-0.52434903383255	-19.9411678314209	0.00938473641872406	-0.00457625929266214	-0.00717365415766835	0.00159255252219737
1961	0.139609962701797	0.124999612569809	-20.0710372924805	0.00386527273803949	-0.00619963090866804	-0.00230353930965066	-0.00197886489331722
1962	0.788958609104156	-0.52434903383255	-19.3567523956299	0.0188002903014421	-0.00944637414067984	-0.00684897974133492	0.00126787810586393
1963	2.08765578269958	-0.52434903383255	-19.5515575408936	-0.0120437685400248	-0.00132951640989631	-0.0130177913233638	-0.00587495695799589
1964	0.139609962701797	-0.52434903383255	-19.5515575408936	0.00938473641872406	0.00776136433705688	-0.00327756232582033	-0.00230353930965066
1965	0.139609962701797	0.774348258972168	-19.4866237640381	0.0142548503354192	-0.000355493422830477	-0.0113944197073579	-0.0120437685400248
1966	0.788958609104156	0.124999612569809	-19.7463626861572	0.000943203864153475	0.00289124972186983	-0.00587495695799589	-0.0110697457566857
1967	-1.1590873003006	0.124999612569809	-19.8762321472168	-0.0100957229733467	0.00126787810586393	-0.0126931173726916	-0.00327756232582033
1968	-2.45778465270996	1.09902250766754	-19.6814270019531	-0.00360223650932312	0.00256657530553639	-0.00100484199356288	-0.0162645354866982
1969	-0.509738683700562	-0.52434903383255	-19.421688079834	0.0155535480007529	0.00873538758605719	-0.00295288790948689	-0.0120437685400248
1970	-1.1590873003006	-1.17369759082794	-19.421688079834	-0.0172385573387146	0.00808603875339031	-0.000680167751852423	-0.0117190945893526
1971	-1.1590873003006	-0.52434903383255	-19.2918186187744	-0.00522560812532902	0.000293855206109583	0.00126787810586393	-0.0120437685400248
1972	-1.1590873003006	-0.52434903383255	-19.4866237640381	0.00418994715437293	0.00256657530553639	-0.00587495695799589	-0.00749832857400179
1973	-1.80843591690063	1.09902250766754	-19.8112964630127	-0.0107450718060136	0.00711201597005129	-0.00132951640989631	-0.0143164889886975
1974	-1.1590873003006	0.449673920869827	-19.6814270019531	-0.00619963090866804	-0.000355493422830477	-0.00555028254166245	-0.0130177913233638
1975	-0.509738683700562	0.449673920869827	-19.8112964630127	-0.0120437685400248	0.00613799272105098	-0.00555028254166245	-0.0130177913233638
1976	1.43830716609955	-0.199674710631371	-19.7463626861572	0.00678734155371785	-0.00619963090866804	-0.00717365415766835	-0.0175632312893867
1977	0.139609962701797	0.774348258972168	-19.5515575408936	-0.00652430532500148	0.00678734155371785	-0.00360223650932312	-0.00912170019000769
1978	1.43830716609955	-1.17369759082794	-18.9022083282471	0.0272418223321438	0.00321592413820326	-0.00555028254166245	-0.00977104809135199
1979	0.788958609104156	0.449673920869827	-19.4866237640381	0.00159255252219737	0.0106834331527352	0.00873538758605719	-0.00782300252467394
1980	-0.509738683700562	0.124999612569809	-20.0710372924805	0.0126314787194133	0.000943203864153475	0.000293855206109583	-0.0126931173726916
1981	-0.509738683700562	0.774348258972168	-19.9411678314209	0.0100340843200684	0.00289124972186983	-0.0195112787187099	-0.0113944197073579
1982	0.139609962701797	0.449673920869827	-19.8112964630127	0.00256657530553639	-0.00587495695799589	-0.0100957229733467	0.00256657530553639
1983	1.43830716609955	-0.199674710631371	-19.1619491577148	-0.00652430532500148	-0.00230353930965066	0.000618529506027699	-0.00490093370899558
1984	2.08765578269958	-1.17369759082794	-19.0970134735107	0.00873538758605719	0.00321592413820326	-0.00977104809135199	-0.00327756232582033
1985	-0.509738683700562	0.449673920869827	-19.9411678314209	0.0100340843200684	0.00581331877037883	-0.00782300252467394	-0.00977104809135199
1986	-0.509738683700562	-0.52434903383255	-19.0970134735107	0.00191722682211548	-0.000355493422830477	-0.00360223650932312	-0.00392691092565656
1987	-0.509738683700562	0.124999612569809	-19.421688079834	0.00321592413820326	-0.00197886489331722	-0.00652430532500148	0.000943203864153475
1988	-0.509738683700562	-0.849023342132568	-18.8372745513916	-0.00230353930965066	0.00354059832170606	0.00516396993771195	-0.000355493422830477
1989	2.73700451850891	-0.849023342132568	-19.421688079834	0.00418994715437293	0.0103587592020631	-0.00392691092565656	-0.00132951640989631
1990	1.43830716609955	-0.849023342132568	-19.2918186187744	0.00873538758605719	-0.000680167751852423	-0.00392691092565656	-0.0107450718060136
1991	1.43830716609955	-1.17369759082794	-19.6164932250977	-0.00717365415766835	-0.00587495695799589	-0.00197886489331722	-3.08191010844894e-05
1992	1.43830716609955	-1.17369759082794	-19.6164932250977	0.00451462110504508	-0.000355493422830477	-0.00717365415766835	-0.00132951640989631
1993	0.788958609104156	-0.849023342132568	-19.6164932250977	0.0123068047687411	-0.00295288790948689	-0.00230353930965066	-0.000355493422830477
1994	0.139609962701797	-1.4983719587326	-19.6164932250977	-0.00197886489331722	0.00743668992072344	0.00581331877037883	-0.00392691092565656
1995	-0.509738683700562	-1.17369759082794	-19.3567523956299	-0.0110697457566857	-0.0107450718060136	-0.00717365415766835	0.00191722682211548
1996	0.139609962701797	-0.199674710631371	-19.5515575408936	0.00873538758605719	-0.00652430532500148	-0.00327756232582033	-0.00392691092565656
1997	-0.509738683700562	-1.4983719587326	-19.6164932250977	0.0022419011220336	-0.00847235135734081	-0.00425158534198999	0.00256657530553639
1998	2.08765578269958	-1.4983719587326	-19.6814270019531	0.000618529506027699	0.0022419011220336	0.0022419011220336	-0.00100484199356288
1999	-0.509738683700562	-0.199674710631371	-19.8112964630127	0.000293855206109583	0.00256657530553639	-0.00392691092565656	-0.00295288790948689
2000	0.139609962701797	0.449673920869827	-19.7463626861572	-0.000680167751852423	0.00483929552137852	-0.00132951640989631	0.00354059832170606
[truncated: 5,740 more rows]
