# Supplementary material for: Precise instruction and consideration of the vertical and horizontal force component increases validity and reliability of the 90:20 Isometric Posterior Chain Test
Source: PLoS One. 2024 Oct 28;19(10):e0312843. doi: 10.1371/journal.pone.0312843 (PMC11515970; doi:10.1371/journal.pone.0312843)
Supplement: S1 File — (ZIP) [file pone.0312843.s001.zip › S1_Raw_Data/M1_P07_iso_2.csv]

1	0.365583270788193	-2.14772057533264	-21.694408416748	-0.00165419070981443	-0.00782300252467394	-0.00587495695799589	0.00289124972186983
2	-0.933113992214203	-2.14772057533264	-21.7593441009521	-3.08191010844894e-05	-0.00717365415766835	0.00256657530553639	-0.00457625929266214
3	1.01493191719055	-2.14772057533264	-21.1749286651611	0.00418994715437293	-0.00944637414067984	-0.00295288790948689	-0.00555028254166245
4	-0.283765345811844	-1.82304632663727	-21.5645389556885	0.0152288740500808	-0.00879702530801296	-0.000355493422830477	-0.00132951640989631
5	-0.933113992214203	-1.17369759082794	-21.8242778778076	0.0142548503354192	-0.00555028254166245	-3.08191010844894e-05	0.0022419011220336
6	-1.58246266841888	-0.199674710631371	-21.9541473388672	-0.00619963090866804	-0.0123684434220195	-0.00425158534198999	0.000943203864153475
7	1.01493191719055	-1.82304632663727	-21.4346694946289	0.0136055024340749	-0.0110697457566857	-0.0120437685400248	-0.00944637414067984
8	-1.58246266841888	-0.199674710631371	-21.6294727325439	0.00289124972186983	-0.00490093370899558	0.00256657530553639	-0.00392691092565656
9	-2.23181128501892	-0.199674710631371	-21.0450592041016	-0.00360223650932312	0.000943203864153475	0.0106834331527352	-0.00587495695799589
10	-0.283765345811844	-0.849023342132568	-21.1099948883057	0.0298392176628113	0.000943203864153475	0.00159255252219737	-0.00327756232582033
11	-0.283765345811844	-1.17369759082794	-21.694408416748	-0.0204853005707264	0.000293855206109583	-0.00392691092565656	-3.08191010844894e-05
12	-0.933113992214203	-0.849023342132568	-21.694408416748	0.00938473641872406	-0.00230353930965066	0.000293855206109583	-0.00230353930965066
13	-1.58246266841888	-0.52434903383255	-21.4996032714844	-3.08191010844894e-05	-0.000355493422830477	-0.00327756232582033	-0.00847235135734081
14	-1.58246266841888	-0.199674710631371	-21.694408416748	-0.0143164889886975	0.00159255252219737	-0.00132951640989631	-0.00392691092565656
15	-2.23181128501892	-0.199674710631371	-21.1749286651611	0.0259431265294552	0.00256657530553639	-0.00457625929266214	-0.00425158534198999
16	-2.88115978240967	0.449673920869827	-21.1749286651611	-0.0169138833880424	-0.00100484199356288	-0.00619963090866804	0.00126787810586393
17	-1.58246266841888	-0.849023342132568	-21.4346694946289	0.00548864435404539	0.00776136433705688	0.00159255252219737	-0.00619963090866804
18	-2.88115978240967	-0.199674710631371	-21.7593441009521	0.00841071270406246	0.00418994715437293	0.00483929552137852	0.0022419011220336
19	-1.58246266841888	-0.52434903383255	-21.3048000335693	-0.0282774847000837	0.00711201597005129	0.0022419011220336	-0.00944637414067984
20	-1.58246266841888	-0.52434903383255	-21.3697338104248	-0.00197886489331722	0.000618529506027699	-0.00619963090866804	-0.00100484199356288
21	-2.23181128501892	0.124999612569809	-21.6294727325439	-0.0123684434220195	0.00613799272105098	-0.00587495695799589	-0.00522560812532902
22	-1.58246266841888	0.449673920869827	-21.3048000335693	0.0126314787194133	0.00159255252219737	-0.00717365415766835	0.00386527273803949
23	-2.23181128501892	0.449673920869827	-21.3048000335693	-0.0117190945893526	0.0132808275520802	-0.00619963090866804	-0.00782300252467394
24	-0.933113992214203	-0.849023342132568	-21.5645389556885	0.0243197549134493	0.00126787810586393	-0.00360223650932312	0.00354059832170606
25	-0.283765345811844	-0.52434903383255	-21.6294727325439	0.01847561635077	0.00256657530553639	0.00711201597005129	-0.00360223650932312
26	-1.58246266841888	0.449673920869827	-21.6294727325439	-0.0169138833880424	-0.00360223650932312	-0.0110697457566857	0.00970941036939621
27	0.365583270788193	0.124999612569809	-21.6294727325439	0.00159255252219737	0.00386527273803949	0.00354059832170606	-0.00847235135734081
28	-1.58246266841888	0.449673920869827	-21.4346694946289	0.011982130818069	0.00711201597005129	-0.00165419070981443	0.000943203864153475
29	-0.283765345811844	-0.52434903383255	-21.1099948883057	0.00159255252219737	0.00159255252219737	-0.00132951640989631	-0.00132951640989631
30	0.365583270788193	-0.199674710631371	-21.4346694946289	0.00386527273803949	0.00970941036939621	0.00613799272105098	0.000618529506027699
31	1.01493191719055	-0.199674710631371	-21.6294727325439	0.00711201597005129	-0.000680167751852423	-0.00717365415766835	-0.0026282137259841
32	-0.283765345811844	-0.199674710631371	-21.2398643493652	0.00678734155371785	-0.00327756232582033	0.000943203864153475	-0.00652430532500148
33	1.01493191719055	-0.52434903383255	-21.4996032714844	0.012956153601408	0.00483929552137852	-0.00295288790948689	-0.00457625929266214
34	-0.933113992214203	0.124999612569809	-21.8242778778076	0.00483929552137852	0.0116574559360743	-0.00230353930965066	0.000293855206109583
35	0.365583270788193	-0.199674710631371	-21.5645389556885	0.00938473641872406	0.00191722682211548	-0.00100484199356288	-0.00230353930965066
36	-0.933113992214203	0.774348258972168	-21.694408416748	-0.00749832857400179	-3.08191010844894e-05	-0.00944637414067984	0.0100340843200684
37	0.365583270788193	0.449673920869827	-22.2138862609863	0.0106834331527352	0.00256657530553639	-3.08191010844894e-05	0.000293855206109583
38	-1.58246266841888	0.774348258972168	-22.0840167999268	0.0123068047687411	0.00678734155371785	0.00678734155371785	-0.00295288790948689
39	1.01493191719055	-0.52434903383255	-21.8892135620117	-0.00360223650932312	0.00743668992072344	-0.00684897974133492	-0.0026282137259841
40	0.365583270788193	0.774348258972168	-22.0190830230713	-0.00360223650932312	0.0116574559360743	0.00191722682211548	0.00354059832170606
41	-0.933113992214203	0.449673920869827	-21.4346694946289	-0.00197886489331722	0.00711201597005129	-0.00555028254166245	-0.00457625929266214
42	-2.23181128501892	0.449673920869827	-21.694408416748	0.000293855206109583	0.000943203864153475	-0.00652430532500148	-0.00847235135734081
43	-0.933113992214203	0.449673920869827	-21.7593441009521	0.00386527273803949	0.00743668992072344	-0.00295288790948689	0.00256657530553639
44	0.365583270788193	-0.199674710631371	-21.4996032714844	-0.00587495695799589	0.000293855206109583	-0.00165419070981443	0.00191722682211548
45	0.365583270788193	-0.849023342132568	-21.4996032714844	-0.00197886489331722	0.00873538758605719	0.00711201597005129	0.00483929552137852
46	-1.58246266841888	1.09902250766754	-21.4996032714844	-0.00652430532500148	-0.00749832857400179	-0.017887907102704	0.00126787810586393
47	0.365583270788193	-0.199674710631371	-21.6294727325439	-0.00327756232582033	0.00289124972186983	0.0022419011220336	-3.08191010844894e-05
48	-0.283765345811844	0.449673920869827	-21.3048000335693	0.0100340843200684	0.00159255252219737	0.00646266713738441	-0.00619963090866804
49	0.365583270788193	-1.17369759082794	-21.694408416748	-0.00230353930965066	-0.00132951640989631	0.00126787810586393	-0.00295288790948689
50	0.365583270788193	-0.849023342132568	-21.6294727325439	0.00354059832170606	-0.00522560812532902	0.000943203864153475	0.00191722682211548
51	-0.283765345811844	-0.849023342132568	-21.2398643493652	-0.00165419070981443	-3.08191010844894e-05	-0.000355493422830477	0.00516396993771195
52	1.66428053379059	-0.52434903383255	-21.7593441009521	0.0171769186854362	-0.00392691092565656	-0.00619963090866804	-0.00132951640989631
53	1.01493191719055	-1.17369759082794	-21.2398643493652	0.00678734155371785	0.000618529506027699	-0.0026282137259841	-0.00555028254166245
54	0.365583270788193	-1.4983719587326	-21.1749286651611	0.00451462110504508	-0.00100484199356288	-0.00457625929266214	-0.00587495695799589
55	1.01493191719055	-1.4983719587326	-21.7593441009521	0.00646266713738441	-0.00457625929266214	-0.00717365415766835	0.000618529506027699
56	1.01493191719055	-1.82304632663727	-21.8242778778076	-0.00555028254166245	-0.00652430532500148	0.00191722682211548	0.00451462110504508
57	-0.933113992214203	0.124999612569809	-22.0190830230713	0.0145795252174139	-0.00587495695799589	0.00483929552137852	-0.00912170019000769
58	-0.933113992214203	-1.4983719587326	-21.1749286651611	0.0162028968334198	-0.0026282137259841	-0.00684897974133492	-0.00652430532500148
59	1.01493191719055	-0.52434903383255	-21.3048000335693	-0.00490093370899558	-0.000680167751852423	-0.00360223650932312	-0.00879702530801296
60	-2.23181128501892	0.449673920869827	-21.3697338104248	-0.0123684434220195	-0.00165419070981443	-0.00425158534198999	-0.00165419070981443
61	-1.58246266841888	0.774348258972168	-21.8892135620117	0.00126787810586393	-0.00165419070981443	-0.00327756232582033	-0.00782300252467394
62	-0.933113992214203	0.124999612569809	-21.8892135620117	0.00451462110504508	0.00548864435404539	-0.00132951640989631	0.00483929552137852
63	-1.58246266841888	0.449673920869827	-21.6294727325439	-0.00230353930965066	0.00159255252219737	-0.00165419070981443	-0.00457625929266214
64	-0.933113992214203	-0.52434903383255	-21.7593441009521	-0.000680167751852423	0.00321592413820326	0.00126787810586393	0.00678734155371785
65	0.365583270788193	-0.52434903383255	-21.694408416748	-0.00684897974133492	0.000943203864153475	0.00289124972186983	0.000943203864153475
66	-2.88115978240967	0.124999612569809	-21.4346694946289	-0.00522560812532902	0.00386527273803949	-0.00457625929266214	0.000943203864153475
67	-2.23181128501892	0.774348258972168	-21.5645389556885	0.00126787810586393	-0.00457625929266214	0.000293855206109583	0.00711201597005129
68	-2.88115978240967	0.124999612569809	-21.4996032714844	-0.00100484199356288	0.00483929552137852	0.0100340843200684	-0.00587495695799589
69	-0.283765345811844	-0.52434903383255	-21.6294727325439	-0.00457625929266214	0.0123068047687411	-3.08191010844894e-05	-0.00132951640989631
70	-2.23181128501892	0.124999612569809	-21.7593441009521	-0.00425158534198999	0.00646266713738441	-0.00327756232582033	0.00354059832170606
71	-1.58246266841888	0.124999612569809	-21.4346694946289	-0.00652430532500148	-0.00392691092565656	-0.00295288790948689	0.000943203864153475
72	-2.88115978240967	0.124999612569809	-21.5645389556885	-0.0026282137259841	-0.00327756232582033	-0.00652430532500148	0.00970941036939621
73	-0.933113992214203	-0.52434903383255	-20.9801254272461	-0.00684897974133492	0.00613799272105098	-0.00100484199356288	0.0022419011220336
74	-2.88115978240967	0.124999612569809	-21.3697338104248	-0.00490093370899558	0.00808603875339031	-0.00100484199356288	-0.00295288790948689
75	-0.933113992214203	-0.199674710631371	-21.3697338104248	-0.00619963090866804	0.00126787810586393	-0.00619963090866804	0.00548864435404539
76	-0.933113992214203	-0.199674710631371	-21.4996032714844	-0.00295288790948689	-0.00425158534198999	-3.08191010844894e-05	0.00451462110504508
77	-1.58246266841888	0.124999612569809	-21.4346694946289	0.00451462110504508	0.000943203864153475	-0.00327756232582033	0.00191722682211548
78	-0.283765345811844	-0.849023342132568	-21.3048000335693	0.00191722682211548	-0.00360223650932312	0.00418994715437293	-0.00555028254166245
79	-0.933113992214203	0.124999612569809	-21.2398643493652	-0.00684897974133492	-0.00522560812532902	0.00386527273803949	0.0022419011220336
80	-1.58246266841888	0.449673920869827	-21.4996032714844	0.00938473641872406	0.00321592413820326	-0.00587495695799589	-0.00392691092565656
81	-0.933113992214203	0.774348258972168	-21.6294727325439	-0.00457625929266214	0.0022419011220336	-0.00230353930965066	0.00808603875339031
82	-0.933113992214203	0.449673920869827	-21.6294727325439	0.00289124972186983	-0.00327756232582033	0.00289124972186983	-0.00100484199356288
83	-1.58246266841888	0.449673920869827	-21.5645389556885	-0.0026282137259841	0.00159255252219737	0.0100340843200684	-0.00490093370899558
84	-0.933113992214203	0.449673920869827	-21.6294727325439	0.0155535480007529	-0.00230353930965066	-0.00782300252467394	0.000943203864153475
85	0.365583270788193	-0.199674710631371	-21.6294727325439	-0.00977104809135199	0.0022419011220336	0.00159255252219737	-0.000355493422830477
86	1.01493191719055	-0.52434903383255	-21.6294727325439	0.00938473641872406	-0.00392691092565656	-0.0133424662053585	0.00126787810586393
87	-0.933113992214203	1.09902250766754	-22.0190830230713	0.00581331877037883	-0.000355493422830477	0.000293855206109583	-0.00490093370899558
88	1.01493191719055	-0.849023342132568	-21.9541473388672	-0.00490093370899558	0.00938473641872406	-0.00425158534198999	-0.0026282137259841
89	0.365583270788193	0.124999612569809	-22.0840167999268	-0.00619963090866804	0.00386527273803949	-0.00944637414067984	-0.00230353930965066
90	0.365583270788193	1.09902250766754	-21.7593441009521	0.0191249661147594	0.00613799272105098	-0.0117190945893526	-0.0026282137259841
91	-0.933113992214203	1.4236968755722	-21.694408416748	-0.00457625929266214	-0.00490093370899558	-0.00977104809135199	-0.00230353930965066
92	-0.283765345811844	0.449673920869827	-21.8242778778076	-0.00490093370899558	0.00970941036939621	-0.0107450718060136	-0.00652430532500148
93	0.365583270788193	-0.199674710631371	-21.8892135620117	0.00191722682211548	0.00581331877037883	-0.00522560812532902	-0.0100957229733467
94	1.66428053379059	-0.849023342132568	-21.6294727325439	0.00841071270406246	0.00678734155371785	-0.00717365415766835	-0.00425158534198999
95	-0.283765345811844	-0.199674710631371	-21.6294727325439	-0.00392691092565656	0.00418994715437293	-0.00457625929266214	-0.0104203969240189
96	0.365583270788193	-0.52434903383255	-21.4346694946289	0.00873538758605719	-0.00132951640989631	-0.00782300252467394	0.00191722682211548
97	-0.283765345811844	0.449673920869827	-21.5645389556885	0.00451462110504508	0.000943203864153475	-0.00717365415766835	-0.00295288790948689
98	-0.283765345811844	-0.52434903383255	-21.1099948883057	0.01100810803473	0.00938473641872406	0.00354059832170606	-0.00165419070981443
99	-0.283765345811844	0.449673920869827	-21.8242778778076	0.00808603875339031	-0.00327756232582033	-0.00327756232582033	-3.08191010844894e-05
100	-0.933113992214203	0.449673920869827	-21.6294727325439	0.00873538758605719	0.00646266713738441	0.00321592413820326	0.00126787810586393
101	0.365583270788193	-0.52434903383255	-21.4346694946289	-0.00457625929266214	-0.00100484199356288	-0.00814767740666866	0.00289124972186983
102	-0.283765345811844	-0.849023342132568	-21.4346694946289	-0.0182125810533762	0.00386527273803949	-0.00230353930965066	-0.000680167751852423
103	-0.283765345811844	0.449673920869827	-21.6294727325439	0.0103587592020631	0.000618529506027699	-0.00522560812532902	-0.00165419070981443
104	-1.58246266841888	0.449673920869827	-21.4996032714844	-0.0126931173726916	-0.00977104809135199	-0.00490093370899558	-3.08191010844894e-05
105	0.365583270788193	-0.52434903383255	-21.3048000335693	-0.0175632312893867	-0.00360223650932312	-0.00652430532500148	0.00646266713738441
106	0.365583270788193	-0.849023342132568	-21.5645389556885	-0.00197886489331722	-0.00684897974133492	-0.00457625929266214	0.00159255252219737
107	-2.23181128501892	-0.849023342132568	-21.5645389556885	-0.00165419070981443	-0.00392691092565656	-0.0172385573387146	0.00289124972186983
108	-0.283765345811844	-2.14772057533264	-21.6294727325439	-0.00132951640989631	-0.00327756232582033	0.00483929552137852	-0.00425158534198999
109	-0.283765345811844	-0.849023342132568	-21.9541473388672	-0.000355493422830477	-0.0117190945893526	0.00321592413820326	0.00321592413820326
110	-1.58246266841888	-1.17369759082794	-21.4346694946289	-0.00230353930965066	-0.00490093370899558	0.00613799272105098	0.000618529506027699
111	-1.58246266841888	-0.199674710631371	-21.2398643493652	-0.00230353930965066	-0.00425158534198999	0.00548864435404539	0.00451462110504508
112	-0.933113992214203	0.124999612569809	-21.7593441009521	0.00516396993771195	-0.00100484199356288	-0.00749832857400179	-0.00652430532500148
113	-1.58246266841888	0.449673920869827	-21.694408416748	0.00386527273803949	0.00678734155371785	0.00873538758605719	0.00354059832170606
114	1.01493191719055	-0.199674710631371	-21.4346694946289	-0.00392691092565656	0.00711201597005129	-0.00814767740666866	0.00289124972186983
115	-1.58246266841888	0.124999612569809	-21.694408416748	0.00711201597005129	0.00418994715437293	0.00256657530553639	0.00159255252219737
116	1.01493191719055	-0.199674710631371	-21.5645389556885	0.00256657530553639	-0.0026282137259841	-0.00522560812532902	0.00613799272105098
117	-1.58246266841888	-0.199674710631371	-21.1749286651611	-0.0107450718060136	0.00418994715437293	-0.0104203969240189	0.00646266713738441
118	1.01493191719055	-0.52434903383255	-21.3048000335693	0.0145795252174139	-0.00100484199356288	0.00289124972186983	0.00126787810586393
119	-1.58246266841888	1.09902250766754	-21.694408416748	-0.0120437685400248	-0.00490093370899558	-0.000680167751852423	0.000293855206109583
120	-0.283765345811844	-0.199674710631371	-21.3048000335693	-0.000355493422830477	0.00418994715437293	-0.00425158534198999	-0.00132951640989631
121	-0.283765345811844	-0.199674710631371	-21.3048000335693	-0.000680167751852423	0.00970941036939621	-3.08191010844894e-05	0.00321592413820326
122	-0.283765345811844	-0.849023342132568	-21.2398643493652	-0.00619963090866804	0.00159255252219737	-0.00197886489331722	0.00906006153672934
123	-2.23181128501892	0.449673920869827	-21.2398643493652	0.00711201597005129	0.00191722682211548	0.00516396993771195	-0.00360223650932312
124	-3.53050851821899	0.449673920869827	-21.4346694946289	0.000293855206109583	0.00581331877037883	0.000293855206109583	-0.00132951640989631
125	-4.17985725402832	0.774348258972168	-21.8242778778076	-0.00100484199356288	0.00418994715437293	0.00191722682211548	0.00191722682211548
126	-2.88115978240967	-0.52434903383255	-21.694408416748	-0.00782300252467394	-0.000355493422830477	-0.00230353930965066	0.00483929552137852
127	-4.82920598983765	0.449673920869827	-21.4996032714844	0.00678734155371785	-0.00944637414067984	-0.00749832857400179	0.0022419011220336
128	-1.58246266841888	-0.52434903383255	-21.3697338104248	-0.00230353930965066	-0.00100484199356288	-0.00717365415766835	0.00191722682211548
129	-2.23181128501892	1.09902250766754	-21.6294727325439	-0.00587495695799589	0.000943203864153475	0.00386527273803949	0.0022419011220336
130	-3.53050851821899	0.449673920869827	-21.3048000335693	0.00516396993771195	-0.00392691092565656	-0.00197886489331722	0.00289124972186983
131	-2.23181128501892	0.124999612569809	-21.6294727325439	0.0175015944987535	-0.00295288790948689	-0.00749832857400179	0.00581331877037883
132	-1.58246266841888	1.09902250766754	-22.0190830230713	0.0132808275520802	-0.000680167751852423	-0.00749832857400179	0.00159255252219737
133	-0.933113992214203	0.774348258972168	-21.694408416748	0.0207483377307653	0.00516396993771195	-0.00717365415766835	0.00126787810586393
134	-0.283765345811844	0.449673920869827	-21.5645389556885	0.012956153601408	0.000293855206109583	0.00321592413820326	-3.08191010844894e-05
135	-0.283765345811844	0.449673920869827	-21.8892135620117	-0.00555028254166245	0.00581331877037883	0.00126787810586393	0.00289124972186983
136	-0.283765345811844	0.774348258972168	-21.694408416748	-0.00425158534198999	0.00386527273803949	-0.00230353930965066	0.0022419011220336
137	0.365583270788193	-0.849023342132568	-20.9801254272461	0.01100810803473	0.00613799272105098	-0.0120437685400248	-0.000680167751852423
138	-0.283765345811844	1.09902250766754	-21.8242778778076	-0.00457625929266214	0.00516396993771195	0.0113327819854021	-0.00912170019000769
139	-0.933113992214203	0.124999612569809	-22.0190830230713	0.00256657530553639	0.00321592413820326	-0.00132951640989631	-0.000355493422830477
140	0.365583270788193	-0.52434903383255	-21.8242778778076	0.000943203864153475	0.00354059832170606	-0.00619963090866804	0.00289124972186983
141	-0.283765345811844	-0.52434903383255	-21.4996032714844	0.0210730116814375	0.0022419011220336	-0.00782300252467394	-0.00230353930965066
142	0.365583270788193	-0.52434903383255	-21.4996032714844	0.00711201597005129	-0.00619963090866804	-0.00749832857400179	-0.00197886489331722
143	1.01493191719055	-0.52434903383255	-21.3697338104248	0.0149041991680861	0.0116574559360743	0.00321592413820326	0.00126787810586393
144	-0.933113992214203	0.449673920869827	-21.694408416748	-0.00100484199356288	0.0022419011220336	-0.00847235135734081	-0.00100484199356288
145	-0.283765345811844	0.449673920869827	-22.0190830230713	0.00386527273803949	0.000618529506027699	0.0022419011220336	0.00191722682211548
146	0.365583270788193	0.124999612569809	-22.0840167999268	0.0152288740500808	0.012956153601408	-0.00522560812532902	0.00191722682211548
147	-0.283765345811844	-0.52434903383255	-21.4346694946289	0.000943203864153475	-0.00100484199356288	-0.00100484199356288	0.00256657530553639
148	1.01493191719055	-0.52434903383255	-21.7593441009521	0.00581331877037883	0.00743668992072344	-0.00912170019000769	-0.00230353930965066
149	-0.933113992214203	0.449673920869827	-21.3048000335693	-0.00230353930965066	-0.00360223650932312	-0.00165419070981443	-0.000355493422830477
150	-0.283765345811844	0.124999612569809	-21.3048000335693	-0.00652430532500148	0.00516396993771195	-0.0026282137259841	0.00581331877037883
151	-0.933113992214203	0.449673920869827	-21.5645389556885	0.0259431265294552	0.00289124972186983	-0.00587495695799589	-0.00490093370899558
152	-1.58246266841888	-0.52434903383255	-21.3697338104248	-0.00165419070981443	-3.08191010844894e-05	-0.00360223650932312	-0.00522560812532902
153	-1.58246266841888	1.09902250766754	-21.5645389556885	0.00289124972186983	0.00841071270406246	0.00906006153672934	-0.00684897974133492
154	-1.58246266841888	0.449673920869827	-21.4346694946289	-0.0026282137259841	0.000618529506027699	-0.00295288790948689	-0.00684897974133492
155	-0.283765345811844	0.449673920869827	-21.694408416748	0.00418994715437293	0.00159255252219737	-0.00847235135734081	-0.00197886489331722
156	-0.933113992214203	-0.199674710631371	-21.5645389556885	-0.00490093370899558	-0.00230353930965066	-0.00100484199356288	0.00483929552137852
157	1.01493191719055	-0.849023342132568	-21.8242778778076	-0.0143164889886975	-0.0104203969240189	-0.00295288790948689	-0.00652430532500148
158	-1.58246266841888	-0.52434903383255	-21.6294727325439	-0.00360223650932312	-0.00230353930965066	-0.00360223650932312	0.000943203864153475
159	0.365583270788193	-1.82304632663727	-21.6294727325439	0.0233457311987877	-0.0100957229733467	-0.0026282137259841	0.000293855206109583
160	0.365583270788193	-1.82304632663727	-21.3697338104248	-0.00912170019000769	-0.00230353930965066	-0.00100484199356288	0.00321592413820326
161	1.66428053379059	-1.82304632663727	-21.2398643493652	0.00678734155371785	-0.0133424662053585	-0.00749832857400179	0.000618529506027699
162	1.66428053379059	-1.4983719587326	-21.1099948883057	0.0136055024340749	-0.0113944197073579	0.0022419011220336	0.00451462110504508
163	1.66428053379059	-1.4983719587326	-21.4996032714844	-0.0139918150380254	0.00321592413820326	-0.00132951640989631	-0.00522560812532902
164	0.365583270788193	-0.52434903383255	-21.4346694946289	0.012956153601408	0.00256657530553639	-0.00879702530801296	-0.00197886489331722
165	-0.283765345811844	0.124999612569809	-21.5645389556885	-0.00847235135734081	0.000618529506027699	0.000293855206109583	0.00613799272105098
166	-2.23181128501892	0.774348258972168	-21.6294727325439	0.00841071270406246	-0.00522560812532902	-0.00457625929266214	-0.00100484199356288
167	-0.283765345811844	-1.17369759082794	-21.6294727325439	-0.00490093370899558	0.00808603875339031	-0.0110697457566857	0.00613799272105098
168	-0.933113992214203	0.774348258972168	-21.5645389556885	0.00354059832170606	0.00451462110504508	0.00256657530553639	-0.00490093370899558
169	-0.933113992214203	0.124999612569809	-21.6294727325439	0.0106834331527352	0.00354059832170606	0.00386527273803949	0.00483929552137852
170	-0.933113992214203	0.124999612569809	-21.4996032714844	-0.00652430532500148	0.00581331877037883	0.00289124972186983	-0.000680167751852423
171	-0.283765345811844	-0.199674710631371	-21.4996032714844	-0.0026282137259841	0.00548864435404539	-0.00392691092565656	-0.000680167751852423
172	-1.58246266841888	-0.52434903383255	-21.4346694946289	-0.00295288790948689	0.00451462110504508	-0.000355493422830477	-0.00490093370899558
173	-2.88115978240967	0.124999612569809	-21.3048000335693	-0.00230353930965066	-0.00295288790948689	0.00321592413820326	0.00808603875339031
174	-2.88115978240967	0.774348258972168	-21.6294727325439	-0.00782300252467394	0.00191722682211548	-0.00425158534198999	-0.00165419070981443
175	-4.82920598983765	0.124999612569809	-21.4996032714844	-0.0120437685400248	-0.00587495695799589	0.00321592413820326	0.0145795252174139
176	-3.53050851821899	0.449673920869827	-21.7593441009521	-0.00814767740666866	-0.00555028254166245	-0.00327756232582033	0.00159255252219737
177	-2.88115978240967	-0.199674710631371	-21.4996032714844	-0.00847235135734081	-3.08191010844894e-05	-3.08191010844894e-05	0.00451462110504508
178	-2.88115978240967	0.449673920869827	-21.6294727325439	-0.00327756232582033	0.00386527273803949	-0.00587495695799589	0.00581331877037883
179	-0.933113992214203	-0.199674710631371	-21.2398643493652	-0.00879702530801296	0.0022419011220336	0.00418994715437293	-0.00782300252467394
180	0.365583270788193	-0.849023342132568	-21.2398643493652	-0.0120437685400248	0.00354059832170606	-0.0104203969240189	0.00938473641872406
181	-0.283765345811844	-0.199674710631371	-21.1749286651611	0.012956153601408	0.000943203864153475	-0.00132951640989631	0.00321592413820326
182	0.365583270788193	-0.52434903383255	-21.4346694946289	-0.00782300252467394	-0.00587495695799589	-0.00814767740666866	-0.000355493422830477
183	-0.283765345811844	-0.199674710631371	-21.7593441009521	-0.00392691092565656	0.00191722682211548	0.00256657530553639	-0.0026282137259841
184	0.365583270788193	-0.199674710631371	-21.694408416748	-0.000355493422830477	-0.000355493422830477	-0.00197886489331722	-0.000355493422830477
185	-0.933113992214203	0.449673920869827	-21.4346694946289	-0.00555028254166245	0.00159255252219737	-3.08191010844894e-05	0.000943203864153475
186	-0.933113992214203	0.774348258972168	-21.4346694946289	-0.00197886489331722	-0.000355493422830477	-0.00425158534198999	0.00776136433705688
187	1.01493191719055	0.124999612569809	-21.1749286651611	0.000293855206109583	-0.00100484199356288	-0.00652430532500148	-0.00392691092565656
188	-2.23181128501892	0.774348258972168	-21.5645389556885	-0.00295288790948689	0.00256657530553639	-0.000355493422830477	0.00548864435404539
189	-0.283765345811844	0.449673920869827	-21.7593441009521	0.00256657530553639	0.00386527273803949	-0.00879702530801296	-0.00295288790948689
190	0.365583270788193	-0.52434903383255	-21.7593441009521	-0.00360223650932312	0.00321592413820326	-0.00165419070981443	-0.000680167751852423
191	-0.283765345811844	-0.52434903383255	-21.8892135620117	-0.000680167751852423	-0.00490093370899558	-0.00230353930965066	0.00776136433705688
192	0.365583270788193	-0.52434903383255	-21.4996032714844	0.0162028968334198	0.00321592413820326	-0.00912170019000769	0.000618529506027699
193	0.365583270788193	-0.52434903383255	-21.3048000335693	0.00321592413820326	0.00354059832170606	-0.00360223650932312	-3.08191010844894e-05
194	-0.283765345811844	0.774348258972168	-21.7593441009521	0.0165275707840919	-0.0026282137259841	0.00289124972186983	0.00808603875339031
195	0.365583270788193	0.449673920869827	-21.8242778778076	0.01847561635077	0.000293855206109583	-0.0026282137259841	0.0100340843200684
196	-1.58246266841888	1.09902250766754	-21.8242778778076	0.00678734155371785	0.00354059832170606	-0.00555028254166245	-0.00100484199356288
197	1.01493191719055	-0.52434903383255	-21.5645389556885	0.00126787810586393	-0.00132951640989631	-0.00197886489331722	-0.00327756232582033
198	-1.58246266841888	0.774348258972168	-21.6294727325439	0.0175015944987535	0.00678734155371785	-0.0104203969240189	-0.00295288790948689
199	1.01493191719055	-1.17369759082794	-21.1099948883057	0.00711201597005129	-0.00847235135734081	0.00256657530553639	0.00289124972186983
200	0.365583270788193	-0.199674710631371	-21.1099948883057	0.00873538758605719	0.00743668992072344	-0.000680167751852423	0.00354059832170606
201	-0.933113992214203	0.449673920869827	-21.6294727325439	0.00743668992072344	0.00483929552137852	-0.00782300252467394	0.00126787810586393
202	-0.933113992214203	0.774348258972168	-21.7593441009521	-0.00619963090866804	0.00256657530553639	-0.00295288790948689	-0.00165419070981443
203	0.365583270788193	-0.52434903383255	-21.3697338104248	0.00873538758605719	0.00711201597005129	0.00581331877037883	0.000293855206109583
204	0.365583270788193	-0.52434903383255	-21.4346694946289	0.00321592413820326	-0.000355493422830477	-0.00392691092565656	-0.00652430532500148
205	1.01493191719055	-0.199674710631371	-21.3048000335693	-0.0172385573387146	0.00354059832170606	0.000618529506027699	0.00451462110504508
206	-1.58246266841888	0.124999612569809	-21.5645389556885	0.00418994715437293	0.00321592413820326	-0.00425158534198999	-0.00230353930965066
207	1.01493191719055	-0.52434903383255	-21.7593441009521	0.013930176384747	0.00159255252219737	-0.00944637414067984	-0.00197886489331722
208	-0.933113992214203	-0.199674710631371	-22.0840167999268	0.00613799272105098	0.00711201597005129	0.00451462110504508	0.00678734155371785
209	-0.933113992214203	-1.4983719587326	-21.6294727325439	0.013930176384747	-0.00392691092565656	-0.00782300252467394	-0.00100484199356288
210	1.66428053379059	-1.4983719587326	-21.3697338104248	0.0181509424000978	-0.0104203969240189	0.00159255252219737	0.00418994715437293
211	0.365583270788193	-0.849023342132568	-21.6294727325439	-0.00782300252467394	-0.0185372550040483	0.0100340843200684	0.00159255252219737
212	1.01493191719055	-2.14772057533264	-21.0450592041016	0.00808603875339031	-0.00684897974133492	-0.00425158534198999	0.00354059832170606
213	-0.283765345811844	-1.17369759082794	-21.3697338104248	-0.00165419070981443	-0.00360223650932312	-0.00652430532500148	-0.00652430532500148
214	-1.58246266841888	-0.52434903383255	-21.5645389556885	-0.00652430532500148	-0.00652430532500148	-0.00555028254166245	-0.0026282137259841
215	-0.283765345811844	-1.17369759082794	-21.4346694946289	0.0106834331527352	-0.00295288790948689	-0.0026282137259841	-0.00197886489331722
216	-1.58246266841888	-0.849023342132568	-21.1749286651611	0.011982130818069	-0.00165419070981443	0.00711201597005129	0.000293855206109583
217	-0.933113992214203	0.449673920869827	-21.5645389556885	-0.00360223650932312	-0.000680167751852423	-0.00197886489331722	-0.00230353930965066
218	-0.933113992214203	0.449673920869827	-21.2398643493652	-0.00295288790948689	0.00256657530553639	-0.00327756232582033	-3.08191010844894e-05
219	0.365583270788193	-0.52434903383255	-21.2398643493652	-0.00392691092565656	0.00159255252219737	0.000618529506027699	-0.00360223650932312
220	-0.933113992214203	0.449673920869827	-22.0190830230713	-0.00522560812532902	-0.00879702530801296	-0.00652430532500148	-3.08191010844894e-05
221	-0.283765345811844	0.449673920869827	-22.0190830230713	-0.00230353930965066	-0.00392691092565656	-0.0026282137259841	0.00354059832170606
222	-0.933113992214203	0.774348258972168	-21.7593441009521	0.00808603875339031	-0.00165419070981443	-0.00327756232582033	0.00354059832170606
223	-0.933113992214203	0.449673920869827	-21.8242778778076	-0.000680167751852423	0.00678734155371785	-0.00360223650932312	0.000293855206109583
224	-0.283765345811844	-0.849023342132568	-21.4996032714844	0.00289124972186983	0.00938473641872406	0.00159255252219737	-0.00555028254166245
225	-0.283765345811844	-0.52434903383255	-21.1749286651611	0.0113327819854021	0.00289124972186983	-0.00392691092565656	-0.00295288790948689
226	-2.88115978240967	0.449673920869827	-21.694408416748	0.00191722682211548	-0.00327756232582033	-0.00652430532500148	-0.00457625929266214
227	-0.283765345811844	0.449673920869827	-21.8892135620117	0.00776136433705688	0.000943203864153475	-0.00749832857400179	0.00321592413820326
228	-3.53050851821899	1.09902250766754	-21.9541473388672	-0.0126931173726916	0.00678734155371785	0.00743668992072344	0.00354059832170606
229	-0.933113992214203	-0.849023342132568	-21.3048000335693	0.0149041991680861	0.00711201597005129	-0.00295288790948689	-0.00327756232582033
230	-1.58246266841888	-0.199674710631371	-21.2398643493652	-0.0126931173726916	0.00418994715437293	-0.00555028254166245	0.00354059832170606
231	-1.58246266841888	-0.199674710631371	-21.1099948883057	-0.0152905117720366	-0.00132951640989631	-0.0117190945893526	0.00581331877037883
232	-2.23181128501892	0.124999612569809	-21.6294727325439	-0.00587495695799589	0.00256657530553639	-0.000355493422830477	-0.00490093370899558
233	-0.933113992214203	-0.52434903383255	-21.4346694946289	-0.00457625929266214	0.00678734155371785	-0.00522560812532902	0.00386527273803949
234	-1.58246266841888	-0.199674710631371	-21.4346694946289	-0.0165892094373703	0.00808603875339031	0.00451462110504508	-0.00652430532500148
235	-0.933113992214203	-0.849023342132568	-21.4996032714844	0.0123068047687411	-3.08191010844894e-05	-0.00100484199356288	0.00256657530553639
236	-1.58246266841888	-0.199674710631371	-21.6294727325439	-0.0146411629393697	0.00256657530553639	-0.00100484199356288	0.00386527273803949
237	-2.88115978240967	1.09902250766754	-21.4346694946289	-0.00879702530801296	0.00354059832170606	-0.00684897974133492	0.00191722682211548
238	-0.283765345811844	0.124999612569809	-21.2398643493652	0.0116574559360743	0.00321592413820326	-0.00295288790948689	0.00289124972186983
239	-0.283765345811844	-0.52434903383255	-21.6294727325439	0.0210730116814375	0.00354059832170606	0.00678734155371785	-0.00100484199356288
240	-0.283765345811844	0.774348258972168	-21.6294727325439	-0.00295288790948689	-0.00230353930965066	-0.00165419070981443	0.00646266713738441
241	-1.58246266841888	0.449673920869827	-21.694408416748	-0.00879702530801296	-0.00165419070981443	0.00516396993771195	0.00191722682211548
242	-0.933113992214203	0.449673920869827	-21.6294727325439	-0.00327756232582033	0.00418994715437293	-0.0117190945893526	0.00126787810586393
243	-1.58246266841888	1.4236968755722	-21.4996032714844	-0.00814767740666866	0.0149041991680861	0.00256657530553639	0.00483929552137852
244	1.66428053379059	-0.52434903383255	-21.2398643493652	0.00678734155371785	0.00256657530553639	-0.00132951640989631	-0.00165419070981443
245	-0.283765345811844	-0.199674710631371	-21.9541473388672	-0.00847235135734081	0.00548864435404539	-0.00684897974133492	0.00451462110504508
246	-1.58246266841888	-0.199674710631371	-21.8892135620117	-0.00977104809135199	0.00126787810586393	0.00256657530553639	0.00256657530553639
247	-1.58246266841888	1.09902250766754	-21.8892135620117	0.0152288740500808	-0.000680167751852423	-0.00392691092565656	0.0022419011220336
248	-1.58246266841888	-0.199674710631371	-21.4996032714844	0.00711201597005129	0.0022419011220336	-0.00425158534198999	0.00938473641872406
249	-0.283765345811844	-0.52434903383255	-21.694408416748	0.00938473641872406	0.00418994715437293	0.00191722682211548	-0.00522560812532902
250	0.365583270788193	-0.199674710631371	-21.694408416748	-0.0110697457566857	0.00646266713738441	-0.00490093370899558	0.00873538758605719
251	-0.933113992214203	0.449673920869827	-22.1489524841309	-0.00879702530801296	-0.00587495695799589	0.0022419011220336	-0.00100484199356288
252	-0.933113992214203	0.124999612569809	-22.0190830230713	-0.00100484199356288	0.00256657530553639	-0.00490093370899558	0.00808603875339031
253	1.01493191719055	-0.52434903383255	-21.5645389556885	-0.00392691092565656	0.00354059832170606	-0.00522560812532902	-0.00295288790948689
254	1.01493191719055	-0.52434903383255	-21.4996032714844	0.013930176384747	0.00418994715437293	-3.08191010844894e-05	0.00418994715437293
255	1.66428053379059	-0.199674710631371	-21.4346694946289	-0.00977104809135199	-0.00652430532500148	0.00126787810586393	0.01100810803473
256	2.31362915039063	-0.52434903383255	-21.1099948883057	-0.0117190945893526	0.00646266713738441	-0.00490093370899558	0.00678734155371785
257	-0.283765345811844	0.449673920869827	-21.5645389556885	0.0136055024340749	0.000618529506027699	-0.00392691092565656	0.0022419011220336
258	0.365583270788193	-0.52434903383255	-21.5645389556885	-0.00197886489331722	0.00613799272105098	-0.000680167751852423	0.000943203864153475
259	-0.933113992214203	0.124999612569809	-21.5645389556885	0.0103587592020631	-0.000355493422830477	0.00126787810586393	-0.00490093370899558
260	-2.23181128501892	0.774348258972168	-21.8892135620117	0.00256657530553639	0.00743668992072344	0.00418994715437293	0.00776136433705688
261	-0.933113992214203	0.124999612569809	-21.694408416748	-0.00100484199356288	0.000943203864153475	-0.00197886489331722	-0.00327756232582033
262	-0.933113992214203	1.09902250766754	-21.6294727325439	0.00613799272105098	0.00256657530553639	0.00678734155371785	0.00354059832170606
263	-1.58246266841888	0.449673920869827	-21.1099948883057	0.00191722682211548	-0.00165419070981443	0.00483929552137852	0.00321592413820326
264	-1.58246266841888	0.124999612569809	-21.7593441009521	0.0132808275520802	0.00451462110504508	0.00548864435404539	-0.000355493422830477
265	1.01493191719055	-0.52434903383255	-21.7593441009521	0.00938473641872406	-0.00425158534198999	-0.00522560812532902	0.00808603875339031
266	-0.283765345811844	-1.4983719587326	-21.6294727325439	-0.0026282137259841	-3.08191010844894e-05	-0.000680167751852423	-0.00165419070981443
267	-1.58246266841888	-0.52434903383255	-21.6294727325439	-0.00360223650932312	0.00159255252219737	0.00354059832170606	0.00906006153672934
268	1.01493191719055	-1.4983719587326	-21.4346694946289	0.00646266713738441	0.000943203864153475	-0.00555028254166245	0.00354059832170606
269	0.365583270788193	-1.17369759082794	-21.3697338104248	-0.00165419070981443	0.00159255252219737	0.00906006153672934	0.00873538758605719
270	0.365583270788193	-0.849023342132568	-21.8892135620117	-0.00425158534198999	-0.0152905117720366	0.00386527273803949	0.00906006153672934
271	-1.58246266841888	-0.52434903383255	-22.0190830230713	-0.00749832857400179	-0.00879702530801296	-0.00360223650932312	0.0171769186854362
272	-0.283765345811844	-0.52434903383255	-21.6294727325439	-0.0100957229733467	-0.00555028254166245	-0.00457625929266214	0.0165275707840919
273	0.365583270788193	-1.17369759082794	-21.6294727325439	-0.0104203969240189	-0.00132951640989631	-3.08191010844894e-05	0.000618529506027699
274	1.01493191719055	-1.4983719587326	-21.3697338104248	-3.08191010844894e-05	0.00548864435404539	-0.0026282137259841	-0.00392691092565656
275	0.365583270788193	-1.17369759082794	-21.3697338104248	-0.00197886489331722	-0.00977104809135199	0.0022419011220336	0.0022419011220336
276	0.365583270788193	-1.17369759082794	-21.1099948883057	-0.0026282137259841	-0.00879702530801296	-0.0146411629393697	0.00386527273803949
277	-2.23181128501892	0.449673920869827	-21.5645389556885	0.00191722682211548	-0.00197886489331722	-0.0026282137259841	0.00159255252219737
278	1.01493191719055	-0.849023342132568	-21.4346694946289	0.0100340843200684	0.00354059832170606	-0.00392691092565656	0.0152288740500808
279	-1.58246266841888	0.124999612569809	-21.6294727325439	0.0132808275520802	-0.00327756232582033	0.00613799272105098	0.00938473641872406
280	-1.58246266841888	0.774348258972168	-21.2398643493652	0.00808603875339031	0.0022419011220336	-0.00295288790948689	0.00418994715437293
281	-0.283765345811844	-0.199674710631371	-21.2398643493652	0.00159255252219737	-0.00132951640989631	-0.00327756232582033	0.00451462110504508
282	0.365583270788193	-0.52434903383255	-20.915189743042	-0.000355493422830477	-0.00327756232582033	0.00581331877037883	0.000293855206109583
283	-0.933113992214203	-0.849023342132568	-21.4996032714844	0.000618529506027699	0.00289124972186983	-0.00619963090866804	0.00159255252219737
284	-0.933113992214203	1.09902250766754	-21.6294727325439	0.00841071270406246	0.00159255252219737	-0.00100484199356288	0.00159255252219737
285	-0.933113992214203	0.774348258972168	-21.694408416748	-0.00684897974133492	-0.000355493422830477	0.00126787810586393	-0.00230353930965066
286	-0.283765345811844	-0.52434903383255	-21.3697338104248	-0.00587495695799589	0.000618529506027699	-0.00555028254166245	-0.00490093370899558
287	-1.58246266841888	0.449673920869827	-21.4996032714844	0.0239950809627771	0.0022419011220336	0.000293855206109583	-0.00295288790948689
288	-1.58246266841888	-0.52434903383255	-21.3048000335693	0.00354059832170606	0.00678734155371785	0.00483929552137852	-0.00327756232582033
289	-0.933113992214203	-0.52434903383255	-21.4996032714844	0.000943203864153475	0.00841071270406246	-0.0026282137259841	-0.00360223650932312
290	-2.88115978240967	0.449673920869827	-21.7593441009521	-0.00944637414067984	0.00678734155371785	-0.000680167751852423	-0.0110697457566857
291	-2.88115978240967	0.124999612569809	-21.6294727325439	-0.0113944197073579	-0.00814767740666866	-0.00912170019000769	-0.000680167751852423
292	-3.53050851821899	1.4236968755722	-21.5645389556885	0.013930176384747	-0.00100484199356288	0.000293855206109583	-0.00100484199356288
293	-2.88115978240967	0.774348258972168	-21.4996032714844	-0.0240567177534103	0.00451462110504508	-0.00555028254166245	-0.00814767740666866
294	-1.58246266841888	-0.199674710631371	-21.0450592041016	0.0103587592020631	0.00191722682211548	0.00841071270406246	-0.0104203969240189
295	-1.58246266841888	-0.199674710631371	-21.1749286651611	-0.00717365415766835	-0.00230353930965066	0.00354059832170606	-0.000355493422830477
296	-1.58246266841888	-0.52434903383255	-21.7593441009521	-0.00912170019000769	-0.0117190945893526	0.00126787810586393	-0.000680167751852423
297	-2.88115978240967	0.124999612569809	-21.4346694946289	-0.00132951640989631	-0.00392691092565656	-0.00717365415766835	-0.0026282137259841
298	-0.283765345811844	-0.849023342132568	-21.6294727325439	-0.0026282137259841	0.00516396993771195	0.000943203864153475	-0.00425158534198999
299	-2.88115978240967	0.449673920869827	-21.5645389556885	-0.00782300252467394	0.000618529506027699	-0.00327756232582033	-0.00814767740666866
300	0.365583270788193	-0.199674710631371	-21.5645389556885	-0.00165419070981443	-0.000680167751852423	-0.000355493422830477	-0.00295288790948689
301	-0.933113992214203	-1.17369759082794	-21.1099948883057	-0.00425158534198999	-0.00100484199356288	-0.00684897974133492	-0.00360223650932312
302	1.01493191719055	-0.52434903383255	-21.5645389556885	0.000943203864153475	0.00191722682211548	-0.00457625929266214	-0.00814767740666866
303	1.01493191719055	-0.199674710631371	-21.4996032714844	0.000293855206109583	0.0106834331527352	0.00354059832170606	-0.00587495695799589
304	1.01493191719055	-0.199674710631371	-21.694408416748	0.0155535480007529	0.00808603875339031	0.00776136433705688	0.0022419011220336
305	-2.23181128501892	0.124999612569809	-21.694408416748	-0.000355493422830477	-0.00230353930965066	0.00386527273803949	-0.00230353930965066
306	0.365583270788193	-0.52434903383255	-21.4346694946289	-3.08191010844894e-05	-0.000355493422830477	-0.0126931173726916	0.000293855206109583
307	-0.283765345811844	1.09902250766754	-21.6294727325439	0.00321592413820326	0.00191722682211548	-0.00165419070981443	-0.000355493422830477
308	-2.23181128501892	0.124999612569809	-21.3048000335693	-3.08191010844894e-05	-0.00100484199356288	-3.08191010844894e-05	-0.000680167751852423
309	0.365583270788193	-0.52434903383255	-21.6294727325439	0.00256657530553639	0.00613799272105098	-0.00977104809135199	-0.00457625929266214
310	-0.283765345811844	-0.52434903383255	-21.4996032714844	0.0304885655641556	0.00548864435404539	-0.0123684434220195	-0.00165419070981443
311	0.365583270788193	-0.849023342132568	-21.6294727325439	-0.0204853005707264	0.00386527273803949	-0.00749832857400179	0.00386527273803949
312	0.365583270788193	-0.849023342132568	-21.5645389556885	0.0301638916134834	0.00126787810586393	0.00581331877037883	-0.00425158534198999
313	0.365583270788193	0.774348258972168	-21.6294727325439	-0.00490093370899558	0.013930176384747	0.0022419011220336	-0.000680167751852423
314	-1.58246266841888	0.449673920869827	-21.5645389556885	-0.00944637414067984	0.00678734155371785	-0.000680167751852423	-0.00457625929266214
315	-0.283765345811844	1.09902250766754	-22.0840167999268	0.0165275707840919	-3.08191010844894e-05	-0.00684897974133492	-0.00165419070981443
316	-2.23181128501892	1.09902250766754	-21.9541473388672	0.00841071270406246	0.00808603875339031	-0.0104203969240189	-0.00327756232582033
317	0.365583270788193	-0.849023342132568	-21.8892135620117	0.00191722682211548	0.00289124972186983	-0.00944637414067984	-3.08191010844894e-05
318	-0.283765345811844	0.774348258972168	-22.0840167999268	0.0236704051494598	0.00548864435404539	-0.00230353930965066	-0.00425158534198999
319	-0.933113992214203	0.449673920869827	-21.3048000335693	-0.00360223650932312	0.0116574559360743	-0.00912170019000769	-0.00490093370899558
320	0.365583270788193	-0.52434903383255	-21.1749286651611	-0.0146411629393697	0.00191722682211548	-0.00327756232582033	-0.000355493422830477
321	-0.283765345811844	-0.199674710631371	-21.694408416748	-0.00132951640989631	-0.00197886489331722	-0.000355493422830477	0.000293855206109583
322	0.365583270788193	-0.52434903383255	-21.5645389556885	0.00743668992072344	0.00418994715437293	0.000293855206109583	-0.00717365415766835
323	0.365583270788193	-0.52434903383255	-21.3697338104248	-0.00684897974133492	0.00841071270406246	-3.08191010844894e-05	-0.00587495695799589
324	0.365583270788193	0.124999612569809	-21.5645389556885	-0.000680167751852423	-0.00165419070981443	-0.00295288790948689	-0.00392691092565656
325	-1.58246266841888	0.449673920869827	-21.3697338104248	-0.00165419070981443	-0.00100484199356288	0.00646266713738441	0.00256657530553639
326	1.01493191719055	-0.52434903383255	-21.1749286651611	-0.00327756232582033	-0.00132951640989631	-0.000355493422830477	-0.00652430532500148
327	-0.283765345811844	-1.17369759082794	-21.2398643493652	-0.00749832857400179	-0.0026282137259841	-0.00555028254166245	0.000293855206109583
328	1.66428053379059	-1.4983719587326	-21.6294727325439	0.00159255252219737	0.00418994715437293	0.00548864435404539	-0.00555028254166245
329	-0.933113992214203	-0.849023342132568	-21.7593441009521	-0.00327756232582033	-0.00782300252467394	-0.00522560812532902	-0.00165419070981443
330	-0.933113992214203	-0.849023342132568	-21.6294727325439	-0.00230353930965066	-0.00490093370899558	0.00256657530553639	0.00256657530553639
331	-0.933113992214203	-0.52434903383255	-21.4996032714844	0.0207483377307653	-0.00912170019000769	-0.00977104809135199	0.000943203864153475
332	-0.283765345811844	-1.17369759082794	-21.3048000335693	-0.0026282137259841	-0.00619963090866804	-0.00392691092565656	-0.00879702530801296
333	-1.58246266841888	0.124999612569809	-21.3697338104248	0.0269171483814716	-0.00392691092565656	0.00386527273803949	-0.0113944197073579
334	0.365583270788193	-1.4983719587326	-21.4996032714844	-3.08191010844894e-05	-0.000680167751852423	-0.00360223650932312	-0.00360223650932312
335	-1.58246266841888	0.774348258972168	-21.6294727325439	-0.00100484199356288	-0.00814767740666866	0.0155535480007529	-0.00360223650932312
336	-0.283765345811844	0.449673920869827	-21.6294727325439	0.00354059832170606	-0.00782300252467394	-0.0100957229733467	-0.00295288790948689
337	0.365583270788193	-0.52434903383255	-21.3697338104248	-0.00360223650932312	-0.00392691092565656	0.000943203864153475	-0.0130177913233638
338	-2.23181128501892	0.449673920869827	-21.5645389556885	-0.00295288790948689	-0.00230353930965066	-0.00165419070981443	-0.00619963090866804
339	-0.933113992214203	0.124999612569809	-21.0450592041016	0.000293855206109583	-0.00197886489331722	-0.00100484199356288	-0.0110697457566857
340	-0.283765345811844	-0.52434903383255	-21.3697338104248	-0.0123684434220195	0.000943203864153475	0.00159255252219737	-0.00392691092565656
341	0.365583270788193	-0.199674710631371	-21.6294727325439	0.0213976856321096	-0.00197886489331722	0.0022419011220336	-0.00555028254166245
342	-0.283765345811844	0.124999612569809	-21.6294727325439	-3.08191010844894e-05	0.000943203864153475	-0.00555028254166245	-0.00912170019000769
343	0.365583270788193	-0.52434903383255	-21.5645389556885	0.000943203864153475	0.00159255252219737	0.000618529506027699	-0.00360223650932312
344	-0.933113992214203	-0.199674710631371	-21.4346694946289	0.01100810803473	-0.00100484199356288	-0.00295288790948689	-0.00295288790948689
345	-0.283765345811844	-0.52434903383255	-21.1099948883057	-0.0169138833880424	-0.00327756232582033	-0.0026282137259841	0.00548864435404539
346	-3.53050851821899	0.774348258972168	-21.4996032714844	-0.0113944197073579	0.00451462110504508	-0.000355493422830477	0.000293855206109583
347	-0.283765345811844	-0.52434903383255	-21.6294727325439	0.00776136433705688	-0.000355493422830477	-0.00717365415766835	-0.00944637414067984
348	-3.53050851821899	0.774348258972168	-21.694408416748	-0.00197886489331722	-0.000355493422830477	0.00321592413820326	-0.00457625929266214
349	-3.53050851821899	0.449673920869827	-21.8892135620117	0.0132808275520802	0.00191722682211548	-0.00555028254166245	-0.00457625929266214
350	-3.53050851821899	0.449673920869827	-21.694408416748	0.00776136433705688	-3.08191010844894e-05	0.00613799272105098	0.00516396993771195
351	-2.88115978240967	-0.52434903383255	-21.1099948883057	-0.0100957229733467	-0.00977104809135199	-0.00360223650932312	0.00808603875339031
352	-1.58246266841888	0.124999612569809	-21.1749286651611	0.0158782228827477	0.000618529506027699	-0.00360223650932312	-0.00782300252467394
353	-1.58246266841888	0.449673920869827	-21.7593441009521	0.00613799272105098	0.00808603875339031	-0.00425158534198999	-0.00360223650932312
354	-1.58246266841888	0.774348258972168	-21.7593441009521	-0.0143164889886975	0.00386527273803949	-0.00522560812532902	-0.00522560812532902
355	-2.23181128501892	-0.199674710631371	-21.4346694946289	0.00451462110504508	0.00711201597005129	-0.00100484199356288	-0.000680167751852423
356	-0.933113992214203	0.449673920869827	-21.4996032714844	0.00711201597005129	-0.00165419070981443	-0.00977104809135199	-3.08191010844894e-05
357	-0.283765345811844	0.124999612569809	-21.3697338104248	0.012956153601408	0.000943203864153475	-3.08191010844894e-05	-0.00619963090866804
358	-0.283765345811844	0.449673920869827	-21.3048000335693	0.00613799272105098	0.00191722682211548	0.00354059832170606	0.000293855206109583
359	-0.283765345811844	-0.199674710631371	-21.694408416748	0.00159255252219737	-0.00490093370899558	0.00126787810586393	0.00126787810586393
360	-0.283765345811844	0.449673920869827	-22.0840167999268	-0.000355493422830477	-3.08191010844894e-05	-0.00360223650932312	0.00191722682211548
361	-1.58246266841888	0.774348258972168	-22.0840167999268	0.0022419011220336	-0.00684897974133492	-0.00360223650932312	0.00743668992072344
362	-0.933113992214203	0.774348258972168	-21.7593441009521	-0.000680167751852423	-0.00100484199356288	-0.0126931173726916	-3.08191010844894e-05
363	-1.58246266841888	1.09902250766754	-21.8242778778076	-0.00100484199356288	0.00613799272105098	-0.00327756232582033	-0.000355493422830477
364	1.66428053379059	0.124999612569809	-21.4996032714844	0.0103587592020631	-0.000355493422830477	-0.00782300252467394	0.00386527273803949
365	-0.283765345811844	0.449673920869827	-21.4996032714844	0.00191722682211548	0.000618529506027699	0.00159255252219737	0.00516396993771195
366	-0.933113992214203	0.449673920869827	-21.9541473388672	-0.00717365415766835	-0.00197886489331722	-0.0146411629393697	0.00451462110504508
367	-0.933113992214203	0.124999612569809	-21.7593441009521	-0.000355493422830477	-0.0026282137259841	-0.0104203969240189	-0.00425158534198999
368	-2.23181128501892	0.774348258972168	-22.0840167999268	0.0106834331527352	0.00743668992072344	0.00483929552137852	0.00191722682211548
369	-0.933113992214203	0.449673920869827	-21.6294727325439	0.00776136433705688	0.00613799272105098	-0.00490093370899558	-0.00684897974133492
370	-0.283765345811844	0.124999612569809	-21.4346694946289	0.0200989879667759	0.00289124972186983	-0.00360223650932312	-0.00555028254166245
371	-0.283765345811844	-0.52434903383255	-21.4996032714844	0.0123068047687411	-0.00230353930965066	-0.00295288790948689	0.00126787810586393
372	0.365583270788193	-0.52434903383255	-21.7593441009521	-3.08191010844894e-05	0.00581331877037883	-0.00100484199356288	0.000293855206109583
373	-0.933113992214203	0.449673920869827	-21.8892135620117	0.0116574559360743	0.00906006153672934	-0.00100484199356288	0.000943203864153475
374	-2.23181128501892	0.449673920869827	-21.5645389556885	0.000618529506027699	0.00613799272105098	-0.00360223650932312	-0.00490093370899558
375	1.66428053379059	-0.52434903383255	-21.4996032714844	0.00516396993771195	0.00678734155371785	0.00159255252219737	0.00548864435404539
376	0.365583270788193	-0.199674710631371	-21.5645389556885	-0.0188619289547205	-0.00587495695799589	0.000943203864153475	0.000943203864153475
377	0.365583270788193	0.124999612569809	-21.3048000335693	0.00418994715437293	0.00613799272105098	-0.00684897974133492	0.00126787810586393
378	0.365583270788193	-0.199674710631371	-21.3697338104248	-0.00717365415766835	0.00613799272105098	0.00873538758605719	0.0022419011220336
379	1.01493191719055	-0.52434903383255	-21.694408416748	0.0149041991680861	0.00321592413820326	0.00256657530553639	-0.00360223650932312
380	-1.58246266841888	0.449673920869827	-21.694408416748	0.00646266713738441	-0.000355493422830477	-3.08191010844894e-05	0.000943203864153475
381	-0.283765345811844	0.124999612569809	-21.3697338104248	0.000943203864153475	-0.00457625929266214	-0.0133424662053585	0.00581331877037883
382	-0.933113992214203	-0.199674710631371	-21.5645389556885	0.00873538758605719	-0.00490093370899558	-0.00490093370899558	0.00126787810586393
383	-0.933113992214203	-0.849023342132568	-21.1749286651611	0.000618529506027699	0.00386527273803949	0.00646266713738441	0.00483929552137852
384	-0.933113992214203	-0.52434903383255	-21.3048000335693	-0.00392691092565656	-0.00847235135734081	-0.0126931173726916	-0.00717365415766835
385	1.01493191719055	-2.14772057533264	-21.3697338104248	-0.0133424662053585	0.00191722682211548	0.00321592413820326	0.00289124972186983
386	-0.933113992214203	-0.52434903383255	-21.6294727325439	0.000293855206109583	-0.00132951640989631	0.000293855206109583	-0.00814767740666866
387	-0.283765345811844	-0.52434903383255	-21.6294727325439	0.00646266713738441	-0.00619963090866804	-0.00197886489331722	0.00516396993771195
388	-1.58246266841888	-0.52434903383255	-21.6294727325439	-0.00392691092565656	-0.00457625929266214	-0.00327756232582033	-0.00555028254166245
389	-0.933113992214203	-1.17369759082794	-21.4996032714844	-0.00425158534198999	0.000293855206109583	-0.00197886489331722	0.00516396993771195
390	0.365583270788193	-0.849023342132568	-21.3697338104248	-0.0026282137259841	-0.000355493422830477	-0.0026282137259841	0.000943203864153475
391	-0.283765345811844	-0.52434903383255	-21.4346694946289	-0.00490093370899558	-0.00327756232582033	-0.00490093370899558	0.0022419011220336
392	0.365583270788193	-1.17369759082794	-21.5645389556885	0.0181509424000978	0.00418994715437293	-0.00230353930965066	0.00516396993771195
393	0.365583270788193	-0.52434903383255	-21.5645389556885	0.00256657530553639	-3.08191010844894e-05	-3.08191010844894e-05	0.00548864435404539
394	-0.283765345811844	-0.199674710631371	-21.3697338104248	-3.08191010844894e-05	0.00354059832170606	0.000618529506027699	0.00646266713738441
395	1.01493191719055	0.124999612569809	-21.3697338104248	0.013930176384747	0.00483929552137852	0.00613799272105098	0.00191722682211548
396	1.01493191719055	-0.52434903383255	-21.2398643493652	0.00483929552137852	-0.00522560812532902	-0.00847235135734081	0.00613799272105098
397	-0.933113992214203	0.774348258972168	-21.3697338104248	-0.00165419070981443	-0.00197886489331722	-0.00132951640989631	-3.08191010844894e-05
398	-0.283765345811844	-0.849023342132568	-21.3697338104248	-0.0146411629393697	0.00548864435404539	0.00354059832170606	0.00256657530553639
399	-2.88115978240967	1.09902250766754	-21.7593441009521	0.000943203864153475	-0.00100484199356288	-0.00587495695799589	0.00256657530553639
400	-2.23181128501892	0.449673920869827	-21.5645389556885	-0.0117190945893526	0.00743668992072344	0.00581331877037883	0.00386527273803949
401	-0.933113992214203	-0.52434903383255	-21.3697338104248	-0.00295288790948689	-0.00132951640989631	-0.00392691092565656	0.00516396993771195
402	-1.58246266841888	-0.52434903383255	-21.2398643493652	-0.00619963090866804	0.00354059832170606	0.00256657530553639	0.00581331877037883
403	-3.53050851821899	-0.199674710631371	-21.0450592041016	-0.00619963090866804	0.00289124972186983	0.00451462110504508	0.00289124972186983
404	-4.82920598983765	0.774348258972168	-21.4996032714844	-0.0133424662053585	0.00354059832170606	0.0100340843200684	0.00126787810586393
405	-3.53050851821899	0.449673920869827	-21.6294727325439	-0.0172385573387146	-0.0026282137259841	-0.00522560812532902	0.0022419011220336
406	-3.53050851821899	-0.199674710631371	-21.4346694946289	-0.00977104809135199	-0.0026282137259841	-0.00425158534198999	-0.00197886489331722
407	-2.88115978240967	0.449673920869827	-21.6294727325439	-0.00165419070981443	0.00646266713738441	-0.00327756232582033	-0.00197886489331722
408	-2.23181128501892	0.124999612569809	-21.3697338104248	0.000618529506027699	0.00906006153672934	0.00191722682211548	0.000618529506027699
409	0.365583270788193	-0.52434903383255	-21.1749286651611	0.00906006153672934	0.0116574559360743	0.00613799272105098	0.00289124972186983
410	0.365583270788193	-0.199674710631371	-21.0450592041016	-0.00425158534198999	-0.00165419070981443	0.00808603875339031	-0.00230353930965066
411	0.365583270788193	-0.52434903383255	-21.4996032714844	0.00516396993771195	0.00451462110504508	-3.08191010844894e-05	-0.00360223650932312
412	0.365583270788193	-0.199674710631371	-21.5645389556885	-0.00197886489331722	-0.00327756232582033	-0.00425158534198999	-0.00619963090866804
413	1.01493191719055	-0.52434903383255	-21.694408416748	0.0155535480007529	0.01100810803473	-0.00652430532500148	-0.00522560812532902
414	-2.23181128501892	0.774348258972168	-21.4996032714844	0.00418994715437293	0.00808603875339031	0.00938473641872406	-0.0026282137259841
415	-0.283765345811844	0.124999612569809	-21.6294727325439	-0.00717365415766835	0.00516396993771195	-0.00132951640989631	-0.00295288790948689
416	1.01493191719055	-0.52434903383255	-21.4996032714844	0.00354059832170606	-0.000355493422830477	-0.00230353930965066	-0.00652430532500148
417	-1.58246266841888	0.124999612569809	-21.3697338104248	0.0200989879667759	0.00451462110504508	-0.00197886489331722	0.00646266713738441
418	0.365583270788193	-0.199674710631371	-21.8892135620117	-0.00944637414067984	0.00483929552137852	-0.000680167751852423	-0.00522560812532902
419	-0.933113992214203	0.774348258972168	-21.8242778778076	0.00159255252219737	0.0022419011220336	-0.00425158534198999	-0.000355493422830477
420	1.01493191719055	-0.849023342132568	-21.5645389556885	0.0168522447347641	0.000618529506027699	-0.00555028254166245	0.000618529506027699
421	-0.283765345811844	-0.52434903383255	-21.694408416748	-0.0182125810533762	0.000943203864153475	-0.00619963090866804	-0.00457625929266214
422	1.66428053379059	-0.52434903383255	-21.4996032714844	-0.00360223650932312	-0.000355493422830477	-0.00912170019000769	0.00159255252219737
423	0.365583270788193	-0.199674710631371	-21.3048000335693	-0.00392691092565656	-3.08191010844894e-05	-0.00100484199356288	-0.0026282137259841
424	1.01493191719055	-0.199674710631371	-21.5645389556885	0.00256657530553639	0.00126787810586393	-0.000680167751852423	-0.0026282137259841
425	-0.933113992214203	1.09902250766754	-21.8242778778076	-0.00327756232582033	0.00321592413820326	-0.0139918150380254	-0.00100484199356288
426	1.01493191719055	-0.52434903383255	-21.4996032714844	0.0181509424000978	-0.00100484199356288	0.000943203864153475	0.000293855206109583
427	-1.58246266841888	1.09902250766754	-21.5645389556885	0.00711201597005129	-0.000680167751852423	-0.00749832857400179	-0.00490093370899558
428	0.365583270788193	-0.52434903383255	-21.3697338104248	0.0181509424000978	-0.00230353930965066	0.00321592413820326	-0.00652430532500148
429	-0.933113992214203	0.124999612569809	-21.1099948883057	0.00386527273803949	-0.00100484199356288	-0.00295288790948689	-0.00684897974133492
430	0.365583270788193	0.449673920869827	-21.3048000335693	0.00581331877037883	-0.00327756232582033	-0.00100484199356288	-0.00230353930965066
431	-0.933113992214203	0.124999612569809	-21.694408416748	0.000618529506027699	0.00548864435404539	-0.00522560812532902	-0.00490093370899558
432	-0.283765345811844	-0.52434903383255	-21.5645389556885	0.00906006153672934	0.000618529506027699	-0.00165419070981443	-0.000680167751852423
433	-0.283765345811844	-0.52434903383255	-21.3048000335693	-0.00132951640989631	-0.00230353930965066	-0.00132951640989631	-0.0110697457566857
434	-0.283765345811844	-1.17369759082794	-21.1749286651611	0.00386527273803949	0.000618529506027699	-0.00295288790948689	0.000943203864153475
435	-0.933113992214203	-0.849023342132568	-21.3048000335693	0.00646266713738441	-0.00587495695799589	0.00126787810586393	-0.00230353930965066
436	-1.58246266841888	-0.52434903383255	-21.3697338104248	-0.0100957229733467	-0.00944637414067984	0.00289124972186983	0.00354059832170606
437	1.01493191719055	-1.17369759082794	-21.4996032714844	0.0126314787194133	-0.0162645354866982	-0.00425158534198999	-3.08191010844894e-05
438	-0.933113992214203	-0.52434903383255	-20.9801254272461	0.00841071270406246	0.00159255252219737	0.000618529506027699	-0.0026282137259841
439	0.365583270788193	-1.82304632663727	-20.7203845977783	0.0132808275520802	-0.0123684434220195	0.00743668992072344	0.000293855206109583
440	0.365583270788193	-1.17369759082794	-21.4346694946289	-0.0113944197073579	0.00451462110504508	-0.00295288790948689	0.000293855206109583
441	1.01493191719055	-1.4983719587326	-21.4996032714844	-0.00360223650932312	-0.00295288790948689	0.00159255252219737	0.00613799272105098
442	0.365583270788193	0.449673920869827	-21.3697338104248	0.000293855206109583	0.0022419011220336	-0.00782300252467394	0.00289124972186983
443	0.365583270788193	-0.849023342132568	-21.3697338104248	-0.00587495695799589	0.00418994715437293	0.00418994715437293	0.00159255252219737
444	-0.283765345811844	-0.199674710631371	-21.4996032714844	-0.0100957229733467	-0.00230353930965066	0.00483929552137852	0.000293855206109583
445	-0.933113992214203	-0.849023342132568	-21.4346694946289	-0.00490093370899558	0.00354059832170606	-0.00717365415766835	0.0106834331527352
446	-0.283765345811844	0.449673920869827	-21.6294727325439	-0.00457625929266214	0.00516396993771195	-0.00555028254166245	0.000618529506027699
447	-0.283765345811844	-0.52434903383255	-21.2398643493652	-0.00457625929266214	0.00354059832170606	-0.00327756232582033	-0.00230353930965066
448	-0.933113992214203	0.449673920869827	-21.4346694946289	0.0116574559360743	0.0113327819854021	-0.00230353930965066	-0.00295288790948689
449	-1.58246266841888	0.124999612569809	-21.4346694946289	-0.00360223650932312	0.0162028968334198	0.00483929552137852	0.00191722682211548
450	-0.933113992214203	0.449673920869827	-21.4996032714844	-0.0172385573387146	0.00256657530553639	-0.00295288790948689	0.0126314787194133
451	-2.23181128501892	-0.199674710631371	-21.4346694946289	-0.00717365415766835	-0.00295288790948689	-0.00165419070981443	0.00354059832170606
452	-2.23181128501892	0.774348258972168	-21.3048000335693	0.00126787810586393	0.0022419011220336	-0.00912170019000769	0.00711201597005129
453	-3.53050851821899	0.449673920869827	-21.4996032714844	-0.00619963090866804	0.00613799272105098	-0.00100484199356288	0.000943203864153475
454	-2.88115978240967	0.774348258972168	-21.3697338104248	-0.0104203969240189	0.00646266713738441	0.00841071270406246	-0.00197886489331722
455	-2.88115978240967	0.449673920869827	-21.3697338104248	-0.00847235135734081	0.00126787810586393	-0.00360223650932312	0.0116574559360743
456	-2.23181128501892	0.449673920869827	-20.915189743042	-0.0100957229733467	0.0022419011220336	0.00126787810586393	0.00483929552137852
457	-2.88115978240967	-0.52434903383255	-21.5645389556885	0.0191249661147594	0.00126787810586393	0.00191722682211548	0.000293855206109583
458	-2.23181128501892	0.124999612569809	-21.6294727325439	0.00191722682211548	0.00321592413820326	-0.000355493422830477	0.0022419011220336
459	-1.58246266841888	-0.199674710631371	-21.3697338104248	0.00776136433705688	0.00321592413820326	-0.00197886489331722	0.00451462110504508
460	-0.933113992214203	0.449673920869827	-21.3697338104248	0.00321592413820326	0.0022419011220336	0.000618529506027699	0.0106834331527352
461	-2.23181128501892	0.774348258972168	-21.6294727325439	-0.0110697457566857	-0.000680167751852423	0.000293855206109583	0.00321592413820326
462	-1.58246266841888	0.449673920869827	-22.0190830230713	0.00159255252219737	-0.0104203969240189	-0.00944637414067984	0.00321592413820326
463	-1.58246266841888	0.774348258972168	-21.694408416748	0.0233457311987877	0.00841071270406246	0.00776136433705688	-0.00100484199356288
464	-0.283765345811844	-0.52434903383255	-21.6294727325439	-0.0152905117720366	0.00516396993771195	-0.00165419070981443	0.00321592413820326
465	0.365583270788193	-0.52434903383255	-21.4346694946289	-0.0198359526693821	0.00354059832170606	-0.00295288790948689	-0.00457625929266214
466	-1.58246266841888	0.449673920869827	-21.3697338104248	-0.00165419070981443	-0.000355493422830477	-0.00132951640989631	0.000618529506027699
467	1.01493191719055	-0.52434903383255	-21.1749286651611	-0.00230353930965066	-0.00327756232582033	-0.00522560812532902	0.00743668992072344
468	-1.58246266841888	0.449673920869827	-21.8242778778076	0.00581331877037883	0.00354059832170606	0.00548864435404539	-0.00100484199356288
469	0.365583270788193	0.449673920869827	-21.5645389556885	-0.0113944197073579	0.000618529506027699	-0.000355493422830477	-0.00522560812532902
470	-0.283765345811844	-0.52434903383255	-21.8892135620117	0.00386527273803949	0.00191722682211548	-0.00490093370899558	0.00321592413820326
471	1.66428053379059	-0.199674710631371	-21.4346694946289	0.00678734155371785	-0.00230353930965066	0.000293855206109583	0.00191722682211548
472	0.365583270788193	-0.52434903383255	-21.5645389556885	0.00711201597005129	-0.000680167751852423	-0.0123684434220195	0.0022419011220336
473	0.365583270788193	0.124999612569809	-20.3957118988037	-0.0107450718060136	0.00354059832170606	-0.00100484199356288	-0.00100484199356288
474	-1.58246266841888	0.774348258972168	-21.8242778778076	0.00126787810586393	-0.00197886489331722	-0.00490093370899558	0.00159255252219737
475	1.01493191719055	-0.52434903383255	-21.694408416748	-0.00230353930965066	0.000293855206109583	-0.00555028254166245	0.00613799272105098
476	-0.283765345811844	0.124999612569809	-21.6294727325439	-0.0104203969240189	-0.00977104809135199	0.00126787810586393	-0.00587495695799589
477	-2.23181128501892	0.449673920869827	-21.694408416748	0.00678734155371785	-0.000355493422830477	-0.00684897974133492	-0.00295288790948689
478	-1.58246266841888	0.124999612569809	-21.4346694946289	0.013930176384747	0.00548864435404539	0.00256657530553639	-0.00782300252467394
479	-0.283765345811844	-0.52434903383255	-21.0450592041016	-0.000680167751852423	0.000293855206109583	-0.0026282137259841	-0.00165419070981443
480	-1.58246266841888	0.774348258972168	-21.6294727325439	0.00646266713738441	-0.00684897974133492	-0.00879702530801296	-0.000680167751852423
481	-1.58246266841888	0.449673920869827	-21.7593441009521	-0.00717365415766835	-0.00522560812532902	0.00126787810586393	-0.00392691092565656
482	-1.58246266841888	0.449673920869827	-21.8242778778076	0.00873538758605719	-0.00392691092565656	-0.0104203969240189	-0.00165419070981443
483	-1.58246266841888	0.449673920869827	-21.6294727325439	-0.00522560812532902	0.00646266713738441	-0.00197886489331722	-0.00652430532500148
484	-0.283765345811844	0.449673920869827	-21.4996032714844	-0.00230353930965066	-0.000355493422830477	-0.00847235135734081	-0.00522560812532902
485	0.365583270788193	-0.199674710631371	-21.2398643493652	0.0188002903014421	0.00126787810586393	-0.00912170019000769	0.0022419011220336
486	-0.283765345811844	0.774348258972168	-21.2398643493652	0.00841071270406246	-0.000680167751852423	-0.0104203969240189	-0.00100484199356288
487	-0.933113992214203	0.774348258972168	-21.8242778778076	-0.00749832857400179	0.00321592413820326	-0.00555028254166245	-0.00230353930965066
488	-0.283765345811844	0.124999612569809	-21.6294727325439	0.0113327819854021	0.00841071270406246	-0.00977104809135199	-0.00327756232582033
489	0.365583270788193	-0.849023342132568	-21.3697338104248	-0.00100484199356288	-0.00555028254166245	-0.00587495695799589	-0.00490093370899558
490	1.01493191719055	-1.17369759082794	-21.4346694946289	-0.0217839982360601	-0.00425158534198999	-0.0104203969240189	-0.00327756232582033
491	-0.283765345811844	-0.199674710631371	-21.4996032714844	0.0155535480007529	-0.00652430532500148	-0.00132951640989631	0.00256657530553639
492	0.365583270788193	-1.4983719587326	-21.3048000335693	0.00938473641872406	-0.00100484199356288	-0.00717365415766835	-0.00425158534198999
493	0.365583270788193	-1.4983719587326	-21.4996032714844	-0.0136671401560307	0.00159255252219737	-0.00392691092565656	-0.00749832857400179
494	0.365583270788193	-1.82304632663727	-21.4346694946289	0.0217223595827818	-0.00652430532500148	-0.00295288790948689	-0.00587495695799589
495	0.365583270788193	-1.17369759082794	-21.4346694946289	0.00289124972186983	-0.00684897974133492	0.00256657530553639	-0.00425158534198999
496	-0.283765345811844	-2.4723949432373	-21.1749286651611	-3.08191010844894e-05	-0.00879702530801296	-0.00587495695799589	-0.000355493422830477
497	-0.283765345811844	-0.199674710631371	-21.6294727325439	0.00418994715437293	-0.00555028254166245	-0.00652430532500148	-0.00555028254166245
498	0.365583270788193	-1.17369759082794	-21.2398643493652	-0.00490093370899558	0.00483929552137852	0.00451462110504508	-0.00360223650932312
499	-0.283765345811844	-0.199674710631371	-21.8242778778076	-0.00100484199356288	-0.00522560812532902	-0.00165419070981443	-0.00230353930965066
500	-0.933113992214203	0.124999612569809	-21.7593441009521	0.00126787810586393	-3.08191010844894e-05	-0.00522560812532902	-0.00132951640989631
501	-0.933113992214203	0.124999612569809	-21.7593441009521	0.00191722682211548	-0.00457625929266214	0.00711201597005129	-0.000680167751852423
502	-1.58246266841888	0.124999612569809	-21.6294727325439	-0.000355493422830477	0.00256657530553639	0.00126787810586393	-0.00392691092565656
503	-0.283765345811844	0.449673920869827	-21.694408416748	-0.0136671401560307	0.000293855206109583	-0.00165419070981443	-0.00230353930965066
504	-1.58246266841888	0.449673920869827	-21.4346694946289	-0.00100484199356288	0.00321592413820326	0.00418994715437293	0.00289124972186983
505	-0.283765345811844	0.124999612569809	-21.4996032714844	0.00613799272105098	-0.00327756232582033	-0.00392691092565656	0.00418994715437293
506	-0.933113992214203	-0.199674710631371	-21.4996032714844	0.00386527273803949	-0.00230353930965066	-3.08191010844894e-05	0.000293855206109583
507	-0.933113992214203	0.449673920869827	-21.7593441009521	0.012956153601408	0.000943203864153475	-0.00749832857400179	0.00483929552137852
508	-0.283765345811844	-0.199674710631371	-21.5645389556885	-0.0123684434220195	0.00613799272105098	0.0022419011220336	-0.00684897974133492
509	-0.283765345811844	-0.52434903383255	-21.3048000335693	-0.00360223650932312	0.00808603875339031	-0.00132951640989631	0.00191722682211548
510	-1.58246266841888	0.449673920869827	-21.4996032714844	0.000293855206109583	-0.00425158534198999	-0.00295288790948689	-0.00230353930965066
511	-4.82920598983765	0.774348258972168	-21.2398643493652	0.0123068047687411	0.000943203864153475	-0.00295288790948689	0.00841071270406246
512	-4.17985725402832	0.449673920869827	-21.694408416748	-0.0198359526693821	0.00256657530553639	0.00516396993771195	0.00483929552137852
513	-2.23181128501892	-0.199674710631371	-21.4346694946289	-0.00847235135734081	0.00321592413820326	0.00321592413820326	0.00548864435404539
514	-1.58246266841888	-0.199674710631371	-21.4346694946289	0.00191722682211548	0.00159255252219737	-0.000355493422830477	0.000293855206109583
515	-0.933113992214203	-0.52434903383255	-21.4996032714844	-0.0175632312893867	0.00354059832170606	-0.00392691092565656	0.012956153601408
516	-1.58246266841888	-0.199674710631371	-21.2398643493652	-0.00327756232582033	-0.000355493422830477	-0.00652430532500148	0.00289124972186983
517	-2.88115978240967	0.449673920869827	-21.1749286651611	-0.0217839982360601	0.00289124972186983	0.00321592413820326	0.00418994715437293
518	1.01493191719055	-0.199674710631371	-21.4996032714844	0.00289124972186983	-0.00457625929266214	0.000943203864153475	0.00483929552137852
519	-0.933113992214203	0.449673920869827	-21.8892135620117	0.011982130818069	0.00581331877037883	0.00256657530553639	-0.00392691092565656
520	1.01493191719055	-0.199674710631371	-21.4996032714844	-0.00587495695799589	-0.00165419070981443	-0.00522560812532902	0.00451462110504508
521	1.01493191719055	-0.52434903383255	-21.4346694946289	-0.000680167751852423	0.000618529506027699	-0.0026282137259841	0.00159255252219737
522	1.66428053379059	-0.52434903383255	-21.4996032714844	0.00191722682211548	0.00386527273803949	-0.0175632312893867	0.00873538758605719
523	-0.283765345811844	0.774348258972168	-21.1749286651611	0.00678734155371785	0.00483929552137852	-0.00619963090866804	0.00678734155371785
524	-0.283765345811844	0.449673920869827	-21.6294727325439	0.00354059832170606	0.00418994715437293	-0.00392691092565656	-0.000355493422830477
525	-2.23181128501892	1.09902250766754	-22.0190830230713	-0.0143164889886975	-3.08191010844894e-05	0.000943203864153475	0.00938473641872406
526	1.01493191719055	-0.52434903383255	-21.7593441009521	-0.00490093370899558	-0.00392691092565656	-0.0123684434220195	0.0103587592020631
527	-0.933113992214203	0.774348258972168	-21.9541473388672	0.00581331877037883	-0.000680167751852423	-0.000355493422830477	0.00126787810586393
528	0.365583270788193	-0.52434903383255	-21.4996032714844	-0.00814767740666866	0.00938473641872406	-0.00587495695799589	0.00191722682211548
529	1.01493191719055	0.449673920869827	-21.6294727325439	0.0278911720961332	0.00354059832170606	0.00191722682211548	-0.0026282137259841
530	-1.58246266841888	0.124999612569809	-21.3697338104248	0.000943203864153475	-0.000355493422830477	-0.00555028254166245	0.00711201597005129
531	-1.58246266841888	0.449673920869827	-21.8892135620117	-0.000355493422830477	-3.08191010844894e-05	-0.00230353930965066	-0.000355493422830477
532	-2.23181128501892	0.449673920869827	-21.7593441009521	0.00646266713738441	0.00386527273803949	-0.00749832857400179	0.00289124972186983
533	0.365583270788193	0.449673920869827	-21.5645389556885	0.00678734155371785	0.00711201597005129	-0.00295288790948689	0.00289124972186983
534	0.365583270788193	-0.849023342132568	-21.3697338104248	0.0213976856321096	0.00743668992072344	0.00613799272105098	0.000293855206109583
535	-0.933113992214203	0.449673920869827	-21.5645389556885	-0.00944637414067984	0.00386527273803949	-0.00165419070981443	0.00646266713738441
536	-1.58246266841888	0.449673920869827	-21.2398643493652	0.00354059832170606	0.00418994715437293	-0.00587495695799589	-0.000355493422830477
537	1.66428053379059	-0.52434903383255	-21.4346694946289	0.00386527273803949	0.00256657530553639	-0.0026282137259841	0.00126787810586393
538	-1.58246266841888	0.449673920869827	-21.7593441009521	-3.08191010844894e-05	0.00711201597005129	-3.08191010844894e-05	0.000618529506027699
539	-0.283765345811844	-0.52434903383255	-21.4996032714844	-0.0136671401560307	0.00743668992072344	0.00418994715437293	-0.00295288790948689
540	-0.283765345811844	-1.17369759082794	-21.3048000335693	-0.00619963090866804	-0.00132951640989631	-0.0123684434220195	0.00256657530553639
541	0.365583270788193	-1.4983719587326	-21.3048000335693	0.0103587592020631	-0.00717365415766835	-0.00912170019000769	0.00613799272105098
542	-0.283765345811844	-1.82304632663727	-21.4346694946289	-0.00457625929266214	-0.00165419070981443	-0.00360223650932312	0.000293855206109583
543	0.365583270788193	-2.14772057533264	-21.1749286651611	-0.0026282137259841	0.00321592413820326	-0.00100484199356288	0.00289124972186983
544	0.365583270788193	-1.82304632663727	-21.5645389556885	0.0113327819854021	-0.00165419070981443	0.00386527273803949	0.00548864435404539
545	-1.58246266841888	-0.849023342132568	-21.3697338104248	0.0217223595827818	-0.00814767740666866	-0.00100484199356288	0.00386527273803949
546	1.01493191719055	-1.4983719587326	-21.3697338104248	-0.00360223650932312	-0.0026282137259841	0.00354059832170606	-0.00619963090866804
547	-1.58246266841888	-1.17369759082794	-21.3048000335693	0.00191722682211548	-0.00522560812532902	-0.00490093370899558	0.000943203864153475
548	1.01493191719055	-0.52434903383255	-21.1749286651611	0.00418994715437293	0.00256657530553639	-0.00684897974133492	0.000943203864153475
549	-0.933113992214203	0.774348258972168	-21.3697338104248	0.0136055024340749	0.00646266713738441	-0.00230353930965066	-0.00879702530801296
550	-0.283765345811844	0.774348258972168	-21.694408416748	-0.0182125810533762	-0.00230353930965066	-0.00587495695799589	0.00516396993771195
551	-2.23181128501892	0.774348258972168	-21.694408416748	0.0132808275520802	0.00159255252219737	-0.00457625929266214	-0.0026282137259841
552	-0.283765345811844	0.124999612569809	-21.6294727325439	0.0171769186854362	-0.00165419070981443	-0.00392691092565656	0.00646266713738441
553	-1.58246266841888	1.09902250766754	-21.4996032714844	-0.0107450718060136	0.00418994715437293	-0.00132951640989631	-0.00165419070981443
554	1.01493191719055	-0.199674710631371	-21.1749286651611	0.0123068047687411	0.00743668992072344	-0.00100484199356288	0.00646266713738441
555	-1.58246266841888	0.774348258972168	-21.4346694946289	0.00776136433705688	-0.00165419070981443	0.00516396993771195	0.00289124972186983
556	-2.88115978240967	0.774348258972168	-21.4996032714844	-0.00912170019000769	-0.00197886489331722	-0.00360223650932312	0.00386527273803949
557	-2.23181128501892	0.124999612569809	-21.5645389556885	-0.000680167751852423	0.00289124972186983	-0.00522560812532902	-0.00100484199356288
558	-3.53050851821899	0.774348258972168	-21.5645389556885	0.00256657530553639	0.00289124972186983	0.000293855206109583	0.00289124972186983
559	-2.23181128501892	-0.199674710631371	-21.4996032714844	-0.00944637414067984	0.00289124972186983	-0.00879702530801296	0.000943203864153475
560	-3.53050851821899	1.09902250766754	-21.4346694946289	-0.0117190945893526	-0.000680167751852423	-0.00295288790948689	0.00516396993771195
561	-3.53050851821899	0.774348258972168	-21.3048000335693	-0.00295288790948689	-0.00425158534198999	-0.00197886489331722	0.00970941036939621
562	-3.53050851821899	0.449673920869827	-21.5645389556885	0.00646266713738441	0.0022419011220336	-0.00619963090866804	0.000943203864153475
563	-2.23181128501892	0.449673920869827	-20.7853202819824	-0.00132951640989631	-0.000680167751852423	0.00159255252219737	0.000943203864153475
564	-2.88115978240967	0.774348258972168	-20.9801254272461	-0.000355493422830477	0.0116574559360743	-0.00327756232582033	0.00483929552137852
565	-1.58246266841888	0.774348258972168	-21.7593441009521	0.0132808275520802	-0.000355493422830477	0.00191722682211548	0.00938473641872406
566	-0.283765345811844	0.774348258972168	-21.6294727325439	0.00159255252219737	-0.000355493422830477	-0.00197886489331722	-0.0026282137259841
567	0.365583270788193	0.774348258972168	-21.1099948883057	0.0226963832974434	0.00613799272105098	-0.00717365415766835	0.00289124972186983
568	0.365583270788193	-0.199674710631371	-21.4346694946289	-0.00684897974133492	0.00516396993771195	0.0022419011220336	-0.00392691092565656
569	1.01493191719055	0.124999612569809	-21.694408416748	0.00776136433705688	0.00581331877037883	-0.00555028254166245	-3.08191010844894e-05
570	-0.933113992214203	0.774348258972168	-21.7593441009521	-0.00814767740666866	0.00808603875339031	0.00711201597005129	0.000618529506027699
571	-0.933113992214203	0.124999612569809	-21.7593441009521	-0.00684897974133492	0.00321592413820326	-0.00782300252467394	-0.00132951640989631
572	0.365583270788193	0.124999612569809	-21.4996032714844	-0.00360223650932312	0.00289124972186983	0.00678734155371785	-0.00619963090866804
573	0.365583270788193	-0.52434903383255	-21.1099948883057	0.00646266713738441	0.0145795252174139	0.00354059832170606	-0.00230353930965066
574	-0.283765345811844	-0.849023342132568	-21.5645389556885	-0.00522560812532902	0.00418994715437293	-0.00100484199356288	-0.00327756232582033
575	0.365583270788193	-0.199674710631371	-21.9541473388672	-0.000355493422830477	0.00159255252219737	-0.00587495695799589	0.00126787810586393
576	-0.283765345811844	0.124999612569809	-21.7593441009521	-0.00165419070981443	-0.00165419070981443	-0.00425158534198999	0.00126787810586393
577	-0.283765345811844	0.124999612569809	-21.7593441009521	-0.00100484199356288	0.000943203864153475	0.00321592413820326	-0.00197886489331722
578	-1.58246266841888	0.449673920869827	-21.6294727325439	0.00321592413820326	0.00386527273803949	-0.00197886489331722	0.00289124972186983
579	0.365583270788193	-0.199674710631371	-21.4996032714844	0.0126314787194133	0.0142548503354192	0.00646266713738441	0.00126787810586393
580	0.365583270788193	0.449673920869827	-21.4996032714844	0.00646266713738441	0.00191722682211548	0.00191722682211548	0.00256657530553639
581	-1.58246266841888	0.449673920869827	-21.1099948883057	-0.017887907102704	-0.00165419070981443	-0.00425158534198999	0.00483929552137852
582	-0.283765345811844	0.449673920869827	-21.8242778778076	0.0262678004801273	0.00646266713738441	-0.00782300252467394	-0.00555028254166245
583	-0.933113992214203	0.774348258972168	-21.694408416748	-0.00652430532500148	0.00678734155371785	-0.00392691092565656	-0.00327756232582033
584	1.66428053379059	-0.52434903383255	-21.3697338104248	-0.00457625929266214	0.00743668992072344	0.00386527273803949	-0.00814767740666866
585	0.365583270788193	-0.199674710631371	-21.3048000335693	0.0149041991680861	-0.00165419070981443	-0.000680167751852423	-0.00717365415766835
586	-0.933113992214203	-0.199674710631371	-20.9801254272461	-0.0107450718060136	-0.00100484199356288	-0.00295288790948689	-3.08191010844894e-05
587	-1.58246266841888	0.124999612569809	-21.5645389556885	0.00873538758605719	-0.000680167751852423	-0.00392691092565656	-0.00782300252467394
588	-0.933113992214203	-0.849023342132568	-21.4346694946289	0.00354059832170606	0.000293855206109583	-0.00490093370899558	0.00191722682211548
589	0.365583270788193	-0.849023342132568	-20.7203845977783	0.00321592413820326	0.00159255252219737	0.000943203864153475	-0.0104203969240189
590	-0.283765345811844	-1.17369759082794	-20.7853202819824	0.00159255252219737	-0.00555028254166245	-0.00490093370899558	-0.00522560812532902
591	-0.933113992214203	-0.199674710631371	-21.4996032714844	-0.0133424662053585	-0.00555028254166245	-0.00782300252467394	-0.00132951640989631
592	-1.58246266841888	-0.849023342132568	-21.2398643493652	-0.000680167751852423	-0.00912170019000769	-0.00197886489331722	-0.00100484199356288
593	1.01493191719055	-1.4983719587326	-21.694408416748	0.00548864435404539	-0.00619963090866804	-0.00977104809135199	-0.00684897974133492
594	0.365583270788193	-1.82304632663727	-21.4996032714844	-0.00360223650932312	-0.00490093370899558	-0.00425158534198999	-0.00522560812532902
595	1.66428053379059	-1.4983719587326	-21.5645389556885	0.0165275707840919	-0.0113944197073579	0.00126787810586393	0.000618529506027699
596	1.01493191719055	-1.17369759082794	-21.4346694946289	-0.00555028254166245	-0.00457625929266214	-0.00717365415766835	0.00256657530553639
597	-0.933113992214203	-0.199674710631371	-21.4996032714844	0.00646266713738441	0.00126787810586393	-0.000680167751852423	0.00191722682211548
598	-0.283765345811844	-0.199674710631371	-21.0450592041016	0.00776136433705688	0.00289124972186983	0.000943203864153475	-0.00392691092565656
599	0.365583270788193	0.124999612569809	-21.4346694946289	-0.00847235135734081	0.00321592413820326	0.00126787810586393	-0.0026282137259841
600	-0.933113992214203	0.774348258972168	-21.7593441009521	-0.00295288790948689	0.00483929552137852	-0.00100484199356288	0.00483929552137852
601	-1.58246266841888	0.774348258972168	-21.5645389556885	-0.0156151866540313	-0.00619963090866804	-0.0026282137259841	0.00354059832170606
602	-1.58246266841888	0.774348258972168	-21.6294727325439	0.0162028968334198	0.0022419011220336	-0.00197886489331722	-0.000680167751852423
603	-1.58246266841888	0.449673920869827	-21.7593441009521	0.00938473641872406	0.00483929552137852	-0.00197886489331722	-0.00522560812532902
604	-2.23181128501892	0.774348258972168	-21.7593441009521	-0.00684897974133492	0.00873538758605719	-0.000355493422830477	-0.00749832857400179
605	-0.933113992214203	-0.52434903383255	-20.9801254272461	-0.00782300252467394	0.00516396993771195	0.000943203864153475	-0.00360223650932312
606	-2.23181128501892	-0.849023342132568	-21.4346694946289	-0.00360223650932312	-0.00100484199356288	-0.00555028254166245	-0.00652430532500148
607	-2.88115978240967	0.774348258972168	-21.8242778778076	-0.00977104809135199	-0.000680167751852423	0.00126787810586393	-0.00360223650932312
608	-2.88115978240967	-0.849023342132568	-21.3697338104248	-0.00847235135734081	0.00678734155371785	0.00289124972186983	-0.00360223650932312
609	-1.58246266841888	-0.199674710631371	-21.2398643493652	0.0178262684494257	0.00776136433705688	-0.00457625929266214	-0.00652430532500148
610	-3.53050851821899	0.449673920869827	-21.3697338104248	-0.0139918150380254	0.00256657530553639	-0.00879702530801296	-0.0026282137259841
611	-4.17985725402832	0.774348258972168	-21.4996032714844	-0.0159398596733809	-0.00295288790948689	-0.0149658378213644	-0.00132951640989631
612	-2.88115978240967	0.774348258972168	-21.5645389556885	-0.0100957229733467	0.00354059832170606	-0.00652430532500148	-0.00425158534198999
613	-2.88115978240967	1.4236968755722	-21.7593441009521	0.0175015944987535	0.00646266713738441	-3.08191010844894e-05	-0.00360223650932312
614	-0.283765345811844	-0.52434903383255	-21.4996032714844	-0.000355493422830477	0.00678734155371785	0.00159255252219737	-0.00295288790948689
615	-0.283765345811844	0.449673920869827	-21.5645389556885	0.00159255252219737	0.00418994715437293	0.0022419011220336	0.00354059832170606
616	1.01493191719055	-0.52434903383255	-21.3048000335693	-0.00392691092565656	-0.00360223650932312	-0.00619963090866804	0.00191722682211548
617	-1.58246266841888	0.774348258972168	-21.3048000335693	0.00873538758605719	-0.00165419070981443	-0.00100484199356288	-0.0100957229733467
618	1.01493191719055	-0.52434903383255	-20.4606456756592	0.00646266713738441	0.00126787810586393	0.000943203864153475	-0.00522560812532902
619	-0.283765345811844	0.774348258972168	-20.9801254272461	0.00581331877037883	0.00613799272105098	-0.00295288790948689	-0.00814767740666866
620	-1.58246266841888	1.09902250766754	-21.6294727325439	-0.00587495695799589	0.00808603875339031	0.00613799272105098	0.00548864435404539
621	-1.58246266841888	0.774348258972168	-21.4996032714844	0.0171769186854362	-0.00132951640989631	-0.00555028254166245	0.000293855206109583
622	-0.933113992214203	0.449673920869827	-21.3697338104248	-0.00197886489331722	-0.00165419070981443	-0.00587495695799589	-0.00425158534198999
623	-0.283765345811844	0.449673920869827	-21.4346694946289	0.0239950809627771	-0.00457625929266214	-0.00197886489331722	-0.0104203969240189
624	-2.23181128501892	0.774348258972168	-21.4346694946289	-0.00522560812532902	0.00159255252219737	-0.00490093370899558	-0.00977104809135199
625	0.365583270788193	-0.199674710631371	-21.8892135620117	0.00548864435404539	0.000943203864153475	0.000293855206109583	0.00970941036939621
626	0.365583270788193	-0.52434903383255	-21.5645389556885	-0.0201606266200542	-0.000355493422830477	-0.00457625929266214	-3.08191010844894e-05
627	-0.283765345811844	0.774348258972168	-21.9541473388672	0.00451462110504508	0.0126314787194133	-0.0100957229733467	0.00418994715437293
628	0.365583270788193	0.124999612569809	-21.6294727325439	-0.00327756232582033	-0.00100484199356288	-0.00165419070981443	0.000943203864153475
629	-0.283765345811844	0.774348258972168	-21.6294727325439	-0.0107450718060136	0.00808603875339031	-0.00230353930965066	-0.00100484199356288
630	-2.23181128501892	0.774348258972168	-21.4996032714844	0.00906006153672934	0.00743668992072344	0.00289124972186983	0.00354059832170606
631	-1.58246266841888	0.124999612569809	-21.9541473388672	-0.0100957229733467	-0.00360223650932312	-0.00230353930965066	0.00483929552137852
632	-1.58246266841888	1.09902250766754	-22.2138862609863	0.00418994715437293	-0.00165419070981443	-0.00360223650932312	0.0022419011220336
633	-0.933113992214203	0.774348258972168	-21.5645389556885	0.00321592413820326	0.00516396993771195	-0.0117190945893526	-0.000355493422830477
634	0.365583270788193	-0.199674710631371	-21.6294727325439	0.0103587592020631	0.0116574559360743	0.00256657530553639	0.00548864435404539
635	0.365583270788193	0.124999612569809	-21.5645389556885	0.00646266713738441	0.00289124972186983	-0.00230353930965066	0.00776136433705688
636	1.01493191719055	0.124999612569809	-20.9801254272461	-0.0188619289547205	0.000943203864153475	-0.00360223650932312	0.00548864435404539
637	-0.933113992214203	-0.199674710631371	-21.3697338104248	0.00354059832170606	0.000293855206109583	-0.00100484199356288	0.00191722682211548
638	-0.283765345811844	-0.52434903383255	-21.6294727325439	-0.00587495695799589	0.00548864435404539	-0.00684897974133492	-0.00197886489331722
639	-0.933113992214203	0.449673920869827	-21.6294727325439	0.00451462110504508	0.00256657530553639	0.00548864435404539	0.00126787810586393
640	-0.933113992214203	-0.199674710631371	-21.3697338104248	0.00646266713738441	-0.00684897974133492	0.00159255252219737	0.00483929552137852
641	0.365583270788193	-1.17369759082794	-21.2398643493652	0.00354059832170606	-0.00295288790948689	0.00354059832170606	-0.00360223650932312
642	1.66428053379059	-1.4983719587326	-21.0450592041016	-0.00555028254166245	-0.00100484199356288	0.00483929552137852	0.00126787810586393
643	-0.933113992214203	-1.4983719587326	-21.3048000335693	0.00159255252219737	-0.00879702530801296	0.00159255252219737	0.00126787810586393
644	0.365583270788193	-0.52434903383255	-21.7593441009521	-0.0026282137259841	-0.00197886489331722	-0.00847235135734081	-0.00197886489331722
645	-1.58246266841888	-0.52434903383255	-21.694408416748	0.000618529506027699	-0.0026282137259841	-0.00165419070981443	0.00808603875339031
646	1.66428053379059	-1.82304632663727	-21.1749286651611	0.00256657530553639	-0.0104203969240189	-0.0123684434220195	0.0106834331527352
647	-0.933113992214203	-0.52434903383255	-21.3697338104248	0.00451462110504508	0.000618529506027699	0.0022419011220336	-0.000355493422830477
648	0.365583270788193	-1.4983719587326	-21.1099948883057	0.0100340843200684	-0.000355493422830477	-3.08191010844894e-05	0.00418994715437293
649	-0.933113992214203	0.124999612569809	-21.4346694946289	-0.00360223650932312	-0.00197886489331722	0.00906006153672934	-0.00782300252467394
650	-0.933113992214203	0.124999612569809	-21.6294727325439	0.00678734155371785	-0.00230353930965066	-0.00230353930965066	-0.00587495695799589
651	-0.933113992214203	-0.199674710631371	-21.7593441009521	-0.00360223650932312	-0.00392691092565656	-0.0026282137259841	0.000618529506027699
652	-0.933113992214203	0.774348258972168	-21.4996032714844	0.00321592413820326	-0.000355493422830477	-0.00814767740666866	-0.00555028254166245
653	-2.23181128501892	0.774348258972168	-21.6294727325439	0.00451462110504508	0.00548864435404539	-0.00555028254166245	-0.00230353930965066
654	-1.58246266841888	0.449673920869827	-20.4606456756592	-0.0026282137259841	0.000618529506027699	-0.000355493422830477	-0.0026282137259841
655	-2.23181128501892	0.774348258972168	-21.4996032714844	-0.00814767740666866	0.00646266713738441	-0.00197886489331722	-0.00165419070981443
656	-1.58246266841888	0.124999612569809	-21.694408416748	0.00289124972186983	0.0022419011220336	-0.00684897974133492	-0.00782300252467394
657	0.365583270788193	-0.52434903383255	-21.5645389556885	0.00711201597005129	0.00126787810586393	-0.00457625929266214	-0.00392691092565656
658	-2.88115978240967	0.774348258972168	-21.7593441009521	0.00516396993771195	0.00678734155371785	0.00711201597005129	0.000943203864153475
659	-2.23181128501892	0.124999612569809	-21.4996032714844	-0.00749832857400179	0.000293855206109583	-0.00425158534198999	-0.00782300252467394
660	-1.58246266841888	-0.199674710631371	-21.4346694946289	-0.00814767740666866	0.00418994715437293	-0.00165419070981443	-0.00749832857400179
661	-1.58246266841888	-0.849023342132568	-21.1099948883057	0.00906006153672934	-0.00587495695799589	-0.00327756232582033	0.00516396993771195
662	-2.23181128501892	-0.52434903383255	-21.4996032714844	-0.0182125810533762	0.000943203864153475	-0.00587495695799589	-0.0026282137259841
663	-0.933113992214203	0.124999612569809	-21.3697338104248	0.00613799272105098	0.00354059832170606	0.000618529506027699	-0.00100484199356288
664	-2.23181128501892	0.124999612569809	-21.5645389556885	0.00321592413820326	-0.00165419070981443	0.000293855206109583	-0.00847235135734081
665	-1.58246266841888	0.774348258972168	-21.4996032714844	-0.00977104809135199	-0.00360223650932312	-0.000355493422830477	0.00711201597005129
666	-0.283765345811844	-0.199674710631371	-21.3048000335693	-0.0104203969240189	0.000618529506027699	-0.00457625929266214	-0.00230353930965066
667	0.365583270788193	-0.199674710631371	-20.9801254272461	0.011982130818069	0.000293855206109583	-0.00749832857400179	-0.00295288790948689
668	-0.283765345811844	0.124999612569809	-21.694408416748	-0.000680167751852423	-0.000680167751852423	0.00516396993771195	-0.0107450718060136
669	-1.58246266841888	0.774348258972168	-21.4996032714844	-0.00100484199356288	0.00321592413820326	-0.00555028254166245	0.00678734155371785
670	-0.933113992214203	-0.199674710631371	-21.4346694946289	0.00646266713738441	0.00289124972186983	0.00159255252219737	-0.00749832857400179
671	-0.283765345811844	-1.4983719587326	-21.3697338104248	-0.000355493422830477	0.00191722682211548	-0.00100484199356288	-0.00230353930965066
672	-0.283765345811844	-0.52434903383255	-21.2398643493652	0.00906006153672934	0.000618529506027699	-0.00490093370899558	-0.00684897974133492
673	-1.58246266841888	0.774348258972168	-21.1749286651611	0.00126787810586393	-0.000355493422830477	0.00289124972186983	-0.000355493422830477
674	-0.933113992214203	0.774348258972168	-21.694408416748	0.000618529506027699	0.0100340843200684	0.00548864435404539	0.00126787810586393
675	-1.58246266841888	0.774348258972168	-21.9541473388672	0.00711201597005129	0.00386527273803949	0.0022419011220336	-0.00392691092565656
676	-0.933113992214203	0.449673920869827	-21.8242778778076	-0.00587495695799589	-0.000355493422830477	-0.00619963090866804	0.00808603875339031
677	-0.283765345811844	-0.199674710631371	-21.6294727325439	-0.00490093370899558	0.00451462110504508	-0.00684897974133492	-0.00327756232582033
678	-0.933113992214203	0.449673920869827	-21.9541473388672	-0.0026282137259841	0.000618529506027699	-0.000680167751852423	-0.00392691092565656
679	0.365583270788193	0.124999612569809	-21.3697338104248	0.0022419011220336	0.00678734155371785	-0.000680167751852423	-0.00197886489331722
680	1.66428053379059	-0.52434903383255	-21.3048000335693	0.0123068047687411	0.00516396993771195	0.00126787810586393	0.00516396993771195
681	0.365583270788193	0.124999612569809	-22.2138862609863	0.00256657530553639	-0.00295288790948689	-0.00847235135734081	-0.00425158534198999
682	0.365583270788193	-0.199674710631371	-22.0840167999268	0.00386527273803949	-0.00327756232582033	-0.00684897974133492	0.00289124972186983
683	1.01493191719055	-0.199674710631371	-21.8242778778076	0.00938473641872406	0.00159255252219737	-0.00847235135734081	0.000293855206109583
684	0.365583270788193	-0.52434903383255	-21.6294727325439	-0.00230353930965066	-0.000355493422830477	0.0022419011220336	0.00321592413820326
685	-0.933113992214203	-0.52434903383255	-21.1749286651611	0.00386527273803949	-0.00100484199356288	-0.00555028254166245	-0.00197886489331722
686	-1.58246266841888	0.774348258972168	-21.3048000335693	-0.0117190945893526	0.00191722682211548	0.000618529506027699	0.00711201597005129
687	0.365583270788193	-0.52434903383255	-21.5645389556885	-0.000355493422830477	-0.00587495695799589	-0.00197886489331722	-0.00295288790948689
688	-1.58246266841888	0.449673920869827	-21.694408416748	0.0175015944987535	0.00418994715437293	0.00191722682211548	0.00646266713738441
689	-0.933113992214203	0.449673920869827	-21.3048000335693	0.000943203864153475	-0.00197886489331722	0.00776136433705688	0.00126787810586393
690	1.01493191719055	-0.52434903383255	-21.3697338104248	0.00613799272105098	-3.08191010844894e-05	0.00548864435404539	0.000943203864153475
691	1.66428053379059	-1.17369759082794	-21.3048000335693	0.00808603875339031	-0.00230353930965066	-0.000355493422830477	0.00418994715437293
692	0.365583270788193	-1.17369759082794	-21.0450592041016	-0.0113944197073579	-0.00295288790948689	-0.00587495695799589	0.000943203864153475
693	0.365583270788193	-1.4983719587326	-21.3048000335693	0.000943203864153475	0.000293855206109583	0.00191722682211548	-0.00652430532500148
694	-1.58246266841888	-0.199674710631371	-21.694408416748	-3.08191010844894e-05	-0.00132951640989631	0.00548864435404539	-0.00360223650932312
695	-0.283765345811844	-0.199674710631371	-21.5645389556885	-0.00782300252467394	-0.00295288790948689	-0.00555028254166245	0.0022419011220336
696	-1.58246266841888	0.124999612569809	-21.6294727325439	-0.0107450718060136	-0.00392691092565656	-0.00684897974133492	-0.00522560812532902
697	0.365583270788193	-1.82304632663727	-21.4996032714844	0.00289124972186983	-0.00392691092565656	-0.00912170019000769	-0.00132951640989631
698	-0.933113992214203	-0.199674710631371	-21.694408416748	0.0149041991680861	-0.00912170019000769	0.00451462110504508	-0.00457625929266214
699	0.365583270788193	-1.82304632663727	-21.1749286651611	0.00938473641872406	-0.00327756232582033	-0.0110697457566857	0.00483929552137852
700	0.365583270788193	-1.4983719587326	-21.6294727325439	-0.000680167751852423	-0.00327756232582033	-0.00425158534198999	0.000943203864153475
701	-0.933113992214203	0.124999612569809	-21.9541473388672	0.00191722682211548	-0.00425158534198999	-3.08191010844894e-05	0.00386527273803949
702	-0.933113992214203	-0.199674710631371	-21.5645389556885	-0.00360223650932312	-0.00295288790948689	-0.00197886489331722	-0.00360223650932312
703	0.365583270788193	-0.849023342132568	-21.4996032714844	0.000293855206109583	0.000618529506027699	0.00418994715437293	0.00256657530553639
704	-0.283765345811844	-0.52434903383255	-21.1749286651611	-0.00392691092565656	0.00516396993771195	-0.0026282137259841	-0.00522560812532902
705	-0.283765345811844	-0.52434903383255	-21.3048000335693	0.00289124972186983	-3.08191010844894e-05	-0.000355493422830477	-0.00327756232582033
706	-1.58246266841888	0.449673920869827	-21.9541473388672	0.0106834331527352	-0.00392691092565656	-0.00847235135734081	0.00873538758605719
707	-0.933113992214203	-0.52434903383255	-21.5645389556885	-0.00392691092565656	0.00159255252219737	-0.00977104809135199	0.00159255252219737
708	-0.933113992214203	0.449673920869827	-21.694408416748	0.00678734155371785	0.0113327819854021	-0.00717365415766835	0.00159255252219737
709	-0.933113992214203	-0.199674710631371	-21.2398643493652	0.0136055024340749	-0.000355493422830477	-0.00360223650932312	0.00354059832170606
710	1.01493191719055	-0.199674710631371	-21.1749286651611	-0.0123684434220195	0.00191722682211548	0.00354059832170606	0.0022419011220336
711	-0.283765345811844	-0.199674710631371	-21.0450592041016	0.00873538758605719	-0.0026282137259841	-0.00392691092565656	-0.00295288790948689
712	-0.933113992214203	-0.52434903383255	-21.4996032714844	-0.000680167751852423	-0.00392691092565656	-0.0107450718060136	0.00613799272105098
713	-2.23181128501892	0.124999612569809	-21.7593441009521	-0.0175632312893867	0.00159255252219737	0.000293855206109583	-0.00425158534198999
714	-2.88115978240967	0.449673920869827	-21.7593441009521	-0.00392691092565656	0.00451462110504508	-0.00944637414067984	0.00191722682211548
715	-4.17985725402832	0.124999612569809	-21.4996032714844	-0.0191866029053926	-0.00295288790948689	-0.000355493422830477	-0.00132951640989631
716	-3.53050851821899	0.774348258972168	-21.1749286651611	-0.00132951640989631	-0.00132951640989631	0.000943203864153475	0.0022419011220336
717	-2.88115978240967	0.449673920869827	-21.3697338104248	-0.0191866029053926	0.00191722682211548	-0.0107450718060136	-0.00522560812532902
718	-2.23181128501892	0.449673920869827	-21.4996032714844	-0.00652430532500148	0.00873538758605719	0.00191722682211548	0.000618529506027699
719	0.365583270788193	-0.52434903383255	-21.4996032714844	0.00386527273803949	0.00289124972186983	0.00516396993771195	0.00159255252219737
720	-0.933113992214203	0.449673920869827	-21.6294727325439	0.00418994715437293	0.00289124972186983	0.00159255252219737	-0.00230353930965066
721	-2.23181128501892	0.449673920869827	-21.694408416748	-0.00847235135734081	0.00191722682211548	-0.0026282137259841	0.00191722682211548
722	-1.58246266841888	0.449673920869827	-21.4996032714844	0.0230210572481155	0.00548864435404539	-0.00327756232582033	-0.00392691092565656
723	0.365583270788193	0.449673920869827	-21.3697338104248	0.0197743140161037	0.00808603875339031	0.00386527273803949	-0.00619963090866804
724	0.365583270788193	0.124999612569809	-21.4346694946289	-0.0100957229733467	0.00386527273803949	0.00256657530553639	-0.00132951640989631
725	1.66428053379059	-0.849023342132568	-21.4346694946289	-0.000680167751852423	-0.00100484199356288	-0.000680167751852423	-0.00977104809135199
726	-0.933113992214203	1.09902250766754	-21.5645389556885	-0.0104203969240189	0.00613799272105098	0.00516396993771195	0.00354059832170606
727	-0.283765345811844	0.124999612569809	-21.694408416748	0.0152288740500808	-0.00360223650932312	-0.00847235135734081	-0.00230353930965066
728	-0.933113992214203	1.09902250766754	-21.694408416748	0.00970941036939621	0.00743668992072344	0.000618529506027699	-0.00295288790948689
729	0.365583270788193	-0.52434903383255	-21.3697338104248	0.000293855206109583	0.00548864435404539	-0.00360223650932312	-0.00295288790948689
730	-0.283765345811844	-0.199674710631371	-21.6294727325439	-0.0198359526693821	0.00191722682211548	-0.00295288790948689	-0.00230353930965066
731	0.365583270788193	0.124999612569809	-22.0840167999268	-0.00944637414067984	-0.00165419070981443	-0.00847235135734081	-0.00230353930965066
732	-0.283765345811844	0.774348258972168	-22.0840167999268	-0.0133424662053585	0.00289124972186983	-0.00165419070981443	0.00126787810586393
733	-0.933113992214203	-0.52434903383255	-21.6294727325439	-0.00977104809135199	0.0022419011220336	0.00256657530553639	-0.00295288790948689
734	0.365583270788193	-0.199674710631371	-21.6294727325439	-0.00912170019000769	0.00354059832170606	-0.00522560812532902	0.000293855206109583
735	-0.283765345811844	-0.849023342132568	-21.1749286651611	-0.0117190945893526	0.00548864435404539	-0.000680167751852423	-0.00165419070981443
736	0.365583270788193	-0.52434903383255	-21.3048000335693	0.0213976856321096	-0.000680167751852423	-0.00717365415766835	0.00191722682211548
737	-0.933113992214203	0.774348258972168	-22.0190830230713	0.0113327819854021	0.00159255252219737	-0.00912170019000769	0.000943203864153475
738	-0.933113992214203	-0.849023342132568	-21.4996032714844	0.0103587592020631	0.00938473641872406	0.00289124972186983	-0.00132951640989631
739	-0.283765345811844	-0.52434903383255	-21.3697338104248	-0.0123684434220195	0.00289124972186983	0.00191722682211548	0.0116574559360743
740	0.365583270788193	0.124999612569809	-21.4996032714844	-0.000355493422830477	0.000618529506027699	0.000293855206109583	0.00613799272105098
741	-0.933113992214203	0.449673920869827	-21.4996032714844	0.00906006153672934	-0.00132951640989631	0.0022419011220336	0.011982130818069
742	-0.283765345811844	0.449673920869827	-21.2398643493652	0.00548864435404539	0.000943203864153475	-0.00652430532500148	0.00938473641872406
743	-1.58246266841888	0.774348258972168	-21.8242778778076	-0.00295288790948689	0.00581331877037883	-3.08191010844894e-05	0.00581331877037883
744	0.365583270788193	-0.849023342132568	-21.8892135620117	0.0207483377307653	-0.000680167751852423	-0.0123684434220195	0.00516396993771195
745	0.365583270788193	-1.17369759082794	-21.4346694946289	0.00646266713738441	-0.00165419070981443	-0.00327756232582033	0.00483929552137852
746	-0.933113992214203	-0.52434903383255	-21.3697338104248	-0.00619963090866804	-0.00847235135734081	-0.00652430532500148	0.0149041991680861
747	-2.23181128501892	-0.199674710631371	-21.4996032714844	0.000293855206109583	-0.00327756232582033	-0.00100484199356288	-0.00132951640989631
748	-0.283765345811844	-2.14772057533264	-20.9801254272461	0.00970941036939621	-0.00619963090866804	0.000293855206109583	0.00354059832170606
749	0.365583270788193	-1.4983719587326	-21.5645389556885	0.0113327819854021	-0.0026282137259841	-0.00100484199356288	-0.00425158534198999
750	-0.933113992214203	-1.17369759082794	-21.6294727325439	-0.000680167751852423	-0.00782300252467394	-0.000680167751852423	0.00321592413820326
751	-0.933113992214203	-0.849023342132568	-21.5645389556885	0.00711201597005129	-0.00457625929266214	0.00126787810586393	-0.00230353930965066
752	-2.23181128501892	-0.52434903383255	-21.8242778778076	0.01847561635077	-0.00977104809135199	-0.0100957229733467	0.00873538758605719
753	-1.58246266841888	-0.52434903383255	-21.7593441009521	-0.00847235135734081	0.00159255252219737	0.00418994715437293	0.000293855206109583
754	-0.283765345811844	-1.17369759082794	-21.0450592041016	-0.00457625929266214	-0.000355493422830477	0.00191722682211548	-0.00100484199356288
755	1.01493191719055	-1.17369759082794	-21.3697338104248	-0.00360223650932312	-0.00522560812532902	-0.000680167751852423	0.000618529506027699
756	-0.283765345811844	-0.849023342132568	-21.4996032714844	0.0116574559360743	-3.08191010844894e-05	0.00743668992072344	0.00191722682211548
757	-1.58246266841888	0.449673920869827	-21.6294727325439	0.00126787810586393	-0.0104203969240189	-0.00100484199356288	0.000618529506027699
758	-0.283765345811844	0.124999612569809	-21.4346694946289	-0.000680167751852423	-0.00197886489331722	0.00970941036939621	-0.00879702530801296
759	1.01493191719055	0.449673920869827	-21.4996032714844	-0.00392691092565656	0.00354059832170606	-0.00360223650932312	0.000618529506027699
760	-1.58246266841888	1.4236968755722	-21.3048000335693	-0.00782300252467394	0.00581331877037883	0.00678734155371785	0.00743668992072344
761	-1.58246266841888	0.774348258972168	-21.4996032714844	0.0168522447347641	-0.00132951640989631	0.00159255252219737	-0.00197886489331722
762	-1.58246266841888	0.774348258972168	-21.694408416748	-0.0169138833880424	-0.0026282137259841	-0.00749832857400179	-0.00684897974133492
763	-4.17985725402832	0.449673920869827	-21.5645389556885	0.0220470335334539	0.00289124972186983	0.00321592413820326	-0.0100957229733467
764	-2.23181128501892	0.774348258972168	-21.6294727325439	-0.00879702530801296	0.0113327819854021	-3.08191010844894e-05	-0.00457625929266214
765	-1.58246266841888	-0.52434903383255	-21.4346694946289	-0.0146411629393697	0.00354059832170606	0.00159255252219737	-0.00100484199356288
766	-2.23181128501892	-0.849023342132568	-21.1749286651611	-0.0110697457566857	-0.00522560812532902	-0.00457625929266214	-0.00490093370899558
767	-3.53050851821899	0.449673920869827	-21.4996032714844	-0.0159398596733809	0.00386527273803949	0.00191722682211548	0.00548864435404539
768	-1.58246266841888	-0.849023342132568	-21.3697338104248	0.0022419011220336	0.00678734155371785	-0.00392691092565656	-0.00717365415766835
769	-3.53050851821899	0.449673920869827	-21.694408416748	0.00126787810586393	0.00418994715437293	-0.00360223650932312	-0.00100484199356288
770	-2.88115978240967	0.774348258972168	-21.5645389556885	-0.017887907102704	0.00711201597005129	0.000293855206109583	0.00256657530553639
771	-3.53050851821899	0.124999612569809	-21.4346694946289	-0.0026282137259841	0.0022419011220336	0.00289124972186983	0.000943203864153475
772	-1.58246266841888	0.449673920869827	-21.3048000335693	-0.0159398596733809	-0.00425158534198999	-0.0130177913233638	0.0022419011220336
773	-2.88115978240967	0.774348258972168	-21.5645389556885	-0.00652430532500148	0.00873538758605719	0.00289124972186983	-0.00295288790948689
774	0.365583270788193	-0.52434903383255	-21.6294727325439	0.00321592413820326	0.000618529506027699	-0.00847235135734081	0.00126787810586393
775	-0.933113992214203	0.124999612569809	-21.694408416748	0.0155535480007529	0.00159255252219737	-0.00490093370899558	0.00548864435404539
776	1.01493191719055	-0.199674710631371	-21.3048000335693	0.0136055024340749	0.000618529506027699	-0.00749832857400179	0.00483929552137852
777	-0.283765345811844	1.09902250766754	-21.5645389556885	0.0100340843200684	-0.00132951640989631	-0.0026282137259841	0.00646266713738441
778	-0.283765345811844	-0.52434903383255	-20.9801254272461	-0.0026282137259841	0.00613799272105098	0.00256657530553639	-0.00295288790948689
779	-1.58246266841888	0.774348258972168	-21.694408416748	0.0123068047687411	0.00321592413820326	-0.00814767740666866	-0.00425158534198999
780	-0.933113992214203	-0.199674710631371	-21.6294727325439	-0.0169138833880424	-0.00230353930965066	0.00159255252219737	0.00841071270406246
781	1.01493191719055	-0.849023342132568	-21.5645389556885	0.00970941036939621	-0.00522560812532902	-3.08191010844894e-05	-0.00522560812532902
782	1.01493191719055	-0.849023342132568	-21.4996032714844	-0.00132951640989631	-0.00197886489331722	-0.0126931173726916	0.0022419011220336
783	-0.933113992214203	-0.199674710631371	-21.5645389556885	0.011982130818069	0.00354059832170606	0.00451462110504508	0.00289124972186983
784	-1.58246266841888	0.774348258972168	-21.694408416748	0.00451462110504508	0.00776136433705688	-0.00165419070981443	0.000618529506027699
785	-0.283765345811844	0.124999612569809	-21.8892135620117	-0.00522560812532902	0.0022419011220336	-3.08191010844894e-05	0.00354059832170606
786	-0.283765345811844	0.124999612569809	-21.9541473388672	0.00776136433705688	-0.00749832857400179	-0.00619963090866804	0.00191722682211548
787	-0.283765345811844	0.124999612569809	-21.694408416748	0.00646266713738441	0.00159255252219737	-0.00587495695799589	-0.00165419070981443
788	0.365583270788193	-0.52434903383255	-21.4996032714844	0.01100810803473	0.00451462110504508	-0.00100484199356288	0.000943203864153475
789	-0.933113992214203	0.449673920869827	-21.6294727325439	0.000943203864153475	0.0100340843200684	-0.00814767740666866	0.00646266713738441
790	-1.58246266841888	1.09902250766754	-20.7203845977783	-0.00490093370899558	0.000293855206109583	-0.00814767740666866	0.013930176384747
791	-1.58246266841888	0.449673920869827	-21.2398643493652	0.01100810803473	-0.00197886489331722	0.00354059832170606	-0.000355493422830477
792	-0.933113992214203	0.774348258972168	-21.8242778778076	0.00970941036939621	-0.0026282137259841	-0.00944637414067984	0.00938473641872406
793	-0.283765345811844	0.449673920869827	-21.9541473388672	0.011982130818069	0.0100340843200684	0.00289124972186983	0.00159255252219737
794	-0.933113992214203	1.09902250766754	-21.694408416748	-0.00360223650932312	0.00678734155371785	0.000618529506027699	-0.00132951640989631
795	-2.23181128501892	0.449673920869827	-21.4346694946289	0.0136055024340749	0.00418994715437293	0.00581331877037883	0.00613799272105098
796	0.365583270788193	0.124999612569809	-21.4996032714844	-0.00847235135734081	-0.00522560812532902	-3.08191010844894e-05	0.0022419011220336
797	-0.283765345811844	-0.52434903383255	-21.1099948883057	-0.000355493422830477	0.00418994715437293	-0.00132951640989631	0.00711201597005129
798	-0.933113992214203	0.449673920869827	-21.7593441009521	0.00256657530553639	0.00776136433705688	0.00191722682211548	-0.00555028254166245
799	-0.933113992214203	-0.199674710631371	-21.6294727325439	0.00711201597005129	0.000943203864153475	-0.00522560812532902	0.00191722682211548
800	0.365583270788193	-0.849023342132568	-21.4996032714844	-0.00944637414067984	-0.00165419070981443	-0.00197886489331722	0.00646266713738441
801	-0.283765345811844	-1.17369759082794	-21.4346694946289	0.00808603875339031	-0.00749832857400179	-0.00392691092565656	-0.00295288790948689
802	0.365583270788193	-1.82304632663727	-21.2398643493652	0.00386527273803949	-0.000680167751852423	-0.00749832857400179	0.0022419011220336
803	0.365583270788193	-1.17369759082794	-21.2398643493652	0.00646266713738441	-0.00327756232582033	0.00451462110504508	0.000618529506027699
804	0.365583270788193	-1.82304632663727	-21.4346694946289	0.00743668992072344	-0.00457625929266214	0.00321592413820326	-0.00360223650932312
805	-1.58246266841888	-0.199674710631371	-21.8242778778076	-0.00555028254166245	-0.00782300252467394	-0.00197886489331722	0.00354059832170606
806	1.01493191719055	-1.82304632663727	-21.5645389556885	-0.00230353930965066	-0.0107450718060136	-0.00944637414067984	0.00613799272105098
807	-0.283765345811844	-0.849023342132568	-21.3697338104248	0.0022419011220336	-0.00165419070981443	-0.00749832857400179	-0.00197886489331722
808	1.01493191719055	-1.4983719587326	-21.3697338104248	0.0194496400654316	-0.00197886489331722	0.00289124972186983	-0.00619963090866804
809	-2.23181128501892	0.449673920869827	-21.3697338104248	-0.00360223650932312	0.00776136433705688	0.000293855206109583	0.0022419011220336
810	-1.58246266841888	-0.199674710631371	-20.5905151367188	0.00159255252219737	-0.00197886489331722	-0.0120437685400248	0.00256657530553639
811	-0.283765345811844	-0.199674710631371	-21.4346694946289	-0.0110697457566857	-0.00392691092565656	-0.00295288790948689	-0.0026282137259841
812	-1.58246266841888	-0.849023342132568	-21.3048000335693	0.0126314787194133	0.0022419011220336	-0.0110697457566857	0.00126787810586393
813	-2.23181128501892	0.449673920869827	-21.4996032714844	0.0230210572481155	0.00516396993771195	0.00743668992072344	-0.00490093370899558
814	-1.58246266841888	0.774348258972168	-21.4996032714844	-0.00522560812532902	0.0022419011220336	0.00646266713738441	0.00289124972186983
815	-1.58246266841888	0.449673920869827	-20.5905151367188	-0.00782300252467394	-0.00360223650932312	-0.00619963090866804	0.0100340843200684
816	-2.88115978240967	0.449673920869827	-21.7593441009521	-0.00100484199356288	0.00808603875339031	0.000293855206109583	-3.08191010844894e-05
817	0.365583270788193	-0.199674710631371	-21.5645389556885	0.00386527273803949	-0.00197886489331722	-0.0026282137259841	0.00776136433705688
818	-4.17985725402832	0.449673920869827	-21.694408416748	-0.00360223650932312	0.00256657530553639	0.00711201597005129	0.00289124972186983
819	-2.23181128501892	-0.199674710631371	-21.5645389556885	-0.00977104809135199	0.00159255252219737	0.00581331877037883	0.000943203864153475
820	-2.88115978240967	-0.199674710631371	-21.2398643493652	-0.00100484199356288	0.00483929552137852	-0.00230353930965066	0.00159255252219737
821	-0.933113992214203	-0.849023342132568	-21.4346694946289	-0.00717365415766835	0.00126787810586393	-0.00619963090866804	0.00418994715437293
822	-3.53050851821899	-0.199674710631371	-21.4346694946289	-0.00197886489331722	-0.00100484199356288	-0.00457625929266214	-0.000355493422830477
823	-0.933113992214203	-0.199674710631371	-21.4346694946289	-0.00165419070981443	0.00418994715437293	-0.00652430532500148	-0.00555028254166245
824	0.365583270788193	-0.199674710631371	-21.4346694946289	-0.000355493422830477	0.00581331877037883	-0.000680167751852423	-0.000680167751852423
825	-2.23181128501892	-0.199674710631371	-21.2398643493652	-0.0224333461374044	0.000943203864153475	-0.00230353930965066	0.0103587592020631
826	-2.23181128501892	1.09902250766754	-21.4996032714844	-3.08191010844894e-05	0.00159255252219737	-0.00165419070981443	-0.00555028254166245
827	0.365583270788193	-0.52434903383255	-21.0450592041016	0.00776136433705688	-0.00100484199356288	-0.00814767740666866	0.00191722682211548
828	-0.933113992214203	0.774348258972168	-21.7593441009521	0.00321592413820326	0.011982130818069	-3.08191010844894e-05	-0.00165419070981443
829	-0.933113992214203	0.124999612569809	-21.5645389556885	-0.00977104809135199	0.00678734155371785	-0.000680167751852423	-0.00100484199356288
830	1.01493191719055	-0.52434903383255	-21.6294727325439	0.00321592413820326	0.00289124972186983	-0.00490093370899558	0.0022419011220336
831	1.01493191719055	-0.52434903383255	-21.4346694946289	0.000293855206109583	0.00321592413820326	-0.00879702530801296	0.00418994715437293
832	1.01493191719055	-0.52434903383255	-21.4346694946289	0.0213976856321096	-0.00197886489331722	-0.00197886489331722	0.00126787810586393
833	-0.283765345811844	-0.52434903383255	-21.0450592041016	-0.0156151866540313	0.0100340843200684	-0.00360223650932312	0.000293855206109583
834	-1.58246266841888	0.449673920869827	-21.8892135620117	0.00808603875339031	-0.00165419070981443	0.00841071270406246	0.00256657530553639
835	-0.933113992214203	0.449673920869827	-21.8892135620117	-0.0126931173726916	-0.0026282137259841	-0.00749832857400179	0.00289124972186983
836	0.365583270788193	0.449673920869827	-21.7593441009521	0.0425015166401863	-0.00360223650932312	-0.00425158534198999	-0.00295288790948689
837	-0.283765345811844	-0.199674710631371	-21.8242778778076	-0.00619963090866804	-0.000680167751852423	0.00126787810586393	-0.00587495695799589
838	-0.933113992214203	0.449673920869827	-21.8242778778076	0.00191722682211548	0.00548864435404539	-0.0113944197073579	0.00191722682211548
839	0.365583270788193	0.124999612569809	-21.1749286651611	-0.00197886489331722	0.00776136433705688	0.00516396993771195	-0.00522560812532902
840	0.365583270788193	-0.849023342132568	-21.5645389556885	-0.00197886489331722	0.00808603875339031	-0.00230353930965066	0.00938473641872406
841	-0.933113992214203	1.4236968755722	-21.8892135620117	0.00808603875339031	-0.00587495695799589	-0.0110697457566857	-0.00490093370899558
842	-1.58246266841888	0.449673920869827	-22.0190830230713	0.00873538758605719	-0.00295288790948689	-0.0130177913233638	-0.00197886489331722
843	-0.283765345811844	0.774348258972168	-21.7593441009521	0.00613799272105098	0.000943203864153475	-0.0104203969240189	-0.00392691092565656
844	-0.283765345811844	-0.52434903383255	-21.2398643493652	0.00613799272105098	0.00548864435404539	-0.00360223650932312	-0.00782300252467394
845	1.66428053379059	-0.52434903383255	-21.1099948883057	0.00159255252219737	0.00581331877037883	-0.00392691092565656	0.00191722682211548
846	-1.58246266841888	0.449673920869827	-21.3048000335693	0.00548864435404539	-0.00100484199356288	-0.00684897974133492	0.00386527273803949
847	1.66428053379059	-0.52434903383255	-21.4996032714844	-0.00555028254166245	0.00516396993771195	-0.00587495695799589	0.00548864435404539
848	-1.58246266841888	0.449673920869827	-21.8242778778076	-0.0162645354866982	-0.00197886489331722	-0.00165419070981443	0.00841071270406246
849	1.01493191719055	-0.52434903383255	-21.3697338104248	0.00873538758605719	0.00159255252219737	-3.08191010844894e-05	0.00321592413820326
850	0.365583270788193	-0.849023342132568	-21.4346694946289	-0.00717365415766835	-0.00490093370899558	0.0022419011220336	0.00548864435404539
851	1.01493191719055	-0.849023342132568	-21.2398643493652	0.00483929552137852	0.00256657530553639	-0.0123684434220195	0.00354059832170606
852	1.01493191719055	-0.199674710631371	-21.1099948883057	0.00808603875339031	-0.000680167751852423	-0.00165419070981443	0.00321592413820326
853	1.66428053379059	-1.17369759082794	-21.4996032714844	0.00646266713738441	0.000618529506027699	-0.00457625929266214	0.000293855206109583
854	-0.933113992214203	0.124999612569809	-21.5645389556885	-0.00165419070981443	-0.00197886489331722	-0.00100484199356288	0.0175015944987535
855	-1.58246266841888	-1.82304632663727	-21.3697338104248	0.0103587592020631	-0.0130177913233638	-0.00490093370899558	0.000943203864153475
856	-1.58246266841888	-0.52434903383255	-21.4346694946289	0.00354059832170606	-0.0120437685400248	-0.00782300252467394	-3.08191010844894e-05
857	-0.933113992214203	-0.52434903383255	-21.4996032714844	-0.00295288790948689	-0.0156151866540313	-0.00425158534198999	-0.00295288790948689
858	-1.58246266841888	-0.199674710631371	-21.0450592041016	0.00483929552137852	-0.000355493422830477	0.00354059832170606	0.00386527273803949
859	0.365583270788193	-1.4983719587326	-21.3697338104248	0.00873538758605719	0.00191722682211548	-3.08191010844894e-05	0.000618529506027699
860	-0.283765345811844	0.124999612569809	-21.9541473388672	-0.00977104809135199	-0.00490093370899558	-0.000355493422830477	0.0178262684494257
861	-2.23181128501892	0.774348258972168	-21.5645389556885	0.00418994715437293	0.00354059832170606	0.00711201597005129	0.00418994715437293
862	-0.933113992214203	0.124999612569809	-21.8242778778076	0.0106834331527352	0.00354059832170606	0.0022419011220336	-0.00879702530801296
863	-1.58246266841888	0.449673920869827	-21.8242778778076	0.00451462110504508	0.00711201597005129	-3.08191010844894e-05	0.00159255252219737
864	1.01493191719055	-0.199674710631371	-21.3048000335693	0.0113327819854021	0.00776136433705688	0.00159255252219737	0.000943203864153475
865	0.365583270788193	0.124999612569809	-21.2398643493652	-0.00717365415766835	-0.000355493422830477	-0.00230353930965066	-0.00425158534198999
866	-1.58246266841888	0.774348258972168	-21.7593441009521	-0.00944637414067984	-0.00165419070981443	-0.00230353930965066	0.0103587592020631
867	-0.933113992214203	0.449673920869827	-21.7593441009521	0.0123068047687411	0.00906006153672934	-0.0123684434220195	0.00289124972186983
868	-0.283765345811844	0.449673920869827	-21.5645389556885	-0.0104203969240189	0.00289124972186983	-0.00490093370899558	-0.00132951640989631
869	-0.933113992214203	-0.199674710631371	-21.3048000335693	0.0236704051494598	0.00354059832170606	0.00451462110504508	-0.00749832857400179
870	-0.283765345811844	-0.849023342132568	-21.0450592041016	-0.0100957229733467	0.00711201597005129	-0.00912170019000769	0.000943203864153475
871	-0.933113992214203	0.124999612569809	-21.2398643493652	-0.00814767740666866	0.000293855206109583	0.00126787810586393	-0.00457625929266214
872	-1.58246266841888	-0.52434903383255	-21.4346694946289	-0.00327756232582033	0.000943203864153475	0.00159255252219737	0.00289124972186983
873	-1.58246266841888	-0.52434903383255	-21.4996032714844	0.00646266713738441	0.00808603875339031	0.000618529506027699	-0.00847235135734081
874	-3.53050851821899	0.449673920869827	-21.3048000335693	0.00711201597005129	0.00321592413820326	-0.00230353930965066	-0.000680167751852423
875	-2.23181128501892	-0.52434903383255	-21.3697338104248	-0.0247060675173998	0.00191722682211548	0.000618529506027699	-0.00197886489331722
876	-2.88115978240967	-0.849023342132568	-21.1749286651611	-0.0026282137259841	-0.00684897974133492	-0.00619963090866804	0.00191722682211548
877	-3.53050851821899	0.449673920869827	-21.3048000335693	0.0132808275520802	0.00289124972186983	-0.00100484199356288	-0.00977104809135199
878	-2.23181128501892	-0.199674710631371	-21.3697338104248	-0.00327756232582033	0.00873538758605719	-0.00327756232582033	-0.00392691092565656
879	-0.283765345811844	-0.52434903383255	-21.7593441009521	-0.00977104809135199	-0.00100484199356288	0.00483929552137852	-0.00230353930965066
880	-2.23181128501892	0.449673920869827	-21.9541473388672	-0.00197886489331722	0.00159255252219737	0.00126787810586393	0.00808603875339031
881	-1.58246266841888	1.09902250766754	-21.4996032714844	-0.00327756232582033	0.000618529506027699	0.00581331877037883	-0.00165419070981443
882	-1.58246266841888	0.774348258972168	-21.4996032714844	0.00451462110504508	-0.00100484199356288	0.0022419011220336	0.00126787810586393
883	-0.283765345811844	0.449673920869827	-21.4346694946289	0.00743668992072344	-0.00165419070981443	-0.00457625929266214	0.000293855206109583
884	-1.58246266841888	1.09902250766754	-21.694408416748	-0.00555028254166245	0.00289124972186983	-0.00165419070981443	-0.00360223650932312
885	1.01493191719055	-0.52434903383255	-21.5645389556885	-3.08191010844894e-05	-3.08191010844894e-05	-0.00100484199356288	-0.00197886489331722
886	-1.58246266841888	0.124999612569809	-21.4996032714844	0.00321592413820326	0.00126787810586393	-0.00457625929266214	-3.08191010844894e-05
887	-0.933113992214203	0.774348258972168	-21.5645389556885	0.000293855206109583	-0.00360223650932312	-0.00230353930965066	-0.0026282137259841
888	-0.933113992214203	0.124999612569809	-21.3697338104248	0.00191722682211548	-0.00132951640989631	0.000943203864153475	-0.00425158534198999
889	0.365583270788193	-0.52434903383255	-21.1099948883057	-0.00360223650932312	0.00256657530553639	-0.00230353930965066	-0.00912170019000769
890	-0.283765345811844	0.774348258972168	-21.694408416748	0.00191722682211548	-0.00522560812532902	0.000293855206109583	-0.00879702530801296
891	-1.58246266841888	0.449673920869827	-21.7593441009521	-0.00782300252467394	-0.00197886489331722	0.00191722682211548	-0.0104203969240189
892	-1.58246266841888	0.449673920869827	-22.1489524841309	0.0103587592020631	-0.0026282137259841	-0.00197886489331722	-0.00652430532500148
893	1.01493191719055	-0.52434903383255	-22.0190830230713	-0.00392691092565656	0.00548864435404539	-0.00165419070981443	-0.00165419070981443
894	0.365583270788193	-0.52434903383255	-21.694408416748	0.00938473641872406	-0.00165419070981443	-0.0026282137259841	-0.0146411629393697
895	-0.283765345811844	-0.52434903383255	-21.6294727325439	-0.00522560812532902	-0.000680167751852423	0.0022419011220336	-0.00197886489331722
896	0.365583270788193	-0.849023342132568	-21.3048000335693	-3.08191010844894e-05	-0.00132951640989631	-0.00230353930965066	0.00354059832170606
897	-1.58246266841888	0.449673920869827	-21.8892135620117	0.00354059832170606	-0.00295288790948689	0.000293855206109583	-0.0110697457566857
898	1.01493191719055	-0.52434903383255	-21.5645389556885	-0.0107450718060136	-0.00197886489331722	0.00191722682211548	0.00516396993771195
899	-0.933113992214203	0.449673920869827	-21.7593441009521	-0.00197886489331722	0.00451462110504508	-0.00425158534198999	-0.00197886489331722
900	-0.283765345811844	0.449673920869827	-21.694408416748	-3.08191010844894e-05	-0.00165419070981443	-0.00425158534198999	0.00646266713738441
901	-0.933113992214203	0.124999612569809	-21.3048000335693	-0.0100957229733467	0.000943203864153475	-0.00392691092565656	0.00191722682211548
902	-0.283765345811844	-0.199674710631371	-21.1099948883057	0.00418994715437293	0.00159255252219737	-0.00327756232582033	0.000943203864153475
903	-0.933113992214203	1.09902250766754	-22.0840167999268	0.00451462110504508	-0.00652430532500148	0.00516396993771195	-0.00977104809135199
904	-0.933113992214203	0.124999612569809	-21.8242778778076	0.0123068047687411	0.000618529506027699	-0.00230353930965066	-0.00749832857400179
905	-0.283765345811844	0.449673920869827	-21.7593441009521	0.00613799272105098	-0.00392691092565656	0.00126787810586393	-0.00230353930965066
906	-0.283765345811844	-0.52434903383255	-21.3697338104248	0.00256657530553639	0.00126787810586393	-0.00879702530801296	-0.00197886489331722
907	-1.58246266841888	0.449673920869827	-21.4996032714844	-3.08191010844894e-05	-0.000355493422830477	0.000293855206109583	-0.00392691092565656
908	0.365583270788193	-1.17369759082794	-21.0450592041016	-0.000355493422830477	-0.00295288790948689	-0.00100484199356288	-0.00425158534198999
909	0.365583270788193	-1.17369759082794	-21.4996032714844	0.00386527273803949	0.00451462110504508	0.00159255252219737	-0.0117190945893526
910	-0.933113992214203	-0.52434903383255	-21.694408416748	-0.0107450718060136	0.000293855206109583	0.00678734155371785	-0.00749832857400179
911	-0.283765345811844	-0.52434903383255	-21.694408416748	0.000293855206109583	-0.00879702530801296	-0.000355493422830477	-0.00555028254166245
912	-1.58246266841888	-0.52434903383255	-21.694408416748	-0.00879702530801296	-0.00360223650932312	0.00354059832170606	-0.000680167751852423
913	0.365583270788193	-0.52434903383255	-21.5645389556885	0.0149041991680861	-0.00652430532500148	-0.00197886489331722	-0.00392691092565656
914	-0.283765345811844	-1.82304632663727	-21.1099948883057	0.00418994715437293	-0.00165419070981443	-0.00425158534198999	-0.00425158534198999
915	1.66428053379059	-1.17369759082794	-21.4346694946289	-3.08191010844894e-05	-0.00197886489331722	-0.00717365415766835	-0.000680167751852423
916	0.365583270788193	-1.4983719587326	-21.5645389556885	0.00483929552137852	-0.00522560812532902	-0.00360223650932312	-0.00490093370899558
917	-0.933113992214203	-0.199674710631371	-21.3697338104248	0.0165275707840919	-0.00360223650932312	-0.00587495695799589	-0.00132951640989631
918	1.01493191719055	-0.849023342132568	-21.4346694946289	0.00191722682211548	0.000943203864153475	0.00354059832170606	-0.00392691092565656
919	-0.283765345811844	0.124999612569809	-21.4996032714844	-0.00392691092565656	0.0022419011220336	0.00516396993771195	0.000293855206109583
920	-1.58246266841888	-0.199674710631371	-21.0450592041016	0.00386527273803949	0.00386527273803949	-0.00684897974133492	0.00159255252219737
921	0.365583270788193	-0.849023342132568	-21.0450592041016	-0.00555028254166245	-0.00457625929266214	0.00256657530553639	0.00743668992072344
922	1.01493191719055	0.124999612569809	-21.6294727325439	0.0022419011220336	0.00613799272105098	0.00159255252219737	0.00159255252219737
923	-0.283765345811844	-0.52434903383255	-21.4996032714844	-0.00749832857400179	0.00548864435404539	-0.00327756232582033	-0.000355493422830477
924	-1.58246266841888	0.449673920869827	-21.6294727325439	0.00711201597005129	0.00743668992072344	-0.00100484199356288	0.00289124972186983
925	-2.88115978240967	0.124999612569809	-21.4996032714844	0.000618529506027699	0.00321592413820326	0.00256657530553639	0.000943203864153475
926	-0.933113992214203	-0.52434903383255	-21.3048000335693	0.00743668992072344	0.00581331877037883	-0.00782300252467394	0.00711201597005129
927	-3.53050851821899	0.774348258972168	-21.2398643493652	-0.00717365415766835	0.00354059832170606	-0.00425158534198999	-0.0026282137259841
928	-1.58246266841888	-0.52434903383255	-21.4996032714844	0.00191722682211548	0.00970941036939621	0.0022419011220336	0.00613799272105098
929	-2.88115978240967	0.774348258972168	-21.8892135620117	-0.00522560812532902	0.0100340843200684	0.000943203864153475	0.000293855206109583
930	-3.53050851821899	0.774348258972168	-21.6294727325439	-0.0123684434220195	0.00256657530553639	-0.000355493422830477	0.00906006153672934
931	-4.17985725402832	1.09902250766754	-21.5645389556885	-0.0146411629393697	-0.0026282137259841	-0.00555028254166245	0.00873538758605719
932	-2.23181128501892	0.449673920869827	-21.5645389556885	-0.00327756232582033	0.00418994715437293	-0.00132951640989631	0.00906006153672934
933	-2.88115978240967	1.09902250766754	-21.2398643493652	0.00321592413820326	0.00191722682211548	-0.00555028254166245	0.00256657530553639
934	-0.933113992214203	-0.52434903383255	-21.4996032714844	-0.00360223650932312	0.00191722682211548	-0.00587495695799589	-3.08191010844894e-05
935	-0.283765345811844	0.774348258972168	-21.8242778778076	0.012956153601408	0.00613799272105098	-0.000355493422830477	0.00191722682211548
936	-0.933113992214203	-0.199674710631371	-21.4996032714844	0.00938473641872406	0.000618529506027699	-0.00749832857400179	0.00256657530553639
937	-0.283765345811844	-0.199674710631371	-21.4346694946289	0.00418994715437293	-0.00327756232582033	0.00483929552137852	-0.00392691092565656
938	-0.283765345811844	-0.199674710631371	-21.5645389556885	0.0100340843200684	0.00321592413820326	-0.00587495695799589	0.00256657530553639
939	-0.933113992214203	0.449673920869827	-21.6294727325439	0.00711201597005129	0.00516396993771195	-0.00295288790948689	-3.08191010844894e-05
940	-0.933113992214203	-0.849023342132568	-21.5645389556885	-0.00100484199356288	-0.00197886489331722	-0.00295288790948689	0.0022419011220336
941	0.365583270788193	-0.52434903383255	-21.6294727325439	0.00126787810586393	-0.00197886489331722	0.00159255252219737	-0.0026282137259841
942	0.365583270788193	-0.849023342132568	-21.6294727325439	0.00678734155371785	0.00418994715437293	-0.0123684434220195	0.00321592413820326
943	1.01493191719055	-0.52434903383255	-21.6294727325439	0.000618529506027699	0.00483929552137852	-0.00782300252467394	-0.000355493422830477
944	-0.933113992214203	-0.52434903383255	-21.8242778778076	0.00159255252219737	0.00808603875339031	-0.00132951640989631	-0.00100484199356288
945	1.01493191719055	-0.199674710631371	-21.7593441009521	-0.00457625929266214	0.00159255252219737	0.0022419011220336	0.00678734155371785
946	-0.933113992214203	-0.199674710631371	-21.4996032714844	-0.00197886489331722	-3.08191010844894e-05	-0.00132951640989631	0.00354059832170606
947	-0.283765345811844	0.124999612569809	-21.694408416748	-3.08191010844894e-05	0.00516396993771195	-0.00587495695799589	-0.00425158534198999
948	1.01493191719055	-0.199674710631371	-21.694408416748	-0.00197886489331722	0.00483929552137852	-0.00230353930965066	-0.00425158534198999
949	-0.933113992214203	0.449673920869827	-21.8242778778076	0.00191722682211548	0.0022419011220336	-0.00684897974133492	-0.00490093370899558
950	-2.23181128501892	0.774348258972168	-21.7593441009521	0.012956153601408	-0.00295288790948689	-0.00587495695799589	0.00191722682211548
951	-0.933113992214203	0.124999612569809	-21.5645389556885	-0.00360223650932312	-0.00490093370899558	-0.00847235135734081	-0.00132951640989631
952	-1.58246266841888	1.09902250766754	-21.3048000335693	0.00548864435404539	0.000293855206109583	0.00126787810586393	-0.00230353930965066
953	-1.58246266841888	0.449673920869827	-21.5645389556885	0.0188002903014421	-0.00100484199356288	-0.00587495695799589	0.000293855206109583
954	1.01493191719055	0.449673920869827	-21.7593441009521	0.0106834331527352	0.00256657530553639	-0.00749832857400179	-0.00522560812532902
955	-0.933113992214203	0.124999612569809	-21.6294727325439	0.00451462110504508	-0.00165419070981443	0.00483929552137852	-0.000680167751852423
956	0.365583270788193	0.774348258972168	-21.5645389556885	0.00256657530553639	-0.00587495695799589	-0.00522560812532902	-0.00490093370899558
957	0.365583270788193	-0.52434903383255	-21.1749286651611	0.0103587592020631	0.00321592413820326	-0.00392691092565656	-0.00295288790948689
958	-0.283765345811844	0.124999612569809	-21.3048000335693	0.00906006153672934	0.00386527273803949	-0.00814767740666866	-0.00555028254166245
959	-1.58246266841888	0.124999612569809	-21.5645389556885	0.0165275707840919	-0.00165419070981443	0.0022419011220336	-0.00652430532500148
960	1.01493191719055	-1.4983719587326	-21.4346694946289	-3.08191010844894e-05	-0.00457625929266214	0.00418994715437293	-0.00360223650932312
961	-0.283765345811844	-1.4983719587326	-21.7593441009521	-0.0104203969240189	-0.00652430532500148	-0.00522560812532902	-0.00197886489331722
962	1.66428053379059	-2.14772057533264	-21.6294727325439	0.0226963832974434	-0.0104203969240189	-0.00814767740666866	-0.00457625929266214
963	0.365583270788193	-1.4983719587326	-21.5645389556885	-0.000680167751852423	-0.00425158534198999	-0.00652430532500148	-0.00717365415766835
964	-0.283765345811844	-1.4983719587326	-21.1099948883057	0.00289124972186983	-0.00197886489331722	-0.0126931173726916	-0.00392691092565656
965	-1.58246266841888	0.124999612569809	-21.4346694946289	-0.00457625929266214	-0.00652430532500148	0.00386527273803949	-0.00230353930965066
966	1.01493191719055	-1.17369759082794	-21.694408416748	-0.00717365415766835	-0.00522560812532902	-0.00132951640989631	-0.00197886489331722
967	0.365583270788193	-0.52434903383255	-21.4346694946289	-0.0126931173726916	-0.00360223650932312	-0.00457625929266214	-0.00652430532500148
968	0.365583270788193	-0.849023342132568	-21.5645389556885	-0.00295288790948689	-0.0026282137259841	-0.00652430532500148	-0.0120437685400248
969	-1.58246266841888	0.449673920869827	-21.694408416748	0.00581331877037883	0.00386527273803949	-0.00717365415766835	-0.00587495695799589
970	-1.58246266841888	0.449673920869827	-21.1099948883057	0.0188002903014421	0.00841071270406246	-0.0026282137259841	-0.00100484199356288
971	-0.283765345811844	-0.199674710631371	-21.1749286651611	0.0178262684494257	-0.00230353930965066	-0.00197886489331722	-0.00392691092565656
972	-1.58246266841888	-0.199674710631371	-21.3048000335693	0.020423661917448	-0.00425158534198999	0.000943203864153475	0.00646266713738441
973	-1.58246266841888	0.449673920869827	-21.8242778778076	0.0223717093467712	0.00808603875339031	-0.000680167751852423	0.00354059832170606
974	-2.88115978240967	0.449673920869827	-21.4996032714844	0.0116574559360743	0.00126787810586393	0.0022419011220336	-0.000680167751852423
975	-2.23181128501892	0.774348258972168	-21.5645389556885	0.011982130818069	-0.00100484199356288	-0.00360223650932312	0.00386527273803949
976	-3.53050851821899	0.449673920869827	-21.4346694946289	-0.00587495695799589	-0.000680167751852423	0.00126787810586393	0.00159255252219737
977	-1.58246266841888	-0.52434903383255	-21.0450592041016	0.0149041991680861	0.000618529506027699	-0.000680167751852423	-0.00165419070981443
978	-4.17985725402832	1.09902250766754	-21.6294727325439	0.0106834331527352	0.00776136433705688	0.00743668992072344	0.00321592413820326
979	-2.23181128501892	-0.52434903383255	-21.5645389556885	-0.0230826959013939	0.00776136433705688	-0.00197886489331722	0.0022419011220336
980	-1.58246266841888	0.124999612569809	-21.694408416748	-0.00457625929266214	0.00613799272105098	0.00451462110504508	0.00354059832170606
981	-0.933113992214203	-0.199674710631371	-21.3697338104248	-0.00879702530801296	0.000618529506027699	-0.00944637414067984	0.00841071270406246
982	-0.933113992214203	0.124999612569809	-21.4346694946289	0.000943203864153475	0.00646266713738441	0.00938473641872406	-0.00132951640989631
983	-0.283765345811844	-0.52434903383255	-21.1099948883057	0.00678734155371785	0.00678734155371785	-0.00295288790948689	0.00159255252219737
984	0.365583270788193	-0.199674710631371	-21.3048000335693	-0.00782300252467394	0.00581331877037883	0.00386527273803949	-0.00230353930965066
985	-1.58246266841888	0.449673920869827	-21.9541473388672	0.00159255252219737	0.00418994715437293	-0.00522560812532902	0.0149041991680861
986	0.365583270788193	0.449673920869827	-21.9541473388672	-0.00230353930965066	0.0022419011220336	-0.0104203969240189	0.000618529506027699
987	0.365583270788193	-1.17369759082794	-21.5645389556885	0.00354059832170606	0.000618529506027699	0.00321592413820326	0.00321592413820326
988	-0.283765345811844	0.124999612569809	-21.6294727325439	0.012956153601408	0.0116574559360743	0.00743668992072344	0.000943203864153475
989	-2.23181128501892	0.774348258972168	-21.2398643493652	0.00678734155371785	0.00126787810586393	-0.0126931173726916	0.000618529506027699
990	-0.283765345811844	-0.199674710631371	-21.3048000335693	0.00126787810586393	0.00678734155371785	0.000293855206109583	0.00678734155371785
991	-0.283765345811844	-0.199674710631371	-21.5645389556885	-0.0123684434220195	0.00289124972186983	-0.00652430532500148	0.00938473641872406
992	1.66428053379059	-0.849023342132568	-21.5645389556885	0.0132808275520802	0.0022419011220336	0.000293855206109583	0.00289124972186983
993	-0.283765345811844	0.124999612569809	-21.694408416748	-0.00522560812532902	0.00873538758605719	0.000943203864153475	0.00776136433705688
994	-1.58246266841888	0.774348258972168	-21.8242778778076	-0.00814767740666866	0.00711201597005129	-0.00165419070981443	0.0022419011220336
995	-0.933113992214203	1.09902250766754	-21.5645389556885	0.00289124972186983	0.00386527273803949	-0.00392691092565656	-0.00100484199356288
996	-0.933113992214203	0.774348258972168	-22.0840167999268	-0.00652430532500148	0.00646266713738441	-0.00425158534198999	0.00743668992072344
997	0.365583270788193	-0.199674710631371	-22.1489524841309	0.00126787810586393	0.00613799272105098	0.00321592413820326	-0.000355493422830477
998	-1.58246266841888	0.449673920869827	-22.0190830230713	0.00418994715437293	0.00516396993771195	-0.000355493422830477	-0.00165419070981443
999	0.365583270788193	-0.199674710631371	-21.5645389556885	-0.00392691092565656	0.00743668992072344	-0.00295288790948689	-0.00295288790948689
1000	0.365583270788193	0.124999612569809	-21.4346694946289	-0.00295288790948689	0.00386527273803949	-0.00814767740666866	0.00354059832170606
1001	0.365583270788193	0.449673920869827	-21.5645389556885	-0.000680167751852423	0.0022419011220336	0.000943203864153475	0.011982130818069
1002	0.365583270788193	0.124999612569809	-21.2398643493652	0.00159255252219737	-0.00295288790948689	0.00256657530553639	0.00808603875339031
1003	1.01493191719055	-0.199674710631371	-21.4996032714844	-0.00555028254166245	0.00613799272105098	0.0022419011220336	0.00191722682211548
1004	0.365583270788193	-0.849023342132568	-21.5645389556885	-3.08191010844894e-05	0.0100340843200684	0.000618529506027699	-0.00327756232582033
1005	-0.283765345811844	-0.199674710631371	-21.3697338104248	0.000293855206109583	-0.00230353930965066	-0.00100484199356288	0.00776136433705688
1006	-1.58246266841888	0.124999612569809	-21.6294727325439	-0.000355493422830477	0.00126787810586393	-0.00587495695799589	0.00970941036939621
1007	1.66428053379059	-0.52434903383255	-21.2398643493652	0.00548864435404539	-0.000680167751852423	-0.00132951640989631	-0.00230353930965066
1008	-1.58246266841888	0.124999612569809	-20.5905151367188	0.00321592413820326	-0.00295288790948689	0.000943203864153475	-3.08191010844894e-05
1009	-1.58246266841888	0.124999612569809	-21.3697338104248	-0.00295288790948689	0.00289124972186983	-0.00327756232582033	-0.000355493422830477
1010	-0.283765345811844	-0.52434903383255	-21.5645389556885	-0.00555028254166245	0.00289124972186983	0.000943203864153475	0.00159255252219737
1011	1.66428053379059	-1.17369759082794	-21.4346694946289	-0.00360223650932312	-0.00684897974133492	-0.00165419070981443	0.00776136433705688
1012	1.01493191719055	-1.17369759082794	-21.6294727325439	0.00938473641872406	-0.00392691092565656	0.000293855206109583	0.000618529506027699
1013	0.365583270788193	-1.82304632663727	-21.4346694946289	-0.00749832857400179	-0.00944637414067984	0.00386527273803949	0.00321592413820326
1014	-0.933113992214203	-0.52434903383255	-21.6294727325439	-0.0026282137259841	-0.00327756232582033	0.0022419011220336	-0.00457625929266214
1015	-0.933113992214203	-0.849023342132568	-21.3697338104248	0.00321592413820326	-0.00814767740666866	0.0022419011220336	-0.00457625929266214
1016	-0.933113992214203	-0.52434903383255	-21.6294727325439	0.0210730116814375	-0.0104203969240189	0.0022419011220336	0.00386527273803949
1017	0.365583270788193	-1.17369759082794	-21.3697338104248	0.0022419011220336	-0.00587495695799589	-0.0107450718060136	-0.00392691092565656
1018	-0.933113992214203	-0.199674710631371	-21.6294727325439	-0.00132951640989631	0.00191722682211548	0.0022419011220336	-0.00392691092565656
1019	1.01493191719055	-0.849023342132568	-21.1749286651611	0.0022419011220336	-0.00360223650932312	0.00289124972186983	0.00581331877037883
1020	0.365583270788193	-0.52434903383255	-21.3048000335693	-0.00327756232582033	0.00418994715437293	-0.00522560812532902	-0.00132951640989631
1021	-0.283765345811844	0.124999612569809	-21.3697338104248	-0.00522560812532902	0.00289124972186983	0.00321592413820326	-0.00327756232582033
1022	0.365583270788193	0.449673920869827	-21.8242778778076	0.0197743140161037	0.00516396993771195	-0.00847235135734081	-0.00132951640989631
1023	-0.283765345811844	0.124999612569809	-21.694408416748	-0.00555028254166245	0.00548864435404539	0.00321592413820326	-0.00392691092565656
1024	1.01493191719055	-0.52434903383255	-21.4346694946289	0.00646266713738441	0.00386527273803949	0.000943203864153475	-0.000355493422830477
1025	-0.283765345811844	-0.199674710631371	-21.4346694946289	0.00938473641872406	-0.00100484199356288	0.00386527273803949	-0.00295288790948689
1026	-0.933113992214203	0.124999612569809	-21.4346694946289	0.0100340843200684	-0.00619963090866804	-0.0133424662053585	0.00386527273803949
1027	0.365583270788193	0.124999612569809	-21.1099948883057	0.00613799272105098	-0.000680167751852423	-0.00132951640989631	-0.00425158534198999
1028	-2.88115978240967	0.774348258972168	-21.6294727325439	-0.00132951640989631	0.00548864435404539	-0.000680167751852423	-0.00100484199356288
1029	-1.58246266841888	0.124999612569809	-21.694408416748	-0.0152905117720366	0.00841071270406246	-0.0104203969240189	-0.00944637414067984
1030	-2.23181128501892	-0.199674710631371	-21.3048000335693	-0.00652430532500148	0.00354059832170606	-0.00132951640989631	-0.00165419070981443
1031	-1.58246266841888	-0.849023342132568	-21.4346694946289	-0.00392691092565656	-0.00165419070981443	-0.00717365415766835	-0.00165419070981443
1032	-1.58246266841888	-0.52434903383255	-21.2398643493652	-0.0133424662053585	-0.00197886489331722	-0.00782300252467394	-0.00619963090866804
1033	-1.58246266841888	-0.849023342132568	-20.915189743042	-0.0188619289547205	0.00191722682211548	0.00289124972186983	-0.00457625929266214
1034	-3.53050851821899	-0.199674710631371	-21.3697338104248	-0.00100484199356288	0.00256657530553639	-0.00425158534198999	-0.00392691092565656
1035	-1.58246266841888	-0.849023342132568	-21.5645389556885	-0.00749832857400179	0.00516396993771195	0.00776136433705688	-0.00457625929266214
1036	-0.933113992214203	0.449673920869827	-21.6294727325439	-0.0107450718060136	-0.00165419070981443	-0.0026282137259841	0.00321592413820326
1037	0.365583270788193	0.774348258972168	-21.9541473388672	0.0103587592020631	-0.00132951640989631	-0.00717365415766835	-0.00295288790948689
1038	-2.23181128501892	0.774348258972168	-21.4346694946289	0.00743668992072344	0.00321592413820326	-0.00555028254166245	-0.00360223650932312
1039	1.01493191719055	-0.52434903383255	-21.4346694946289	0.00970941036939621	0.00386527273803949	0.000943203864153475	-0.00230353930965066
1040	-0.933113992214203	0.774348258972168	-21.5645389556885	0.00808603875339031	-0.000355493422830477	-0.00295288790948689	0.00581331877037883
1041	-0.283765345811844	0.449673920869827	-21.8242778778076	0.00418994715437293	-0.00100484199356288	-0.0110697457566857	0.0022419011220336
1042	-1.58246266841888	1.09902250766754	-21.8242778778076	0.011982130818069	0.00289124972186983	-0.00392691092565656	-0.00100484199356288
1043	-1.58246266841888	0.449673920869827	-21.6294727325439	-0.00652430532500148	0.000293855206109583	-0.00360223650932312	0.00548864435404539
1044	1.66428053379059	-0.52434903383255	-21.6294727325439	0.0317872650921345	0.00354059832170606	0.00451462110504508	-0.00555028254166245
1045	-0.283765345811844	-0.849023342132568	-21.2398643493652	0.0197743140161037	0.00191722682211548	-0.0100957229733467	0.000943203864153475
1046	-0.933113992214203	0.449673920869827	-21.4996032714844	0.00289124972186983	-0.0026282137259841	-0.00295288790948689	-0.00165419070981443
1047	-0.283765345811844	0.124999612569809	-22.0190830230713	-0.00652430532500148	-0.00295288790948689	-0.0143164889886975	-0.00360223650932312
1048	-0.933113992214203	0.449673920869827	-22.0190830230713	0.013930176384747	0.00970941036939621	-0.00327756232582033	-3.08191010844894e-05
1049	1.01493191719055	-0.849023342132568	-21.6294727325439	-0.0126931173726916	0.000618529506027699	-0.00327756232582033	-0.00132951640989631
1050	1.66428053379059	-0.849023342132568	-21.5645389556885	0.00321592413820326	0.000293855206109583	-0.00100484199356288	0.00191722682211548
1051	1.01493191719055	0.124999612569809	-21.7593441009521	-0.00977104809135199	-0.00230353930965066	-0.00132951640989631	0.00159255252219737
1052	1.01493191719055	-0.52434903383255	-21.694408416748	0.00743668992072344	-0.00652430532500148	-0.0159398596733809	0.00646266713738441
1053	-0.283765345811844	-0.199674710631371	-21.5645389556885	0.012956153601408	0.00970941036939621	0.00256657530553639	-0.000680167751852423
1054	1.01493191719055	-0.199674710631371	-21.4346694946289	0.0116574559360743	-0.00879702530801296	-0.0104203969240189	-0.000680167751852423
1055	0.365583270788193	-0.199674710631371	-21.694408416748	-0.00360223650932312	0.00776136433705688	0.0022419011220336	-0.00132951640989631
1056	-0.283765345811844	-0.199674710631371	-21.1749286651611	-0.00165419070981443	-0.00912170019000769	-0.00132951640989631	0.00321592413820326
1057	-0.933113992214203	1.09902250766754	-21.4996032714844	-0.00295288790948689	0.00159255252219737	-0.00619963090866804	-0.00587495695799589
1058	-0.283765345811844	-0.52434903383255	-20.9801254272461	-0.00490093370899558	0.00126787810586393	0.00289124972186983	0.00743668992072344
1059	-0.283765345811844	0.124999612569809	-21.7593441009521	0.00548864435404539	0.00418994715437293	0.00483929552137852	-0.00100484199356288
1060	-1.58246266841888	0.124999612569809	-21.8892135620117	0.00321592413820326	-0.0026282137259841	-0.000355493422830477	0.0022419011220336
1061	-1.58246266841888	-0.52434903383255	-21.8892135620117	-0.0026282137259841	-0.00100484199356288	-0.00912170019000769	0.0022419011220336
1062	-0.933113992214203	-0.199674710631371	-21.3697338104248	0.00386527273803949	-0.00327756232582033	0.000943203864153475	0.00159255252219737
1063	-0.933113992214203	-0.52434903383255	-21.4996032714844	0.00483929552137852	-0.00425158534198999	0.00289124972186983	-3.08191010844894e-05
1064	-0.933113992214203	-0.849023342132568	-21.1749286651611	0.00938473641872406	0.00646266713738441	0.00256657530553639	0.000293855206109583
1065	1.01493191719055	-1.82304632663727	-21.3697338104248	-0.0100957229733467	-0.00814767740666866	-0.00425158534198999	0.000293855206109583
1066	-1.58246266841888	-1.17369759082794	-21.4996032714844	-0.00327756232582033	-0.00327756232582033	-0.00392691092565656	0.00938473641872406
1067	-0.283765345811844	-0.52434903383255	-21.694408416748	-0.00977104809135199	0.000618529506027699	-0.00425158534198999	0.00776136433705688
1068	-1.58246266841888	-1.17369759082794	-21.3697338104248	0.013930176384747	-0.00457625929266214	0.00289124972186983	-0.00360223650932312
1069	1.66428053379059	-0.849023342132568	-21.5645389556885	0.0210730116814375	-0.000355493422830477	-0.0026282137259841	-0.00555028254166245
1070	0.365583270788193	0.124999612569809	-21.3048000335693	-0.000680167751852423	0.00159255252219737	-0.000355493422830477	0.00126787810586393
1071	-0.933113992214203	0.449673920869827	-21.6294727325439	0.00126787810586393	-0.00230353930965066	-0.00327756232582033	0.0149041991680861
1072	-1.58246266841888	1.09902250766754	-21.7593441009521	-0.00814767740666866	-0.00522560812532902	-3.08191010844894e-05	0.00159255252219737
1073	1.01493191719055	0.124999612569809	-21.6294727325439	0.000293855206109583	0.0022419011220336	0.00581331877037883	0.00906006153672934
1074	-0.283765345811844	0.124999612569809	-21.4996032714844	0.00678734155371785	-0.00197886489331722	0.0022419011220336	-0.00100484199356288
1075	-0.933113992214203	-0.52434903383255	-21.1749286651611	-0.0107450718060136	0.00126787810586393	-0.00457625929266214	0.00483929552137852
1076	0.365583270788193	-0.52434903383255	-21.2398643493652	0.00256657530553639	-0.00490093370899558	0.00321592413820326	0.00321592413820326
1077	-2.23181128501892	0.449673920869827	-21.2398643493652	0.0162028968334198	0.00386527273803949	-0.0133424662053585	0.00581331877037883
1078	-0.933113992214203	-0.52434903383255	-21.4996032714844	0.0132808275520802	0.0132808275520802	0.00483929552137852	-0.00717365415766835
1079	-0.933113992214203	0.449673920869827	-21.694408416748	0.00548864435404539	0.00159255252219737	0.00321592413820326	0.00906006153672934
1080	-2.23181128501892	0.774348258972168	-21.6294727325439	-0.0123684434220195	0.00159255252219737	-0.00100484199356288	0.0113327819854021
1081	-3.53050851821899	0.774348258972168	-21.5645389556885	0.0103587592020631	0.00126787810586393	-0.00132951640989631	0.00418994715437293
1082	-2.88115978240967	0.124999612569809	-21.3697338104248	-0.00197886489331722	0.000293855206109583	-0.00295288790948689	0.00159255252219737
1083	-3.53050851821899	1.09902250766754	-21.3048000335693	-0.00879702530801296	0.00483929552137852	0.00581331877037883	0.00548864435404539
1084	-2.88115978240967	0.449673920869827	-21.7593441009521	-0.00230353930965066	0.00451462110504508	0.00418994715437293	0.000943203864153475
1085	-1.58246266841888	-0.199674710631371	-21.3048000335693	-0.00847235135734081	0.000618529506027699	-0.00717365415766835	0.00938473641872406
1086	-2.23181128501892	-0.849023342132568	-21.4996032714844	-0.00425158534198999	-0.00230353930965066	-0.0100957229733467	0.00354059832170606
1087	-3.53050851821899	1.09902250766754	-21.5645389556885	-0.00814767740666866	0.00256657530553639	-0.0156151866540313	-0.00100484199356288
1088	-1.58246266841888	-0.52434903383255	-21.3697338104248	0.00841071270406246	0.00451462110504508	-0.00230353930965066	-0.00392691092565656
1089	-1.58246266841888	0.124999612569809	-21.4346694946289	0.00354059832170606	-0.00490093370899558	-0.00295288790948689	0.000618529506027699
1090	-2.88115978240967	0.124999612569809	-21.9541473388672	0.0168522447347641	0.00418994715437293	-0.00165419070981443	0.00191722682211548
1091	-2.23181128501892	1.09902250766754	-21.7593441009521	-0.0191866029053926	-0.00392691092565656	-0.00360223650932312	-0.000680167751852423
1092	-2.23181128501892	0.449673920869827	-21.4996032714844	0.0142548503354192	-0.00782300252467394	-0.00522560812532902	0.000618529506027699
1093	-1.58246266841888	0.774348258972168	-21.694408416748	0.000943203864153475	0.00776136433705688	-0.00847235135734081	-0.00684897974133492
1094	-0.283765345811844	-0.52434903383255	-21.3048000335693	-0.0152905117720366	0.00191722682211548	0.000293855206109583	-3.08191010844894e-05
1095	1.01493191719055	-0.199674710631371	-21.1749286651611	0.00678734155371785	-0.0130177913233638	0.00938473641872406	-0.00619963090866804
1096	1.01493191719055	-0.849023342132568	-21.3697338104248	-0.00782300252467394	-0.00392691092565656	0.00256657530553639	0.000943203864153475
1097	-0.933113992214203	0.449673920869827	-21.8242778778076	0.0149041991680861	-0.00555028254166245	-0.00782300252467394	-0.00912170019000769
1098	-0.283765345811844	-0.52434903383255	-21.4996032714844	0.0236704051494598	0.00516396993771195	-0.00652430532500148	-0.00879702530801296
1099	-0.283765345811844	0.774348258972168	-21.6294727325439	-0.00457625929266214	0.00451462110504508	-0.00619963090866804	-0.00457625929266214
1100	-1.58246266841888	1.09902250766754	-21.694408416748	-0.0136671401560307	0.0022419011220336	-0.00230353930965066	0.00483929552137852
1101	-0.933113992214203	0.774348258972168	-21.6294727325439	-0.00165419070981443	-0.00782300252467394	-0.0146411629393697	-0.00490093370899558
1102	-1.58246266841888	0.774348258972168	-21.7593441009521	-0.0026282137259841	0.00191722682211548	-0.00587495695799589	0.00289124972186983
1103	-0.933113992214203	0.774348258972168	-21.8892135620117	0.0175015944987535	0.00776136433705688	-0.00360223650932312	0.000943203864153475
1104	-1.58246266841888	1.09902250766754	-22.0190830230713	-0.00360223650932312	-0.00100484199356288	0.00126787810586393	-0.00490093370899558
1105	-0.283765345811844	0.449673920869827	-21.8242778778076	-0.000355493422830477	0.00289124972186983	-0.00944637414067984	0.00256657530553639
1106	0.365583270788193	-0.199674710631371	-21.6294727325439	0.0145795252174139	-0.00457625929266214	0.000618529506027699	-0.000680167751852423
1107	-0.283765345811844	0.124999612569809	-21.7593441009521	0.00873538758605719	0.000618529506027699	0.00126787810586393	0.00646266713738441
1108	1.01493191719055	-0.52434903383255	-21.5645389556885	0.00516396993771195	0.00483929552137852	-0.00392691092565656	-0.00619963090866804
1109	-0.933113992214203	0.774348258972168	-22.0190830230713	0.00191722682211548	0.0100340843200684	0.00418994715437293	-0.000680167751852423
1110	-0.933113992214203	0.124999612569809	-22.0840167999268	-0.00165419070981443	0.000943203864153475	0.00354059832170606	-0.00100484199356288
1111	-0.933113992214203	0.449673920869827	-21.9541473388672	0.0217223595827818	-0.00100484199356288	0.000618529506027699	0.00548864435404539
1112	-0.283765345811844	0.449673920869827	-21.8242778778076	0.00321592413820326	0.00321592413820326	0.00256657530553639	0.00613799272105098
1113	-0.933113992214203	0.449673920869827	-21.7593441009521	0.00321592413820326	0.00808603875339031	-0.00132951640989631	0.000293855206109583
1114	-0.283765345811844	0.449673920869827	-21.5645389556885	-0.00295288790948689	0.00126787810586393	0.00451462110504508	0.00126787810586393
1115	1.01493191719055	0.124999612569809	-21.5645389556885	-0.0110697457566857	0.00516396993771195	-0.00295288790948689	0.00191722682211548
1116	1.66428053379059	-0.849023342132568	-21.3697338104248	0.00678734155371785	-0.00684897974133492	0.00191722682211548	-3.08191010844894e-05
1117	-2.23181128501892	0.124999612569809	-21.3697338104248	0.00548864435404539	-0.00652430532500148	-0.00847235135734081	0.00386527273803949
1118	0.365583270788193	-1.4983719587326	-21.3048000335693	0.000943203864153475	0.00191722682211548	-0.00360223650932312	-0.00912170019000769
1119	-0.283765345811844	-0.199674710631371	-21.4346694946289	0.00256657530553639	-0.00132951640989631	-0.00814767740666866	-0.00522560812532902
1120	-0.933113992214203	-1.82304632663727	-20.9801254272461	-0.017887907102704	-0.00327756232582033	-0.00295288790948689	0.00711201597005129
1121	-0.283765345811844	-1.4983719587326	-21.3697338104248	0.00126787810586393	-0.0123684434220195	0.00646266713738441	0.00808603875339031
1122	-0.283765345811844	-1.82304632663727	-21.4996032714844	0.000618529506027699	0.0022419011220336	-0.00717365415766835	0.00191722682211548
1123	-0.933113992214203	-2.14772057533264	-21.4346694946289	0.00776136433705688	0.00191722682211548	0.000293855206109583	-0.00457625929266214
1124	-1.58246266841888	-0.849023342132568	-21.5645389556885	-0.00782300252467394	-0.00165419070981443	-0.00392691092565656	-0.00587495695799589
1125	-0.283765345811844	-0.199674710631371	-21.7593441009521	-0.000680167751852423	-0.00457625929266214	-0.00197886489331722	0.00516396993771195
1126	0.365583270788193	-1.17369759082794	-21.2398643493652	-0.00912170019000769	0.00548864435404539	0.00159255252219737	-0.00132951640989631
1127	-0.933113992214203	-0.52434903383255	-21.3697338104248	-0.00457625929266214	0.00321592413820326	-0.0107450718060136	0.00159255252219737
1128	-0.283765345811844	-0.849023342132568	-21.5645389556885	0.00418994715437293	0.00613799272105098	0.00906006153672934	-0.00684897974133492
1129	-1.58246266841888	0.774348258972168	-21.7593441009521	-0.00197886489331722	0.00841071270406246	-0.0100957229733467	0.00126787810586393
1130	-0.933113992214203	1.09902250766754	-21.5645389556885	-0.00197886489331722	0.00418994715437293	0.0022419011220336	0.000618529506027699
1131	-0.283765345811844	0.449673920869827	-21.2398643493652	-0.00879702530801296	0.00483929552137852	-0.00425158534198999	0.000618529506027699
1132	-0.933113992214203	0.449673920869827	-21.1099948883057	-0.000355493422830477	0.00289124972186983	0.00159255252219737	0.000293855206109583
1133	-2.23181128501892	0.449673920869827	-21.2398643493652	-0.00717365415766835	0.00289124972186983	0.00159255252219737	-0.00749832857400179
1134	-3.53050851821899	1.4236968755722	-21.9541473388672	0.000618529506027699	0.00581331877037883	0.00159255252219737	-0.00100484199356288
1135	-2.23181128501892	0.124999612569809	-21.6294727325439	-0.0126931173726916	-0.000355493422830477	-3.08191010844894e-05	0.00938473641872406
1136	-2.23181128501892	-0.199674710631371	-21.694408416748	-0.00977104809135199	0.00613799272105098	-0.000680167751852423	-0.00425158534198999
1137	-2.88115978240967	0.124999612569809	-21.2398643493652	-0.00230353930965066	0.00386527273803949	0.000293855206109583	0.00516396993771195
1138	-2.88115978240967	-0.199674710631371	-21.4996032714844	-0.00425158534198999	0.00256657530553639	-0.00555028254166245	-0.00132951640989631
1139	-3.53050851821899	0.774348258972168	-21.2398643493652	0.0155535480007529	0.00581331877037883	0.0022419011220336	0.000943203864153475
1140	-0.933113992214203	-0.52434903383255	-21.4346694946289	-0.00392691092565656	-0.00425158534198999	-0.00425158534198999	-0.00490093370899558
1141	-0.933113992214203	-0.849023342132568	-21.7593441009521	0.00354059832170606	-0.000680167751852423	-0.0026282137259841	0.00126787810586393
1142	0.365583270788193	-0.849023342132568	-21.7593441009521	0.0236704051494598	-3.08191010844894e-05	0.000293855206109583	-3.08191010844894e-05
1143	-0.283765345811844	-0.199674710631371	-21.2398643493652	0.0230210572481155	0.00938473641872406	0.000293855206109583	0.000618529506027699
1144	-0.283765345811844	0.449673920869827	-21.3697338104248	0.000618529506027699	-0.00230353930965066	0.00126787810586393	-0.00619963090866804
1145	-0.933113992214203	1.09902250766754	-21.2398643493652	-0.00944637414067984	-0.0026282137259841	-0.000680167751852423	0.00126787810586393
1146	1.01493191719055	-0.52434903383255	-21.4996032714844	-0.0104203969240189	0.000293855206109583	-0.00165419070981443	0.000293855206109583
1147	0.365583270788193	0.124999612569809	-21.6294727325439	0.00938473641872406	0.00256657530553639	-0.00165419070981443	-0.00197886489331722
1148	0.365583270788193	-0.52434903383255	-21.694408416748	0.00873538758605719	0.00386527273803949	-0.00879702530801296	-0.0113944197073579
1149	-0.933113992214203	0.774348258972168	-21.694408416748	0.0106834331527352	0.0113327819854021	-0.00392691092565656	-0.0117190945893526
1150	-1.58246266841888	-0.199674710631371	-21.4346694946289	-0.0126931173726916	-0.00587495695799589	-0.00132951640989631	0.000293855206109583
1151	-0.283765345811844	-0.52434903383255	-21.1099948883057	-0.00197886489331722	0.00581331877037883	-0.00132951640989631	-0.00100484199356288
1152	-0.283765345811844	-0.52434903383255	-21.4346694946289	0.00418994715437293	-0.00132951640989631	-0.00587495695799589	0.000943203864153475
1153	-0.933113992214203	-0.199674710631371	-21.694408416748	-0.0133424662053585	-0.00197886489331722	-0.00457625929266214	-0.00587495695799589
1154	-0.933113992214203	0.774348258972168	-21.8242778778076	0.00418994715437293	0.00873538758605719	0.00126787810586393	0.000293855206109583
1155	-1.58246266841888	0.124999612569809	-21.7593441009521	-0.00814767740666866	-0.000355493422830477	-0.00392691092565656	0.000618529506027699
1156	-0.283765345811844	0.124999612569809	-21.8242778778076	-0.00652430532500148	0.00159255252219737	-0.00327756232582033	0.00711201597005129
1157	1.01493191719055	-0.849023342132568	-21.7593441009521	0.000293855206109583	-0.00230353930965066	-0.00652430532500148	0.000618529506027699
1158	-0.283765345811844	0.124999612569809	-21.7593441009521	0.0259431265294552	0.00126787810586393	-0.00165419070981443	0.000293855206109583
1159	-0.933113992214203	0.449673920869827	-21.9541473388672	-0.00749832857400179	0.00970941036939621	0.00256657530553639	-0.00165419070981443
1160	-0.283765345811844	-0.849023342132568	-21.694408416748	0.00841071270406246	-0.0026282137259841	0.000943203864153475	0.0022419011220336
1161	1.66428053379059	-0.199674710631371	-21.6294727325439	-0.00132951640989631	-0.00100484199356288	0.000943203864153475	0.000618529506027699
1162	0.365583270788193	-0.199674710631371	-21.4346694946289	-0.00165419070981443	0.0022419011220336	-0.00165419070981443	0.00256657530553639
1163	1.01493191719055	-0.52434903383255	-21.2398643493652	-0.00165419070981443	0.00841071270406246	-0.00847235135734081	-0.00165419070981443
1164	-1.58246266841888	1.09902250766754	-21.4346694946289	-0.00327756232582033	0.00126787810586393	-0.000355493422830477	-0.000355493422830477
1165	-0.933113992214203	0.449673920869827	-21.6294727325439	-0.00847235135734081	-0.00425158534198999	-0.00619963090866804	0.00354059832170606
1166	0.365583270788193	0.774348258972168	-21.8242778778076	0.00451462110504508	-0.00327756232582033	0.000618529506027699	0.0022419011220336
1167	1.01493191719055	-0.52434903383255	-21.3048000335693	-0.00944637414067984	-0.00425158534198999	-0.0100957229733467	0.00483929552137852
1168	0.365583270788193	-0.199674710631371	-21.5645389556885	0.0181509424000978	-0.0026282137259841	0.00289124972186983	-0.00100484199356288
1169	-1.58246266841888	0.124999612569809	-21.6294727325439	-0.00652430532500148	-0.00360223650932312	0.00451462110504508	0.000943203864153475
1170	0.365583270788193	-0.849023342132568	-21.3697338104248	-0.00425158534198999	-0.0026282137259841	-0.00295288790948689	0.00483929552137852
1171	0.365583270788193	-1.17369759082794	-21.3048000335693	0.013930176384747	-0.00132951640989631	-0.00457625929266214	0.00321592413820326
1172	1.01493191719055	-1.4983719587326	-21.6294727325439	0.0210730116814375	-0.00327756232582033	0.00354059832170606	0.00548864435404539
1173	-0.283765345811844	-1.82304632663727	-21.694408416748	0.0171769186854362	-0.0123684434220195	-0.00197886489331722	-0.00230353930965066
1174	-0.283765345811844	-1.17369759082794	-21.4996032714844	-0.00392691092565656	-0.0120437685400248	-0.00197886489331722	-0.00327756232582033
1175	-0.283765345811844	-0.52434903383255	-21.4996032714844	-0.00197886489331722	-0.00295288790948689	-0.00295288790948689	0.0103587592020631
1176	0.365583270788193	-0.52434903383255	-21.3697338104248	0.00354059832170606	-0.00717365415766835	-0.0100957229733467	0.00321592413820326
1177	0.365583270788193	-1.4983719587326	-21.3697338104248	0.00516396993771195	0.00159255252219737	-0.00197886489331722	0.00289124972186983
1178	-0.933113992214203	0.124999612569809	-21.8242778778076	-0.00360223650932312	-0.00977104809135199	-0.00392691092565656	0.00678734155371785
1179	-1.58246266841888	-0.199674710631371	-20.7203845977783	-3.08191010844894e-05	-0.0100957229733467	0.00256657530553639	0.00256657530553639
1180	0.365583270788193	-0.849023342132568	-21.3048000335693	0.00808603875339031	-0.00425158534198999	-0.00879702530801296	0.0116574559360743
1181	0.365583270788193	-0.52434903383255	-21.4996032714844	0.00711201597005129	0.000618529506027699	0.00289124972186983	-3.08191010844894e-05
1182	0.365583270788193	-0.199674710631371	-21.1749286651611	0.00743668992072344	0.00256657530553639	-0.00717365415766835	-0.000355493422830477
1183	-0.283765345811844	-0.52434903383255	-21.1099948883057	0.00711201597005129	0.00418994715437293	0.000618529506027699	-0.00425158534198999
1184	-0.283765345811844	-0.199674710631371	-21.3697338104248	0.00159255252219737	0.00808603875339031	-0.00587495695799589	0.00873538758605719
1185	-0.933113992214203	0.449673920869827	-21.694408416748	-0.00587495695799589	-0.000355493422830477	0.00451462110504508	0.0191249661147594
1186	-1.58246266841888	0.774348258972168	-21.5645389556885	-0.00100484199356288	-3.08191010844894e-05	-0.00717365415766835	0.0210730116814375
1187	-0.283765345811844	-0.849023342132568	-21.4346694946289	-0.000355493422830477	0.00678734155371785	-0.000680167751852423	-0.00879702530801296
1188	-2.88115978240967	0.774348258972168	-21.6294727325439	0.000293855206109583	0.00711201597005129	0.00159255252219737	0.00581331877037883
1189	-0.933113992214203	-0.52434903383255	-20.915189743042	-0.0026282137259841	0.00678734155371785	-0.00392691092565656	-0.0026282137259841
1190	-0.933113992214203	-0.52434903383255	-21.6294727325439	-0.00327756232582033	0.000618529506027699	-0.00100484199356288	0.0100340843200684
1191	-1.58246266841888	-0.52434903383255	-21.7593441009521	-0.0188619289547205	0.000618529506027699	-0.00100484199356288	0.00776136433705688
1192	-2.88115978240967	-0.199674710631371	-21.4996032714844	0.00126787810586393	0.00191722682211548	0.00191722682211548	0.00354059832170606
1193	-0.933113992214203	-0.849023342132568	-21.3697338104248	-0.00327756232582033	0.00743668992072344	-0.00587495695799589	0.00451462110504508
1194	-3.53050851821899	-0.199674710631371	-21.3048000335693	-0.000680167751852423	0.00743668992072344	0.00483929552137852	-0.00100484199356288
1195	-3.53050851821899	0.124999612569809	-21.1749286651611	-0.00555028254166245	-0.00587495695799589	-0.00717365415766835	0.0155535480007529
1196	-3.53050851821899	1.09902250766754	-21.8242778778076	-0.0126931173726916	-0.00100484199356288	-0.00749832857400179	0.00159255252219737
1197	-1.58246266841888	-0.52434903383255	-21.7593441009521	-0.00165419070981443	0.00159255252219737	-0.00425158534198999	0.00256657530553639
1198	-1.58246266841888	0.774348258972168	-21.9541473388672	-0.00749832857400179	0.00483929552137852	0.00418994715437293	-0.00327756232582033
1199	0.365583270788193	-0.52434903383255	-21.3048000335693	0.00451462110504508	-0.000355493422830477	-0.0026282137259841	-0.00522560812532902
1200	0.365583270788193	-0.849023342132568	-21.6294727325439	0.01100810803473	0.00289124972186983	-0.00522560812532902	0.00191722682211548
1201	1.01493191719055	0.124999612569809	-21.4346694946289	-0.00717365415766835	0.00126787810586393	0.0022419011220336	-3.08191010844894e-05
1202	0.365583270788193	0.449673920869827	-21.4346694946289	0.00516396993771195	0.00906006153672934	-0.000355493422830477	-0.000355493422830477
1203	0.365583270788193	-0.849023342132568	-21.4996032714844	0.000943203864153475	-0.000355493422830477	0.000943203864153475	-0.00230353930965066
1204	1.66428053379059	-0.199674710631371	-21.6294727325439	0.00483929552137852	0.00970941036939621	-0.0026282137259841	-0.0100957229733467
1205	-0.283765345811844	-0.199674710631371	-21.4996032714844	-0.00652430532500148	0.00321592413820326	0.000943203864153475	0.000943203864153475
1206	0.365583270788193	0.774348258972168	-21.694408416748	-0.0130177913233638	-0.00360223650932312	-0.00912170019000769	-0.00132951640989631
1207	-0.933113992214203	-0.199674710631371	-21.3697338104248	0.00321592413820326	0.00159255252219737	-0.00619963090866804	-0.00490093370899558
1208	-0.933113992214203	0.449673920869827	-21.3697338104248	-0.00717365415766835	0.00711201597005129	0.00581331877037883	-0.00555028254166245
1209	-0.283765345811844	-0.199674710631371	-21.5645389556885	0.00873538758605719	-0.00100484199356288	-0.00555028254166245	-0.00717365415766835
1210	1.01493191719055	-0.52434903383255	-21.6294727325439	-0.00100484199356288	-0.00360223650932312	-0.0113944197073579	0.00516396993771195
1211	0.365583270788193	0.449673920869827	-21.694408416748	-0.00944637414067984	0.00386527273803949	-0.00392691092565656	0.00289124972186983
1212	0.365583270788193	-0.52434903383255	-21.4996032714844	-0.000680167751852423	0.0113327819854021	-0.00555028254166245	-0.00587495695799589
1213	0.365583270788193	-0.199674710631371	-21.4346694946289	-0.0162645354866982	0.00451462110504508	-0.00425158534198999	-0.00944637414067984
1214	-1.58246266841888	1.09902250766754	-21.1099948883057	0.00159255252219737	0.00451462110504508	-0.00100484199356288	-0.00522560812532902
1215	-0.283765345811844	0.774348258972168	-21.6294727325439	-0.00132951640989631	0.00289124972186983	-0.00360223650932312	-0.00717365415766835
1216	-2.23181128501892	0.774348258972168	-21.7593441009521	-0.00490093370899558	-0.00457625929266214	-0.00457625929266214	0.00418994715437293
1217	0.365583270788193	-0.199674710631371	-21.8242778778076	-3.08191010844894e-05	-0.00327756232582033	-3.08191010844894e-05	-0.00165419070981443
1218	-1.58246266841888	0.124999612569809	-21.6294727325439	0.00581331877037883	0.00191722682211548	-0.00165419070981443	-0.000355493422830477
1219	0.365583270788193	-0.52434903383255	-21.5645389556885	-0.00230353930965066	0.00418994715437293	-0.00522560812532902	-0.0117190945893526
1220	0.365583270788193	0.124999612569809	-21.2398643493652	-0.00230353930965066	0.00191722682211548	0.00159255252219737	0.00483929552137852
1221	-0.283765345811844	0.449673920869827	-21.4996032714844	-0.00197886489331722	-0.0026282137259841	-0.00652430532500148	-0.00684897974133492
1222	-0.933113992214203	0.774348258972168	-21.7593441009521	0.00451462110504508	0.00159255252219737	0.00451462110504508	-0.00457625929266214
1223	-0.283765345811844	0.124999612569809	-21.6294727325439	0.0188002903014421	-0.00392691092565656	-0.00652430532500148	-0.00749832857400179
1224	-0.283765345811844	-0.199674710631371	-21.3697338104248	-0.0211346503347158	0.00451462110504508	0.00646266713738441	0.000293855206109583
1225	1.01493191719055	-1.17369759082794	-21.3048000335693	0.0168522447347641	0.00808603875339031	0.00159255252219737	-0.00100484199356288
1226	-0.283765345811844	0.449673920869827	-21.694408416748	-0.00230353930965066	-0.00490093370899558	-0.00619963090866804	-0.00392691092565656
1227	1.66428053379059	-1.17369759082794	-21.3697338104248	-3.08191010844894e-05	0.00483929552137852	-0.00360223650932312	-0.00392691092565656
1228	-1.58246266841888	0.124999612569809	-22.0190830230713	0.0165275707840919	-0.0026282137259841	-0.00749832857400179	-0.00100484199356288
1229	1.01493191719055	-1.82304632663727	-21.6294727325439	0.00256657530553639	0.00321592413820326	-0.00749832857400179	-0.00100484199356288
1230	-0.283765345811844	-1.82304632663727	-21.7593441009521	0.0188002903014421	-0.00522560812532902	0.00646266713738441	0.00126787810586393
1231	-0.933113992214203	-1.82304632663727	-21.6294727325439	-0.00847235135734081	-0.0139918150380254	-0.00652430532500148	0.00159255252219737
1232	0.365583270788193	-2.14772057533264	-21.3048000335693	0.01100810803473	-0.00392691092565656	-0.00392691092565656	-0.00944637414067984
1233	0.365583270788193	-1.17369759082794	-21.1749286651611	0.000943203864153475	-0.00684897974133492	-0.00197886489331722	-0.00327756232582033
1234	-0.933113992214203	-1.17369759082794	-21.4346694946289	0.01100810803473	0.000618529506027699	0.0103587592020631	-0.00977104809135199
1235	-0.933113992214203	-0.849023342132568	-21.4996032714844	0.000943203864153475	-0.00944637414067984	-0.00197886489331722	0.00126787810586393
1236	-0.933113992214203	-0.199674710631371	-21.9541473388672	0.00256657530553639	-0.00197886489331722	-0.00100484199356288	-0.00360223650932312
1237	0.365583270788193	0.449673920869827	-21.8242778778076	0.0165275707840919	0.00483929552137852	0.00548864435404539	0.00159255252219737
1238	0.365583270788193	0.124999612569809	-21.5645389556885	-0.00944637414067984	0.00126787810586393	-0.00327756232582033	-0.00587495695799589
1239	0.365583270788193	0.124999612569809	-21.1749286651611	-0.000355493422830477	-0.0026282137259841	-0.00132951640989631	-0.00230353930965066
1240	-0.933113992214203	0.774348258972168	-21.694408416748	-0.0117190945893526	0.000293855206109583	-0.00425158534198999	0.00256657530553639
1241	-1.58246266841888	1.4236968755722	-22.0840167999268	0.01847561635077	-0.00814767740666866	-0.00652430532500148	0.00743668992072344
1242	-1.58246266841888	0.774348258972168	-21.9541473388672	-0.0201606266200542	0.000618529506027699	0.000943203864153475	0.00483929552137852
1243	-2.23181128501892	1.09902250766754	-21.6294727325439	0.0171769186854362	0.00386527273803949	-0.00457625929266214	-0.00587495695799589
1244	-0.283765345811844	-0.52434903383255	-21.3697338104248	0.00159255252219737	-0.00230353930965066	0.00451462110504508	-0.00100484199356288
1245	-2.23181128501892	-0.199674710631371	-21.4346694946289	-0.0107450718060136	0.00646266713738441	-0.00197886489331722	0.00548864435404539
1246	-3.53050851821899	0.449673920869827	-21.4996032714844	-0.00879702530801296	-0.00327756232582033	-0.00782300252467394	-0.00360223650932312
1247	-2.23181128501892	0.124999612569809	-21.694408416748	0.00321592413820326	-0.00327756232582033	0.00159255252219737	-0.00684897974133492
1248	-4.17985725402832	0.449673920869827	-21.6294727325439	-0.000680167751852423	0.00711201597005129	0.00776136433705688	-0.000680167751852423
1249	-2.23181128501892	-0.849023342132568	-21.694408416748	-0.00295288790948689	-0.00392691092565656	0.00548864435404539	-0.00100484199356288
1250	-2.23181128501892	-0.199674710631371	-21.4996032714844	0.0106834331527352	0.000618529506027699	0.0022419011220336	0.00678734155371785
1251	-1.58246266841888	-0.52434903383255	-21.5645389556885	-0.0276281367987394	-0.00295288790948689	-0.00619963090866804	0.00289124972186983
1252	-2.23181128501892	-0.52434903383255	-21.6294727325439	0.0103587592020631	0.000618529506027699	-0.00132951640989631	0.00126787810586393
1253	0.365583270788193	-0.52434903383255	-21.694408416748	-0.00782300252467394	-0.000355493422830477	-0.0110697457566857	0.00354059832170606
1254	-1.58246266841888	-0.199674710631371	-21.4346694946289	0.00126787810586393	-0.00230353930965066	0.000943203864153475	0.00191722682211548
1255	0.365583270788193	-0.52434903383255	-21.3697338104248	-0.0126931173726916	0.0123068047687411	-0.00587495695799589	0.00191722682211548
1256	-0.933113992214203	0.124999612569809	-21.3048000335693	-0.0201606266200542	-0.00684897974133492	-0.00457625929266214	0.00289124972186983
1257	-0.283765345811844	0.449673920869827	-21.6294727325439	0.0162028968334198	-0.00230353930965066	-0.0120437685400248	-0.00425158534198999
1258	-0.283765345811844	-0.199674710631371	-21.3697338104248	0.00386527273803949	0.00159255252219737	0.00289124972186983	-0.00100484199356288
1259	1.01493191719055	-0.199674710631371	-21.7593441009521	-0.00327756232582033	0.00613799272105098	-0.00684897974133492	-0.00100484199356288
1260	-0.933113992214203	0.774348258972168	-22.0190830230713	0.0262678004801273	0.00418994715437293	0.00354059832170606	0.00354059832170606
1261	-0.283765345811844	0.124999612569809	-21.5645389556885	0.00711201597005129	0.000943203864153475	-0.00522560812532902	0.000293855206109583
1262	-0.283765345811844	0.774348258972168	-21.7593441009521	0.00483929552137852	-0.00132951640989631	-0.00814767740666866	-0.00879702530801296
1263	-1.58246266841888	0.449673920869827	-21.4346694946289	0.000293855206109583	0.00289124972186983	0.00483929552137852	-0.00295288790948689
1264	-0.933113992214203	0.774348258972168	-21.4996032714844	-0.00912170019000769	0.00256657530553639	-0.00360223650932312	-0.00652430532500148
1265	0.365583270788193	-0.52434903383255	-21.694408416748	-0.00749832857400179	0.00483929552137852	0.00873538758605719	-0.0026282137259841
1266	-0.933113992214203	0.449673920869827	-21.694408416748	0.000943203864153475	-0.00295288790948689	-0.00392691092565656	-0.00197886489331722
1267	-0.933113992214203	0.449673920869827	-21.8242778778076	0.00678734155371785	0.00548864435404539	0.000293855206109583	-0.00425158534198999
1268	0.365583270788193	-0.52434903383255	-21.8242778778076	-0.00490093370899558	0.00938473641872406	-3.08191010844894e-05	0.00321592413820326
1269	1.01493191719055	-0.849023342132568	-21.8242778778076	0.01100810803473	0.00256657530553639	-0.000680167751852423	-0.00295288790948689
1270	1.01493191719055	0.449673920869827	-21.694408416748	0.00159255252219737	0.00743668992072344	0.00256657530553639	0.000943203864153475
1271	-0.933113992214203	0.449673920869827	-22.0190830230713	-0.00684897974133492	0.00354059832170606	-0.00555028254166245	0.00516396993771195
1272	0.365583270788193	0.124999612569809	-21.8892135620117	0.00483929552137852	0.00581331877037883	-0.00360223650932312	-0.00295288790948689
1273	1.01493191719055	0.449673920869827	-21.8892135620117	0.000618529506027699	0.00711201597005129	0.000943203864153475	0.00289124972186983
1274	1.01493191719055	-0.849023342132568	-21.4346694946289	0.00483929552137852	0.00581331877037883	0.00289124972186983	-0.00197886489331722
1275	-0.283765345811844	-0.52434903383255	-21.4346694946289	-0.00879702530801296	0.00906006153672934	0.00418994715437293	0.00483929552137852
1276	1.66428053379059	0.124999612569809	-21.3048000335693	-0.0188619289547205	-0.0026282137259841	-0.0110697457566857	0.00289124972186983
1277	-1.58246266841888	1.09902250766754	-21.4346694946289	0.0233457311987877	0.00451462110504508	0.00808603875339031	-0.00132951640989631
1278	1.01493191719055	-0.199674710631371	-21.4346694946289	0.000293855206109583	0.012956153601408	-0.0100957229733467	0.00256657530553639
1279	-0.933113992214203	1.09902250766754	-21.7593441009521	0.0113327819854021	0.00126787810586393	-0.00230353930965066	-0.00619963090866804
1280	-1.58246266841888	-0.199674710631371	-21.4996032714844	0.000618529506027699	0.00418994715437293	-0.00587495695799589	-0.00327756232582033
1281	-0.933113992214203	0.449673920869827	-21.3697338104248	0.00191722682211548	-0.00782300252467394	-0.00912170019000769	-0.000355493422830477
1282	-1.58246266841888	0.124999612569809	-21.0450592041016	0.0188002903014421	0.00581331877037883	0.00126787810586393	0.00418994715437293
1283	-0.933113992214203	0.124999612569809	-21.3697338104248	-0.000355493422830477	0.00548864435404539	0.00483929552137852	-0.00100484199356288
1284	-1.58246266841888	0.449673920869827	-21.6294727325439	0.00159255252219737	-0.000355493422830477	0.000618529506027699	-0.00100484199356288
1285	0.365583270788193	-1.17369759082794	-21.8242778778076	0.00289124972186983	-0.00132951640989631	0.000943203864153475	-0.00132951640989631
1286	-0.933113992214203	-1.4983719587326	-21.3697338104248	0.0106834331527352	-0.00652430532500148	-0.0175632312893867	0.000943203864153475
1287	-0.933113992214203	-0.849023342132568	-21.4346694946289	-0.00587495695799589	-0.00425158534198999	0.00191722682211548	-0.00490093370899558
1288	-0.933113992214203	-1.4983719587326	-21.4346694946289	-0.00782300252467394	0.00159255252219737	-0.00327756232582033	-0.00360223650932312
1289	1.66428053379059	-1.82304632663727	-21.2398643493652	-0.00782300252467394	-0.00814767740666866	-0.00652430532500148	-0.00490093370899558
1290	-1.58246266841888	0.449673920869827	-21.8242778778076	-0.00717365415766835	-3.08191010844894e-05	0.0126314787194133	-0.00360223650932312
1291	-0.933113992214203	-0.199674710631371	-21.9541473388672	0.00159255252219737	-0.00197886489331722	-0.00327756232582033	-0.00100484199356288
1292	-1.58246266841888	0.774348258972168	-21.9541473388672	0.00321592413820326	-0.0110697457566857	0.00711201597005129	-0.00490093370899558
1293	-1.58246266841888	0.449673920869827	-21.8892135620117	0.00548864435404539	0.00256657530553639	0.000618529506027699	0.00159255252219737
1294	0.365583270788193	0.124999612569809	-21.4996032714844	0.000943203864153475	0.00646266713738441	-0.00165419070981443	-0.00782300252467394
1295	0.365583270788193	-0.849023342132568	-21.0450592041016	-0.000680167751852423	0.00646266713738441	-0.00295288790948689	-0.00295288790948689
1296	-0.283765345811844	-0.52434903383255	-21.3697338104248	-0.017887907102704	0.000943203864153475	0.000943203864153475	-0.00652430532500148
1297	-1.58246266841888	0.124999612569809	-22.0190830230713	0.00483929552137852	-0.00165419070981443	-0.0026282137259841	0.00776136433705688
1298	0.365583270788193	-0.849023342132568	-21.5645389556885	0.00191722682211548	-0.0026282137259841	-0.00392691092565656	-0.0100957229733467
1299	-2.23181128501892	0.774348258972168	-21.7593441009521	-0.00782300252467394	0.00159255252219737	0.00289124972186983	-0.00522560812532902
1300	-2.23181128501892	0.449673920869827	-21.4346694946289	-0.0172385573387146	0.00191722682211548	0.00646266713738441	0.00418994715437293
1301	-2.23181128501892	-0.52434903383255	-20.9801254272461	-0.0172385573387146	-0.000680167751852423	0.000293855206109583	0.00678734155371785
1302	-0.933113992214203	-0.849023342132568	-21.1749286651611	-0.00327756232582033	0.000618529506027699	-0.000680167751852423	0.00386527273803949
1303	-3.53050851821899	-0.199674710631371	-21.4996032714844	-0.0139918150380254	0.00191722682211548	0.00289124972186983	-0.00327756232582033
1304	-2.88115978240967	0.449673920869827	-22.0840167999268	-0.00100484199356288	-0.000355493422830477	-0.00392691092565656	-0.00457625929266214
1305	-2.88115978240967	1.09902250766754	-21.8892135620117	-0.00392691092565656	0.00743668992072344	0.00418994715437293	-0.000680167751852423
1306	-0.933113992214203	-0.849023342132568	-21.3048000335693	-0.00814767740666866	-0.00100484199356288	-0.0139918150380254	0.00191722682211548
1307	-4.17985725402832	1.4236968755722	-21.7593441009521	0.00159255252219737	-0.00132951640989631	-0.00132951640989631	-0.00165419070981443
1308	-0.933113992214203	-0.52434903383255	-21.3697338104248	0.00613799272105098	0.00548864435404539	0.000618529506027699	-0.000680167751852423
1309	-0.933113992214203	1.09902250766754	-21.9541473388672	-0.00132951640989631	0.00581331877037883	-0.00425158534198999	0.00841071270406246
1310	-1.58246266841888	0.449673920869827	-21.6294727325439	-0.00587495695799589	0.00418994715437293	-0.00555028254166245	0.00646266713738441
1311	-2.23181128501892	1.09902250766754	-21.694408416748	-0.00360223650932312	-0.00457625929266214	-3.08191010844894e-05	-0.00100484199356288
1312	-1.58246266841888	0.774348258972168	-21.4346694946289	0.0116574559360743	0.000943203864153475	-0.00749832857400179	0.00581331877037883
1313	-1.58246266841888	0.774348258972168	-21.5645389556885	0.000293855206109583	-0.00197886489331722	0.000618529506027699	-0.00132951640989631
1314	0.365583270788193	-0.52434903383255	-21.1099948883057	0.0116574559360743	0.00483929552137852	0.00191722682211548	-0.00197886489331722
1315	1.01493191719055	-0.199674710631371	-21.8892135620117	0.0126314787194133	0.00418994715437293	-0.00295288790948689	0.00159255252219737
1316	1.01493191719055	0.124999612569809	-21.4346694946289	0.00256657530553639	-3.08191010844894e-05	0.00159255252219737	0.00906006153672934
1317	-0.283765345811844	0.124999612569809	-21.4346694946289	-0.000680167751852423	0.00191722682211548	-0.00100484199356288	0.00516396993771195
1318	0.365583270788193	-0.52434903383255	-21.6294727325439	-0.00457625929266214	0.00873538758605719	0.00516396993771195	0.00678734155371785
1319	0.365583270788193	1.09902250766754	-21.6294727325439	0.00418994715437293	0.000618529506027699	0.000293855206109583	-0.0026282137259841
1320	0.365583270788193	-0.199674710631371	-21.5645389556885	-0.00782300252467394	0.000618529506027699	-0.00132951640989631	0.00646266713738441
1321	1.66428053379059	-0.199674710631371	-21.5645389556885	0.00256657530553639	-0.00295288790948689	-0.00360223650932312	0.00548864435404539
1322	0.365583270788193	-0.199674710631371	-21.694408416748	-0.00522560812532902	0.000943203864153475	-0.00782300252467394	-0.00197886489331722
1323	1.01493191719055	-0.849023342132568	-21.694408416748	0.00256657530553639	0.000618529506027699	-0.0026282137259841	0.00159255252219737
1324	-0.283765345811844	0.774348258972168	-21.8892135620117	-0.0133424662053585	0.00548864435404539	-0.00197886489331722	-0.00652430532500148
1325	-1.58246266841888	0.449673920869827	-21.694408416748	0.000618529506027699	0.00159255252219737	-0.00587495695799589	0.00418994715437293
1326	0.365583270788193	-0.199674710631371	-21.4996032714844	-0.00619963090866804	-0.00132951640989631	-0.00782300252467394	-0.00879702530801296
1327	-1.58246266841888	0.449673920869827	-21.4996032714844	0.00191722682211548	0.00159255252219737	0.00159255252219737	0.00354059832170606
1328	1.01493191719055	-0.52434903383255	-22.0190830230713	0.00516396993771195	0.0106834331527352	-0.00555028254166245	-0.0133424662053585
1329	-1.58246266841888	0.449673920869827	-21.7593441009521	-0.00327756232582033	0.00483929552137852	-0.00392691092565656	-0.00360223650932312
1330	-2.23181128501892	0.449673920869827	-21.7593441009521	-3.08191010844894e-05	-0.00132951640989631	0.00483929552137852	-0.00555028254166245
1331	-0.933113992214203	0.774348258972168	-21.4996032714844	-0.00165419070981443	-0.00619963090866804	-0.00100484199356288	-0.000355493422830477
1332	-0.933113992214203	0.449673920869827	-21.3048000335693	0.013930176384747	0.000293855206109583	-0.00555028254166245	-0.00879702530801296
1333	-0.933113992214203	0.774348258972168	-21.2398643493652	0.0155535480007529	0.0106834331527352	0.00451462110504508	-0.00847235135734081
1334	1.66428053379059	0.124999612569809	-21.7593441009521	0.00776136433705688	0.00386527273803949	0.00451462110504508	-0.00165419070981443
1335	-1.58246266841888	0.774348258972168	-21.7593441009521	-0.00392691092565656	-0.000680167751852423	0.00451462110504508	-0.00587495695799589
1336	0.365583270788193	-0.849023342132568	-21.694408416748	0.00711201597005129	-0.00295288790948689	-0.00912170019000769	0.000943203864153475
1337	-0.283765345811844	-0.849023342132568	-21.3697338104248	0.00581331877037883	0.00289124972186983	-0.00490093370899558	0.00743668992072344
1338	-0.283765345811844	-0.52434903383255	-21.5645389556885	-3.08191010844894e-05	-0.000680167751852423	0.00418994715437293	-0.00555028254166245
1339	-2.23181128501892	-0.199674710631371	-21.3048000335693	-0.00327756232582033	0.00386527273803949	0.000293855206109583	-0.00360223650932312
1340	1.66428053379059	-1.82304632663727	-21.694408416748	0.000943203864153475	-0.00555028254166245	-0.00522560812532902	-0.0026282137259841
1341	-0.283765345811844	-0.849023342132568	-21.8892135620117	-0.00100484199356288	-0.00619963090866804	-0.00555028254166245	-0.00132951640989631
1342	-0.933113992214203	-2.14772057533264	-21.2398643493652	0.00646266713738441	-0.00717365415766835	-0.0107450718060136	-0.00165419070981443
1343	1.01493191719055	-1.4983719587326	-21.6294727325439	0.00711201597005129	-0.000680167751852423	0.00516396993771195	-0.00619963090866804
1344	-0.283765345811844	-1.82304632663727	-21.3697338104248	0.00808603875339031	-0.00717365415766835	-0.00425158534198999	0.00159255252219737
1345	-0.933113992214203	-0.199674710631371	-21.4996032714844	-0.00457625929266214	-0.00230353930965066	-3.08191010844894e-05	-0.00490093370899558
1346	-0.283765345811844	-0.52434903383255	-21.4996032714844	0.00613799272105098	-0.00457625929266214	-0.0117190945893526	0.00159255252219737
1347	-1.58246266841888	-0.849023342132568	-21.4996032714844	0.012956153601408	-0.00749832857400179	-0.00490093370899558	-0.00522560812532902
1348	0.365583270788193	-0.52434903383255	-21.3048000335693	0.00776136433705688	0.00808603875339031	0.00191722682211548	0.00256657530553639
1349	-0.933113992214203	0.124999612569809	-21.4996032714844	-0.00132951640989631	0.00386527273803949	0.00418994715437293	0.00613799272105098
1350	-0.933113992214203	1.09902250766754	-21.7593441009521	-0.00684897974133492	0.00581331877037883	-0.00522560812532902	0.00354059832170606
1351	-0.933113992214203	0.124999612569809	-21.4346694946289	0.00354059832170606	0.0022419011220336	-0.00230353930965066	0.00386527273803949
1352	-2.23181128501892	0.449673920869827	-21.8242778778076	-0.0172385573387146	0.000618529506027699	-0.00197886489331722	-0.00100484199356288
1353	-1.58246266841888	0.449673920869827	-21.9541473388672	-0.0026282137259841	0.00711201597005129	-0.00230353930965066	0.00776136433705688
1354	-1.58246266841888	0.774348258972168	-22.0190830230713	-0.00684897974133492	0.00938473641872406	0.00159255252219737	-0.00230353930965066
1355	-2.23181128501892	0.449673920869827	-21.9541473388672	-0.00425158534198999	0.000618529506027699	-0.00619963090866804	0.00354059832170606
1356	-3.53050851821899	0.774348258972168	-21.8892135620117	-0.00295288790948689	-0.00100484199356288	-0.00230353930965066	0.00841071270406246
1357	-1.58246266841888	-0.52434903383255	-21.0450592041016	0.0162028968334198	0.00906006153672934	-0.00425158534198999	0.00386527273803949
1358	-4.17985725402832	0.774348258972168	-21.4346694946289	-0.0156151866540313	-0.0026282137259841	-0.00490093370899558	-0.00684897974133492
1359	-2.23181128501892	-0.849023342132568	-21.4346694946289	0.00386527273803949	0.0100340843200684	-0.00230353930965066	0.00711201597005129
1360	-2.23181128501892	-0.199674710631371	-21.7593441009521	-0.00555028254166245	0.00451462110504508	0.000943203864153475	-0.00522560812532902
1361	-2.23181128501892	0.449673920869827	-21.7593441009521	0.0022419011220336	-0.00360223650932312	-0.00490093370899558	0.00256657530553639
1362	-0.283765345811844	0.449673920869827	-21.9541473388672	-0.00100484199356288	0.00256657530553639	-0.00360223650932312	0.00354059832170606
1363	-0.933113992214203	-0.52434903383255	-21.4346694946289	-0.000355493422830477	0.0022419011220336	-0.00490093370899558	-0.000355493422830477
1364	1.01493191719055	-0.52434903383255	-21.3697338104248	0.012956153601408	0.00451462110504508	-0.00847235135734081	-0.00197886489331722
1365	-1.58246266841888	-0.199674710631371	-21.4996032714844	-0.000355493422830477	0.00418994715437293	0.00289124972186983	0.00808603875339031
1366	1.01493191719055	-0.199674710631371	-21.694408416748	0.00451462110504508	-0.00132951640989631	-0.00717365415766835	-0.00100484199356288
1367	0.365583270788193	-0.199674710631371	-21.4996032714844	-0.0175632312893867	0.00776136433705688	-0.0026282137259841	0.00678734155371785
1368	1.01493191719055	0.124999612569809	-21.6294727325439	0.00873538758605719	0.00548864435404539	-0.00132951640989631	0.000943203864153475
1369	-2.23181128501892	1.09902250766754	-21.5645389556885	0.00743668992072344	0.00126787810586393	-0.00327756232582033	-0.00100484199356288
1370	-1.58246266841888	0.449673920869827	-21.0450592041016	0.00743668992072344	0.00126787810586393	-0.00619963090866804	0.00646266713738441
1371	-0.283765345811844	-0.199674710631371	-21.5645389556885	-0.00165419070981443	-0.00522560812532902	-0.0126931173726916	0.00678734155371785
1372	-1.58246266841888	-0.52434903383255	-21.5645389556885	-0.0185372550040483	0.00386527273803949	-0.00327756232582033	-0.00132951640989631
1373	-0.933113992214203	0.124999612569809	-22.0190830230713	0.00841071270406246	0.0022419011220336	-0.00197886489331722	-0.00490093370899558
1374	-0.933113992214203	0.449673920869827	-21.7593441009521	0.000293855206109583	-0.00100484199356288	-0.00652430532500148	0.000293855206109583
1375	-1.58246266841888	0.449673920869827	-21.8892135620117	0.0171769186854362	0.000943203864153475	-0.00230353930965066	0.00646266713738441
1376	-0.933113992214203	0.774348258972168	-21.7593441009521	-0.00457625929266214	0.000293855206109583	-3.08191010844894e-05	-0.00230353930965066
1377	1.01493191719055	-0.52434903383255	-21.9541473388672	0.000943203864153475	-0.000355493422830477	-0.00457625929266214	0.00581331877037883
1378	-0.933113992214203	0.774348258972168	-22.1489524841309	-0.00165419070981443	0.00646266713738441	0.00386527273803949	0.000618529506027699
1379	1.66428053379059	-0.849023342132568	-21.7593441009521	0.00873538758605719	0.00159255252219737	-0.00490093370899558	0.00906006153672934
1380	0.365583270788193	-0.199674710631371	-21.7593441009521	0.0278911720961332	0.00873538758605719	-0.00165419070981443	0.0126314787194133
1381	1.01493191719055	0.449673920869827	-21.7593441009521	-0.0123684434220195	-0.00197886489331722	-0.00652430532500148	0.00548864435404539
1382	-0.283765345811844	0.449673920869827	-21.4346694946289	-0.0136671401560307	0.00159255252219737	0.00256657530553639	0.00678734155371785
1383	1.01493191719055	-0.199674710631371	-22.0840167999268	0.01847561635077	-0.00327756232582033	-0.00652430532500148	0.00159255252219737
1384	-0.283765345811844	-0.52434903383255	-21.8892135620117	0.00386527273803949	0.00321592413820326	-0.000355493422830477	0.00678734155371785
1385	-0.283765345811844	-0.52434903383255	-21.5645389556885	-0.00522560812532902	-0.00684897974133492	-0.00555028254166245	0.00548864435404539
1386	-2.23181128501892	1.09902250766754	-21.8892135620117	0.00386527273803949	-0.00555028254166245	-0.00749832857400179	0.00418994715437293
1387	0.365583270788193	-1.17369759082794	-21.5645389556885	0.00386527273803949	-0.00522560812532902	-0.000355493422830477	0.00711201597005129
1388	-0.933113992214203	1.09902250766754	-21.2398643493652	0.00516396993771195	0.00386527273803949	-3.08191010844894e-05	0.00126787810586393
1389	-0.933113992214203	0.449673920869827	-21.3048000335693	0.00159255252219737	0.000293855206109583	0.00126787810586393	0.000618529506027699
1390	1.01493191719055	-1.17369759082794	-21.4996032714844	-0.00814767740666866	0.00581331877037883	0.00613799272105098	0.00289124972186983
1391	1.01493191719055	-0.849023342132568	-21.694408416748	0.00516396993771195	-0.00295288790948689	0.00126787810586393	0.0178262684494257
1392	0.365583270788193	-1.4983719587326	-21.5645389556885	0.0155535480007529	-0.0026282137259841	-0.00814767740666866	0.000618529506027699
1393	-0.283765345811844	-1.17369759082794	-21.3048000335693	0.00938473641872406	-0.00327756232582033	0.00873538758605719	0.00321592413820326
1394	-0.283765345811844	-0.849023342132568	-21.3697338104248	0.0022419011220336	-0.00295288790948689	-0.00814767740666866	0.00159255252219737
1395	-1.58246266841888	-0.849023342132568	-21.694408416748	0.00581331877037883	-0.00684897974133492	-0.000680167751852423	0.0106834331527352
1396	-0.283765345811844	-1.17369759082794	-22.0190830230713	0.0165275707840919	-0.00782300252467394	-3.08191010844894e-05	0.00321592413820326
1397	0.365583270788193	-1.4983719587326	-21.8892135620117	0.00159255252219737	-0.00944637414067984	-0.0146411629393697	-0.00392691092565656
1398	-0.933113992214203	-0.849023342132568	-21.7593441009521	0.00126787810586393	0.00613799272105098	-0.00749832857400179	-0.000680167751852423
1399	0.365583270788193	-1.17369759082794	-21.6294727325439	-0.00327756232582033	-0.000680167751852423	0.0022419011220336	0.00256657530553639
1400	0.365583270788193	-0.199674710631371	-21.694408416748	0.00873538758605719	-0.00360223650932312	-0.0146411629393697	0.0022419011220336
1401	-0.933113992214203	0.449673920869827	-21.6294727325439	-0.00555028254166245	-0.00360223650932312	0.00418994715437293	0.00418994715437293
1402	-0.933113992214203	0.774348258972168	-21.9541473388672	0.0022419011220336	-0.00327756232582033	-0.00652430532500148	0.00191722682211548
1403	-1.58246266841888	1.4236968755722	-22.0190830230713	0.00938473641872406	0.00386527273803949	0.00711201597005129	0.00256657530553639
1404	0.365583270788193	0.124999612569809	-21.8242778778076	-0.00295288790948689	0.00516396993771195	0.000943203864153475	0.0022419011220336
1405	1.01493191719055	-0.52434903383255	-21.5645389556885	0.00548864435404539	-0.00230353930965066	-0.00100484199356288	-0.00100484199356288
1406	-0.933113992214203	1.09902250766754	-21.4346694946289	0.00516396993771195	-0.000680167751852423	-0.00392691092565656	0.00711201597005129
1407	-0.283765345811844	-0.849023342132568	-21.0450592041016	0.0200989879667759	0.00289124972186983	0.000943203864153475	0.00159255252219737
1408	-2.23181128501892	0.774348258972168	-21.8242778778076	-0.00327756232582033	0.0022419011220336	-0.00165419070981443	-0.00879702530801296
1409	-1.58246266841888	0.124999612569809	-21.6294727325439	0.0165275707840919	0.00646266713738441	0.00548864435404539	0.00191722682211548
1410	-1.58246266841888	-0.199674710631371	-21.694408416748	-0.0107450718060136	-3.08191010844894e-05	-0.00295288790948689	0.0022419011220336
1411	0.365583270788193	-0.52434903383255	-21.5645389556885	-0.0237320438027382	0.00516396993771195	-0.00684897974133492	-0.00132951640989631
1412	-1.58246266841888	-0.52434903383255	-21.5645389556885	0.0100340843200684	0.00256657530553639	-0.00587495695799589	0.00613799272105098
1413	-2.23181128501892	0.124999612569809	-21.2398643493652	-0.0211346503347158	0.000943203864153475	0.000618529506027699	-3.08191010844894e-05
1414	-3.53050851821899	1.4236968755722	-21.8892135620117	-0.0026282137259841	0.00743668992072344	-0.00684897974133492	0.00743668992072344
1415	-3.53050851821899	-0.849023342132568	-21.694408416748	-0.0227580219507217	-0.00132951640989631	0.00289124972186983	0.00646266713738441
1416	-4.17985725402832	1.09902250766754	-21.3697338104248	-0.00457625929266214	-0.00457625929266214	-0.00295288790948689	0.00126787810586393
1417	-3.53050851821899	0.449673920869827	-21.7593441009521	0.00256657530553639	-0.00230353930965066	-0.000680167751852423	0.00256657530553639
1418	-2.23181128501892	-0.199674710631371	-21.3048000335693	0.00159255252219737	-0.00392691092565656	0.00906006153672934	-0.00360223650932312
1419	-0.933113992214203	-0.199674710631371	-21.3697338104248	0.00321592413820326	0.00191722682211548	-0.00132951640989631	-0.0026282137259841
1420	-2.88115978240967	0.774348258972168	-21.8242778778076	-0.00879702530801296	-3.08191010844894e-05	0.00451462110504508	-0.00392691092565656
1421	-2.23181128501892	0.449673920869827	-21.6294727325439	-0.0113944197073579	-0.0026282137259841	0.00126787810586393	0.00483929552137852
1422	-0.283765345811844	0.774348258972168	-21.8892135620117	0.00256657530553639	0.00386527273803949	-0.00619963090866804	-0.00782300252467394
1423	-1.58246266841888	0.774348258972168	-21.6294727325439	-0.00522560812532902	0.00256657530553639	0.000618529506027699	-0.0026282137259841
1424	-2.88115978240967	0.774348258972168	-21.6294727325439	0.00354059832170606	0.00516396993771195	-0.00197886489331722	-0.00944637414067984
1425	0.365583270788193	-0.52434903383255	-21.3697338104248	-0.00652430532500148	0.00256657530553639	-0.00132951640989631	-3.08191010844894e-05
1426	-0.933113992214203	0.774348258972168	-21.3048000335693	-0.00165419070981443	0.00191722682211548	-0.00977104809135199	-0.00100484199356288
1427	-0.283765345811844	-0.849023342132568	-21.694408416748	0.00418994715437293	-0.0026282137259841	-0.00360223650932312	-0.00457625929266214
1428	-0.283765345811844	0.774348258972168	-21.7593441009521	0.012956153601408	0.00516396993771195	0.00321592413820326	-0.00619963090866804
1429	0.365583270788193	-0.199674710631371	-21.4996032714844	-0.00100484199356288	0.00354059832170606	-0.00230353930965066	-0.000680167751852423
1430	1.01493191719055	-0.52434903383255	-21.3048000335693	0.0236704051494598	-0.00392691092565656	0.00126787810586393	-3.08191010844894e-05
1431	-0.933113992214203	-0.199674710631371	-21.4346694946289	0.0106834331527352	0.00678734155371785	0.00483929552137852	-0.0120437685400248
1432	1.01493191719055	-0.52434903383255	-21.2398643493652	0.0142548503354192	-0.00230353930965066	-0.0026282137259841	-0.00132951640989631
1433	1.01493191719055	-0.199674710631371	-21.6294727325439	0.011982130818069	-0.00230353930965066	-0.00230353930965066	-0.00490093370899558
1434	-1.58246266841888	0.449673920869827	-22.0190830230713	0.00548864435404539	0.00743668992072344	-0.00165419070981443	-0.00360223650932312
1435	1.01493191719055	-0.199674710631371	-21.9541473388672	-0.0026282137259841	0.00354059832170606	-0.00944637414067984	0.000293855206109583
1436	0.365583270788193	-0.52434903383255	-21.4996032714844	0.00808603875339031	-0.00360223650932312	-0.00295288790948689	-0.00165419070981443
1437	-0.933113992214203	0.774348258972168	-22.0190830230713	0.00516396993771195	0.00418994715437293	-0.00912170019000769	-0.00587495695799589
1438	0.365583270788193	-0.52434903383255	-21.2398643493652	-0.00717365415766835	0.00191722682211548	0.00516396993771195	-0.0130177913233638
1439	0.365583270788193	0.449673920869827	-21.8242778778076	0.01100810803473	0.00289124972186983	0.00321592413820326	-0.00749832857400179
1440	-1.58246266841888	0.774348258972168	-21.7593441009521	-0.00847235135734081	0.00483929552137852	-0.00295288790948689	0.00321592413820326
1441	-1.58246266841888	-0.199674710631371	-21.8242778778076	-0.00230353930965066	-0.00587495695799589	-0.00230353930965066	-0.00360223650932312
1442	-2.23181128501892	-0.199674710631371	-21.7593441009521	0.00191722682211548	0.000293855206109583	0.00191722682211548	-0.000680167751852423
1443	-0.933113992214203	0.774348258972168	-21.694408416748	0.0136055024340749	0.00483929552137852	-0.000355493422830477	-0.0026282137259841
1444	-1.58246266841888	0.449673920869827	-21.6294727325439	-0.00100484199356288	-0.00230353930965066	0.00126787810586393	-0.00587495695799589
1445	1.01493191719055	0.774348258972168	-21.5645389556885	-0.00360223650932312	0.00289124972186983	-0.00197886489331722	-0.000355493422830477
1446	-1.58246266841888	0.774348258972168	-21.4996032714844	0.00354059832170606	-0.00295288790948689	0.00159255252219737	-0.00165419070981443
1447	-0.933113992214203	0.124999612569809	-21.7593441009521	0.00711201597005129	0.000293855206109583	-0.00587495695799589	-0.00619963090866804
1448	-0.933113992214203	-0.199674710631371	-21.5645389556885	-0.000680167751852423	0.0022419011220336	0.000943203864153475	-0.00132951640989631
1449	2.31362915039063	-1.17369759082794	-21.4996032714844	0.00548864435404539	-0.00814767740666866	0.00451462110504508	-3.08191010844894e-05
1450	1.01493191719055	-0.199674710631371	-21.4346694946289	-0.00587495695799589	-0.00490093370899558	0.00354059832170606	-0.00327756232582033
1451	-1.58246266841888	-1.17369759082794	-21.4346694946289	0.0103587592020631	-0.00327756232582033	-0.00457625929266214	-0.000680167751852423
1452	0.365583270788193	-0.52434903383255	-21.6294727325439	-0.0159398596733809	-0.00814767740666866	0.00386527273803949	-0.0107450718060136
1453	0.365583270788193	-2.14772057533264	-21.4346694946289	0.0194496400654316	-3.08191010844894e-05	-0.00165419070981443	-0.00619963090866804
1454	1.01493191719055	-1.4983719587326	-21.3697338104248	0.00126787810586393	-0.000355493422830477	0.00581331877037883	-0.0126931173726916
1455	0.365583270788193	-1.4983719587326	-21.3048000335693	-0.00652430532500148	-0.00295288790948689	0.00743668992072344	0.000943203864153475
1456	1.01493191719055	-1.4983719587326	-21.3697338104248	-0.00782300252467394	-0.00717365415766835	-0.00360223650932312	-0.00555028254166245
1457	-1.58246266841888	-0.849023342132568	-21.3697338104248	-0.00717365415766835	-0.00522560812532902	-0.0146411629393697	-0.00490093370899558
1458	0.365583270788193	-1.4983719587326	-21.6294727325439	0.000293855206109583	0.00776136433705688	0.000618529506027699	-0.00912170019000769
1459	-0.283765345811844	0.774348258972168	-22.0190830230713	-0.00490093370899558	0.00321592413820326	0.0022419011220336	-0.00977104809135199
1460	-0.283765345811844	-0.52434903383255	-21.694408416748	-0.00165419070981443	-0.00230353930965066	0.00938473641872406	-0.00132951640989631
1461	1.01493191719055	-0.199674710631371	-21.3697338104248	-0.0107450718060136	0.00970941036939621	-0.00295288790948689	-0.00749832857400179
1462	1.01493191719055	-0.849023342132568	-21.2398643493652	0.00581331877037883	0.00613799272105098	0.0022419011220336	0.00191722682211548
1463	1.01493191719055	-0.199674710631371	-21.3697338104248	0.013930176384747	0.00938473641872406	-0.00360223650932312	-0.00879702530801296
1464	0.365583270788193	0.124999612569809	-21.3697338104248	-0.00684897974133492	-0.00522560812532902	-0.000680167751852423	-0.00230353930965066
1465	-0.933113992214203	1.09902250766754	-21.7593441009521	-0.000355493422830477	-0.00132951640989631	0.000293855206109583	-0.00295288790948689
1466	-0.933113992214203	-0.52434903383255	-21.3697338104248	0.00873538758605719	0.000293855206109583	0.00191722682211548	0.000943203864153475
1467	-1.58246266841888	0.774348258972168	-21.8892135620117	-0.00295288790948689	-0.00230353930965066	-0.00457625929266214	-0.0026282137259841
1468	-0.283765345811844	-0.199674710631371	-21.4346694946289	0.00354059832170606	0.00191722682211548	-0.00782300252467394	-0.00100484199356288
1469	-0.933113992214203	-0.199674710631371	-21.3048000335693	-0.0152905117720366	0.00678734155371785	-0.000680167751852423	-0.00360223650932312
1470	-3.53050851821899	0.449673920869827	-21.7593441009521	-0.00230353930965066	0.000618529506027699	-0.00490093370899558	0.00646266713738441
1471	-2.88115978240967	0.774348258972168	-22.0840167999268	-0.00944637414067984	-0.00295288790948689	-0.0026282137259841	-0.00392691092565656
1472	-3.53050851821899	0.449673920869827	-21.8892135620117	-0.00132951640989631	-0.00230353930965066	-0.00295288790948689	0.00678734155371785
1473	-1.58246266841888	-0.199674710631371	-21.7593441009521	-0.0107450718060136	-0.00652430532500148	-0.00327756232582033	0.00581331877037883
1474	-2.23181128501892	-0.52434903383255	-21.4996032714844	-0.0230826959013939	0.00126787810586393	0.00418994715437293	-3.08191010844894e-05
1475	-0.283765345811844	-0.849023342132568	-21.694408416748	-0.0185372550040483	-0.00100484199356288	-0.00392691092565656	0.00743668992072344
1476	-1.58246266841888	-0.199674710631371	-21.3697338104248	-0.000680167751852423	-0.00652430532500148	-3.08191010844894e-05	-0.00100484199356288
1477	-0.933113992214203	-0.199674710631371	-21.694408416748	-0.0133424662053585	0.00191722682211548	-0.00295288790948689	0.00808603875339031
1478	-0.283765345811844	-0.199674710631371	-21.9541473388672	-0.00295288790948689	-0.00295288790948689	-0.00327756232582033	0.00678734155371785
1479	-0.933113992214203	0.449673920869827	-22.0190830230713	-0.00944637414067984	0.00516396993771195	-0.00295288790948689	0.00256657530553639
1480	0.365583270788193	0.124999612569809	-21.694408416748	0.00970941036939621	-0.00457625929266214	0.00321592413820326	0.00256657530553639
1481	1.01493191719055	-0.849023342132568	-21.3048000335693	-0.00165419070981443	-0.00295288790948689	-0.00360223650932312	-0.00392691092565656
1482	0.365583270788193	0.124999612569809	-21.5645389556885	0.00321592413820326	-0.00619963090866804	0.00418994715437293	-0.00652430532500148
1483	0.365583270788193	-0.52434903383255	-21.694408416748	0.00159255252219737	0.00906006153672934	-0.00425158534198999	0.00126787810586393
1484	0.365583270788193	0.124999612569809	-21.6294727325439	0.0145795252174139	0.00678734155371785	-0.00717365415766835	-0.00360223650932312
1485	-1.58246266841888	0.449673920869827	-21.6294727325439	0.00386527273803949	0.00191722682211548	-0.00457625929266214	-0.00165419070981443
1486	1.01493191719055	-0.52434903383255	-21.4996032714844	0.0181509424000978	-0.00360223650932312	-0.00295288790948689	-0.00360223650932312
1487	-0.283765345811844	0.449673920869827	-21.7593441009521	0.00516396993771195	-0.00165419070981443	-0.00619963090866804	0.00159255252219737
1488	1.01493191719055	-0.52434903383255	-21.5645389556885	-0.0136671401560307	0.00126787810586393	0.00126787810586393	-0.0026282137259841
1489	-0.933113992214203	0.449673920869827	-22.2788219451904	-0.00295288790948689	0.00711201597005129	0.00451462110504508	0.00256657530553639
1490	-0.933113992214203	0.774348258972168	-21.9541473388672	0.00289124972186983	0.00354059832170606	-0.0117190945893526	0.00451462110504508
1491	-1.58246266841888	0.774348258972168	-21.8892135620117	-0.00230353930965066	-0.000680167751852423	0.000943203864153475	0.000618529506027699
1492	-0.283765345811844	0.449673920869827	-21.8242778778076	-0.00392691092565656	0.00256657530553639	-0.00425158534198999	-0.00197886489331722
1493	-0.283765345811844	1.09902250766754	-21.8242778778076	0.000943203864153475	0.0113327819854021	-0.00132951640989631	0.000943203864153475
1494	1.01493191719055	0.124999612569809	-21.4346694946289	0.00451462110504508	0.00646266713738441	0.000293855206109583	-0.00879702530801296
1495	-0.933113992214203	1.09902250766754	-22.0190830230713	-0.0133424662053585	0.00289124972186983	-0.00360223650932312	-0.00197886489331722
1496	-0.933113992214203	0.449673920869827	-21.8242778778076	-0.00165419070981443	-0.00587495695799589	-0.00457625929266214	-0.00392691092565656
1497	-0.283765345811844	-0.199674710631371	-21.6294727325439	0.0243197549134493	0.00906006153672934	0.000293855206109583	0.0022419011220336
1498	-1.58246266841888	0.124999612569809	-21.7593441009521	-0.0117190945893526	-0.00360223650932312	-0.00555028254166245	-0.00879702530801296
1499	-0.933113992214203	-0.199674710631371	-21.5645389556885	0.00516396993771195	0.00711201597005129	0.00711201597005129	-0.00490093370899558
1500	0.365583270788193	-0.52434903383255	-20.9801254272461	-0.00587495695799589	0.00321592413820326	-0.0110697457566857	0.000943203864153475
1501	0.365583270788193	-0.52434903383255	-21.694408416748	-0.00652430532500148	0.00613799272105098	-0.00717365415766835	0.000618529506027699
1502	-0.283765345811844	-0.199674710631371	-21.8892135620117	-0.00490093370899558	-0.00100484199356288	-0.00230353930965066	0.00386527273803949
1503	1.01493191719055	-0.849023342132568	-21.8892135620117	0.00548864435404539	0.00159255252219737	-3.08191010844894e-05	-0.00327756232582033
1504	0.365583270788193	-1.17369759082794	-21.3697338104248	0.00678734155371785	0.00418994715437293	-3.08191010844894e-05	-3.08191010844894e-05
1505	0.365583270788193	-1.4983719587326	-21.2398643493652	0.00386527273803949	-0.00782300252467394	0.00159255252219737	0.00646266713738441
1506	0.365583270788193	-1.82304632663727	-21.1749286651611	0.00711201597005129	-0.0117190945893526	-0.00230353930965066	0.00386527273803949
1507	1.01493191719055	-1.82304632663727	-21.5645389556885	0.00743668992072344	-0.00912170019000769	-0.00360223650932312	0.00451462110504508
1508	-0.283765345811844	-1.17369759082794	-21.9541473388672	0.00678734155371785	-0.00522560812532902	0.00256657530553639	-0.000355493422830477
1509	-0.283765345811844	-0.849023342132568	-21.8892135620117	-0.00717365415766835	-0.00197886489331722	-0.0026282137259841	-0.00165419070981443
1510	-0.933113992214203	0.124999612569809	-21.6294727325439	-0.00684897974133492	-0.00295288790948689	-0.00132951640989631	0.011982130818069
1511	-0.283765345811844	-1.4983719587326	-21.5645389556885	-0.0120437685400248	-0.00132951640989631	-0.0113944197073579	0.00548864435404539
1512	-0.933113992214203	0.449673920869827	-21.3048000335693	0.0116574559360743	-0.00360223650932312	-0.00944637414067984	0.00451462110504508
1513	-1.58246266841888	0.449673920869827	-21.9541473388672	0.00906006153672934	-0.00197886489331722	-0.00425158534198999	0.00483929552137852
1514	-0.933113992214203	0.774348258972168	-21.8242778778076	0.00743668992072344	0.00289124972186983	0.00126787810586393	0.000293855206109583
1515	-0.933113992214203	0.449673920869827	-21.6294727325439	-0.0100957229733467	0.000618529506027699	0.00256657530553639	0.00418994715437293
1516	-1.58246266841888	0.774348258972168	-21.694408416748	-0.0113944197073579	0.000293855206109583	-0.00295288790948689	0.00613799272105098
1517	-0.933113992214203	-0.52434903383255	-21.3697338104248	0.00776136433705688	0.00159255252219737	0.000293855206109583	0.00191722682211548
1518	-1.58246266841888	0.449673920869827	-21.5645389556885	0.0126314787194133	0.000943203864153475	-0.000355493422830477	0.00256657530553639
1519	-1.58246266841888	-0.849023342132568	-21.5645389556885	0.0194496400654316	0.00191722682211548	-0.000680167751852423	0.00159255252219737
1520	-0.283765345811844	-0.52434903383255	-21.7593441009521	0.00451462110504508	0.00386527273803949	-0.000355493422830477	0.000293855206109583
1521	-3.53050851821899	0.449673920869827	-21.9541473388672	-0.00327756232582033	-0.00230353930965066	-0.0113944197073579	0.00126787810586393
1522	-2.23181128501892	0.774348258972168	-21.8242778778076	0.000293855206109583	-3.08191010844894e-05	-0.00132951640989631	0.00451462110504508
1523	-2.88115978240967	0.449673920869827	-21.5645389556885	0.00159255252219737	0.00289124972186983	0.00386527273803949	0.00711201597005129
1524	-0.933113992214203	-0.52434903383255	-20.9801254272461	-0.0156151866540313	0.00516396993771195	-0.00295288790948689	0.00159255252219737
1525	-2.88115978240967	0.124999612569809	-21.3697338104248	0.000618529506027699	-0.00197886489331722	-0.00165419070981443	0.00613799272105098
1526	-2.23181128501892	0.774348258972168	-21.8242778778076	-0.0250307414680719	-0.000680167751852423	-0.0130177913233638	0.00354059832170606
1527	-1.58246266841888	0.124999612569809	-21.4346694946289	-0.00100484199356288	0.00256657530553639	-0.00749832857400179	0.0022419011220336
1528	-2.23181128501892	0.449673920869827	-21.5645389556885	-0.00392691092565656	0.00646266713738441	-0.00782300252467394	0.000293855206109583
1529	-1.58246266841888	1.09902250766754	-21.3697338104248	0.0100340843200684	0.00613799272105098	0.00743668992072344	0.00289124972186983
1530	0.365583270788193	-0.52434903383255	-21.3048000335693	0.00483929552137852	-0.00132951640989631	-0.00197886489331722	0.00873538758605719
1531	-0.283765345811844	-0.199674710631371	-21.4346694946289	0.00418994715437293	0.000618529506027699	-0.00782300252467394	0.00548864435404539
1532	1.01493191719055	-0.52434903383255	-21.4996032714844	0.00516396993771195	-0.00132951640989631	-0.00652430532500148	-3.08191010844894e-05
1533	1.01493191719055	-0.849023342132568	-21.694408416748	0.00191722682211548	0.00256657530553639	-0.00814767740666866	-0.000680167751852423
1534	-0.933113992214203	1.09902250766754	-21.8892135620117	0.00678734155371785	0.00191722682211548	-0.00327756232582033	0.00483929552137852
1535	-0.933113992214203	0.449673920869827	-21.7593441009521	-0.0136671401560307	0.0022419011220336	-0.00327756232582033	0.00418994715437293
1536	-1.58246266841888	0.774348258972168	-21.7593441009521	0.000618529506027699	-0.00847235135734081	-0.00392691092565656	0.00841071270406246
1537	0.365583270788193	0.449673920869827	-21.4996032714844	-0.00197886489331722	0.00354059832170606	0.00321592413820326	-0.000680167751852423
1538	-0.933113992214203	0.449673920869827	-21.694408416748	-0.0104203969240189	0.012956153601408	0.00159255252219737	0.000618529506027699
1539	1.01493191719055	-0.849023342132568	-22.0190830230713	0.00321592413820326	0.00613799272105098	-0.00814767740666866	0.0022419011220336
1540	-0.933113992214203	0.774348258972168	-22.2138862609863	0.0100340843200684	0.000943203864153475	0.0022419011220336	0.00191722682211548
1541	-1.58246266841888	0.449673920869827	-22.0190830230713	-0.000680167751852423	0.00321592413820326	-0.0139918150380254	0.0145795252174139
1542	-2.23181128501892	0.774348258972168	-21.9541473388672	0.00159255252219737	-3.08191010844894e-05	-0.0100957229733467	-0.00327756232582033
1543	-0.933113992214203	0.449673920869827	-21.4346694946289	0.00581331877037883	0.00711201597005129	-0.0126931173726916	0.00646266713738441
1544	-0.283765345811844	1.09902250766754	-21.694408416748	-0.0195112787187099	0.00841071270406246	0.00613799272105098	-0.00619963090866804
1545	1.01493191719055	-0.52434903383255	-21.694408416748	0.00646266713738441	-0.00165419070981443	-0.00490093370899558	0.00841071270406246
1546	-2.23181128501892	0.449673920869827	-22.0190830230713	-0.00717365415766835	-0.00197886489331722	-0.0117190945893526	0.000618529506027699
1547	-0.283765345811844	-0.52434903383255	-21.8892135620117	0.013930176384747	-0.00230353930965066	-0.000680167751852423	0.000293855206109583
1548	-1.58246266841888	0.449673920869827	-21.8892135620117	-3.08191010844894e-05	0.00516396993771195	0.000943203864153475	-0.00165419070981443
1549	0.365583270788193	-0.52434903383255	-21.3048000335693	-0.00684897974133492	0.00646266713738441	0.00354059832170606	0.00418994715437293
1550	1.66428053379059	-0.52434903383255	-21.3697338104248	-0.000355493422830477	-0.00457625929266214	0.00776136433705688	0.00256657530553639
1551	0.365583270788193	-0.52434903383255	-21.5645389556885	0.00711201597005129	-0.00360223650932312	-0.00100484199356288	0.00711201597005129
1552	0.365583270788193	-1.17369759082794	-21.5645389556885	0.012956153601408	0.00191722682211548	-0.00457625929266214	-0.000680167751852423
1553	0.365583270788193	-1.17369759082794	-21.4346694946289	0.00678734155371785	-0.0026282137259841	0.00159255252219737	0.00386527273803949
1554	0.365583270788193	-1.82304632663727	-21.5645389556885	0.0136055024340749	0.00354059832170606	0.00354059832170606	-0.00132951640989631
1555	0.365583270788193	-1.17369759082794	-21.3697338104248	-0.00425158534198999	-3.08191010844894e-05	-0.00197886489331722	0.00126787810586393
1556	-0.283765345811844	-1.4983719587326	-21.3697338104248	-0.00684897974133492	-0.00717365415766835	-0.00100484199356288	0.00483929552137852
1557	-1.58246266841888	-0.199674710631371	-22.0190830230713	0.00159255252219737	-0.00165419070981443	0.000293855206109583	-0.000355493422830477
1558	-0.283765345811844	-1.4983719587326	-21.2398643493652	-0.000355493422830477	-0.000680167751852423	-0.00392691092565656	0.00126787810586393
1559	0.365583270788193	-0.849023342132568	-21.5645389556885	0.00483929552137852	-0.00587495695799589	-0.00425158534198999	-0.00490093370899558
1560	-1.58246266841888	-0.849023342132568	-21.7593441009521	0.0136055024340749	-0.00555028254166245	-0.00197886489331722	0.00191722682211548
1561	-0.933113992214203	-0.52434903383255	-21.5645389556885	-0.0165892094373703	-0.00847235135734081	0.00581331877037883	-0.00230353930965066
1562	-1.58246266841888	0.124999612569809	-21.3048000335693	0.00646266713738441	-0.00457625929266214	0.000943203864153475	-0.00165419070981443
1563	-0.283765345811844	0.449673920869827	-21.7593441009521	-0.00847235135734081	-0.0026282137259841	0.00483929552137852	-0.00522560812532902
1564	-1.58246266841888	0.449673920869827	-21.8892135620117	0.00516396993771195	0.00808603875339031	-0.00392691092565656	0.000618529506027699
1565	1.01493191719055	-0.52434903383255	-22.0190830230713	-0.00360223650932312	0.00354059832170606	0.00159255252219737	0.00126787810586393
1566	-0.933113992214203	0.774348258972168	-21.8242778778076	-0.000355493422830477	-0.00522560812532902	0.0022419011220336	0.00289124972186983
1567	-0.933113992214203	0.449673920869827	-21.5645389556885	0.00938473641872406	0.00808603875339031	-0.000680167751852423	0.000293855206109583
1568	-1.58246266841888	0.449673920869827	-21.1099948883057	0.013930176384747	0.00321592413820326	-0.00847235135734081	0.000943203864153475
1569	1.01493191719055	-0.849023342132568	-21.4996032714844	-0.00652430532500148	0.0100340843200684	0.00159255252219737	-0.00165419070981443
1570	-1.58246266841888	0.124999612569809	-21.7593441009521	0.000618529506027699	0.00581331877037883	-0.00879702530801296	-0.00490093370899558
1571	-0.933113992214203	0.124999612569809	-21.8242778778076	0.00159255252219737	0.00191722682211548	-0.00879702530801296	0.00483929552137852
1572	-2.88115978240967	0.124999612569809	-21.6294727325439	0.01847561635077	-0.00814767740666866	0.00548864435404539	0.00256657530553639
1573	-2.23181128501892	-0.849023342132568	-21.2398643493652	-0.0113944197073579	0.00678734155371785	-0.00457625929266214	-0.00132951640989631
1574	-3.53050851821899	-0.199674710631371	-21.0450592041016	-0.00782300252467394	-0.00100484199356288	0.000618529506027699	-0.0026282137259841
1575	-1.58246266841888	-0.52434903383255	-21.3048000335693	-0.0146411629393697	0.00776136433705688	-0.00555028254166245	0.00743668992072344
1576	-2.23181128501892	-0.199674710631371	-21.4996032714844	-0.0120437685400248	0.00191722682211548	-0.00392691092565656	-0.00132951640989631
1577	-2.88115978240967	0.449673920869827	-21.6294727325439	0.000618529506027699	0.0022419011220336	-0.00230353930965066	-0.00197886489331722
1578	-0.283765345811844	-0.52434903383255	-21.2398643493652	0.00516396993771195	0.00386527273803949	0.00418994715437293	0.000943203864153475
1579	-0.933113992214203	0.449673920869827	-21.8242778778076	0.00256657530553639	0.0100340843200684	0.00418994715437293	0.00678734155371785
1580	-0.933113992214203	-0.199674710631371	-21.0450592041016	0.00581331877037883	0.00613799272105098	-0.00327756232582033	0.00451462110504508
1581	1.01493191719055	0.124999612569809	-21.2398643493652	-0.00392691092565656	0.0022419011220336	-0.00100484199356288	-0.000680167751852423
1582	1.01493191719055	-0.199674710631371	-21.4996032714844	0.012956153601408	0.0022419011220336	-0.00522560812532902	-0.00457625929266214
1583	1.01493191719055	-0.52434903383255	-21.694408416748	0.00451462110504508	0.00743668992072344	0.000293855206109583	-0.00100484199356288
1584	-0.283765345811844	-0.52434903383255	-21.694408416748	0.000293855206109583	-0.00555028254166245	-0.0026282137259841	0.00354059832170606
1585	-1.58246266841888	0.774348258972168	-21.8242778778076	0.00841071270406246	0.00321592413820326	0.00451462110504508	0.00191722682211548
1586	-0.283765345811844	-0.52434903383255	-21.3048000335693	0.00483929552137852	-0.00457625929266214	-0.00847235135734081	-0.00100484199356288
1587	-2.23181128501892	0.774348258972168	-21.6294727325439	0.00418994715437293	0.00354059832170606	-0.000680167751852423	0.00354059832170606
1588	-0.283765345811844	-0.52434903383255	-21.4996032714844	0.00256657530553639	0.00646266713738441	-0.00555028254166245	0.00581331877037883
1589	0.365583270788193	-0.849023342132568	-21.9541473388672	0.0106834331527352	0.00451462110504508	-0.00749832857400179	-0.00360223650932312
1590	1.01493191719055	-0.52434903383255	-21.7593441009521	0.00711201597005129	-0.00457625929266214	0.00613799272105098	0.00289124972186983
1591	0.365583270788193	0.124999612569809	-22.1489524841309	-0.0159398596733809	0.00159255252219737	-0.00457625929266214	0.00159255252219737
1592	1.01493191719055	-0.199674710631371	-21.8892135620117	0.00678734155371785	-0.00360223650932312	0.00386527273803949	-0.00717365415766835
1593	1.01493191719055	-0.199674710631371	-21.5645389556885	0.00711201597005129	0.00386527273803949	-0.00327756232582033	-0.00230353930965066
1594	-0.933113992214203	-0.52434903383255	-21.8242778778076	-0.00717365415766835	0.00451462110504508	-0.00490093370899558	-0.00327756232582033
1595	1.01493191719055	-0.199674710631371	-22.1489524841309	-0.000355493422830477	-0.00165419070981443	-0.0117190945893526	-0.00295288790948689
1596	0.365583270788193	-0.52434903383255	-21.8242778778076	0.00938473641872406	0.00256657530553639	-0.00944637414067984	0.00613799272105098
1597	-0.933113992214203	0.124999612569809	-21.9541473388672	0.0220470335334539	0.00191722682211548	-0.00197886489331722	-0.00100484199356288
1598	1.01493191719055	-0.52434903383255	-21.694408416748	0.00776136433705688	-0.00619963090866804	0.00418994715437293	-0.00392691092565656
1599	0.365583270788193	0.449673920869827	-21.3048000335693	-0.00555028254166245	0.00938473641872406	-0.00392691092565656	0.00646266713738441
1600	1.01493191719055	-0.52434903383255	-21.3697338104248	0.000293855206109583	0.00418994715437293	-0.00360223650932312	-0.00100484199356288
1601	1.66428053379059	-0.199674710631371	-21.694408416748	-0.0110697457566857	0.00126787810586393	-0.00749832857400179	-0.00392691092565656
1602	-1.58246266841888	-0.199674710631371	-21.4346694946289	0.0278911720961332	0.00289124972186983	-0.000355493422830477	0.00126787810586393
1603	1.66428053379059	-0.849023342132568	-21.4346694946289	-0.0136671401560307	0.00321592413820326	-0.00295288790948689	-0.00587495695799589
1604	0.365583270788193	-0.52434903383255	-21.4996032714844	0.0123068047687411	0.00126787810586393	-0.00587495695799589	-0.00490093370899558
1605	-0.283765345811844	0.124999612569809	-21.4996032714844	0.00873538758605719	0.00159255252219737	0.0022419011220336	-3.08191010844894e-05
1606	-0.283765345811844	-1.82304632663727	-21.4996032714844	-0.0026282137259841	-0.00132951640989631	-0.000355493422830477	-0.00749832857400179
1607	-1.58246266841888	-1.17369759082794	-21.8892135620117	-0.000355493422830477	-0.00197886489331722	-0.00100484199356288	-0.00295288790948689
1608	0.365583270788193	-1.4983719587326	-21.694408416748	-0.00100484199356288	-0.0117190945893526	-0.00392691092565656	-0.00684897974133492
1609	0.365583270788193	-1.4983719587326	-21.7593441009521	0.01100810803473	-0.00619963090866804	0.00873538758605719	0.00289124972186983
1610	-0.933113992214203	-0.199674710631371	-21.8242778778076	-0.00879702530801296	-0.00782300252467394	0.00743668992072344	-0.000680167751852423
1611	-1.58246266841888	-0.52434903383255	-21.5645389556885	0.020423661917448	-0.00587495695799589	-0.000355493422830477	0.00451462110504508
1612	-0.933113992214203	-0.199674710631371	-21.8242778778076	0.01100810803473	-0.00490093370899558	-0.00749832857400179	-0.00749832857400179
1613	-0.933113992214203	0.124999612569809	-22.0190830230713	-0.00100484199356288	-0.00197886489331722	-0.00652430532500148	0.00354059832170606
1614	1.01493191719055	-0.52434903383255	-21.4996032714844	0.0022419011220336	-0.00295288790948689	0.00418994715437293	-0.0026282137259841
1615	-1.58246266841888	0.449673920869827	-21.5645389556885	-0.00295288790948689	-3.08191010844894e-05	0.00386527273803949	0.00289124972186983
1616	0.365583270788193	0.774348258972168	-21.5645389556885	0.00613799272105098	-0.00295288790948689	-0.00977104809135199	0.00321592413820326
1617	-0.283765345811844	-0.52434903383255	-21.1099948883057	-0.0100957229733467	-0.00619963090866804	-0.0120437685400248	0.00159255252219737
1618	-0.933113992214203	0.449673920869827	-21.4996032714844	0.000943203864153475	0.000618529506027699	0.0022419011220336	0.00321592413820326
1619	-2.23181128501892	0.124999612569809	-21.694408416748	-0.000680167751852423	0.00483929552137852	0.00548864435404539	-0.00230353930965066
1620	-0.283765345811844	-0.52434903383255	-21.7593441009521	0.00126787810586393	0.00548864435404539	0.00126787810586393	0.00581331877037883
1621	-0.933113992214203	0.124999612569809	-21.8892135620117	-0.0100957229733467	0.00126787810586393	0.000943203864153475	0.00581331877037883
1622	-0.933113992214203	0.124999612569809	-21.8242778778076	-0.00749832857400179	0.00191722682211548	-0.00782300252467394	0.00548864435404539
1623	-0.933113992214203	-0.199674710631371	-21.3048000335693	-0.0191866029053926	0.00321592413820326	0.00873538758605719	0.00159255252219737
1624	-2.23181128501892	-0.52434903383255	-21.4996032714844	-0.0120437685400248	0.00970941036939621	-0.00165419070981443	0.00289124972186983
1625	-4.82920598983765	-0.199674710631371	-21.7593441009521	-0.00879702530801296	0.0100340843200684	0.00386527273803949	-0.0026282137259841
1626	-2.23181128501892	-0.199674710631371	-21.7593441009521	-0.0162645354866982	0.00256657530553639	-0.00749832857400179	0.00906006153672934
1627	-3.53050851821899	0.449673920869827	-21.4996032714844	-3.08191010844894e-05	0.00581331877037883	-3.08191010844894e-05	-0.00132951640989631
1628	-2.23181128501892	-0.199674710631371	-21.2398643493652	-0.0026282137259841	0.00289124972186983	-0.00230353930965066	0.00451462110504508
1629	-2.88115978240967	0.774348258972168	-21.6294727325439	-0.0100957229733467	0.00646266713738441	0.00548864435404539	-0.00230353930965066
1630	-3.53050851821899	0.774348258972168	-21.3048000335693	-0.0253554154187441	0.00743668992072344	-0.00165419070981443	0.00613799272105098
1631	-0.933113992214203	0.449673920869827	-21.6294727325439	-0.000680167751852423	-0.00197886489331722	-0.00847235135734081	0.00646266713738441
1632	-1.58246266841888	0.774348258972168	-21.6294727325439	0.0314625911414623	0.00776136433705688	-0.00295288790948689	0.00386527273803949
1633	-0.933113992214203	0.449673920869827	-21.7593441009521	0.0233457311987877	0.00711201597005129	-0.00522560812532902	-0.00100484199356288
1634	0.365583270788193	-0.52434903383255	-21.4346694946289	-0.0133424662053585	0.00808603875339031	-0.00295288790948689	0.00483929552137852
1635	-0.283765345811844	0.774348258972168	-21.8242778778076	-0.00912170019000769	0.000293855206109583	-0.000680167751852423	0.00289124972186983
1636	-2.23181128501892	0.774348258972168	-21.6294727325439	-0.0175632312893867	0.00418994715437293	-0.00230353930965066	0.000618529506027699
1637	0.365583270788193	-0.849023342132568	-21.6294727325439	0.00516396993771195	-0.00100484199356288	-0.00490093370899558	0.00256657530553639
1638	-0.283765345811844	0.774348258972168	-21.9541473388672	0.00516396993771195	-0.00100484199356288	-0.00977104809135199	-0.00782300252467394
1639	-0.283765345811844	-1.17369759082794	-21.4346694946289	0.012956153601408	0.00483929552137852	-0.00392691092565656	-0.00197886489331722
1640	0.365583270788193	-0.199674710631371	-21.8892135620117	-0.00717365415766835	-0.00392691092565656	-0.000680167751852423	-0.00295288790948689
1641	-0.933113992214203	0.449673920869827	-22.0190830230713	0.00548864435404539	-0.00230353930965066	-0.00165419070981443	-3.08191010844894e-05
1642	-0.933113992214203	0.449673920869827	-21.6294727325439	0.000293855206109583	0.00191722682211548	-0.00847235135734081	0.00191722682211548
1643	-0.933113992214203	0.774348258972168	-21.5645389556885	0.00711201597005129	0.00776136433705688	-0.0104203969240189	0.000293855206109583
1644	1.01493191719055	-0.52434903383255	-21.7593441009521	-0.00912170019000769	0.000943203864153475	-0.00327756232582033	0.00678734155371785
1645	0.365583270788193	-0.52434903383255	-22.0840167999268	0.0194496400654316	0.00191722682211548	0.0022419011220336	0.00256657530553639
1646	1.66428053379059	0.449673920869827	-22.0840167999268	-0.0100957229733467	-0.00197886489331722	-0.000355493422830477	0.000293855206109583
1647	1.01493191719055	-0.52434903383255	-21.8242778778076	-0.00197886489331722	0.00159255252219737	-0.000355493422830477	0.00418994715437293
1648	-0.283765345811844	0.774348258972168	-21.7593441009521	-0.0110697457566857	0.00321592413820326	-0.00782300252467394	-0.00132951640989631
1649	-0.283765345811844	0.774348258972168	-21.694408416748	-0.00295288790948689	0.000293855206109583	-0.000355493422830477	-0.00619963090866804
1650	-0.283765345811844	0.124999612569809	-21.7593441009521	0.0106834331527352	0.00548864435404539	0.00191722682211548	-0.00360223650932312
1651	0.365583270788193	0.124999612569809	-21.7593441009521	-0.00619963090866804	-0.0026282137259841	-0.0026282137259841	0.00256657530553639
1652	1.01493191719055	-0.199674710631371	-21.6294727325439	0.00354059832170606	-0.00392691092565656	-0.000355493422830477	0.0132808275520802
1653	-2.23181128501892	0.449673920869827	-21.694408416748	-0.00749832857400179	0.0116574559360743	0.00191722682211548	-0.0156151866540313
1654	-0.933113992214203	0.449673920869827	-21.6294727325439	0.00126787810586393	0.00548864435404539	-0.00490093370899558	0.000293855206109583
1655	-0.933113992214203	0.449673920869827	-21.6294727325439	-0.00684897974133492	0.000943203864153475	-0.00230353930965066	-0.00165419070981443
1656	-2.23181128501892	0.449673920869827	-21.8892135620117	0.0145795252174139	-0.00132951640989631	-0.00522560812532902	-3.08191010844894e-05
1657	0.365583270788193	-0.849023342132568	-21.9541473388672	-0.0159398596733809	-0.00360223650932312	-0.0159398596733809	-0.00555028254166245
1658	-0.933113992214203	-0.199674710631371	-21.8242778778076	0.0155535480007529	0.00256657530553639	0.00516396993771195	-0.0110697457566857
1659	0.365583270788193	-1.17369759082794	-21.6294727325439	0.00256657530553639	0.00289124972186983	0.000943203864153475	-0.00132951640989631
1660	-1.58246266841888	-0.52434903383255	-21.7593441009521	-0.00684897974133492	0.00418994715437293	0.000293855206109583	0.00808603875339031
1661	-0.283765345811844	-1.17369759082794	-21.5645389556885	0.000293855206109583	-0.00555028254166245	-0.0123684434220195	0.00191722682211548
1662	-0.933113992214203	-0.849023342132568	-21.8242778778076	-0.0139918150380254	-0.00230353930965066	-0.000680167751852423	-0.000680167751852423
1663	0.365583270788193	-0.849023342132568	-21.8892135620117	0.000293855206109583	-0.00912170019000769	-0.00555028254166245	0.000943203864153475
1664	-1.58246266841888	-0.199674710631371	-21.5645389556885	-0.0110697457566857	-0.00360223650932312	-0.00295288790948689	-0.0107450718060136
1665	1.01493191719055	-1.82304632663727	-21.694408416748	0.00938473641872406	0.000293855206109583	-0.00392691092565656	0.00483929552137852
1666	-1.58246266841888	0.124999612569809	-21.7593441009521	0.00711201597005129	-0.000680167751852423	-0.00490093370899558	0.00256657530553639
1667	1.01493191719055	-1.17369759082794	-21.3048000335693	0.00386527273803949	0.000618529506027699	-0.0123684434220195	-0.00425158534198999
1668	-0.933113992214203	1.09902250766754	-21.8242778778076	0.0116574559360743	0.00418994715437293	-3.08191010844894e-05	-0.00360223650932312
1669	-0.283765345811844	-0.52434903383255	-21.694408416748	0.00548864435404539	0.00841071270406246	0.00126787810586393	-0.00132951640989631
1670	0.365583270788193	-0.199674710631371	-21.4346694946289	0.0022419011220336	0.00191722682211548	0.00126787810586393	-0.00652430532500148
1671	-0.283765345811844	-0.849023342132568	-21.3048000335693	-0.00165419070981443	0.00418994715437293	-0.00100484199356288	-0.00555028254166245
1672	1.01493191719055	-0.199674710631371	-21.694408416748	0.00711201597005129	0.00321592413820326	-0.0110697457566857	-0.0110697457566857
1673	-0.283765345811844	-0.849023342132568	-21.2398643493652	0.00289124972186983	0.0136055024340749	0.011982130818069	-0.00912170019000769
1674	-2.23181128501892	0.449673920869827	-21.5645389556885	-0.00717365415766835	0.013930176384747	0.00418994715437293	-0.00490093370899558
1675	-0.933113992214203	-0.199674710631371	-21.8242778778076	0.000943203864153475	0.0126314787194133	0.00256657530553639	-0.00619963090866804
1676	-1.58246266841888	0.124999612569809	-21.6294727325439	0.0145795252174139	0.0022419011220336	-0.00295288790948689	-0.00197886489331722
1677	-3.53050851821899	0.774348258972168	-21.9541473388672	-0.00912170019000769	0.00191722682211548	-0.00619963090866804	0.00678734155371785
1678	-1.58246266841888	-0.199674710631371	-21.5645389556885	-0.0230826959013939	0.00938473641872406	0.00451462110504508	-0.0026282137259841
1679	-2.23181128501892	-0.52434903383255	-21.6294727325439	-0.0107450718060136	-0.00197886489331722	0.00159255252219737	-0.000355493422830477
1680	-2.88115978240967	0.124999612569809	-21.6294727325439	0.0100340843200684	-0.0026282137259841	0.00548864435404539	0.00743668992072344
1681	-3.53050851821899	0.449673920869827	-21.9541473388672	-0.0146411629393697	-0.000355493422830477	-0.0100957229733467	0.00386527273803949
1682	-3.53050851821899	0.124999612569809	-21.6294727325439	-0.00522560812532902	0.000618529506027699	-0.00814767740666866	-0.00100484199356288
1683	-4.17985725402832	1.09902250766754	-21.8242778778076	0.0162028968334198	0.00711201597005129	0.00451462110504508	-0.00490093370899558
1684	-3.53050851821899	0.449673920869827	-21.6294727325439	-0.0260047651827335	0.00354059832170606	-0.00295288790948689	-0.00197886489331722
1685	-1.58246266841888	0.774348258972168	-21.694408416748	0.0175015944987535	0.00289124972186983	0.00581331877037883	-0.00197886489331722
1686	-0.933113992214203	0.449673920869827	-21.6294727325439	0.000293855206109583	-3.08191010844894e-05	-0.00782300252467394	0.0103587592020631
1687	-0.933113992214203	0.774348258972168	-21.7593441009521	0.00970941036939621	0.00289124972186983	0.00126787810586393	-0.00295288790948689
1688	-0.933113992214203	0.449673920869827	-21.5645389556885	0.0314625911414623	0.0100340843200684	0.00159255252219737	-3.08191010844894e-05
1689	0.365583270788193	-0.52434903383255	-21.5645389556885	0.0155535480007529	0.01100810803473	-0.00392691092565656	-0.0026282137259841
1690	-0.283765345811844	-0.52434903383255	-21.2398643493652	0.00386527273803949	0.00711201597005129	-0.000680167751852423	0.00159255252219737
1691	1.01493191719055	-0.849023342132568	-21.694408416748	0.00483929552137852	0.00191722682211548	-0.00619963090866804	0.000618529506027699
1692	0.365583270788193	0.124999612569809	-21.4996032714844	0.000943203864153475	0.00289124972186983	-0.000680167751852423	0.00126787810586393
1693	1.66428053379059	-0.849023342132568	-21.6294727325439	0.0103587592020631	0.00938473641872406	0.000293855206109583	-0.00360223650932312
1694	-0.283765345811844	-0.199674710631371	-21.5645389556885	-0.00327756232582033	0.0022419011220336	-0.00555028254166245	0.00159255252219737
1695	1.01493191719055	-0.199674710631371	-21.7593441009521	0.0210730116814375	0.00451462110504508	-0.00912170019000769	0.00386527273803949
1696	0.365583270788193	-0.52434903383255	-21.694408416748	0.0022419011220336	0.00451462110504508	-0.00100484199356288	0.00646266713738441
1697	-0.933113992214203	0.449673920869827	-21.4996032714844	-0.00522560812532902	-0.00197886489331722	-0.00749832857400179	0.00516396993771195
1698	0.365583270788193	0.449673920869827	-21.4346694946289	0.00646266713738441	0.00873538758605719	-0.00197886489331722	-0.00879702530801296
1699	-0.933113992214203	0.124999612569809	-21.8892135620117	0.00321592413820326	0.000943203864153475	-0.000680167751852423	0.00776136433705688
1700	-0.933113992214203	1.09902250766754	-21.8242778778076	-0.00457625929266214	0.00711201597005129	-0.00555028254166245	-0.00132951640989631
1701	0.365583270788193	-0.52434903383255	-21.8242778778076	0.00548864435404539	0.000943203864153475	-0.0162645354866982	0.00678734155371785
1702	1.66428053379059	-0.199674710631371	-21.7593441009521	-0.00360223650932312	0.000293855206109583	-0.00100484199356288	0.00418994715437293
1703	-0.283765345811844	-0.52434903383255	-21.6294727325439	0.00873538758605719	0.00678734155371785	-3.08191010844894e-05	-0.00327756232582033
1704	-1.58246266841888	0.774348258972168	-21.4996032714844	0.0220470335334539	0.00711201597005129	0.000943203864153475	0.00126787810586393
1705	-0.933113992214203	0.774348258972168	-21.9541473388672	-0.00814767740666866	0.0100340843200684	0.00256657530553639	0.00873538758605719
1706	-1.58246266841888	-0.199674710631371	-21.8242778778076	-0.0026282137259841	0.00451462110504508	-0.0026282137259841	0.00678734155371785
1707	-0.933113992214203	0.124999612569809	-21.6294727325439	0.00386527273803949	0.00743668992072344	-0.00652430532500148	0.00354059832170606
1708	1.01493191719055	-0.849023342132568	-21.5645389556885	0.013930176384747	0.00354059832170606	0.00548864435404539	0.00321592413820326
1709	0.365583270788193	-0.849023342132568	-21.4996032714844	0.00126787810586393	-0.00197886489331722	-0.00619963090866804	0.00711201597005129
1710	-0.283765345811844	-0.199674710631371	-21.5645389556885	0.00256657530553639	-0.00165419070981443	-0.00879702530801296	0.00808603875339031
1711	-0.933113992214203	0.449673920869827	-21.8242778778076	0.00841071270406246	-0.00100484199356288	-0.00457625929266214	0.00516396993771195
1712	-0.283765345811844	0.124999612569809	-21.9541473388672	0.0100340843200684	-0.0026282137259841	-0.00749832857400179	0.00386527273803949
1713	1.01493191719055	-1.17369759082794	-22.0190830230713	0.00711201597005129	0.000293855206109583	0.00646266713738441	0.00191722682211548
1714	1.01493191719055	-1.82304632663727	-21.694408416748	0.00483929552137852	-3.08191010844894e-05	-0.00814767740666866	-0.00197886489331722
1715	-0.933113992214203	-1.17369759082794	-21.5645389556885	-0.00132951640989631	-0.00522560812532902	-0.00132951640989631	0.00354059832170606
1716	1.01493191719055	-1.82304632663727	-20.915189743042	-3.08191010844894e-05	-0.00360223650932312	-0.0104203969240189	0.00289124972186983
1717	-1.58246266841888	-0.199674710631371	-21.694408416748	0.00159255252219737	-0.0026282137259841	-0.00165419070981443	-0.00327756232582033
1718	0.365583270788193	-1.4983719587326	-21.694408416748	-0.00457625929266214	-0.000355493422830477	-0.00490093370899558	-0.0026282137259841
1719	-1.58246266841888	-0.199674710631371	-21.8892135620117	0.0191249661147594	0.0022419011220336	-0.00717365415766835	-0.00555028254166245
1720	-0.283765345811844	-0.849023342132568	-21.2398643493652	-0.00944637414067984	-0.00165419070981443	-0.000355493422830477	-0.00327756232582033
1721	1.01493191719055	-0.849023342132568	-21.6294727325439	0.013930176384747	-0.00555028254166245	-0.00327756232582033	-0.00295288790948689
1722	1.01493191719055	-0.52434903383255	-21.3048000335693	-0.00684897974133492	0.00386527273803949	-0.00717365415766835	0.000293855206109583
1723	0.365583270788193	-0.52434903383255	-21.4346694946289	0.0022419011220336	-0.000355493422830477	0.00451462110504508	0.00159255252219737
1724	-0.933113992214203	-0.199674710631371	-21.5645389556885	0.00289124972186983	0.00808603875339031	-0.00652430532500148	-0.00392691092565656
1725	-0.283765345811844	0.124999612569809	-21.8892135620117	0.00613799272105098	0.00159255252219737	-0.00457625929266214	-0.00360223650932312
1726	-0.283765345811844	-0.199674710631371	-21.4996032714844	0.0171769186854362	0.00451462110504508	-0.00847235135734081	-0.00555028254166245
1727	-0.933113992214203	0.449673920869827	-21.6294727325439	-0.0100957229733467	0.00483929552137852	-0.000355493422830477	-0.00132951640989631
1728	-0.283765345811844	-0.199674710631371	-21.6294727325439	0.00386527273803949	0.00581331877037883	-0.00425158534198999	-0.00425158534198999
1729	-2.23181128501892	0.774348258972168	-21.6294727325439	0.00873538758605719	0.00646266713738441	-0.00522560812532902	-0.00457625929266214
1730	-2.23181128501892	0.449673920869827	-22.0190830230713	-0.0159398596733809	0.00289124972186983	-0.00555028254166245	0.00321592413820326
1731	-2.88115978240967	0.774348258972168	-21.8242778778076	-0.0217839982360601	0.000293855206109583	-0.00230353930965066	0.000293855206109583
1732	-3.53050851821899	0.449673920869827	-21.8242778778076	-0.00522560812532902	-0.00392691092565656	0.0022419011220336	-0.0026282137259841
1733	-4.17985725402832	0.774348258972168	-21.7593441009521	0.0103587592020631	0.00354059832170606	-0.00360223650932312	-0.00749832857400179
1734	-2.88115978240967	0.774348258972168	-21.8242778778076	-0.0162645354866982	-0.00327756232582033	-0.00425158534198999	-0.000680167751852423
1735	-3.53050851821899	0.449673920869827	-21.4346694946289	-0.0126931173726916	0.00191722682211548	-0.00360223650932312	-0.00100484199356288
1736	-2.23181128501892	0.449673920869827	-21.8242778778076	-0.00132951640989631	-3.08191010844894e-05	0.00321592413820326	-0.00814767740666866
1737	-0.283765345811844	-0.199674710631371	-21.7593441009521	-0.00717365415766835	-0.00749832857400179	0.00646266713738441	0.000618529506027699
1738	-2.23181128501892	0.774348258972168	-22.0190830230713	-0.0120437685400248	0.0116574559360743	0.00354059832170606	-0.0123684434220195
1739	-1.58246266841888	-0.199674710631371	-21.1749286651611	-0.00230353930965066	-0.00100484199356288	-0.00295288790948689	-0.00327756232582033
1740	1.01493191719055	-0.849023342132568	-21.3048000335693	-0.00132951640989631	0.00159255252219737	0.00386527273803949	0.00191722682211548
1741	-0.283765345811844	-0.52434903383255	-21.4346694946289	0.00483929552137852	-0.00197886489331722	-0.00555028254166245	-0.00197886489331722
1742	1.01493191719055	-0.52434903383255	-21.8242778778076	-0.000680167751852423	0.00483929552137852	0.00159255252219737	-0.00165419070981443
1743	1.01493191719055	0.124999612569809	-21.8242778778076	0.0132808275520802	0.00418994715437293	0.00873538758605719	-0.00295288790948689
1744	1.66428053379059	-0.849023342132568	-21.8892135620117	0.00483929552137852	0.00548864435404539	0.00126787810586393	0.000618529506027699
1745	-0.933113992214203	0.449673920869827	-21.7593441009521	0.0162028968334198	-0.0104203969240189	-0.00717365415766835	0.00581331877037883
1746	1.01493191719055	-0.52434903383255	-21.6294727325439	0.000293855206109583	0.00483929552137852	-0.00425158534198999	0.00191722682211548
1747	0.365583270788193	-0.52434903383255	-21.3048000335693	-0.00490093370899558	0.00321592413820326	-0.0146411629393697	-0.000355493422830477
1748	1.01493191719055	-0.199674710631371	-22.0190830230713	0.00451462110504508	0.0113327819854021	-0.00295288790948689	-0.00100484199356288
1749	-0.283765345811844	0.774348258972168	-22.3437576293945	0.00256657530553639	0.00354059832170606	-0.0100957229733467	0.000943203864153475
1750	-0.933113992214203	0.449673920869827	-21.7593441009521	-0.00392691092565656	-0.000680167751852423	-0.00619963090866804	-0.000355493422830477
1751	-1.58246266841888	0.124999612569809	-21.8892135620117	-0.0146411629393697	-0.00717365415766835	-0.00100484199356288	-0.0026282137259841
1752	-0.933113992214203	-0.849023342132568	-21.7593441009521	0.0230210572481155	0.00256657530553639	-0.00879702530801296	0.000943203864153475
1753	-0.283765345811844	0.449673920869827	-21.6294727325439	0.011982130818069	-0.0026282137259841	0.0022419011220336	0.00808603875339031
1754	-0.933113992214203	0.124999612569809	-21.8892135620117	-0.000355493422830477	-0.00197886489331722	-0.00457625929266214	-3.08191010844894e-05
1755	-0.933113992214203	0.774348258972168	-22.1489524841309	-0.00230353930965066	-0.00197886489331722	-0.00132951640989631	0.00613799272105098
1756	-2.23181128501892	0.449673920869827	-21.9541473388672	-0.00197886489331722	-0.00425158534198999	0.00808603875339031	0.00289124972186983
1757	1.01493191719055	-0.52434903383255	-21.7593441009521	0.00191722682211548	0.00386527273803949	-0.00555028254166245	0.00483929552137852
1758	-1.58246266841888	0.774348258972168	-21.9541473388672	-0.00684897974133492	-0.00197886489331722	-0.00490093370899558	0.00776136433705688
1759	1.01493191719055	-0.52434903383255	-21.4996032714844	0.0252937767654657	0.00678734155371785	0.00451462110504508	0.00191722682211548
1760	0.365583270788193	0.124999612569809	-21.5645389556885	-0.0256800893694162	-0.00912170019000769	0.00289124972186983	0.00516396993771195
1761	-0.283765345811844	0.449673920869827	-21.9541473388672	-0.00100484199356288	-0.00230353930965066	-0.00360223650932312	0.00386527273803949
1762	-1.58246266841888	1.09902250766754	-22.0190830230713	-0.000355493422830477	-0.00782300252467394	0.00289124972186983	-0.00165419070981443
1763	-1.58246266841888	0.449673920869827	-21.5645389556885	0.00516396993771195	-3.08191010844894e-05	0.00678734155371785	-0.00360223650932312
1764	0.365583270788193	0.124999612569809	-21.694408416748	0.00354059832170606	-0.0026282137259841	0.00743668992072344	-0.00652430532500148
1765	0.365583270788193	-0.849023342132568	-21.4346694946289	-0.0136671401560307	-0.00132951640989631	-0.00749832857400179	0.00776136433705688
1766	1.66428053379059	-0.199674710631371	-21.5645389556885	-0.017887907102704	-0.00944637414067984	-0.00425158534198999	-0.00392691092565656
1767	1.01493191719055	-1.82304632663727	-21.5645389556885	-0.00457625929266214	-0.00749832857400179	0.00386527273803949	0.00289124972186983
1768	-1.58246266841888	0.124999612569809	-22.0190830230713	0.0165275707840919	0.0022419011220336	0.00678734155371785	-0.00749832857400179
1769	-1.58246266841888	-1.17369759082794	-21.8892135620117	0.00516396993771195	-0.00619963090866804	0.00841071270406246	-0.00457625929266214
1770	-0.933113992214203	-1.82304632663727	-21.4346694946289	-0.00425158534198999	-0.0100957229733467	-0.00814767740666866	-0.00457625929266214
1771	-0.283765345811844	-1.82304632663727	-21.4996032714844	0.00386527273803949	-0.00782300252467394	-0.00295288790948689	-0.00425158534198999
1772	1.66428053379059	-1.4983719587326	-21.3048000335693	0.0113327819854021	-0.0117190945893526	-0.00522560812532902	-0.00717365415766835
1773	-1.58246266841888	-0.52434903383255	-21.7593441009521	0.0230210572481155	-0.00490093370899558	-0.00100484199356288	-0.00100484199356288
1774	-0.283765345811844	-0.52434903383255	-21.8892135620117	-0.00100484199356288	-0.000680167751852423	-0.000680167751852423	-0.0143164889886975
1775	0.365583270788193	0.449673920869827	-21.7593441009521	0.00159255252219737	-0.00814767740666866	0.00191722682211548	-0.00197886489331722
1776	0.365583270788193	-0.199674710631371	-21.9541473388672	-0.00522560812532902	-0.00295288790948689	-0.00327756232582033	-0.00425158534198999
1777	0.365583270788193	-0.199674710631371	-21.7593441009521	0.00678734155371785	-0.000680167751852423	0.00256657530553639	-0.00457625929266214
1778	-0.933113992214203	0.774348258972168	-21.4346694946289	0.00938473641872406	0.000943203864153475	-0.00197886489331722	-0.0110697457566857
1779	0.365583270788193	0.124999612569809	-21.6294727325439	0.0022419011220336	-3.08191010844894e-05	0.00386527273803949	-0.00684897974133492
1780	-1.58246266841888	0.449673920869827	-21.8892135620117	-0.00392691092565656	0.00354059832170606	-0.000680167751852423	-0.00522560812532902
1781	-1.58246266841888	0.774348258972168	-21.9541473388672	-0.00197886489331722	0.00483929552137852	-0.00652430532500148	-0.00847235135734081
1782	-2.23181128501892	0.774348258972168	-21.8242778778076	-0.000355493422830477	0.00256657530553639	0.000943203864153475	-0.00327756232582033
1783	-0.933113992214203	0.774348258972168	-21.8242778778076	0.0207483377307653	0.00906006153672934	0.00386527273803949	-0.00555028254166245
1784	-2.88115978240967	0.774348258972168	-21.4996032714844	-0.00782300252467394	0.0116574559360743	0.0022419011220336	-0.0117190945893526
1785	-0.283765345811844	-0.52434903383255	-21.3048000335693	-0.0110697457566857	0.00354059832170606	-0.00392691092565656	-0.00197886489331722
1786	-2.88115978240967	0.449673920869827	-22.0190830230713	-0.021459324285388	0.000943203864153475	-0.00490093370899558	-0.0026282137259841
1787	-0.933113992214203	-0.52434903383255	-21.6294727325439	-0.0113944197073579	0.00191722682211548	0.000293855206109583	-0.00295288790948689
1788	-2.88115978240967	1.09902250766754	-21.6294727325439	-0.000355493422830477	-0.000680167751852423	0.00191722682211548	-0.00132951640989631
1789	-2.23181128501892	-0.52434903383255	-21.4996032714844	-0.00522560812532902	0.00321592413820326	-0.00327756232582033	-0.00327756232582033
1790	-2.88115978240967	-0.199674710631371	-21.4996032714844	-0.00197886489331722	-0.0026282137259841	-0.000680167751852423	0.000293855206109583
1791	-0.283765345811844	0.124999612569809	-21.0450592041016	-0.0188619289547205	-0.00295288790948689	-0.00425158534198999	0.00289124972186983
1792	-1.58246266841888	0.124999612569809	-21.7593441009521	0.0188002903014421	0.00354059832170606	-0.000680167751852423	0.00548864435404539
1793	-0.933113992214203	-0.199674710631371	-21.7593441009521	-0.0156151866540313	0.00354059832170606	-0.00912170019000769	-0.00100484199356288
1794	-1.58246266841888	1.09902250766754	-21.8242778778076	-0.00100484199356288	-0.000355493422830477	-0.00555028254166245	-0.0026282137259841
1795	-0.283765345811844	-0.52434903383255	-21.5645389556885	0.00126787810586393	0.00970941036939621	-0.00425158534198999	-0.00652430532500148
1796	-0.933113992214203	-0.199674710631371	-21.5645389556885	0.00516396993771195	0.00289124972186983	-0.00522560812532902	-0.000680167751852423
1797	-2.23181128501892	0.449673920869827	-21.3048000335693	-0.00197886489331722	0.00483929552137852	-0.00717365415766835	0.0022419011220336
1798	0.365583270788193	-0.52434903383255	-21.3697338104248	-3.08191010844894e-05	0.00126787810586393	-0.00132951640989631	-0.00619963090866804
1799	0.365583270788193	-0.52434903383255	-21.6294727325439	-0.00230353930965066	0.00289124972186983	-0.00230353930965066	0.0022419011220336
1800	-1.58246266841888	0.449673920869827	-21.8892135620117	-0.00587495695799589	-0.00197886489331722	0.00548864435404539	0.00646266713738441
1801	-1.58246266841888	1.09902250766754	-21.7593441009521	-0.000355493422830477	0.0022419011220336	-0.00392691092565656	0.00646266713738441
1802	-0.933113992214203	1.09902250766754	-21.6294727325439	0.00289124972186983	0.00289124972186983	-0.0100957229733467	-0.00165419070981443
1803	-0.283765345811844	0.774348258972168	-21.6294727325439	0.0126314787194133	0.00581331877037883	-0.00295288790948689	0.00711201597005129
1804	-0.283765345811844	0.449673920869827	-21.7593441009521	-0.00879702530801296	0.00516396993771195	-0.00327756232582033	-3.08191010844894e-05
1805	0.365583270788193	0.449673920869827	-21.9541473388672	-3.08191010844894e-05	0.00191722682211548	-0.00230353930965066	0.00418994715437293
1806	-0.283765345811844	0.124999612569809	-21.8892135620117	-0.00100484199356288	-0.00230353930965066	-0.00165419070981443	0.0022419011220336
1807	-0.283765345811844	1.4236968755722	-22.2788219451904	0.00808603875339031	0.000293855206109583	-0.00847235135734081	0.000293855206109583
1808	-0.283765345811844	1.09902250766754	-21.8242778778076	0.0210730116814375	0.000293855206109583	-0.00912170019000769	-3.08191010844894e-05
1809	0.365583270788193	0.124999612569809	-21.5645389556885	0.0123068047687411	0.00483929552137852	-0.00295288790948689	0.00418994715437293
1810	1.66428053379059	-0.52434903383255	-22.0190830230713	-0.00684897974133492	-0.00100484199356288	-0.0123684434220195	0.00581331877037883
1811	0.365583270788193	0.449673920869827	-22.2138862609863	-0.00100484199356288	-0.00327756232582033	-0.00522560812532902	0.00386527273803949
1812	-0.283765345811844	-0.849023342132568	-22.1489524841309	0.00581331877037883	-0.00652430532500148	-0.00295288790948689	0.00743668992072344
1813	1.01493191719055	0.124999612569809	-21.8892135620117	-0.00327756232582033	0.000943203864153475	0.000618529506027699	-0.000355493422830477
1814	0.365583270788193	-0.849023342132568	-21.3048000335693	-0.00132951640989631	0.00159255252219737	0.00354059832170606	0.00418994715437293
1815	-0.283765345811844	-0.52434903383255	-21.5645389556885	0.000943203864153475	0.00354059832170606	-0.00587495695799589	0.0100340843200684
1816	-0.933113992214203	-0.199674710631371	-21.694408416748	0.0106834331527352	-0.00522560812532902	-0.00327756232582033	0.00516396993771195
1817	-1.58246266841888	0.124999612569809	-21.9541473388672	0.00126787810586393	0.00256657530553639	-0.00684897974133492	0.00159255252219737
1818	-0.283765345811844	-0.849023342132568	-21.694408416748	0.00386527273803949	0.00548864435404539	-0.0136671401560307	-3.08191010844894e-05
1819	0.365583270788193	0.449673920869827	-21.8892135620117	0.0022419011220336	-0.00197886489331722	0.00581331877037883	0.00191722682211548
1820	-0.933113992214203	0.449673920869827	-21.7593441009521	-0.00392691092565656	0.00386527273803949	0.00418994715437293	0.00386527273803949
1821	-0.283765345811844	-0.52434903383255	-21.2398643493652	0.0132808275520802	-0.000355493422830477	-0.00490093370899558	-0.000680167751852423
1822	-0.283765345811844	-0.199674710631371	-21.5645389556885	0.00191722682211548	-0.000680167751852423	-0.00555028254166245	0.00386527273803949
1823	-0.283765345811844	-0.52434903383255	-21.7593441009521	0.0295145437121391	0.000293855206109583	-0.00392691092565656	0.00191722682211548
1824	-1.58246266841888	0.774348258972168	-21.8892135620117	0.0220470335334539	0.00354059832170606	0.00841071270406246	0.000943203864153475
1825	-0.933113992214203	0.774348258972168	-21.8242778778076	0.0165275707840919	-0.000355493422830477	0.00256657530553639	0.00548864435404539
1826	-0.933113992214203	-0.849023342132568	-21.5645389556885	-0.0143164889886975	-0.00100484199356288	-0.00555028254166245	0.00256657530553639
1827	-0.933113992214203	-0.849023342132568	-21.3048000335693	-0.00327756232582033	-0.00555028254166245	-0.00132951640989631	0.00191722682211548
1828	0.365583270788193	-0.849023342132568	-21.1749286651611	0.01847561635077	-0.00295288790948689	0.00516396993771195	-0.000680167751852423
1829	1.01493191719055	-1.82304632663727	-21.8892135620117	-0.000680167751852423	-0.00230353930965066	0.00354059832170606	0.00191722682211548
1830	-2.23181128501892	-0.52434903383255	-22.0840167999268	-0.00197886489331722	-0.00457625929266214	0.00289124972186983	-0.00522560812532902
1831	-1.58246266841888	-1.17369759082794	-21.7593441009521	-0.0185372550040483	-0.0175632312893867	-0.0100957229733467	0.00516396993771195
1832	-0.933113992214203	-0.849023342132568	-21.8242778778076	0.00906006153672934	-0.00522560812532902	0.0022419011220336	-0.00522560812532902
1833	-0.933113992214203	0.124999612569809	-21.6294727325439	-0.00230353930965066	-0.00490093370899558	-0.00197886489331722	0.00711201597005129
1834	1.01493191719055	-1.4983719587326	-21.4346694946289	-0.00132951640989631	-0.00392691092565656	0.00808603875339031	0.00386527273803949
1835	0.365583270788193	-0.849023342132568	-21.4346694946289	0.0149041991680861	-0.00425158534198999	-0.00522560812532902	0.00776136433705688
1836	-0.283765345811844	-0.52434903383255	-21.4346694946289	0.0100340843200684	-0.00749832857400179	-3.08191010844894e-05	0.0022419011220336
1837	-1.58246266841888	0.449673920869827	-21.4996032714844	0.00516396993771195	-0.00197886489331722	0.0022419011220336	0.00289124972186983
1838	1.66428053379059	-0.849023342132568	-21.2398643493652	0.00289124972186983	0.000293855206109583	-0.00944637414067984	-0.00230353930965066
1839	-1.58246266841888	1.09902250766754	-21.4346694946289	-0.0136671401560307	0.00191722682211548	-0.00132951640989631	-0.00165419070981443
1840	-0.933113992214203	-0.199674710631371	-21.0450592041016	0.0152288740500808	-0.00425158534198999	-0.00490093370899558	0.00548864435404539
1841	-0.283765345811844	-0.199674710631371	-21.7593441009521	-0.00100484199356288	-0.000680167751852423	-0.00782300252467394	-0.00295288790948689
1842	-0.283765345811844	-0.52434903383255	-21.6294727325439	0.00289124972186983	0.000618529506027699	-0.00912170019000769	-0.00197886489331722
1843	0.365583270788193	-0.52434903383255	-21.4346694946289	-0.000355493422830477	0.00321592413820326	0.00808603875339031	-0.00457625929266214
1844	-1.58246266841888	0.124999612569809	-21.4346694946289	0.00386527273803949	0.00841071270406246	0.0126314787194133	0.000293855206109583
1845	-2.23181128501892	0.449673920869827	-21.7593441009521	-0.00425158534198999	-0.00165419070981443	0.0022419011220336	-0.00100484199356288
1846	-0.933113992214203	-0.52434903383255	-21.3697338104248	-0.00555028254166245	0.00126787810586393	0.00841071270406246	0.00256657530553639
1847	-2.88115978240967	0.449673920869827	-22.0840167999268	-0.00749832857400179	0.00418994715437293	-0.00327756232582033	0.00289124972186983
1848	-1.58246266841888	-0.52434903383255	-21.6294727325439	0.000943203864153475	-0.000680167751852423	-0.00652430532500148	0.00191722682211548
1849	-2.23181128501892	0.449673920869827	-21.9541473388672	-0.0172385573387146	-0.00132951640989631	0.000943203864153475	0.00256657530553639
1850	-4.17985725402832	0.774348258972168	-21.7593441009521	-0.0156151866540313	0.00451462110504508	0.000293855206109583	0.00711201597005129
1851	-2.23181128501892	-0.199674710631371	-21.4346694946289	-0.0159398596733809	-0.00555028254166245	-0.0130177913233638	0.00126787810586393
1852	-2.23181128501892	1.09902250766754	-21.4346694946289	0.0132808275520802	-0.00197886489331722	-0.000355493422830477	0.00906006153672934
1853	-2.23181128501892	0.774348258972168	-21.8242778778076	0.00321592413820326	0.00548864435404539	-0.00522560812532902	0.00678734155371785
1854	0.365583270788193	-0.199674710631371	-21.7593441009521	0.0252937767654657	0.00711201597005129	0.00711201597005129	0.00483929552137852
1855	0.365583270788193	0.124999612569809	-21.694408416748	0.0123068047687411	0.000618529506027699	-0.0100957229733467	0.00581331877037883
1856	0.365583270788193	-0.199674710631371	-21.8892135620117	-0.00490093370899558	-0.00295288790948689	-0.000680167751852423	0.00548864435404539
1857	1.01493191719055	-0.849023342132568	-21.4346694946289	0.0175015944987535	-0.00100484199356288	-0.00457625929266214	0.00613799272105098
1858	0.365583270788193	0.449673920869827	-21.6294727325439	0.00386527273803949	0.00516396993771195	-0.000680167751852423	0.00386527273803949
1859	-0.933113992214203	0.449673920869827	-21.7593441009521	-0.0201606266200542	-0.00619963090866804	0.00548864435404539	0.00516396993771195
1860	0.365583270788193	-0.849023342132568	-21.8242778778076	0.00354059832170606	-0.00132951640989631	0.0022419011220336	0.00256657530553639
1861	0.365583270788193	0.124999612569809	-21.7593441009521	0.000943203864153475	-0.00327756232582033	-0.00490093370899558	0.0181509424000978
1862	0.365583270788193	-0.52434903383255	-21.7593441009521	0.0175015944987535	0.00256657530553639	-0.00425158534198999	0.00841071270406246
1863	1.01493191719055	-0.52434903383255	-21.7593441009521	0.00483929552137852	0.00354059832170606	0.00483929552137852	0.0213976856321096
1864	1.01493191719055	-0.199674710631371	-21.4996032714844	0.0123068047687411	0.00711201597005129	-0.00522560812532902	-0.00295288790948689
1865	-0.933113992214203	0.449673920869827	-21.8242778778076	-0.0175632312893867	0.0022419011220336	0.00483929552137852	0.00711201597005129
1866	1.66428053379059	-0.52434903383255	-21.7593441009521	0.00841071270406246	-0.00132951640989631	-0.00132951640989631	0.00938473641872406
1867	-0.283765345811844	0.124999612569809	-21.694408416748	0.00938473641872406	-0.00165419070981443	-0.0026282137259841	0.0022419011220336
1868	1.66428053379059	-0.849023342132568	-21.9541473388672	0.0149041991680861	0.00516396993771195	-0.00100484199356288	-0.00165419070981443
1869	-0.283765345811844	1.4236968755722	-21.7593441009521	0.0230210572481155	0.00678734155371785	-0.00555028254166245	0.00906006153672934
1870	-0.933113992214203	0.124999612569809	-21.8242778778076	-0.0159398596733809	0.00256657530553639	-0.00944637414067984	-0.00327756232582033
1871	-1.58246266841888	0.774348258972168	-21.7593441009521	-0.00230353930965066	-0.00392691092565656	-0.00327756232582033	0.0233457311987877
1872	-0.933113992214203	0.774348258972168	-22.0190830230713	0.0132808275520802	0.00386527273803949	-0.00619963090866804	-0.00587495695799589
1873	-1.58246266841888	1.4236968755722	-21.9541473388672	0.0022419011220336	0.00126787810586393	0.000293855206109583	0.00159255252219737
1874	-0.283765345811844	0.124999612569809	-21.5645389556885	-0.028926832601428	0.000618529506027699	0.00418994715437293	0.00256657530553639
1875	-1.58246266841888	0.449673920869827	-21.8892135620117	-0.00717365415766835	0.00808603875339031	0.00613799272105098	0.00256657530553639
1876	-0.933113992214203	0.449673920869827	-21.6294727325439	-0.0143164889886975	-0.00652430532500148	0.00191722682211548	0.00289124972186983
1877	0.365583270788193	-0.849023342132568	-21.3697338104248	0.0243197549134493	-0.0100957229733467	-0.00977104809135199	-0.00587495695799589
1878	-1.58246266841888	0.774348258972168	-21.8242778778076	-0.000355493422830477	0.00483929552137852	-0.0026282137259841	-0.000680167751852423
1879	0.365583270788193	-0.849023342132568	-21.7593441009521	-0.00327756232582033	0.00841071270406246	-0.00230353930965066	0.00289124972186983
1880	0.365583270788193	-0.199674710631371	-21.6294727325439	-0.0146411629393697	0.00159255252219737	0.00516396993771195	-0.00132951640989631
1881	0.365583270788193	-0.849023342132568	-21.9541473388672	0.00321592413820326	-0.00197886489331722	-0.00555028254166245	0.00191722682211548
1882	-0.283765345811844	-0.52434903383255	-21.4346694946289	0.00841071270406246	-0.00230353930965066	0.00516396993771195	-0.00425158534198999
1883	0.365583270788193	-1.4983719587326	-21.4996032714844	-0.00619963090866804	-0.00717365415766835	-0.00197886489331722	-0.00165419070981443
1884	0.365583270788193	-1.17369759082794	-21.4996032714844	0.01847561635077	0.00678734155371785	-3.08191010844894e-05	-0.00749832857400179
1885	1.01493191719055	-1.4983719587326	-21.7593441009521	-0.00847235135734081	-0.00619963090866804	-0.000355493422830477	-0.00847235135734081
1886	1.01493191719055	-1.17369759082794	-21.8892135620117	-0.0139918150380254	-0.00977104809135199	-0.00392691092565656	-0.00684897974133492
1887	0.365583270788193	-1.82304632663727	-21.6294727325439	0.00548864435404539	-0.0107450718060136	-0.0026282137259841	-0.00197886489331722
1888	-0.283765345811844	-0.849023342132568	-21.8892135620117	0.0145795252174139	-0.00165419070981443	0.000618529506027699	-0.00847235135734081
1889	-2.88115978240967	-0.52434903383255	-21.3048000335693	0.00354059832170606	-0.00360223650932312	0.00613799272105098	-0.00522560812532902
1890	-1.58246266841888	-0.199674710631371	-21.6294727325439	0.00776136433705688	-0.00587495695799589	-0.00522560812532902	-0.00555028254166245
1891	-0.933113992214203	-1.17369759082794	-21.4346694946289	-0.00847235135734081	-0.00490093370899558	-0.00717365415766835	-0.00457625929266214
1892	-0.283765345811844	-0.52434903383255	-21.5645389556885	0.00711201597005129	-0.0026282137259841	-0.00944637414067984	0.000293855206109583
1893	-2.23181128501892	-0.199674710631371	-21.7593441009521	-0.00684897974133492	-0.00295288790948689	-0.00944637414067984	-0.00360223650932312
1894	-0.933113992214203	0.774348258972168	-21.8892135620117	-0.00132951640989631	0.00938473641872406	0.00126787810586393	0.00743668992072344
1895	-2.23181128501892	0.449673920869827	-21.6294727325439	0.000293855206109583	0.00418994715437293	-0.00165419070981443	-0.00100484199356288
1896	1.01493191719055	0.449673920869827	-21.694408416748	-0.00132951640989631	-0.00847235135734081	-0.00814767740666866	0.000618529506027699
1897	-0.283765345811844	-0.52434903383255	-21.694408416748	0.00354059832170606	-0.00132951640989631	-0.00360223650932312	-0.00652430532500148
1898	-0.933113992214203	0.449673920869827	-21.7593441009521	-0.00782300252467394	0.00451462110504508	-0.00392691092565656	-0.00100484199356288
1899	0.365583270788193	0.124999612569809	-21.6294727325439	0.00126787810586393	0.00581331877037883	-0.00587495695799589	-0.00197886489331722
1900	-0.933113992214203	0.124999612569809	-21.5645389556885	-0.0026282137259841	0.00418994715437293	0.00126787810586393	0.0022419011220336
1901	-2.88115978240967	1.09902250766754	-21.4996032714844	-0.0143164889886975	-0.00587495695799589	-0.00457625929266214	0.00548864435404539
1902	-2.88115978240967	0.449673920869827	-21.4346694946289	0.01100810803473	0.00191722682211548	-0.00490093370899558	0.00126787810586393
1903	-3.53050851821899	1.09902250766754	-22.0840167999268	0.00256657530553639	0.00581331877037883	-0.000355493422830477	-0.00197886489331722
1904	-4.82920598983765	0.449673920869827	-21.8242778778076	-0.00944637414067984	-0.0026282137259841	-0.00619963090866804	0.00126787810586393
1905	-2.88115978240967	0.449673920869827	-21.9541473388672	-0.00847235135734081	-0.00165419070981443	-0.00555028254166245	0.00581331877037883
1906	-3.53050851821899	-0.52434903383255	-21.4996032714844	-0.00782300252467394	-0.00295288790948689	0.00418994715437293	0.00581331877037883
1907	-3.53050851821899	0.449673920869827	-21.694408416748	0.0262678004801273	0.00256657530553639	-0.0143164889886975	-3.08191010844894e-05
1908	-1.58246266841888	-0.199674710631371	-21.2398643493652	0.00646266713738441	0.00289124972186983	-0.00197886489331722	-0.00457625929266214
1909	-0.933113992214203	0.774348258972168	-21.8892135620117	0.00451462110504508	0.00256657530553639	-0.00425158534198999	0.000618529506027699
1910	-2.23181128501892	0.774348258972168	-22.0840167999268	-0.0136671401560307	0.00451462110504508	0.00386527273803949	0.00126787810586393
1911	-1.58246266841888	0.449673920869827	-21.8892135620117	-0.0156151866540313	0.000618529506027699	-0.0026282137259841	0.00776136433705688
1912	-1.58246266841888	0.774348258972168	-21.9541473388672	-0.00165419070981443	-0.00327756232582033	-0.0026282137259841	-0.00522560812532902
1913	1.01493191719055	-0.52434903383255	-21.4996032714844	0.00646266713738441	0.00354059832170606	-0.00587495695799589	-0.00295288790948689
1914	-0.283765345811844	-0.199674710631371	-21.3048000335693	-0.00197886489331722	-0.00457625929266214	0.000943203864153475	-0.0130177913233638
1915	-0.933113992214203	0.774348258972168	-21.6294727325439	0.0175015944987535	0.00126787810586393	-0.00944637414067984	0.000293855206109583
1916	-0.933113992214203	0.774348258972168	-22.0840167999268	0.00873538758605719	-0.00295288790948689	-0.00879702530801296	-0.00684897974133492
1917	0.365583270788193	0.124999612569809	-22.0190830230713	-0.00100484199356288	-0.000355493422830477	-0.00717365415766835	-0.00782300252467394
1918	-0.283765345811844	0.124999612569809	-21.694408416748	0.00159255252219737	0.00808603875339031	0.00516396993771195	-0.00684897974133492
1919	0.365583270788193	-0.52434903383255	-21.8242778778076	-0.00457625929266214	0.00289124972186983	-0.0123684434220195	-0.00295288790948689
1920	-0.933113992214203	1.09902250766754	-21.8242778778076	-0.00327756232582033	0.000943203864153475	-0.00165419070981443	-0.00717365415766835
1921	-0.283765345811844	-0.52434903383255	-21.4346694946289	-0.00977104809135199	-0.00132951640989631	-0.0117190945893526	0.00678734155371785
1922	1.01493191719055	-0.52434903383255	-21.9541473388672	-0.00230353930965066	-0.00522560812532902	0.00548864435404539	-0.00782300252467394
1923	0.365583270788193	-0.199674710631371	-21.6294727325439	0.00256657530553639	0.000293855206109583	-0.000680167751852423	-0.00230353930965066
1924	0.365583270788193	-0.199674710631371	-21.6294727325439	-0.00132951640989631	-0.00132951640989631	0.00126787810586393	-0.00327756232582033
1925	-0.933113992214203	0.124999612569809	-21.694408416748	-0.00619963090866804	0.00548864435404539	-0.00360223650932312	0.00386527273803949
1926	-0.283765345811844	0.774348258972168	-22.0190830230713	-0.00100484199356288	-0.00327756232582033	-0.00879702530801296	0.000618529506027699
1927	-0.283765345811844	-0.199674710631371	-21.4346694946289	0.00906006153672934	-0.000680167751852423	-0.00587495695799589	0.000618529506027699
1928	-0.283765345811844	0.449673920869827	-22.0840167999268	-0.000680167751852423	0.00159255252219737	-0.00717365415766835	0.00191722682211548
1929	-0.283765345811844	0.449673920869827	-21.8892135620117	0.00321592413820326	0.00483929552137852	0.000293855206109583	-0.00132951640989631
1930	-0.933113992214203	0.124999612569809	-21.8242778778076	0.0022419011220336	0.00386527273803949	-3.08191010844894e-05	0.00418994715437293
1931	-1.58246266841888	1.4236968755722	-21.9541473388672	-0.00847235135734081	-0.0026282137259841	-0.00587495695799589	-0.00392691092565656
1932	-0.283765345811844	0.774348258972168	-21.8242778778076	-0.00197886489331722	-0.00197886489331722	-0.00197886489331722	-0.00392691092565656
1933	0.365583270788193	0.124999612569809	-21.4996032714844	0.00906006153672934	-0.000355493422830477	-0.00392691092565656	-0.00587495695799589
1934	0.365583270788193	-0.199674710631371	-21.7593441009521	0.00191722682211548	0.000943203864153475	-0.00100484199356288	-0.00652430532500148
1935	0.365583270788193	-0.199674710631371	-21.8242778778076	-0.00847235135734081	0.000618529506027699	0.00321592413820326	-0.00684897974133492
1936	0.365583270788193	-0.849023342132568	-21.6294727325439	-0.00230353930965066	-0.00100484199356288	0.0022419011220336	-0.000355493422830477
1937	-1.58246266841888	0.774348258972168	-21.8892135620117	-0.00165419070981443	-0.000680167751852423	-0.00327756232582033	-0.00165419070981443
1938	-0.283765345811844	-0.849023342132568	-21.4996032714844	0.00743668992072344	0.00938473641872406	0.0022419011220336	-0.00392691092565656
1939	-0.283765345811844	-0.849023342132568	-21.694408416748	0.00256657530553639	-3.08191010844894e-05	0.00159255252219737	0.000293855206109583
1940	-1.58246266841888	0.124999612569809	-21.3697338104248	0.00483929552137852	0.0022419011220336	0.00873538758605719	-0.00132951640989631
1941	-1.58246266841888	-0.52434903383255	-22.0190830230713	-0.00165419070981443	-0.00392691092565656	-0.00555028254166245	-0.00230353930965066
1942	-0.933113992214203	-0.849023342132568	-21.8242778778076	0.00126787810586393	-0.00132951640989631	0.0022419011220336	-0.00165419070981443
1943	-0.283765345811844	-1.17369759082794	-21.9541473388672	0.00289124972186983	-0.0026282137259841	0.00354059832170606	-0.00360223650932312
1944	-0.933113992214203	-0.52434903383255	-21.8892135620117	-0.000680167751852423	-3.08191010844894e-05	0.0022419011220336	0.00581331877037883
1945	1.01493191719055	-1.4983719587326	-21.4996032714844	0.0022419011220336	-0.00360223650932312	0.000618529506027699	0.00581331877037883
1946	0.365583270788193	-1.4983719587326	-21.3697338104248	-0.00522560812532902	-0.0113944197073579	-0.00814767740666866	-0.00100484199356288
1947	1.01493191719055	-0.52434903383255	-21.8892135620117	0.00191722682211548	-0.00165419070981443	-0.00327756232582033	0.00159255252219737
1948	1.01493191719055	-1.17369759082794	-21.8242778778076	0.00808603875339031	0.00126787810586393	0.000618529506027699	-0.00587495695799589
1949	1.01493191719055	-0.52434903383255	-21.8892135620117	-0.00295288790948689	0.000618529506027699	0.00256657530553639	0.00581331877037883
1950	-1.58246266841888	0.449673920869827	-21.8892135620117	-0.00360223650932312	0.00548864435404539	-0.0026282137259841	-0.00912170019000769
1951	-2.88115978240967	0.449673920869827	-21.694408416748	-0.00295288790948689	-0.00587495695799589	-0.00652430532500148	0.00126787810586393
1952	-1.58246266841888	0.774348258972168	-21.4996032714844	0.00289124972186983	-0.00132951640989631	-0.00132951640989631	-0.00360223650932312
1953	-1.58246266841888	0.124999612569809	-21.7593441009521	0.00191722682211548	0.00678734155371785	0.00289124972186983	-0.00295288790948689
1954	-0.283765345811844	0.774348258972168	-21.9541473388672	0.00386527273803949	0.00678734155371785	0.00711201597005129	-0.00327756232582033
1955	0.365583270788193	-0.52434903383255	-21.6294727325439	0.00743668992072344	0.0022419011220336	0.00418994715437293	-0.00392691092565656
1956	1.01493191719055	-0.199674710631371	-21.5645389556885	0.011982130818069	-0.00360223650932312	-0.00457625929266214	0.0022419011220336
1957	-2.23181128501892	0.449673920869827	-21.7593441009521	-0.00782300252467394	0.0103587592020631	-0.00749832857400179	0.00548864435404539
1958	0.365583270788193	-0.52434903383255	-21.3697338104248	-0.00392691092565656	0.00451462110504508	-0.00392691092565656	-0.00814767740666866
1959	-2.23181128501892	0.774348258972168	-21.6294727325439	0.00808603875339031	-0.00165419070981443	-0.000355493422830477	0.00126787810586393
1960	-2.23181128501892	0.449673920869827	-21.8892135620117	-0.00392691092565656	-0.00490093370899558	0.00386527273803949	0.00646266713738441
1961	-3.53050851821899	-0.199674710631371	-21.4996032714844	0.00289124972186983	0.00191722682211548	-0.00587495695799589	0.00126787810586393
1962	-1.58246266841888	0.124999612569809	-21.4996032714844	-0.00425158534198999	0.00678734155371785	-0.00749832857400179	0.00386527273803949
1963	-3.53050851821899	0.774348258972168	-21.4996032714844	0.0152288740500808	-0.00295288790948689	-0.00717365415766835	-0.00165419070981443
1964	-2.88115978240967	0.774348258972168	-21.3697338104248	-0.0117190945893526	0.00289124972186983	-0.00100484199356288	0.00581331877037883
1965	-4.17985725402832	1.09902250766754	-21.3048000335693	-0.0100957229733467	0.00678734155371785	0.000293855206109583	0.00548864435404539
1966	-0.933113992214203	-0.849023342132568	-21.3048000335693	0.000293855206109583	-0.00360223650932312	-0.00555028254166245	0.00743668992072344
1967	-2.23181128501892	1.09902250766754	-22.0190830230713	0.0210730116814375	-0.00327756232582033	0.00354059832170606	0.000293855206109583
1968	-0.283765345811844	-0.52434903383255	-21.5645389556885	0.0123068047687411	0.00126787810586393	-0.00522560812532902	0.00873538758605719
1969	-1.58246266841888	0.774348258972168	-21.8242778778076	-0.00197886489331722	0.00646266713738441	-0.000680167751852423	0.00386527273803949
1970	-2.88115978240967	0.449673920869827	-21.6294727325439	-0.00684897974133492	0.00646266713738441	0.00321592413820326	-0.00165419070981443
1971	-0.933113992214203	0.774348258972168	-21.4346694946289	0.00126787810586393	-0.00652430532500148	-0.00165419070981443	0.00354059832170606
1972	-1.58246266841888	0.449673920869827	-21.8892135620117	0.00386527273803949	-0.00652430532500148	-0.00587495695799589	0.000293855206109583
1973	-0.283765345811844	0.449673920869827	-21.8242778778076	0.00808603875339031	-0.000355493422830477	0.00191722682211548	0.00256657530553639
1974	-1.58246266841888	0.449673920869827	-21.8892135620117	0.0100340843200684	0.00548864435404539	0.00289124972186983	0.00711201597005129
1975	1.01493191719055	0.449673920869827	-21.5645389556885	0.0100340843200684	0.00191722682211548	-0.00619963090866804	-0.00132951640989631
1976	0.365583270788193	-0.199674710631371	-21.3697338104248	-0.00295288790948689	0.0022419011220336	0.00451462110504508	0.0100340843200684
1977	-0.283765345811844	0.449673920869827	-21.0450592041016	-0.00490093370899558	-0.00100484199356288	-0.00100484199356288	0.0022419011220336
1978	1.01493191719055	-0.199674710631371	-21.2398643493652	0.0152288740500808	0.00808603875339031	-0.00230353930965066	-0.00295288790948689
1979	-0.933113992214203	0.449673920869827	-21.9541473388672	-0.00587495695799589	-0.00295288790948689	-0.00100484199356288	-0.00132951640989631
1980	-2.23181128501892	0.124999612569809	-21.8242778778076	-0.00100484199356288	0.00711201597005129	-0.00100484199356288	-0.00457625929266214
1981	0.365583270788193	-0.849023342132568	-21.694408416748	-3.08191010844894e-05	0.000618529506027699	-0.00555028254166245	-0.0026282137259841
1982	0.365583270788193	-0.199674710631371	-21.8892135620117	-0.00230353930965066	-0.00327756232582033	-0.00295288790948689	-0.00717365415766835
1983	0.365583270788193	-0.199674710631371	-21.3697338104248	0.00906006153672934	0.00743668992072344	0.00678734155371785	-0.00132951640989631
1984	-0.933113992214203	0.449673920869827	-21.5645389556885	0.0210730116814375	0.00906006153672934	-0.000680167751852423	-0.00425158534198999
1985	-2.88115978240967	1.09902250766754	-21.8892135620117	-0.000355493422830477	0.00516396993771195	-3.08191010844894e-05	-0.00425158534198999
1986	0.365583270788193	-0.199674710631371	-22.0840167999268	-3.08191010844894e-05	-3.08191010844894e-05	-0.00457625929266214	0.000943203864153475
1987	-0.283765345811844	0.449673920869827	-21.694408416748	-0.00360223650932312	-0.00457625929266214	-0.00165419070981443	-0.00490093370899558
1988	0.365583270788193	-0.52434903383255	-21.694408416748	-0.00847235135734081	0.00516396993771195	0.00159255252219737	0.00646266713738441
1989	-2.23181128501892	0.449673920869827	-21.8242778778076	0.0136055024340749	-0.00100484199356288	-0.00100484199356288	-0.00392691092565656
1990	0.365583270788193	0.449673920869827	-21.4996032714844	-0.0221086721867323	0.000293855206109583	-0.00197886489331722	0.000293855206109583
1991	-1.58246266841888	0.124999612569809	-21.3048000335693	0.012956153601408	-0.00230353930965066	-0.000355493422830477	0.000618529506027699
1992	-0.283765345811844	0.124999612569809	-21.4996032714844	0.0226963832974434	0.00581331877037883	-0.00717365415766835	-0.00197886489331722
1993	-0.933113992214203	0.449673920869827	-21.6294727325439	0.0181509424000978	0.00451462110504508	0.00581331877037883	0.00548864435404539
1994	-0.933113992214203	0.449673920869827	-21.6294727325439	-0.00392691092565656	0.00418994715437293	-0.00457625929266214	-0.000680167751852423
1995	-1.58246266841888	0.774348258972168	-21.4996032714844	-0.00587495695799589	-0.00327756232582033	-0.00425158534198999	0.00418994715437293
1996	1.01493191719055	-0.849023342132568	-21.6294727325439	0.0126314787194133	-0.00392691092565656	0.00483929552137852	0.00418994715437293
1997	1.01493191719055	-1.17369759082794	-21.4346694946289	0.00451462110504508	-0.00457625929266214	-0.000355493422830477	-0.00295288790948689
1998	0.365583270788193	-0.52434903383255	-21.8892135620117	0.00581331877037883	-0.00327756232582033	-0.00360223650932312	-0.00230353930965066
1999	-1.58246266841888	-0.199674710631371	-22.0190830230713	0.0145795252174139	0.00516396993771195	0.00483929552137852	0.00386527273803949
2000	0.365583270788193	-1.82304632663727	-21.1749286651611	-0.0172385573387146	-0.00100484199356288	-0.0026282137259841	-0.00132951640989631
[truncated: 6,360 more rows]
