# Supplementary material for: Precise instruction and consideration of the vertical and horizontal force component increases validity and reliability of the 90:20 Isometric Posterior Chain Test
Source: PLoS One. 2024 Oct 28;19(10):e0312843. doi: 10.1371/journal.pone.0312843 (PMC11515970; doi:10.1371/journal.pone.0312843)
Supplement: S1 File — (ZIP) [file pone.0312843.s001.zip › S1_Raw_Data/M1_P07_iso_3.csv]

1	0.365583270788193	-0.199674710631371	-21.9541473388672	0.00646266713738441	0.00906006153672934	-0.000355493422830477	0.00386527273803949
2	-1.58246266841888	0.124999612569809	-21.6294727325439	-0.00425158534198999	0.00613799272105098	-0.00197886489331722	0.00321592413820326
3	-0.933113992214203	-0.849023342132568	-21.3048000335693	-0.00814767740666866	-0.000355493422830477	-0.00457625929266214	0.00678734155371785
4	-2.23181128501892	0.124999612569809	-21.694408416748	-0.00197886489331722	0.00126787810586393	-0.00295288790948689	-0.00522560812532902
5	-0.283765345811844	-0.199674710631371	-21.7593441009521	0.000943203864153475	0.000618529506027699	-0.000355493422830477	-0.00327756232582033
6	-2.23181128501892	0.124999612569809	-21.6294727325439	0.00418994715437293	0.00289124972186983	0.00483929552137852	-0.0104203969240189
7	-0.283765345811844	-0.199674710631371	-21.4346694946289	0.00808603875339031	0.00743668992072344	-0.000680167751852423	-0.00295288790948689
8	0.365583270788193	-0.849023342132568	-21.2398643493652	-0.00782300252467394	-0.000680167751852423	0.0022419011220336	0.0100340843200684
9	-0.283765345811844	-0.849023342132568	-21.3697338104248	-0.0026282137259841	0.00354059832170606	-0.00197886489331722	0.00289124972186983
10	-0.933113992214203	-0.849023342132568	-21.3048000335693	-3.08191010844894e-05	-0.00587495695799589	-0.00522560812532902	-0.00100484199356288
11	1.01493191719055	-1.17369759082794	-21.694408416748	0.00613799272105098	0.00646266713738441	0.00743668992072344	-0.00230353930965066
12	-1.58246266841888	0.124999612569809	-21.8242778778076	0.00289124972186983	0.00808603875339031	0.00256657530553639	-0.00814767740666866
13	0.365583270788193	-0.849023342132568	-21.6294727325439	-0.00814767740666866	-0.00879702530801296	-0.00684897974133492	0.00646266713738441
14	-0.933113992214203	-0.52434903383255	-21.5645389556885	-0.00587495695799589	-0.00555028254166245	0.00906006153672934	-0.000680167751852423
15	1.01493191719055	-1.4983719587326	-21.4996032714844	0.01100810803473	-0.00814767740666866	-0.00490093370899558	0.00873538758605719
16	-0.933113992214203	-0.52434903383255	-21.2398643493652	0.00386527273803949	0.00354059832170606	0.00126787810586393	-0.0026282137259841
17	1.01493191719055	-1.4983719587326	-21.4346694946289	0.000943203864153475	-0.000680167751852423	-3.08191010844894e-05	-0.00360223650932312
18	-0.283765345811844	-1.4983719587326	-21.4996032714844	-0.000680167751852423	-0.0130177913233638	-0.00425158534198999	0.00548864435404539
19	-0.283765345811844	-1.82304632663727	-21.6294727325439	0.00386527273803949	-0.00717365415766835	-0.00684897974133492	-0.00295288790948689
20	-0.283765345811844	-1.4983719587326	-21.5645389556885	0.00743668992072344	-0.00587495695799589	-0.00360223650932312	-0.00230353930965066
21	-0.283765345811844	-1.82304632663727	-21.4346694946289	-0.00879702530801296	-0.00425158534198999	-0.00100484199356288	-0.00652430532500148
22	-0.283765345811844	-1.17369759082794	-21.4346694946289	0.0116574559360743	-0.00100484199356288	-0.0026282137259841	-0.000680167751852423
23	-0.933113992214203	-1.4983719587326	-21.2398643493652	-0.00587495695799589	-0.00522560812532902	-0.0110697457566857	0.00159255252219737
24	-2.23181128501892	-0.199674710631371	-21.4346694946289	0.00418994715437293	-0.00165419070981443	0.00159255252219737	-0.00425158534198999
25	-0.283765345811844	-0.52434903383255	-21.4996032714844	0.00256657530553639	-0.00197886489331722	0.0022419011220336	-0.0026282137259841
26	-1.58246266841888	-0.199674710631371	-21.7593441009521	-0.00944637414067984	0.00548864435404539	-0.000680167751852423	-0.00814767740666866
27	-0.283765345811844	-0.52434903383255	-21.6294727325439	0.00743668992072344	-0.000355493422830477	0.000943203864153475	0.00126787810586393
28	0.365583270788193	-0.849023342132568	-21.5645389556885	-0.00879702530801296	0.0022419011220336	-0.00782300252467394	0.00743668992072344
29	-0.933113992214203	-0.199674710631371	-21.7593441009521	-0.0208099745213985	-0.00392691092565656	0.0022419011220336	0.00516396993771195
30	1.66428053379059	-0.52434903383255	-21.6294727325439	0.00906006153672934	-0.00295288790948689	-0.0026282137259841	0.00191722682211548
31	-0.283765345811844	-0.52434903383255	-21.5645389556885	0.0103587592020631	0.00516396993771195	-0.00230353930965066	-0.000680167751852423
32	-0.933113992214203	-0.849023342132568	-21.4996032714844	-0.0104203969240189	0.00516396993771195	0.00386527273803949	0.00581331877037883
33	-2.23181128501892	-0.199674710631371	-21.694408416748	-0.0026282137259841	-0.00684897974133492	-0.00165419070981443	0.00516396993771195
34	-3.53050851821899	-0.52434903383255	-21.4996032714844	-0.00912170019000769	-0.00132951640989631	-0.0104203969240189	0.00776136433705688
35	-4.17985725402832	0.449673920869827	-21.6294727325439	-0.00782300252467394	0.00289124972186983	-0.000680167751852423	0.00126787810586393
36	-4.17985725402832	0.449673920869827	-21.5645389556885	-0.00717365415766835	0.00354059832170606	-3.08191010844894e-05	0.00354059832170606
37	-1.58246266841888	-0.199674710631371	-21.5645389556885	-0.00652430532500148	0.00711201597005129	0.00613799272105098	0.00321592413820326
38	-2.88115978240967	-0.199674710631371	-21.6294727325439	-0.00749832857400179	-0.000355493422830477	-0.0026282137259841	0.00646266713738441
39	-1.58246266841888	-0.199674710631371	-21.4996032714844	-0.00392691092565656	-0.00652430532500148	0.00256657530553639	-0.00100484199356288
40	-0.933113992214203	0.124999612569809	-21.6294727325439	0.00191722682211548	0.00289124972186983	-0.00555028254166245	-0.000355493422830477
41	-0.933113992214203	-0.52434903383255	-21.1099948883057	0.0252937767654657	0.012956153601408	0.00808603875339031	-0.00360223650932312
42	-0.283765345811844	-0.849023342132568	-21.2398643493652	0.013930176384747	-0.000355493422830477	-0.0113944197073579	0.00256657530553639
43	0.365583270788193	-0.199674710631371	-21.6294727325439	0.0022419011220336	0.000618529506027699	0.00126787810586393	0.00418994715437293
44	-0.283765345811844	-0.849023342132568	-21.5645389556885	-3.08191010844894e-05	0.00808603875339031	-0.00684897974133492	0.00354059832170606
45	-0.283765345811844	0.449673920869827	-21.7593441009521	0.0220470335334539	0.00776136433705688	0.00354059832170606	-0.0026282137259841
46	-0.933113992214203	-0.52434903383255	-21.3697338104248	0.00678734155371785	0.00321592413820326	0.00256657530553639	0.00483929552137852
47	1.66428053379059	-1.4983719587326	-21.2398643493652	0.00711201597005129	0.00191722682211548	0.000618529506027699	-0.00392691092565656
48	-0.933113992214203	0.449673920869827	-21.3048000335693	-0.0117190945893526	0.00289124972186983	0.00289124972186983	0.00483929552137852
49	-0.933113992214203	0.124999612569809	-21.8892135620117	0.00289124972186983	0.00159255252219737	-0.00522560812532902	0.00646266713738441
50	-0.933113992214203	0.774348258972168	-21.8892135620117	0.00613799272105098	-0.00197886489331722	-0.000355493422830477	-0.00132951640989631
51	0.365583270788193	0.124999612569809	-21.5645389556885	0.00743668992072344	0.00678734155371785	-0.0100957229733467	0.00516396993771195
52	-0.283765345811844	-0.199674710631371	-21.6294727325439	0.000618529506027699	0.00418994715437293	-0.00555028254166245	-0.000680167751852423
53	-0.283765345811844	-0.52434903383255	-21.4996032714844	-0.0100957229733467	0.00289124972186983	-0.0026282137259841	0.0116574559360743
54	0.365583270788193	-0.199674710631371	-21.3697338104248	0.00483929552137852	0.00451462110504508	-0.00749832857400179	0.00808603875339031
55	-0.283765345811844	0.449673920869827	-21.694408416748	0.0126314787194133	0.000618529506027699	-0.00100484199356288	0.0113327819854021
56	0.365583270788193	-0.52434903383255	-22.0840167999268	-0.000680167751852423	0.00548864435404539	0.00159255252219737	0.000943203864153475
57	-0.283765345811844	-1.17369759082794	-21.7593441009521	-0.00587495695799589	0.00256657530553639	0.00678734155371785	0.00354059832170606
58	-1.58246266841888	0.449673920869827	-21.8242778778076	0.0126314787194133	-0.00457625929266214	-0.00425158534198999	0.0142548503354192
59	-0.933113992214203	0.774348258972168	-21.9541473388672	0.00808603875339031	0.00126787810586393	-0.00327756232582033	0.00646266713738441
60	-0.933113992214203	0.449673920869827	-21.4996032714844	-0.000680167751852423	-0.00165419070981443	0.00191722682211548	0.00483929552137852
61	-0.283765345811844	-0.52434903383255	-21.2398643493652	0.0113327819854021	0.00581331877037883	-3.08191010844894e-05	0.000618529506027699
62	-0.283765345811844	-0.52434903383255	-21.3697338104248	-0.00327756232582033	0.0022419011220336	0.00548864435404539	0.000293855206109583
63	0.365583270788193	-0.52434903383255	-21.8242778778076	0.0149041991680861	-0.00100484199356288	-0.00684897974133492	-0.000355493422830477
64	1.66428053379059	-0.849023342132568	-21.694408416748	-0.00717365415766835	-0.00555028254166245	-0.00912170019000769	0.000943203864153475
65	-2.23181128501892	0.449673920869827	-21.694408416748	0.00418994715437293	0.00581331877037883	-0.00327756232582033	-3.08191010844894e-05
66	1.01493191719055	-1.4983719587326	-21.4996032714844	-0.00457625929266214	-0.00360223650932312	-0.00522560812532902	-0.00425158534198999
67	-0.283765345811844	-0.849023342132568	-21.3048000335693	0.00646266713738441	-3.08191010844894e-05	0.00743668992072344	-0.00457625929266214
68	-1.58246266841888	0.449673920869827	-21.694408416748	0.0168522447347641	-0.00587495695799589	-0.00619963090866804	0.0022419011220336
69	-2.23181128501892	0.124999612569809	-22.0840167999268	-0.00230353930965066	-0.00749832857400179	-0.00230353930965066	0.00321592413820326
70	-1.58246266841888	-0.52434903383255	-21.8242778778076	0.012956153601408	-0.00522560812532902	-0.00879702530801296	-0.00392691092565656
71	-2.23181128501892	-0.52434903383255	-21.8892135620117	0.0103587592020631	-0.00879702530801296	-0.00197886489331722	0.000943203864153475
72	-0.283765345811844	-1.4983719587326	-21.5645389556885	-0.00847235135734081	-0.00879702530801296	-0.00360223650932312	0.000943203864153475
73	-0.283765345811844	-2.14772057533264	-21.4346694946289	-0.00619963090866804	-0.00717365415766835	0.00516396993771195	0.00646266713738441
74	-0.283765345811844	-1.17369759082794	-21.4996032714844	0.0145795252174139	-0.00652430532500148	-0.00944637414067984	0.000293855206109583
75	-1.58246266841888	-0.199674710631371	-21.694408416748	-0.00295288790948689	-0.000680167751852423	-3.08191010844894e-05	-0.00360223650932312
76	0.365583270788193	-1.4983719587326	-21.4996032714844	0.0168522447347641	0.00354059832170606	0.000618529506027699	-0.00847235135734081
77	0.365583270788193	-0.849023342132568	-21.694408416748	-3.08191010844894e-05	-0.000355493422830477	0.00159255252219737	0.00516396993771195
78	-1.58246266841888	0.449673920869827	-21.4996032714844	0.00386527273803949	-0.00360223650932312	-0.00522560812532902	-0.0026282137259841
79	-0.283765345811844	0.449673920869827	-21.3697338104248	0.00386527273803949	0.00776136433705688	-0.00132951640989631	0.00711201597005129
80	-2.23181128501892	0.774348258972168	-21.2398643493652	0.00159255252219737	0.00646266713738441	0.000618529506027699	0.00516396993771195
81	-0.283765345811844	-0.849023342132568	-21.694408416748	0.0116574559360743	0.00548864435404539	0.00159255252219737	-0.000680167751852423
82	-0.933113992214203	-0.199674710631371	-21.4346694946289	-0.00392691092565656	0.01100810803473	0.00451462110504508	-0.000680167751852423
83	-0.933113992214203	-0.52434903383255	-21.4346694946289	0.000293855206109583	0.00321592413820326	-0.00684897974133492	0.011982130818069
84	-1.58246266841888	-0.52434903383255	-21.694408416748	-0.0110697457566857	0.00354059832170606	-0.00782300252467394	-0.00847235135734081
85	-2.88115978240967	0.774348258972168	-21.7593441009521	-0.00944637414067984	0.00646266713738441	0.000293855206109583	-0.00619963090866804
86	-1.58246266841888	0.124999612569809	-21.4346694946289	-0.0162645354866982	0.00126787810586393	0.00191722682211548	-0.0107450718060136
87	-3.53050851821899	0.449673920869827	-21.5645389556885	-0.00100484199356288	0.00776136433705688	0.000618529506027699	-0.00749832857400179
88	-4.17985725402832	0.774348258972168	-21.8892135620117	-0.0165892094373703	0.00418994715437293	-0.0026282137259841	-0.00587495695799589
89	-4.82920598983765	0.449673920869827	-21.8892135620117	-0.0165892094373703	0.00289124972186983	-0.00197886489331722	0.00451462110504508
90	-3.53050851821899	0.449673920869827	-21.5645389556885	-0.00944637414067984	0.00451462110504508	-3.08191010844894e-05	0.00191722682211548
91	-4.17985725402832	0.449673920869827	-21.5645389556885	-0.0139918150380254	0.0100340843200684	0.00516396993771195	0.00126787810586393
92	-1.58246266841888	-0.52434903383255	-21.8242778778076	-0.00652430532500148	0.0022419011220336	-0.00230353930965066	-0.00100484199356288
93	-0.933113992214203	-0.52434903383255	-21.2398643493652	-0.00619963090866804	-0.00425158534198999	0.00516396993771195	-0.00197886489331722
94	0.365583270788193	-0.849023342132568	-21.4996032714844	-0.0182125810533762	-0.00295288790948689	-0.00944637414067984	0.00711201597005129
95	-2.23181128501892	0.449673920869827	-21.7593441009521	0.01100810803473	0.00159255252219737	-0.000680167751852423	-0.00360223650932312
96	1.01493191719055	-0.52434903383255	-21.8242778778076	0.0132808275520802	0.00354059832170606	-0.00879702530801296	-0.00165419070981443
97	0.365583270788193	0.124999612569809	-21.4996032714844	0.0136055024340749	0.00906006153672934	0.00386527273803949	-0.00132951640989631
98	-0.933113992214203	-0.199674710631371	-21.6294727325439	0.0207483377307653	-0.000355493422830477	-0.00555028254166245	-3.08191010844894e-05
99	-2.23181128501892	1.09902250766754	-21.694408416748	0.00548864435404539	-0.00392691092565656	-0.0130177913233638	-0.00652430532500148
100	-0.933113992214203	-0.199674710631371	-21.7593441009521	-0.00360223650932312	0.00126787810586393	-0.000680167751852423	-0.00295288790948689
101	1.01493191719055	-0.199674710631371	-22.0840167999268	0.00126787810586393	0.00354059832170606	0.00386527273803949	-0.00847235135734081
102	0.365583270788193	-0.199674710631371	-21.694408416748	-0.0195112787187099	-0.0026282137259841	-0.00717365415766835	0.00516396993771195
103	1.01493191719055	-0.849023342132568	-21.8242778778076	0.00743668992072344	-0.0026282137259841	-0.00749832857400179	0.000618529506027699
104	-0.933113992214203	-0.849023342132568	-21.6294727325439	-0.00132951640989631	0.00321592413820326	-0.00457625929266214	-3.08191010844894e-05
105	-1.58246266841888	0.449673920869827	-21.694408416748	0.000293855206109583	0.00256657530553639	-0.00490093370899558	-0.00360223650932312
106	0.365583270788193	-1.17369759082794	-21.3697338104248	0.0116574559360743	0.000618529506027699	-0.00165419070981443	0.00354059832170606
107	0.365583270788193	0.124999612569809	-22.2138862609863	-0.000680167751852423	0.000943203864153475	-0.00425158534198999	0.00354059832170606
108	-0.283765345811844	0.449673920869827	-22.1489524841309	-0.00912170019000769	0.000293855206109583	-0.0100957229733467	0.00354059832170606
109	-0.933113992214203	-0.849023342132568	-21.8892135620117	-0.00522560812532902	-3.08191010844894e-05	-0.00100484199356288	0.00646266713738441
110	-0.933113992214203	-0.52434903383255	-21.7593441009521	0.00873538758605719	0.0022419011220336	-0.00425158534198999	-0.00295288790948689
111	-1.58246266841888	0.124999612569809	-21.6294727325439	0.00678734155371785	0.00418994715437293	-0.00490093370899558	-0.00197886489331722
112	-1.58246266841888	0.774348258972168	-21.4346694946289	-0.00555028254166245	-0.00230353930965066	0.00191722682211548	-0.000680167751852423
113	0.365583270788193	0.124999612569809	-21.7593441009521	-0.0149658378213644	0.00743668992072344	0.0022419011220336	0.00321592413820326
114	-1.58246266841888	0.449673920869827	-21.8242778778076	-0.00100484199356288	0.00646266713738441	-0.00165419070981443	0.00678734155371785
115	-0.283765345811844	-0.52434903383255	-21.4996032714844	-0.00100484199356288	-0.00197886489331722	-0.00490093370899558	-0.00230353930965066
116	-1.58246266841888	0.449673920869827	-21.4996032714844	0.00808603875339031	0.00191722682211548	-0.00392691092565656	0.000293855206109583
117	-1.58246266841888	-1.17369759082794	-21.1749286651611	-0.0100957229733467	-0.00197886489331722	-0.00619963090866804	-0.00197886489331722
118	0.365583270788193	-0.849023342132568	-21.4346694946289	0.00191722682211548	-0.00555028254166245	0.00321592413820326	0.000618529506027699
119	1.01493191719055	-1.82304632663727	-21.2398643493652	-0.0172385573387146	-0.00619963090866804	-0.00425158534198999	0.00386527273803949
120	-1.58246266841888	-1.4983719587326	-21.5645389556885	0.00256657530553639	-0.00717365415766835	0.000293855206109583	-0.00522560812532902
121	-1.58246266841888	-0.849023342132568	-21.6294727325439	-0.0126931173726916	0.00321592413820326	-0.00684897974133492	0.00289124972186983
122	-1.58246266841888	-0.849023342132568	-21.5645389556885	0.00678734155371785	-0.00879702530801296	-0.000680167751852423	-0.00327756232582033
123	-0.283765345811844	-1.17369759082794	-21.6294727325439	0.00289124972186983	-0.0107450718060136	0.00711201597005129	0.00451462110504508
124	0.365583270788193	-2.14772057533264	-21.4346694946289	-0.00912170019000769	-0.00717365415766835	-0.000680167751852423	0.00581331877037883
125	-1.58246266841888	-0.849023342132568	-21.7593441009521	-0.0143164889886975	0.00451462110504508	0.00678734155371785	-0.000680167751852423
126	1.66428053379059	-1.4983719587326	-21.694408416748	0.00743668992072344	-0.00132951640989631	0.00386527273803949	-0.000680167751852423
127	-1.58246266841888	0.124999612569809	-21.7593441009521	0.0233457311987877	-0.00132951640989631	0.000293855206109583	-0.00165419070981443
128	-0.933113992214203	-0.199674710631371	-21.6294727325439	0.01100810803473	0.00321592413820326	-0.00879702530801296	0.00483929552137852
129	-1.58246266841888	-0.199674710631371	-21.1749286651611	0.0113327819854021	0.00483929552137852	0.00159255252219737	0.000943203864153475
130	-0.933113992214203	-0.52434903383255	-21.3048000335693	0.0100340843200684	0.00191722682211548	-0.0026282137259841	0.00126787810586393
131	-0.933113992214203	0.774348258972168	-21.4996032714844	0.00354059832170606	0.00646266713738441	-0.00132951640989631	-0.000355493422830477
132	-1.58246266841888	0.124999612569809	-21.9541473388672	-0.00392691092565656	0.00126787810586393	0.00483929552137852	0.00646266713738441
133	-1.58246266841888	0.124999612569809	-21.8242778778076	0.000293855206109583	0.00126787810586393	-0.0026282137259841	-0.00100484199356288
134	-0.283765345811844	-0.199674710631371	-21.3048000335693	-0.00295288790948689	-0.000680167751852423	-0.00392691092565656	0.00516396993771195
135	-2.23181128501892	0.449673920869827	-21.694408416748	0.00159255252219737	0.00126787810586393	0.00646266713738441	0.000293855206109583
136	-2.88115978240967	-0.199674710631371	-21.3697338104248	-0.00132951640989631	0.000293855206109583	-0.000355493422830477	0.000618529506027699
137	-0.283765345811844	-0.849023342132568	-21.0450592041016	-0.00522560812532902	0.0113327819854021	0.00126787810586393	0.00451462110504508
138	-2.88115978240967	-0.849023342132568	-21.4996032714844	-0.00327756232582033	-0.00619963090866804	-0.00490093370899558	0.00646266713738441
139	-0.933113992214203	-0.52434903383255	-21.4346694946289	0.00256657530553639	-0.00327756232582033	-0.00327756232582033	0.00873538758605719
140	-2.88115978240967	-0.52434903383255	-21.694408416748	-0.00684897974133492	0.00970941036939621	-0.00165419070981443	0.013930176384747
141	-2.23181128501892	-0.52434903383255	-21.3697338104248	0.00873538758605719	-0.00295288790948689	-0.00944637414067984	0.00289124972186983
142	-4.82920598983765	1.09902250766754	-21.694408416748	-0.0104203969240189	0.000618529506027699	0.000943203864153475	0.00483929552137852
143	-2.88115978240967	0.124999612569809	-21.4996032714844	-0.0146411629393697	-0.00782300252467394	-0.00490093370899558	0.012956153601408
144	-2.88115978240967	-0.52434903383255	-21.4346694946289	-0.00652430532500148	0.00483929552137852	-3.08191010844894e-05	0.00906006153672934
145	-3.53050851821899	-0.199674710631371	-21.4346694946289	-0.00522560812532902	-0.00230353930965066	-0.00879702530801296	0.0175015944987535
146	-1.58246266841888	-0.52434903383255	-21.6294727325439	0.00711201597005129	0.00126787810586393	0.00354059832170606	0.012956153601408
147	-2.23181128501892	0.124999612569809	-21.6294727325439	-0.00587495695799589	0.00289124972186983	-0.00684897974133492	0.0103587592020631
148	-0.933113992214203	-0.52434903383255	-21.4346694946289	-0.00100484199356288	-0.00132951640989631	0.000293855206109583	-0.000680167751852423
149	-0.283765345811844	-0.849023342132568	-21.1749286651611	0.000293855206109583	-0.00684897974133492	-0.00457625929266214	0.0106834331527352
150	-0.933113992214203	-1.17369759082794	-21.3697338104248	0.0100340843200684	0.000943203864153475	0.00256657530553639	-0.00100484199356288
151	-0.283765345811844	-1.17369759082794	-21.694408416748	0.0269171483814716	0.00711201597005129	-0.00197886489331722	0.00386527273803949
152	-0.933113992214203	0.124999612569809	-21.8892135620117	0.00126787810586393	0.00191722682211548	-0.00132951640989631	-0.00100484199356288
153	-1.58246266841888	0.774348258972168	-22.0190830230713	0.0165275707840919	-0.00197886489331722	-0.0026282137259841	-0.00100484199356288
154	2.31362915039063	-1.17369759082794	-21.3697338104248	0.00321592413820326	-0.00457625929266214	-0.00555028254166245	0.00646266713738441
155	-1.58246266841888	0.449673920869827	-21.5645389556885	0.0165275707840919	0.00711201597005129	-0.00165419070981443	-0.00457625929266214
156	-0.933113992214203	-0.199674710631371	-21.2398643493652	0.00191722682211548	0.01100810803473	0.0022419011220336	-0.00457625929266214
157	0.365583270788193	-0.199674710631371	-21.4996032714844	0.0123068047687411	0.00191722682211548	0.00191722682211548	-0.00230353930965066
158	0.365583270788193	-0.52434903383255	-22.1489524841309	0.00191722682211548	-0.000355493422830477	-0.00425158534198999	0.00159255252219737
159	-0.933113992214203	-0.52434903383255	-21.7593441009521	-0.00230353930965066	0.00386527273803949	-0.00100484199356288	-0.00912170019000769
160	1.01493191719055	-1.17369759082794	-21.9541473388672	0.00841071270406246	0.00678734155371785	-0.00879702530801296	-0.00360223650932312
161	-2.23181128501892	0.774348258972168	-21.7593441009521	0.00776136433705688	0.00743668992072344	-0.000680167751852423	-3.08191010844894e-05
162	-2.23181128501892	0.124999612569809	-21.3697338104248	-0.0110697457566857	0.00418994715437293	-0.00327756232582033	0.000293855206109583
163	-1.58246266841888	0.774348258972168	-21.6294727325439	0.00126787810586393	0.00386527273803949	-0.00295288790948689	-0.0026282137259841
164	-2.23181128501892	0.124999612569809	-21.7593441009521	0.00386527273803949	-0.00327756232582033	-0.00684897974133492	-0.00782300252467394
165	-0.283765345811844	-0.52434903383255	-21.4996032714844	0.0321119390428066	0.00646266713738441	-0.00165419070981443	-0.00944637414067984
166	-1.58246266841888	-0.199674710631371	-21.8242778778076	-0.00522560812532902	0.00906006153672934	-0.00327756232582033	0.00126787810586393
167	-0.933113992214203	-0.52434903383255	-21.694408416748	0.0158782228827477	-0.00327756232582033	0.0022419011220336	-0.00327756232582033
168	1.66428053379059	-0.849023342132568	-21.1749286651611	-0.000680167751852423	-0.000680167751852423	0.00516396993771195	0.00126787810586393
169	1.01493191719055	-1.17369759082794	-21.1099948883057	0.0126314787194133	-0.00944637414067984	-0.00457625929266214	-0.00295288790948689
170	-0.283765345811844	-1.17369759082794	-21.4346694946289	0.00191722682211548	-0.00652430532500148	-0.00327756232582033	0.00516396993771195
171	1.66428053379059	-1.4983719587326	-21.4346694946289	0.00776136433705688	0.00256657530553639	-0.00555028254166245	-0.00587495695799589
172	0.365583270788193	-1.82304632663727	-21.3697338104248	-0.0169138833880424	-0.00197886489331722	0.00483929552137852	-0.0026282137259841
173	-0.283765345811844	-1.17369759082794	-21.4996032714844	-0.00977104809135199	-0.00295288790948689	-0.00749832857400179	0.00646266713738441
174	-0.283765345811844	-1.4983719587326	-21.2398643493652	-0.00555028254166245	-0.00879702530801296	-0.00392691092565656	-0.00132951640989631
175	-0.283765345811844	-1.4983719587326	-21.1099948883057	0.0022419011220336	-0.00814767740666866	-0.00457625929266214	-0.00555028254166245
176	-0.283765345811844	-1.17369759082794	-21.4996032714844	0.00873538758605719	-0.00522560812532902	0.00678734155371785	-0.00847235135734081
177	1.01493191719055	-1.4983719587326	-21.7593441009521	0.00159255252219737	-0.00457625929266214	-0.00327756232582033	0.00159255252219737
178	-0.933113992214203	-0.199674710631371	-21.7593441009521	-0.00425158534198999	-0.00132951640989631	-0.00230353930965066	-0.00327756232582033
179	-1.58246266841888	-0.199674710631371	-21.4996032714844	-0.00912170019000769	-0.000355493422830477	-0.00197886489331722	-3.08191010844894e-05
180	-0.283765345811844	0.449673920869827	-21.9541473388672	-0.00522560812532902	0.000293855206109583	0.00159255252219737	-0.00717365415766835
181	-0.283765345811844	-0.849023342132568	-21.3048000335693	0.0171769186854362	0.00776136433705688	-0.00230353930965066	0.00354059832170606
182	0.365583270788193	-0.52434903383255	-21.1099948883057	-0.00295288790948689	0.00646266713738441	-0.00684897974133492	-0.00782300252467394
183	-2.23181128501892	-0.52434903383255	-21.5645389556885	-0.0026282137259841	0.00386527273803949	-0.00717365415766835	0.00386527273803949
184	-1.58246266841888	0.449673920869827	-21.7593441009521	-0.00425158534198999	0.000618529506027699	-0.0113944197073579	0.00256657530553639
185	-2.23181128501892	-1.17369759082794	-21.4996032714844	-0.0026282137259841	-0.00555028254166245	0.0022419011220336	-0.00814767740666866
186	-2.88115978240967	0.774348258972168	-21.5645389556885	0.00483929552137852	0.00581331877037883	0.00451462110504508	-0.00555028254166245
187	-2.88115978240967	-0.52434903383255	-21.4996032714844	-0.0149658378213644	-0.00587495695799589	-0.00165419070981443	-0.00555028254166245
188	-0.933113992214203	-0.52434903383255	-21.3697338104248	-0.0026282137259841	-0.000680167751852423	0.00159255252219737	0.00321592413820326
189	-2.88115978240967	0.449673920869827	-21.694408416748	0.0116574559360743	-0.00847235135734081	0.00516396993771195	0.00386527273803949
190	-2.88115978240967	0.124999612569809	-21.7593441009521	-0.0100957229733467	0.00743668992072344	-0.00230353930965066	-0.00360223650932312
191	-2.23181128501892	-0.199674710631371	-21.7593441009521	-0.00132951640989631	0.00548864435404539	-0.00230353930965066	-0.0110697457566857
192	-0.283765345811844	-0.849023342132568	-21.3048000335693	-0.00490093370899558	-0.00619963090866804	0.00354059832170606	-0.00490093370899558
193	-0.933113992214203	-0.199674710631371	-21.4996032714844	0.00646266713738441	0.000943203864153475	-0.0100957229733467	-0.00749832857400179
194	-1.58246266841888	0.449673920869827	-21.4996032714844	0.00743668992072344	-0.00165419070981443	0.000293855206109583	0.0022419011220336
195	-1.58246266841888	-0.199674710631371	-20.9801254272461	-0.0185372550040483	-0.00132951640989631	-0.00619963090866804	-0.00977104809135199
196	0.365583270788193	-0.849023342132568	-21.6294727325439	0.00906006153672934	0.012956153601408	0.00321592413820326	-0.00197886489331722
197	-1.58246266841888	1.4236968755722	-21.9541473388672	0.00938473641872406	0.00256657530553639	-0.00490093370899558	-0.00522560812532902
198	-0.933113992214203	0.124999612569809	-21.6294727325439	-0.0107450718060136	-0.000680167751852423	0.000618529506027699	0.00289124972186983
199	-2.23181128501892	0.449673920869827	-21.694408416748	-0.00132951640989631	-0.00912170019000769	0.00256657530553639	-0.00522560812532902
200	-0.933113992214203	0.774348258972168	-21.5645389556885	-0.00197886489331722	-0.00587495695799589	-0.00197886489331722	-0.00132951640989631
201	-1.58246266841888	0.124999612569809	-21.7593441009521	0.0145795252174139	0.00483929552137852	0.00808603875339031	-0.00327756232582033
202	-0.283765345811844	-0.52434903383255	-21.1749286651611	-0.00425158534198999	0.0022419011220336	-0.0026282137259841	-0.00100484199356288
203	-0.283765345811844	-0.849023342132568	-21.694408416748	-0.0162645354866982	-0.00457625929266214	-0.00165419070981443	-0.00197886489331722
204	-1.58246266841888	0.124999612569809	-21.7593441009521	-0.0026282137259841	-0.00522560812532902	-0.00165419070981443	0.000618529506027699
205	1.01493191719055	-0.199674710631371	-21.8892135620117	-0.00749832857400179	0.000618529506027699	0.000293855206109583	0.000943203864153475
206	-1.58246266841888	0.449673920869827	-21.8242778778076	0.00873538758605719	0.00126787810586393	0.00418994715437293	-0.0120437685400248
207	1.01493191719055	-0.52434903383255	-21.3697338104248	0.00646266713738441	0.000293855206109583	-0.00230353930965066	-0.00522560812532902
208	-1.58246266841888	0.449673920869827	-21.5645389556885	-0.00100484199356288	-0.00392691092565656	-0.00490093370899558	-0.00944637414067984
209	-1.58246266841888	0.124999612569809	-21.8242778778076	0.00354059832170606	-0.00555028254166245	-0.00879702530801296	-0.00197886489331722
210	-0.933113992214203	1.09902250766754	-21.7593441009521	0.0132808275520802	-0.00327756232582033	-0.00782300252467394	-0.00230353930965066
211	-1.58246266841888	0.124999612569809	-21.694408416748	0.0158782228827477	0.0132808275520802	0.00418994715437293	-0.00587495695799589
212	-0.933113992214203	-0.52434903383255	-21.4996032714844	0.00711201597005129	-0.00360223650932312	-0.00490093370899558	-0.00490093370899558
213	0.365583270788193	-0.52434903383255	-21.6294727325439	0.00711201597005129	-0.0107450718060136	-0.00100484199356288	-0.00100484199356288
214	-1.58246266841888	-0.199674710631371	-21.3048000335693	0.0259431265294552	-0.00490093370899558	0.000618529506027699	-0.00782300252467394
215	0.365583270788193	-1.17369759082794	-21.2398643493652	0.00581331877037883	0.00321592413820326	0.00126787810586393	-0.00100484199356288
216	-1.58246266841888	-0.52434903383255	-21.694408416748	0.01847561635077	-0.00522560812532902	0.00126787810586393	-0.0143164889886975
217	-0.933113992214203	-0.199674710631371	-21.6294727325439	0.00516396993771195	-0.00295288790948689	-0.00392691092565656	-0.00230353930965066
218	-1.58246266841888	-0.849023342132568	-21.7593441009521	0.011982130818069	-0.0104203969240189	0.0022419011220336	-0.0026282137259841
219	-1.58246266841888	-0.52434903383255	-21.694408416748	-0.000680167751852423	-0.0113944197073579	-3.08191010844894e-05	0.00256657530553639
220	-0.933113992214203	-0.849023342132568	-21.6294727325439	0.00451462110504508	-0.00912170019000769	-0.00132951640989631	0.00159255252219737
221	-1.58246266841888	-0.199674710631371	-21.3048000335693	0.0132808275520802	-0.000355493422830477	0.00516396993771195	-0.00619963090866804
222	2.96297788619995	-1.4983719587326	-21.4346694946289	-0.0224333461374044	0.00418994715437293	-0.00132951640989631	0.00159255252219737
223	-0.283765345811844	-1.4983719587326	-21.4346694946289	-0.0113944197073579	0.00191722682211548	-0.00100484199356288	0.00159255252219737
224	0.365583270788193	-1.4983719587326	-21.6294727325439	0.00354059832170606	0.00191722682211548	-0.00425158534198999	0.000943203864153475
225	-0.283765345811844	1.09902250766754	-21.9541473388672	0.00711201597005129	0.00418994715437293	-0.00295288790948689	-0.00100484199356288
226	1.01493191719055	-0.849023342132568	-21.4346694946289	0.00191722682211548	0.00776136433705688	-0.0126931173726916	-0.000355493422830477
227	-1.58246266841888	1.09902250766754	-21.4346694946289	0.00808603875339031	0.00451462110504508	-0.00392691092565656	-0.00619963090866804
228	-0.933113992214203	0.449673920869827	-21.6294727325439	-0.0159398596733809	0.000293855206109583	-0.00814767740666866	0.00126787810586393
229	0.365583270788193	-0.52434903383255	-21.7593441009521	0.013930176384747	0.00386527273803949	-0.000355493422830477	0.000618529506027699
230	0.365583270788193	-1.17369759082794	-21.694408416748	-3.08191010844894e-05	-3.08191010844894e-05	-0.00327756232582033	-0.00457625929266214
231	1.01493191719055	-0.199674710631371	-21.6294727325439	0.0304885655641556	0.0116574559360743	0.0106834331527352	-0.0026282137259841
232	-2.23181128501892	-0.52434903383255	-21.4996032714844	-0.000355493422830477	-0.000355493422830477	0.00483929552137852	-3.08191010844894e-05
233	-2.88115978240967	0.124999612569809	-21.5645389556885	-0.00327756232582033	0.00191722682211548	0.00256657530553639	0.00613799272105098
234	-3.53050851821899	0.124999612569809	-21.5645389556885	-0.0104203969240189	-0.00392691092565656	-0.00684897974133492	0.000943203864153475
235	-2.23181128501892	-0.52434903383255	-21.694408416748	0.00386527273803949	0.00418994715437293	-0.00165419070981443	-0.000680167751852423
236	-2.88115978240967	-0.199674710631371	-21.8892135620117	-0.00100484199356288	0.00906006153672934	0.000293855206109583	-0.00165419070981443
237	-2.23181128501892	0.124999612569809	-21.9541473388672	-0.00912170019000769	0.00321592413820326	-0.0100957229733467	-3.08191010844894e-05
238	-3.53050851821899	0.449673920869827	-21.6294727325439	-0.00619963090866804	0.00256657530553639	0.000618529506027699	0.00386527273803949
239	-0.283765345811844	-0.52434903383255	-21.694408416748	-0.0126931173726916	0.000943203864153475	-0.00717365415766835	0.00289124972186983
240	-2.23181128501892	-0.199674710631371	-21.2398643493652	-0.00490093370899558	-0.00555028254166245	-0.00327756232582033	-0.00100484199356288
241	-0.283765345811844	-1.17369759082794	-21.694408416748	-0.00295288790948689	0.00906006153672934	-0.000355493422830477	-0.00197886489331722
242	-2.23181128501892	0.774348258972168	-22.1489524841309	-0.00977104809135199	0.00906006153672934	-0.00132951640989631	0.00191722682211548
243	-1.58246266841888	0.774348258972168	-21.8242778778076	0.0207483377307653	-0.00522560812532902	0.00159255252219737	0.00451462110504508
244	-0.283765345811844	-0.52434903383255	-21.3697338104248	0.00906006153672934	-0.00490093370899558	-0.000680167751852423	-0.00295288790948689
245	-1.58246266841888	0.449673920869827	-21.694408416748	0.00808603875339031	0.00483929552137852	-0.0165892094373703	-0.00295288790948689
246	0.365583270788193	-0.52434903383255	-21.4346694946289	0.00841071270406246	0.00678734155371785	0.000618529506027699	-0.00295288790948689
247	0.365583270788193	-0.849023342132568	-21.0450592041016	0.00191722682211548	0.00483929552137852	0.00321592413820326	0.00159255252219737
248	-0.933113992214203	0.124999612569809	-22.1489524841309	-0.00132951640989631	-0.00100484199356288	-0.00814767740666866	-0.00360223650932312
249	-1.58246266841888	0.449673920869827	-22.0190830230713	-0.00782300252467394	-3.08191010844894e-05	0.00159255252219737	0.00613799272105098
250	1.01493191719055	0.124999612569809	-22.0840167999268	0.00256657530553639	0.0132808275520802	-0.00717365415766835	0.00191722682211548
251	0.365583270788193	-0.52434903383255	-21.5645389556885	0.0308132413774729	0.00743668992072344	0.000943203864153475	-0.00392691092565656
252	1.01493191719055	-0.849023342132568	-21.4996032714844	0.00483929552137852	0.00581331877037883	-0.00977104809135199	0.000943203864153475
253	-0.933113992214203	0.449673920869827	-21.8242778778076	0.00711201597005129	0.00159255252219737	-0.000355493422830477	0.0022419011220336
254	-0.283765345811844	0.449673920869827	-22.2138862609863	-0.00522560812532902	0.000943203864153475	-0.00944637414067984	0.00451462110504508
255	-0.283765345811844	-0.849023342132568	-22.0190830230713	-0.00587495695799589	0.00386527273803949	-0.00749832857400179	0.00256657530553639
256	1.01493191719055	0.124999612569809	-22.3437576293945	-0.0156151866540313	0.00776136433705688	-0.00230353930965066	-0.00555028254166245
257	-0.933113992214203	0.774348258972168	-21.9541473388672	0.0249691028147936	0.00451462110504508	-0.00782300252467394	0.00451462110504508
258	1.01493191719055	-1.17369759082794	-21.3697338104248	0.01847561635077	0.00126787810586393	-0.00522560812532902	0.00483929552137852
259	-0.283765345811844	-0.199674710631371	-21.4996032714844	0.00321592413820326	0.00256657530553639	0.00906006153672934	-0.00652430532500148
260	1.66428053379059	-0.52434903383255	-21.4346694946289	0.0106834331527352	0.00776136433705688	-0.0107450718060136	0.0022419011220336
261	0.365583270788193	-0.52434903383255	-21.694408416748	-0.000355493422830477	0.00451462110504508	0.000293855206109583	-0.00295288790948689
262	-1.58246266841888	0.449673920869827	-21.694408416748	-0.00165419070981443	-0.00490093370899558	-0.00977104809135199	0.0022419011220336
263	-1.58246266841888	0.774348258972168	-22.0190830230713	0.013930176384747	-0.00684897974133492	0.00548864435404539	-0.000355493422830477
264	-0.283765345811844	-0.849023342132568	-21.3697338104248	0.00970941036939621	-0.00652430532500148	-0.00977104809135199	0.0100340843200684
265	-2.23181128501892	-0.199674710631371	-21.4996032714844	0.0207483377307653	-0.00100484199356288	-0.00912170019000769	0.00126787810586393
266	0.365583270788193	-1.4983719587326	-21.0450592041016	0.00159255252219737	-0.000355493422830477	0.00354059832170606	0.00191722682211548
267	-0.283765345811844	-0.849023342132568	-22.0840167999268	0.0236704051494598	0.00126787810586393	-0.00230353930965066	0.00516396993771195
268	-1.58246266841888	-0.52434903383255	-21.9541473388672	-0.00522560812532902	0.00126787810586393	0.00516396993771195	0.00548864435404539
269	-0.283765345811844	-0.849023342132568	-21.694408416748	-0.000355493422830477	-0.00619963090866804	-0.00555028254166245	0.00548864435404539
270	-1.58246266841888	-0.849023342132568	-21.7593441009521	0.00613799272105098	-0.00749832857400179	-3.08191010844894e-05	0.00776136433705688
271	1.01493191719055	-1.4983719587326	-21.5645389556885	0.00711201597005129	0.00289124972186983	0.00548864435404539	0.00191722682211548
272	0.365583270788193	-1.4983719587326	-21.3697338104248	0.00354059832170606	-0.0026282137259841	0.00256657530553639	-0.00782300252467394
273	-0.933113992214203	-0.52434903383255	-21.5645389556885	-0.00944637414067984	-0.0130177913233638	-0.00392691092565656	0.00646266713738441
274	-2.23181128501892	0.449673920869827	-21.694408416748	-0.000355493422830477	-0.00132951640989631	0.000293855206109583	-0.00132951640989631
275	1.01493191719055	-1.17369759082794	-21.5645389556885	0.000618529506027699	-0.00555028254166245	-0.00327756232582033	0.00613799272105098
276	-1.58246266841888	-0.199674710631371	-21.694408416748	0.00743668992072344	0.00678734155371785	0.013930176384747	0.00386527273803949
277	-0.933113992214203	-0.199674710631371	-21.2398643493652	0.0126314787194133	-0.00100484199356288	-0.00749832857400179	-0.00619963090866804
278	-0.283765345811844	-0.52434903383255	-21.3048000335693	-0.0149658378213644	0.00289124972186983	0.00191722682211548	0.00256657530553639
279	0.365583270788193	-0.52434903383255	-21.1099948883057	0.00451462110504508	0.00451462110504508	-0.00425158534198999	0.0116574559360743
280	0.365583270788193	-0.199674710631371	-21.7593441009521	-0.0100957229733467	0.00256657530553639	-0.00392691092565656	0.00159255252219737
281	-1.58246266841888	-0.849023342132568	-21.4346694946289	0.00873538758605719	0.00938473641872406	0.00873538758605719	-0.00652430532500148
282	-0.933113992214203	-0.849023342132568	-21.4346694946289	0.0162028968334198	-3.08191010844894e-05	0.00159255252219737	-0.00814767740666866
283	-3.53050851821899	0.449673920869827	-21.8242778778076	-0.0195112787187099	-0.00327756232582033	0.00256657530553639	0.00678734155371785
284	-0.933113992214203	-0.199674710631371	-21.694408416748	-0.00295288790948689	0.00776136433705688	0.00386527273803949	0.0103587592020631
285	-4.17985725402832	-0.199674710631371	-20.915189743042	0.00613799272105098	0.00354059832170606	0.00354059832170606	0.00646266713738441
286	-2.88115978240967	-1.17369759082794	-21.3048000335693	-0.00490093370899558	0.00938473641872406	0.00354059832170606	0.00808603875339031
287	-5.47855424880981	0.124999612569809	-21.7593441009521	-0.0143164889886975	0.00938473641872406	-0.00327756232582033	-0.000355493422830477
288	-2.23181128501892	0.449673920869827	-21.694408416748	-0.00360223650932312	-3.08191010844894e-05	0.000943203864153475	0.00613799272105098
289	-2.88115978240967	0.449673920869827	-21.9541473388672	-0.0130177913233638	-0.00587495695799589	-0.00295288790948689	0.00581331877037883
290	-2.88115978240967	0.124999612569809	-21.694408416748	-0.0100957229733467	0.00354059832170606	-0.000355493422830477	0.00289124972186983
291	-0.933113992214203	0.124999612569809	-21.3697338104248	-0.00230353930965066	0.0136055024340749	-0.00230353930965066	0.000943203864153475
292	1.01493191719055	-0.52434903383255	-21.3048000335693	-0.00490093370899558	0.00483929552137852	0.000618529506027699	0.00321592413820326
293	-1.58246266841888	0.774348258972168	-21.694408416748	-0.0104203969240189	0.00191722682211548	-0.00749832857400179	0.00354059832170606
294	-0.283765345811844	0.774348258972168	-21.694408416748	0.0165275707840919	-0.00360223650932312	-0.00392691092565656	0.00191722682211548
295	0.365583270788193	-0.199674710631371	-21.4996032714844	0.00386527273803949	0.00548864435404539	0.000293855206109583	-0.00295288790948689
296	-1.58246266841888	0.449673920869827	-21.4996032714844	0.00289124972186983	0.00548864435404539	0.00354059832170606	0.00321592413820326
297	1.01493191719055	-0.199674710631371	-21.3048000335693	0.000618529506027699	0.00321592413820326	-0.00749832857400179	-0.0026282137259841
298	-0.283765345811844	0.124999612569809	-21.3048000335693	0.0162028968334198	0.000293855206109583	-3.08191010844894e-05	0.00289124972186983
299	0.365583270788193	-0.849023342132568	-21.694408416748	0.00256657530553639	0.00289124972186983	-0.0026282137259841	-0.00847235135734081
300	-0.933113992214203	-0.199674710631371	-21.8892135620117	0.00289124972186983	-0.00490093370899558	-0.00587495695799589	0.000293855206109583
301	0.365583270788193	-0.52434903383255	-21.7593441009521	0.00256657530553639	0.00808603875339031	0.000943203864153475	-0.00717365415766835
302	-0.933113992214203	-0.52434903383255	-21.6294727325439	0.000943203864153475	0.00678734155371785	-0.00100484199356288	-0.000355493422830477
303	-0.283765345811844	-0.849023342132568	-21.5645389556885	0.00646266713738441	0.000618529506027699	-0.00749832857400179	0.00516396993771195
304	-0.933113992214203	0.774348258972168	-21.7593441009521	0.00970941036939621	-0.00230353930965066	0.0022419011220336	0.00126787810586393
305	1.01493191719055	-0.849023342132568	-21.5645389556885	0.00938473641872406	0.000293855206109583	-0.000355493422830477	0.00159255252219737
306	-0.283765345811844	-0.199674710631371	-22.2788219451904	-0.00522560812532902	0.00256657530553639	0.00711201597005129	0.00191722682211548
307	-1.58246266841888	0.124999612569809	-22.0840167999268	-3.08191010844894e-05	0.00841071270406246	-0.00327756232582033	-0.0123684434220195
308	-1.58246266841888	0.449673920869827	-21.7593441009521	-0.00555028254166245	-0.0026282137259841	-0.00295288790948689	-0.00100484199356288
309	-0.933113992214203	-0.199674710631371	-21.9541473388672	-0.00360223650932312	0.000293855206109583	-0.00197886489331722	-0.00295288790948689
310	-1.58246266841888	0.449673920869827	-21.8242778778076	0.00516396993771195	0.00256657530553639	-0.00522560812532902	-0.0100957229733467
311	-0.283765345811844	0.124999612569809	-21.5645389556885	0.00613799272105098	0.00808603875339031	0.000293855206109583	-0.00295288790948689
312	-0.283765345811844	-0.52434903383255	-21.694408416748	-0.00132951640989631	-0.00197886489331722	0.0116574559360743	-0.0139918150380254
313	-0.283765345811844	-0.849023342132568	-21.6294727325439	0.01100810803473	-0.00100484199356288	-0.00749832857400179	0.00483929552137852
314	-0.283765345811844	0.449673920869827	-21.6294727325439	0.00191722682211548	-0.00425158534198999	0.00386527273803949	-0.00295288790948689
315	-0.933113992214203	-1.17369759082794	-21.4996032714844	-0.00132951640989631	-0.00165419070981443	-0.00814767740666866	-0.00619963090866804
316	-0.933113992214203	-0.199674710631371	-21.6294727325439	0.0113327819854021	0.00126787810586393	0.000293855206109583	-0.00619963090866804
317	0.365583270788193	-1.4983719587326	-20.915189743042	0.0191249661147594	-0.00230353930965066	-0.00327756232582033	-0.000680167751852423
318	-0.283765345811844	-0.52434903383255	-21.7593441009521	0.000943203864153475	-0.00425158534198999	-0.00717365415766835	-0.00847235135734081
319	-1.58246266841888	-0.849023342132568	-21.8892135620117	0.00938473641872406	-0.00847235135734081	0.000293855206109583	0.00126787810586393
320	-0.933113992214203	-0.849023342132568	-22.0840167999268	-0.00425158534198999	-0.00879702530801296	0.00191722682211548	-0.00392691092565656
321	-0.933113992214203	-0.849023342132568	-21.5645389556885	0.000943203864153475	-0.00392691092565656	-0.000355493422830477	-0.00392691092565656
322	1.01493191719055	-2.14772057533264	-21.3697338104248	0.00126787810586393	-0.00879702530801296	-0.00197886489331722	0.000943203864153475
323	-0.933113992214203	-1.82304632663727	-21.3048000335693	-0.00717365415766835	-0.00847235135734081	-0.00132951640989631	0.000293855206109583
324	-0.283765345811844	-0.849023342132568	-21.3697338104248	-0.0146411629393697	-0.00555028254166245	-0.000680167751852423	-0.00587495695799589
325	0.365583270788193	-1.17369759082794	-21.7593441009521	0.00126787810586393	-0.00555028254166245	-0.00360223650932312	-0.00684897974133492
326	1.01493191719055	-0.849023342132568	-22.0190830230713	0.012956153601408	-0.00132951640989631	-0.0104203969240189	-0.00295288790948689
327	-1.58246266841888	0.124999612569809	-21.7593441009521	0.000618529506027699	0.000293855206109583	-0.00197886489331722	-0.00490093370899558
328	-0.933113992214203	0.124999612569809	-21.5645389556885	-0.00522560812532902	-0.00749832857400179	-0.00782300252467394	-3.08191010844894e-05
329	-2.23181128501892	0.774348258972168	-21.4346694946289	-0.00457625929266214	-0.00132951640989631	-0.00652430532500148	-0.00132951640989631
330	-2.23181128501892	0.124999612569809	-21.2398643493652	-0.00197886489331722	-0.00100484199356288	0.00126787810586393	0.00386527273803949
331	-1.58246266841888	0.774348258972168	-21.4996032714844	0.00776136433705688	0.0116574559360743	-0.00197886489331722	-0.000355493422830477
332	-0.283765345811844	-0.849023342132568	-21.7593441009521	0.0175015944987535	0.0022419011220336	0.00289124972186983	0.00354059832170606
333	-0.283765345811844	-0.52434903383255	-21.694408416748	-0.00457625929266214	-0.00587495695799589	-0.0104203969240189	0.00646266713738441
334	-1.58246266841888	-0.849023342132568	-21.3048000335693	-0.00490093370899558	0.00191722682211548	0.00159255252219737	0.00191722682211548
335	-0.933113992214203	0.449673920869827	-21.5645389556885	-0.0100957229733467	0.00289124972186983	-0.00100484199356288	-0.00100484199356288
336	-2.23181128501892	-0.52434903383255	-21.0450592041016	0.0220470335334539	0.00418994715437293	-0.00587495695799589	0.00451462110504508
337	-0.933113992214203	-0.849023342132568	-21.6294727325439	0.000293855206109583	0.00646266713738441	0.00646266713738441	0.00256657530553639
338	-2.88115978240967	0.449673920869827	-21.9541473388672	-0.0211346503347158	0.00289124972186983	-0.00457625929266214	0.00516396993771195
339	-2.88115978240967	0.124999612569809	-21.694408416748	-0.00132951640989631	0.000293855206109583	0.000293855206109583	0.00483929552137852
340	-4.17985725402832	0.449673920869827	-21.6294727325439	-0.00879702530801296	0.00711201597005129	-0.00977104809135199	0.00354059832170606
341	-4.17985725402832	0.124999612569809	-21.4996032714844	0.00841071270406246	0.00613799272105098	-0.00100484199356288	-0.00327756232582033
342	-2.23181128501892	-0.199674710631371	-21.1099948883057	-0.0100957229733467	-0.00197886489331722	-0.000680167751852423	0.00808603875339031
343	-0.933113992214203	-0.52434903383255	-21.2398643493652	-0.0110697457566857	-0.00230353930965066	-0.00295288790948689	0.000618529506027699
344	-4.82920598983765	0.449673920869827	-21.694408416748	-0.00295288790948689	0.00418994715437293	-0.00652430532500148	0.00808603875339031
345	-0.933113992214203	-0.849023342132568	-21.7593441009521	-0.00360223650932312	0.00646266713738441	-0.00392691092565656	-0.00425158534198999
346	-2.23181128501892	0.774348258972168	-21.5645389556885	-0.00555028254166245	0.00743668992072344	-0.000680167751852423	-0.00360223650932312
347	-2.23181128501892	-0.849023342132568	-21.3697338104248	-0.00100484199356288	-0.00392691092565656	-3.08191010844894e-05	0.000618529506027699
348	0.365583270788193	-0.199674710631371	-21.3048000335693	-0.00327756232582033	0.00191722682211548	-0.00912170019000769	0.00646266713738441
349	-0.283765345811844	-0.849023342132568	-20.9801254272461	-0.00392691092565656	0.000293855206109583	-0.00555028254166245	0.000943203864153475
350	-0.933113992214203	-0.52434903383255	-21.4346694946289	-0.00619963090866804	0.00256657530553639	-0.00392691092565656	0.000943203864153475
351	-1.58246266841888	0.774348258972168	-21.9541473388672	0.00841071270406246	-0.000680167751852423	-0.00619963090866804	-0.000355493422830477
352	-1.58246266841888	0.449673920869827	-22.0840167999268	0.01847561635077	0.000618529506027699	0.00126787810586393	0.00646266713738441
353	-0.283765345811844	-0.849023342132568	-21.6294727325439	-0.00879702530801296	-0.00587495695799589	-0.00360223650932312	0.00548864435404539
354	0.365583270788193	-0.52434903383255	-21.694408416748	-0.00555028254166245	0.00516396993771195	-0.00490093370899558	0.00191722682211548
355	-1.58246266841888	0.449673920869827	-21.6294727325439	-0.00165419070981443	-0.00360223650932312	-0.0107450718060136	0.00354059832170606
356	0.365583270788193	-0.849023342132568	-21.8242778778076	0.00321592413820326	0.00321592413820326	-0.00717365415766835	0.00321592413820326
357	-0.933113992214203	-0.199674710631371	-22.1489524841309	0.00418994715437293	0.00451462110504508	0.00386527273803949	0.00191722682211548
358	-1.58246266841888	-0.199674710631371	-21.8892135620117	-0.00749832857400179	0.00548864435404539	-0.00717365415766835	0.00451462110504508
359	-0.933113992214203	0.774348258972168	-22.0840167999268	-0.00230353930965066	-0.00100484199356288	-0.00197886489331722	0.00386527273803949
360	-0.283765345811844	0.774348258972168	-22.1489524841309	0.011982130818069	0.000943203864153475	-0.00197886489331722	0.00613799272105098
361	-1.58246266841888	0.124999612569809	-21.8892135620117	0.00256657530553639	0.00841071270406246	0.000618529506027699	-3.08191010844894e-05
362	1.01493191719055	-0.849023342132568	-21.6294727325439	0.00581331877037883	0.000943203864153475	-0.00717365415766835	-3.08191010844894e-05
363	-0.283765345811844	-0.199674710631371	-21.7593441009521	-0.0117190945893526	-0.00295288790948689	-0.00165419070981443	0.00841071270406246
364	-0.283765345811844	-0.52434903383255	-21.694408416748	0.00289124972186983	0.00256657530553639	-0.00295288790948689	0.00581331877037883
365	-0.933113992214203	0.449673920869827	-21.694408416748	-0.00327756232582033	-0.00912170019000769	0.000618529506027699	-0.00197886489331722
366	-1.58246266841888	0.124999612569809	-21.4996032714844	0.00678734155371785	0.00711201597005129	0.000618529506027699	0.00418994715437293
367	0.365583270788193	-0.52434903383255	-21.5645389556885	0.000943203864153475	0.00841071270406246	-0.00392691092565656	0.0022419011220336
368	-0.283765345811844	-0.849023342132568	-21.3048000335693	0.00256657530553639	-0.00555028254166245	-0.00490093370899558	0.00711201597005129
369	0.365583270788193	-1.17369759082794	-21.7593441009521	-0.00425158534198999	-0.00360223650932312	0.00776136433705688	-0.00392691092565656
370	-0.283765345811844	-1.4983719587326	-21.694408416748	0.00970941036939621	-0.00684897974133492	0.000943203864153475	0.00483929552137852
371	-0.283765345811844	-1.17369759082794	-21.8892135620117	0.0200989879667759	-0.00165419070981443	-0.00587495695799589	-0.00522560812532902
372	-1.58246266841888	-0.849023342132568	-21.5645389556885	-0.0240567177534103	0.00126787810586393	0.00548864435404539	-0.0026282137259841
373	0.365583270788193	-1.4983719587326	-21.4346694946289	0.0136055024340749	-0.00587495695799589	-0.00782300252467394	-0.00360223650932312
374	-0.933113992214203	-2.14772057533264	-21.4346694946289	0.00548864435404539	-0.0117190945893526	-3.08191010844894e-05	-0.00132951640989631
375	-1.58246266841888	-1.17369759082794	-21.7593441009521	0.0188002903014421	-0.00847235135734081	-0.00555028254166245	-0.00360223650932312
376	0.365583270788193	-1.82304632663727	-21.4996032714844	0.0285405199974775	-0.00782300252467394	-0.00295288790948689	0.00126787810586393
377	0.365583270788193	-1.17369759082794	-21.6294727325439	-0.0113944197073579	-0.0100957229733467	0.00354059832170606	-0.00912170019000769
378	-1.58246266841888	-0.849023342132568	-21.6294727325439	-0.00295288790948689	-0.0100957229733467	-0.00490093370899558	-0.00132951640989631
379	-0.933113992214203	-1.17369759082794	-21.8242778778076	0.00906006153672934	-0.00944637414067984	-0.00295288790948689	0.00256657530553639
380	-1.58246266841888	0.124999612569809	-21.6294727325439	0.00970941036939621	-0.00392691092565656	0.00256657530553639	-0.000680167751852423
381	-0.933113992214203	0.124999612569809	-21.5645389556885	0.0142548503354192	-0.00132951640989631	-0.00100484199356288	0.000618529506027699
382	-2.23181128501892	1.09902250766754	-21.8242778778076	-0.0143164889886975	0.00581331877037883	0.000943203864153475	-0.00587495695799589
383	-0.283765345811844	-0.849023342132568	-22.0190830230713	0.0132808275520802	-0.00360223650932312	-0.00912170019000769	0.0123068047687411
384	-0.283765345811844	-0.199674710631371	-21.4996032714844	-0.00132951640989631	0.00289124972186983	-0.00100484199356288	-0.00814767740666866
385	-2.23181128501892	0.449673920869827	-21.6294727325439	0.00516396993771195	0.00613799272105098	-0.00717365415766835	-0.000355493422830477
386	-1.58246266841888	-0.199674710631371	-21.5645389556885	0.00289124972186983	-0.00197886489331722	-0.00165419070981443	-0.00327756232582033
387	0.365583270788193	-0.849023342132568	-20.8502559661865	-0.00295288790948689	-3.08191010844894e-05	0.00418994715437293	-0.00522560812532902
388	-0.933113992214203	-0.52434903383255	-21.3048000335693	0.00646266713738441	-0.000355493422830477	-3.08191010844894e-05	0.000943203864153475
389	-2.88115978240967	-0.849023342132568	-21.7593441009521	-0.000355493422830477	-0.00132951640989631	-0.00360223650932312	0.00938473641872406
390	-2.23181128501892	-0.849023342132568	-21.4996032714844	0.013930176384747	0.00386527273803949	0.000943203864153475	-0.00327756232582033
391	-2.88115978240967	-0.849023342132568	-21.4346694946289	-0.017887907102704	0.0103587592020631	-0.00749832857400179	0.000943203864153475
392	-4.17985725402832	0.124999612569809	-21.7593441009521	0.00289124972186983	0.0022419011220336	0.00548864435404539	0.00483929552137852
393	-2.23181128501892	-0.52434903383255	-21.3048000335693	-0.0104203969240189	0.00354059832170606	0.00321592413820326	0.00581331877037883
394	-0.283765345811844	-0.52434903383255	-21.5645389556885	-0.0159398596733809	-0.00360223650932312	-0.000355493422830477	0.00191722682211548
395	-3.53050851821899	0.774348258972168	-21.9541473388672	-0.0146411629393697	0.00711201597005129	-0.000680167751852423	0.00776136433705688
396	-0.283765345811844	-0.52434903383255	-21.8892135620117	0.00483929552137852	-0.000680167751852423	-0.00425158534198999	0.00808603875339031
397	-2.23181128501892	1.09902250766754	-21.6294727325439	-0.00912170019000769	0.0022419011220336	-0.00490093370899558	0.00581331877037883
398	-0.283765345811844	-0.52434903383255	-21.3697338104248	-0.0123684434220195	-0.00230353930965066	-0.00587495695799589	0.011982130818069
399	-0.283765345811844	-0.52434903383255	-21.2398643493652	-0.0130177913233638	-0.000680167751852423	0.00256657530553639	-0.00327756232582033
400	0.365583270788193	-0.849023342132568	-21.1099948883057	0.0145795252174139	0.000293855206109583	-0.0143164889886975	0.00711201597005129
401	-0.283765345811844	-0.199674710631371	-21.8242778778076	-0.0117190945893526	-0.00100484199356288	0.00256657530553639	0.00841071270406246
402	1.01493191719055	-0.199674710631371	-21.5645389556885	0.00808603875339031	0.00386527273803949	-0.00425158534198999	0.00581331877037883
403	-0.283765345811844	0.449673920869827	-22.0190830230713	-0.00879702530801296	0.00126787810586393	0.00483929552137852	0.00418994715437293
404	-2.23181128501892	0.124999612569809	-21.6294727325439	-0.00425158534198999	0.00289124972186983	0.000943203864153475	0.00256657530553639
405	0.365583270788193	-0.52434903383255	-21.8892135620117	0.0252937767654657	0.00191722682211548	-0.00522560812532902	0.00289124972186983
406	-0.933113992214203	0.124999612569809	-21.694408416748	0.00256657530553639	0.00548864435404539	-0.00230353930965066	0.00418994715437293
407	-0.933113992214203	0.449673920869827	-22.0840167999268	0.00841071270406246	0.00743668992072344	0.00289124972186983	0.00321592413820326
408	-1.58246266841888	0.449673920869827	-21.8242778778076	0.00418994715437293	-0.000680167751852423	-0.00847235135734081	0.00386527273803949
409	-0.933113992214203	0.449673920869827	-22.2138862609863	0.00776136433705688	0.00256657530553639	-0.00230353930965066	0.00646266713738441
410	-1.58246266841888	0.449673920869827	-22.0190830230713	-0.00490093370899558	0.000618529506027699	-0.00392691092565656	0.00711201597005129
411	0.365583270788193	0.124999612569809	-22.0840167999268	0.00483929552137852	0.00126787810586393	0.000293855206109583	0.000293855206109583
412	-0.933113992214203	0.774348258972168	-21.8892135620117	-0.00814767740666866	0.00548864435404539	-0.00165419070981443	0.00321592413820326
413	-0.283765345811844	1.09902250766754	-21.8242778778076	0.00483929552137852	-0.00392691092565656	0.00256657530553639	-0.00652430532500148
414	0.365583270788193	0.774348258972168	-21.8242778778076	-0.0107450718060136	-0.00425158534198999	-0.00295288790948689	0.00613799272105098
415	0.365583270788193	-1.17369759082794	-21.694408416748	0.00451462110504508	0.00386527273803949	-0.00457625929266214	-0.00457625929266214
416	-1.58246266841888	1.09902250766754	-22.0190830230713	-0.00360223650932312	0.00548864435404539	0.00613799272105098	-0.00619963090866804
417	-2.23181128501892	-0.52434903383255	-21.5645389556885	-0.00100484199356288	-0.00132951640989631	-0.00100484199356288	-3.08191010844894e-05
418	0.365583270788193	-0.52434903383255	-21.3048000335693	-0.00165419070981443	0.00451462110504508	0.00581331877037883	-0.00814767740666866
419	1.01493191719055	-0.52434903383255	-21.1099948883057	-0.0117190945893526	-0.00197886489331722	-0.00327756232582033	-0.00717365415766835
420	-0.933113992214203	0.774348258972168	-21.8242778778076	-0.00132951640989631	0.0022419011220336	0.00354059832170606	-0.00782300252467394
421	-0.933113992214203	-0.849023342132568	-21.8892135620117	-0.00132951640989631	-0.0026282137259841	0.00646266713738441	-0.00132951640989631
422	-0.283765345811844	-1.4983719587326	-21.4346694946289	-0.0104203969240189	-0.00392691092565656	0.00191722682211548	-0.0139918150380254
423	0.365583270788193	-2.14772057533264	-21.3697338104248	-0.00230353930965066	-0.00327756232582033	-0.000355493422830477	-0.00749832857400179
424	0.365583270788193	-2.4723949432373	-21.4996032714844	0.00581331877037883	-0.00717365415766835	0.000293855206109583	0.00159255252219737
425	-2.23181128501892	-1.17369759082794	-21.4346694946289	0.00938473641872406	0.00159255252219737	0.000943203864153475	-0.00555028254166245
426	-0.283765345811844	-1.17369759082794	-21.7593441009521	-0.00360223650932312	-0.00327756232582033	0.00906006153672934	0.00483929552137852
427	-0.933113992214203	-1.82304632663727	-21.4996032714844	0.0158782228827477	-0.00100484199356288	0.00256657530553639	-0.00619963090866804
428	0.365583270788193	-2.14772057533264	-21.4346694946289	0.00581331877037883	-0.00457625929266214	-0.00457625929266214	0.000943203864153475
429	-0.933113992214203	-1.17369759082794	-21.3697338104248	-0.0113944197073579	-0.0026282137259841	-0.00132951640989631	-0.00165419070981443
430	-0.933113992214203	-0.199674710631371	-21.4996032714844	-0.00814767740666866	0.00548864435404539	0.00159255252219737	-0.00490093370899558
431	-1.58246266841888	0.449673920869827	-21.4346694946289	0.000618529506027699	0.00321592413820326	0.0022419011220336	0.00321592413820326
432	0.365583270788193	-0.849023342132568	-21.1099948883057	-0.00684897974133492	-3.08191010844894e-05	0.000293855206109583	-0.000355493422830477
433	0.365583270788193	-0.849023342132568	-21.5645389556885	0.000293855206109583	0.000293855206109583	0.00418994715437293	0.00743668992072344
434	-1.58246266841888	0.449673920869827	-21.7593441009521	-0.00782300252467394	0.000618529506027699	-0.0149658378213644	0.00743668992072344
435	-0.283765345811844	-0.199674710631371	-21.4346694946289	-0.00977104809135199	0.00743668992072344	-0.00132951640989631	0.00321592413820326
436	-0.933113992214203	0.774348258972168	-21.4996032714844	-0.00230353930965066	0.00743668992072344	0.00256657530553639	0.00191722682211548
437	-1.58246266841888	1.4236968755722	-21.6294727325439	-3.08191010844894e-05	0.00451462110504508	-0.00132951640989631	-0.00360223650932312
438	-3.53050851821899	-0.199674710631371	-20.915189743042	0.000293855206109583	0.0100340843200684	-0.00749832857400179	0.00678734155371785
439	-2.23181128501892	-0.849023342132568	-21.694408416748	-0.00684897974133492	0.00548864435404539	-0.00587495695799589	0.00159255252219737
440	-3.53050851821899	-0.199674710631371	-21.3697338104248	0.0142548503354192	0.00841071270406246	0.00613799272105098	0.00256657530553639
441	-4.17985725402832	0.124999612569809	-21.694408416748	-0.0221086721867323	0.00646266713738441	-0.00944637414067984	-0.00360223650932312
442	-4.82920598983765	0.124999612569809	-21.7593441009521	-0.0279528107494116	0.00938473641872406	-0.00132951640989631	0.00776136433705688
443	-3.53050851821899	0.124999612569809	-21.4346694946289	-0.00814767740666866	-3.08191010844894e-05	0.00613799272105098	0.00938473641872406
444	-4.82920598983765	0.124999612569809	-21.3048000335693	0.00808603875339031	-0.00230353930965066	-0.0104203969240189	0.00938473641872406
445	-0.933113992214203	-0.849023342132568	-21.4346694946289	-0.00684897974133492	-3.08191010844894e-05	-0.00100484199356288	-0.00327756232582033
446	-3.53050851821899	0.774348258972168	-21.694408416748	0.00386527273803949	0.01100810803473	0.00126787810586393	-0.00230353930965066
447	0.365583270788193	-0.849023342132568	-21.3697338104248	0.00159255252219737	0.00354059832170606	0.00191722682211548	0.000618529506027699
448	-0.933113992214203	-0.52434903383255	-21.4996032714844	-0.00587495695799589	-0.00165419070981443	-0.0120437685400248	0.00386527273803949
449	1.66428053379059	-0.199674710631371	-21.8242778778076	0.00613799272105098	0.00386527273803949	-0.00879702530801296	0.000618529506027699
450	-0.283765345811844	-0.199674710631371	-21.4996032714844	0.00191722682211548	0.00483929552137852	-0.00295288790948689	-0.00684897974133492
451	-0.283765345811844	-0.849023342132568	-21.4346694946289	0.00386527273803949	0.00841071270406246	-0.00522560812532902	0.00321592413820326
452	0.365583270788193	-0.52434903383255	-21.694408416748	0.0165275707840919	0.00451462110504508	0.00483929552137852	-0.0026282137259841
453	-0.283765345811844	-0.849023342132568	-21.4996032714844	0.0022419011220336	0.00516396993771195	-0.00490093370899558	-0.00100484199356288
454	-2.23181128501892	0.774348258972168	-21.7593441009521	-0.00100484199356288	-0.00230353930965066	0.00289124972186983	-0.00327756232582033
455	-0.283765345811844	-0.849023342132568	-21.4996032714844	0.0178262684494257	0.00126787810586393	-3.08191010844894e-05	-0.00425158534198999
456	-2.23181128501892	0.449673920869827	-21.8242778778076	0.00841071270406246	0.00354059832170606	0.00159255252219737	-0.00522560812532902
457	-0.933113992214203	0.449673920869827	-21.6294727325439	0.000943203864153475	0.00678734155371785	0.000293855206109583	0.000943203864153475
458	0.365583270788193	-0.849023342132568	-21.7593441009521	-0.000355493422830477	-0.00197886489331722	-0.00717365415766835	0.000943203864153475
459	-0.283765345811844	-0.52434903383255	-21.8242778778076	-0.00879702530801296	-0.00782300252467394	-0.00749832857400179	0.00159255252219737
460	-0.283765345811844	-1.17369759082794	-21.9541473388672	-0.0133424662053585	0.00354059832170606	0.00386527273803949	-3.08191010844894e-05
461	-0.933113992214203	0.124999612569809	-21.8892135620117	0.00354059832170606	0.00516396993771195	-0.00652430532500148	-0.00230353930965066
462	-0.933113992214203	0.449673920869827	-22.0840167999268	-0.00197886489331722	0.00548864435404539	-0.000355493422830477	-0.00425158534198999
463	-0.283765345811844	-0.199674710631371	-21.4996032714844	-3.08191010844894e-05	-0.00295288790948689	0.00289124972186983	0.00126787810586393
464	-0.933113992214203	0.124999612569809	-21.6294727325439	-0.00587495695799589	-0.00457625929266214	-0.0107450718060136	-0.00295288790948689
465	0.365583270788193	-0.199674710631371	-21.9541473388672	0.00776136433705688	0.00451462110504508	0.00646266713738441	-0.00457625929266214
466	-0.933113992214203	0.124999612569809	-21.694408416748	0.00743668992072344	0.00483929552137852	-0.00749832857400179	-0.00295288790948689
467	0.365583270788193	-0.52434903383255	-21.5645389556885	-0.0110697457566857	0.0022419011220336	-0.00684897974133492	-0.00295288790948689
468	0.365583270788193	-0.849023342132568	-21.5645389556885	-0.0185372550040483	0.000943203864153475	-0.00717365415766835	-0.00100484199356288
469	-1.58246266841888	0.774348258972168	-21.694408416748	0.0022419011220336	0.00289124972186983	0.00321592413820326	-0.00392691092565656
470	-0.933113992214203	-0.199674710631371	-21.4996032714844	0.00191722682211548	0.00289124972186983	-0.00847235135734081	-0.00360223650932312
471	-0.283765345811844	-0.849023342132568	-21.8892135620117	0.00321592413820326	0.00906006153672934	0.00386527273803949	-0.00977104809135199
472	0.365583270788193	-1.17369759082794	-21.3048000335693	0.00906006153672934	0.00776136433705688	-0.0143164889886975	-0.00425158534198999
473	-0.933113992214203	-0.849023342132568	-21.4346694946289	-0.00944637414067984	-0.0026282137259841	0.000943203864153475	0.00256657530553639
474	-1.58246266841888	-0.199674710631371	-21.6294727325439	-0.00197886489331722	-0.00490093370899558	-0.00230353930965066	0.00548864435404539
475	-0.283765345811844	-1.17369759082794	-21.3048000335693	0.00548864435404539	-0.0026282137259841	-0.00327756232582033	-0.00587495695799589
476	-0.933113992214203	-0.849023342132568	-21.4346694946289	0.0191249661147594	0.000618529506027699	0.00354059832170606	-0.00327756232582033
477	-0.933113992214203	-1.4983719587326	-21.5645389556885	-0.00847235135734081	-0.00814767740666866	-0.00587495695799589	-0.0026282137259841
478	-0.283765345811844	-1.82304632663727	-21.7593441009521	-0.00749832857400179	-0.00555028254166245	0.00354059832170606	-0.00100484199356288
479	0.365583270788193	-1.82304632663727	-21.694408416748	-0.000680167751852423	-0.00392691092565656	-0.00100484199356288	0.00516396993771195
480	0.365583270788193	-1.82304632663727	-21.6294727325439	0.00126787810586393	-0.00457625929266214	-0.00360223650932312	-0.0113944197073579
481	-0.283765345811844	-1.4983719587326	-21.2398643493652	0.0022419011220336	-0.00522560812532902	-0.00425158534198999	-0.00522560812532902
482	-2.23181128501892	0.124999612569809	-21.5645389556885	0.00321592413820326	-0.00490093370899558	-0.00197886489331722	-0.00684897974133492
483	1.01493191719055	-0.849023342132568	-21.2398643493652	0.00711201597005129	-3.08191010844894e-05	-0.00944637414067984	-0.00392691092565656
484	-1.58246266841888	-0.849023342132568	-21.8242778778076	-0.0146411629393697	-0.00392691092565656	-0.00197886489331722	-0.00652430532500148
485	-0.933113992214203	0.124999612569809	-22.0190830230713	-0.0152905117720366	-0.00522560812532902	-0.00717365415766835	-0.00782300252467394
486	-1.58246266841888	-0.199674710631371	-21.694408416748	0.013930176384747	0.0022419011220336	-0.0107450718060136	-0.00652430532500148
487	0.365583270788193	-0.52434903383255	-21.4346694946289	0.012956153601408	0.00191722682211548	-0.0172385573387146	-0.00912170019000769
488	-0.933113992214203	0.449673920869827	-21.5645389556885	-0.0113944197073579	0.00808603875339031	-0.00522560812532902	-0.00587495695799589
489	-0.933113992214203	0.124999612569809	-21.2398643493652	-0.00522560812532902	0.000618529506027699	-0.00360223650932312	0.00256657530553639
490	-2.23181128501892	0.774348258972168	-21.6294727325439	0.00386527273803949	0.0022419011220336	0.000618529506027699	-0.0123684434220195
491	-1.58246266841888	0.124999612569809	-21.9541473388672	0.000293855206109583	0.00483929552137852	0.00743668992072344	-0.00879702530801296
492	-0.933113992214203	-0.52434903383255	-21.694408416748	0.00711201597005129	0.00256657530553639	0.00256657530553639	-0.00197886489331722
493	-0.933113992214203	-1.17369759082794	-21.4346694946289	-0.0110697457566857	0.00581331877037883	-0.00100484199356288	-0.00100484199356288
494	-3.53050851821899	-0.52434903383255	-21.3048000335693	-0.00490093370899558	0.00159255252219737	-0.00912170019000769	-0.00197886489331722
495	-3.53050851821899	0.449673920869827	-21.4346694946289	0.00191722682211548	0.00808603875339031	-0.00457625929266214	0.0022419011220336
496	-3.53050851821899	0.449673920869827	-21.694408416748	0.0100340843200684	0.00841071270406246	0.00386527273803949	0.00548864435404539
497	-2.88115978240967	-0.849023342132568	-21.5645389556885	-0.0143164889886975	0.000943203864153475	-0.00555028254166245	-0.000680167751852423
498	-1.58246266841888	-0.52434903383255	-21.4346694946289	-0.00457625929266214	-0.00327756232582033	0.00126787810586393	0.00776136433705688
499	-2.23181128501892	-0.52434903383255	-21.4346694946289	-0.0133424662053585	0.000943203864153475	-0.00652430532500148	0.00548864435404539
500	0.365583270788193	-0.199674710631371	-21.2398643493652	0.0136055024340749	0.00548864435404539	-0.00555028254166245	0.00516396993771195
501	-0.283765345811844	-0.199674710631371	-21.1749286651611	-0.00522560812532902	0.00646266713738441	0.00873538758605719	-0.00132951640989631
502	-0.933113992214203	0.774348258972168	-21.3048000335693	0.0145795252174139	0.00418994715437293	-0.00717365415766835	0.00516396993771195
503	-0.283765345811844	-0.199674710631371	-21.694408416748	-0.0165892094373703	0.000618529506027699	0.00126787810586393	0.01100810803473
504	-0.283765345811844	-0.849023342132568	-21.3048000335693	-0.00132951640989631	-0.00457625929266214	-0.00295288790948689	0.00743668992072344
505	-1.58246266841888	1.09902250766754	-21.694408416748	0.00548864435404539	-0.00132951640989631	-0.00132951640989631	0.00483929552137852
506	0.365583270788193	-1.17369759082794	-21.5645389556885	0.00776136433705688	0.00516396993771195	0.00418994715437293	0.00451462110504508
507	-0.283765345811844	0.449673920869827	-21.6294727325439	-0.0110697457566857	0.00418994715437293	-0.00360223650932312	-0.00587495695799589
508	-1.58246266841888	0.774348258972168	-21.3048000335693	-0.00717365415766835	0.00646266713738441	-0.00425158534198999	0.0126314787194133
509	-1.58246266841888	0.774348258972168	-22.0190830230713	-3.08191010844894e-05	-0.00360223650932312	-0.0110697457566857	0.000618529506027699
510	-1.58246266841888	0.449673920869827	-21.9541473388672	0.012956153601408	-0.00814767740666866	-0.00490093370899558	0.00386527273803949
511	-1.58246266841888	0.774348258972168	-22.0840167999268	0.00970941036939621	0.00841071270406246	-0.00165419070981443	0.00451462110504508
512	-0.283765345811844	-0.199674710631371	-21.7593441009521	0.00418994715437293	0.00256657530553639	-0.00555028254166245	0.00581331877037883
513	-0.283765345811844	-0.199674710631371	-21.6294727325439	-0.0100957229733467	0.00386527273803949	-0.00100484199356288	0.0100340843200684
514	-0.933113992214203	-0.199674710631371	-21.4346694946289	-0.000680167751852423	-0.00132951640989631	-0.00490093370899558	0.0100340843200684
515	-0.283765345811844	-0.199674710631371	-22.1489524841309	0.0324366129934788	0.00451462110504508	-0.0113944197073579	0.0142548503354192
516	-1.58246266841888	0.124999612569809	-21.6294727325439	0.0262678004801273	0.00354059832170606	0.00483929552137852	0.00678734155371785
517	1.01493191719055	-0.849023342132568	-21.694408416748	0.01100810803473	0.000943203864153475	-0.0107450718060136	0.00776136433705688
518	0.365583270788193	-0.199674710631371	-21.4996032714844	-0.00555028254166245	0.00418994715437293	0.00516396993771195	0.0132808275520802
519	1.01493191719055	-0.199674710631371	-21.4996032714844	-0.00619963090866804	0.00321592413820326	-0.0149658378213644	0.00808603875339031
520	-0.283765345811844	0.124999612569809	-21.2398643493652	0.00126787810586393	0.000943203864153475	-0.00295288790948689	0.0100340843200684
521	1.01493191719055	-1.17369759082794	-20.9801254272461	-3.08191010844894e-05	0.00743668992072344	0.00451462110504508	-0.000355493422830477
522	-2.23181128501892	0.449673920869827	-21.4996032714844	0.00678734155371785	-0.00295288790948689	-0.00490093370899558	0.00354059832170606
523	-0.283765345811844	-0.849023342132568	-21.8892135620117	0.00743668992072344	-0.00360223650932312	-0.00619963090866804	0.00776136433705688
524	-0.283765345811844	-0.849023342132568	-21.3048000335693	0.0022419011220336	-0.00555028254166245	-3.08191010844894e-05	0.00289124972186983
525	-0.933113992214203	0.449673920869827	-21.4996032714844	0.00581331877037883	0.000293855206109583	-0.00522560812532902	0.00678734155371785
526	0.365583270788193	-1.4983719587326	-21.2398643493652	0.0239950809627771	0.000618529506027699	0.00548864435404539	-0.0026282137259841
527	-0.933113992214203	0.774348258972168	-21.2398643493652	0.0022419011220336	0.00516396993771195	-0.00100484199356288	0.000943203864153475
528	-1.58246266841888	0.124999612569809	-21.5645389556885	-0.000355493422830477	0.00289124972186983	0.00191722682211548	0.00321592413820326
529	-1.58246266841888	-0.849023342132568	-21.9541473388672	0.00159255252219737	-0.0100957229733467	0.00159255252219737	0.00354059832170606
530	-0.933113992214203	-1.17369759082794	-21.8892135620117	0.0191249661147594	-0.00749832857400179	-0.000355493422830477	0.00646266713738441
531	-1.58246266841888	-0.52434903383255	-21.694408416748	0.0175015944987535	0.00581331877037883	0.00581331877037883	-0.00425158534198999
532	-0.933113992214203	-1.17369759082794	-21.6294727325439	0.00906006153672934	-0.00360223650932312	0.00418994715437293	-0.00392691092565656
533	-0.283765345811844	-0.849023342132568	-21.4996032714844	-0.00522560812532902	-0.00749832857400179	-0.00749832857400179	0.000293855206109583
534	1.66428053379059	-1.82304632663727	-21.1749286651611	-0.00197886489331722	-0.00912170019000769	-0.00392691092565656	0.00289124972186983
535	-1.58246266841888	0.449673920869827	-21.7593441009521	-0.00360223650932312	-0.00847235135734081	-0.00392691092565656	-0.0026282137259841
536	0.365583270788193	-1.4983719587326	-21.4346694946289	0.0171769186854362	0.00191722682211548	0.00321592413820326	-0.00100484199356288
537	-0.283765345811844	-0.52434903383255	-21.3697338104248	0.00516396993771195	0.00159255252219737	0.00126787810586393	-0.0026282137259841
538	0.365583270788193	-0.199674710631371	-21.5645389556885	-0.00652430532500148	0.00354059832170606	-0.00425158534198999	0.00451462110504508
539	-1.58246266841888	0.449673920869827	-21.3697338104248	-0.00749832857400179	-0.00392691092565656	0.00386527273803949	-0.000680167751852423
540	-0.283765345811844	-0.52434903383255	-21.2398643493652	-0.0104203969240189	-0.00392691092565656	-0.0149658378213644	0.0022419011220336
541	1.01493191719055	-0.199674710631371	-21.694408416748	-0.00977104809135199	0.00581331877037883	-0.00295288790948689	-0.00392691092565656
542	-0.933113992214203	-0.52434903383255	-21.6294727325439	-0.0107450718060136	0.00808603875339031	0.00354059832170606	-0.00132951640989631
543	-2.23181128501892	0.774348258972168	-21.8892135620117	0.00289124972186983	-0.00132951640989631	-0.000680167751852423	-0.00490093370899558
544	-0.933113992214203	-0.52434903383255	-21.694408416748	-0.00847235135734081	-0.00197886489331722	-0.00522560812532902	0.00516396993771195
545	-2.88115978240967	-0.199674710631371	-21.3048000335693	-0.00197886489331722	0.00386527273803949	-0.00587495695799589	-0.00165419070981443
546	-2.23181128501892	-0.52434903383255	-21.1749286651611	0.000943203864153475	0.01100810803473	0.00191722682211548	-0.00360223650932312
547	-2.23181128501892	0.774348258972168	-21.8892135620117	-0.00295288790948689	-3.08191010844894e-05	-0.00360223650932312	-0.00295288790948689
548	-3.53050851821899	-0.199674710631371	-21.5645389556885	-0.0208099745213985	0.00159255252219737	-0.00230353930965066	0.00613799272105098
549	-2.23181128501892	-1.4983719587326	-21.694408416748	-0.00814767740666866	-0.00457625929266214	-0.00717365415766835	0.000943203864153475
550	-3.53050851821899	-0.199674710631371	-21.4346694946289	-0.00749832857400179	-0.00165419070981443	-0.00749832857400179	-0.00847235135734081
551	-2.88115978240967	-0.849023342132568	-21.6294727325439	-0.00392691092565656	0.00776136433705688	-0.0123684434220195	0.000943203864153475
552	-3.53050851821899	1.09902250766754	-21.4996032714844	-0.00457625929266214	0.00646266713738441	-0.00230353930965066	-0.00555028254166245
553	-3.53050851821899	0.124999612569809	-21.6294727325439	-0.00555028254166245	-0.000355493422830477	0.00126787810586393	0.0022419011220336
554	-1.58246266841888	0.124999612569809	-21.8242778778076	-0.00425158534198999	0.000293855206109583	0.00126787810586393	-0.00522560812532902
555	-2.23181128501892	0.449673920869827	-21.8892135620117	0.0126314787194133	-0.00327756232582033	-0.00749832857400179	-0.00197886489331722
556	0.365583270788193	-0.52434903383255	-21.7593441009521	0.00743668992072344	0.00483929552137852	-3.08191010844894e-05	-0.00132951640989631
557	-0.283765345811844	-0.849023342132568	-21.694408416748	0.0210730116814375	0.00516396993771195	-0.00165419070981443	-0.00100484199356288
558	-0.933113992214203	0.124999612569809	-21.5645389556885	0.00386527273803949	-0.000680167751852423	-0.000355493422830477	-3.08191010844894e-05
559	-1.58246266841888	-0.199674710631371	-21.6294727325439	-0.00490093370899558	0.00418994715437293	-0.00587495695799589	0.00126787810586393
560	1.01493191719055	-0.199674710631371	-22.0840167999268	0.00159255252219737	0.00321592413820326	0.000943203864153475	-0.00165419070981443
561	1.01493191719055	-0.52434903383255	-21.6294727325439	-0.000680167751852423	0.00451462110504508	0.0136055024340749	0.00613799272105098
562	0.365583270788193	-0.52434903383255	-21.4996032714844	0.00776136433705688	0.00321592413820326	0.0022419011220336	0.00159255252219737
563	-0.933113992214203	0.124999612569809	-21.7593441009521	-0.00555028254166245	0.00451462110504508	-0.000355493422830477	0.00711201597005129
564	-0.283765345811844	0.124999612569809	-22.0190830230713	-0.000355493422830477	-0.000680167751852423	-0.00392691092565656	-0.00230353930965066
565	-0.283765345811844	-0.52434903383255	-21.4996032714844	-0.00490093370899558	0.000293855206109583	-0.0026282137259841	-0.000355493422830477
566	-0.283765345811844	0.449673920869827	-22.1489524841309	0.0116574559360743	0.00646266713738441	0.00126787810586393	0.000618529506027699
567	-1.58246266841888	0.449673920869827	-22.2788219451904	0.0194496400654316	0.00646266713738441	0.00289124972186983	0.000943203864153475
568	0.365583270788193	-1.17369759082794	-21.9541473388672	-0.00944637414067984	0.00159255252219737	-0.00132951640989631	0.000618529506027699
569	-0.283765345811844	-0.199674710631371	-21.7593441009521	-0.00165419070981443	-0.00490093370899558	-0.00814767740666866	-0.00360223650932312
570	0.365583270788193	-0.52434903383255	-21.694408416748	-0.00197886489331722	0.00289124972186983	-0.0130177913233638	0.000293855206109583
571	-0.283765345811844	-0.199674710631371	-21.6294727325439	-0.00132951640989631	0.00646266713738441	0.00483929552137852	0.000943203864153475
572	-2.23181128501892	-0.52434903383255	-21.5645389556885	0.00548864435404539	0.00808603875339031	-0.00555028254166245	0.00581331877037883
573	-2.23181128501892	0.449673920869827	-22.1489524841309	-0.00587495695799589	-0.00360223650932312	-0.00132951640989631	0.00256657530553639
574	-0.283765345811844	-0.849023342132568	-21.6294727325439	0.0100340843200684	0.00191722682211548	0.000618529506027699	0.00743668992072344
575	-0.933113992214203	-0.199674710631371	-21.4996032714844	-0.00425158534198999	-0.00295288790948689	0.00548864435404539	0.00191722682211548
576	0.365583270788193	-0.52434903383255	-21.3697338104248	0.00516396993771195	0.000943203864153475	0.00711201597005129	0.00386527273803949
577	0.365583270788193	-0.52434903383255	-21.4346694946289	0.0230210572481155	0.00321592413820326	0.0022419011220336	0.00191722682211548
578	-0.933113992214203	0.124999612569809	-21.4346694946289	-0.00457625929266214	0.00354059832170606	-0.00522560812532902	0.0142548503354192
579	-0.283765345811844	0.449673920869827	-22.0190830230713	-0.00522560812532902	-0.00652430532500148	-0.00295288790948689	0.00289124972186983
580	-0.283765345811844	-0.849023342132568	-21.8892135620117	0.0142548503354192	-0.000680167751852423	0.00354059832170606	0.00451462110504508
581	1.01493191719055	-1.17369759082794	-21.694408416748	0.00776136433705688	0.00970941036939621	0.0022419011220336	0.00321592413820326
582	-1.58246266841888	-0.849023342132568	-21.6294727325439	0.00289124972186983	-0.00879702530801296	-0.00197886489331722	0.00159255252219737
583	-0.283765345811844	-0.199674710631371	-21.4996032714844	-0.00392691092565656	-0.00100484199356288	-0.00360223650932312	0.00906006153672934
584	-2.23181128501892	0.124999612569809	-21.4996032714844	-0.00490093370899558	-3.08191010844894e-05	-0.00652430532500148	-0.00490093370899558
585	1.01493191719055	-1.4983719587326	-21.7593441009521	0.00548864435404539	-0.00490093370899558	-0.00652430532500148	0.000293855206109583
586	-2.23181128501892	0.124999612569809	-21.8892135620117	0.00678734155371785	-0.00132951640989631	0.00159255252219737	-0.0110697457566857
587	-0.283765345811844	-1.82304632663727	-21.5645389556885	0.000293855206109583	-0.00100484199356288	-0.00197886489331722	-0.00327756232582033
588	-1.58246266841888	-0.52434903383255	-21.8242778778076	0.00126787810586393	-0.00717365415766835	0.00191722682211548	-0.0100957229733467
589	-1.58246266841888	-0.849023342132568	-21.7593441009521	0.00191722682211548	-0.0110697457566857	0.00548864435404539	-0.00165419070981443
590	-0.933113992214203	-1.4983719587326	-21.5645389556885	0.00548864435404539	-0.00749832857400179	0.00516396993771195	-0.0100957229733467
591	-0.933113992214203	-0.849023342132568	-21.8242778778076	0.00548864435404539	0.00581331877037883	0.00451462110504508	0.000618529506027699
592	-0.933113992214203	-0.849023342132568	-22.1489524841309	0.00126787810586393	-0.00652430532500148	-0.000355493422830477	-0.00879702530801296
593	0.365583270788193	-1.82304632663727	-21.7593441009521	0.0171769186854362	-0.00490093370899558	-0.0120437685400248	-0.00230353930965066
594	0.365583270788193	-1.82304632663727	-21.8242778778076	0.00126787810586393	-0.00587495695799589	-0.00392691092565656	-0.00490093370899558
595	-0.933113992214203	-0.199674710631371	-21.9541473388672	0.00678734155371785	-0.00490093370899558	0.00678734155371785	-0.00230353930965066
596	0.365583270788193	-1.4983719587326	-21.3048000335693	0.00938473641872406	0.00159255252219737	0.00613799272105098	-0.00782300252467394
597	0.365583270788193	-0.849023342132568	-21.2398643493652	-0.00327756232582033	0.0022419011220336	0.00354059832170606	-0.00814767740666866
598	1.01493191719055	-1.17369759082794	-21.7593441009521	-0.0107450718060136	-0.00165419070981443	-0.00392691092565656	-0.00879702530801296
599	0.365583270788193	-0.199674710631371	-21.3697338104248	0.00938473641872406	-0.00327756232582033	-0.00555028254166245	-0.00490093370899558
600	0.365583270788193	-0.52434903383255	-21.3697338104248	0.00321592413820326	-0.00490093370899558	-0.00165419070981443	-0.00912170019000769
601	-0.933113992214203	0.449673920869827	-21.8242778778076	-0.00944637414067984	0.00906006153672934	-0.00490093370899558	-0.00490093370899558
602	1.01493191719055	-0.849023342132568	-21.3048000335693	0.00516396993771195	0.00483929552137852	-0.000355493422830477	-0.0149658378213644
603	-0.283765345811844	-0.52434903383255	-20.9801254272461	0.00451462110504508	-0.00490093370899558	0.000293855206109583	-0.0026282137259841
604	-2.23181128501892	-0.199674710631371	-21.7593441009521	-0.00684897974133492	-0.00132951640989631	-0.00587495695799589	-0.00555028254166245
605	-0.933113992214203	-0.52434903383255	-21.4346694946289	0.00126787810586393	0.00191722682211548	0.00126787810586393	-0.00425158534198999
606	-3.53050851821899	0.124999612569809	-21.7593441009521	-0.00490093370899558	0.00873538758605719	-0.00100484199356288	-0.00782300252467394
607	-3.53050851821899	-0.52434903383255	-21.5645389556885	-0.00490093370899558	0.00646266713738441	-0.00230353930965066	-0.00652430532500148
608	-2.23181128501892	-0.849023342132568	-21.4346694946289	0.00678734155371785	0.00256657530553639	-0.00230353930965066	0.00970941036939621
609	-2.88115978240967	-0.849023342132568	-21.3048000335693	-0.0263294391334057	-0.000355493422830477	0.00451462110504508	-0.0026282137259841
610	-3.53050851821899	-0.199674710631371	-21.6294727325439	0.00548864435404539	0.00256657530553639	-0.0026282137259841	-3.08191010844894e-05
611	-2.23181128501892	-0.849023342132568	-21.8242778778076	0.0175015944987535	0.00191722682211548	0.00548864435404539	-0.00295288790948689
612	-4.82920598983765	0.124999612569809	-21.694408416748	-0.0136671401560307	0.00354059832170606	-0.000355493422830477	-0.00295288790948689
613	-0.933113992214203	-0.849023342132568	-21.4346694946289	-0.00912170019000769	-0.00392691092565656	-0.00522560812532902	-0.00360223650932312
614	-1.58246266841888	-0.849023342132568	-21.3697338104248	0.00256657530553639	-0.00230353930965066	-0.00587495695799589	-0.00717365415766835
615	-1.58246266841888	0.449673920869827	-21.3697338104248	0.000293855206109583	0.00548864435404539	-0.00522560812532902	-0.00360223650932312
616	-2.23181128501892	-0.199674710631371	-21.3048000335693	0.00418994715437293	0.00776136433705688	0.00386527273803949	-0.00360223650932312
617	1.01493191719055	-0.849023342132568	-21.4346694946289	-0.00392691092565656	0.00386527273803949	-0.00392691092565656	-0.00295288790948689
618	-1.58246266841888	1.09902250766754	-21.9541473388672	-0.021459324285388	-0.00100484199356288	-0.00555028254166245	0.00516396993771195
619	-1.58246266841888	0.449673920869827	-21.8242778778076	-0.00879702530801296	-0.00717365415766835	-0.0126931173726916	0.0022419011220336
620	-2.23181128501892	0.774348258972168	-21.694408416748	0.0100340843200684	-0.00814767740666866	-0.0113944197073579	-0.00619963090866804
621	-0.283765345811844	0.449673920869827	-21.3048000335693	0.000943203864153475	0.00841071270406246	-0.00425158534198999	0.00159255252219737
622	-0.283765345811844	-0.52434903383255	-21.3697338104248	-0.00197886489331722	0.00451462110504508	-0.00360223650932312	-0.00814767740666866
623	0.365583270788193	-0.849023342132568	-21.4996032714844	-0.00230353930965066	0.000618529506027699	-0.00295288790948689	0.00159255252219737
624	0.365583270788193	-1.17369759082794	-21.6294727325439	-0.00684897974133492	-0.00132951640989631	-0.00392691092565656	-0.00425158534198999
625	-0.933113992214203	0.449673920869827	-21.8242778778076	0.0165275707840919	-0.00814767740666866	0.00321592413820326	0.00191722682211548
626	-0.933113992214203	0.449673920869827	-22.0190830230713	0.0200989879667759	0.00289124972186983	-0.00392691092565656	-0.00392691092565656
627	0.365583270788193	0.124999612569809	-21.694408416748	0.0155535480007529	0.00386527273803949	0.00256657530553639	-0.00749832857400179
628	1.01493191719055	-1.17369759082794	-21.3697338104248	-0.00295288790948689	0.00321592413820326	-0.00327756232582033	0.00159255252219737
629	0.365583270788193	-0.52434903383255	-22.0190830230713	-0.00392691092565656	-0.00197886489331722	-0.00392691092565656	0.000293855206109583
630	1.01493191719055	-0.849023342132568	-21.8892135620117	0.00289124972186983	-0.00230353930965066	-0.00425158534198999	-0.00522560812532902
631	-0.283765345811844	-1.17369759082794	-21.6294727325439	-0.00684897974133492	0.00970941036939621	-0.00782300252467394	0.00289124972186983
632	-0.283765345811844	0.124999612569809	-21.7593441009521	0.011982130818069	-0.00230353930965066	-0.00230353930965066	-0.00295288790948689
633	-0.283765345811844	-0.199674710631371	-21.5645389556885	-0.0126931173726916	-0.00197886489331722	-0.00100484199356288	0.00808603875339031
634	1.01493191719055	-1.17369759082794	-20.9801254272461	-3.08191010844894e-05	-0.00327756232582033	-0.00684897974133492	-0.00457625929266214
635	-2.23181128501892	1.09902250766754	-21.694408416748	-0.0117190945893526	-0.00100484199356288	0.00256657530553639	0.000618529506027699
636	-0.283765345811844	-0.849023342132568	-21.3697338104248	-0.00230353930965066	0.00191722682211548	-0.00100484199356288	-0.000355493422830477
637	0.365583270788193	-0.199674710631371	-21.694408416748	0.01100810803473	0.00970941036939621	0.00159255252219737	-3.08191010844894e-05
638	-1.58246266841888	0.124999612569809	-21.4996032714844	-3.08191010844894e-05	-0.0026282137259841	-0.00814767740666866	-0.000355493422830477
639	-0.283765345811844	0.449673920869827	-21.8242778778076	-0.00587495695799589	-0.00360223650932312	0.00776136433705688	-0.00165419070981443
640	-1.58246266841888	-0.199674710631371	-21.4346694946289	0.00289124972186983	-0.00100484199356288	-0.00425158534198999	0.00126787810586393
641	-1.58246266841888	-0.199674710631371	-21.9541473388672	-0.00132951640989631	0.00191722682211548	0.00418994715437293	-0.00360223650932312
642	-0.283765345811844	-1.4983719587326	-21.694408416748	0.0262678004801273	-0.00425158534198999	0.000293855206109583	-0.00327756232582033
643	-0.283765345811844	-2.14772057533264	-21.8242778778076	0.000293855206109583	-0.00457625929266214	-0.00392691092565656	-0.000355493422830477
644	-0.283765345811844	-2.14772057533264	-21.5645389556885	-0.00879702530801296	-0.00230353930965066	-0.0026282137259841	0.00483929552137852
645	-1.58246266841888	-0.849023342132568	-21.6294727325439	0.00906006153672934	-0.00717365415766835	0.00483929552137852	0.00451462110504508
646	-0.933113992214203	-2.14772057533264	-21.3048000335693	-0.00100484199356288	0.00191722682211548	0.00678734155371785	0.00646266713738441
647	1.66428053379059	-1.4983719587326	-21.4996032714844	0.00646266713738441	0.000618529506027699	-0.000355493422830477	0.00126787810586393
648	-1.58246266841888	-0.52434903383255	-21.8242778778076	-0.00295288790948689	-0.00814767740666866	-0.00522560812532902	0.00776136433705688
649	-0.933113992214203	-0.199674710631371	-21.694408416748	-0.0156151866540313	-0.00490093370899558	-0.00230353930965066	0.00191722682211548
650	-2.23181128501892	0.449673920869827	-21.8242778778076	0.00418994715437293	0.00191722682211548	-0.00717365415766835	0.00256657530553639
651	0.365583270788193	-0.52434903383255	-21.4346694946289	0.0165275707840919	0.00743668992072344	-0.0107450718060136	-0.00425158534198999
652	0.365583270788193	-0.199674710631371	-21.0450592041016	0.0178262684494257	-0.00165419070981443	-0.00392691092565656	-3.08191010844894e-05
653	-0.283765345811844	-0.199674710631371	-21.2398643493652	-0.0123684434220195	-0.0026282137259841	-0.00197886489331722	0.00970941036939621
654	-0.933113992214203	-0.199674710631371	-21.5645389556885	0.00516396993771195	0.00159255252219737	-0.00457625929266214	-0.00522560812532902
655	-1.58246266841888	0.449673920869827	-21.5645389556885	0.0197743140161037	-0.0026282137259841	0.000293855206109583	0.00646266713738441
656	-0.283765345811844	-0.199674710631371	-21.7593441009521	0.00516396993771195	0.00418994715437293	0.000293855206109583	0.00191722682211548
657	-3.53050851821899	0.124999612569809	-21.7593441009521	0.0197743140161037	0.0126314787194133	-0.00392691092565656	0.00581331877037883
658	-3.53050851821899	0.449673920869827	-21.6294727325439	0.000618529506027699	-0.00197886489331722	-0.00457625929266214	0.00711201597005129
659	-4.17985725402832	0.124999612569809	-21.2398643493652	-0.0253554154187441	0.00289124972186983	-0.00295288790948689	0.00386527273803949
660	-3.53050851821899	0.124999612569809	-21.694408416748	-0.00197886489331722	-0.000355493422830477	0.00191722682211548	0.0022419011220336
661	-4.17985725402832	0.774348258972168	-21.9541473388672	-0.00684897974133492	0.0162028968334198	-0.00230353930965066	0.000618529506027699
662	-0.933113992214203	-0.199674710631371	-21.5645389556885	-0.00555028254166245	0.00548864435404539	0.00711201597005129	-0.0026282137259841
663	-2.23181128501892	0.124999612569809	-21.6294727325439	-0.00879702530801296	-0.00197886489331722	-0.0026282137259841	0.00938473641872406
664	-0.933113992214203	-0.199674710631371	-21.3697338104248	-0.0120437685400248	-3.08191010844894e-05	-0.00652430532500148	0.00516396993771195
665	-2.88115978240967	0.774348258972168	-21.2398643493652	-0.00132951640989631	0.00613799272105098	-0.0026282137259841	0.00678734155371785
666	1.01493191719055	-0.849023342132568	-21.3048000335693	-0.00490093370899558	0.00483929552137852	-0.00100484199356288	0.00646266713738441
667	-0.283765345811844	-0.199674710631371	-21.8242778778076	0.00581331877037883	0.00191722682211548	0.00646266713738441	0.00159255252219737
668	-1.58246266841888	0.124999612569809	-21.6294727325439	0.00581331877037883	-0.00100484199356288	-0.00652430532500148	0.0022419011220336
669	-0.933113992214203	1.09902250766754	-21.6294727325439	0.000293855206109583	-0.000355493422830477	-0.0026282137259841	0.00483929552137852
670	-0.933113992214203	0.774348258972168	-21.694408416748	0.0103587592020631	0.00159255252219737	0.000618529506027699	0.0116574559360743
671	-0.283765345811844	0.774348258972168	-21.6294727325439	-0.00295288790948689	0.00386527273803949	-0.00555028254166245	-0.000355493422830477
672	-0.283765345811844	-0.849023342132568	-21.3697338104248	-0.00100484199356288	0.00289124972186983	0.00321592413820326	-3.08191010844894e-05
673	-1.58246266841888	0.449673920869827	-22.0190830230713	0.00548864435404539	-0.00327756232582033	-0.0026282137259841	0.00646266713738441
674	-0.283765345811844	-0.849023342132568	-21.5645389556885	-0.00230353930965066	-0.00327756232582033	-0.00327756232582033	0.00386527273803949
675	-1.58246266841888	0.124999612569809	-21.8892135620117	-0.00100484199356288	0.00159255252219737	-0.00327756232582033	0.00126787810586393
676	0.365583270788193	-0.52434903383255	-21.7593441009521	0.00548864435404539	0.00256657530553639	0.000293855206109583	0.00613799272105098
677	-1.58246266841888	-0.199674710631371	-22.0190830230713	0.00938473641872406	0.00743668992072344	0.00451462110504508	0.00483929552137852
678	-0.933113992214203	0.774348258972168	-21.6294727325439	0.000293855206109583	-0.00165419070981443	-0.00587495695799589	0.00418994715437293
679	-0.933113992214203	0.449673920869827	-22.0190830230713	-0.00717365415766835	0.000943203864153475	-0.00847235135734081	0.00581331877037883
680	-1.58246266841888	0.124999612569809	-21.9541473388672	0.00321592413820326	0.00548864435404539	0.00191722682211548	0.00386527273803949
681	-0.933113992214203	-0.199674710631371	-21.8892135620117	0.00548864435404539	0.00938473641872406	0.000293855206109583	0.00483929552137852
682	-0.283765345811844	-0.199674710631371	-21.8892135620117	-0.00425158534198999	-0.000355493422830477	0.00613799272105098	0.000293855206109583
683	-1.58246266841888	0.124999612569809	-21.4996032714844	0.00841071270406246	0.00191722682211548	-0.0100957229733467	0.00354059832170606
684	-0.933113992214203	0.124999612569809	-21.4996032714844	-0.0172385573387146	-0.00814767740666866	-0.00165419070981443	0.00841071270406246
685	-0.933113992214203	0.449673920869827	-21.7593441009521	0.00354059832170606	0.00743668992072344	-0.00652430532500148	0.00418994715437293
686	-0.283765345811844	-0.199674710631371	-21.8892135620117	0.01100810803473	0.000293855206109583	0.00711201597005129	0.0103587592020631
687	-2.23181128501892	0.449673920869827	-21.8892135620117	0.013930176384747	0.00256657530553639	0.000293855206109583	0.00743668992072344
688	-1.58246266841888	0.449673920869827	-22.0190830230713	-0.00425158534198999	-0.00132951640989631	-0.00457625929266214	0.00354059832170606
689	-1.58246266841888	0.449673920869827	-21.8242778778076	0.00646266713738441	-0.00100484199356288	-0.00132951640989631	0.00808603875339031
690	-0.933113992214203	0.124999612569809	-21.4996032714844	-0.00132951640989631	0.00126787810586393	-0.00392691092565656	0.00516396993771195
691	-1.58246266841888	0.449673920869827	-21.3697338104248	0.0145795252174139	-0.00360223650932312	-0.00132951640989631	0.00483929552137852
692	0.365583270788193	-1.4983719587326	-22.0840167999268	0.00808603875339031	0.00548864435404539	0.0113327819854021	0.00646266713738441
693	-1.58246266841888	0.449673920869827	-21.8242778778076	-0.000355493422830477	-0.00749832857400179	-0.00490093370899558	0.0116574559360743
694	1.66428053379059	-0.199674710631371	-21.8892135620117	0.0132808275520802	-0.0100957229733467	0.00159255252219737	0.00841071270406246
695	-0.283765345811844	-1.17369759082794	-21.4996032714844	0.00289124972186983	-0.00100484199356288	-0.00230353930965066	0.00938473641872406
696	1.01493191719055	-2.14772057533264	-21.3697338104248	0.0213976856321096	0.00126787810586393	-0.00100484199356288	0.00191722682211548
697	-2.23181128501892	-0.199674710631371	-21.2398643493652	0.0269171483814716	0.00126787810586393	0.00418994715437293	0.00613799272105098
698	-0.933113992214203	-0.199674710631371	-21.8892135620117	0.00808603875339031	-0.00197886489331722	0.000293855206109583	0.00613799272105098
699	-1.58246266841888	-1.4983719587326	-21.7593441009521	-0.00490093370899558	-0.0162645354866982	-0.00587495695799589	0.0200989879667759
700	-0.283765345811844	-0.849023342132568	-21.4346694946289	0.0136055024340749	-0.00652430532500148	-0.00977104809135199	-0.00100484199356288
701	-2.23181128501892	-0.199674710631371	-21.8242778778076	0.00743668992072344	-0.0113944197073579	-0.0026282137259841	0.00711201597005129
702	-1.58246266841888	-1.17369759082794	-21.4346694946289	-0.00879702530801296	0.00159255252219737	-0.00457625929266214	0.000293855206109583
703	-1.58246266841888	-0.199674710631371	-21.4346694946289	0.00841071270406246	-0.00814767740666866	0.000618529506027699	0.00159255252219737
704	-0.933113992214203	-0.52434903383255	-21.4996032714844	0.000943203864153475	-0.00847235135734081	-0.00327756232582033	0.00289124972186983
705	-0.283765345811844	-1.4983719587326	-21.4996032714844	0.0207483377307653	-0.00457625929266214	0.00256657530553639	-0.00555028254166245
706	-0.283765345811844	-0.849023342132568	-21.4996032714844	0.00483929552137852	-0.0026282137259841	0.00451462110504508	0.00581331877037883
707	-2.23181128501892	-0.52434903383255	-21.8242778778076	-0.00327756232582033	0.00386527273803949	0.00581331877037883	-0.00197886489331722
708	-1.58246266841888	0.449673920869827	-21.694408416748	-0.00490093370899558	-0.00165419070981443	-0.00684897974133492	0.00191722682211548
709	-0.283765345811844	-0.849023342132568	-21.4346694946289	-0.00230353930965066	-0.00197886489331722	-0.0100957229733467	0.0022419011220336
710	-0.933113992214203	0.449673920869827	-21.3048000335693	-0.00782300252467394	0.00516396993771195	-0.00457625929266214	0.00289124972186983
711	-0.933113992214203	0.449673920869827	-21.7593441009521	0.011982130818069	0.00841071270406246	-0.00392691092565656	-0.00165419070981443
712	-0.933113992214203	0.449673920869827	-21.8242778778076	-0.00457625929266214	0.00354059832170606	0.00451462110504508	-0.00197886489331722
713	-0.933113992214203	0.449673920869827	-21.6294727325439	0.00646266713738441	0.00418994715437293	-0.00587495695799589	0.00126787810586393
714	-1.58246266841888	0.774348258972168	-21.4346694946289	-0.0247060675173998	-0.00327756232582033	-0.000680167751852423	0.00191722682211548
715	-0.283765345811844	-0.849023342132568	-21.1749286651611	0.00646266713738441	0.00483929552137852	-0.00490093370899558	0.00581331877037883
716	-2.23181128501892	0.124999612569809	-21.6294727325439	-0.0110697457566857	0.00418994715437293	-0.0117190945893526	-0.000680167751852423
717	-2.88115978240967	0.124999612569809	-21.4996032714844	-0.00944637414067984	0.0022419011220336	0.00159255252219737	-0.00522560812532902
718	-3.53050851821899	0.124999612569809	-21.4996032714844	-0.0123684434220195	0.00321592413820326	0.00321592413820326	0.00126787810586393
719	-3.53050851821899	-0.849023342132568	-21.3048000335693	0.0123068047687411	-0.00230353930965066	-0.00100484199356288	0.0194496400654316
720	-4.17985725402832	0.124999612569809	-21.3697338104248	0.00548864435404539	0.0022419011220336	-0.00684897974133492	-0.00782300252467394
721	-4.17985725402832	0.449673920869827	-21.4346694946289	-0.0172385573387146	0.00581331877037883	-0.0104203969240189	-0.00912170019000769
722	-2.23181128501892	0.124999612569809	-21.2398643493652	-0.0182125810533762	0.00191722682211548	-0.00425158534198999	-0.00457625929266214
723	-3.53050851821899	0.449673920869827	-21.8242778778076	0.0210730116814375	-0.00327756232582033	0.000618529506027699	-0.00555028254166245
724	-2.88115978240967	0.449673920869827	-22.0190830230713	-0.00912170019000769	-0.00295288790948689	-0.00230353930965066	-0.00782300252467394
725	-1.58246266841888	-0.849023342132568	-21.4346694946289	0.0103587592020631	-3.08191010844894e-05	0.00126787810586393	-0.00457625929266214
726	0.365583270788193	0.124999612569809	-21.694408416748	0.00516396993771195	0.00516396993771195	-0.00684897974133492	-0.00425158534198999
727	-0.933113992214203	0.774348258972168	-21.5645389556885	-0.00490093370899558	-3.08191010844894e-05	0.00808603875339031	-0.00879702530801296
728	1.01493191719055	-0.52434903383255	-21.4346694946289	-0.000355493422830477	-0.00295288790948689	-0.00360223650932312	-0.00295288790948689
729	-0.283765345811844	-0.199674710631371	-21.4996032714844	0.0022419011220336	0.000943203864153475	0.000293855206109583	-0.00684897974133492
730	0.365583270788193	-0.52434903383255	-21.8242778778076	0.00191722682211548	0.00678734155371785	-0.00360223650932312	-0.0169138833880424
731	-0.933113992214203	1.09902250766754	-21.8892135620117	0.00873538758605719	0.00678734155371785	-3.08191010844894e-05	-0.0123684434220195
732	-1.58246266841888	0.449673920869827	-21.7593441009521	0.0106834331527352	-0.00132951640989631	-0.00392691092565656	-0.00619963090866804
733	-1.58246266841888	0.774348258972168	-21.6294727325439	0.00646266713738441	0.000293855206109583	0.00191722682211548	-0.0169138833880424
734	-2.23181128501892	0.449673920869827	-21.8892135620117	-0.00490093370899558	0.000293855206109583	-0.00977104809135199	-0.00457625929266214
735	0.365583270788193	-0.52434903383255	-21.5645389556885	0.0223717093467712	0.0022419011220336	-0.0026282137259841	-0.0130177913233638
736	-0.283765345811844	0.124999612569809	-21.8242778778076	0.0106834331527352	0.00451462110504508	-0.00392691092565656	-0.0113944197073579
737	-1.58246266841888	0.124999612569809	-22.0190830230713	0.0142548503354192	-0.00165419070981443	-0.00814767740666866	-0.0139918150380254
738	-1.58246266841888	-0.199674710631371	-21.8892135620117	-0.00782300252467394	0.0136055024340749	-0.00295288790948689	-0.00555028254166245
739	0.365583270788193	-0.849023342132568	-21.9541473388672	0.0113327819854021	0.00386527273803949	-0.00522560812532902	-0.00425158534198999
740	-0.933113992214203	-0.52434903383255	-21.4996032714844	-0.00327756232582033	0.00191722682211548	-0.00912170019000769	-0.0100957229733467
741	-0.283765345811844	0.449673920869827	-21.3697338104248	0.00938473641872406	0.000618529506027699	0.00126787810586393	-0.000680167751852423
742	-2.23181128501892	0.124999612569809	-22.2138862609863	0.00354059832170606	0.00873538758605719	-0.00197886489331722	-0.00295288790948689
743	0.365583270788193	0.124999612569809	-21.8892135620117	-0.00944637414067984	-3.08191010844894e-05	-0.00490093370899558	-0.000680167751852423
744	-1.58246266841888	0.124999612569809	-22.0190830230713	-0.00360223650932312	0.00613799272105098	-0.00912170019000769	0.00159255252219737
745	2.31362915039063	-0.849023342132568	-21.694408416748	0.00321592413820326	-0.00100484199356288	-0.00197886489331722	-0.00425158534198999
746	-0.933113992214203	0.774348258972168	-21.4996032714844	0.00354059832170606	0.00646266713738441	0.000618529506027699	-0.00360223650932312
747	-1.58246266841888	-0.52434903383255	-20.9801254272461	0.00808603875339031	0.000618529506027699	-0.0156151866540313	0.00776136433705688
748	-0.283765345811844	-0.199674710631371	-21.3048000335693	-3.08191010844894e-05	0.000618529506027699	0.00256657530553639	-0.00360223650932312
749	-0.283765345811844	-0.849023342132568	-21.3697338104248	0.00289124972186983	0.000618529506027699	-0.00717365415766835	0.00256657530553639
750	0.365583270788193	-0.199674710631371	-21.4996032714844	0.0103587592020631	0.00289124972186983	0.0022419011220336	-0.00555028254166245
751	0.365583270788193	-0.849023342132568	-21.3048000335693	0.00873538758605719	0.00678734155371785	-0.00619963090866804	-0.00392691092565656
752	-1.58246266841888	-0.199674710631371	-21.7593441009521	0.00191722682211548	-0.00327756232582033	-0.00360223650932312	-0.00197886489331722
753	-2.23181128501892	-0.849023342132568	-21.3048000335693	0.0171769186854362	0.000293855206109583	0.00418994715437293	0.000943203864153475
754	-0.933113992214203	-0.52434903383255	-21.3697338104248	-0.00100484199356288	-0.00295288790948689	-0.00230353930965066	0.00483929552137852
755	1.01493191719055	-1.82304632663727	-21.5645389556885	0.00581331877037883	-0.0104203969240189	-0.00425158534198999	0.000618529506027699
756	-0.933113992214203	-0.52434903383255	-21.7593441009521	0.00354059832170606	-0.00100484199356288	-0.00100484199356288	-0.00132951640989631
757	-1.58246266841888	-0.849023342132568	-21.8892135620117	-0.00684897974133492	-0.00684897974133492	-3.08191010844894e-05	-0.00165419070981443
758	-0.283765345811844	-2.14772057533264	-21.4996032714844	0.00613799272105098	-0.00717365415766835	-0.000680167751852423	-0.00100484199356288
759	-0.283765345811844	-1.82304632663727	-21.3048000335693	0.00581331877037883	-0.00847235135734081	-0.00295288790948689	0.000618529506027699
760	-0.283765345811844	-1.82304632663727	-21.1099948883057	0.00191722682211548	-0.00197886489331722	-0.00555028254166245	0.00256657530553639
761	-1.58246266841888	-0.199674710631371	-21.8242778778076	0.00126787810586393	-0.00295288790948689	-0.00490093370899558	-0.000355493422830477
762	-0.933113992214203	-0.199674710631371	-21.694408416748	0.00451462110504508	-3.08191010844894e-05	-0.00392691092565656	-0.00165419070981443
763	-0.933113992214203	-1.17369759082794	-21.6294727325439	-0.00814767740666866	0.00548864435404539	-0.0026282137259841	0.00386527273803949
764	-0.933113992214203	-0.199674710631371	-21.6294727325439	-0.00684897974133492	-0.00490093370899558	-0.00392691092565656	0.00191722682211548
765	-0.283765345811844	-0.849023342132568	-21.7593441009521	-0.00165419070981443	-0.00879702530801296	-0.000680167751852423	-0.00457625929266214
766	-1.58246266841888	0.124999612569809	-21.4346694946289	0.00451462110504508	0.00841071270406246	-0.00457625929266214	-0.00165419070981443
767	-0.933113992214203	-0.849023342132568	-21.694408416748	0.0194496400654316	-0.00360223650932312	-0.00717365415766835	-0.00230353930965066
768	-0.283765345811844	-1.17369759082794	-21.4996032714844	0.00646266713738441	0.00581331877037883	0.00451462110504508	-0.00360223650932312
769	-0.283765345811844	-0.199674710631371	-21.5645389556885	0.00776136433705688	0.0100340843200684	-0.00230353930965066	0.00938473641872406
770	-0.283765345811844	0.449673920869827	-21.4996032714844	-0.0165892094373703	-0.00100484199356288	-3.08191010844894e-05	-0.000355493422830477
771	0.365583270788193	-0.52434903383255	-21.3048000335693	0.00289124972186983	0.00743668992072344	-0.0026282137259841	-0.00230353930965066
772	-0.933113992214203	-0.52434903383255	-21.1099948883057	0.0178262684494257	0.00548864435404539	-0.00327756232582033	-0.00230353930965066
773	1.66428053379059	-0.52434903383255	-21.4346694946289	0.0194496400654316	-0.000680167751852423	0.00906006153672934	0.00841071270406246
774	-2.88115978240967	0.449673920869827	-21.9541473388672	0.00159255252219737	0.00321592413820326	0.00159255252219737	0.000943203864153475
775	-0.283765345811844	-0.52434903383255	-21.4996032714844	-0.00717365415766835	0.00289124972186983	-0.000680167751852423	-0.00197886489331722
776	-2.88115978240967	1.09902250766754	-21.6294727325439	0.0162028968334198	-0.00100484199356288	0.000618529506027699	-0.00782300252467394
777	-1.58246266841888	0.449673920869827	-21.3697338104248	-0.00652430532500148	-0.000680167751852423	-0.0026282137259841	-0.00717365415766835
778	-2.88115978240967	-0.199674710631371	-21.5645389556885	-0.0133424662053585	0.00256657530553639	0.00516396993771195	0.00418994715437293
779	-2.23181128501892	-0.849023342132568	-21.3697338104248	-0.00684897974133492	-3.08191010844894e-05	-0.00944637414067984	0.000618529506027699
780	-2.23181128501892	-0.199674710631371	-21.7593441009521	0.00386527273803949	-0.000355493422830477	-0.00360223650932312	-0.00392691092565656
781	-4.17985725402832	0.449673920869827	-21.8892135620117	-0.00522560812532902	0.00418994715437293	-0.00230353930965066	0.000293855206109583
782	-3.53050851821899	0.124999612569809	-21.8892135620117	-0.0201606266200542	0.00418994715437293	-0.00782300252467394	-0.00522560812532902
783	-1.58246266841888	-1.17369759082794	-21.3048000335693	0.00191722682211548	-0.00295288790948689	0.0022419011220336	0.00191722682211548
784	-1.58246266841888	-1.17369759082794	-21.2398643493652	-0.0123684434220195	-0.00587495695799589	0.00776136433705688	0.00126787810586393
785	-2.23181128501892	0.124999612569809	-21.1749286651611	-0.00652430532500148	0.00678734155371785	0.00548864435404539	-0.00165419070981443
786	-0.933113992214203	-0.849023342132568	-21.4346694946289	-3.08191010844894e-05	0.00678734155371785	0.00126787810586393	0.00581331877037883
787	-0.283765345811844	-0.52434903383255	-21.4346694946289	-0.00814767740666866	0.0022419011220336	-0.00912170019000769	0.00256657530553639
788	-0.283765345811844	0.124999612569809	-21.8892135620117	-0.0110697457566857	0.00451462110504508	0.000943203864153475	0.00483929552137852
789	-1.58246266841888	0.774348258972168	-21.8242778778076	0.00581331877037883	0.00256657530553639	0.00321592413820326	0.00289124972186983
790	-0.933113992214203	0.124999612569809	-21.8242778778076	-0.00100484199356288	0.00354059832170606	-0.0110697457566857	0.00126787810586393
791	-1.58246266841888	0.774348258972168	-21.6294727325439	0.0239950809627771	0.00678734155371785	0.00256657530553639	-0.000680167751852423
792	1.01493191719055	-0.849023342132568	-21.3048000335693	-0.00425158534198999	0.00808603875339031	0.000293855206109583	-0.00587495695799589
793	1.01493191719055	0.449673920869827	-21.8242778778076	0.0100340843200684	0.00483929552137852	0.00289124972186983	-0.00165419070981443
794	-0.283765345811844	0.774348258972168	-22.0190830230713	-0.00165419070981443	-0.00197886489331722	-0.0113944197073579	0.00906006153672934
795	0.365583270788193	0.124999612569809	-21.8242778778076	0.0165275707840919	0.00354059832170606	-0.0026282137259841	0.00289124972186983
796	-1.58246266841888	0.449673920869827	-21.694408416748	0.00191722682211548	0.00743668992072344	-0.00132951640989631	-0.00392691092565656
797	-1.58246266841888	0.124999612569809	-21.4346694946289	-0.00782300252467394	0.00256657530553639	-0.00749832857400179	-0.00327756232582033
798	-0.283765345811844	-0.849023342132568	-21.7593441009521	0.0233457311987877	0.00191722682211548	-0.000355493422830477	-0.00425158534198999
799	-0.933113992214203	-0.199674710631371	-22.0190830230713	-0.021459324285388	0.00321592413820326	-0.00522560812532902	-0.00295288790948689
800	-1.58246266841888	-0.849023342132568	-21.8892135620117	0.0022419011220336	-0.00392691092565656	0.00386527273803949	0.000618529506027699
801	-0.933113992214203	0.449673920869827	-22.2788219451904	0.0223717093467712	0.0145795252174139	0.000293855206109583	-0.00327756232582033
802	-1.58246266841888	0.449673920869827	-21.8892135620117	0.00970941036939621	0.00191722682211548	-0.00587495695799589	-0.00100484199356288
803	1.01493191719055	-0.52434903383255	-21.6294727325439	-0.00197886489331722	0.00191722682211548	-0.00327756232582033	-0.00327756232582033
804	-0.283765345811844	-0.52434903383255	-21.4346694946289	-0.00749832857400179	-0.00749832857400179	-0.0113944197073579	0.000943203864153475
805	-1.58246266841888	0.449673920869827	-21.7593441009521	0.0132808275520802	0.000618529506027699	-0.00165419070981443	0.0022419011220336
806	-0.283765345811844	-0.52434903383255	-21.6294727325439	-0.00879702530801296	0.01100810803473	0.00418994715437293	0.000293855206109583
807	0.365583270788193	0.124999612569809	-21.9541473388672	0.00191722682211548	0.00256657530553639	-0.00522560812532902	-0.000680167751852423
808	-2.23181128501892	0.774348258972168	-21.8892135620117	0.00808603875339031	0.0022419011220336	0.00126787810586393	0.0022419011220336
809	-0.933113992214203	-0.52434903383255	-21.4346694946289	0.00256657530553639	-0.00490093370899558	-0.000355493422830477	0.000293855206109583
810	-1.58246266841888	0.774348258972168	-21.3048000335693	-0.00522560812532902	0.00256657530553639	-0.00100484199356288	0.00386527273803949
811	-1.58246266841888	-0.199674710631371	-21.4346694946289	-0.00814767740666866	0.00289124972186983	-0.0107450718060136	-3.08191010844894e-05
812	-1.58246266841888	-0.199674710631371	-21.5645389556885	0.00808603875339031	0.00581331877037883	-0.00360223650932312	-0.000355493422830477
813	0.365583270788193	-1.4983719587326	-21.4996032714844	-0.00522560812532902	-0.00490093370899558	0.00776136433705688	0.00906006153672934
814	-2.23181128501892	-1.17369759082794	-21.3048000335693	0.00289124972186983	-0.00230353930965066	-0.00555028254166245	-0.00360223650932312
815	-0.933113992214203	-0.199674710631371	-21.694408416748	-0.00782300252467394	-0.00360223650932312	-0.00717365415766835	-0.00100484199356288
816	-1.58246266841888	-1.17369759082794	-21.5645389556885	-0.000680167751852423	0.00191722682211548	-0.0026282137259841	-0.00165419070981443
817	0.365583270788193	-2.4723949432373	-21.3048000335693	0.00126787810586393	-0.00749832857400179	-0.00132951640989631	-0.00392691092565656
818	-0.283765345811844	-1.82304632663727	-21.5645389556885	-0.00132951640989631	-0.00912170019000769	0.000943203864153475	-0.000680167751852423
819	0.365583270788193	-1.82304632663727	-21.4996032714844	0.0197743140161037	-0.0149658378213644	-0.017887907102704	-0.00165419070981443
820	1.01493191719055	-1.82304632663727	-21.4996032714844	-0.00100484199356288	-0.00782300252467394	-0.00360223650932312	0.00743668992072344
821	-2.23181128501892	-0.849023342132568	-21.8242778778076	0.0162028968334198	0.00646266713738441	0.00159255252219737	-0.00587495695799589
822	0.365583270788193	-0.199674710631371	-21.694408416748	0.00970941036939621	-0.00327756232582033	-0.0104203969240189	-0.000355493422830477
823	-2.23181128501892	0.124999612569809	-21.5645389556885	-0.00847235135734081	-0.00457625929266214	-0.00522560812532902	0.00354059832170606
824	0.365583270788193	-0.849023342132568	-21.5645389556885	-0.00977104809135199	-0.00360223650932312	-0.00717365415766835	-0.00652430532500148
825	-1.58246266841888	0.449673920869827	-21.7593441009521	0.00289124972186983	0.00191722682211548	-0.00555028254166245	-3.08191010844894e-05
826	0.365583270788193	-0.849023342132568	-21.3697338104248	0.0178262684494257	0.00938473641872406	0.000618529506027699	-0.00555028254166245
827	-2.23181128501892	0.774348258972168	-21.8892135620117	-0.00165419070981443	-0.00457625929266214	-0.00522560812532902	-0.00457625929266214
828	-2.23181128501892	-0.199674710631371	-21.694408416748	-0.00912170019000769	0.00256657530553639	0.000943203864153475	0.00808603875339031
829	-0.283765345811844	-0.849023342132568	-21.3048000335693	0.00743668992072344	-0.00392691092565656	-0.00295288790948689	-0.00197886489331722
830	-0.933113992214203	-0.849023342132568	-21.3697338104248	-0.00847235135734081	-0.00230353930965066	0.000293855206109583	0.00159255252219737
831	-0.933113992214203	0.774348258972168	-21.7593441009521	0.00354059832170606	0.00289124972186983	0.00256657530553639	-0.00490093370899558
832	-2.88115978240967	0.124999612569809	-21.7593441009521	0.00451462110504508	0.00970941036939621	-0.0126931173726916	-0.00522560812532902
833	-2.23181128501892	0.124999612569809	-21.5645389556885	0.00743668992072344	-0.00425158534198999	-0.00295288790948689	0.00354059832170606
834	-1.58246266841888	-1.17369759082794	-21.4346694946289	0.00581331877037883	-0.000355493422830477	-0.0146411629393697	-0.00100484199356288
835	-3.53050851821899	0.449673920869827	-21.4346694946289	-0.0139918150380254	-0.00555028254166245	-0.00749832857400179	0.00678734155371785
836	-3.53050851821899	-0.52434903383255	-21.5645389556885	-0.00619963090866804	0.00906006153672934	0.000618529506027699	-0.00100484199356288
837	-1.58246266841888	-0.849023342132568	-21.4346694946289	-0.0237320438027382	-0.000355493422830477	-0.00944637414067984	0.00354059832170606
838	-2.23181128501892	-0.52434903383255	-21.3048000335693	0.00354059832170606	0.00711201597005129	-0.00327756232582033	0.000943203864153475
839	-1.58246266841888	-0.52434903383255	-21.3048000335693	-0.0188619289547205	-3.08191010844894e-05	-0.000680167751852423	0.00354059832170606
840	-2.88115978240967	0.124999612569809	-21.3048000335693	-0.00360223650932312	0.0022419011220336	-0.00295288790948689	0.00159255252219737
841	-2.23181128501892	-0.849023342132568	-21.1749286651611	-0.000355493422830477	0.00841071270406246	0.00126787810586393	0.00256657530553639
842	-3.53050851821899	0.774348258972168	-21.4346694946289	-0.00587495695799589	0.00808603875339031	-0.0026282137259841	-0.00100484199356288
843	-3.53050851821899	0.124999612569809	-22.0840167999268	0.00873538758605719	0.00418994715437293	-0.00652430532500148	0.00743668992072344
844	-0.283765345811844	1.09902250766754	-22.0190830230713	0.00483929552137852	0.00451462110504508	-0.00360223650932312	-0.00360223650932312
845	-1.58246266841888	-0.199674710631371	-21.4996032714844	-0.0117190945893526	-0.00100484199356288	-0.00392691092565656	-0.0026282137259841
846	0.365583270788193	0.124999612569809	-21.9541473388672	0.0155535480007529	0.0106834331527352	-0.00490093370899558	0.00126787810586393
847	-2.23181128501892	0.449673920869827	-21.4346694946289	0.00841071270406246	0.00289124972186983	-0.00327756232582033	0.00191722682211548
848	-0.283765345811844	-0.849023342132568	-21.0450592041016	0.000618529506027699	-0.00619963090866804	-0.00684897974133492	0.000618529506027699
849	-0.283765345811844	-0.849023342132568	-21.4996032714844	0.0155535480007529	-0.00230353930965066	-0.0026282137259841	0.00581331877037883
850	0.365583270788193	-0.849023342132568	-21.6294727325439	-0.000680167751852423	0.00354059832170606	-0.00100484199356288	0.00548864435404539
851	-0.283765345811844	-0.52434903383255	-21.4346694946289	-0.00100484199356288	0.00808603875339031	0.00581331877037883	-0.00457625929266214
852	0.365583270788193	0.449673920869827	-21.8892135620117	-0.00230353930965066	0.00516396993771195	0.00613799272105098	-0.00132951640989631
853	-2.23181128501892	0.124999612569809	-21.8242778778076	-0.00197886489331722	0.00386527273803949	0.00289124972186983	0.00191722682211548
854	1.01493191719055	-0.849023342132568	-21.2398643493652	0.00159255252219737	-0.00360223650932312	-0.00392691092565656	0.00191722682211548
855	-1.58246266841888	0.774348258972168	-21.8892135620117	0.0106834331527352	0.000943203864153475	-0.00425158534198999	0.00451462110504508
856	0.365583270788193	-0.849023342132568	-21.7593441009521	0.00873538758605719	0.00743668992072344	-0.00652430532500148	-0.00490093370899558
857	-0.283765345811844	-0.199674710631371	-22.0190830230713	0.00613799272105098	0.000618529506027699	0.00191722682211548	0.000618529506027699
858	-0.283765345811844	0.774348258972168	-22.0190830230713	-0.00749832857400179	0.00483929552137852	-3.08191010844894e-05	0.00743668992072344
859	-1.58246266841888	0.774348258972168	-22.0840167999268	0.00256657530553639	-0.00230353930965066	0.000293855206109583	0.00678734155371785
860	0.365583270788193	-0.52434903383255	-21.4346694946289	0.0165275707840919	0.00451462110504508	-0.00555028254166245	0.00451462110504508
861	0.365583270788193	-0.199674710631371	-21.3048000335693	-0.00295288790948689	0.0113327819854021	0.000293855206109583	-0.00197886489331722
862	-0.933113992214203	-0.849023342132568	-21.4996032714844	-3.08191010844894e-05	-0.00165419070981443	-0.0104203969240189	-0.00165419070981443
863	-0.933113992214203	0.774348258972168	-22.0190830230713	-0.0136671401560307	0.00289124972186983	0.00321592413820326	0.00418994715437293
864	-2.23181128501892	0.774348258972168	-21.8892135620117	-0.00847235135734081	0.00289124972186983	-0.00457625929266214	0.00451462110504508
865	0.365583270788193	-0.849023342132568	-21.4346694946289	-0.00392691092565656	0.00321592413820326	0.00159255252219737	0.00418994715437293
866	-2.23181128501892	0.449673920869827	-21.4346694946289	0.00613799272105098	0.00970941036939621	0.00711201597005129	-0.00230353930965066
867	-1.58246266841888	-0.52434903383255	-21.1749286651611	-0.00977104809135199	0.00354059832170606	0.00289124972186983	-0.00295288790948689
868	0.365583270788193	-0.849023342132568	-21.4346694946289	-0.00165419070981443	0.00159255252219737	0.00321592413820326	0.00646266713738441
869	1.01493191719055	-1.17369759082794	-21.4996032714844	-0.00165419070981443	-0.00619963090866804	-0.00490093370899558	0.00711201597005129
870	-0.283765345811844	-0.849023342132568	-21.8892135620117	-0.000355493422830477	-0.00327756232582033	-0.00490093370899558	0.00451462110504508
871	0.365583270788193	-1.17369759082794	-21.3697338104248	0.00938473641872406	0.00159255252219737	-0.00619963090866804	-0.00100484199356288
872	-0.283765345811844	-0.849023342132568	-21.1099948883057	-0.00295288790948689	0.0123068047687411	0.00516396993771195	0.000293855206109583
873	-1.58246266841888	0.124999612569809	-20.3307762145996	0.00906006153672934	-0.0026282137259841	-0.0110697457566857	0.00321592413820326
874	-0.283765345811844	0.124999612569809	-21.7593441009521	-0.00425158534198999	-0.00392691092565656	0.00386527273803949	-0.00197886489331722
875	-0.283765345811844	-1.4983719587326	-21.4996032714844	-0.00555028254166245	-0.0100957229733467	-0.00327756232582033	-0.00230353930965066
876	0.365583270788193	-1.17369759082794	-21.3697338104248	-0.0126931173726916	0.00354059832170606	-0.00132951640989631	-0.00457625929266214
877	-0.933113992214203	-1.4983719587326	-21.4996032714844	0.0136055024340749	-0.00782300252467394	-0.00879702530801296	0.000943203864153475
878	-1.58246266841888	-0.849023342132568	-21.7593441009521	0.0123068047687411	-0.00619963090866804	-0.000680167751852423	-0.0026282137259841
879	-1.58246266841888	-0.849023342132568	-21.3697338104248	-3.08191010844894e-05	-0.0126931173726916	0.00548864435404539	-0.00132951640989631
880	-0.283765345811844	-0.199674710631371	-21.7593441009521	-0.000680167751852423	-0.0100957229733467	-0.000355493422830477	-0.00652430532500148
881	0.365583270788193	-1.4983719587326	-21.694408416748	-0.00522560812532902	0.00191722682211548	0.00451462110504508	-0.00814767740666866
882	-0.283765345811844	-2.14772057533264	-21.7593441009521	0.0217223595827818	0.000943203864153475	-0.00912170019000769	-0.0104203969240189
883	-0.933113992214203	-1.4983719587326	-21.5645389556885	-0.00587495695799589	-0.00684897974133492	0.00289124972186983	-0.00132951640989631
884	-1.58246266841888	0.124999612569809	-21.8242778778076	-0.00132951640989631	-0.00327756232582033	-0.00555028254166245	-0.00944637414067984
885	1.01493191719055	-0.849023342132568	-21.4996032714844	0.00841071270406246	-0.0026282137259841	-0.00360223650932312	-0.00977104809135199
886	-0.283765345811844	0.449673920869827	-21.5645389556885	0.00743668992072344	0.00256657530553639	0.00191722682211548	-0.00652430532500148
887	0.365583270788193	-0.52434903383255	-21.6294727325439	0.00548864435404539	0.00159255252219737	0.000943203864153475	-0.00587495695799589
888	-0.283765345811844	-0.52434903383255	-21.7593441009521	-0.00490093370899558	-0.00360223650932312	0.00191722682211548	-0.00132951640989631
889	-2.23181128501892	0.449673920869827	-21.9541473388672	0.00678734155371785	-0.00327756232582033	0.00386527273803949	-0.00327756232582033
890	-1.58246266841888	0.449673920869827	-21.7593441009521	0.000293855206109583	-0.00295288790948689	0.00191722682211548	-0.00360223650932312
891	-0.933113992214203	0.774348258972168	-21.4996032714844	0.00678734155371785	0.00159255252219737	0.000293855206109583	-0.00327756232582033
892	-0.283765345811844	-0.849023342132568	-21.0450592041016	0.00808603875339031	0.0132808275520802	0.00841071270406246	-0.00360223650932312
893	-2.23181128501892	-0.199674710631371	-21.3697338104248	0.00613799272105098	-0.00295288790948689	-0.00555028254166245	-0.00555028254166245
894	-4.17985725402832	0.124999612569809	-21.7593441009521	-0.00879702530801296	-0.00132951640989631	0.000943203864153475	0.00451462110504508
895	-2.23181128501892	-0.52434903383255	-21.3697338104248	-0.0146411629393697	0.00191722682211548	-0.00619963090866804	-3.08191010844894e-05
896	-2.23181128501892	0.124999612569809	-21.4996032714844	0.00386527273803949	0.00548864435404539	0.000293855206109583	-0.00132951640989631
897	-4.17985725402832	0.449673920869827	-21.5645389556885	-0.00782300252467394	0.00613799272105098	0.00613799272105098	-0.00425158534198999
898	-4.17985725402832	0.774348258972168	-21.2398643493652	-0.0130177913233638	0.000618529506027699	-0.00327756232582033	-0.00100484199356288
899	-4.17985725402832	0.124999612569809	-21.4996032714844	-0.0149658378213644	-0.000680167751852423	-0.00490093370899558	0.00418994715437293
900	-3.53050851821899	-0.199674710631371	-21.8892135620117	0.0022419011220336	-0.00100484199356288	-0.00392691092565656	0.00126787810586393
901	-0.933113992214203	0.124999612569809	-22.0840167999268	-0.00197886489331722	0.00873538758605719	0.0022419011220336	0.000618529506027699
902	-0.283765345811844	-0.849023342132568	-21.7593441009521	0.00191722682211548	0.00613799272105098	-0.00684897974133492	0.00159255252219737
903	1.01493191719055	-0.52434903383255	-21.4996032714844	-0.000355493422830477	0.0022419011220336	0.00126787810586393	0.00159255252219737
904	0.365583270788193	-0.52434903383255	-21.2398643493652	-0.00555028254166245	0.00289124972186983	-0.00749832857400179	0.00970941036939621
905	0.365583270788193	-0.199674710631371	-21.3048000335693	-0.0110697457566857	0.00126787810586393	-0.00360223650932312	0.00516396993771195
906	-0.933113992214203	-0.199674710631371	-21.3697338104248	0.00646266713738441	0.00841071270406246	0.00646266713738441	0.00451462110504508
907	1.01493191719055	-0.52434903383255	-21.8242778778076	0.0194496400654316	-0.00197886489331722	0.000293855206109583	0.00548864435404539
908	-0.933113992214203	0.124999612569809	-21.9541473388672	-0.000355493422830477	0.00386527273803949	-0.00230353930965066	0.00289124972186983
909	0.365583270788193	0.449673920869827	-21.8242778778076	0.0022419011220336	0.00159255252219737	-0.00490093370899558	0.00289124972186983
910	-2.23181128501892	1.09902250766754	-21.9541473388672	0.020423661917448	0.00678734155371785	-0.00490093370899558	-0.000355493422830477
911	-2.23181128501892	0.124999612569809	-21.694408416748	0.00126787810586393	-3.08191010844894e-05	-0.00847235135734081	0.000293855206109583
912	1.01493191719055	-0.52434903383255	-21.8892135620117	0.00159255252219737	0.00516396993771195	0.00451462110504508	-0.00230353930965066
913	-0.283765345811844	-1.17369759082794	-21.5645389556885	-0.00360223650932312	-0.000680167751852423	-0.00555028254166245	0.0100340843200684
914	-1.58246266841888	-0.199674710631371	-22.0190830230713	-3.08191010844894e-05	-0.0026282137259841	-0.0104203969240189	-0.0026282137259841
915	-0.283765345811844	-0.52434903383255	-21.7593441009521	-0.00197886489331722	-0.000680167751852423	-0.000355493422830477	0.0136055024340749
916	-1.58246266841888	0.124999612569809	-21.7593441009521	0.00418994715437293	0.0022419011220336	0.00386527273803949	-0.000355493422830477
917	-0.933113992214203	-1.17369759082794	-21.3697338104248	-0.0191866029053926	0.00938473641872406	0.000618529506027699	0.00906006153672934
918	0.365583270788193	-0.52434903383255	-21.3697338104248	0.00906006153672934	-0.00457625929266214	-0.00360223650932312	0.00711201597005129
919	0.365583270788193	-0.849023342132568	-21.694408416748	0.00808603875339031	-0.00360223650932312	-0.00490093370899558	0.0340599827468395
920	-0.283765345811844	-0.52434903383255	-21.6294727325439	-0.0130177913233638	0.00191722682211548	-0.0107450718060136	0.00386527273803949
921	-2.23181128501892	0.124999612569809	-21.9541473388672	-0.00847235135734081	0.00354059832170606	-0.00295288790948689	-3.08191010844894e-05
922	-0.933113992214203	-0.199674710631371	-21.8892135620117	0.00906006153672934	-0.000355493422830477	-0.00360223650932312	0.00386527273803949
923	0.365583270788193	0.449673920869827	-21.694408416748	0.0168522447347641	0.0022419011220336	0.00126787810586393	0.00841071270406246
924	0.365583270788193	-0.849023342132568	-21.1749286651611	0.00873538758605719	-0.00392691092565656	-0.00652430532500148	0.00613799272105098
925	-2.23181128501892	0.449673920869827	-21.7593441009521	-3.08191010844894e-05	0.00548864435404539	-0.0110697457566857	0.00906006153672934
926	1.01493191719055	-1.17369759082794	-21.5645389556885	-0.00684897974133492	0.00613799272105098	-0.00457625929266214	0.00354059832170606
927	-1.58246266841888	0.449673920869827	-21.6294727325439	0.00256657530553639	0.00256657530553639	0.00386527273803949	-0.00197886489331722
928	-1.58246266841888	-0.199674710631371	-21.5645389556885	-0.00717365415766835	-0.000355493422830477	-0.00295288790948689	0.00159255252219737
929	-2.23181128501892	0.774348258972168	-21.4346694946289	0.00516396993771195	0.00451462110504508	0.00256657530553639	0.000943203864153475
930	-1.58246266841888	0.124999612569809	-21.0450592041016	0.00548864435404539	-0.00100484199356288	-0.00912170019000769	0.00191722682211548
931	-0.933113992214203	-0.199674710631371	-21.5645389556885	-0.0162645354866982	0.0123068047687411	0.00418994715437293	-0.00782300252467394
932	-1.58246266841888	-0.52434903383255	-21.694408416748	0.0165275707840919	-0.00197886489331722	0.0100340843200684	-0.00165419070981443
933	-0.283765345811844	-0.849023342132568	-21.694408416748	-0.00944637414067984	-0.00392691092565656	-0.00295288790948689	0.00191722682211548
934	-0.283765345811844	-2.14772057533264	-21.3048000335693	-3.08191010844894e-05	-0.00652430532500148	-0.0113944197073579	0.0022419011220336
935	-0.283765345811844	-0.52434903383255	-21.8892135620117	-0.0136671401560307	-0.00522560812532902	-0.00327756232582033	-3.08191010844894e-05
936	-1.58246266841888	-1.17369759082794	-20.5255813598633	-0.00100484199356288	0.00548864435404539	-0.00879702530801296	-0.00132951640989631
937	1.01493191719055	-2.14772057533264	-21.1749286651611	0.0246444288641214	0.00126787810586393	0.00776136433705688	-0.00100484199356288
938	-0.933113992214203	-1.82304632663727	-21.5645389556885	0.0123068047687411	-0.00944637414067984	-0.000355493422830477	-0.000355493422830477
939	1.66428053379059	-2.14772057533264	-21.694408416748	0.00256657530553639	-0.00197886489331722	-0.00165419070981443	-0.00100484199356288
940	1.01493191719055	-1.82304632663727	-21.6294727325439	-0.00457625929266214	-0.00652430532500148	-0.0104203969240189	-0.00587495695799589
941	-0.283765345811844	-0.199674710631371	-21.3048000335693	0.0145795252174139	-0.00197886489331722	-3.08191010844894e-05	-0.00684897974133492
942	-0.933113992214203	-0.849023342132568	-21.4346694946289	0.00386527273803949	0.000618529506027699	0.00613799272105098	-0.00490093370899558
943	-0.933113992214203	-0.199674710631371	-21.1099948883057	-0.0152905117720366	-0.00522560812532902	-0.0104203969240189	-0.00522560812532902
944	-1.58246266841888	0.449673920869827	-21.7593441009521	0.0116574559360743	-0.0026282137259841	-0.00522560812532902	-0.00295288790948689
945	-0.933113992214203	-0.52434903383255	-21.6294727325439	-0.00132951640989631	0.00126787810586393	-0.00749832857400179	-0.00327756232582033
946	-0.283765345811844	0.124999612569809	-22.0190830230713	0.013930176384747	0.00289124972186983	-0.000680167751852423	-0.00425158534198999
947	-1.58246266841888	0.124999612569809	-21.4346694946289	-0.0100957229733467	0.0132808275520802	-0.0139918150380254	0.00354059832170606
948	-0.933113992214203	-0.849023342132568	-21.3048000335693	0.0162028968334198	-0.000355493422830477	-0.00717365415766835	-0.00230353930965066
949	-0.283765345811844	-1.17369759082794	-21.3048000335693	-0.0152905117720366	-0.00457625929266214	0.0022419011220336	-0.00230353930965066
950	-0.933113992214203	-0.849023342132568	-21.3697338104248	0.00451462110504508	-0.00684897974133492	-0.00555028254166245	-0.00425158534198999
951	-0.283765345811844	-0.849023342132568	-21.4346694946289	-0.000355493422830477	0.00516396993771195	0.00483929552137852	-3.08191010844894e-05
952	-2.23181128501892	0.124999612569809	-21.4996032714844	0.0152288740500808	0.00386527273803949	-0.00587495695799589	-0.000355493422830477
953	-2.88115978240967	-0.199674710631371	-21.4996032714844	-0.00652430532500148	-0.00197886489331722	0.000943203864153475	0.00451462110504508
954	-0.283765345811844	-0.52434903383255	-21.3697338104248	0.00873538758605719	-0.00132951640989631	-0.00425158534198999	0.00678734155371785
955	-4.17985725402832	0.124999612569809	-21.3697338104248	0.000293855206109583	0.0022419011220336	-0.00944637414067984	0.00418994715437293
956	-1.58246266841888	-1.17369759082794	-21.3048000335693	0.00289124972186983	0.0116574559360743	0.0022419011220336	0.00516396993771195
957	-2.88115978240967	-0.52434903383255	-21.5645389556885	0.00159255252219737	0.00354059832170606	-0.00425158534198999	-0.00295288790948689
958	-2.23181128501892	0.124999612569809	-21.694408416748	-0.00457625929266214	0.00321592413820326	-0.00425158534198999	0.00906006153672934
959	-1.58246266841888	-0.199674710631371	-21.6294727325439	-0.0159398596733809	-3.08191010844894e-05	-0.0026282137259841	0.00776136433705688
960	-2.88115978240967	-0.849023342132568	-21.6294727325439	0.000943203864153475	-0.00457625929266214	-0.00327756232582033	0.00776136433705688
961	-1.58246266841888	-0.849023342132568	-21.3048000335693	-0.00684897974133492	0.00711201597005129	0.00126787810586393	-0.00132951640989631
962	-0.933113992214203	-0.52434903383255	-21.2398643493652	-0.00619963090866804	-0.00295288790948689	0.00354059832170606	0.00159255252219737
963	-2.23181128501892	-0.199674710631371	-21.8242778778076	-0.00490093370899558	-0.00197886489331722	0.000943203864153475	0.000293855206109583
964	-2.23181128501892	0.449673920869827	-21.8892135620117	-0.00684897974133492	0.00613799272105098	0.000618529506027699	0.00418994715437293
965	1.01493191719055	-0.52434903383255	-21.5645389556885	0.00808603875339031	-0.000680167751852423	-0.0026282137259841	-0.000680167751852423
966	-2.88115978240967	0.124999612569809	-21.6294727325439	0.0136055024340749	0.0106834331527352	0.00483929552137852	-0.00230353930965066
967	0.365583270788193	-0.849023342132568	-21.2398643493652	-0.00327756232582033	0.000293855206109583	0.00256657530553639	-0.00522560812532902
968	0.365583270788193	-0.52434903383255	-21.3048000335693	-0.0139918150380254	0.00354059832170606	-0.00165419070981443	-0.000355493422830477
969	0.365583270788193	0.124999612569809	-21.9541473388672	-0.0204853005707264	0.00126787810586393	-0.00360223650932312	0.00808603875339031
970	0.365583270788193	0.449673920869827	-22.2138862609863	0.0126314787194133	0.00126787810586393	-0.00814767740666866	-0.00619963090866804
971	1.01493191719055	-0.849023342132568	-21.5645389556885	-0.00652430532500148	0.00841071270406246	0.00678734155371785	-0.00912170019000769
972	0.365583270788193	-0.52434903383255	-21.7593441009521	0.0272418223321438	0.00581331877037883	-3.08191010844894e-05	-0.00457625929266214
973	0.365583270788193	-0.849023342132568	-21.4996032714844	0.0022419011220336	0.00354059832170606	-0.00360223650932312	0.00548864435404539
974	-0.933113992214203	0.449673920869827	-21.6294727325439	-0.00879702530801296	-0.00132951640989631	-0.00132951640989631	-0.00392691092565656
975	1.66428053379059	-0.52434903383255	-21.4996032714844	0.00613799272105098	-0.00327756232582033	-0.00782300252467394	0.000618529506027699
976	0.365583270788193	-0.199674710631371	-22.1489524841309	-0.00684897974133492	0.00321592413820326	-0.00132951640989631	-0.00230353930965066
977	-0.933113992214203	0.774348258972168	-22.3437576293945	0.00808603875339031	0.00548864435404539	-0.00360223650932312	-0.0104203969240189
978	-1.58246266841888	1.09902250766754	-22.0190830230713	0.00483929552137852	-0.00132951640989631	-0.00912170019000769	-0.000680167751852423
979	-1.58246266841888	0.124999612569809	-21.7593441009521	-0.0113944197073579	-0.00230353930965066	-0.00782300252467394	-0.0104203969240189
980	-1.58246266841888	0.774348258972168	-21.6294727325439	0.0149041991680861	-0.00230353930965066	-0.00879702530801296	-0.00425158534198999
981	-0.933113992214203	-0.52434903383255	-21.3048000335693	-0.00490093370899558	0.00386527273803949	-0.00619963090866804	-0.00295288790948689
982	-0.283765345811844	0.124999612569809	-21.6294727325439	0.000618529506027699	-0.00165419070981443	0.000293855206109583	-0.0152905117720366
983	0.365583270788193	-0.52434903383255	-21.694408416748	-0.00360223650932312	0.000618529506027699	-0.00847235135734081	-0.000680167751852423
984	-0.283765345811844	-0.849023342132568	-21.4996032714844	-0.000355493422830477	-0.00717365415766835	-0.00522560812532902	-0.00684897974133492
985	-1.58246266841888	0.774348258972168	-21.3697338104248	0.0220470335334539	-3.08191010844894e-05	-0.000355493422830477	-0.00912170019000769
986	-0.283765345811844	-0.849023342132568	-21.2398643493652	-0.00165419070981443	0.0103587592020631	-0.00749832857400179	-0.00555028254166245
987	-0.283765345811844	-0.849023342132568	-21.1099948883057	0.0249691028147936	-0.000680167751852423	0.00613799272105098	-0.00555028254166245
988	-0.283765345811844	-0.199674710631371	-21.6294727325439	0.000618529506027699	0.00126787810586393	-0.00652430532500148	-0.00197886489331722
989	-2.23181128501892	0.449673920869827	-21.694408416748	-0.00522560812532902	0.00516396993771195	0.00191722682211548	-0.0100957229733467
990	-0.933113992214203	-0.199674710631371	-21.6294727325439	0.00581331877037883	-0.00230353930965066	-0.00587495695799589	-0.00490093370899558
991	-0.933113992214203	-0.52434903383255	-21.6294727325439	-0.0113944197073579	-0.00425158534198999	-0.0026282137259841	-0.00490093370899558
992	1.01493191719055	-1.17369759082794	-21.7593441009521	-0.00490093370899558	0.00159255252219737	0.00581331877037883	0.00126787810586393
993	-0.283765345811844	-1.4983719587326	-21.4996032714844	-0.000355493422830477	-0.00165419070981443	-0.00522560812532902	-0.00230353930965066
994	-1.58246266841888	-1.17369759082794	-21.6294727325439	-0.00587495695799589	-0.00652430532500148	-0.00652430532500148	0.00743668992072344
995	-0.933113992214203	-1.17369759082794	-21.7593441009521	-0.0026282137259841	-0.0126931173726916	0.00386527273803949	-0.00749832857400179
996	-1.58246266841888	-1.17369759082794	-21.6294727325439	0.000293855206109583	-0.00490093370899558	-0.0133424662053585	-3.08191010844894e-05
997	-1.58246266841888	-0.849023342132568	-21.8242778778076	0.000943203864153475	-0.00295288790948689	0.00906006153672934	-0.00360223650932312
998	-2.23181128501892	-0.849023342132568	-21.4346694946289	0.0106834331527352	-0.00457625929266214	-0.00814767740666866	0.00873538758605719
999	-0.283765345811844	-0.849023342132568	-21.4996032714844	-0.00879702530801296	-0.00327756232582033	-0.00717365415766835	-0.00652430532500148
1000	-0.933113992214203	-0.849023342132568	-21.694408416748	0.00191722682211548	0.0022419011220336	0.00581331877037883	0.00743668992072344
1001	-1.58246266841888	-0.52434903383255	-22.0190830230713	-0.00392691092565656	-0.0026282137259841	-0.00425158534198999	-0.00457625929266214
1002	-0.933113992214203	-0.52434903383255	-21.8242778778076	0.00191722682211548	-0.00684897974133492	0.00743668992072344	-0.00522560812532902
1003	-0.283765345811844	-0.52434903383255	-21.8892135620117	-0.000680167751852423	-0.00490093370899558	-0.00977104809135199	0.00483929552137852
1004	0.365583270788193	-1.4983719587326	-21.3048000335693	-0.0026282137259841	0.00191722682211548	-0.00360223650932312	0.00354059832170606
1005	-0.933113992214203	-0.199674710631371	-21.3697338104248	-0.00360223650932312	0.00548864435404539	-0.00555028254166245	0.00191722682211548
1006	-0.283765345811844	-0.849023342132568	-21.3697338104248	-0.00132951640989631	0.00516396993771195	-0.00327756232582033	-0.00197886489331722
1007	1.66428053379059	-0.199674710631371	-21.6294727325439	0.0223717093467712	0.00191722682211548	-0.00977104809135199	0.000943203864153475
1008	-2.23181128501892	0.774348258972168	-21.6294727325439	0.0200989879667759	0.00126787810586393	-0.0026282137259841	0.00451462110504508
1009	-1.58246266841888	0.774348258972168	-21.694408416748	0.00938473641872406	0.00126787810586393	-0.00619963090866804	0.000943203864153475
1010	-2.23181128501892	1.09902250766754	-21.6294727325439	-0.00587495695799589	0.000618529506027699	0.000943203864153475	-0.000680167751852423
1011	-0.933113992214203	0.449673920869827	-21.694408416748	0.0145795252174139	0.00483929552137852	0.00289124972186983	-0.00197886489331722
1012	-2.23181128501892	0.774348258972168	-21.4996032714844	0.0165275707840919	0.00483929552137852	-0.00327756232582033	0.00191722682211548
1013	-0.933113992214203	0.124999612569809	-21.694408416748	-0.00912170019000769	0.00386527273803949	0.0022419011220336	0.00386527273803949
1014	-0.933113992214203	-0.52434903383255	-21.6294727325439	-0.0117190945893526	-0.000355493422830477	-0.00132951640989631	-0.00457625929266214
1015	-4.17985725402832	0.124999612569809	-21.4996032714844	-0.0175632312893867	0.00321592413820326	0.00386527273803949	-0.00132951640989631
1016	-3.53050851821899	0.449673920869827	-21.5645389556885	0.00191722682211548	0.00873538758605719	-0.00490093370899558	-0.00132951640989631
1017	-1.58246266841888	-0.199674710631371	-21.0450592041016	0.00808603875339031	0.00711201597005129	0.00256657530553639	0.00126787810586393
1018	-1.58246266841888	0.124999612569809	-21.1099948883057	-0.00879702530801296	0.00354059832170606	0.00354059832170606	0.00159255252219737
1019	-3.53050851821899	-0.52434903383255	-21.4996032714844	-0.0165892094373703	-0.00327756232582033	-0.000355493422830477	-0.00132951640989631
1020	-2.23181128501892	-0.849023342132568	-21.694408416748	0.012956153601408	-0.00197886489331722	-0.00555028254166245	0.00516396993771195
1021	-4.17985725402832	-0.52434903383255	-21.4346694946289	0.0213976856321096	0.00321592413820326	0.00483929552137852	0.00159255252219737
1022	-3.53050851821899	-0.199674710631371	-21.694408416748	-0.0143164889886975	0.0022419011220336	-0.00230353930965066	0.00191722682211548
1023	-1.58246266841888	0.449673920869827	-21.6294727325439	-0.00490093370899558	0.00386527273803949	0.00678734155371785	0.00354059832170606
1024	0.365583270788193	-0.849023342132568	-21.1099948883057	-0.00684897974133492	0.0022419011220336	-0.0026282137259841	0.00159255252219737
1025	-2.23181128501892	1.09902250766754	-21.4346694946289	0.000943203864153475	-0.00555028254166245	-0.00782300252467394	-0.00555028254166245
1026	1.01493191719055	-0.849023342132568	-21.8242778778076	0.00483929552137852	0.00873538758605719	0.00126787810586393	0.00581331877037883
1027	-2.23181128501892	1.09902250766754	-22.0190830230713	-0.00814767740666866	0.00256657530553639	0.00418994715437293	-0.00165419070981443
1028	-0.933113992214203	-0.199674710631371	-21.9541473388672	0.00418994715437293	-3.08191010844894e-05	-0.00490093370899558	-0.00230353930965066
1029	-1.58246266841888	-0.199674710631371	-21.4346694946289	-0.00490093370899558	-0.00327756232582033	-0.00197886489331722	0.00678734155371785
1030	-1.58246266841888	-0.52434903383255	-21.2398643493652	0.00678734155371785	0.0022419011220336	-0.00847235135734081	-0.00197886489331722
1031	-1.58246266841888	0.449673920869827	-21.4346694946289	0.00451462110504508	-0.00132951640989631	0.00516396993771195	-0.00717365415766835
1032	-2.23181128501892	0.449673920869827	-21.8242778778076	0.000618529506027699	0.00483929552137852	-0.00100484199356288	0.00418994715437293
1033	-0.933113992214203	0.124999612569809	-22.2138862609863	-0.0026282137259841	-0.0026282137259841	-0.00132951640989631	0.00321592413820326
1034	0.365583270788193	-0.849023342132568	-21.8892135620117	0.00321592413820326	-0.0100957229733467	-0.00295288790948689	0.00548864435404539
1035	-0.933113992214203	0.449673920869827	-22.1489524841309	0.0022419011220336	-0.00392691092565656	-0.00295288790948689	-0.00457625929266214
1036	0.365583270788193	-0.52434903383255	-21.7593441009521	0.00808603875339031	0.00581331877037883	-0.00132951640989631	0.013930176384747
1037	0.365583270788193	-0.849023342132568	-21.3697338104248	0.0200989879667759	0.00159255252219737	0.0022419011220336	0.00548864435404539
1038	0.365583270788193	-0.849023342132568	-21.5645389556885	-0.0159398596733809	-0.00165419070981443	0.00191722682211548	-0.000680167751852423
1039	1.66428053379059	-0.52434903383255	-21.8892135620117	0.0123068047687411	-0.000680167751852423	-0.00619963090866804	0.00613799272105098
1040	0.365583270788193	-0.52434903383255	-21.8242778778076	0.0188002903014421	0.00483929552137852	-0.0026282137259841	-0.00100484199356288
1041	1.01493191719055	-0.52434903383255	-21.4996032714844	-0.00392691092565656	-3.08191010844894e-05	-0.00327756232582033	0.000293855206109583
1042	0.365583270788193	0.449673920869827	-21.6294727325439	0.0395794473588467	0.00418994715437293	-0.00814767740666866	0.00191722682211548
1043	-0.283765345811844	0.124999612569809	-21.3697338104248	0.00613799272105098	0.00321592413820326	0.00159255252219737	0.00321592413820326
1044	-1.58246266841888	1.09902250766754	-21.4996032714844	0.00548864435404539	-0.00652430532500148	-0.00912170019000769	0.00321592413820326
1045	0.365583270788193	-0.849023342132568	-21.7593441009521	-3.08191010844894e-05	0.00191722682211548	-0.00392691092565656	0.00451462110504508
1046	-0.283765345811844	0.124999612569809	-21.7593441009521	0.00289124972186983	0.0022419011220336	0.00548864435404539	0.00289124972186983
1047	-1.58246266841888	0.124999612569809	-21.4996032714844	-0.00295288790948689	0.00776136433705688	-0.00197886489331722	-0.00879702530801296
1048	-0.283765345811844	-0.52434903383255	-21.5645389556885	-0.0100957229733467	0.00451462110504508	-0.00295288790948689	0.00321592413820326
1049	0.365583270788193	-1.17369759082794	-21.1749286651611	0.00483929552137852	0.00126787810586393	-0.00652430532500148	0.00808603875339031
1050	-0.283765345811844	-1.17369759082794	-21.3697338104248	0.01100810803473	-3.08191010844894e-05	-0.000680167751852423	-0.00327756232582033
1051	-0.283765345811844	-0.52434903383255	-21.4346694946289	-0.00490093370899558	0.00289124972186983	-0.00555028254166245	-0.000355493422830477
1052	-0.933113992214203	-0.849023342132568	-21.694408416748	-0.00782300252467394	-0.00197886489331722	0.00256657530553639	-0.00425158534198999
1053	-1.58246266841888	-1.17369759082794	-21.8242778778076	0.00451462110504508	-0.00749832857400179	-0.00327756232582033	-0.00392691092565656
1054	0.365583270788193	-2.14772057533264	-21.5645389556885	-0.00912170019000769	-0.00490093370899558	-0.0117190945893526	0.0022419011220336
1055	-0.283765345811844	-0.849023342132568	-21.7593441009521	0.0022419011220336	-0.00749832857400179	-3.08191010844894e-05	-0.00555028254166245
1056	1.01493191719055	-2.4723949432373	-21.2398643493652	0.00191722682211548	-0.00555028254166245	-0.00652430532500148	-0.0026282137259841
1057	0.365583270788193	-2.14772057533264	-22.0190830230713	-0.0126931173726916	-0.00977104809135199	0.00711201597005129	-0.00100484199356288
1058	-0.283765345811844	-1.17369759082794	-21.8242778778076	0.00126787810586393	-0.00490093370899558	-0.00555028254166245	0.00483929552137852
1059	-0.933113992214203	-0.52434903383255	-21.9541473388672	-0.00977104809135199	0.000293855206109583	-0.00392691092565656	-0.00782300252467394
1060	1.01493191719055	-0.849023342132568	-21.7593441009521	-0.0026282137259841	-0.00132951640989631	-0.00912170019000769	-0.00490093370899558
1061	-0.283765345811844	-1.17369759082794	-21.694408416748	0.0022419011220336	0.00126787810586393	-0.00165419070981443	-0.00652430532500148
1062	1.01493191719055	-0.849023342132568	-21.1749286651611	0.00289124972186983	0.000943203864153475	-0.00619963090866804	0.000293855206109583
1063	-0.933113992214203	0.774348258972168	-21.5645389556885	-0.0026282137259841	-0.00392691092565656	0.00191722682211548	-0.00197886489331722
1064	-1.58246266841888	-0.199674710631371	-21.694408416748	-0.00619963090866804	-0.0026282137259841	-0.00717365415766835	0.00776136433705688
1065	-0.933113992214203	-0.52434903383255	-21.4346694946289	0.00873538758605719	-0.00425158534198999	0.00678734155371785	-0.0104203969240189
1066	-1.58246266841888	-0.199674710631371	-21.4346694946289	0.0126314787194133	0.00581331877037883	0.000293855206109583	-0.00749832857400179
1067	-0.283765345811844	-0.849023342132568	-21.5645389556885	-0.0146411629393697	0.00483929552137852	0.00191722682211548	-0.00360223650932312
1068	-0.283765345811844	-0.849023342132568	-21.1099948883057	0.0314625911414623	0.00126787810586393	-0.00360223650932312	-0.00327756232582033
1069	1.66428053379059	-0.849023342132568	-21.4996032714844	-0.0110697457566857	-0.00197886489331722	0.00646266713738441	0.000943203864153475
1070	0.365583270788193	-0.52434903383255	-21.8892135620117	-0.00749832857400179	0.00451462110504508	-0.00619963090866804	-0.00132951640989631
1071	-0.283765345811844	-0.849023342132568	-21.7593441009521	0.000293855206109583	0.00548864435404539	0.00256657530553639	-0.000355493422830477
1072	-0.933113992214203	-0.849023342132568	-21.694408416748	-0.00555028254166245	-0.00490093370899558	-0.00132951640989631	0.00256657530553639
1073	-0.933113992214203	-0.52434903383255	-21.3048000335693	-0.0208099745213985	-0.00619963090866804	-0.000355493422830477	0.00191722682211548
1074	-2.23181128501892	0.124999612569809	-21.4346694946289	-0.00100484199356288	0.000943203864153475	-0.0149658378213644	-0.00165419070981443
1075	-1.58246266841888	-0.849023342132568	-20.9801254272461	0.0022419011220336	0.00159255252219737	0.00451462110504508	-0.00100484199356288
1076	-1.58246266841888	-0.199674710631371	-21.694408416748	-0.0026282137259841	0.0113327819854021	0.00126787810586393	-0.000355493422830477
1077	-0.933113992214203	0.449673920869827	-21.9541473388672	0.0123068047687411	0.00354059832170606	-0.00457625929266214	-3.08191010844894e-05
1078	-4.17985725402832	0.774348258972168	-21.694408416748	-0.0117190945893526	0.0123068047687411	-0.00457625929266214	0.00289124972186983
1079	-4.17985725402832	0.124999612569809	-21.5645389556885	-0.0172385573387146	0.00256657530553639	-0.00457625929266214	-0.00132951640989631
1080	-4.17985725402832	0.124999612569809	-21.9541473388672	-0.000680167751852423	0.00418994715437293	-0.00360223650932312	-0.00230353930965066
1081	-2.23181128501892	-0.199674710631371	-21.3697338104248	-0.00165419070981443	0.00386527273803949	-0.00490093370899558	-0.00684897974133492
1082	-2.88115978240967	0.124999612569809	-21.6294727325439	-0.00619963090866804	-3.08191010844894e-05	-0.000355493422830477	-0.0026282137259841
1083	-0.933113992214203	-0.849023342132568	-21.694408416748	-0.00652430532500148	0.000618529506027699	0.00354059832170606	-0.00652430532500148
1084	-2.23181128501892	0.449673920869827	-21.8892135620117	0.0236704051494598	0.00386527273803949	-0.0117190945893526	-0.00132951640989631
1085	-1.58246266841888	-1.17369759082794	-21.7593441009521	-0.00425158534198999	0.000618529506027699	0.00289124972186983	0.00126787810586393
1086	-2.23181128501892	0.124999612569809	-21.5645389556885	0.012956153601408	0.00126787810586393	-0.000355493422830477	-0.00652430532500148
1087	-0.283765345811844	-0.199674710631371	-21.3697338104248	-0.00717365415766835	-0.000355493422830477	0.00483929552137852	0.0022419011220336
1088	0.365583270788193	-0.52434903383255	-21.5645389556885	0.00841071270406246	-0.000680167751852423	-0.00360223650932312	-0.00327756232582033
1089	-2.23181128501892	0.449673920869827	-21.7593441009521	0.00743668992072344	-0.00944637414067984	-0.00457625929266214	0.00289124972186983
1090	0.365583270788193	0.774348258972168	-21.8242778778076	0.00873538758605719	0.00256657530553639	-0.000355493422830477	-0.00100484199356288
1091	-0.283765345811844	0.449673920869827	-21.7593441009521	0.0200989879667759	0.00191722682211548	0.00451462110504508	0.00613799272105098
1092	1.01493191719055	-0.849023342132568	-21.6294727325439	-0.00879702530801296	0.00516396993771195	-0.00490093370899558	0.00159255252219737
1093	-0.933113992214203	-0.52434903383255	-21.3048000335693	0.00841071270406246	-0.00132951640989631	0.00548864435404539	-0.00425158534198999
1094	-0.283765345811844	-0.199674710631371	-21.5645389556885	-0.0104203969240189	-0.00295288790948689	-0.00749832857400179	0.00256657530553639
1095	-0.283765345811844	0.124999612569809	-21.8892135620117	0.000943203864153475	0.00256657530553639	-0.0026282137259841	0.00191722682211548
1096	-0.283765345811844	0.449673920869827	-21.9541473388672	0.0136055024340749	0.00711201597005129	-0.00522560812532902	-0.00100484199356288
1097	-1.58246266841888	0.449673920869827	-21.9541473388672	-0.00555028254166245	0.00873538758605719	-0.00295288790948689	-0.00197886489331722
1098	-0.283765345811844	0.449673920869827	-21.8892135620117	-0.0126931173726916	0.00451462110504508	-0.0110697457566857	0.0022419011220336
1099	-0.283765345811844	1.09902250766754	-22.0190830230713	0.00970941036939621	0.00321592413820326	-0.0113944197073579	0.00483929552137852
1100	-1.58246266841888	0.449673920869827	-21.8242778778076	-0.00684897974133492	0.00159255252219737	-0.000355493422830477	0.000943203864153475
1101	-0.933113992214203	0.774348258972168	-22.0840167999268	0.0220470335334539	0.00321592413820326	0.00451462110504508	-0.00717365415766835
1102	1.01493191719055	-0.52434903383255	-21.9541473388672	0.00841071270406246	0.000943203864153475	-0.00295288790948689	0.00354059832170606
1103	0.365583270788193	-0.849023342132568	-21.8242778778076	0.00743668992072344	-0.00100484199356288	0.000293855206109583	0.00451462110504508
1104	-0.933113992214203	-0.849023342132568	-21.3697338104248	-0.0165892094373703	-0.00717365415766835	-0.00652430532500148	0.00159255252219737
1105	-1.58246266841888	0.124999612569809	-21.5645389556885	0.0136055024340749	0.0022419011220336	-0.00360223650932312	0.00646266713738441
1106	1.01493191719055	-0.849023342132568	-20.9801254272461	0.00808603875339031	0.0022419011220336	0.00256657530553639	0.00256657530553639
1107	-0.933113992214203	0.449673920869827	-21.4346694946289	-0.0123684434220195	-0.00295288790948689	0.000293855206109583	0.00354059832170606
1108	-1.58246266841888	-0.52434903383255	-21.694408416748	0.0123068047687411	-0.00197886489331722	0.012956153601408	0.00451462110504508
1109	0.365583270788193	-0.52434903383255	-21.5645389556885	0.00711201597005129	-0.00457625929266214	-0.0126931173726916	0.00970941036939621
1110	-0.933113992214203	-0.52434903383255	-21.6294727325439	-0.0143164889886975	-0.00132951640989631	-0.000680167751852423	0.00354059832170606
1111	1.01493191719055	-1.17369759082794	-21.5645389556885	0.00581331877037883	0.00808603875339031	0.00581331877037883	0.000293855206109583
1112	-0.933113992214203	0.449673920869827	-21.2398643493652	-0.0133424662053585	-0.00165419070981443	-0.00327756232582033	0.00289124972186983
1113	-0.933113992214203	-0.52434903383255	-21.3697338104248	0.0178262684494257	-0.00425158534198999	-0.000355493422830477	0.000618529506027699
1114	-2.23181128501892	-0.52434903383255	-21.8242778778076	-0.00749832857400179	-0.0126931173726916	-0.00230353930965066	-0.00100484199356288
1115	-0.283765345811844	-2.14772057533264	-21.4346694946289	0.0217223595827818	-0.00587495695799589	0.000943203864153475	0.00159255252219737
1116	-0.283765345811844	-1.4983719587326	-21.5645389556885	0.00743668992072344	-0.00587495695799589	0.000618529506027699	-0.00555028254166245
1117	-0.933113992214203	-1.82304632663727	-21.5645389556885	0.011982130818069	-0.00749832857400179	0.00386527273803949	-0.00132951640989631
1118	-1.58246266841888	-0.849023342132568	-21.7593441009521	-0.00652430532500148	0.00126787810586393	0.00289124972186983	0.00191722682211548
1119	-0.283765345811844	-2.14772057533264	-21.5645389556885	0.00808603875339031	-0.00847235135734081	-0.0026282137259841	0.00159255252219737
1120	0.365583270788193	-2.14772057533264	-21.3697338104248	-0.00165419070981443	-0.00879702530801296	0.00516396993771195	0.000293855206109583
1121	-2.88115978240967	-1.82304632663727	-21.4346694946289	-0.0104203969240189	0.0022419011220336	0.00386527273803949	-0.00652430532500148
1122	-1.58246266841888	-0.199674710631371	-21.8892135620117	0.00126787810586393	-0.0152905117720366	0.00126787810586393	-0.00977104809135199
1123	-2.23181128501892	-0.199674710631371	-21.7593441009521	0.0106834331527352	0.00191722682211548	0.00646266713738441	-0.00230353930965066
1124	1.01493191719055	-1.17369759082794	-21.5645389556885	0.00548864435404539	-0.00327756232582033	-0.00425158534198999	-0.00392691092565656
1125	-1.58246266841888	-0.199674710631371	-21.3697338104248	0.000943203864153475	-0.00327756232582033	-0.000355493422830477	-0.000680167751852423
1126	1.01493191719055	-1.17369759082794	-21.4996032714844	0.01100810803473	0.00289124972186983	-0.00295288790948689	-0.00684897974133492
1127	-2.88115978240967	0.449673920869827	-21.694408416748	0.00581331877037883	0.00808603875339031	0.0022419011220336	-0.00392691092565656
1128	-0.283765345811844	-0.52434903383255	-21.4996032714844	0.00191722682211548	0.00256657530553639	-0.0100957229733467	-0.000355493422830477
1129	-0.933113992214203	0.124999612569809	-21.4996032714844	0.0116574559360743	0.00548864435404539	-0.0113944197073579	-0.00782300252467394
1130	0.365583270788193	-0.52434903383255	-21.4996032714844	0.0126314787194133	0.0022419011220336	-0.00782300252467394	-0.00717365415766835
1131	-0.933113992214203	-0.199674710631371	-21.1749286651611	0.00613799272105098	0.00418994715437293	0.00386527273803949	-0.00165419070981443
1132	-2.88115978240967	0.449673920869827	-21.4996032714844	-0.0133424662053585	0.00191722682211548	-0.00814767740666866	0.000943203864153475
1133	-3.53050851821899	0.124999612569809	-21.694408416748	-0.00295288790948689	0.00548864435404539	-0.00652430532500148	0.00451462110504508
1134	-2.88115978240967	-0.849023342132568	-21.3048000335693	0.00256657530553639	0.000293855206109583	-0.00360223650932312	0.000618529506027699
1135	-3.53050851821899	0.774348258972168	-21.9541473388672	-0.00490093370899558	0.00191722682211548	0.000618529506027699	-3.08191010844894e-05
1136	-4.82920598983765	-0.199674710631371	-21.6294727325439	-0.0172385573387146	0.00711201597005129	-0.00814767740666866	-0.00392691092565656
1137	-2.23181128501892	-0.199674710631371	-21.1749286651611	-0.0156151866540313	0.00289124972186983	0.000293855206109583	0.00386527273803949
1138	-2.23181128501892	-0.52434903383255	-21.3048000335693	-0.023407369852066	0.00711201597005129	-0.00587495695799589	0.00483929552137852
1139	-2.23181128501892	-0.849023342132568	-21.694408416748	-0.0188619289547205	-0.00490093370899558	-0.00425158534198999	0.00321592413820326
1140	-3.53050851821899	-0.849023342132568	-21.7593441009521	-0.00392691092565656	0.00646266713738441	-0.00522560812532902	0.00354059832170606
1141	-2.88115978240967	0.124999612569809	-21.694408416748	0.0249691028147936	0.00841071270406246	0.000293855206109583	0.00354059832170606
1142	-3.53050851821899	0.124999612569809	-21.5645389556885	0.00743668992072344	0.00451462110504508	-0.00587495695799589	0.00711201597005129
1143	-1.58246266841888	0.449673920869827	-21.8242778778076	-0.00132951640989631	-0.000680167751852423	0.00483929552137852	0.00256657530553639
1144	-1.58246266841888	0.124999612569809	-21.3697338104248	0.00321592413820326	-3.08191010844894e-05	-0.0104203969240189	0.00354059832170606
1145	-0.933113992214203	-0.849023342132568	-21.7593441009521	0.0197743140161037	-0.000355493422830477	-0.00425158534198999	0.00711201597005129
1146	-0.933113992214203	-0.52434903383255	-22.0840167999268	0.00970941036939621	0.00711201597005129	0.00418994715437293	-0.00619963090866804
1147	-1.58246266841888	0.124999612569809	-21.694408416748	-0.00684897974133492	0.00776136433705688	-0.00717365415766835	0.00906006153672934
1148	-0.283765345811844	-0.52434903383255	-21.2398643493652	-0.00717365415766835	0.00581331877037883	-0.000355493422830477	0.00711201597005129
1149	0.365583270788193	-0.52434903383255	-21.2398643493652	0.0132808275520802	0.00289124972186983	-0.00327756232582033	0.00613799272105098
1150	0.365583270788193	-0.199674710631371	-21.1099948883057	0.00191722682211548	0.00548864435404539	-3.08191010844894e-05	-0.00197886489331722
1151	-1.58246266841888	0.449673920869827	-21.2398643493652	-0.00522560812532902	0.00678734155371785	0.000618529506027699	-0.00360223650932312
1152	-0.933113992214203	0.774348258972168	-21.8242778778076	0.00548864435404539	0.000943203864153475	-0.000680167751852423	-3.08191010844894e-05
1153	-1.58246266841888	0.124999612569809	-21.694408416748	0.00386527273803949	0.00321592413820326	0.00321592413820326	0.00386527273803949
1154	-0.283765345811844	-0.52434903383255	-22.1489524841309	-0.00522560812532902	0.00646266713738441	-3.08191010844894e-05	-0.00165419070981443
1155	-2.23181128501892	-0.52434903383255	-21.7593441009521	-0.00814767740666866	0.00256657530553639	-0.00132951640989631	0.00289124972186983
1156	0.365583270788193	-0.52434903383255	-21.4346694946289	0.00386527273803949	0.00743668992072344	-0.00295288790948689	-0.00717365415766835
1157	-1.58246266841888	0.449673920869827	-21.7593441009521	0.00776136433705688	0.0103587592020631	-0.00165419070981443	-3.08191010844894e-05
1158	-0.283765345811844	0.449673920869827	-22.1489524841309	0.00581331877037883	0.00516396993771195	0.00354059832170606	0.00516396993771195
1159	-0.933113992214203	0.774348258972168	-22.0190830230713	-0.00944637414067984	-0.00100484199356288	-3.08191010844894e-05	-0.000355493422830477
1160	-1.58246266841888	0.449673920869827	-21.8242778778076	0.00354059832170606	0.00321592413820326	-0.00652430532500148	0.00354059832170606
1161	-0.933113992214203	0.449673920869827	-21.7593441009521	0.011982130818069	0.00418994715437293	0.00906006153672934	-0.00100484199356288
1162	1.01493191719055	-0.849023342132568	-21.3048000335693	0.00159255252219737	0.00451462110504508	-0.00782300252467394	0.00321592413820326
1163	-1.58246266841888	0.774348258972168	-21.4996032714844	-0.00749832857400179	0.00256657530553639	0.00516396993771195	0.0100340843200684
1164	-0.933113992214203	0.449673920869827	-22.1489524841309	-0.0182125810533762	-0.00100484199356288	-0.00749832857400179	0.00613799272105098
1165	1.01493191719055	-0.199674710631371	-21.7593441009521	0.0168522447347641	0.000618529506027699	0.00808603875339031	0.00516396993771195
1166	-1.58246266841888	0.124999612569809	-21.9541473388672	0.00451462110504508	0.00938473641872406	-0.0026282137259841	-0.00197886489331722
1167	-1.58246266841888	0.449673920869827	-21.5645389556885	-0.00392691092565656	0.00289124972186983	0.00613799272105098	-0.00425158534198999
1168	-0.933113992214203	-1.17369759082794	-21.2398643493652	-3.08191010844894e-05	-3.08191010844894e-05	-0.00717365415766835	0.00159255252219737
1169	-0.283765345811844	-0.52434903383255	-21.1099948883057	-0.0100957229733467	-0.00457625929266214	0.0022419011220336	0.000618529506027699
1170	-0.283765345811844	-1.17369759082794	-21.4346694946289	0.0152288740500808	-0.00132951640989631	-0.00684897974133492	0.00451462110504508
1171	0.365583270788193	-0.849023342132568	-21.7593441009521	0.00613799272105098	0.012956153601408	0.0022419011220336	-0.0100957229733467
1172	-1.58246266841888	0.124999612569809	-21.8242778778076	0.00256657530553639	-3.08191010844894e-05	0.00354059832170606	0.00191722682211548
1173	-0.933113992214203	-0.199674710631371	-21.8242778778076	-0.00977104809135199	-0.00360223650932312	0.000943203864153475	0.00191722682211548
1174	-0.933113992214203	0.449673920869827	-21.7593441009521	0.000293855206109583	0.000943203864153475	-0.00165419070981443	0.00386527273803949
1175	0.365583270788193	-1.4983719587326	-21.2398643493652	0.00678734155371785	0.000293855206109583	-0.00977104809135199	0.00159255252219737
1176	0.365583270788193	-0.849023342132568	-21.3697338104248	-0.000680167751852423	-0.0026282137259841	0.013930176384747	0.00289124972186983
1177	-0.933113992214203	-0.849023342132568	-21.7593441009521	0.00354059832170606	-0.000355493422830477	-0.00295288790948689	-3.08191010844894e-05
1178	-1.58246266841888	-0.199674710631371	-21.5645389556885	0.000293855206109583	-0.00360223650932312	-0.00327756232582033	-0.00197886489331722
1179	-0.283765345811844	-0.849023342132568	-21.5645389556885	0.0022419011220336	-0.00717365415766835	-0.00619963090866804	0.00483929552137852
1180	-2.23181128501892	-0.199674710631371	-21.4346694946289	0.00191722682211548	-0.00457625929266214	-0.00425158534198999	0.000943203864153475
1181	-0.933113992214203	-1.17369759082794	-21.1749286651611	-0.00522560812532902	-0.00100484199356288	0.00646266713738441	-0.00100484199356288
1182	0.365583270788193	-1.17369759082794	-21.4996032714844	0.00808603875339031	-0.00717365415766835	0.00191722682211548	-0.00165419070981443
1183	-0.933113992214203	-0.52434903383255	-21.4996032714844	0.00678734155371785	-0.00165419070981443	-3.08191010844894e-05	0.00354059832170606
1184	-1.58246266841888	0.124999612569809	-21.6294727325439	0.00159255252219737	-0.00132951640989631	-0.0107450718060136	-0.00977104809135199
1185	-0.283765345811844	-0.849023342132568	-21.3048000335693	0.0249691028147936	-0.0026282137259841	-0.00295288790948689	0.00808603875339031
1186	-2.23181128501892	0.449673920869827	-21.8892135620117	-0.00100484199356288	0.00321592413820326	-0.00327756232582033	-0.00717365415766835
1187	-1.58246266841888	-0.52434903383255	-21.3697338104248	-0.00814767740666866	0.00321592413820326	0.00418994715437293	0.00613799272105098
1188	0.365583270788193	-0.52434903383255	-21.2398643493652	-0.00197886489331722	-0.00295288790948689	-0.0026282137259841	0.00483929552137852
1189	-0.933113992214203	-0.52434903383255	-21.694408416748	0.00483929552137852	-0.000355493422830477	-0.00912170019000769	-0.000355493422830477
1190	0.365583270788193	-0.52434903383255	-21.4346694946289	-0.0133424662053585	-0.000355493422830477	0.00256657530553639	0.00418994715437293
1191	-0.283765345811844	-0.199674710631371	-21.4996032714844	-0.00295288790948689	0.00516396993771195	0.00159255252219737	0.00191722682211548
1192	-0.933113992214203	-0.199674710631371	-21.3048000335693	0.0168522447347641	0.00581331877037883	-0.00912170019000769	-0.00619963090866804
1193	-2.23181128501892	0.124999612569809	-21.2398643493652	-0.000680167751852423	0.000943203864153475	-0.00327756232582033	0.00646266713738441
1194	-1.58246266841888	0.124999612569809	-21.3048000335693	0.00516396993771195	-0.000355493422830477	-0.0113944197073579	0.00289124972186983
1195	-1.58246266841888	-0.52434903383255	-21.7593441009521	-0.00555028254166245	0.00418994715437293	-0.000355493422830477	0.000943203864153475
1196	-1.58246266841888	-0.52434903383255	-21.9541473388672	-0.00522560812532902	0.00808603875339031	-0.0026282137259841	-0.000355493422830477
1197	-4.17985725402832	1.09902250766754	-21.694408416748	-3.08191010844894e-05	0.0106834331527352	0.00354059832170606	-0.0026282137259841
1198	-4.82920598983765	0.124999612569809	-21.5645389556885	0.00289124972186983	0.00678734155371785	-0.00327756232582033	0.00386527273803949
1199	-4.17985725402832	0.449673920869827	-21.5645389556885	-0.00652430532500148	-0.00165419070981443	0.00191722682211548	-0.00132951640989631
1200	-4.17985725402832	0.774348258972168	-21.4996032714844	0.00354059832170606	-0.0026282137259841	-0.00944637414067984	-0.00619963090866804
1201	-3.53050851821899	0.774348258972168	-21.9541473388672	-0.00912170019000769	0.00873538758605719	0.00256657530553639	-0.00327756232582033
1202	-0.933113992214203	-0.52434903383255	-21.3697338104248	-0.0026282137259841	0.00354059832170606	-0.0100957229733467	-0.00457625929266214
1203	-2.88115978240967	-0.199674710631371	-21.694408416748	-0.00717365415766835	-0.00360223650932312	-0.00327756232582033	0.000943203864153475
1204	-3.53050851821899	0.449673920869827	-21.4996032714844	-0.0139918150380254	-0.00230353930965066	-0.00327756232582033	-0.00587495695799589
1205	-0.283765345811844	-0.199674710631371	-21.2398643493652	-0.0143164889886975	0.00321592413820326	0.00289124972186983	-0.00360223650932312
1206	-2.23181128501892	0.124999612569809	-21.3697338104248	-0.0188619289547205	0.00646266713738441	-0.00490093370899558	-0.00847235135734081
1207	-0.283765345811844	-1.17369759082794	-21.5645389556885	-0.00912170019000769	0.00256657530553639	0.00256657530553639	-0.00457625929266214
1208	-0.283765345811844	-0.849023342132568	-21.694408416748	-0.00555028254166245	0.000618529506027699	-0.00619963090866804	-0.000355493422830477
1209	1.01493191719055	-0.52434903383255	-21.8892135620117	-0.000355493422830477	-0.00165419070981443	-0.000680167751852423	-0.00230353930965066
1210	0.365583270788193	-0.849023342132568	-21.694408416748	0.00126787810586393	-0.00197886489331722	-0.00879702530801296	0.000293855206109583
1211	1.01493191719055	-0.52434903383255	-21.4996032714844	0.00613799272105098	0.00743668992072344	0.00451462110504508	0.00418994715437293
1212	1.01493191719055	-0.199674710631371	-21.0450592041016	-3.08191010844894e-05	0.00386527273803949	-0.00522560812532902	-0.00522560812532902
1213	-0.283765345811844	-0.52434903383255	-21.4346694946289	-0.00619963090866804	-0.000680167751852423	-0.00977104809135199	0.00483929552137852
1214	-2.23181128501892	1.09902250766754	-21.8892135620117	-0.000680167751852423	-0.000680167751852423	-0.00230353930965066	-0.00360223650932312
1215	1.66428053379059	-0.849023342132568	-21.5645389556885	0.00906006153672934	-0.00392691092565656	-0.0139918150380254	-0.00132951640989631
1216	-0.283765345811844	-0.199674710631371	-21.9541473388672	0.00191722682211548	0.00256657530553639	-0.00230353930965066	-0.00587495695799589
1217	-1.58246266841888	0.774348258972168	-22.0190830230713	0.0181509424000978	0.00808603875339031	-0.0110697457566857	0.00191722682211548
1218	-1.58246266841888	0.124999612569809	-21.8892135620117	0.01100810803473	0.00516396993771195	-3.08191010844894e-05	-0.00555028254166245
1219	-2.23181128501892	0.124999612569809	-21.4996032714844	0.00191722682211548	0.0022419011220336	-0.00912170019000769	0.00126787810586393
1220	-0.933113992214203	0.124999612569809	-22.0840167999268	0.000943203864153475	0.00354059832170606	-0.00684897974133492	0.00386527273803949
1221	-1.58246266841888	0.124999612569809	-21.8242778778076	0.0155535480007529	0.00256657530553639	0.00321592413820326	-0.00555028254166245
1222	0.365583270788193	-0.52434903383255	-21.694408416748	-0.0113944197073579	-0.0026282137259841	-0.00360223650932312	0.00159255252219737
1223	-1.58246266841888	-0.199674710631371	-21.4996032714844	-0.0188619289547205	0.00386527273803949	-0.00295288790948689	0.00743668992072344
1224	-0.283765345811844	0.449673920869827	-21.3697338104248	-0.0204853005707264	-0.00360223650932312	-3.08191010844894e-05	0.00451462110504508
1225	-0.283765345811844	0.124999612569809	-21.4996032714844	-0.0126931173726916	0.000293855206109583	-0.0110697457566857	-0.000680167751852423
1226	-0.933113992214203	-0.199674710631371	-21.4996032714844	-0.0100957229733467	0.00159255252219737	-0.00782300252467394	-0.00100484199356288
1227	0.365583270788193	-0.52434903383255	-21.4996032714844	-0.0159398596733809	0.00678734155371785	-0.0133424662053585	0.00613799272105098
1228	-1.58246266841888	0.449673920869827	-21.8892135620117	-0.00847235135734081	-0.00425158534198999	-0.000355493422830477	0.0136055024340749
1229	-1.58246266841888	0.774348258972168	-21.8242778778076	-0.0026282137259841	-0.000355493422830477	-0.00295288790948689	0.00191722682211548
1230	-0.283765345811844	0.124999612569809	-21.7593441009521	-0.00197886489331722	-0.00717365415766835	-0.00522560812532902	0.00711201597005129
1231	-2.23181128501892	1.09902250766754	-21.5645389556885	0.00970941036939621	-3.08191010844894e-05	-0.00749832857400179	-3.08191010844894e-05
1232	-2.23181128501892	0.124999612569809	-21.7593441009521	-0.0169138833880424	0.00159255252219737	0.00321592413820326	-3.08191010844894e-05
1233	-0.283765345811844	-0.52434903383255	-21.6294727325439	-0.00100484199356288	-0.000680167751852423	-0.00717365415766835	0.00938473641872406
1234	-1.58246266841888	-0.199674710631371	-21.8892135620117	0.00418994715437293	-3.08191010844894e-05	0.00159255252219737	0.00483929552137852
1235	0.365583270788193	-0.849023342132568	-21.3048000335693	0.000293855206109583	-0.00327756232582033	0.000293855206109583	0.000293855206109583
1236	-0.283765345811844	-1.17369759082794	-21.3048000335693	0.00646266713738441	0.00126787810586393	0.00451462110504508	-0.00197886489331722
1237	1.01493191719055	-2.14772057533264	-21.5645389556885	0.00938473641872406	-0.00230353930965066	0.00906006153672934	-0.00522560812532902
1238	0.365583270788193	-1.4983719587326	-21.5645389556885	-0.00230353930965066	-0.0123684434220195	0.00516396993771195	0.00386527273803949
1239	-0.283765345811844	-1.4983719587326	-21.6294727325439	0.00711201597005129	-0.00684897974133492	-0.00165419070981443	0.00386527273803949
1240	-0.283765345811844	-2.14772057533264	-21.4996032714844	0.00581331877037883	-0.00360223650932312	-0.00132951640989631	-0.00100484199356288
1241	-0.933113992214203	-2.4723949432373	-21.4346694946289	-0.00587495695799589	-0.00749832857400179	0.00581331877037883	0.00613799272105098
1242	-1.58246266841888	-0.849023342132568	-21.6294727325439	0.00938473641872406	-0.00555028254166245	0.00808603875339031	-0.00392691092565656
1243	-0.283765345811844	-0.52434903383255	-21.4346694946289	-0.00944637414067984	-0.0143164889886975	0.000293855206109583	0.00808603875339031
1244	-0.283765345811844	-1.4983719587326	-21.0450592041016	0.011982130818069	-0.00782300252467394	-0.000680167751852423	0.000293855206109583
1245	-0.933113992214203	-0.199674710631371	-22.0190830230713	0.00256657530553639	-0.00197886489331722	-0.00327756232582033	-0.00100484199356288
1246	-0.933113992214203	-0.52434903383255	-21.7593441009521	0.00191722682211548	0.00646266713738441	0.00289124972186983	0.000618529506027699
1247	-0.283765345811844	-0.849023342132568	-21.4346694946289	-0.00522560812532902	0.000293855206109583	-0.00165419070981443	-0.00230353930965066
1248	0.365583270788193	-0.199674710631371	-21.6294727325439	0.0165275707840919	-0.00684897974133492	0.00159255252219737	0.00256657530553639
1249	-0.283765345811844	0.124999612569809	-21.4996032714844	-0.0152905117720366	0.00256657530553639	-0.00295288790948689	0.00126787810586393
1250	0.365583270788193	0.124999612569809	-21.6294727325439	0.0191249661147594	0.00191722682211548	0.00613799272105098	-0.00944637414067984
1251	-0.283765345811844	-0.849023342132568	-21.3697338104248	0.000943203864153475	0.00938473641872406	-0.00490093370899558	-0.00587495695799589
1252	0.365583270788193	-0.849023342132568	-21.7593441009521	-0.00132951640989631	0.0103587592020631	-0.00100484199356288	-0.00652430532500148
1253	-1.58246266841888	-0.849023342132568	-21.694408416748	0.0126314787194133	-0.000680167751852423	-0.0026282137259841	0.0116574559360743
1254	0.365583270788193	-0.849023342132568	-21.694408416748	-0.00555028254166245	-0.00490093370899558	-0.00132951640989631	-0.00392691092565656
1255	-2.88115978240967	0.124999612569809	-21.3697338104248	0.00906006153672934	-0.000355493422830477	-0.00392691092565656	-0.00392691092565656
1256	-1.58246266841888	-1.17369759082794	-21.1749286651611	0.0145795252174139	0.00711201597005129	0.00581331877037883	-0.00555028254166245
1257	-1.58246266841888	-0.199674710631371	-21.1749286651611	-0.00555028254166245	0.0106834331527352	-0.00522560812532902	0.00159255252219737
1258	-2.88115978240967	0.124999612569809	-21.7593441009521	-0.00100484199356288	0.00386527273803949	-0.00587495695799589	0.00354059832170606
1259	-4.82920598983765	0.774348258972168	-21.8892135620117	-0.00522560812532902	0.00354059832170606	-0.00749832857400179	0.00256657530553639
1260	-2.88115978240967	0.449673920869827	-21.9541473388672	-0.02697878703475	0.00711201597005129	0.00126787810586393	0.00418994715437293
1261	-2.23181128501892	-0.199674710631371	-22.0190830230713	-0.00360223650932312	0.00516396993771195	-0.00555028254166245	-0.00392691092565656
1262	-0.933113992214203	-1.17369759082794	-21.4996032714844	-0.00132951640989631	0.00483929552137852	0.0022419011220336	-0.00295288790948689
1263	-2.88115978240967	-0.52434903383255	-21.1099948883057	-0.0156151866540313	0.00386527273803949	-0.0026282137259841	0.00516396993771195
1264	-1.58246266841888	-1.17369759082794	-21.4346694946289	-0.00684897974133492	-0.00295288790948689	-0.00230353930965066	0.00516396993771195
1265	-2.88115978240967	0.774348258972168	-21.9541473388672	-3.08191010844894e-05	-0.00230353930965066	-0.00912170019000769	0.000618529506027699
1266	-2.23181128501892	-0.849023342132568	-21.5645389556885	-0.00847235135734081	0.00354059832170606	-0.00100484199356288	0.00126787810586393
1267	-0.283765345811844	-0.52434903383255	-21.3697338104248	-0.00782300252467394	0.00321592413820326	-0.00327756232582033	-0.00814767740666866
1268	-0.283765345811844	-0.199674710631371	-21.4346694946289	0.00581331877037883	0.0022419011220336	-0.00295288790948689	-0.000680167751852423
1269	-1.58246266841888	0.449673920869827	-21.4346694946289	-0.00490093370899558	-0.00100484199356288	-0.00295288790948689	-0.00230353930965066
1270	-0.933113992214203	0.449673920869827	-21.4996032714844	-0.00100484199356288	-0.00100484199356288	0.00516396993771195	0.00256657530553639
1271	1.01493191719055	-0.199674710631371	-21.6294727325439	-0.0139918150380254	-0.00327756232582033	-0.00522560812532902	-0.00165419070981443
1272	-0.283765345811844	-0.52434903383255	-21.5645389556885	0.00386527273803949	0.0106834331527352	-0.00100484199356288	-0.00490093370899558
1273	-0.283765345811844	-0.849023342132568	-21.8242778778076	-0.0107450718060136	-0.000680167751852423	-0.00847235135734081	0.00581331877037883
1274	0.365583270788193	-0.849023342132568	-21.7593441009521	0.01100810803473	-3.08191010844894e-05	-0.00165419070981443	0.00321592413820326
1275	-0.933113992214203	0.124999612569809	-21.5645389556885	-0.00295288790948689	0.00743668992072344	-0.00912170019000769	0.000618529506027699
1276	-0.283765345811844	-0.849023342132568	-21.3697338104248	0.0175015944987535	0.000293855206109583	-0.00230353930965066	-0.00360223650932312
1277	1.66428053379059	-0.52434903383255	-22.0840167999268	0.0136055024340749	0.00581331877037883	-0.00652430532500148	0.000293855206109583
1278	-1.58246266841888	0.774348258972168	-21.8892135620117	-0.00652430532500148	-0.00295288790948689	-0.00327756232582033	0.013930176384747
1279	-0.933113992214203	0.774348258972168	-21.8892135620117	-0.00165419070981443	0.000943203864153475	-0.00652430532500148	0.00191722682211548
1280	-1.58246266841888	0.774348258972168	-21.7593441009521	-0.000680167751852423	0.00191722682211548	-0.00749832857400179	-0.00425158534198999
1281	-0.283765345811844	0.449673920869827	-21.7593441009521	-3.08191010844894e-05	0.01100810803473	-0.00392691092565656	0.00126787810586393
1282	0.365583270788193	-0.199674710631371	-21.3048000335693	0.00808603875339031	0.00581331877037883	0.00386527273803949	-0.00132951640989631
1283	-0.283765345811844	-0.199674710631371	-21.8242778778076	-0.0100957229733467	0.00159255252219737	-0.00425158534198999	0.0100340843200684
1284	1.01493191719055	-0.199674710631371	-21.9541473388672	0.0207483377307653	0.00581331877037883	-3.08191010844894e-05	0.0022419011220336
1285	-1.58246266841888	-0.199674710631371	-21.9541473388672	0.0123068047687411	0.00256657530553639	0.00354059832170606	0.000943203864153475
1286	-0.283765345811844	-0.199674710631371	-21.3697338104248	0.00678734155371785	0.000943203864153475	-0.00132951640989631	-0.00165419070981443
1287	0.365583270788193	-0.849023342132568	-21.3697338104248	-0.00847235135734081	0.0022419011220336	0.0022419011220336	0.000293855206109583
1288	-0.933113992214203	-0.199674710631371	-21.3697338104248	-0.000680167751852423	-0.00132951640989631	0.00289124972186983	0.000293855206109583
1289	-2.23181128501892	0.774348258972168	-21.694408416748	-0.00587495695799589	0.00126787810586393	0.000943203864153475	0.00906006153672934
1290	-0.933113992214203	0.449673920869827	-21.7593441009521	0.000943203864153475	-0.00555028254166245	-0.00879702530801296	0.00678734155371785
1291	0.365583270788193	-0.849023342132568	-21.8892135620117	-0.00327756232582033	0.00386527273803949	-0.00684897974133492	0.00808603875339031
1292	1.66428053379059	-1.4983719587326	-21.5645389556885	0.0207483377307653	0.00321592413820326	-0.000355493422830477	-0.00132951640989631
1293	0.365583270788193	0.124999612569809	-21.5645389556885	-0.00165419070981443	-0.00230353930965066	-0.000680167751852423	0.00808603875339031
1294	0.365583270788193	-1.4983719587326	-21.0450592041016	-0.00295288790948689	-0.00847235135734081	-0.00295288790948689	-0.00132951640989631
1295	-2.23181128501892	-0.199674710631371	-21.694408416748	0.000618529506027699	-0.00197886489331722	0.00126787810586393	-0.00360223650932312
1296	1.01493191719055	-2.4723949432373	-21.6294727325439	0.0126314787194133	-0.00814767740666866	-0.00425158534198999	0.000943203864153475
1297	1.01493191719055	-1.4983719587326	-21.8242778778076	0.0116574559360743	-0.00814767740666866	0.00256657530553639	-0.0117190945893526
1298	-2.23181128501892	-0.849023342132568	-21.5645389556885	0.00581331877037883	-0.00977104809135199	-0.00490093370899558	0.00321592413820326
1299	-1.58246266841888	-0.849023342132568	-21.6294727325439	0.000293855206109583	-0.0107450718060136	-0.000680167751852423	-0.00295288790948689
1300	-1.58246266841888	-1.17369759082794	-21.4346694946289	-0.00619963090866804	-0.00814767740666866	0.00191722682211548	-0.000355493422830477
1301	-2.23181128501892	-0.199674710631371	-21.694408416748	-0.00587495695799589	0.000618529506027699	-3.08191010844894e-05	-0.00652430532500148
1302	-0.933113992214203	-1.82304632663727	-21.6294727325439	0.00354059832170606	-0.00165419070981443	-0.00132951640989631	-0.00197886489331722
1303	-0.283765345811844	-0.52434903383255	-21.6294727325439	-0.00684897974133492	0.00126787810586393	0.00289124972186983	0.00906006153672934
1304	-0.283765345811844	-1.4983719587326	-21.3697338104248	0.0022419011220336	0.000293855206109583	-0.00327756232582033	0.00548864435404539
1305	-1.58246266841888	-0.199674710631371	-21.7593441009521	0.000618529506027699	0.000943203864153475	-0.00587495695799589	0.00548864435404539
1306	0.365583270788193	-0.52434903383255	-21.5645389556885	0.0103587592020631	0.00256657530553639	-3.08191010844894e-05	0.00321592413820326
1307	-0.283765345811844	-1.17369759082794	-21.2398643493652	-0.00197886489331722	0.00159255252219737	-0.00165419070981443	0.00970941036939621
1308	-1.58246266841888	0.124999612569809	-21.694408416748	-0.00392691092565656	0.00159255252219737	-0.00100484199356288	0.00678734155371785
1309	-2.23181128501892	0.124999612569809	-21.8242778778076	0.020423661917448	-0.00327756232582033	-0.00425158534198999	0.00776136433705688
1310	-2.23181128501892	0.774348258972168	-21.7593441009521	0.000943203864153475	0.000943203864153475	0.00256657530553639	0.0217223595827818
1311	-0.933113992214203	-1.17369759082794	-21.694408416748	0.0103587592020631	0.01100810803473	-0.00230353930965066	0.00451462110504508
1312	-1.58246266841888	-0.199674710631371	-21.4346694946289	-0.00912170019000769	0.00646266713738441	-0.00230353930965066	0.00256657530553639
1313	-3.53050851821899	0.124999612569809	-21.2398643493652	-0.00684897974133492	-0.000680167751852423	0.00873538758605719	0.00483929552137852
1314	-1.58246266841888	-0.849023342132568	-21.3697338104248	-0.00132951640989631	-0.00490093370899558	0.00159255252219737	0.00808603875339031
1315	-4.17985725402832	0.124999612569809	-21.7593441009521	0.011982130818069	0.00483929552137852	-0.00230353930965066	0.00159255252219737
1316	-2.88115978240967	-0.52434903383255	-21.4346694946289	-0.00360223650932312	0.00289124972186983	0.00354059832170606	-0.00132951640989631
1317	-2.23181128501892	0.124999612569809	-21.6294727325439	-0.00490093370899558	-3.08191010844894e-05	-0.00100484199356288	0.00191722682211548
1318	-4.17985725402832	0.449673920869827	-21.8242778778076	-0.00977104809135199	0.00776136433705688	-0.0104203969240189	-0.00165419070981443
1319	-3.53050851821899	0.124999612569809	-21.5645389556885	0.0155535480007529	0.00451462110504508	-0.0026282137259841	0.00483929552137852
1320	-2.23181128501892	0.124999612569809	-21.6294727325439	-0.00457625929266214	0.00613799272105098	-0.00392691092565656	-0.00522560812532902
1321	-2.23181128501892	0.449673920869827	-21.8242778778076	-3.08191010844894e-05	0.0113327819854021	0.00678734155371785	0.000618529506027699
1322	0.365583270788193	-0.849023342132568	-21.4996032714844	0.0022419011220336	0.00808603875339031	0.00646266713738441	0.00159255252219737
1323	-0.933113992214203	0.124999612569809	-21.5645389556885	-0.00100484199356288	-3.08191010844894e-05	-3.08191010844894e-05	-3.08191010844894e-05
1324	0.365583270788193	-1.17369759082794	-21.3697338104248	0.00483929552137852	-0.00425158534198999	-0.00684897974133492	-0.000680167751852423
1325	-2.23181128501892	0.124999612569809	-21.3697338104248	0.0175015944987535	0.00776136433705688	-0.00197886489331722	-0.000355493422830477
1326	1.01493191719055	-0.52434903383255	-21.3048000335693	0.00646266713738441	-0.00490093370899558	0.00776136433705688	0.000943203864153475
1327	-0.283765345811844	0.774348258972168	-21.7593441009521	0.00289124972186983	0.00711201597005129	-0.00392691092565656	0.000293855206109583
1328	-0.933113992214203	0.124999612569809	-21.8892135620117	-0.00360223650932312	-0.00327756232582033	-0.000355493422830477	-0.00165419070981443
1329	-2.23181128501892	0.774348258972168	-21.8892135620117	-0.00749832857400179	-0.00327756232582033	-0.0156151866540313	-0.00295288790948689
1330	-0.933113992214203	0.124999612569809	-21.6294727325439	0.0360080301761627	0.00613799272105098	-0.00295288790948689	-0.00457625929266214
1331	-1.58246266841888	0.774348258972168	-21.6294727325439	0.00191722682211548	-0.00100484199356288	0.000293855206109583	-0.00392691092565656
1332	-0.283765345811844	-0.52434903383255	-21.3048000335693	-0.00457625929266214	0.00873538758605719	0.00548864435404539	-0.00230353930965066
1333	-0.933113992214203	0.774348258972168	-22.2138862609863	0.00873538758605719	-3.08191010844894e-05	-0.00132951640989631	0.00354059832170606
1334	0.365583270788193	-0.52434903383255	-22.1489524841309	0.00581331877037883	0.00159255252219737	-0.00879702530801296	0.00321592413820326
1335	-1.58246266841888	0.449673920869827	-22.2138862609863	0.011982130818069	0.00646266713738441	-0.00392691092565656	-0.0123684434220195
1336	-0.283765345811844	-0.849023342132568	-21.7593441009521	0.012956153601408	-0.000680167751852423	-0.000355493422830477	-0.00197886489331722
1337	-0.283765345811844	0.124999612569809	-21.694408416748	0.00451462110504508	0.00711201597005129	0.00256657530553639	-0.0026282137259841
1338	-1.58246266841888	0.124999612569809	-21.5645389556885	0.00970941036939621	0.00418994715437293	-0.00327756232582033	0.00321592413820326
1339	-0.933113992214203	0.124999612569809	-21.7593441009521	-0.0198359526693821	-0.00425158534198999	-0.00425158534198999	0.000943203864153475
1340	-0.933113992214203	0.449673920869827	-21.9541473388672	0.00159255252219737	0.00321592413820326	-0.00132951640989631	-0.00295288790948689
1341	-0.283765345811844	0.124999612569809	-21.8242778778076	0.00516396993771195	0.0126314787194133	-0.00847235135734081	0.0022419011220336
1342	-0.283765345811844	-0.849023342132568	-21.3697338104248	0.0175015944987535	0.00256657530553639	0.00354059832170606	0.0022419011220336
1343	-0.933113992214203	0.449673920869827	-21.694408416748	-0.00912170019000769	0.000943203864153475	-0.00490093370899558	0.00386527273803949
1344	-0.283765345811844	-0.52434903383255	-21.4346694946289	-0.0162645354866982	-0.00587495695799589	-0.00100484199356288	0.00483929552137852
1345	-0.283765345811844	0.124999612569809	-21.4346694946289	-0.0139918150380254	0.00386527273803949	-0.0026282137259841	0.00354059832170606
1346	-0.283765345811844	-0.52434903383255	-21.4996032714844	0.0152288740500808	0.00743668992072344	-0.000355493422830477	-0.00197886489331722
1347	-0.933113992214203	-0.199674710631371	-21.6294727325439	0.0155535480007529	0.00256657530553639	0.00159255252219737	-0.00100484199356288
1348	-1.58246266841888	0.124999612569809	-21.8892135620117	-0.00555028254166245	-0.00197886489331722	0.000943203864153475	0.00386527273803949
1349	-1.58246266841888	-0.52434903383255	-21.694408416748	-0.00165419070981443	0.0022419011220336	-0.00912170019000769	0.00418994715437293
1350	-1.58246266841888	-0.199674710631371	-21.694408416748	0.00548864435404539	0.00126787810586393	-0.00197886489331722	-0.00425158534198999
1351	-2.23181128501892	-0.52434903383255	-21.4346694946289	-0.000355493422830477	-0.00327756232582033	-0.00619963090866804	-0.00619963090866804
1352	-0.933113992214203	-0.849023342132568	-21.5645389556885	-0.0133424662053585	-0.00425158534198999	-0.00522560812532902	-0.00522560812532902
1353	-2.23181128501892	-0.849023342132568	-21.5645389556885	-0.0107450718060136	-0.00684897974133492	0.00321592413820326	0.00289124972186983
1354	1.01493191719055	-2.14772057533264	-21.9541473388672	-0.00230353930965066	-0.00717365415766835	-0.00132951640989631	0.00126787810586393
1355	-0.933113992214203	-0.849023342132568	-21.3697338104248	0.0304885655641556	-0.0104203969240189	-0.00230353930965066	-0.00684897974133492
1356	1.01493191719055	-2.14772057533264	-21.2398643493652	0.0210730116814375	0.00581331877037883	0.00776136433705688	-0.000680167751852423
1357	-0.933113992214203	-0.849023342132568	-21.2398643493652	-0.00912170019000769	0.000293855206109583	0.00483929552137852	-0.00457625929266214
1358	-0.283765345811844	-0.52434903383255	-21.7593441009521	0.000293855206109583	-0.0113944197073579	0.00646266713738441	0.00418994715437293
1359	-2.23181128501892	-0.52434903383255	-22.0190830230713	-0.0139918150380254	-0.0130177913233638	-0.00457625929266214	0.000293855206109583
1360	-0.933113992214203	-0.199674710631371	-22.0190830230713	0.00256657530553639	-0.00782300252467394	-0.00684897974133492	-0.00132951640989631
1361	-0.933113992214203	0.124999612569809	-21.8892135620117	-0.00490093370899558	0.00386527273803949	0.00191722682211548	-0.00652430532500148
1362	0.365583270788193	-1.17369759082794	-21.4996032714844	-0.00522560812532902	0.0126314787194133	-0.000355493422830477	-0.000680167751852423
1363	-2.23181128501892	0.124999612569809	-21.694408416748	-0.0188619289547205	-0.00457625929266214	-0.00295288790948689	-0.00457625929266214
1364	-0.283765345811844	0.124999612569809	-21.5645389556885	-0.0149658378213644	0.00418994715437293	-0.00392691092565656	0.00159255252219737
1365	-1.58246266841888	0.124999612569809	-21.8242778778076	0.00126787810586393	-0.000680167751852423	-0.00197886489331722	-0.0100957229733467
1366	1.01493191719055	-0.52434903383255	-21.3697338104248	-0.00425158534198999	0.00516396993771195	0.00581331877037883	-0.00425158534198999
1367	-1.58246266841888	0.449673920869827	-21.694408416748	0.00516396993771195	0.01100810803473	-0.00522560812532902	-0.0123684434220195
1368	-1.58246266841888	-0.199674710631371	-21.4346694946289	0.0194496400654316	0.00159255252219737	-0.00587495695799589	0.00159255252219737
1369	-0.283765345811844	0.124999612569809	-20.915189743042	-0.00912170019000769	-0.00392691092565656	-3.08191010844894e-05	-0.00490093370899558
1370	-2.23181128501892	0.124999612569809	-21.3697338104248	0.0152288740500808	0.00970941036939621	-0.00717365415766835	-0.00652430532500148
1371	-0.933113992214203	0.124999612569809	-21.7593441009521	0.0113327819854021	0.00743668992072344	-0.00717365415766835	-3.08191010844894e-05
1372	-2.88115978240967	0.124999612569809	-21.694408416748	-0.0182125810533762	0.00776136433705688	-0.00425158534198999	0.00256657530553639
1373	-2.88115978240967	0.449673920869827	-21.9541473388672	0.00289124972186983	0.00970941036939621	-0.00360223650932312	-0.00392691092565656
1374	-1.58246266841888	-0.199674710631371	-21.7593441009521	0.00321592413820326	0.000618529506027699	-0.0100957229733467	0.00159255252219737
1375	-2.23181128501892	-0.199674710631371	-21.4346694946289	0.0191249661147594	0.00516396993771195	-0.0130177913233638	-0.00392691092565656
1376	-1.58246266841888	0.124999612569809	-21.4346694946289	-0.0110697457566857	-0.000355493422830477	0.00451462110504508	-0.00587495695799589
1377	-2.88115978240967	0.774348258972168	-22.0840167999268	-0.0139918150380254	0.00386527273803949	-0.00652430532500148	-0.000680167751852423
1378	-3.53050851821899	1.09902250766754	-21.9541473388672	0.0136055024340749	0.00548864435404539	-0.00295288790948689	-0.00457625929266214
1379	-4.17985725402832	0.124999612569809	-21.8892135620117	0.0152288740500808	0.00126787810586393	-0.0100957229733467	0.0022419011220336
1380	-4.17985725402832	0.774348258972168	-21.8892135620117	0.00743668992072344	0.00256657530553639	0.0022419011220336	-0.00392691092565656
1381	-3.53050851821899	0.124999612569809	-21.5645389556885	-0.00652430532500148	0.00516396993771195	0.000293855206109583	-0.00619963090866804
1382	-2.23181128501892	-0.199674710631371	-21.1099948883057	-0.00132951640989631	-0.00132951640989631	-0.00197886489331722	-0.0133424662053585
1383	-4.17985725402832	0.124999612569809	-21.9541473388672	-0.00847235135734081	0.00256657530553639	0.00516396993771195	-0.00197886489331722
1384	-2.23181128501892	0.449673920869827	-21.7593441009521	-0.0123684434220195	-0.00295288790948689	-0.00652430532500148	-0.00295288790948689
1385	-1.58246266841888	-0.849023342132568	-21.4996032714844	-0.0133424662053585	0.00289124972186983	0.00418994715437293	-0.00425158534198999
1386	-0.283765345811844	-0.849023342132568	-21.5645389556885	0.00354059832170606	0.00159255252219737	-0.00197886489331722	-0.00619963090866804
1387	-1.58246266841888	0.124999612569809	-21.4996032714844	-3.08191010844894e-05	-0.00392691092565656	-0.00619963090866804	-0.00717365415766835
1388	-1.58246266841888	-0.199674710631371	-21.3697338104248	-0.00360223650932312	-0.00587495695799589	-0.00197886489331722	-0.0026282137259841
1389	-0.933113992214203	-0.849023342132568	-21.4996032714844	-0.00457625929266214	-0.00587495695799589	-0.00197886489331722	0.0022419011220336
1390	-0.283765345811844	-0.52434903383255	-21.8242778778076	0.0210730116814375	0.01100810803473	0.00321592413820326	-0.00555028254166245
1391	-0.933113992214203	0.449673920869827	-22.0190830230713	0.00483929552137852	-0.000355493422830477	-0.00100484199356288	-0.00360223650932312
1392	-0.933113992214203	0.449673920869827	-21.4346694946289	-0.00652430532500148	-0.00197886489331722	-0.00652430532500148	-3.08191010844894e-05
1393	-1.58246266841888	0.124999612569809	-21.8242778778076	0.00126787810586393	0.00386527273803949	0.00126787810586393	-0.000355493422830477
1394	1.01493191719055	-0.849023342132568	-21.3697338104248	0.00581331877037883	-0.0026282137259841	-0.0172385573387146	0.00841071270406246
1395	-2.23181128501892	1.09902250766754	-21.1749286651611	0.000293855206109583	0.00159255252219737	0.00159255252219737	0.00191722682211548
1396	0.365583270788193	-0.199674710631371	-21.4996032714844	0.00743668992072344	0.00256657530553639	-0.00327756232582033	-0.00522560812532902
1397	-0.933113992214203	0.774348258972168	-21.8242778778076	-0.00684897974133492	0.00386527273803949	-0.000680167751852423	-0.00879702530801296
1398	-2.23181128501892	0.449673920869827	-22.0840167999268	-0.00392691092565656	0.00808603875339031	-0.00522560812532902	-0.00165419070981443
1399	-1.58246266841888	0.774348258972168	-22.1489524841309	-0.00457625929266214	0.00743668992072344	-3.08191010844894e-05	-0.00295288790948689
1400	-1.58246266841888	0.449673920869827	-22.0190830230713	-0.00782300252467394	0.00289124972186983	-0.00295288790948689	-0.00197886489331722
1401	0.365583270788193	-0.52434903383255	-21.8892135620117	0.0142548503354192	0.00354059832170606	0.000293855206109583	-0.00360223650932312
1402	-1.58246266841888	-0.52434903383255	-21.5645389556885	0.0165275707840919	0.00451462110504508	-0.00912170019000769	0.00321592413820326
1403	-0.933113992214203	0.124999612569809	-22.0190830230713	-0.00165419070981443	0.00581331877037883	0.00256657530553639	0.00711201597005129
1404	-1.58246266841888	0.449673920869827	-22.2138862609863	-0.00782300252467394	0.000293855206109583	-0.00392691092565656	0.00646266713738441
1405	0.365583270788193	-1.4983719587326	-21.4346694946289	-3.08191010844894e-05	0.000943203864153475	-0.00132951640989631	0.00386527273803949
1406	-0.283765345811844	0.449673920869827	-21.8242778778076	0.00646266713738441	0.0142548503354192	-0.00165419070981443	0.00841071270406246
1407	-0.933113992214203	0.124999612569809	-21.6294727325439	0.00191722682211548	0.000293855206109583	-0.00879702530801296	0.00256657530553639
1408	-0.283765345811844	-0.849023342132568	-21.3697338104248	-0.00295288790948689	0.00289124972186983	0.00581331877037883	0.00776136433705688
1409	1.01493191719055	-0.849023342132568	-21.4346694946289	-0.00555028254166245	-3.08191010844894e-05	-0.00879702530801296	0.00191722682211548
1410	1.01493191719055	-0.52434903383255	-21.4996032714844	-0.00425158534198999	0.00808603875339031	-0.00652430532500148	0.00126787810586393
1411	0.365583270788193	-0.849023342132568	-21.3048000335693	0.00808603875339031	0.000293855206109583	-0.0120437685400248	0.0022419011220336
1412	-1.58246266841888	0.449673920869827	-21.4996032714844	0.012956153601408	0.00256657530553639	0.00256657530553639	-0.00392691092565656
1413	-1.58246266841888	-0.199674710631371	-21.3048000335693	-0.00879702530801296	-0.00100484199356288	-0.00490093370899558	-0.00132951640989631
1414	-0.933113992214203	0.124999612569809	-21.694408416748	-0.0026282137259841	-0.00392691092565656	-0.00652430532500148	0.00321592413820326
1415	-0.933113992214203	-1.17369759082794	-21.7593441009521	0.0191249661147594	-0.00522560812532902	-0.00912170019000769	0.0165275707840919
1416	-0.933113992214203	-1.4983719587326	-21.4996032714844	0.000293855206109583	0.0022419011220336	0.00646266713738441	-0.00100484199356288
1417	-1.58246266841888	-0.849023342132568	-21.5645389556885	-0.00100484199356288	-0.00782300252467394	-0.00749832857400179	0.00581331877037883
1418	-2.88115978240967	-0.849023342132568	-21.7593441009521	0.000943203864153475	-0.00912170019000769	-0.00425158534198999	0.00711201597005129
1419	-3.53050851821899	-1.17369759082794	-21.3048000335693	-0.0126931173726916	-0.0133424662053585	0.00386527273803949	0.0022419011220336
1420	-0.933113992214203	-0.849023342132568	-21.3048000335693	0.01847561635077	-0.0123684434220195	-0.00587495695799589	0.00548864435404539
1421	-0.283765345811844	-0.849023342132568	-22.0190830230713	0.0230210572481155	-0.0026282137259841	0.00256657530553639	0.000293855206109583
1422	1.01493191719055	-2.14772057533264	-21.7593441009521	-0.00327756232582033	-0.00197886489331722	0.000618529506027699	-0.00230353930965066
1423	-2.23181128501892	-1.4983719587326	-21.694408416748	0.00256657530553639	-0.0117190945893526	0.00548864435404539	0.00386527273803949
1424	-0.933113992214203	-0.52434903383255	-21.6294727325439	-0.00717365415766835	-0.0026282137259841	-0.00782300252467394	0.000293855206109583
1425	-0.283765345811844	-1.4983719587326	-21.4996032714844	-0.00522560812532902	0.000618529506027699	-0.00360223650932312	-0.00132951640989631
1426	-0.933113992214203	0.124999612569809	-21.1099948883057	0.00256657530553639	0.00646266713738441	0.000618529506027699	-0.000355493422830477
1427	-0.933113992214203	-0.199674710631371	-21.3697338104248	-0.00295288790948689	-0.00197886489331722	0.00321592413820326	-0.000680167751852423
1428	1.66428053379059	-0.52434903383255	-21.4996032714844	-0.00425158534198999	-0.00197886489331722	-0.00132951640989631	-0.00132951640989631
1429	-0.933113992214203	-0.52434903383255	-21.3697338104248	-0.000680167751852423	0.000943203864153475	-0.00457625929266214	-0.00587495695799589
1430	-0.933113992214203	-0.52434903383255	-21.3697338104248	-0.00619963090866804	0.000293855206109583	-0.00782300252467394	-0.00587495695799589
1431	0.365583270788193	-0.52434903383255	-21.3048000335693	0.00646266713738441	-0.00490093370899558	0.00126787810586393	-0.0117190945893526
1432	-1.58246266841888	-0.52434903383255	-20.9801254272461	0.000293855206109583	-0.00392691092565656	-0.00230353930965066	-0.00197886489331722
1433	-2.23181128501892	0.449673920869827	-21.1099948883057	-0.00490093370899558	0.000293855206109583	0.00743668992072344	-0.00749832857400179
1434	-1.58246266841888	0.124999612569809	-21.694408416748	0.000943203864153475	-0.00717365415766835	-0.00717365415766835	-0.00684897974133492
1435	-2.23181128501892	-0.52434903383255	-21.5645389556885	-0.00490093370899558	0.00191722682211548	-0.00100484199356288	-0.0133424662053585
1436	-1.58246266841888	-0.199674710631371	-21.5645389556885	0.0132808275520802	-0.000680167751852423	-0.0026282137259841	-0.00782300252467394
1437	-3.53050851821899	0.449673920869827	-21.8892135620117	-0.00197886489331722	0.00386527273803949	0.00548864435404539	-0.00230353930965066
1438	-4.17985725402832	0.449673920869827	-21.4996032714844	-0.0133424662053585	0.00483929552137852	0.00126787810586393	-0.00717365415766835
1439	-4.17985725402832	0.124999612569809	-21.3697338104248	0.00743668992072344	0.00321592413820326	-0.0026282137259841	0.00191722682211548
1440	-2.88115978240967	0.449673920869827	-21.9541473388672	-0.0120437685400248	-0.00100484199356288	-0.00684897974133492	-0.00847235135734081
1441	-2.88115978240967	0.124999612569809	-21.8892135620117	-0.00230353930965066	0.00289124972186983	-0.00912170019000769	-0.00555028254166245
1442	-0.933113992214203	-0.199674710631371	-21.4346694946289	-0.0126931173726916	0.00808603875339031	-0.00197886489331722	-0.00977104809135199
1443	-1.58246266841888	0.124999612569809	-21.4996032714844	-3.08191010844894e-05	-0.00327756232582033	-0.000355493422830477	-0.00425158534198999
1444	-2.23181128501892	0.774348258972168	-21.5645389556885	-0.0208099745213985	0.00191722682211548	-0.00555028254166245	-0.0100957229733467
1445	-0.283765345811844	-0.849023342132568	-21.0450592041016	-0.00555028254166245	0.00678734155371785	-0.00230353930965066	-0.00782300252467394
1446	-2.23181128501892	0.449673920869827	-21.6294727325439	0.0123068047687411	0.00159255252219737	-0.00360223650932312	-0.00944637414067984
1447	-0.283765345811844	-0.849023342132568	-21.4996032714844	0.00970941036939621	0.00841071270406246	-0.000355493422830477	-0.00165419070981443
1448	1.01493191719055	-0.199674710631371	-21.9541473388672	0.00906006153672934	0.00289124972186983	-0.00490093370899558	-0.00782300252467394
1449	-1.58246266841888	0.124999612569809	-21.4996032714844	0.00256657530553639	-0.00165419070981443	-0.00749832857400179	-0.00165419070981443
1450	-0.933113992214203	0.124999612569809	-21.6294727325439	0.00386527273803949	-3.08191010844894e-05	-0.00749832857400179	-0.00490093370899558
1451	-0.933113992214203	0.449673920869827	-21.694408416748	0.00646266713738441	0.000618529506027699	-0.00100484199356288	-0.00165419070981443
1452	1.66428053379059	-0.849023342132568	-21.4996032714844	0.00516396993771195	0.00159255252219737	-0.00490093370899558	0.000293855206109583
1453	-0.283765345811844	-0.52434903383255	-21.694408416748	-0.0130177913233638	-0.00295288790948689	0.00548864435404539	-0.00132951640989631
1454	0.365583270788193	-1.17369759082794	-21.8242778778076	-0.0143164889886975	-0.00717365415766835	-0.00619963090866804	-0.00392691092565656
1455	-2.23181128501892	0.124999612569809	-21.5645389556885	0.00873538758605719	-0.00197886489331722	-0.00652430532500148	0.00354059832170606
1456	0.365583270788193	-0.849023342132568	-21.6294727325439	0.0162028968334198	0.00289124972186983	-0.000355493422830477	-0.00749832857400179
1457	1.01493191719055	-0.199674710631371	-21.5645389556885	0.0113327819854021	0.00613799272105098	0.00159255252219737	0.00516396993771195
1458	1.01493191719055	-0.849023342132568	-21.3697338104248	-0.00587495695799589	-0.00392691092565656	-0.00392691092565656	0.00873538758605719
1459	-0.283765345811844	-0.199674710631371	-21.694408416748	0.00386527273803949	0.00126787810586393	-0.00619963090866804	0.00418994715437293
1460	0.365583270788193	-1.17369759082794	-22.0190830230713	0.0152288740500808	0.00191722682211548	-0.00457625929266214	-0.00230353930965066
1461	-0.933113992214203	0.774348258972168	-22.2788219451904	-0.00100484199356288	0.00548864435404539	-3.08191010844894e-05	0.0022419011220336
1462	1.01493191719055	-0.52434903383255	-21.694408416748	0.00678734155371785	-0.00165419070981443	-0.00197886489331722	0.00418994715437293
1463	1.01493191719055	-0.849023342132568	-21.6294727325439	0.000293855206109583	0.00451462110504508	-0.00392691092565656	0.00873538758605719
1464	-0.933113992214203	-0.849023342132568	-21.1749286651611	0.00418994715437293	-3.08191010844894e-05	-0.00717365415766835	0.00743668992072344
1465	-0.933113992214203	0.774348258972168	-21.4996032714844	-0.0110697457566857	-0.00100484199356288	-0.0149658378213644	0.00548864435404539
1466	-0.283765345811844	-1.4983719587326	-21.3697338104248	0.00646266713738441	0.00126787810586393	0.000293855206109583	0.00516396993771195
1467	0.365583270788193	0.124999612569809	-22.1489524841309	0.013930176384747	0.00159255252219737	0.00386527273803949	-0.00230353930965066
1468	-1.58246266841888	-0.199674710631371	-21.7593441009521	0.00289124972186983	-0.000680167751852423	-0.000355493422830477	0.00970941036939621
1469	-0.933113992214203	0.124999612569809	-21.5645389556885	0.000943203864153475	-0.00230353930965066	-0.00165419070981443	0.00613799272105098
1470	-0.933113992214203	-0.199674710631371	-21.4996032714844	0.0162028968334198	-0.00327756232582033	0.00386527273803949	0.00678734155371785
1471	-0.283765345811844	-0.849023342132568	-21.1099948883057	0.011982130818069	0.00548864435404539	0.00386527273803949	0.00483929552137852
1472	-1.58246266841888	0.124999612569809	-21.9541473388672	0.00418994715437293	0.000943203864153475	-0.00457625929266214	0.0022419011220336
1473	-0.933113992214203	-0.199674710631371	-22.1489524841309	0.00321592413820326	-0.00490093370899558	0.00126787810586393	0.00613799272105098
1474	-0.933113992214203	0.124999612569809	-21.9541473388672	-0.00912170019000769	-0.00814767740666866	-0.00197886489331722	0.000293855206109583
1475	1.66428053379059	-2.14772057533264	-21.5645389556885	-0.00522560812532902	-0.00457625929266214	-0.00132951640989631	0.00321592413820326
1476	-0.283765345811844	-1.4983719587326	-21.5645389556885	0.0100340843200684	0.00418994715437293	0.00548864435404539	-0.00295288790948689
1477	1.01493191719055	-1.4983719587326	-21.4996032714844	0.00646266713738441	-0.00165419070981443	-0.0149658378213644	-0.00360223650932312
1478	-0.933113992214203	-0.849023342132568	-21.6294727325439	0.011982130818069	-0.00977104809135199	-0.00327756232582033	-3.08191010844894e-05
1479	-0.933113992214203	-1.82304632663727	-21.5645389556885	0.000293855206109583	-0.0136671401560307	-0.00230353930965066	0.00159255252219737
1480	0.365583270788193	-1.82304632663727	-21.4996032714844	-0.0133424662053585	-0.0110697457566857	-0.00392691092565656	0.00516396993771195
1481	-1.58246266841888	-0.849023342132568	-21.3048000335693	0.01100810803473	0.000943203864153475	0.00386527273803949	0.00191722682211548
1482	-2.23181128501892	-0.199674710631371	-21.8892135620117	0.00808603875339031	0.00418994715437293	-0.00295288790948689	-0.00684897974133492
1483	-2.23181128501892	-0.52434903383255	-21.5645389556885	-0.0100957229733467	-0.00684897974133492	0.00159255252219737	0.00711201597005129
1484	1.01493191719055	-1.17369759082794	-21.6294727325439	0.00678734155371785	-0.00749832857400179	0.00256657530553639	0.0022419011220336
1485	-1.58246266841888	0.124999612569809	-21.5645389556885	-0.00392691092565656	0.000293855206109583	0.00159255252219737	0.00256657530553639
1486	1.01493191719055	-0.52434903383255	-21.5645389556885	0.00970941036939621	0.00906006153672934	-0.000355493422830477	0.00159255252219737
1487	-2.23181128501892	0.774348258972168	-21.7593441009521	0.00678734155371785	0.00776136433705688	0.000943203864153475	-0.00100484199356288
1488	-0.283765345811844	0.774348258972168	-21.7593441009521	-0.0120437685400248	-3.08191010844894e-05	-0.00132951640989631	0.00516396993771195
1489	0.365583270788193	-0.52434903383255	-21.5645389556885	0.00646266713738441	-0.000355493422830477	-0.00165419070981443	-0.000680167751852423
1490	0.365583270788193	-0.849023342132568	-21.3697338104248	-0.00132951640989631	0.0022419011220336	-0.00425158534198999	0.000618529506027699
1491	-2.88115978240967	-0.52434903383255	-21.694408416748	0.00451462110504508	0.00711201597005129	0.00678734155371785	-0.00360223650932312
1492	-0.933113992214203	0.124999612569809	-22.0190830230713	-0.00555028254166245	0.0022419011220336	-0.00555028254166245	-0.00425158534198999
1493	-3.53050851821899	0.449673920869827	-21.9541473388672	-0.00652430532500148	0.00289124972186983	-0.00587495695799589	0.00548864435404539
1494	-2.88115978240967	0.449673920869827	-21.5645389556885	-0.0100957229733467	-0.00360223650932312	-0.00782300252467394	-3.08191010844894e-05
1495	-2.88115978240967	0.449673920869827	-21.5645389556885	-0.021459324285388	-3.08191010844894e-05	-0.00587495695799589	0.000293855206109583
1496	-4.82920598983765	0.449673920869827	-21.3697338104248	0.000618529506027699	0.00386527273803949	-0.00425158534198999	-0.00100484199356288
1497	-4.17985725402832	0.774348258972168	-21.5645389556885	0.00256657530553639	0.00516396993771195	0.00354059832170606	-0.00684897974133492
1498	-3.53050851821899	-0.199674710631371	-21.4996032714844	-0.00749832857400179	0.00354059832170606	-0.00100484199356288	0.00906006153672934
1499	-4.17985725402832	-0.849023342132568	-21.4996032714844	-0.0130177913233638	0.00711201597005129	-0.00684897974133492	-0.00490093370899558
1500	-2.23181128501892	0.124999612569809	-21.4996032714844	-0.00619963090866804	-0.00230353930965066	-0.00360223650932312	0.000618529506027699
1501	-2.23181128501892	0.449673920869827	-21.5645389556885	0.011982130818069	0.00159255252219737	-0.000355493422830477	-3.08191010844894e-05
1502	-2.23181128501892	0.449673920869827	-21.8242778778076	-0.00100484199356288	0.0100340843200684	-0.00555028254166245	-0.000680167751852423
1503	-0.933113992214203	0.124999612569809	-21.3048000335693	-0.00230353930965066	-0.00522560812532902	0.00386527273803949	0.00418994715437293
1504	-0.933113992214203	0.449673920869827	-21.8242778778076	0.0145795252174139	0.00906006153672934	0.00776136433705688	0.00776136433705688
1505	1.66428053379059	-1.17369759082794	-21.5645389556885	0.013930176384747	-0.00619963090866804	-0.00814767740666866	0.00418994715437293
1506	-1.58246266841888	0.449673920869827	-21.694408416748	-0.00392691092565656	0.000943203864153475	0.00451462110504508	0.00386527273803949
1507	0.365583270788193	-0.52434903383255	-21.4996032714844	0.000293855206109583	0.00613799272105098	-0.00652430532500148	0.00126787810586393
1508	1.01493191719055	-0.52434903383255	-21.4996032714844	-0.00684897974133492	0.00289124972186983	-0.00619963090866804	0.0123068047687411
1509	-0.283765345811844	-0.199674710631371	-21.4996032714844	0.00256657530553639	-0.00197886489331722	-0.0117190945893526	0.00321592413820326
1510	-2.23181128501892	1.09902250766754	-21.694408416748	-0.00879702530801296	0.00516396993771195	-0.0126931173726916	0.00191722682211548
1511	-1.58246266841888	0.124999612569809	-21.8892135620117	0.00451462110504508	0.01100810803473	0.00321592413820326	-0.00392691092565656
1512	-0.933113992214203	0.774348258972168	-22.0190830230713	-0.00295288790948689	0.000618529506027699	-0.00392691092565656	-0.00132951640989631
1513	-0.283765345811844	-1.17369759082794	-21.7593441009521	0.00451462110504508	-0.0026282137259841	-0.0113944197073579	0.00711201597005129
1514	1.01493191719055	-0.52434903383255	-21.694408416748	0.00516396993771195	-0.00100484199356288	-0.00814767740666866	-0.00360223650932312
1515	-1.58246266841888	0.449673920869827	-21.5645389556885	0.00126787810586393	-0.00360223650932312	0.000293855206109583	-3.08191010844894e-05
1516	-2.23181128501892	0.449673920869827	-21.4996032714844	-0.00457625929266214	0.00516396993771195	-0.00457625929266214	-0.00425158534198999
1517	-0.933113992214203	-0.199674710631371	-21.8242778778076	0.00451462110504508	0.0022419011220336	-0.00392691092565656	-0.00360223650932312
1518	-0.933113992214203	0.124999612569809	-22.0840167999268	-0.00684897974133492	0.000293855206109583	-0.00100484199356288	0.00483929552137852
1519	-0.933113992214203	0.449673920869827	-22.0190830230713	-0.00912170019000769	-0.00847235135734081	-0.00717365415766835	0.0022419011220336
1520	-0.933113992214203	0.449673920869827	-21.7593441009521	-0.00327756232582033	-0.00360223650932312	0.000943203864153475	0.00483929552137852
1521	-0.933113992214203	-0.52434903383255	-21.4346694946289	0.00256657530553639	0.0106834331527352	-0.00327756232582033	-0.00132951640989631
1522	1.66428053379059	-0.52434903383255	-21.3048000335693	0.01100810803473	0.00938473641872406	-0.00814767740666866	-0.00490093370899558
1523	0.365583270788193	-0.52434903383255	-21.6294727325439	0.00418994715437293	0.00191722682211548	-0.00197886489331722	0.00418994715437293
1524	-1.58246266841888	0.124999612569809	-21.8892135620117	-0.021459324285388	0.00483929552137852	-0.00295288790948689	0.00613799272105098
1525	-0.933113992214203	-0.199674710631371	-21.694408416748	-0.0117190945893526	-0.00814767740666866	-0.000355493422830477	-0.00230353930965066
1526	-0.933113992214203	0.124999612569809	-21.5645389556885	0.0152288740500808	0.000618529506027699	0.000293855206109583	0.00354059832170606
1527	-0.283765345811844	-0.52434903383255	-21.4996032714844	-0.00327756232582033	0.00451462110504508	0.00808603875339031	0.000618529506027699
1528	-0.283765345811844	-0.849023342132568	-21.4346694946289	-0.00619963090866804	-0.00165419070981443	-0.00197886489331722	0.00386527273803949
1529	1.01493191719055	-0.849023342132568	-21.3048000335693	-0.000355493422830477	-0.00652430532500148	-0.00295288790948689	0.0022419011220336
1530	0.365583270788193	-1.4983719587326	-21.4346694946289	-0.00457625929266214	0.00159255252219737	-0.00360223650932312	0.00646266713738441
1531	-0.283765345811844	-1.4983719587326	-21.3697338104248	0.0126314787194133	-0.00327756232582033	-0.00490093370899558	-0.00749832857400179
1532	-0.933113992214203	-1.82304632663727	-21.3697338104248	0.00516396993771195	-0.00165419070981443	-0.00782300252467394	-0.00619963090866804
1533	-0.933113992214203	-1.82304632663727	-21.3697338104248	-0.00684897974133492	-0.00749832857400179	0.00418994715437293	0.00418994715437293
1534	-2.23181128501892	-1.17369759082794	-21.4996032714844	-0.00425158534198999	-0.00619963090866804	0.000293855206109583	0.00126787810586393
1535	1.66428053379059	-1.82304632663727	-21.1749286651611	0.00321592413820326	-0.00814767740666866	-0.00360223650932312	0.00126787810586393
1536	-1.58246266841888	-0.52434903383255	-21.8892135620117	0.00906006153672934	0.00678734155371785	-0.000355493422830477	-0.00100484199356288
1537	-0.283765345811844	-0.199674710631371	-21.6294727325439	0.00938473641872406	-0.00197886489331722	-0.00360223650932312	-0.00132951640989631
1538	-2.23181128501892	-0.849023342132568	-21.4996032714844	-0.00197886489331722	0.00646266713738441	-0.00100484199356288	0.00289124972186983
1539	0.365583270788193	-0.849023342132568	-20.6554508209229	0.00289124972186983	-0.00360223650932312	-0.0136671401560307	0.000293855206109583
1540	-2.23181128501892	0.774348258972168	-21.2398643493652	0.00841071270406246	0.00418994715437293	-0.00165419070981443	-0.0026282137259841
1541	-0.283765345811844	0.774348258972168	-21.2398643493652	0.00613799272105098	0.00483929552137852	-0.000355493422830477	-0.00360223650932312
1542	-0.933113992214203	1.09902250766754	-21.8242778778076	0.00808603875339031	0.00386527273803949	-0.00197886489331722	-0.00587495695799589
1543	0.365583270788193	-0.52434903383255	-21.4346694946289	-0.0100957229733467	-0.00100484199356288	0.00451462110504508	-0.00587495695799589
1544	-2.23181128501892	-0.199674710631371	-21.3697338104248	-0.00490093370899558	-0.000680167751852423	-0.00197886489331722	-0.00912170019000769
1545	-1.58246266841888	-0.52434903383255	-21.5645389556885	-0.00490093370899558	-0.00295288790948689	0.00581331877037883	-0.00425158534198999
1546	-2.88115978240967	0.124999612569809	-21.6294727325439	0.0116574559360743	0.00678734155371785	0.00743668992072344	-0.00847235135734081
1547	-1.58246266841888	-0.52434903383255	-21.1749286651611	0.00386527273803949	0.00873538758605719	0.00191722682211548	-0.00327756232582033
1548	-0.933113992214203	-0.52434903383255	-21.3697338104248	-0.0136671401560307	0.00516396993771195	-0.00197886489331722	0.00191722682211548
1549	-2.23181128501892	-0.199674710631371	-21.6294727325439	-0.00392691092565656	-0.00555028254166245	-0.0107450718060136	0.00776136433705688
1550	-2.23181128501892	-0.52434903383255	-21.8242778778076	-0.00814767740666866	-0.000355493422830477	0.00711201597005129	-0.00100484199356288
1551	-2.23181128501892	-0.52434903383255	-21.4346694946289	0.00613799272105098	0.0022419011220336	0.000943203864153475	-0.00717365415766835
1552	-1.58246266841888	-1.17369759082794	-21.3697338104248	-0.00522560812532902	0.00743668992072344	0.00191722682211548	-0.00197886489331722
1553	-2.23181128501892	-0.849023342132568	-21.3048000335693	-0.0169138833880424	0.000618529506027699	-0.00457625929266214	0.00483929552137852
1554	-2.88115978240967	-0.199674710631371	-21.4346694946289	-0.00132951640989631	0.00776136433705688	-0.00749832857400179	0.00126787810586393
1555	-2.23181128501892	-0.199674710631371	-21.2398643493652	0.00938473641872406	-0.00100484199356288	0.00516396993771195	-0.00100484199356288
1556	-2.88115978240967	0.449673920869827	-21.7593441009521	0.000943203864153475	0.00418994715437293	0.00354059832170606	0.00548864435404539
1557	-2.88115978240967	0.774348258972168	-21.6294727325439	-0.0198359526693821	0.00678734155371785	0.00354059832170606	-0.00652430532500148
1558	-1.58246266841888	-1.17369759082794	-21.3048000335693	-0.0149658378213644	0.00159255252219737	-0.0100957229733467	0.00289124972186983
1559	-0.283765345811844	-0.52434903383255	-21.3697338104248	0.0158782228827477	-3.08191010844894e-05	0.00289124972186983	-0.00912170019000769
1560	-1.58246266841888	-0.199674710631371	-21.3048000335693	-0.00814767740666866	0.00613799272105098	0.000618529506027699	0.00126787810586393
1561	-2.23181128501892	0.449673920869827	-21.5645389556885	0.0100340843200684	0.00613799272105098	-0.0026282137259841	-0.00327756232582033
1562	-2.23181128501892	0.449673920869827	-21.694408416748	0.0022419011220336	0.00451462110504508	0.00386527273803949	-0.00587495695799589
1563	1.66428053379059	-0.849023342132568	-21.8242778778076	-0.0143164889886975	-0.000680167751852423	0.00516396993771195	0.00126787810586393
1564	0.365583270788193	-0.849023342132568	-21.4996032714844	-0.000355493422830477	-0.00587495695799589	0.00289124972186983	-0.0100957229733467
1565	-0.933113992214203	0.449673920869827	-21.6294727325439	0.011982130818069	0.000618529506027699	-0.00457625929266214	-0.00555028254166245
1566	-0.283765345811844	-0.52434903383255	-21.4346694946289	0.0168522447347641	-0.00457625929266214	-0.0026282137259841	-0.00490093370899558
1567	0.365583270788193	-0.52434903383255	-21.3048000335693	0.00321592413820326	0.00191722682211548	-0.00749832857400179	-0.00879702530801296
1568	-1.58246266841888	0.449673920869827	-21.8242778778076	0.00483929552137852	0.00743668992072344	-0.0026282137259841	-0.000355493422830477
1569	-0.933113992214203	0.124999612569809	-22.2138862609863	-0.00132951640989631	0.00159255252219737	-0.00392691092565656	-0.00327756232582033
1570	-0.933113992214203	1.09902250766754	-22.2788219451904	0.000943203864153475	0.00646266713738441	0.00159255252219737	-0.00457625929266214
1571	0.365583270788193	0.774348258972168	-21.8242778778076	0.00289124972186983	0.00873538758605719	-0.00587495695799589	-0.0026282137259841
1572	0.365583270788193	0.124999612569809	-21.8242778778076	0.013930176384747	0.00191722682211548	-0.0130177913233638	0.000618529506027699
1573	0.365583270788193	-1.17369759082794	-21.5645389556885	-0.0107450718060136	-0.00392691092565656	-0.00555028254166245	0.00256657530553639
1574	-2.23181128501892	0.449673920869827	-21.4346694946289	0.0103587592020631	0.000618529506027699	-0.00652430532500148	0.00548864435404539
1575	0.365583270788193	-1.17369759082794	-21.694408416748	0.00743668992072344	0.00548864435404539	0.00256657530553639	-0.00327756232582033
1576	-0.933113992214203	0.774348258972168	-21.7593441009521	-0.00360223650932312	0.00321592413820326	0.00191722682211548	-0.00587495695799589
1577	-1.58246266841888	-0.199674710631371	-21.6294727325439	0.00256657530553639	0.00516396993771195	0.000943203864153475	0.000293855206109583
1578	0.365583270788193	-0.849023342132568	-21.1749286651611	-0.00392691092565656	0.00126787810586393	-0.00555028254166245	0.00354059832170606
1579	0.365583270788193	-1.17369759082794	-21.4996032714844	-0.00100484199356288	0.00159255252219737	0.00386527273803949	0.00581331877037883
1580	-1.58246266841888	-0.52434903383255	-21.2398643493652	0.00321592413820326	-0.0026282137259841	0.00159255252219737	-0.00230353930965066
1581	-1.58246266841888	0.124999612569809	-21.4996032714844	-0.00100484199356288	0.00483929552137852	-0.0026282137259841	-0.00360223650932312
1582	-0.933113992214203	0.449673920869827	-22.0190830230713	0.00289124972186983	0.000943203864153475	0.000943203864153475	0.00451462110504508
1583	0.365583270788193	-0.199674710631371	-21.694408416748	-0.00684897974133492	-0.000680167751852423	0.00321592413820326	0.00191722682211548
1584	1.01493191719055	-1.17369759082794	-21.3697338104248	0.00321592413820326	-0.00522560812532902	-0.00327756232582033	0.00451462110504508
1585	-0.933113992214203	-0.52434903383255	-21.5645389556885	0.00678734155371785	-0.00392691092565656	-0.00652430532500148	0.000618529506027699
1586	1.66428053379059	-2.14772057533264	-21.1099948883057	0.0149041991680861	-0.00165419070981443	0.00159255252219737	-0.00684897974133492
1587	-1.58246266841888	-0.52434903383255	-21.4346694946289	0.0175015944987535	-3.08191010844894e-05	0.00321592413820326	-0.00457625929266214
1588	-1.58246266841888	-1.17369759082794	-21.694408416748	-0.00587495695799589	-0.00425158534198999	-0.0149658378213644	0.0022419011220336
1589	-1.58246266841888	-0.849023342132568	-22.0190830230713	0.00354059832170606	-0.0104203969240189	0.000293855206109583	0.000943203864153475
1590	-1.58246266841888	-0.849023342132568	-21.694408416748	0.00191722682211548	-0.00425158534198999	-0.00100484199356288	-0.00230353930965066
1591	-0.933113992214203	-0.52434903383255	-21.5645389556885	-0.0026282137259841	-3.08191010844894e-05	-0.00360223650932312	-3.08191010844894e-05
1592	-0.933113992214203	-0.849023342132568	-21.4346694946289	0.00256657530553639	-3.08191010844894e-05	-0.00165419070981443	-0.00295288790948689
1593	-0.283765345811844	-0.849023342132568	-21.4996032714844	-0.00100484199356288	-0.00197886489331722	-0.00165419070981443	0.000943203864153475
1594	-0.283765345811844	-1.17369759082794	-21.3048000335693	0.00321592413820326	0.00126787810586393	-0.00847235135734081	0.00743668992072344
1595	-1.58246266841888	0.449673920869827	-21.694408416748	0.00289124972186983	0.00191722682211548	-0.00522560812532902	-0.00327756232582033
1596	-1.58246266841888	0.449673920869827	-21.694408416748	0.0100340843200684	0.00646266713738441	0.00646266713738441	-0.00684897974133492
1597	0.365583270788193	-0.849023342132568	-21.6294727325439	-0.00392691092565656	0.00548864435404539	0.00808603875339031	-0.00652430532500148
1598	-0.283765345811844	-0.52434903383255	-21.4996032714844	0.0100340843200684	0.000943203864153475	-0.000680167751852423	-0.00587495695799589
1599	0.365583270788193	-0.52434903383255	-21.2398643493652	-0.00879702530801296	-0.00295288790948689	-0.00684897974133492	0.00354059832170606
1600	-1.58246266841888	-0.849023342132568	-21.6294727325439	0.0152288740500808	0.00808603875339031	0.00159255252219737	0.00256657530553639
1601	0.365583270788193	-0.52434903383255	-21.2398643493652	-0.0149658378213644	0.00743668992072344	-0.00652430532500148	0.00548864435404539
1602	-3.53050851821899	0.449673920869827	-21.694408416748	0.01100810803473	0.00354059832170606	0.000293855206109583	-0.00132951640989631
1603	-2.88115978240967	0.124999612569809	-21.4996032714844	-0.0227580219507217	0.00483929552137852	-0.0026282137259841	-3.08191010844894e-05
1604	-2.88115978240967	-0.199674710631371	-21.8892135620117	-0.0256800893694162	-0.0026282137259841	-0.00912170019000769	0.00191722682211548
1605	-4.82920598983765	0.449673920869827	-21.3697338104248	-0.000680167751852423	0.00418994715437293	0.0022419011220336	-0.000680167751852423
1606	-2.23181128501892	-0.52434903383255	-21.1099948883057	-0.00457625929266214	0.000618529506027699	0.000293855206109583	-0.00132951640989631
1607	-4.17985725402832	0.449673920869827	-21.7593441009521	0.00354059832170606	-3.08191010844894e-05	0.0022419011220336	-0.00392691092565656
1608	-3.53050851821899	0.449673920869827	-21.694408416748	-0.0100957229733467	0.00646266713738441	-0.00652430532500148	0.00289124972186983
1609	-2.23181128501892	-0.199674710631371	-21.3048000335693	-0.0117190945893526	-0.00490093370899558	-0.00782300252467394	0.00321592413820326
1610	-2.23181128501892	-0.52434903383255	-21.8242778778076	0.0113327819854021	0.00938473641872406	0.0022419011220336	-0.00619963090866804
1611	-2.88115978240967	0.774348258972168	-21.6294727325439	0.0233457311987877	0.00516396993771195	0.000943203864153475	-0.00295288790948689
1612	-0.933113992214203	0.124999612569809	-21.6294727325439	-0.00360223650932312	0.00808603875339031	0.0106834331527352	-0.00327756232582033
1613	-2.23181128501892	0.449673920869827	-22.1489524841309	-0.00100484199356288	0.00354059832170606	-0.00457625929266214	0.00483929552137852
1614	0.365583270788193	-0.849023342132568	-21.4346694946289	0.000943203864153475	0.00289124972186983	-0.00749832857400179	0.00321592413820326
1615	-1.58246266841888	0.124999612569809	-21.8242778778076	-0.00425158534198999	0.00386527273803949	-0.000355493422830477	-0.00295288790948689
1616	1.66428053379059	-0.199674710631371	-21.3697338104248	0.00256657530553639	0.00191722682211548	-0.00197886489331722	0.00191722682211548
1617	-1.58246266841888	-0.52434903383255	-21.3048000335693	0.00873538758605719	0.00581331877037883	0.00289124972186983	-0.00392691092565656
1618	1.66428053379059	-0.52434903383255	-21.6294727325439	-0.00587495695799589	0.00711201597005129	0.000943203864153475	0.00354059832170606
1619	-0.283765345811844	0.124999612569809	-21.8892135620117	-3.08191010844894e-05	0.00516396993771195	-0.00619963090866804	0.00516396993771195
1620	0.365583270788193	-0.52434903383255	-21.694408416748	0.0197743140161037	0.00191722682211548	0.000618529506027699	-0.00165419070981443
1621	0.365583270788193	-0.52434903383255	-21.6294727325439	0.00743668992072344	0.00613799272105098	0.00808603875339031	-0.00132951640989631
1622	-2.23181128501892	-0.52434903383255	-21.7593441009521	-0.0117190945893526	0.000618529506027699	-3.08191010844894e-05	0.00386527273803949
1623	-2.23181128501892	0.124999612569809	-21.7593441009521	-0.0123684434220195	0.00289124972186983	0.000943203864153475	0.00289124972186983
1624	-2.23181128501892	0.449673920869827	-21.4346694946289	0.0197743140161037	-0.00295288790948689	0.00159255252219737	0.00970941036939621
1625	-0.283765345811844	-0.52434903383255	-21.4996032714844	0.0022419011220336	0.00159255252219737	-0.00360223650932312	0.00191722682211548
1626	-0.933113992214203	-0.199674710631371	-22.0840167999268	0.00159255252219737	0.00191722682211548	0.00548864435404539	0.00354059832170606
1627	-1.58246266841888	0.774348258972168	-22.1489524841309	-0.00782300252467394	0.00289124972186983	0.00159255252219737	0.00159255252219737
1628	-0.283765345811844	-0.849023342132568	-21.7593441009521	0.00126787810586393	-0.0026282137259841	-0.00230353930965066	0.00743668992072344
1629	0.365583270788193	-0.849023342132568	-21.6294727325439	0.00159255252219737	-0.000680167751852423	-0.00847235135734081	0.00354059832170606
1630	-0.283765345811844	-0.52434903383255	-21.3697338104248	0.00191722682211548	-0.00327756232582033	0.00808603875339031	0.00191722682211548
1631	1.66428053379059	-0.52434903383255	-21.1099948883057	-0.00814767740666866	0.00321592413820326	0.00321592413820326	0.000618529506027699
1632	-0.933113992214203	0.449673920869827	-21.7593441009521	-0.00912170019000769	0.000293855206109583	-0.000680167751852423	0.000618529506027699
1633	-0.283765345811844	-0.199674710631371	-21.694408416748	-0.00457625929266214	-0.00100484199356288	-0.00100484199356288	-0.000680167751852423
1634	-0.283765345811844	-0.52434903383255	-21.9541473388672	-0.00652430532500148	-0.00327756232582033	-0.00814767740666866	0.00711201597005129
1635	-1.58246266841888	-0.849023342132568	-21.6294727325439	0.0330859608948231	-0.00490093370899558	-0.00230353930965066	-0.000355493422830477
1636	-0.283765345811844	-0.849023342132568	-21.5645389556885	-0.00165419070981443	-0.00392691092565656	0.000293855206109583	-0.00230353930965066
1637	0.365583270788193	-1.17369759082794	-21.5645389556885	-0.00879702530801296	-0.00847235135734081	-0.00587495695799589	0.000618529506027699
1638	-0.933113992214203	-0.52434903383255	-21.8242778778076	-0.00652430532500148	-0.00847235135734081	0.00581331877037883	0.00321592413820326
1639	-2.23181128501892	-0.52434903383255	-21.9541473388672	-0.0169138833880424	-0.0126931173726916	-0.00197886489331722	0.01100810803473
1640	-1.58246266841888	-0.849023342132568	-21.9541473388672	0.01847561635077	-0.00749832857400179	0.00191722682211548	-0.00100484199356288
1641	1.01493191719055	-2.14772057533264	-21.4996032714844	-0.00295288790948689	0.00256657530553639	-0.000355493422830477	0.00354059832170606
1642	-0.933113992214203	-1.82304632663727	-21.1749286651611	0.0165275707840919	-0.0136671401560307	0.00613799272105098	-0.00295288790948689
1643	-2.23181128501892	-1.82304632663727	-21.0450592041016	-0.00295288790948689	0.000943203864153475	-0.00425158534198999	0.00321592413820326
1644	-0.283765345811844	-0.52434903383255	-21.4996032714844	0.0142548503354192	-0.00295288790948689	-0.00327756232582033	0.00418994715437293
1645	0.365583270788193	-0.849023342132568	-21.4996032714844	0.0282158460468054	-0.00392691092565656	-0.00425158534198999	0.00191722682211548
1646	-0.933113992214203	0.124999612569809	-21.694408416748	-0.00295288790948689	0.00321592413820326	-3.08191010844894e-05	0.00711201597005129
1647	0.365583270788193	-0.849023342132568	-21.3697338104248	-0.00522560812532902	0.00159255252219737	0.00386527273803949	-0.00879702530801296
1648	1.01493191719055	-0.52434903383255	-21.2398643493652	0.00548864435404539	0.00191722682211548	0.000293855206109583	0.00126787810586393
1649	-0.283765345811844	-0.849023342132568	-21.2398643493652	-0.00197886489331722	0.00678734155371785	-0.00327756232582033	0.00354059832170606
1650	-0.283765345811844	-1.17369759082794	-21.2398643493652	0.00906006153672934	0.00418994715437293	-0.00684897974133492	-0.000680167751852423
1651	0.365583270788193	-0.52434903383255	-21.5645389556885	-0.00425158534198999	0.00970941036939621	-0.00619963090866804	0.00289124972186983
1652	-0.283765345811844	-0.849023342132568	-21.3697338104248	0.00548864435404539	0.00776136433705688	-0.00230353930965066	-0.00425158534198999
1653	-2.88115978240967	-0.52434903383255	-21.4996032714844	-0.00749832857400179	-3.08191010844894e-05	0.00126787810586393	0.000618529506027699
1654	-2.88115978240967	0.124999612569809	-21.4996032714844	-0.0149658378213644	0.0022419011220336	-0.00295288790948689	0.00451462110504508
1655	-2.23181128501892	-0.52434903383255	-21.3697338104248	-0.00230353930965066	0.00256657530553639	-0.00197886489331722	-0.00360223650932312
1656	-2.23181128501892	-0.199674710631371	-21.5645389556885	0.00451462110504508	0.00646266713738441	-0.00230353930965066	-0.000355493422830477
1657	-4.17985725402832	0.124999612569809	-21.694408416748	-0.0221086721867323	0.00548864435404539	0.00321592413820326	0.0022419011220336
1658	-4.82920598983765	0.449673920869827	-21.694408416748	-0.00814767740666866	0.00451462110504508	-0.00717365415766835	0.00321592413820326
1659	-4.17985725402832	0.774348258972168	-21.6294727325439	-0.00230353930965066	0.00289124972186983	-0.00327756232582033	0.00386527273803949
1660	-4.17985725402832	0.449673920869827	-21.6294727325439	-0.0107450718060136	0.00321592413820326	-0.000680167751852423	-0.00132951640989631
1661	-0.933113992214203	-0.52434903383255	-21.4996032714844	-0.00652430532500148	0.00516396993771195	-0.00392691092565656	0.00191722682211548
1662	0.365583270788193	-0.52434903383255	-21.1749286651611	0.000943203864153475	0.000618529506027699	0.000618529506027699	-0.000680167751852423
1663	0.365583270788193	-0.52434903383255	-21.694408416748	-0.0126931173726916	0.00354059832170606	-0.00425158534198999	0.00938473641872406
1664	-2.88115978240967	-0.199674710631371	-21.694408416748	-0.00879702530801296	-0.00230353930965066	0.000293855206109583	-0.00132951640989631
1665	0.365583270788193	-0.199674710631371	-21.8892135620117	0.0165275707840919	0.00386527273803949	-0.00230353930965066	0.000293855206109583
1666	-1.58246266841888	1.09902250766754	-21.7593441009521	0.0149041991680861	0.00646266713738441	0.000293855206109583	-0.00490093370899558
1667	-0.933113992214203	-0.52434903383255	-21.1099948883057	0.0116574559360743	0.00841071270406246	-0.00392691092565656	0.00386527273803949
1668	-0.933113992214203	0.774348258972168	-21.3697338104248	-0.00912170019000769	0.000943203864153475	-0.00619963090866804	0.00873538758605719
1669	-1.58246266841888	0.124999612569809	-21.8242778778076	-0.00717365415766835	-0.00684897974133492	-0.00977104809135199	-3.08191010844894e-05
1670	-1.58246266841888	0.774348258972168	-21.9541473388672	0.00906006153672934	-0.00392691092565656	0.0022419011220336	-0.00230353930965066
1671	-1.58246266841888	0.449673920869827	-21.7593441009521	0.00743668992072344	0.00841071270406246	-0.00100484199356288	0.000293855206109583
1672	-0.283765345811844	-0.52434903383255	-21.5645389556885	0.01847561635077	0.00516396993771195	-0.00684897974133492	-0.00522560812532902
1673	-0.283765345811844	-0.52434903383255	-21.3048000335693	-0.00652430532500148	-0.00100484199356288	-3.08191010844894e-05	0.00354059832170606
1674	-2.23181128501892	0.124999612569809	-21.5645389556885	0.00516396993771195	-0.00295288790948689	-0.00295288790948689	0.00354059832170606
1675	-0.283765345811844	-0.849023342132568	-21.4996032714844	0.0106834331527352	-0.00360223650932312	-0.00295288790948689	-0.00360223650932312
1676	-0.933113992214203	0.449673920869827	-22.1489524841309	-0.00327756232582033	0.00386527273803949	-0.00977104809135199	-0.000680167751852423
1677	-1.58246266841888	0.124999612569809	-22.0190830230713	0.00906006153672934	0.00581331877037883	-0.00230353930965066	0.00581331877037883
1678	0.365583270788193	0.449673920869827	-21.8892135620117	0.00256657530553639	0.00256657530553639	-0.00197886489331722	0.00873538758605719
1679	-1.58246266841888	0.124999612569809	-21.694408416748	-0.0026282137259841	-0.00490093370899558	-0.00879702530801296	-3.08191010844894e-05
1680	-0.933113992214203	0.449673920869827	-21.7593441009521	0.00548864435404539	0.00548864435404539	-0.00360223650932312	0.00646266713738441
1681	-1.58246266841888	0.449673920869827	-21.4346694946289	-0.00684897974133492	0.00321592413820326	0.00451462110504508	0.00321592413820326
1682	-0.283765345811844	-0.199674710631371	-21.7593441009521	0.00418994715437293	0.00613799272105098	-0.00879702530801296	0.00516396993771195
1683	-0.283765345811844	-0.52434903383255	-21.8892135620117	-0.00522560812532902	0.00354059832170606	-0.00230353930965066	0.00678734155371785
1684	0.365583270788193	-1.17369759082794	-21.4346694946289	-0.00555028254166245	-0.00749832857400179	-0.0100957229733467	0.00418994715437293
1685	-1.58246266841888	0.774348258972168	-21.694408416748	-0.00587495695799589	0.00906006153672934	-0.00165419070981443	0.000943203864153475
1686	0.365583270788193	-0.849023342132568	-21.1099948883057	-0.00717365415766835	-0.00165419070981443	-0.00392691092565656	0.00191722682211548
1687	1.01493191719055	-0.199674710631371	-21.2398643493652	-0.00165419070981443	0.00451462110504508	-0.00522560812532902	0.00191722682211548
1688	-1.58246266841888	0.449673920869827	-21.9541473388672	0.00483929552137852	0.00126787810586393	-0.00100484199356288	0.00418994715437293
1689	-0.933113992214203	0.124999612569809	-21.694408416748	0.0126314787194133	-0.00749832857400179	-0.000355493422830477	0.00613799272105098
1690	-0.933113992214203	-0.199674710631371	-21.5645389556885	-0.0026282137259841	-0.00295288790948689	0.000293855206109583	0.00776136433705688
1691	-1.58246266841888	-0.199674710631371	-21.694408416748	0.00711201597005129	-0.00490093370899558	0.00483929552137852	0.00159255252219737
1692	-0.933113992214203	-0.52434903383255	-21.5645389556885	0.00159255252219737	0.00386527273803949	0.000943203864153475	-0.00425158534198999
1693	1.01493191719055	-1.4983719587326	-21.1749286651611	-0.0100957229733467	-0.00425158534198999	0.000618529506027699	0.00516396993771195
1694	-0.933113992214203	-0.849023342132568	-21.694408416748	0.00256657530553639	-0.0113944197073579	-0.00490093370899558	0.000943203864153475
1695	1.01493191719055	-1.4983719587326	-21.9541473388672	0.0103587592020631	-0.00360223650932312	-0.000680167751852423	0.00256657530553639
1696	-2.23181128501892	-0.849023342132568	-21.8892135620117	0.0113327819854021	-0.00814767740666866	0.00289124972186983	0.000618529506027699
1697	-0.933113992214203	-0.849023342132568	-21.3048000335693	-0.00132951640989631	-0.0100957229733467	0.00776136433705688	0.00873538758605719
1698	0.365583270788193	-1.4983719587326	-21.2398643493652	-0.00327756232582033	-0.00230353930965066	-0.00230353930965066	0.0022419011220336
1699	1.66428053379059	-0.849023342132568	-21.2398643493652	-0.0139918150380254	-0.0104203969240189	-0.0133424662053585	0.00126787810586393
1700	-1.58246266841888	1.09902250766754	-21.4346694946289	0.00581331877037883	0.000618529506027699	-0.00782300252467394	0.00321592413820326
1701	-1.58246266841888	0.124999612569809	-21.7593441009521	0.00678734155371785	0.00548864435404539	0.00256657530553639	0.00321592413820326
1702	-1.58246266841888	1.4236968755722	-21.7593441009521	-0.0146411629393697	-0.0026282137259841	0.00256657530553639	-0.00197886489331722
1703	-2.23181128501892	0.449673920869827	-21.7593441009521	0.00256657530553639	0.00289124972186983	-0.00392691092565656	0.0022419011220336
1704	0.365583270788193	-0.849023342132568	-21.5645389556885	-0.0117190945893526	-0.000680167751852423	-0.00652430532500148	0.000618529506027699
1705	-2.23181128501892	0.449673920869827	-21.4996032714844	-0.00132951640989631	-3.08191010844894e-05	0.00938473641872406	0.00548864435404539
1706	-0.283765345811844	-0.52434903383255	-21.3048000335693	-0.00619963090866804	0.00548864435404539	-0.00165419070981443	-0.00360223650932312
1707	-2.88115978240967	0.124999612569809	-21.6294727325439	-0.00879702530801296	0.00354059832170606	0.00289124972186983	-0.000680167751852423
1708	-1.58246266841888	0.124999612569809	-21.6294727325439	-0.00944637414067984	-0.00295288790948689	-0.00100484199356288	0.00256657530553639
1709	-2.88115978240967	-0.849023342132568	-21.3697338104248	-0.0159398596733809	-0.00360223650932312	-3.08191010844894e-05	0.0103587592020631
1710	-1.58246266841888	-0.849023342132568	-21.2398643493652	0.0106834331527352	0.00321592413820326	-0.000680167751852423	-0.00327756232582033
1711	-3.53050851821899	0.774348258972168	-21.6294727325439	0.00548864435404539	0.00841071270406246	0.00906006153672934	0.00354059832170606
1712	-2.88115978240967	0.449673920869827	-21.694408416748	-0.00879702530801296	0.0100340843200684	-0.00197886489331722	0.00354059832170606
1713	-4.82920598983765	0.449673920869827	-21.6294727325439	-0.00977104809135199	0.00841071270406246	0.00808603875339031	0.00613799272105098
1714	-2.23181128501892	-0.849023342132568	-21.4346694946289	-0.00392691092565656	-0.00652430532500148	-0.0113944197073579	0.00548864435404539
1715	-4.17985725402832	0.449673920869827	-21.694408416748	-0.0107450718060136	-0.00327756232582033	-0.00197886489331722	0.000943203864153475
1716	-2.88115978240967	0.124999612569809	-21.2398643493652	-0.00327756232582033	0.00451462110504508	-3.08191010844894e-05	0.00613799272105098
1717	-2.23181128501892	0.124999612569809	-21.1099948883057	-0.00749832857400179	0.00678734155371785	-0.00100484199356288	-0.00392691092565656
1718	-1.58246266841888	-0.52434903383255	-21.1749286651611	0.0022419011220336	0.000943203864153475	-0.00522560812532902	-0.00132951640989631
1719	-0.933113992214203	-0.199674710631371	-21.5645389556885	0.00711201597005129	-0.00847235135734081	-0.00392691092565656	0.000293855206109583
1720	-0.933113992214203	-0.52434903383255	-21.4346694946289	0.000618529506027699	0.00483929552137852	0.00451462110504508	-0.00847235135734081
1721	-0.933113992214203	0.124999612569809	-21.694408416748	0.00418994715437293	0.00191722682211548	0.0106834331527352	-0.00814767740666866
1722	-0.933113992214203	-0.199674710631371	-21.5645389556885	0.00581331877037883	0.00289124972186983	0.000618529506027699	-0.00230353930965066
1723	-0.933113992214203	0.124999612569809	-21.4346694946289	0.00321592413820326	-0.00295288790948689	0.00711201597005129	-0.000680167751852423
1724	-0.933113992214203	0.124999612569809	-21.3697338104248	0.00808603875339031	-0.00587495695799589	0.00126787810586393	0.00126787810586393
1725	-0.283765345811844	-0.849023342132568	-21.4996032714844	-0.00977104809135199	0.00354059832170606	0.00354059832170606	-0.00717365415766835
1726	-1.58246266841888	0.124999612569809	-22.0190830230713	0.00581331877037883	0.00256657530553639	0.00483929552137852	-0.0100957229733467
1727	1.01493191719055	-0.199674710631371	-21.7593441009521	0.00970941036939621	0.0100340843200684	0.000943203864153475	-0.00230353930965066
1728	-0.283765345811844	-0.199674710631371	-21.5645389556885	-0.0123684434220195	-0.00360223650932312	0.000618529506027699	-0.00619963090866804
1729	0.365583270788193	-0.199674710631371	-21.7593441009521	0.00970941036939621	0.000293855206109583	-0.00619963090866804	-0.00847235135734081
1730	-0.283765345811844	0.449673920869827	-21.4996032714844	0.00289124972186983	-0.00392691092565656	-0.0107450718060136	-0.00847235135734081
1731	-0.283765345811844	0.449673920869827	-22.1489524841309	0.00743668992072344	0.000943203864153475	-0.00619963090866804	-0.0126931173726916
1732	-0.283765345811844	0.124999612569809	-21.8242778778076	0.00256657530553639	0.00808603875339031	-0.00392691092565656	-0.00295288790948689
1733	1.01493191719055	-0.52434903383255	-21.6294727325439	0.00354059832170606	-0.00132951640989631	-0.00684897974133492	-0.00457625929266214
1734	-0.283765345811844	0.449673920869827	-21.8242778778076	0.00451462110504508	-0.0026282137259841	-0.000355493422830477	-0.00230353930965066
1735	-2.23181128501892	0.124999612569809	-21.8892135620117	0.0113327819854021	0.00678734155371785	-0.0130177913233638	-0.00977104809135199
1736	-0.933113992214203	0.774348258972168	-21.4996032714844	0.00938473641872406	0.00321592413820326	0.000618529506027699	-0.0026282137259841
1737	-2.88115978240967	-0.52434903383255	-21.4346694946289	0.00613799272105098	-0.00295288790948689	-0.00165419070981443	-0.00555028254166245
1738	-1.58246266841888	-0.199674710631371	-21.5645389556885	0.00776136433705688	-0.00100484199356288	-0.000680167751852423	-0.00847235135734081
1739	-2.23181128501892	0.124999612569809	-21.4996032714844	0.0103587592020631	-0.00197886489331722	-0.00717365415766835	0.000293855206109583
1740	-2.23181128501892	0.124999612569809	-21.694408416748	0.00321592413820326	-0.00230353930965066	-0.00425158534198999	0.00386527273803949
1741	-0.283765345811844	0.124999612569809	-21.4996032714844	-0.000680167751852423	0.0022419011220336	0.00256657530553639	0.0022419011220336
1742	1.66428053379059	-0.849023342132568	-21.3048000335693	0.00970941036939621	0.00906006153672934	0.00256657530553639	-0.00327756232582033
1743	-0.283765345811844	-1.17369759082794	-21.4996032714844	-0.00165419070981443	0.00191722682211548	-0.00490093370899558	-3.08191010844894e-05
1744	-0.283765345811844	-0.199674710631371	-22.0190830230713	-0.00392691092565656	-0.0026282137259841	0.000293855206109583	0.00483929552137852
1745	-0.933113992214203	-0.849023342132568	-21.7593441009521	0.00581331877037883	0.000618529506027699	-0.00425158534198999	-0.00132951640989631
1746	0.365583270788193	-0.52434903383255	-21.6294727325439	0.00321592413820326	0.000618529506027699	-0.00652430532500148	-0.000680167751852423
1747	-0.933113992214203	-0.199674710631371	-21.5645389556885	-0.00847235135734081	-0.00652430532500148	-0.00587495695799589	-0.00100484199356288
1748	-0.283765345811844	-0.199674710631371	-21.3048000335693	-0.00425158534198999	-0.00847235135734081	-0.00619963090866804	0.0022419011220336
1749	-0.933113992214203	-0.52434903383255	-21.2398643493652	0.00321592413820326	-0.00847235135734081	-0.0113944197073579	0.000618529506027699
1750	-0.933113992214203	-1.17369759082794	-21.7593441009521	0.00678734155371785	-0.00749832857400179	-0.00619963090866804	0.000293855206109583
1751	-2.88115978240967	-0.199674710631371	-21.7593441009521	0.00873538758605719	-0.00587495695799589	-0.00327756232582033	-0.00392691092565656
1752	-0.933113992214203	-1.82304632663727	-21.7593441009521	-0.00132951640989631	-0.0026282137259841	-0.00587495695799589	-0.00165419070981443
1753	1.01493191719055	-1.4983719587326	-21.4346694946289	0.000618529506027699	0.00126787810586393	0.000943203864153475	0.00289124972186983
1754	-2.23181128501892	-1.82304632663727	-21.1099948883057	0.00711201597005129	-0.0126931173726916	-0.00392691092565656	0.00743668992072344
1755	0.365583270788193	-0.849023342132568	-21.3048000335693	0.00938473641872406	-0.00977104809135199	-0.00684897974133492	0.00289124972186983
1756	-1.58246266841888	-0.52434903383255	-21.8242778778076	0.00743668992072344	-0.00100484199356288	0.00191722682211548	-0.00230353930965066
1757	0.365583270788193	-1.4983719587326	-21.5645389556885	-0.000355493422830477	-0.00879702530801296	-0.00392691092565656	0.000618529506027699
1758	0.365583270788193	-0.849023342132568	-21.3697338104248	0.00191722682211548	0.00906006153672934	-0.00392691092565656	-0.00717365415766835
1759	1.01493191719055	-0.52434903383255	-21.9541473388672	0.0152288740500808	-0.00555028254166245	-0.00425158534198999	0.00743668992072344
1760	-0.283765345811844	0.449673920869827	-21.8242778778076	-0.00847235135734081	0.000293855206109583	-0.00197886489331722	0.00191722682211548
1761	1.01493191719055	-0.52434903383255	-21.1749286651611	0.00970941036939621	0.00483929552137852	0.00581331877037883	-0.00457625929266214
1762	0.365583270788193	-0.849023342132568	-21.3048000335693	-0.0159398596733809	0.00321592413820326	-0.00879702530801296	-0.00522560812532902
1763	1.66428053379059	-1.17369759082794	-21.7593441009521	-0.0172385573387146	0.000943203864153475	-0.00197886489331722	0.00256657530553639
1764	-1.58246266841888	1.09902250766754	-21.9541473388672	0.00191722682211548	0.00126787810586393	0.00548864435404539	-0.000680167751852423
1765	0.365583270788193	-0.849023342132568	-21.4996032714844	0.00126787810586393	0.00321592413820326	-0.00132951640989631	-0.00425158534198999
1766	-2.23181128501892	0.124999612569809	-21.5645389556885	0.0113327819854021	0.00581331877037883	0.00321592413820326	-0.00295288790948689
1767	-1.58246266841888	-1.17369759082794	-21.2398643493652	0.0022419011220336	-0.00165419070981443	-3.08191010844894e-05	0.00289124972186983
1768	-1.58246266841888	-0.52434903383255	-20.9801254272461	-0.0110697457566857	-0.00327756232582033	0.00516396993771195	0.00483929552137852
1769	-0.933113992214203	-0.849023342132568	-21.3048000335693	-0.0149658378213644	-0.00100484199356288	-0.00749832857400179	0.000943203864153475
1770	-2.23181128501892	-0.849023342132568	-21.7593441009521	-0.00782300252467394	0.000293855206109583	0.000618529506027699	-0.00652430532500148
1771	-4.17985725402832	0.449673920869827	-21.7593441009521	-0.0188619289547205	0.00776136433705688	0.00289124972186983	-0.00490093370899558
1772	-3.53050851821899	0.774348258972168	-21.6294727325439	0.00451462110504508	0.0022419011220336	-0.00165419070981443	-0.00490093370899558
1773	-3.53050851821899	-0.52434903383255	-21.1749286651611	-0.00295288790948689	0.00516396993771195	-0.0100957229733467	0.00354059832170606
1774	-2.88115978240967	-0.849023342132568	-21.0450592041016	-0.00977104809135199	-0.00879702530801296	0.00256657530553639	-0.00165419070981443
1775	-3.53050851821899	0.449673920869827	-21.9541473388672	-0.00425158534198999	0.00386527273803949	-0.00327756232582033	0.000293855206109583
1776	-2.88115978240967	-0.849023342132568	-21.4996032714844	-0.00555028254166245	0.01100810803473	0.0022419011220336	0.00289124972186983
1777	-1.58246266841888	-0.52434903383255	-21.7593441009521	0.0103587592020631	0.00548864435404539	0.00159255252219737	0.000293855206109583
1778	-1.58246266841888	0.124999612569809	-21.8892135620117	-0.00717365415766835	0.00354059832170606	-0.00619963090866804	0.00126787810586393
1779	-2.88115978240967	0.449673920869827	-21.8892135620117	-0.00392691092565656	0.00873538758605719	-0.00360223650932312	0.000943203864153475
1780	-0.283765345811844	0.774348258972168	-21.4346694946289	0.0223717093467712	-0.00425158534198999	-0.00360223650932312	0.000293855206109583
1781	0.365583270788193	0.449673920869827	-21.6294727325439	0.00938473641872406	0.000618529506027699	0.00776136433705688	0.00159255252219737
1782	-0.283765345811844	-0.849023342132568	-21.694408416748	0.000943203864153475	0.00906006153672934	0.000943203864153475	-0.00165419070981443
1783	0.365583270788193	-0.849023342132568	-21.8242778778076	0.00776136433705688	-3.08191010844894e-05	0.000618529506027699	0.00613799272105098
1784	-0.933113992214203	-0.849023342132568	-21.3697338104248	-0.017887907102704	0.00516396993771195	-0.00522560812532902	0.00386527273803949
1785	-0.933113992214203	0.124999612569809	-21.5645389556885	0.0123068047687411	-0.00522560812532902	-0.00295288790948689	-0.00132951640989631
1786	-2.23181128501892	0.124999612569809	-21.3048000335693	0.00711201597005129	0.00776136433705688	0.00159255252219737	0.0022419011220336
1787	-0.283765345811844	-0.199674710631371	-21.3048000335693	-0.00197886489331722	0.000293855206109583	-0.00912170019000769	-0.00197886489331722
1788	0.365583270788193	-0.52434903383255	-21.4996032714844	-3.08191010844894e-05	0.00289124972186983	0.00159255252219737	0.00776136433705688
1789	1.01493191719055	-0.849023342132568	-21.8242778778076	-0.00847235135734081	-0.00490093370899558	-0.00587495695799589	0.00581331877037883
1790	-0.933113992214203	-0.849023342132568	-21.694408416748	0.00354059832170606	-0.00230353930965066	-0.00814767740666866	0.00516396993771195
1791	0.365583270788193	-0.849023342132568	-21.7593441009521	0.0269171483814716	0.0022419011220336	0.00256657530553639	-0.00165419070981443
1792	-1.58246266841888	0.774348258972168	-21.8892135620117	-0.00230353930965066	0.00646266713738441	-0.00392691092565656	0.00289124972186983
1793	1.66428053379059	-0.52434903383255	-21.694408416748	-0.00165419070981443	-0.000680167751852423	-0.00749832857400179	0.00483929552137852
1794	0.365583270788193	-0.199674710631371	-21.8242778778076	-0.0026282137259841	-0.00230353930965066	-0.00490093370899558	0.00841071270406246
1795	-1.58246266841888	0.774348258972168	-22.0190830230713	0.0149041991680861	-0.00392691092565656	-0.00749832857400179	0.00711201597005129
1796	-0.283765345811844	-0.52434903383255	-21.6294727325439	0.0226963832974434	0.00678734155371785	-0.00327756232582033	-0.00749832857400179
1797	0.365583270788193	-0.52434903383255	-21.4996032714844	0.00418994715437293	0.00776136433705688	0.000293855206109583	0.000618529506027699
1798	-2.23181128501892	1.09902250766754	-21.8242778778076	-0.0146411629393697	-0.00197886489331722	-0.00555028254166245	0.00159255252219737
1799	-2.23181128501892	0.124999612569809	-21.6294727325439	0.00451462110504508	0.00321592413820326	-0.00749832857400179	0.00321592413820326
1800	-1.58246266841888	0.774348258972168	-22.2788219451904	0.00354059832170606	-3.08191010844894e-05	-0.00717365415766835	-0.00230353930965066
1801	-0.933113992214203	-0.52434903383255	-21.7593441009521	0.0178262684494257	0.00678734155371785	-0.00100484199356288	-0.00295288790948689
1802	-0.283765345811844	-0.849023342132568	-21.8892135620117	0.0126314787194133	-0.00197886489331722	-0.00360223650932312	-0.00230353930965066
1803	-0.283765345811844	-0.849023342132568	-21.5645389556885	0.00126787810586393	0.0113327819854021	0.000943203864153475	0.00289124972186983
1804	-0.283765345811844	-1.17369759082794	-21.5645389556885	0.00906006153672934	-3.08191010844894e-05	-0.00230353930965066	0.00581331877037883
1805	-0.933113992214203	0.124999612569809	-21.5645389556885	0.00808603875339031	-0.00165419070981443	-0.00717365415766835	-0.00197886489331722
1806	-1.58246266841888	-0.199674710631371	-21.6294727325439	0.01847561635077	0.00776136433705688	0.00386527273803949	-0.00587495695799589
1807	-0.933113992214203	-0.849023342132568	-21.8892135620117	-0.00684897974133492	-0.00327756232582033	-3.08191010844894e-05	-0.00230353930965066
1808	1.66428053379059	-1.17369759082794	-21.6294727325439	-0.00197886489331722	-0.00327756232582033	0.00354059832170606	0.00159255252219737
1809	-0.283765345811844	-1.4983719587326	-21.8892135620117	-0.00392691092565656	-0.00457625929266214	-0.00717365415766835	0.000293855206109583
1810	1.66428053379059	-1.82304632663727	-21.3048000335693	0.013930176384747	-0.0126931173726916	-0.0100957229733467	-0.00230353930965066
1811	-0.283765345811844	-1.4983719587326	-21.1099948883057	0.0136055024340749	-0.00749832857400179	0.00581331877037883	-0.00165419070981443
1812	-1.58246266841888	-0.849023342132568	-21.4346694946289	0.00938473641872406	-0.000355493422830477	-0.00652430532500148	-0.0026282137259841
1813	0.365583270788193	-1.4983719587326	-21.4996032714844	0.012956153601408	-0.0139918150380254	-0.00457625929266214	0.00191722682211548
1814	0.365583270788193	-2.14772057533264	-21.6294727325439	-0.00749832857400179	-0.0026282137259841	-0.00944637414067984	0.00581331877037883
1815	-2.23181128501892	-0.849023342132568	-21.694408416748	0.00516396993771195	-0.0126931173726916	-0.00879702530801296	-0.00100484199356288
1816	-0.933113992214203	-1.82304632663727	-21.1749286651611	-0.00360223650932312	-0.00879702530801296	0.00354059832170606	-3.08191010844894e-05
1817	0.365583270788193	-1.17369759082794	-21.1749286651611	0.0230210572481155	-0.00165419070981443	-0.00197886489331722	-0.00165419070981443
1818	-2.23181128501892	0.124999612569809	-21.3048000335693	-0.0191866029053926	-0.00327756232582033	-0.000355493422830477	0.000943203864153475
1819	-1.58246266841888	-0.199674710631371	-22.0190830230713	-0.00555028254166245	-3.08191010844894e-05	0.000293855206109583	-0.00360223650932312
1820	-2.23181128501892	0.124999612569809	-21.8892135620117	-0.00749832857400179	0.00678734155371785	-0.00782300252467394	-0.00360223650932312
1821	-0.933113992214203	-0.199674710631371	-21.9541473388672	0.0162028968334198	0.00483929552137852	-0.0026282137259841	-0.00490093370899558
1822	-0.283765345811844	-0.849023342132568	-21.4996032714844	0.0213976856321096	-3.08191010844894e-05	-0.0104203969240189	-0.00814767740666866
1823	0.365583270788193	-0.52434903383255	-21.1749286651611	-0.00522560812532902	-0.00230353930965066	-0.00327756232582033	0.00126787810586393
1824	-0.933113992214203	0.449673920869827	-21.3697338104248	-0.00197886489331722	0.000618529506027699	-0.00197886489331722	-0.00295288790948689
1825	1.66428053379059	-0.52434903383255	-21.4346694946289	0.0162028968334198	0.00548864435404539	-0.00392691092565656	0.00743668992072344
1826	-2.23181128501892	0.774348258972168	-21.7593441009521	0.00646266713738441	0.00938473641872406	-0.00197886489331722	-3.08191010844894e-05
1827	-1.58246266841888	0.124999612569809	-21.5645389556885	0.00386527273803949	0.00678734155371785	-0.000355493422830477	0.000618529506027699
1828	-2.23181128501892	0.774348258972168	-21.5645389556885	-0.0110697457566857	0.00191722682211548	0.00256657530553639	-0.000680167751852423
1829	-3.53050851821899	0.124999612569809	-21.4996032714844	-0.00100484199356288	0.00581331877037883	-0.000355493422830477	0.00711201597005129
1830	-4.17985725402832	0.774348258972168	-21.6294727325439	0.00516396993771195	0.000618529506027699	-0.00944637414067984	-0.00587495695799589
1831	-3.53050851821899	0.124999612569809	-21.8892135620117	0.0100340843200684	0.00613799272105098	0.00354059832170606	-0.00360223650932312
1832	-2.88115978240967	-0.199674710631371	-21.694408416748	-0.0104203969240189	0.012956153601408	0.00646266713738441	-0.00814767740666866
1833	-2.88115978240967	-0.849023342132568	-21.6294727325439	-0.0227580219507217	0.00581331877037883	0.00289124972186983	0.00386527273803949
1834	-2.23181128501892	-0.52434903383255	-21.4996032714844	-0.00490093370899558	-0.00132951640989631	0.00386527273803949	-0.00100484199356288
1835	-3.53050851821899	0.449673920869827	-21.694408416748	-0.0104203969240189	-0.00295288790948689	-0.00425158534198999	0.00516396993771195
1836	-2.23181128501892	-1.17369759082794	-21.4346694946289	0.00191722682211548	0.01100810803473	0.00516396993771195	0.00970941036939621
1837	-3.53050851821899	0.124999612569809	-21.8242778778076	-0.0113944197073579	0.00386527273803949	-0.00522560812532902	-0.00165419070981443
1838	-2.88115978240967	-0.849023342132568	-21.4346694946289	0.0100340843200684	0.00289124972186983	-0.00165419070981443	0.00808603875339031
1839	0.365583270788193	-0.849023342132568	-21.4346694946289	-0.0217839982360601	0.00354059832170606	0.00321592413820326	0.00516396993771195
1840	-0.283765345811844	-0.849023342132568	-21.3697338104248	0.00678734155371785	0.00386527273803949	-0.00327756232582033	0.00743668992072344
1841	-0.283765345811844	-0.199674710631371	-21.2398643493652	-0.00392691092565656	0.00451462110504508	0.000293855206109583	0.0022419011220336
1842	0.365583270788193	-0.849023342132568	-21.1099948883057	0.0145795252174139	-0.00197886489331722	-0.00425158534198999	-0.0026282137259841
1843	-0.933113992214203	1.09902250766754	-21.4346694946289	-0.00360223650932312	-0.0026282137259841	0.00126787810586393	0.011982130818069
1844	-0.283765345811844	-0.199674710631371	-21.9541473388672	-0.0191866029053926	-0.00457625929266214	-0.00360223650932312	0.00581331877037883
1845	-0.283765345811844	-0.199674710631371	-21.7593441009521	0.00808603875339031	-0.00197886489331722	-0.0117190945893526	-0.00327756232582033
1846	-1.58246266841888	0.124999612569809	-21.8242778778076	0.00613799272105098	0.00386527273803949	-0.00327756232582033	0.00451462110504508
1847	-1.58246266841888	1.4236968755722	-21.694408416748	0.0103587592020631	0.00873538758605719	-0.00100484199356288	-0.00555028254166245
1848	-1.58246266841888	0.124999612569809	-21.3048000335693	0.0113327819854021	0.00191722682211548	0.0022419011220336	0.00386527273803949
1849	-2.23181128501892	0.124999612569809	-21.5645389556885	-0.00847235135734081	0.00354059832170606	-0.00522560812532902	0.00581331877037883
1850	0.365583270788193	-0.849023342132568	-21.5645389556885	0.00873538758605719	0.00386527273803949	-0.00230353930965066	0.00613799272105098
1851	0.365583270788193	-0.849023342132568	-21.694408416748	0.00126787810586393	0.0103587592020631	-3.08191010844894e-05	0.0022419011220336
1852	-0.933113992214203	-0.849023342132568	-21.5645389556885	0.0233457311987877	0.00289124972186983	-0.00360223650932312	0.00321592413820326
1853	-0.933113992214203	0.124999612569809	-21.8892135620117	-0.0100957229733467	-0.0026282137259841	-0.00295288790948689	0.00906006153672934
1854	-0.283765345811844	-0.849023342132568	-21.8242778778076	-0.00652430532500148	0.00191722682211548	-0.0026282137259841	-0.00652430532500148
1855	-0.283765345811844	0.124999612569809	-21.7593441009521	0.00256657530553639	-0.00230353930965066	-0.00944637414067984	0.0152288740500808
1856	0.365583270788193	-0.52434903383255	-21.8892135620117	-3.08191010844894e-05	0.012956153601408	0.00321592413820326	-0.00912170019000769
1857	1.01493191719055	-0.52434903383255	-21.8242778778076	-0.0136671401560307	0.00711201597005129	0.00159255252219737	0.00256657530553639
1858	-0.283765345811844	0.124999612569809	-21.8892135620117	-0.00522560812532902	0.0126314787194133	-0.00555028254166245	0.00483929552137852
1859	2.31362915039063	-0.52434903383255	-21.9541473388672	0.00289124972186983	-0.00132951640989631	-0.00684897974133492	-0.00197886489331722
1860	0.365583270788193	0.124999612569809	-21.6294727325439	0.0022419011220336	0.00256657530553639	-0.00230353930965066	-0.00327756232582033
1861	1.01493191719055	-0.849023342132568	-21.1099948883057	0.00256657530553639	0.00743668992072344	-0.0152905117720366	-3.08191010844894e-05
1862	-0.283765345811844	-0.199674710631371	-21.5645389556885	-0.00457625929266214	-0.00392691092565656	0.00289124972186983	-0.0117190945893526
1863	-2.23181128501892	0.124999612569809	-21.9541473388672	0.00970941036939621	0.0113327819854021	-0.00749832857400179	-0.00165419070981443
1864	-0.933113992214203	0.774348258972168	-21.6294727325439	-0.00230353930965066	-0.00360223650932312	0.00451462110504508	-0.00944637414067984
1865	1.01493191719055	-0.849023342132568	-21.2398643493652	0.0149041991680861	0.00256657530553639	-0.00782300252467394	0.000293855206109583
1866	-0.933113992214203	0.449673920869827	-21.5645389556885	0.00776136433705688	0.00808603875339031	0.00256657530553639	-0.00944637414067984
1867	-0.933113992214203	-0.199674710631371	-20.9801254272461	-0.0139918150380254	0.00516396993771195	-0.00522560812532902	-0.00717365415766835
1868	0.365583270788193	-1.17369759082794	-21.6294727325439	0.0100340843200684	-0.00912170019000769	-0.00165419070981443	-0.000355493422830477
1869	-0.283765345811844	-1.17369759082794	-21.694408416748	0.00906006153672934	0.000943203864153475	-0.00132951640989631	-0.00879702530801296
1870	1.01493191719055	-1.4983719587326	-21.694408416748	0.00873538758605719	-0.0130177913233638	-3.08191010844894e-05	-0.000680167751852423
1871	-0.933113992214203	-1.82304632663727	-21.694408416748	-0.00197886489331722	0.000293855206109583	0.000943203864153475	-0.00587495695799589
1872	-0.283765345811844	-1.17369759082794	-21.7593441009521	0.00321592413820326	0.00159255252219737	0.00354059832170606	-0.00425158534198999
1873	-0.933113992214203	-0.199674710631371	-21.4346694946289	-0.00197886489331722	-0.0133424662053585	-0.00360223650932312	0.00678734155371785
1874	0.365583270788193	-1.82304632663727	-21.4996032714844	-0.00749832857400179	-0.0117190945893526	-0.00814767740666866	-0.0026282137259841
1875	-1.58246266841888	-0.849023342132568	-21.4346694946289	-3.08191010844894e-05	-0.0026282137259841	-0.00392691092565656	0.000293855206109583
1876	0.365583270788193	-1.82304632663727	-21.3697338104248	0.00808603875339031	-0.000680167751852423	-0.00392691092565656	-0.00490093370899558
1877	-0.283765345811844	-0.849023342132568	-21.5645389556885	-0.00782300252467394	0.00678734155371785	-0.00197886489331722	-0.00555028254166245
1878	-1.58246266841888	-0.199674710631371	-21.5645389556885	-0.00457625929266214	-3.08191010844894e-05	-0.0123684434220195	-0.00522560812532902
1879	-0.933113992214203	0.449673920869827	-21.4996032714844	0.011982130818069	-0.00522560812532902	-3.08191010844894e-05	-0.00100484199356288
1880	-0.283765345811844	-0.52434903383255	-21.6294727325439	0.00354059832170606	-0.00360223650932312	-0.0120437685400248	-0.00587495695799589
1881	0.365583270788193	-0.52434903383255	-21.4346694946289	0.00386527273803949	0.00321592413820326	0.0022419011220336	-0.00457625929266214
1882	-0.283765345811844	-0.849023342132568	-21.2398643493652	0.0165275707840919	0.00418994715437293	-0.00132951640989631	-0.00847235135734081
1883	-1.58246266841888	0.449673920869827	-21.3048000335693	-3.08191010844894e-05	-0.00295288790948689	-0.00652430532500148	0.00451462110504508
1884	-2.23181128501892	0.124999612569809	-21.5645389556885	-0.0208099745213985	-0.00197886489331722	0.00321592413820326	-0.00879702530801296
1885	-0.283765345811844	-1.17369759082794	-21.3697338104248	0.0103587592020631	-0.0026282137259841	0.000293855206109583	-0.000680167751852423
1886	-2.23181128501892	0.124999612569809	-21.3697338104248	-0.00425158534198999	-3.08191010844894e-05	-0.00425158534198999	-0.00392691092565656
1887	-0.283765345811844	-0.849023342132568	-21.4996032714844	0.0259431265294552	0.00418994715437293	0.00451462110504508	0.00321592413820326
1888	-3.53050851821899	0.774348258972168	-21.8242778778076	-0.00717365415766835	-0.00295288790948689	-0.00230353930965066	-0.00327756232582033
1889	-2.23181128501892	0.124999612569809	-21.694408416748	-0.00295288790948689	-3.08191010844894e-05	-0.0156151866540313	-0.00197886489331722
1890	-4.17985725402832	0.124999612569809	-21.4996032714844	-0.00360223650932312	0.00191722682211548	-0.00977104809135199	-0.00100484199356288
1891	-2.88115978240967	0.774348258972168	-21.694408416748	-0.00327756232582033	0.00451462110504508	-0.0117190945893526	0.00581331877037883
1892	-4.17985725402832	0.449673920869827	-21.6294727325439	0.012956153601408	0.00256657530553639	0.00711201597005129	0.00451462110504508
1893	-2.88115978240967	-0.849023342132568	-21.4346694946289	-0.0117190945893526	0.0022419011220336	-0.00327756232582033	0.00938473641872406
1894	-2.23181128501892	0.124999612569809	-21.8242778778076	-0.0126931173726916	-0.0026282137259841	0.00126787810586393	0.00581331877037883
1895	-2.88115978240967	0.449673920869827	-21.4346694946289	0.00548864435404539	-0.00425158534198999	-3.08191010844894e-05	0.00711201597005129
1896	-1.58246266841888	-0.199674710631371	-21.3697338104248	0.0022419011220336	0.00808603875339031	0.00581331877037883	0.000618529506027699
1897	-0.933113992214203	-0.849023342132568	-21.1749286651611	0.00906006153672934	-0.00165419070981443	0.00418994715437293	-0.00197886489331722
1898	-0.933113992214203	-0.199674710631371	-21.0450592041016	0.012956153601408	-0.00100484199356288	-3.08191010844894e-05	0.00256657530553639
1899	-0.933113992214203	-0.849023342132568	-21.694408416748	0.000943203864153475	0.00354059832170606	0.00256657530553639	0.000293855206109583
1900	-1.58246266841888	-0.199674710631371	-21.6294727325439	-3.08191010844894e-05	0.0113327819854021	-0.00132951640989631	-0.00100484199356288
1901	-0.933113992214203	-0.199674710631371	-21.694408416748	0.012956153601408	0.0106834331527352	0.00743668992072344	-0.00132951640989631
1902	-1.58246266841888	0.124999612569809	-21.7593441009521	0.0100340843200684	0.00646266713738441	-3.08191010844894e-05	0.000943203864153475
1903	1.01493191719055	-0.849023342132568	-21.694408416748	-0.0175632312893867	0.00646266713738441	0.00678734155371785	-0.00587495695799589
1904	-0.283765345811844	0.449673920869827	-21.1749286651611	-0.00392691092565656	0.0022419011220336	-0.00230353930965066	0.00743668992072344
1905	1.01493191719055	-0.52434903383255	-21.4346694946289	0.00418994715437293	0.00256657530553639	0.00321592413820326	-0.000680167751852423
1906	-0.283765345811844	0.124999612569809	-21.7593441009521	-0.0110697457566857	0.00548864435404539	0.00418994715437293	-0.00360223650932312
1907	-1.58246266841888	0.124999612569809	-21.6294727325439	-0.00490093370899558	0.00613799272105098	-0.00165419070981443	0.000618529506027699
1908	1.01493191719055	-0.849023342132568	-21.8242778778076	-0.00360223650932312	-0.00165419070981443	-0.0130177913233638	0.00386527273803949
1909	-0.933113992214203	-0.849023342132568	-21.8242778778076	-0.0026282137259841	-0.00425158534198999	-0.000680167751852423	-0.00100484199356288
1910	1.01493191719055	-1.17369759082794	-21.4996032714844	0.0149041991680861	0.00418994715437293	-0.00749832857400179	-0.00165419070981443
1911	-0.933113992214203	0.449673920869827	-21.694408416748	0.00191722682211548	0.00191722682211548	-0.00100484199356288	0.00321592413820326
1912	-1.58246266841888	0.449673920869827	-21.9541473388672	0.0233457311987877	0.00256657530553639	0.00289124972186983	0.00126787810586393
1913	-0.283765345811844	1.09902250766754	-21.9541473388672	0.0142548503354192	-0.0026282137259841	0.00191722682211548	0.00159255252219737
1914	-0.283765345811844	-0.849023342132568	-21.7593441009521	-3.08191010844894e-05	-0.00230353930965066	-0.00749832857400179	0.00483929552137852
1915	-2.23181128501892	0.449673920869827	-22.0190830230713	-0.0026282137259841	0.00646266713738441	-0.000680167751852423	-0.000680167751852423
1916	-0.283765345811844	-0.52434903383255	-21.4346694946289	0.0123068047687411	0.00191722682211548	-0.00847235135734081	-0.000680167751852423
1917	-1.58246266841888	0.774348258972168	-21.4996032714844	0.00386527273803949	0.00613799272105098	0.00289124972186983	-0.00847235135734081
1918	-1.58246266841888	0.124999612569809	-21.7593441009521	-0.00100484199356288	-0.000355493422830477	0.00191722682211548	0.00516396993771195
1919	-2.23181128501892	-0.199674710631371	-21.9541473388672	-0.00814767740666866	0.000943203864153475	-0.00749832857400179	-0.00522560812532902
1920	-1.58246266841888	0.124999612569809	-21.5645389556885	0.0149041991680861	-0.00327756232582033	-0.0026282137259841	0.00354059832170606
1921	-1.58246266841888	0.449673920869827	-21.6294727325439	0.0126314787194133	-0.00197886489331722	-3.08191010844894e-05	-0.00684897974133492
1922	-2.23181128501892	0.124999612569809	-21.6294727325439	0.00451462110504508	0.00451462110504508	-0.00327756232582033	-0.00295288790948689
1923	1.01493191719055	-0.199674710631371	-21.2398643493652	-0.00684897974133492	-0.00230353930965066	0.00289124972186983	-0.00295288790948689
1924	-0.283765345811844	-1.17369759082794	-21.4996032714844	-0.00457625929266214	-0.00652430532500148	-0.00619963090866804	0.00581331877037883
1925	-0.933113992214203	0.449673920869827	-21.9541473388672	0.00386527273803949	-0.00132951640989631	-0.00555028254166245	-3.08191010844894e-05
1926	-1.58246266841888	-0.199674710631371	-21.694408416748	0.00678734155371785	0.00451462110504508	-0.00165419070981443	-0.00197886489331722
1927	1.66428053379059	-1.82304632663727	-21.3048000335693	0.0171769186854362	-0.00230353930965066	-0.00684897974133492	0.0022419011220336
1928	-0.283765345811844	-1.4983719587326	-21.3048000335693	-0.0026282137259841	-0.00717365415766835	0.00418994715437293	-0.000680167751852423
1929	0.365583270788193	-1.4983719587326	-21.0450592041016	0.00548864435404539	-0.00522560812532902	-0.00717365415766835	-0.00425158534198999
1930	1.01493191719055	-1.4983719587326	-21.5645389556885	0.00841071270406246	-0.0107450718060136	-0.000680167751852423	-0.00327756232582033
1931	-1.58246266841888	-1.82304632663727	-21.694408416748	0.0116574559360743	-0.00652430532500148	-0.0104203969240189	-0.00749832857400179
1932	-0.933113992214203	-0.849023342132568	-21.694408416748	0.0233457311987877	-0.00165419070981443	0.000293855206109583	0.00126787810586393
1933	-2.23181128501892	-0.199674710631371	-21.7593441009521	-0.0172385573387146	-0.00944637414067984	-0.00717365415766835	-0.00327756232582033
1934	-1.58246266841888	-0.199674710631371	-21.3697338104248	0.00808603875339031	-0.0133424662053585	0.00191722682211548	-0.00197886489331722
1935	-1.58246266841888	-1.4983719587326	-21.1749286651611	-0.00814767740666866	0.00483929552137852	-0.00360223650932312	-0.00749832857400179
1936	-2.23181128501892	-0.849023342132568	-21.8242778778076	0.0181509424000978	0.000293855206109583	0.00354059832170606	0.00451462110504508
1937	-2.23181128501892	0.124999612569809	-21.694408416748	0.0262678004801273	-0.00230353930965066	0.00483929552137852	-0.00132951640989631
1938	-0.933113992214203	-0.52434903383255	-21.5645389556885	-0.00847235135734081	-0.00619963090866804	-0.00555028254166245	0.00159255252219737
1939	-0.933113992214203	-0.52434903383255	-21.694408416748	0.00906006153672934	0.00386527273803949	-0.00652430532500148	0.00678734155371785
1940	0.365583270788193	-0.52434903383255	-21.2398643493652	0.00678734155371785	-0.00327756232582033	-0.00132951640989631	0.00711201597005129
1941	-0.933113992214203	-0.199674710631371	-20.9801254272461	-0.0026282137259841	0.01100810803473	-0.00165419070981443	-0.0026282137259841
1942	-1.58246266841888	0.774348258972168	-21.694408416748	-0.00100484199356288	0.00418994715437293	-0.0117190945893526	-0.0026282137259841
1943	-2.88115978240967	0.449673920869827	-21.694408416748	-0.0133424662053585	0.00613799272105098	-0.00132951640989631	0.00386527273803949
1944	-1.58246266841888	-0.52434903383255	-21.3048000335693	-0.000355493422830477	-0.00425158534198999	-0.00944637414067984	0.00256657530553639
1945	-4.17985725402832	0.124999612569809	-21.5645389556885	0.00841071270406246	0.000293855206109583	-0.00295288790948689	0.00289124972186983
1946	-2.23181128501892	-1.17369759082794	-21.1749286651611	-0.0211346503347158	0.0113327819854021	-0.00847235135734081	0.00548864435404539
1947	-2.88115978240967	-0.199674710631371	-21.3048000335693	-0.00749832857400179	0.0022419011220336	-0.00749832857400179	0.00418994715437293
1948	-2.23181128501892	0.449673920869827	-21.7593441009521	-0.0195112787187099	-0.000355493422830477	-0.0104203969240189	0.00581331877037883
1949	-3.53050851821899	0.449673920869827	-21.8242778778076	-0.00327756232582033	-0.00490093370899558	-0.00652430532500148	0.0103587592020631
1950	-2.23181128501892	-1.17369759082794	-21.3697338104248	-0.0165892094373703	0.00418994715437293	0.00678734155371785	0.00613799272105098
1951	-2.23181128501892	-0.849023342132568	-21.4346694946289	-0.00327756232582033	0.00159255252219737	0.00548864435404539	-0.00522560812532902
1952	-2.88115978240967	-0.52434903383255	-21.2398643493652	-0.00490093370899558	-0.00652430532500148	0.00256657530553639	0.00678734155371785
1953	-2.88115978240967	-0.52434903383255	-21.4996032714844	-0.0100957229733467	0.00418994715437293	0.00289124972186983	0.00581331877037883
1954	-3.53050851821899	0.124999612569809	-21.7593441009521	0.00808603875339031	-0.00684897974133492	-0.00425158534198999	0.00418994715437293
1955	0.365583270788193	-0.849023342132568	-21.7593441009521	0.000293855206109583	0.0022419011220336	-0.000355493422830477	-0.00425158534198999
1956	-1.58246266841888	0.124999612569809	-21.7593441009521	0.011982130818069	0.00516396993771195	0.000618529506027699	-0.00230353930965066
1957	-0.933113992214203	0.449673920869827	-21.694408416748	0.0194496400654316	0.00354059832170606	0.00386527273803949	-0.00327756232582033
1958	0.365583270788193	-0.199674710631371	-21.6294727325439	0.01847561635077	-0.00392691092565656	0.0022419011220336	-0.00457625929266214
1959	0.365583270788193	-0.52434903383255	-21.1749286651611	-0.00490093370899558	0.0022419011220336	0.000943203864153475	0.000293855206109583
1960	1.01493191719055	-0.52434903383255	-21.2398643493652	0.00938473641872406	-0.00360223650932312	-3.08191010844894e-05	-0.00457625929266214
1961	1.01493191719055	-0.849023342132568	-21.5645389556885	0.0136055024340749	0.00191722682211548	-0.00165419070981443	-0.0026282137259841
1962	-1.58246266841888	0.774348258972168	-21.7593441009521	0.00354059832170606	0.00483929552137852	0.00289124972186983	-0.00490093370899558
1963	-2.23181128501892	-0.52434903383255	-21.5645389556885	0.00126787810586393	-0.00360223650932312	-0.00295288790948689	-0.00522560812532902
1964	-1.58246266841888	1.09902250766754	-21.5645389556885	-0.00327756232582033	-3.08191010844894e-05	-0.00392691092565656	-3.08191010844894e-05
1965	-0.283765345811844	-0.849023342132568	-21.2398643493652	-0.00100484199356288	0.0022419011220336	-3.08191010844894e-05	0.00191722682211548
1966	0.365583270788193	-0.199674710631371	-21.4346694946289	-0.0026282137259841	0.00354059832170606	0.00159255252219737	-0.00652430532500148
1967	-2.23181128501892	0.774348258972168	-21.7593441009521	0.000943203864153475	0.000293855206109583	-0.0136671401560307	-0.00230353930965066
1968	-2.23181128501892	0.124999612569809	-22.1489524841309	-0.0113944197073579	-0.000680167751852423	0.00159255252219737	-0.00360223650932312
1969	-0.933113992214203	-0.199674710631371	-21.694408416748	0.0132808275520802	-3.08191010844894e-05	-0.00425158534198999	-0.00230353930965066
1970	-0.933113992214203	-0.199674710631371	-22.1489524841309	-0.00100484199356288	0.00581331877037883	-0.0026282137259841	-0.00684897974133492
1971	-1.58246266841888	0.449673920869827	-21.9541473388672	0.00743668992072344	0.00776136433705688	0.00646266713738441	0.000943203864153475
1972	1.01493191719055	-0.52434903383255	-21.4996032714844	0.00873538758605719	0.01100810803473	-0.00132951640989631	-0.00490093370899558
1973	-0.283765345811844	-0.52434903383255	-21.8242778778076	-0.0156151866540313	-3.08191010844894e-05	0.000943203864153475	-3.08191010844894e-05
1974	-0.283765345811844	0.449673920869827	-21.9541473388672	-0.0149658378213644	-0.0104203969240189	-0.00619963090866804	0.00451462110504508
1975	-0.283765345811844	-0.52434903383255	-21.6294727325439	0.0226963832974434	0.00873538758605719	-0.00392691092565656	-0.00197886489331722
1976	-0.933113992214203	0.124999612569809	-21.8242778778076	-0.0123684434220195	0.00678734155371785	-0.0100957229733467	-0.00457625929266214
1977	-0.933113992214203	-0.199674710631371	-21.4346694946289	0.0149041991680861	0.00418994715437293	-0.00230353930965066	0.00321592413820326
1978	1.01493191719055	-0.849023342132568	-20.9801254272461	0.000943203864153475	-0.000355493422830477	-0.00392691092565656	0.0022419011220336
1979	0.365583270788193	-0.199674710631371	-21.694408416748	0.00256657530553639	-0.00132951640989631	-0.00392691092565656	0.00483929552137852
1980	0.365583270788193	-0.52434903383255	-21.5645389556885	0.00418994715437293	0.00808603875339031	-0.0104203969240189	-0.00749832857400179
1981	1.01493191719055	-0.199674710631371	-21.6294727325439	0.0162028968334198	0.00906006153672934	-0.00327756232582033	-0.00295288790948689
1982	-1.58246266841888	-0.849023342132568	-21.4996032714844	-0.0113944197073579	0.0022419011220336	-0.00587495695799589	-0.00360223650932312
1983	-0.283765345811844	-0.849023342132568	-21.5645389556885	0.0100340843200684	0.000943203864153475	-0.00327756232582033	-0.000680167751852423
1984	-2.23181128501892	-0.52434903383255	-21.3697338104248	0.00386527273803949	0.000618529506027699	-0.00295288790948689	-0.00457625929266214
1985	-0.283765345811844	-0.52434903383255	-21.3697338104248	0.0103587592020631	-0.00132951640989631	0.00289124972186983	-0.00879702530801296
1986	-1.58246266841888	-0.199674710631371	-21.694408416748	0.020423661917448	0.00289124972186983	-0.00782300252467394	-0.000355493422830477
1987	-1.58246266841888	-0.52434903383255	-21.694408416748	0.00581331877037883	-0.00684897974133492	-0.0136671401560307	0.00191722682211548
1988	-1.58246266841888	-1.4983719587326	-21.3697338104248	0.012956153601408	-0.000680167751852423	-0.000680167751852423	0.00451462110504508
1989	0.365583270788193	-1.82304632663727	-21.1749286651611	0.0149041991680861	-0.00944637414067984	-0.00749832857400179	0.000293855206109583
1990	-2.23181128501892	-0.199674710631371	-21.1749286651611	0.00776136433705688	-0.00749832857400179	-0.00165419070981443	0.00808603875339031
1991	-0.283765345811844	-1.4983719587326	-21.8242778778076	0.0113327819854021	-0.00944637414067984	-0.00847235135734081	-0.000680167751852423
1992	-0.933113992214203	-1.17369759082794	-21.8892135620117	0.012956153601408	-0.00360223650932312	-0.00165419070981443	0.000943203864153475
1993	1.66428053379059	-1.82304632663727	-21.694408416748	0.000943203864153475	-0.000680167751852423	-0.00684897974133492	0.00126787810586393
1994	-1.58246266841888	-1.17369759082794	-21.694408416748	-0.000680167751852423	-0.00652430532500148	-0.00555028254166245	0.000618529506027699
1995	1.66428053379059	-0.849023342132568	-21.4346694946289	0.00646266713738441	-0.00327756232582033	-0.00295288790948689	-3.08191010844894e-05
1996	-1.58246266841888	0.774348258972168	-21.4346694946289	0.00970941036939621	0.00776136433705688	0.0022419011220336	-0.00165419070981443
1997	1.01493191719055	-0.849023342132568	-21.1099948883057	-3.08191010844894e-05	0.00451462110504508	0.000618529506027699	0.00256657530553639
1998	-0.283765345811844	-0.52434903383255	-21.4346694946289	-0.00132951640989631	0.00321592413820326	-0.00230353930965066	0.000618529506027699
1999	-0.283765345811844	-0.199674710631371	-21.6294727325439	-0.0110697457566857	-0.00717365415766835	-0.00230353930965066	0.00646266713738441
2000	0.365583270788193	-0.52434903383255	-21.5645389556885	-0.00425158534198999	0.00289124972186983	-3.08191010844894e-05	-0.00327756232582033
[truncated: 6,220 more rows]
