# Supplementary material for: Precise instruction and consideration of the vertical and horizontal force component increases validity and reliability of the 90:20 Isometric Posterior Chain Test
Source: PLoS One. 2024 Oct 28;19(10):e0312843. doi: 10.1371/journal.pone.0312843 (PMC11515970; doi:10.1371/journal.pone.0312843)
Supplement: S1 File — (ZIP) [file pone.0312843.s001.zip › S1_Raw_Data/M1_P07_vh_1.csv]

1	109.879524230957	-16.7580642700195	-5.98017120361328	-0.00327756232582033	0.0103587592020631	-0.00847235135734081	-0.00295288790948689
2	109.230178833008	-17.0827388763428	-5.59056186676025	-0.00457625929266214	0.0149041991680861	-0.00100484199356288	0.00256657530553639
3	111.17822265625	-17.7320880889893	-5.59056186676025	-0.00912170019000769	0.00159255252219737	-0.00392691092565656	0.00516396993771195
4	109.230178833008	-18.0567626953125	-5.6554970741272	-0.000680167751852423	-0.000680167751852423	-0.00132951640989631	0.00321592413820326
5	111.17822265625	-17.7320880889893	-5.59056186676025	-3.08191010844894e-05	0.00451462110504508	-0.00814767740666866	0.00483929552137852
6	111.17822265625	-17.0827388763428	-6.11004114151001	-0.00684897974133492	0.00841071270406246	0.00483929552137852	-0.00425158534198999
7	111.827575683594	-17.7320880889893	-5.9152364730835	0.0223717093467712	-0.00717365415766835	0.00126787810586393	-0.00490093370899558
8	111.17822265625	-17.407413482666	-5.3957576751709	0.00776136433705688	-0.00847235135734081	0.0171769186854362	-0.0204853005707264
9	109.230178833008	-16.4333896636963	-5.59056186676025	0.00483929552137852	-0.0172385573387146	0.0132808275520802	-0.017887907102704
10	110.528877258301	-17.407413482666	-5.46069240570068	0.00776136433705688	-0.00165419070981443	0.0116574559360743	-0.0152905117720366
11	110.528877258301	-17.7320880889893	-5.3957576751709	0.00646266713738441	0.00191722682211548	0.0103587592020631	-0.00912170019000769
12	108.580833435059	-16.7580642700195	-5.6554970741272	0.00548864435404539	0.00678734155371785	-0.00555028254166245	-0.00912170019000769
13	107.931480407715	-16.4333896636963	-5.6554970741272	-0.0149658378213644	-0.00619963090866804	-0.00457625929266214	-0.00587495695799589
14	108.580833435059	-16.7580642700195	-5.6554970741272	0.00289124972186983	0.00646266713738441	-0.00425158534198999	-0.000355493422830477
15	106.632781982422	-16.4333896636963	-5.85030126571655	0.00581331877037883	0.00126787810586393	-0.00619963090866804	-0.000680167751852423
16	109.230178833008	-17.0827388763428	-5.85030126571655	-0.00749832857400179	0.00938473641872406	-0.00425158534198999	0.00126787810586393
17	109.230178833008	-16.7580642700195	-5.33082246780396	-0.00587495695799589	0.0188002903014421	-0.0107450718060136	0.00256657530553639
18	109.879524230957	-17.0827388763428	-5.46069240570068	-0.0136671401560307	0.0158782228827477	-0.0185372550040483	0.00386527273803949
19	110.528877258301	-16.7580642700195	-6.04510593414307	-0.00977104809135199	0.00418994715437293	-0.0201606266200542	-0.00327756232582033
20	108.580833435059	-16.7580642700195	-5.85030126571655	0.00256657530553639	0.01847561635077	-0.0182125810533762	0.0123068047687411
21	109.879524230957	-16.7580642700195	-5.46069240570068	0.0155535480007529	0.0165275707840919	-0.00360223650932312	0.00159255252219737
22	109.879524230957	-18.0567626953125	-5.33082246780396	-0.00327756232582033	0.0191249661147594	-0.00619963090866804	0.0022419011220336
23	110.528877258301	-17.7320880889893	-5.6554970741272	-3.08191010844894e-05	-0.00230353930965066	-0.00327756232582033	-0.0143164889886975
24	110.528877258301	-17.407413482666	-5.33082246780396	0.00159255252219737	-0.00230353930965066	-0.000355493422830477	-0.00490093370899558
25	109.230178833008	-16.4333896636963	-6.69445466995239	0.0200989879667759	0.00483929552137852	-0.00425158534198999	0.00191722682211548
26	108.580833435059	-16.1087169647217	-6.56458520889282	-0.00197886489331722	0.00613799272105098	-0.000680167751852423	-0.00457625929266214
27	110.528877258301	-17.0827388763428	-5.98017120361328	-0.0110697457566857	-0.00230353930965066	0.00159255252219737	-0.0110697457566857
28	110.528877258301	-17.7320880889893	-5.78536653518677	0.0136055024340749	-0.00944637414067984	0.01100810803473	-0.02697878703475
29	111.17822265625	-16.7580642700195	-5.72043180465698	0.01100810803473	-0.0337969474494457	0.0113327819854021	-0.00944637414067984
30	111.17822265625	-17.7320880889893	-5.9152364730835	0.00873538758605719	-0.0026282137259841	0.00970941036939621	-0.0172385573387146
31	109.879524230957	-17.407413482666	-5.59056186676025	0.0194496400654316	-0.0104203969240189	0.00776136433705688	-0.00230353930965066
32	109.230178833008	-16.4333896636963	-5.98017120361328	0.0106834331527352	0.00159255252219737	0.000618529506027699	-0.00977104809135199
33	109.879524230957	-17.7320880889893	-5.6554970741272	0.0100340843200684	-0.00100484199356288	-0.00587495695799589	-0.00717365415766835
34	109.230178833008	-17.7320880889893	-5.72043180465698	0.00743668992072344	-0.00522560812532902	-0.00457625929266214	0.00126787810586393
35	109.230178833008	-18.3814373016357	-5.6554970741272	-0.00522560812532902	-0.00165419070981443	-0.000680167751852423	0.0022419011220336
36	109.230178833008	-18.0567626953125	-5.6554970741272	-0.00197886489331722	0.00191722682211548	-0.00132951640989631	0.000618529506027699
37	110.528877258301	-17.407413482666	-5.59056186676025	-0.00522560812532902	0.00841071270406246	-0.0130177913233638	0.0103587592020631
38	113.126274108887	-18.7061100006104	-5.59056186676025	-0.00912170019000769	0.0158782228827477	-0.0282774847000837	0.0239950809627771
39	109.879524230957	-17.407413482666	-5.98017120361328	-0.00100484199356288	0.0165275707840919	-0.0295761823654175	0.0217223595827818
40	111.827575683594	-17.7320880889893	-5.6554970741272	-0.00132951640989631	0.0106834331527352	-0.0201606266200542	0.0181509424000978
41	109.879524230957	-17.0827388763428	-5.59056186676025	0.000293855206109583	0.00938473641872406	-0.00652430532500148	0.00516396993771195
42	109.879524230957	-18.0567626953125	-5.52562713623047	-0.0182125810533762	0.013930176384747	-0.00490093370899558	0.00418994715437293
43	110.528877258301	-17.7320880889893	-5.59056186676025	-0.00587495695799589	0.00191722682211548	-0.00749832857400179	-0.00619963090866804
44	108.580833435059	-18.0567626953125	-5.13601779937744	-0.0107450718060136	0.00581331877037883	-0.00230353930965066	0.012956153601408
45	109.879524230957	-17.7320880889893	-5.6554970741272	-0.00457625929266214	0.00321592413820326	-0.00522560812532902	0.00646266713738441
46	106.632781982422	-17.0827388763428	-5.6554970741272	0.0132808275520802	0.00711201597005129	0.00678734155371785	0.00126787810586393
47	108.580833435059	-16.4333896636963	-5.85030126571655	0.00906006153672934	-0.00165419070981443	0.0022419011220336	-0.00327756232582033
48	110.528877258301	-16.7580642700195	-5.72043180465698	0.00159255252219737	-0.0172385573387146	0.00906006153672934	-0.0139918150380254
49	111.17822265625	-17.407413482666	-5.46069240570068	0.00711201597005129	0.00548864435404539	0.0158782228827477	-0.0172385573387146
50	110.528877258301	-17.407413482666	-5.46069240570068	0.00841071270406246	-0.00912170019000769	0.0123068047687411	-0.0126931173726916
51	110.528877258301	-17.0827388763428	-5.85030126571655	0.00776136433705688	-0.00100484199356288	0.0022419011220336	-0.00912170019000769
52	109.230178833008	-16.7580642700195	-5.6554970741272	0.00938473641872406	-0.00392691092565656	-0.000355493422830477	-0.00879702530801296
53	111.17822265625	-17.407413482666	-5.72043180465698	-0.00782300252467394	-0.00327756232582033	-0.0136671401560307	-0.00457625929266214
54	110.528877258301	-17.0827388763428	-5.52562713623047	-0.00360223650932312	-0.00684897974133492	-0.00392691092565656	-0.0026282137259841
55	109.230178833008	-17.0827388763428	-5.72043180465698	-0.00327756232582033	0.00386527273803949	-0.0126931173726916	0.00159255252219737
56	110.528877258301	-16.7580642700195	-5.85030126571655	0.000618529506027699	0.00873538758605719	-0.00555028254166245	0.00159255252219737
57	110.528877258301	-17.407413482666	-5.59056186676025	-0.00749832857400179	0.0175015944987535	-0.0162645354866982	0.00126787810586393
58	111.827575683594	-17.407413482666	-5.78536653518677	-0.0143164889886975	0.0210730116814375	-0.0311995539814234	0.012956153601408
59	110.528877258301	-17.0827388763428	-6.49965000152588	-0.0107450718060136	0.0155535480007529	-0.0185372550040483	0.0259431265294552
60	112.476921081543	-17.407413482666	-5.72043180465698	-0.00230353930965066	0.0113327819854021	-0.0263294391334057	0.00906006153672934
61	111.827575683594	-17.7320880889893	-5.72043180465698	-0.00360223650932312	0.0103587592020631	-0.00587495695799589	0.000943203864153475
62	110.528877258301	-16.7580642700195	-5.78536653518677	-0.00425158534198999	0.012956153601408	-0.00977104809135199	0.00191722682211548
63	110.528877258301	-16.7580642700195	-5.52562713623047	-0.00912170019000769	0.00516396993771195	-0.00587495695799589	0.000943203864153475
64	111.827575683594	-17.7320880889893	-5.59056186676025	-0.0026282137259841	-0.00360223650932312	-0.00230353930965066	0.00159255252219737
65	111.827575683594	-18.3814373016357	-5.78536653518677	0.00159255252219737	0.00289124972186983	-0.00295288790948689	0.00126787810586393
66	111.17822265625	-19.0307846069336	-5.3957576751709	0.013930176384747	-0.00619963090866804	0.00483929552137852	-0.00392691092565656
67	109.879524230957	-17.407413482666	-5.72043180465698	0.00354059832170606	-0.00782300252467394	-0.00230353930965066	-0.0165892094373703
68	109.230178833008	-17.7320880889893	-5.46069240570068	0.000293855206109583	-0.00490093370899558	0.0145795252174139	-0.0260047651827335
69	112.476921081543	-19.0307846069336	-5.26588773727417	0.0113327819854021	-0.0435371771454811	0.00970941036939621	-0.0224333461374044
70	108.580833435059	-17.0827388763428	-5.46069240570068	0.0126314787194133	-0.021459324285388	0.0100340843200684	-0.0104203969240189
71	110.528877258301	-16.7580642700195	-5.59056186676025	0.00808603875339031	-0.00490093370899558	0.00743668992072344	-0.0172385573387146
72	111.827575683594	-18.0567626953125	-5.46069240570068	0.00516396993771195	0.000943203864153475	-0.0026282137259841	-0.00717365415766835
73	112.476921081543	-17.407413482666	-5.6554970741272	-0.000680167751852423	-0.00327756232582033	-0.00555028254166245	-0.00879702530801296
74	111.17822265625	-17.0827388763428	-5.59056186676025	0.0278911720961332	-0.0169138833880424	-0.00360223650932312	-0.00814767740666866
75	110.528877258301	-17.7320880889893	-5.59056186676025	-0.0143164889886975	-0.0026282137259841	-0.0123684434220195	-0.00132951640989631
76	107.282135009766	-15.7840414047241	-5.6554970741272	-0.00230353930965066	0.00159255252219737	0.00548864435404539	-0.00522560812532902
77	107.282135009766	-16.7580642700195	-5.33082246780396	-0.0201606266200542	0.00354059832170606	-0.00684897974133492	-0.00490093370899558
78	109.230178833008	-17.0827388763428	-5.9152364730835	-0.0162645354866982	0.0142548503354192	-0.0204853005707264	0.0269171483814716
79	107.931480407715	-17.0827388763428	-5.6554970741272	-0.00814767740666866	0.000618529506027699	-0.0182125810533762	0.00613799272105098
80	109.879524230957	-17.7320880889893	-5.6554970741272	-0.00360223650932312	0.00970941036939621	-0.0146411629393697	0.0188002903014421
81	110.528877258301	-16.7580642700195	-5.78536653518677	-0.00327756232582033	0.00808603875339031	0.00159255252219737	0.00581331877037883
82	109.879524230957	-16.7580642700195	-6.17497587203979	-0.0026282137259841	0.00256657530553639	-0.00197886489331722	0.000293855206109583
83	108.580833435059	-16.7580642700195	-5.6554970741272	0.00289124972186983	-0.00392691092565656	-0.00457625929266214	-0.000680167751852423
84	111.17822265625	-16.7580642700195	-6.36978054046631	-3.08191010844894e-05	-0.00490093370899558	0.00256657530553639	-0.00295288790948689
85	110.528877258301	-17.407413482666	-6.49965000152588	0.00483929552137852	0.0022419011220336	-0.00197886489331722	-0.00327756232582033
86	111.17822265625	-17.407413482666	-6.36978054046631	-3.08191010844894e-05	0.00483929552137852	0.000943203864153475	-0.0136671401560307
87	109.879524230957	-17.0827388763428	-6.23991060256958	0.0155535480007529	-0.00555028254166245	0.0136055024340749	-0.0117190945893526
88	110.528877258301	-16.4333896636963	-6.23991060256958	0.00418994715437293	-0.0188619289547205	0.0152288740500808	-0.0247060675173998
89	111.17822265625	-17.407413482666	-5.52562713623047	0.00938473641872406	-0.0172385573387146	0.0246444288641214	-0.0204853005707264
90	109.879524230957	-16.7580642700195	-5.52562713623047	0.0106834331527352	-0.00652430532500148	0.01847561635077	-0.00619963090866804
91	110.528877258301	-17.407413482666	-5.6554970741272	0.00873538758605719	0.000618529506027699	0.0100340843200684	-0.0100957229733467
92	111.17822265625	-18.0567626953125	-5.72043180465698	0.00841071270406246	-0.0113944197073579	0.00678734155371785	-0.00555028254166245
93	113.126274108887	-18.0567626953125	-5.72043180465698	-0.00132951640989631	-0.00652430532500148	-0.00165419070981443	-0.00814767740666866
94	111.827575683594	-18.3814373016357	-5.26588773727417	0.00289124972186983	-0.0143164889886975	-0.0107450718060136	-0.00230353930965066
95	112.476921081543	-18.7061100006104	-5.20095300674438	0.0158782228827477	-0.00749832857400179	-0.0026282137259841	0.000618529506027699
96	110.528877258301	-18.7061100006104	-5.26588773727417	0.0136055024340749	0.00418994715437293	-0.000680167751852423	0.00386527273803949
97	110.528877258301	-17.407413482666	-5.6554970741272	-3.08191010844894e-05	0.00159255252219737	-0.00944637414067984	0.0106834331527352
98	110.528877258301	-16.7580642700195	-5.9152364730835	-0.00587495695799589	0.0158782228827477	-0.0256800893694162	0.0262678004801273
99	111.827575683594	-18.3814373016357	-5.59056186676025	-0.00132951640989631	0.0132808275520802	-0.0208099745213985	0.013930176384747
100	111.17822265625	-17.407413482666	-5.72043180465698	0.00581331877037883	0.013930176384747	-0.0227580219507217	0.011982130818069
101	109.879524230957	-16.7580642700195	-5.3957576751709	-0.00360223650932312	0.0106834331527352	-0.00425158534198999	0.0113327819854021
102	108.580833435059	-17.0827388763428	-5.46069240570068	-0.00814767740666866	0.00289124972186983	0.0022419011220336	0.00191722682211548
103	109.230178833008	-16.7580642700195	-5.59056186676025	-0.0100957229733467	0.00711201597005129	-0.00490093370899558	-0.000680167751852423
104	107.931480407715	-16.4333896636963	-5.72043180465698	0.000943203864153475	0.00678734155371785	-0.00457625929266214	0.0100340843200684
105	109.230178833008	-16.7580642700195	-5.6554970741272	0.00808603875339031	0.00743668992072344	-0.000355493422830477	0.00841071270406246
106	110.528877258301	-17.407413482666	-5.59056186676025	-0.017887907102704	0.00808603875339031	-0.00197886489331722	0.00776136433705688
107	109.230178833008	-17.0827388763428	-5.59056186676025	0.00256657530553639	0.000293855206109583	0.00808603875339031	-0.00555028254166245
108	108.580833435059	-17.0827388763428	-5.72043180465698	0.00646266713738441	-0.0324982516467571	0.00711201597005129	-0.0110697457566857
109	110.528877258301	-17.407413482666	-5.59056186676025	0.00354059832170606	-0.00392691092565656	0.0113327819854021	-0.00782300252467394
110	109.230178833008	-17.0827388763428	-6.30484533309937	0.00386527273803949	-0.00879702530801296	0.00613799272105098	-0.00619963090866804
111	111.827575683594	-17.7320880889893	-6.17497587203979	0.00548864435404539	0.00548864435404539	0.013930176384747	-0.00749832857400179
112	111.827575683594	-18.0567626953125	-5.59056186676025	0.00743668992072344	-0.00197886489331722	-0.00230353930965066	0.00451462110504508
113	111.17822265625	-18.0567626953125	-5.78536653518677	0.00126787810586393	-0.000355493422830477	-0.00684897974133492	0.00126787810586393
114	111.827575683594	-18.0567626953125	-5.6554970741272	-0.0139918150380254	-0.00425158534198999	-0.00587495695799589	0.0155535480007529
115	113.126274108887	-17.7320880889893	-5.26588773727417	-0.00522560812532902	0.00711201597005129	-0.00847235135734081	0.0116574559360743
116	111.827575683594	-17.7320880889893	-5.46069240570068	0.000943203864153475	0.00581331877037883	-0.00490093370899558	0.00743668992072344
117	111.827575683594	-18.0567626953125	-5.6554970741272	-0.00944637414067984	0.00581331877037883	-0.0136671401560307	0.00548864435404539
118	109.230178833008	-17.0827388763428	-6.04510593414307	-0.00619963090866804	0.0155535480007529	-0.0302255302667618	0.020423661917448
119	113.126274108887	-18.3814373016357	-6.17497587203979	-0.00132951640989631	0.00516396993771195	-0.0227580219507217	0.0217223595827818
120	109.879524230957	-17.0827388763428	-6.30484533309937	-0.000680167751852423	0.011982130818069	-0.0133424662053585	0.0152288740500808
121	109.230178833008	-17.0827388763428	-5.46069240570068	-0.00977104809135199	0.00191722682211548	-0.00912170019000769	0.00191722682211548
122	109.230178833008	-16.7580642700195	-5.52562713623047	-0.00879702530801296	-0.00360223650932312	-0.00327756232582033	-3.08191010844894e-05
123	110.528877258301	-17.0827388763428	-5.6554970741272	-0.000355493422830477	0.00451462110504508	-0.00619963090866804	0.00646266713738441
124	110.528877258301	-17.7320880889893	-6.36978054046631	0.0022419011220336	-0.00490093370899558	0.00126787810586393	0.00451462110504508
125	109.879524230957	-18.0567626953125	-6.30484533309937	0.0165275707840919	-0.00879702530801296	-0.00457625929266214	0.00646266713738441
126	111.827575683594	-19.6801338195801	-6.30484533309937	0.0155535480007529	-0.00782300252467394	-0.00197886489331722	0.00321592413820326
127	111.17822265625	-19.3554592132568	-5.33082246780396	0.00808603875339031	-0.00814767740666866	0.00711201597005129	0.00126787810586393
128	111.17822265625	-19.6801338195801	-5.26588773727417	0.00418994715437293	-0.0195112787187099	0.0132808275520802	-0.017887907102704
129	111.17822265625	-18.0567626953125	-5.85030126571655	0.013930176384747	-0.0224333461374044	0.0210730116814375	-0.0152905117720366
130	110.528877258301	-17.7320880889893	-5.9152364730835	0.0197743140161037	-0.00457625929266214	0.00873538758605719	-0.00295288790948689
131	110.528877258301	-18.0567626953125	-5.46069240570068	0.0142548503354192	0.00289124972186983	0.0100340843200684	-0.0133424662053585
132	111.827575683594	-18.7061100006104	-5.72043180465698	0.00873538758605719	-0.00652430532500148	0.00321592413820326	-0.0026282137259841
133	109.879524230957	-17.407413482666	-5.78536653518677	-0.0208099745213985	-0.00327756232582033	0.00256657530553639	-0.0026282137259841
134	110.528877258301	-17.407413482666	-5.46069240570068	0.0126314787194133	-0.00944637414067984	-0.00197886489331722	-0.00100484199356288
135	110.528877258301	-18.7061100006104	-5.3957576751709	0.00646266713738441	-3.08191010844894e-05	-0.00522560812532902	-0.00782300252467394
136	109.230178833008	-18.3814373016357	-5.72043180465698	-0.00717365415766835	0.00743668992072344	0.00321592413820326	-0.00132951640989631
137	107.282135009766	-19.0307846069336	-5.59056186676025	-0.0100957229733467	0.01100810803473	-0.00425158534198999	0.011982130818069
138	107.282135009766	-17.7320880889893	-5.78536653518677	-0.0188619289547205	0.0155535480007529	-0.0266541130840778	0.0226963832974434
139	111.827575683594	-18.3814373016357	-5.3957576751709	-0.00490093370899558	0.01847561635077	-0.00977104809135199	0.0246444288641214
140	108.580833435059	-17.0827388763428	-5.52562713623047	-0.00782300252467394	0.00873538758605719	-0.00814767740666866	0.00938473641872406
141	112.476921081543	-17.7320880889893	-5.33082246780396	-0.000355493422830477	0.0116574559360743	-0.00490093370899558	0.0100340843200684
142	109.879524230957	-17.7320880889893	-5.46069240570068	-0.00295288790948689	0.00776136433705688	0.00581331877037883	0.00581331877037883
143	109.879524230957	-18.3814373016357	-5.78536653518677	-3.08191010844894e-05	0.00581331877037883	0.000618529506027699	0.00548864435404539
144	110.528877258301	-17.7320880889893	-5.85030126571655	-0.000355493422830477	0.000293855206109583	0.0103587592020631	-0.000680167751852423
145	110.528877258301	-17.407413482666	-5.9152364730835	0.00321592413820326	0.000943203864153475	0.00873538758605719	0.00808603875339031
146	111.827575683594	-18.3814373016357	-6.36978054046631	0.000618529506027699	0.00711201597005129	0.00289124972186983	-0.00619963090866804
147	111.17822265625	-19.0307846069336	-5.9152364730835	0.011982130818069	-0.00814767740666866	0.00711201597005129	-0.0100957229733467
148	111.827575683594	-18.3814373016357	-5.9152364730835	-0.00360223650932312	-0.0230826959013939	0.00808603875339031	-0.0198359526693821
149	109.879524230957	-17.7320880889893	-6.62951993942261	0.00938473641872406	-0.0133424662053585	0.0165275707840919	-0.0123684434220195
150	113.126274108887	-18.7061100006104	-6.49965000152588	0.0132808275520802	-0.00912170019000769	0.0145795252174139	-0.0100957229733467
151	111.17822265625	-17.407413482666	-6.43471527099609	0.00970941036939621	-0.00360223650932312	0.0152288740500808	-0.0139918150380254
152	109.879524230957	-17.7320880889893	-5.72043180465698	0.0113327819854021	0.020423661917448	0.00354059832170606	-0.00717365415766835
153	109.879524230957	-17.7320880889893	-5.3957576751709	0.00873538758605719	-0.00847235135734081	-0.00684897974133492	-3.08191010844894e-05
154	110.528877258301	-18.3814373016357	-5.33082246780396	0.00906006153672934	-0.00717365415766835	-0.00392691092565656	-0.00132951640989631
155	109.879524230957	-17.0827388763428	-5.78536653518677	0.0126314787194133	0.00126787810586393	-0.00619963090866804	-0.00295288790948689
156	110.528877258301	-18.3814373016357	-5.9152364730835	-0.00425158534198999	0.00159255252219737	-0.000680167751852423	0.00516396993771195
157	111.17822265625	-18.3814373016357	-5.98017120361328	0.00256657530553639	0.00678734155371785	-0.00555028254166245	0.000943203864153475
158	107.931480407715	-18.7061100006104	-5.6554970741272	-0.00392691092565656	0.00906006153672934	-0.0299008563160896	0.00548864435404539
159	111.827575683594	-20.3294830322266	-5.3957576751709	-0.00327756232582033	-0.00392691092565656	-0.0191866029053926	0.0188002903014421
160	111.827575683594	-19.3554592132568	-5.52562713623047	0.00451462110504508	0.00808603875339031	-0.0237320438027382	0.0171769186854362
161	110.528877258301	-18.3814373016357	-5.78536653518677	0.0022419011220336	0.00776136433705688	-0.0113944197073579	0.00906006153672934
162	108.580833435059	-18.0567626953125	-6.04510593414307	0.00776136433705688	0.00451462110504508	-0.00392691092565656	0.00418994715437293
163	110.528877258301	-17.7320880889893	-5.59056186676025	0.00970941036939621	0.0106834331527352	-3.08191010844894e-05	0.00613799272105098
164	111.17822265625	-18.0567626953125	-5.26588773727417	0.00418994715437293	0.00678734155371785	-0.00652430532500148	0.00581331877037883
165	112.476921081543	-18.7061100006104	-5.26588773727417	0.00159255252219737	0.00191722682211548	-0.00132951640989631	-0.000355493422830477
166	109.230178833008	-16.7580642700195	-5.26588773727417	-0.00295288790948689	0.00711201597005129	-0.00100484199356288	-0.00392691092565656
167	107.931480407715	-17.7320880889893	-5.26588773727417	0.00906006153672934	-0.0204853005707264	0.00483929552137852	0.000293855206109583
168	109.879524230957	-18.3814373016357	-5.52562713623047	0.00191722682211548	-0.0143164889886975	0.00256657530553639	-0.0113944197073579
169	107.931480407715	-17.7320880889893	-5.6554970741272	0.000293855206109583	-0.0136671401560307	0.0152288740500808	-0.00814767740666866
170	109.879524230957	-18.3814373016357	-5.3957576751709	-0.00197886489331722	-0.0107450718060136	0.0188002903014421	-0.00522560812532902
171	109.230178833008	-18.7061100006104	-5.72043180465698	0.00711201597005129	0.00451462110504508	0.00873538758605719	0.00581331877037883
172	109.879524230957	-17.0827388763428	-5.72043180465698	-0.000680167751852423	-0.0104203969240189	-0.00230353930965066	-0.00717365415766835
173	108.580833435059	-17.407413482666	-5.26588773727417	-0.00197886489331722	-0.00782300252467394	-0.00490093370899558	-0.000355493422830477
174	110.528877258301	-17.407413482666	-5.9152364730835	0.00711201597005129	-0.00457625929266214	-0.0169138833880424	0.0132808275520802
175	111.17822265625	-17.0827388763428	-6.43471527099609	0.00451462110504508	-0.0120437685400248	-0.00230353930965066	-3.08191010844894e-05
176	111.827575683594	-18.0567626953125	-5.6554970741272	0.00581331877037883	-0.00587495695799589	-0.0123684434220195	0.00256657530553639
177	111.827575683594	-18.0567626953125	-5.98017120361328	-0.00782300252467394	0.00938473641872406	-0.00749832857400179	0.00776136433705688
178	112.476921081543	-18.3814373016357	-5.6554970741272	-0.00295288790948689	0.0171769186854362	-0.0367190167307854	0.0165275707840919
179	110.528877258301	-16.7580642700195	-5.78536653518677	0.00354059832170606	0.0126314787194133	-0.0195112787187099	0.0233457311987877
180	112.476921081543	-18.3814373016357	-6.17497587203979	-0.000355493422830477	0.00808603875339031	-0.0146411629393697	0.0149041991680861
181	111.827575683594	-18.3814373016357	-6.49965000152588	0.0022419011220336	0.00678734155371785	-0.00619963090866804	0.00646266713738441
182	108.580833435059	-17.7320880889893	-6.56458520889282	-0.00879702530801296	0.00386527273803949	-0.00684897974133492	0.00256657530553639
183	111.17822265625	-17.407413482666	-6.43471527099609	0.00808603875339031	-0.000355493422830477	-0.00717365415766835	0.000293855206109583
184	109.879524230957	-17.0827388763428	-5.78536653518677	-0.00490093370899558	0.000618529506027699	-0.00360223650932312	0.00516396993771195
185	112.476921081543	-18.3814373016357	-5.26588773727417	-0.00360223650932312	-0.0026282137259841	0.000618529506027699	-0.000355493422830477
186	110.528877258301	-18.0567626953125	-5.26588773727417	0.000293855206109583	0.00548864435404539	0.013930176384747	-0.00360223650932312
187	111.827575683594	-17.407413482666	-5.85030126571655	-0.00879702530801296	-0.00295288790948689	0.00451462110504508	-0.0126931173726916
188	110.528877258301	-18.0567626953125	-5.46069240570068	0.0103587592020631	-0.028926832601428	0.0106834331527352	-0.023407369852066
189	109.879524230957	-18.0567626953125	-5.46069240570068	-0.017887907102704	-0.0247060675173998	0.00970941036939621	-0.0221086721867323
190	111.17822265625	-19.6801338195801	-5.52562713623047	0.00938473641872406	-0.0120437685400248	0.0132808275520802	-0.0273034609854221
191	110.528877258301	-19.0307846069336	-5.6554970741272	-0.00392691092565656	-0.00327756232582033	0.00256657530553639	-0.00944637414067984
192	109.230178833008	-18.0567626953125	-5.46069240570068	-0.0123684434220195	-0.00392691092565656	-0.00327756232582033	-0.0156151866540313
193	109.879524230957	-18.3814373016357	-5.59056186676025	0.00678734155371785	-0.000355493422830477	-0.0139918150380254	-0.0120437685400248
194	109.879524230957	-17.0827388763428	-5.78536653518677	-0.0107450718060136	-0.00132951640989631	-0.0100957229733467	-0.00132951640989631
195	109.230178833008	-16.7580642700195	-5.9152364730835	0.00256657530553639	0.00516396993771195	-0.00847235135734081	-0.0117190945893526
196	111.17822265625	-17.7320880889893	-5.59056186676025	0.000618529506027699	0.00938473641872406	0.00191722682211548	-0.00522560812532902
197	109.879524230957	-16.7580642700195	-5.72043180465698	-0.00977104809135199	0.0132808275520802	-0.0159398596733809	-0.00327756232582033
198	109.879524230957	-18.0567626953125	-5.13601779937744	-0.0133424662053585	0.0113327819854021	-0.0350956469774246	0.013930176384747
199	107.282135009766	-16.4333896636963	-5.52562713623047	-0.0130177913233638	0.0103587592020631	-0.0198359526693821	0.0171769186854362
200	108.580833435059	-18.0567626953125	-5.33082246780396	-0.00879702530801296	0.0197743140161037	-0.0120437685400248	0.00873538758605719
201	108.580833435059	-18.0567626953125	-5.46069240570068	-0.00912170019000769	0.0126314787194133	-0.00165419070981443	-3.08191010844894e-05
202	106.632781982422	-16.4333896636963	-5.6554970741272	-0.00619963090866804	0.0142548503354192	-0.000680167751852423	-0.00457625929266214
203	107.282135009766	-17.0827388763428	-5.78536653518677	-0.00684897974133492	0.00191722682211548	-0.00749832857400179	-0.00457625929266214
204	108.580833435059	-17.0827388763428	-5.72043180465698	-0.00490093370899558	0.00906006153672934	-0.00944637414067984	0.00418994715437293
205	111.17822265625	-18.3814373016357	-5.3957576751709	0.00451462110504508	0.00516396993771195	0.000293855206109583	0.0022419011220336
206	111.17822265625	-17.7320880889893	-6.11004114151001	0.00970941036939621	0.00548864435404539	0.00548864435404539	0.00451462110504508
207	110.528877258301	-17.407413482666	-5.9152364730835	0.0106834331527352	0.00256657530553639	0.00646266713738441	-0.00457625929266214
208	111.17822265625	-17.0827388763428	-6.36978054046631	0.0197743140161037	-0.0130177913233638	0.0149041991680861	-0.017887907102704
209	110.528877258301	-17.0827388763428	-6.30484533309937	0.00613799272105098	-0.017887907102704	0.00808603875339031	-0.00814767740666866
210	111.17822265625	-17.0827388763428	-6.17497587203979	0.0116574559360743	-0.0149658378213644	0.0162028968334198	-0.0110697457566857
211	109.230178833008	-16.7580642700195	-5.9152364730835	0.0252937767654657	0.00191722682211548	0.00289124972186983	-0.00197886489331722
212	109.230178833008	-16.4333896636963	-5.78536653518677	0.00743668992072344	0.00191722682211548	-0.000680167751852423	0.000943203864153475
213	108.580833435059	-16.7580642700195	-5.98017120361328	0.00938473641872406	0.00581331877037883	-0.00555028254166245	-0.00490093370899558
214	109.230178833008	-16.7580642700195	-6.11004114151001	0.000618529506027699	0.00191722682211548	-0.0110697457566857	0.00970941036939621
215	109.230178833008	-16.7580642700195	-5.98017120361328	0.000618529506027699	0.00126787810586393	0.00191722682211548	0.00906006153672934
216	112.476921081543	-17.7320880889893	-5.72043180465698	-0.00327756232582033	0.00613799272105098	0.00418994715437293	0.00970941036939621
217	108.580833435059	-16.1087169647217	-5.78536653518677	0.00548864435404539	0.01100810803473	-0.0026282137259841	0.0132808275520802
218	111.827575683594	-17.7320880889893	-5.26588773727417	-0.0117190945893526	0.0233457311987877	-0.0169138833880424	0.0226963832974434
219	108.580833435059	-16.7580642700195	-5.6554970741272	-0.00360223650932312	0.0168522447347641	-0.0146411629393697	0.0324366129934788
220	111.17822265625	-18.3814373016357	-5.3957576751709	-0.00360223650932312	0.00516396993771195	-0.00587495695799589	0.0175015944987535
221	110.528877258301	-18.3814373016357	-5.33082246780396	0.00451462110504508	0.00678734155371785	0.00354059832170606	-0.00684897974133492
222	109.230178833008	-18.0567626953125	-5.3957576751709	-0.00977104809135199	0.000943203864153475	-0.00132951640989631	0.00938473641872406
223	108.580833435059	-17.407413482666	-5.78536653518677	-0.00425158534198999	0.00451462110504508	0.00711201597005129	-0.0026282137259841
224	109.879524230957	-17.407413482666	-5.46069240570068	-0.0169138833880424	0.00418994715437293	0.000293855206109583	0.00808603875339031
225	109.879524230957	-18.0567626953125	-5.20095300674438	0.0113327819854021	0.00873538758605719	0.01100810803473	0.000618529506027699
226	109.879524230957	-18.0567626953125	-5.59056186676025	0.0132808275520802	0.0145795252174139	0.00321592413820326	-0.0026282137259841
227	109.230178833008	-16.7580642700195	-5.98017120361328	0.0220470335334539	0.00451462110504508	0.00906006153672934	-0.00814767740666866
228	110.528877258301	-17.0827388763428	-5.78536653518677	0.0162028968334198	-0.0195112787187099	0.0223717093467712	-0.0156151866540313
229	108.580833435059	-16.7580642700195	-5.52562713623047	0.00321592413820326	-0.00814767740666866	0.0162028968334198	-0.0143164889886975
230	108.580833435059	-17.407413482666	-5.52562713623047	0.00743668992072344	-3.08191010844894e-05	0.01847561635077	-0.0104203969240189
231	107.282135009766	-16.4333896636963	-5.20095300674438	0.00613799272105098	0.0100340843200684	0.00970941036939621	-0.0117190945893526
232	105.334083557129	-16.1087169647217	-5.72043180465698	0.00126787810586393	0.0106834331527352	0.000293855206109583	-0.00490093370899558
233	105.983436584473	-16.7580642700195	-5.59056186676025	0.00191722682211548	0.000618529506027699	-0.00295288790948689	-0.00230353930965066
234	107.931480407715	-16.7580642700195	-5.72043180465698	-0.0149658378213644	0.00548864435404539	-0.00360223650932312	-0.00360223650932312
235	107.282135009766	-16.4333896636963	-5.46069240570068	0.00256657530553639	0.00808603875339031	-0.00425158534198999	-0.00425158534198999
236	108.580833435059	-16.4333896636963	-5.85030126571655	0.0103587592020631	0.00418994715437293	-0.00230353930965066	-0.00944637414067984
237	109.230178833008	-16.4333896636963	-6.11004114151001	-0.00782300252467394	0.0213976856321096	-0.00977104809135199	-0.00197886489331722
238	110.528877258301	-17.7320880889893	-5.98017120361328	-0.0110697457566857	0.0207483377307653	-0.0175632312893867	0.0152288740500808
239	108.580833435059	-16.4333896636963	-6.36978054046631	-0.0110697457566857	0.0149041991680861	-0.0337969474494457	0.0162028968334198
240	111.17822265625	-17.407413482666	-5.9152364730835	0.00354059832170606	0.01847561635077	-0.0204853005707264	0.01100810803473
241	109.230178833008	-15.7840414047241	-6.62951993942261	-0.00749832857400179	0.0152288740500808	-0.0169138833880424	0.00321592413820326
242	109.230178833008	-16.7580642700195	-6.56458520889282	-0.0117190945893526	0.00418994715437293	-0.00652430532500148	-0.00457625929266214
243	109.879524230957	-15.7840414047241	-6.30484533309937	-0.00782300252467394	0.00159255252219737	-0.0113944197073579	-0.00392691092565656
244	108.580833435059	-16.4333896636963	-5.59056186676025	-0.00360223650932312	0.00451462110504508	0.000293855206109583	0.00548864435404539
245	111.17822265625	-17.0827388763428	-5.9152364730835	-0.00425158534198999	0.00711201597005129	-0.00100484199356288	-0.00392691092565656
246	111.827575683594	-17.7320880889893	-5.52562713623047	-0.000355493422830477	0.000943203864153475	0.00548864435404539	-0.00392691092565656
247	108.580833435059	-16.7580642700195	-5.9152364730835	0.00191722682211548	0.000618529506027699	0.00581331877037883	-0.00619963090866804
248	109.230178833008	-17.0827388763428	-5.78536653518677	0.00841071270406246	-0.0230826959013939	0.0132808275520802	-0.0260047651827335
249	111.17822265625	-18.3814373016357	-5.46069240570068	0.00841071270406246	-0.0123684434220195	0.00808603875339031	-0.0110697457566857
250	110.528877258301	-17.407413482666	-5.59056186676025	0.00906006153672934	-3.08191010844894e-05	0.0136055024340749	-0.0120437685400248
251	109.879524230957	-17.7320880889893	-5.52562713623047	0.0207483377307653	-0.00944637414067984	0.0022419011220336	-3.08191010844894e-05
252	109.230178833008	-18.3814373016357	-5.6554970741272	0.00970941036939621	-0.0100957229733467	-0.00392691092565656	-0.00425158534198999
253	109.879524230957	-18.7061100006104	-5.6554970741272	0.01100810803473	-0.00684897974133492	-0.00619963090866804	-0.00100484199356288
254	109.879524230957	-18.0567626953125	-5.6554970741272	0.0152288740500808	-0.0136671401560307	0.000293855206109583	0.000618529506027699
255	110.528877258301	-17.407413482666	-5.46069240570068	0.0022419011220336	0.00613799272105098	0.00548864435404539	0.00418994715437293
256	108.580833435059	-16.7580642700195	-5.6554970741272	0.0246444288641214	0.0103587592020631	0.00126787810586393	-0.00522560812532902
257	108.580833435059	-16.7580642700195	-5.3957576751709	0.00581331877037883	0.0197743140161037	-0.00879702530801296	0.00613799272105098
258	110.528877258301	-17.0827388763428	-5.85030126571655	-0.0165892094373703	0.0181509424000978	-0.0169138833880424	0.01847561635077
259	107.931480407715	-17.0827388763428	-5.78536653518677	-0.0100957229733467	0.0113327819854021	-0.017887907102704	0.0226963832974434
260	110.528877258301	-17.7320880889893	-5.6554970741272	-0.00230353930965066	0.013930176384747	-0.00749832857400179	0.00743668992072344
261	108.580833435059	-17.0827388763428	-5.85030126571655	-0.00944637414067984	0.00906006153672934	-0.00555028254166245	0.01100810803473
262	107.282135009766	-17.0827388763428	-5.72043180465698	-0.0139918150380254	0.00126787810586393	0.00256657530553639	0.000618529506027699
263	106.632781982422	-16.1087169647217	-5.20095300674438	-0.00847235135734081	0.0022419011220336	-0.00749832857400179	0.00451462110504508
264	107.931480407715	-17.0827388763428	-5.78536653518677	-0.017887907102704	0.00646266713738441	0.00289124972186983	0.012956153601408
265	109.879524230957	-16.7580642700195	-5.98017120361328	-0.00555028254166245	0.00354059832170606	0.000618529506027699	0.00256657530553639
266	110.528877258301	-18.0567626953125	-5.59056186676025	0.0158782228827477	0.0116574559360743	0.0100340843200684	-0.00522560812532902
267	109.230178833008	-17.0827388763428	-5.9152364730835	0.00451462110504508	-0.0113944197073579	-0.00100484199356288	-0.0126931173726916
268	108.580833435059	-16.7580642700195	-5.78536653518677	0.00808603875339031	-0.0133424662053585	0.0142548503354192	-0.0136671401560307
269	111.17822265625	-18.0567626953125	-5.3957576751709	0.0106834331527352	-0.00555028254166245	0.00678734155371785	-0.0149658378213644
270	109.879524230957	-17.0827388763428	-5.78536653518677	0.000293855206109583	-0.00230353930965066	0.0168522447347641	-0.00944637414067984
271	110.528877258301	-17.0827388763428	-6.11004114151001	0.00418994715437293	0.00386527273803949	0.00191722682211548	-0.00392691092565656
272	111.827575683594	-18.0567626953125	-5.9152364730835	-0.0130177913233638	0.00256657530553639	-0.0149658378213644	-0.00295288790948689
273	111.827575683594	-18.3814373016357	-5.85030126571655	0.0158782228827477	-0.00619963090866804	-0.0110697457566857	0.00743668992072344
274	111.17822265625	-18.0567626953125	-5.85030126571655	0.00354059832170606	-0.00327756232582033	0.00126787810586393	0.00906006153672934
275	110.528877258301	-18.3814373016357	-5.46069240570068	-0.00977104809135199	-0.000680167751852423	-0.00717365415766835	0.013930176384747
276	109.230178833008	-16.7580642700195	-5.72043180465698	-0.00100484199356288	0.00711201597005129	0.00256657530553639	-0.000355493422830477
277	109.230178833008	-17.407413482666	-5.78536653518677	-0.00230353930965066	0.0132808275520802	-0.00814767740666866	0.01847561635077
278	110.528877258301	-17.407413482666	-5.98017120361328	-0.0149658378213644	0.0158782228827477	-0.0172385573387146	0.0155535480007529
279	110.528877258301	-18.0567626953125	-5.59056186676025	0.00354059832170606	0.00873538758605719	-0.0185372550040483	0.01847561635077
280	110.528877258301	-18.3814373016357	-5.6554970741272	-0.00782300252467394	0.0116574559360743	-0.021459324285388	0.013930176384747
281	109.230178833008	-18.0567626953125	-5.59056186676025	-0.00392691092565656	0.0149041991680861	-0.000680167751852423	0.0191249661147594
282	109.879524230957	-18.0567626953125	-5.98017120361328	-0.00392691092565656	0.00678734155371785	-0.00132951640989631	-0.00230353930965066
283	109.230178833008	-18.0567626953125	-5.85030126571655	-0.00457625929266214	-0.00197886489331722	0.00126787810586393	0.00743668992072344
284	110.528877258301	-18.3814373016357	-5.9152364730835	-0.00522560812532902	-0.00132951640989631	-0.00425158534198999	0.00646266713738441
285	110.528877258301	-19.0307846069336	-5.9152364730835	-0.000355493422830477	-0.00684897974133492	0.00776136433705688	0.00646266713738441
286	111.17822265625	-18.7061100006104	-5.6554970741272	0.00678734155371785	-0.0026282137259841	0.00808603875339031	-0.00295288790948689
287	107.931480407715	-18.0567626953125	-5.52562713623047	0.0123068047687411	-0.0273034609854221	0.0103587592020631	-0.0126931173726916
288	109.230178833008	-17.407413482666	-5.52562713623047	0.00516396993771195	-0.0204853005707264	0.0132808275520802	-0.0191866029053926
289	111.17822265625	-17.7320880889893	-5.46069240570068	0.0116574559360743	-0.0195112787187099	0.0152288740500808	-0.0149658378213644
290	109.230178833008	-17.0827388763428	-5.6554970741272	0.0123068047687411	-0.0243813935667276	0.0149041991680861	-0.00717365415766835
291	109.230178833008	-18.0567626953125	-5.46069240570068	0.0123068047687411	-0.000680167751852423	0.00646266713738441	-0.0175632312893867
292	109.230178833008	-18.3814373016357	-5.59056186676025	0.012956153601408	-0.0139918150380254	0.00418994715437293	-0.0117190945893526
293	109.230178833008	-18.0567626953125	-5.59056186676025	-0.00197886489331722	-0.00717365415766835	-0.00587495695799589	-0.00977104809135199
294	109.230178833008	-18.3814373016357	-5.52562713623047	-0.00457625929266214	-0.00587495695799589	0.00289124972186983	-0.0026282137259841
295	109.230178833008	-18.0567626953125	-5.3957576751709	0.00581331877037883	0.000293855206109583	-0.00132951640989631	0.000293855206109583
296	107.931480407715	-17.407413482666	-5.9152364730835	0.0155535480007529	0.00354059832170606	0.00289124972186983	-0.00327756232582033
297	109.230178833008	-17.407413482666	-5.6554970741272	0.00386527273803949	0.0116574559360743	-0.0146411629393697	0.00646266713738441
298	109.230178833008	-16.4333896636963	-6.04510593414307	-0.0117190945893526	0.0126314787194133	-0.0260047651827335	0.000293855206109583
299	111.827575683594	-18.7061100006104	-5.52562713623047	-0.00457625929266214	0.01100810803473	-0.0208099745213985	0.0278911720961332
300	109.879524230957	-17.0827388763428	-5.9152364730835	-0.000355493422830477	0.0152288740500808	-0.0143164889886975	0.0126314787194133
301	109.230178833008	-17.407413482666	-5.59056186676025	-0.0100957229733467	0.0113327819854021	-0.0113944197073579	0.0171769186854362
302	109.879524230957	-17.407413482666	-5.59056186676025	-0.00749832857400179	0.00711201597005129	-0.00749832857400179	0.000943203864153475
303	111.17822265625	-17.407413482666	-5.9152364730835	-0.0156151866540313	0.000293855206109583	-0.00197886489331722	0.00711201597005129
304	109.230178833008	-17.407413482666	-6.30484533309937	-0.00619963090866804	0.00548864435404539	-0.00522560812532902	0.0116574559360743
305	109.879524230957	-17.407413482666	-5.98017120361328	0.0022419011220336	-0.00392691092565656	0.00678734155371785	0.00516396993771195
306	111.17822265625	-17.7320880889893	-5.98017120361328	0.00516396993771195	-0.00684897974133492	0.00711201597005129	0.00451462110504508
307	111.17822265625	-18.0567626953125	-5.52562713623047	-3.08191010844894e-05	-0.0204853005707264	0.00418994715437293	-0.00295288790948689
308	110.528877258301	-17.407413482666	-5.59056186676025	0.0116574559360743	-0.021459324285388	0.0213976856321096	-0.0133424662053585
309	111.17822265625	-18.7061100006104	-5.72043180465698	0.00548864435404539	-0.0217839982360601	0.0220470335334539	-0.0149658378213644
310	109.230178833008	-17.407413482666	-5.98017120361328	0.0236704051494598	-0.00944637414067984	0.00873538758605719	-0.00457625929266214
311	110.528877258301	-18.0567626953125	-5.52562713623047	0.0126314787194133	-0.0104203969240189	0.012956153601408	-3.08191010844894e-05
312	111.827575683594	-18.7061100006104	-5.33082246780396	0.00678734155371785	-0.00684897974133492	-0.00879702530801296	-0.00814767740666866
313	110.528877258301	-18.3814373016357	-5.33082246780396	-0.00782300252467394	-0.00847235135734081	0.00289124972186983	-0.0113944197073579
314	111.827575683594	-19.6801338195801	-5.20095300674438	0.00873538758605719	-0.0152905117720366	-0.00749832857400179	-0.00749832857400179
315	111.827575683594	-19.0307846069336	-5.46069240570068	-0.00392691092565656	-0.0133424662053585	-0.0113944197073579	-0.00684897974133492
316	110.528877258301	-18.0567626953125	-5.6554970741272	0.0155535480007529	0.00289124972186983	0.00646266713738441	-0.00197886489331722
317	109.879524230957	-18.3814373016357	-5.6554970741272	-0.0130177913233638	0.00808603875339031	-0.00814767740666866	0.000618529506027699
318	109.230178833008	-17.407413482666	-5.72043180465698	-0.0120437685400248	0.0123068047687411	-0.0211346503347158	0.0152288740500808
319	111.17822265625	-18.7061100006104	-5.98017120361328	-0.00684897974133492	0.0152288740500808	-0.0156151866540313	0.0171769186854362
320	110.528877258301	-17.407413482666	-5.6554970741272	-0.00360223650932312	0.01100810803473	-0.00912170019000769	-3.08191010844894e-05
321	110.528877258301	-17.407413482666	-5.52562713623047	-0.00425158534198999	0.00646266713738441	0.000943203864153475	0.0210730116814375
322	109.230178833008	-17.407413482666	-5.72043180465698	-0.00327756232582033	0.0113327819854021	-0.00360223650932312	0.00126787810586393
323	107.282135009766	-17.0827388763428	-5.6554970741272	-0.00392691092565656	-0.00100484199356288	0.0022419011220336	-0.00327756232582033
324	107.931480407715	-17.0827388763428	-5.9152364730835	-0.00587495695799589	0.00548864435404539	0.00126787810586393	0.00711201597005129
325	106.632781982422	-16.7580642700195	-5.72043180465698	0.00970941036939621	0.00516396993771195	-0.00230353930965066	-0.00425158534198999
326	109.879524230957	-18.0567626953125	-5.6554970741272	-0.00100484199356288	0.00548864435404539	0.00548864435404539	-0.00425158534198999
327	110.528877258301	-18.3814373016357	-5.00614833831787	0.0113327819854021	-0.00327756232582033	0.0116574559360743	-0.00847235135734081
328	108.580833435059	-17.7320880889893	-5.52562713623047	0.01100810803473	-0.0188619289547205	0.011982130818069	-0.0185372550040483
329	110.528877258301	-18.3814373016357	-5.9152364730835	0.0103587592020631	-0.0315242260694504	0.0171769186854362	-0.0110697457566857
330	110.528877258301	-17.407413482666	-5.78536653518677	0.0100340843200684	0.00321592413820326	0.0181509424000978	-0.00652430532500148
331	110.528877258301	-18.3814373016357	-5.59056186676025	0.020423661917448	0.00256657530553639	0.00516396993771195	-0.00652430532500148
332	111.827575683594	-18.3814373016357	-5.59056186676025	0.00581331877037883	0.00678734155371785	-0.00295288790948689	0.00418994715437293
333	110.528877258301	-16.7580642700195	-5.78536653518677	0.0132808275520802	0.00483929552137852	-0.00327756232582033	-0.00360223650932312
334	111.827575683594	-17.407413482666	-5.6554970741272	0.00289124972186983	0.00483929552137852	-0.00847235135734081	0.00516396993771195
335	111.827575683594	-17.7320880889893	-5.78536653518677	-0.000680167751852423	0.00743668992072344	-0.00587495695799589	-0.00295288790948689
336	113.126274108887	-18.0567626953125	-5.78536653518677	0.00354059832170606	0.00516396993771195	-0.00230353930965066	-0.00619963090866804
337	110.528877258301	-17.7320880889893	-5.78536653518677	-0.0104203969240189	0.0175015944987535	-0.0191866029053926	0.00646266713738441
338	108.580833435059	-17.407413482666	-5.72043180465698	-0.00912170019000769	0.0243197549134493	-0.0266541130840778	0.0243197549134493
339	111.827575683594	-18.7061100006104	-5.46069240570068	0.00646266713738441	0.013930176384747	-0.0263294391334057	0.00418994715437293
340	109.879524230957	-17.7320880889893	-5.59056186676025	-0.0026282137259841	0.0188002903014421	-0.02697878703475	0.00126787810586393
341	109.879524230957	-17.407413482666	-5.59056186676025	-0.000680167751852423	0.0158782228827477	-0.00814767740666866	0.00548864435404539
342	109.230178833008	-18.0567626953125	-5.6554970741272	-0.00944637414067984	0.011982130818069	-0.00782300252467394	-0.00327756232582033
343	111.17822265625	-19.0307846069336	-5.6554970741272	-0.00490093370899558	-0.00555028254166245	-0.000355493422830477	-0.00100484199356288
344	109.230178833008	-18.0567626953125	-5.72043180465698	-0.0110697457566857	-0.000355493422830477	-0.00457625929266214	0.00418994715437293
345	110.528877258301	-18.0567626953125	-5.72043180465698	-0.00814767740666866	-0.00230353930965066	-0.0100957229733467	0.00159255252219737
346	111.17822265625	-18.0567626953125	-5.59056186676025	0.0116574559360743	-0.00230353930965066	-0.00100484199356288	-0.0123684434220195
347	111.827575683594	-19.0307846069336	-5.59056186676025	0.00743668992072344	-0.017887907102704	-0.00749832857400179	-0.00814767740666866
348	109.879524230957	-18.3814373016357	-5.72043180465698	0.0106834331527352	-0.0191866029053926	0.0149041991680861	-0.0240567177534103
349	110.528877258301	-17.407413482666	-5.72043180465698	0.0171769186854362	-0.0117190945893526	0.00970941036939621	-0.0201606266200542
350	109.230178833008	-17.407413482666	-5.78536653518677	0.0116574559360743	-0.00912170019000769	0.01847561635077	-0.0182125810533762
351	109.879524230957	-18.0567626953125	-5.07108306884766	0.011982130818069	0.00354059832170606	0.0175015944987535	-0.0165892094373703
352	111.17822265625	-18.0567626953125	-5.3957576751709	0.00646266713738441	0.00418994715437293	0.00126787810586393	-0.00912170019000769
353	109.230178833008	-17.0827388763428	-5.6554970741272	-0.0133424662053585	0.00159255252219737	0.00386527273803949	-0.00912170019000769
354	109.879524230957	-17.7320880889893	-6.04510593414307	-0.00587495695799589	0.0022419011220336	-0.0026282137259841	-0.00327756232582033
355	108.580833435059	-18.0567626953125	-5.72043180465698	-0.00295288790948689	0.00386527273803949	-0.00717365415766835	-0.00717365415766835
356	109.230178833008	-18.0567626953125	-5.59056186676025	-0.00879702530801296	0.00191722682211548	-0.00684897974133492	-0.00360223650932312
357	110.528877258301	-18.0567626953125	-5.6554970741272	-0.00944637414067984	0.011982130818069	-0.0159398596733809	-0.00132951640989631
358	109.879524230957	-17.0827388763428	-5.3957576751709	-0.0130177913233638	0.0194496400654316	-0.0266541130840778	0.0334106348454952
359	110.528877258301	-18.0567626953125	-5.46069240570068	-0.0026282137259841	0.0145795252174139	-0.017887907102704	0.00289124972186983
360	109.879524230957	-17.407413482666	-5.78536653518677	0.00548864435404539	0.012956153601408	-0.0230826959013939	0.00808603875339031
361	109.230178833008	-17.7320880889893	-5.72043180465698	0.00581331877037883	0.013930176384747	-0.00717365415766835	-0.00490093370899558
362	111.827575683594	-18.0567626953125	-5.59056186676025	-0.0104203969240189	0.00159255252219737	-0.00392691092565656	-0.00652430532500148
363	111.827575683594	-18.0567626953125	-5.78536653518677	0.00191722682211548	0.00613799272105098	-0.00749832857400179	-0.0100957229733467
364	110.528877258301	-18.0567626953125	-5.72043180465698	0.00581331877037883	0.000618529506027699	-0.017887907102704	-0.000680167751852423
365	109.879524230957	-17.407413482666	-5.72043180465698	0.00418994715437293	0.00321592413820326	-0.00717365415766835	-0.00132951640989631
366	109.879524230957	-17.407413482666	-5.85030126571655	-0.000680167751852423	0.00743668992072344	-0.00684897974133492	-0.00684897974133492
367	112.476921081543	-18.0567626953125	-5.9152364730835	0.0113327819854021	-0.0130177913233638	-0.00132951640989631	-0.0143164889886975
368	111.827575683594	-18.0567626953125	-5.72043180465698	-0.00522560812532902	-0.0136671401560307	0.0168522447347641	-0.0139918150380254
369	110.528877258301	-17.407413482666	-5.78536653518677	0.00581331877037883	-0.0104203969240189	0.00711201597005129	-0.0169138833880424
370	111.17822265625	-17.7320880889893	-5.46069240570068	0.00548864435404539	-0.021459324285388	0.00451462110504508	-0.00457625929266214
371	111.17822265625	-18.7061100006104	-5.26588773727417	0.0200989879667759	-0.00652430532500148	-0.00490093370899558	0.0022419011220336
372	110.528877258301	-17.7320880889893	-5.52562713623047	0.00613799272105098	-0.00977104809135199	-0.00392691092565656	0.00256657530553639
373	109.230178833008	-18.3814373016357	-5.85030126571655	0.00581331877037883	-0.00619963090866804	-0.00652430532500148	0.00191722682211548
374	109.879524230957	-18.3814373016357	-5.98017120361328	-0.00555028254166245	-0.0188619289547205	-0.00490093370899558	0.00321592413820326
375	111.827575683594	-19.0307846069336	-5.85030126571655	0.00581331877037883	-0.0100957229733467	-0.00392691092565656	0.0152288740500808
376	111.827575683594	-19.0307846069336	-5.59056186676025	0.011982130818069	-0.000355493422830477	0.00191722682211548	0.00581331877037883
377	111.17822265625	-18.7061100006104	-5.46069240570068	-0.00684897974133492	0.0149041991680861	-0.00879702530801296	0.011982130818069
378	111.827575683594	-18.3814373016357	-5.26588773727417	-0.00814767740666866	0.0145795252174139	-0.0276281367987394	0.0252937767654657
379	109.230178833008	-17.0827388763428	-5.9152364730835	-0.0139918150380254	0.00873538758605719	-0.021459324285388	0.0243197549134493
380	110.528877258301	-17.407413482666	-6.43471527099609	-0.00847235135734081	0.00418994715437293	-0.0221086721867323	0.0217223595827818
381	111.17822265625	-17.407413482666	-5.46069240570068	-0.00327756232582033	0.00321592413820326	-0.0123684434220195	0.0175015944987535
382	109.230178833008	-18.0567626953125	-5.6554970741272	-0.00392691092565656	-0.00197886489331722	-0.00782300252467394	0.00970941036939621
383	110.528877258301	-18.0567626953125	-5.98017120361328	-0.00847235135734081	0.000943203864153475	0.0022419011220336	-0.00425158534198999
384	109.230178833008	-18.3814373016357	-5.6554970741272	-0.0123684434220195	-0.00717365415766835	0.000943203864153475	0.00743668992072344
385	107.931480407715	-18.0567626953125	-5.6554970741272	-0.00555028254166245	-0.00425158534198999	0.00711201597005129	0.00841071270406246
386	108.580833435059	-16.7580642700195	-5.85030126571655	-0.00360223650932312	-0.00230353930965066	0.0113327819854021	0.00418994715437293
387	110.528877258301	-17.407413482666	-5.85030126571655	0.00483929552137852	-0.00717365415766835	0.00451462110504508	0.000618529506027699
388	111.827575683594	-18.0567626953125	-5.6554970741272	0.00646266713738441	-0.0260047651827335	0.0155535480007529	-0.0143164889886975
389	111.827575683594	-17.0827388763428	-5.85030126571655	0.00516396993771195	-0.00230353930965066	0.0165275707840919	-0.0146411629393697
390	111.17822265625	-18.0567626953125	-5.26588773727417	0.0197743140161037	-0.0113944197073579	0.0103587592020631	-0.0191866029053926
391	111.17822265625	-17.407413482666	-5.6554970741272	0.00970941036939621	-0.00100484199356288	0.00808603875339031	-0.00522560812532902
392	109.879524230957	-16.7580642700195	-6.04510593414307	0.0100340843200684	0.000618529506027699	-0.000355493422830477	0.00191722682211548
393	110.528877258301	-17.407413482666	-6.04510593414307	0.00256657530553639	-0.00360223650932312	-0.00977104809135199	0.00418994715437293
394	111.17822265625	-17.0827388763428	-5.85030126571655	0.00938473641872406	-0.00977104809135199	-0.00977104809135199	-0.000355493422830477
395	109.879524230957	-17.0827388763428	-5.9152364730835	0.00743668992072344	0.000293855206109583	-0.00684897974133492	0.00483929552137852
396	111.17822265625	-17.7320880889893	-5.72043180465698	0.0123068047687411	0.00613799272105098	0.00678734155371785	0.00970941036939621
397	109.230178833008	-17.7320880889893	-5.33082246780396	0.00841071270406246	0.00743668992072344	-0.00490093370899558	0.00906006153672934
398	111.827575683594	-18.0567626953125	-5.46069240570068	-0.00684897974133492	0.0207483377307653	-0.0227580219507217	0.0236704051494598
399	108.580833435059	-17.407413482666	-5.59056186676025	-0.00879702530801296	0.01100810803473	-0.0188619289547205	0.01847561635077
400	109.879524230957	-18.3814373016357	-5.52562713623047	-0.000680167751852423	0.0155535480007529	-0.0149658378213644	0.0282158460468054
401	111.17822265625	-18.7061100006104	-5.6554970741272	-0.00100484199356288	0.0022419011220336	-0.00652430532500148	0.00126787810586393
402	112.476921081543	-19.6801338195801	-5.46069240570068	-0.00814767740666866	0.00321592413820326	-0.00522560812532902	0.00386527273803949
403	111.17822265625	-18.7061100006104	-5.3957576751709	-0.00100484199356288	-0.0026282137259841	-0.00295288790948689	0.00743668992072344
404	111.17822265625	-19.6801338195801	-5.3957576751709	0.0126314787194133	-0.00327756232582033	0.000618529506027699	0.00418994715437293
405	111.17822265625	-19.0307846069336	-5.72043180465698	0.0243197549134493	-0.00165419070981443	0.00159255252219737	-0.0026282137259841
406	108.580833435059	-17.407413482666	-5.78536653518677	0.00289124972186983	0.000293855206109583	0.00126787810586393	-0.000355493422830477
407	108.580833435059	-17.0827388763428	-5.9152364730835	0.00386527273803949	0.00418994715437293	0.012956153601408	-0.0107450718060136
408	111.827575683594	-18.0567626953125	-5.72043180465698	0.0123068047687411	-0.0175632312893867	0.0123068047687411	-0.00555028254166245
409	111.17822265625	-16.7580642700195	-5.13601779937744	0.0106834331527352	-0.00717365415766835	0.0223717093467712	-0.0133424662053585
410	111.17822265625	-18.3814373016357	-5.26588773727417	0.00516396993771195	-0.00490093370899558	0.0142548503354192	-0.00587495695799589
411	109.230178833008	-16.7580642700195	-5.72043180465698	0.0022419011220336	0.00581331877037883	0.0116574559360743	-0.00684897974133492
412	107.282135009766	-16.7580642700195	-5.59056186676025	-0.000680167751852423	0.0022419011220336	-0.00327756232582033	-0.00457625929266214
413	107.282135009766	-17.7320880889893	-5.72043180465698	-0.000355493422830477	0.00289124972186983	-0.00684897974133492	0.00126787810586393
414	107.282135009766	-16.1087169647217	-5.52562713623047	0.0249691028147936	-0.0104203969240189	0.00613799272105098	-0.00360223650932312
415	107.282135009766	-17.407413482666	-5.72043180465698	0.025618452578783	0.000293855206109583	-0.00392691092565656	0.00906006153672934
416	107.931480407715	-16.4333896636963	-5.46069240570068	-0.00944637414067984	0.000618529506027699	0.00581331877037883	0.00451462110504508
417	110.528877258301	-16.7580642700195	-5.6554970741272	-0.0120437685400248	0.00451462110504508	-0.00457625929266214	0.0116574559360743
418	110.528877258301	-17.7320880889893	-5.72043180465698	-0.0117190945893526	0.011982130818069	-0.0208099745213985	0.0213976856321096
419	109.879524230957	-16.7580642700195	-5.85030126571655	-0.00522560812532902	0.00516396993771195	-0.0188619289547205	0.0285405199974775
420	112.476921081543	-18.3814373016357	-6.04510593414307	-0.00230353930965066	0.01100810803473	-0.0146411629393697	0.0155535480007529
421	110.528877258301	-17.7320880889893	-5.72043180465698	0.00776136433705688	0.00808603875339031	-0.00555028254166245	-0.00327756232582033
422	112.476921081543	-18.0567626953125	-5.52562713623047	0.00354059832170606	0.00938473641872406	0.000618529506027699	0.000618529506027699
423	111.17822265625	-17.407413482666	-5.59056186676025	-0.00749832857400179	0.00483929552137852	-0.00132951640989631	0.00126787810586393
424	113.126274108887	-18.0567626953125	-5.78536653518677	-0.00652430532500148	-0.0026282137259841	0.00159255252219737	0.0100340843200684
425	111.17822265625	-17.407413482666	-5.9152364730835	0.00776136433705688	-0.00100484199356288	-0.00457625929266214	-0.00782300252467394
426	109.879524230957	-17.407413482666	-5.72043180465698	0.00483929552137852	0.0116574559360743	0.000943203864153475	-0.00425158534198999
427	109.230178833008	-16.7580642700195	-5.9152364730835	0.00711201597005129	-0.0026282137259841	0.00159255252219737	-0.00944637414067984
428	108.580833435059	-17.0827388763428	-5.72043180465698	0.00613799272105098	-0.00619963090866804	0.0191249661147594	-0.0175632312893867
429	111.17822265625	-18.0567626953125	-5.20095300674438	0.00418994715437293	-0.0149658378213644	0.0210730116814375	-0.0162645354866982
430	110.528877258301	-17.407413482666	-5.72043180465698	0.0126314787194133	-0.00555028254166245	0.0249691028147936	-0.0169138833880424
431	109.879524230957	-17.0827388763428	-5.9152364730835	0.0132808275520802	-0.00197886489331722	0.0155535480007529	-0.00912170019000769
432	110.528877258301	-18.7061100006104	-5.6554970741272	0.0116574559360743	-0.00360223650932312	0.00451462110504508	-0.0107450718060136
433	113.126274108887	-18.7061100006104	-5.46069240570068	0.0116574559360743	-0.0026282137259841	-0.00295288790948689	-0.00197886489331722
434	110.528877258301	-18.7061100006104	-5.33082246780396	-0.00165419070981443	-0.0139918150380254	0.00613799272105098	-0.00652430532500148
435	111.17822265625	-19.3554592132568	-5.07108306884766	-0.00100484199356288	0.00126787810586393	-0.00717365415766835	-0.000355493422830477
436	109.879524230957	-17.7320880889893	-5.52562713623047	-0.00782300252467394	-0.00230353930965066	0.00516396993771195	-0.00717365415766835
437	108.580833435059	-17.7320880889893	-5.9152364730835	-0.00100484199356288	0.0103587592020631	-0.0117190945893526	0.00386527273803949
438	110.528877258301	-17.7320880889893	-5.46069240570068	-0.0139918150380254	0.0175015944987535	-0.0253554154187441	0.00970941036939621
439	109.879524230957	-17.0827388763428	-5.59056186676025	-0.00295288790948689	0.0145795252174139	-0.017887907102704	0.0298392176628113
440	110.528877258301	-18.3814373016357	-5.59056186676025	0.00289124972186983	0.0158782228827477	-0.0221086721867323	0.00418994715437293
441	110.528877258301	-18.0567626953125	-5.3957576751709	-0.00619963090866804	0.0145795252174139	-0.00749832857400179	0.00289124972186983
442	110.528877258301	-18.0567626953125	-5.46069240570068	-0.00782300252467394	0.0103587592020631	-0.00132951640989631	-0.00165419070981443
443	108.580833435059	-18.0567626953125	-5.6554970741272	-0.0126931173726916	0.00776136433705688	-0.0026282137259841	-0.00197886489331722
444	109.230178833008	-18.0567626953125	-5.78536653518677	-0.0123684434220195	0.00970941036939621	-0.00327756232582033	0.00418994715437293
445	107.931480407715	-17.7320880889893	-5.52562713623047	0.00321592413820326	0.00841071270406246	0.00321592413820326	0.00354059832170606
446	109.230178833008	-18.3814373016357	-5.52562713623047	0.00548864435404539	0.0123068047687411	-0.000355493422830477	0.0022419011220336
447	107.931480407715	-17.7320880889893	-5.52562713623047	0.00613799272105098	-0.00230353930965066	0.0103587592020631	-0.00490093370899558
448	108.580833435059	-17.0827388763428	-5.3957576751709	0.00970941036939621	-0.00847235135734081	0.0132808275520802	-0.0185372550040483
449	111.17822265625	-17.7320880889893	-5.46069240570068	0.0100340843200684	-0.021459324285388	0.0220470335334539	-0.0159398596733809
450	109.879524230957	-17.407413482666	-5.85030126571655	0.0191249661147594	-0.0026282137259841	0.0158782228827477	-0.00977104809135199
451	109.230178833008	-17.7320880889893	-5.6554970741272	0.0155535480007529	0.00711201597005129	-0.00327756232582033	-0.00457625929266214
452	110.528877258301	-18.3814373016357	-5.72043180465698	0.0116574559360743	-0.00392691092565656	0.00581331877037883	-0.00327756232582033
453	111.827575683594	-18.3814373016357	-5.85030126571655	0.00743668992072344	-0.00522560812532902	-0.00522560812532902	-3.08191010844894e-05
454	112.476921081543	-18.0567626953125	-5.72043180465698	0.00873538758605719	-0.00847235135734081	-0.00814767740666866	-0.00619963090866804
455	111.827575683594	-18.0567626953125	-5.52562713623047	-0.017887907102704	0.00548864435404539	-0.00555028254166245	0.00808603875339031
456	108.580833435059	-17.407413482666	-5.72043180465698	0.0155535480007529	0.00711201597005129	-0.00295288790948689	0.00354059832170606
457	109.879524230957	-17.407413482666	-6.04510593414307	-0.00684897974133492	0.00711201597005129	-0.0130177913233638	0.00678734155371785
458	110.528877258301	-16.7580642700195	-5.9152364730835	-0.0100957229733467	0.0142548503354192	-0.0201606266200542	0.0236704051494598
459	110.528877258301	-18.0567626953125	-5.20095300674438	-0.00132951640989631	0.0100340843200684	-0.0224333461374044	0.0298392176628113
460	111.827575683594	-18.0567626953125	-5.59056186676025	0.00581331877037883	0.00711201597005129	-0.0149658378213644	0.0155535480007529
461	109.879524230957	-17.7320880889893	-5.52562713623047	-0.00295288790948689	0.00841071270406246	-0.00619963090866804	0.0259431265294552
462	109.230178833008	-17.0827388763428	-5.59056186676025	0.00970941036939621	0.00289124972186983	0.00159255252219737	0.00938473641872406
463	108.580833435059	-17.407413482666	-6.04510593414307	-0.00555028254166245	0.00126787810586393	0.0022419011220336	0.00938473641872406
464	110.528877258301	-18.7061100006104	-5.85030126571655	-0.000680167751852423	-0.00230353930965066	-0.00360223650932312	0.0175015944987535
465	109.879524230957	-19.6801338195801	-5.52562713623047	0.0155535480007529	-3.08191010844894e-05	0.00841071270406246	0.0223717093467712
466	111.827575683594	-19.3554592132568	-5.52562713623047	0.00906006153672934	0.00581331877037883	-0.00132951640989631	0.00354059832170606
467	110.528877258301	-18.7061100006104	-5.3957576751709	0.0149041991680861	-0.0169138833880424	0.0168522447347641	-0.00425158534198999
468	109.879524230957	-17.7320880889893	-5.52562713623047	0.00418994715437293	-0.023407369852066	0.011982130818069	-0.00977104809135199
469	111.17822265625	-17.7320880889893	-5.59056186676025	-0.0026282137259841	-0.0169138833880424	0.0188002903014421	-0.0117190945893526
470	109.230178833008	-17.0827388763428	-5.52562713623047	0.013930176384747	-0.00652430532500148	0.01100810803473	-0.00360223650932312
471	111.827575683594	-18.3814373016357	-5.33082246780396	0.0103587592020631	0.00289124972186983	0.0123068047687411	-0.00165419070981443
472	109.879524230957	-18.3814373016357	-5.59056186676025	0.00841071270406246	-0.00100484199356288	0.00418994715437293	0.00808603875339031
473	109.230178833008	-18.3814373016357	-5.78536653518677	0.00256657530553639	0.000293855206109583	-0.00814767740666866	0.00256657530553639
474	107.931480407715	-18.7061100006104	-5.46069240570068	-0.000355493422830477	-0.00132951640989631	0.000293855206109583	0.00548864435404539
475	107.931480407715	-18.3814373016357	-5.59056186676025	0.00613799272105098	0.00256657530553639	-0.00132951640989631	0.00613799272105098
476	108.580833435059	-17.7320880889893	-5.72043180465698	0.00126787810586393	0.00418994715437293	0.00451462110504508	0.0106834331527352
477	109.230178833008	-18.7061100006104	-5.6554970741272	-0.0195112787187099	0.0171769186854362	-0.0126931173726916	0.0197743140161037
478	107.931480407715	-17.0827388763428	-5.9152364730835	-0.0146411629393697	0.0226963832974434	-0.0273034609854221	0.013930176384747
479	111.17822265625	-18.3814373016357	-5.46069240570068	-0.0156151866540313	0.0149041991680861	-0.0250307414680719	0.0200989879667759
480	111.17822265625	-17.0827388763428	-5.6554970741272	0.00191722682211548	0.013930176384747	-0.0152905117720366	0.00711201597005129
481	110.528877258301	-17.0827388763428	-5.3957576751709	-0.00392691092565656	0.00906006153672934	-0.0146411629393697	0.0155535480007529
482	109.879524230957	-17.0827388763428	-5.98017120361328	-0.00587495695799589	0.00678734155371785	-0.000355493422830477	-0.00652430532500148
483	110.528877258301	-17.407413482666	-5.9152364730835	-0.00197886489331722	0.00938473641872406	-0.00327756232582033	0.0223717093467712
484	109.879524230957	-17.0827388763428	-6.11004114151001	0.00743668992072344	0.000618529506027699	-0.00425158534198999	0.00126787810586393
485	111.17822265625	-17.7320880889893	-5.98017120361328	0.00548864435404539	0.00548864435404539	-0.000355493422830477	0.00159255252219737
486	111.17822265625	-18.7061100006104	-5.78536653518677	0.00678734155371785	0.00321592413820326	-0.00132951640989631	-0.00197886489331722
487	111.17822265625	-18.7061100006104	-5.26588773727417	0.00776136433705688	0.00289124972186983	-0.00457625929266214	-0.0110697457566857
488	111.827575683594	-18.3814373016357	-5.85030126571655	0.0106834331527352	-0.0208099745213985	-0.00912170019000769	-0.0217839982360601
489	110.528877258301	-17.0827388763428	-6.11004114151001	-3.08191010844894e-05	-0.0221086721867323	0.0158782228827477	-0.0120437685400248
490	109.230178833008	-17.407413482666	-5.78536653518677	0.00808603875339031	-0.0123684434220195	0.0149041991680861	-0.0146411629393697
491	111.17822265625	-18.0567626953125	-5.46069240570068	0.0132808275520802	-3.08191010844894e-05	0.0106834331527352	-0.00457625929266214
492	111.17822265625	-18.3814373016357	-5.59056186676025	0.00126787810586393	-0.0123684434220195	0.00289124972186983	-0.00197886489331722
493	109.230178833008	-18.3814373016357	-5.3957576751709	0.00548864435404539	-0.0113944197073579	-3.08191010844894e-05	-0.00392691092565656
494	109.230178833008	-18.7061100006104	-5.52562713623047	-0.0123684434220195	-0.0120437685400248	-0.00782300252467394	0.00581331877037883
495	111.827575683594	-19.6801338195801	-5.9152364730835	0.00289124972186983	-0.0149658378213644	-0.00619963090866804	-0.0026282137259841
496	110.528877258301	-19.3554592132568	-5.46069240570068	-0.00132951640989631	-0.00490093370899558	0.00386527273803949	0.00354059832170606
497	110.528877258301	-19.6801338195801	-5.33082246780396	-0.0107450718060136	-0.00165419070981443	-0.00977104809135199	0.0103587592020631
498	108.580833435059	-18.0567626953125	-5.52562713623047	-0.0165892094373703	0.00483929552137852	-0.0191866029053926	0.0168522447347641
499	111.827575683594	-18.7061100006104	-5.20095300674438	-0.00717365415766835	0.00776136433705688	-0.0208099745213985	0.0181509424000978
500	107.931480407715	-17.0827388763428	-5.46069240570068	-0.0107450718060136	0.00581331877037883	-0.0130177913233638	0.0123068047687411
501	109.879524230957	-17.407413482666	-5.9152364730835	-0.00782300252467394	0.0022419011220336	-0.00977104809135199	0.00970941036939621
502	109.230178833008	-17.7320880889893	-5.78536653518677	0.0100340843200684	-0.00230353930965066	0.00321592413820326	0.000293855206109583
503	108.580833435059	-18.7061100006104	-5.3957576751709	-0.00717365415766835	-0.00457625929266214	-0.00392691092565656	-0.00652430532500148
504	107.931480407715	-17.0827388763428	-5.78536653518677	-0.00944637414067984	-0.00425158534198999	-0.000680167751852423	0.00873538758605719
505	107.282135009766	-17.407413482666	-5.6554970741272	-0.0188619289547205	-0.00522560812532902	0.000618529506027699	0.00126787810586393
506	107.931480407715	-17.0827388763428	-5.52562713623047	0.0158782228827477	-0.00717365415766835	-0.00100484199356288	-0.00392691092565656
507	110.528877258301	-18.3814373016357	-5.9152364730835	0.00678734155371785	-0.0117190945893526	0.0191249661147594	-0.0113944197073579
508	111.17822265625	-18.7061100006104	-5.85030126571655	0.012956153601408	-0.0172385573387146	0.0152288740500808	-0.0198359526693821
509	108.580833435059	-17.7320880889893	-5.9152364730835	0.00906006153672934	-0.0188619289547205	0.013930176384747	-0.0227580219507217
510	112.476921081543	-18.3814373016357	-5.52562713623047	0.0162028968334198	-0.0110697457566857	0.013930176384747	-0.00912170019000769
511	111.17822265625	-18.3814373016357	-5.78536653518677	-0.000680167751852423	-0.00100484199356288	0.00354059832170606	-0.00555028254166245
512	110.528877258301	-17.7320880889893	-5.59056186676025	-3.08191010844894e-05	-0.00132951640989631	0.00321592413820326	-0.00490093370899558
513	110.528877258301	-16.7580642700195	-6.11004114151001	0.0197743140161037	0.00191722682211548	-0.0100957229733467	-0.00977104809135199
514	109.230178833008	-17.0827388763428	-6.11004114151001	-0.00100484199356288	0.000618529506027699	-0.00684897974133492	0.00191722682211548
515	109.230178833008	-17.0827388763428	-6.30484533309937	-0.0143164889886975	0.00548864435404539	-0.00100484199356288	-0.00392691092565656
516	111.17822265625	-18.3814373016357	-5.6554970741272	0.00938473641872406	0.00548864435404539	0.00548864435404539	0.00354059832170606
517	111.17822265625	-17.7320880889893	-5.6554970741272	-0.0165892094373703	0.0175015944987535	-0.0104203969240189	0.00613799272105098
518	109.879524230957	-18.0567626953125	-5.33082246780396	-0.00717365415766835	0.01847561635077	-0.0243813935667276	0.00906006153672934
519	112.476921081543	-17.7320880889893	-5.72043180465698	-0.0123684434220195	0.0168522447347641	-0.0204853005707264	0.0103587592020631
520	109.230178833008	-17.7320880889893	-5.85030126571655	-0.00684897974133492	0.0106834331527352	-0.0217839982360601	0.00841071270406246
521	111.17822265625	-18.0567626953125	-5.6554970741272	0.00451462110504508	0.00743668992072344	-0.00847235135734081	0.00516396993771195
522	110.528877258301	-19.0307846069336	-5.46069240570068	-0.00749832857400179	0.00906006153672934	0.00516396993771195	-0.00392691092565656
523	111.17822265625	-19.6801338195801	-5.59056186676025	0.0103587592020631	0.0022419011220336	-0.00879702530801296	-3.08191010844894e-05
524	110.528877258301	-19.0307846069336	-5.33082246780396	0.00743668992072344	-0.00684897974133492	-3.08191010844894e-05	0.000618529506027699
525	110.528877258301	-18.3814373016357	-5.3957576751709	0.0155535480007529	-0.000680167751852423	0.00613799272105098	0.000943203864153475
526	109.230178833008	-17.7320880889893	-5.98017120361328	-0.0165892094373703	0.00841071270406246	0.00613799272105098	-0.00327756232582033
527	111.17822265625	-19.0307846069336	-5.78536653518677	0.00646266713738441	-0.0143164889886975	0.0100340843200684	-0.0139918150380254
528	111.827575683594	-18.3814373016357	-5.59056186676025	0.0132808275520802	-0.00814767740666866	0.020423661917448	-0.0230826959013939
529	109.230178833008	-17.0827388763428	-5.72043180465698	0.00743668992072344	-0.0139918150380254	0.012956153601408	-0.017887907102704
530	111.17822265625	-18.3814373016357	-5.46069240570068	0.0126314787194133	-0.000355493422830477	0.0194496400654316	-0.0117190945893526
531	109.230178833008	-17.0827388763428	-5.3957576751709	0.00646266713738441	0.00256657530553639	0.00646266713738441	-0.00847235135734081
532	108.580833435059	-17.407413482666	-5.78536653518677	0.00256657530553639	0.00451462110504508	-3.08191010844894e-05	-0.00132951640989631
533	107.931480407715	-18.0567626953125	-5.78536653518677	-0.00100484199356288	0.00646266713738441	-0.0026282137259841	-0.00522560812532902
534	108.580833435059	-18.0567626953125	-5.59056186676025	-0.00522560812532902	0.000618529506027699	-0.00814767740666866	-0.00100484199356288
535	105.983436584473	-17.0827388763428	-5.59056186676025	-0.00392691092565656	0.00841071270406246	-0.00782300252467394	-0.00717365415766835
536	106.632781982422	-17.0827388763428	-5.59056186676025	-0.00392691092565656	0.0103587592020631	-0.00749832857400179	0.0022419011220336
537	108.580833435059	-17.0827388763428	-5.52562713623047	-0.0221086721867323	0.0158782228827477	-0.00555028254166245	0.00808603875339031
538	108.580833435059	-17.0827388763428	-5.72043180465698	-0.00879702530801296	0.0158782228827477	-0.0311995539814234	0.0152288740500808
539	111.17822265625	-18.7061100006104	-5.3957576751709	-0.00782300252467394	0.0145795252174139	-0.0221086721867323	0.0175015944987535
540	109.879524230957	-17.0827388763428	-5.6554970741272	-0.0123684434220195	0.0142548503354192	-0.00555028254166245	0.00646266713738441
541	109.879524230957	-17.0827388763428	-5.52562713623047	-0.00587495695799589	0.0100340843200684	-0.00327756232582033	-0.00555028254166245
542	109.230178833008	-17.0827388763428	-5.78536653518677	-0.0136671401560307	0.00483929552137852	0.00516396993771195	-0.00392691092565656
543	110.528877258301	-17.407413482666	-5.59056186676025	-0.00749832857400179	0.000943203864153475	-0.00360223650932312	-0.00652430532500148
544	111.17822265625	-17.0827388763428	-5.85030126571655	-0.000680167751852423	0.00126787810586393	0.00451462110504508	-0.00165419070981443
545	112.476921081543	-18.3814373016357	-5.9152364730835	0.00743668992072344	0.00289124972186983	0.00289124972186983	-0.00879702530801296
546	110.528877258301	-16.7580642700195	-6.23991060256958	0.0132808275520802	-3.08191010844894e-05	-0.00912170019000769	-0.0139918150380254
547	109.230178833008	-17.0827388763428	-5.9152364730835	0.00646266713738441	-0.0159398596733809	0.00906006153672934	-0.0149658378213644
548	110.528877258301	-18.3814373016357	-5.59056186676025	0.0142548503354192	-0.0195112787187099	0.0168522447347641	-0.032173577696085
549	109.230178833008	-17.0827388763428	-5.52562713623047	0.00548864435404539	-0.0185372550040483	0.0126314787194133	-0.0133424662053585
550	111.17822265625	-18.0567626953125	-5.33082246780396	0.00548864435404539	-0.00360223650932312	0.00970941036939621	-0.0139918150380254
551	109.879524230957	-17.0827388763428	-5.85030126571655	0.0106834331527352	-0.000355493422830477	0.00841071270406246	-0.00295288790948689
552	109.879524230957	-17.407413482666	-5.9152364730835	0.0220470335334539	-0.0026282137259841	-0.00165419070981443	-0.00619963090866804
553	109.879524230957	-17.407413482666	-5.46069240570068	0.0158782228827477	-0.00197886489331722	-0.00197886489331722	-0.00782300252467394
554	111.17822265625	-18.3814373016357	-5.85030126571655	-0.00879702530801296	-0.0104203969240189	-0.00782300252467394	0.00126787810586393
555	109.879524230957	-18.3814373016357	-5.26588773727417	-0.00619963090866804	-0.00782300252467394	-0.00197886489331722	-0.00230353930965066
556	111.17822265625	-19.3554592132568	-5.26588773727417	-0.00230353930965066	0.00256657530553639	-0.0120437685400248	-0.00555028254166245
557	109.230178833008	-17.7320880889893	-5.9152364730835	-0.00944637414067984	0.00548864435404539	-0.0139918150380254	-0.00327756232582033
558	111.17822265625	-18.7061100006104	-5.78536653518677	-0.0133424662053585	0.0100340843200684	-0.0211346503347158	0.0158782228827477
559	108.580833435059	-17.7320880889893	-5.85030126571655	-0.0104203969240189	0.0116574559360743	-0.0169138833880424	0.0181509424000978
560	111.17822265625	-19.0307846069336	-5.46069240570068	0.00321592413820326	0.00678734155371785	-0.0104203969240189	0.0136055024340749
561	109.879524230957	-17.407413482666	-5.46069240570068	-0.00652430532500148	0.0149041991680861	-0.0152905117720366	-0.00132951640989631
562	109.230178833008	-17.407413482666	-5.20095300674438	-0.0104203969240189	0.00841071270406246	-0.0185372550040483	0.00711201597005129
563	109.230178833008	-17.407413482666	-5.72043180465698	-0.0100957229733467	0.00516396993771195	-0.0156151866540313	-0.0026282137259841
564	106.632781982422	-17.407413482666	-5.9152364730835	0.00354059832170606	0.000943203864153475	-0.0156151866540313	0.00191722682211548
565	109.230178833008	-17.7320880889893	-5.85030126571655	0.00808603875339031	-0.00230353930965066	-0.0172385573387146	0.00451462110504508
566	108.580833435059	-18.3814373016357	-5.6554970741272	-0.00132951640989631	0.0022419011220336	-0.0136671401560307	0.000293855206109583
567	107.282135009766	-17.7320880889893	-5.59056186676025	0.00418994715437293	-0.0139918150380254	-0.0221086721867323	-0.0117190945893526
568	108.580833435059	-17.407413482666	-5.59056186676025	0.00841071270406246	-0.0162645354866982	-0.0104203969240189	-0.0273034609854221
569	108.580833435059	-18.3814373016357	-5.13601779937744	0.0106834331527352	-0.00944637414067984	-0.0156151866540313	-0.0110697457566857
570	111.17822265625	-18.3814373016357	-5.3957576751709	0.0168522447347641	-0.0146411629393697	-0.00944637414067984	-0.023407369852066
571	109.230178833008	-17.7320880889893	-5.59056186676025	0.0126314787194133	-0.0149658378213644	-0.0156151866540313	-0.0126931173726916
572	111.17822265625	-17.7320880889893	-5.78536653518677	0.00418994715437293	0.00354059832170606	-0.0130177913233638	-0.0120437685400248
573	110.528877258301	-17.7320880889893	-5.6554970741272	0.0142548503354192	-0.00652430532500148	-0.0133424662053585	-0.00814767740666866
574	111.17822265625	-17.407413482666	-5.85030126571655	0.00386527273803949	-0.00197886489331722	-0.0136671401560307	-0.00652430532500148
575	108.580833435059	-17.407413482666	-5.59056186676025	0.00808603875339031	0.00191722682211548	-0.00912170019000769	-0.00944637414067984
576	113.126274108887	-19.0307846069336	-6.04510593414307	-0.00392691092565656	0.00256657530553639	-0.0146411629393697	-0.0113944197073579
577	109.879524230957	-17.407413482666	-6.17497587203979	-0.00327756232582033	0.0116574559360743	-0.0221086721867323	-0.00944637414067984
578	109.879524230957	-18.0567626953125	-5.85030126571655	-0.00944637414067984	0.0191249661147594	-0.0117190945893526	0.0116574559360743
579	109.879524230957	-18.3814373016357	-5.6554970741272	0.0022419011220336	0.0155535480007529	-0.0113944197073579	0.000618529506027699
580	111.17822265625	-19.0307846069336	-5.46069240570068	-0.00847235135734081	0.00970941036939621	-0.00814767740666866	0.00970941036939621
581	110.528877258301	-18.0567626953125	-5.52562713623047	-0.0136671401560307	0.0181509424000978	-0.00879702530801296	0.000618529506027699
582	109.879524230957	-18.3814373016357	-6.17497587203979	-0.00490093370899558	0.000943203864153475	-0.0123684434220195	-0.00425158534198999
583	109.879524230957	-18.3814373016357	-6.04510593414307	-0.00132951640989631	0.00516396993771195	-0.00717365415766835	-3.08191010844894e-05
584	109.879524230957	-18.3814373016357	-5.72043180465698	-0.00165419070981443	-0.000680167751852423	-0.00717365415766835	0.00938473641872406
585	111.17822265625	-19.3554592132568	-5.72043180465698	0.0282158460468054	-0.0123684434220195	-0.00684897974133492	0.00191722682211548
586	112.476921081543	-19.6801338195801	-5.98017120361328	0.00159255252219737	-3.08191010844894e-05	-0.00392691092565656	-0.00912170019000769
587	111.17822265625	-19.0307846069336	-5.3957576751709	0.0106834331527352	-0.0230826959013939	-0.0139918150380254	-0.00944637414067984
588	110.528877258301	-18.3814373016357	-5.72043180465698	0.00808603875339031	-0.0347709693014622	-0.00782300252467394	-0.0221086721867323
589	111.827575683594	-19.0307846069336	-5.52562713623047	0.0165275707840919	-0.00457625929266214	-0.00619963090866804	-0.00619963090866804
590	111.17822265625	-17.407413482666	-5.85030126571655	0.00321592413820326	-0.00522560812532902	-0.0100957229733467	-0.0100957229733467
591	110.528877258301	-18.0567626953125	-5.72043180465698	0.01100810803473	-0.00100484199356288	-0.00814767740666866	-0.0123684434220195
592	110.528877258301	-19.0307846069336	-5.59056186676025	0.01100810803473	-0.00230353930965066	-0.0126931173726916	-0.00165419070981443
593	110.528877258301	-19.0307846069336	-5.3957576751709	-0.00555028254166245	0.00159255252219737	-3.08191010844894e-05	-0.00684897974133492
594	109.230178833008	-19.0307846069336	-5.3957576751709	0.00548864435404539	0.000943203864153475	-0.00652430532500148	-0.00230353930965066
595	106.632781982422	-17.7320880889893	-5.98017120361328	-0.00327756232582033	0.00289124972186983	-0.00782300252467394	0.00743668992072344
596	107.931480407715	-17.7320880889893	-5.78536653518677	0.00678734155371785	0.00938473641872406	-0.00327756232582033	-0.00295288790948689
597	107.282135009766	-17.407413482666	-5.85030126571655	-0.0104203969240189	0.0197743140161037	-0.0107450718060136	0.00191722682211548
598	110.528877258301	-17.7320880889893	-5.72043180465698	-0.0211346503347158	0.0226963832974434	-0.00912170019000769	0.0100340843200684
599	111.17822265625	-18.3814373016357	-5.33082246780396	0.0149041991680861	0.01847561635077	-0.00944637414067984	0.0158782228827477
600	111.827575683594	-18.7061100006104	-5.20095300674438	-0.00879702530801296	0.00808603875339031	-0.00782300252467394	0.01100810803473
601	111.17822265625	-17.407413482666	-5.9152364730835	-0.000355493422830477	0.012956153601408	-3.08191010844894e-05	0.00159255252219737
602	109.879524230957	-17.7320880889893	-5.98017120361328	-0.0120437685400248	0.0106834331527352	-0.00555028254166245	-0.00132951640989631
603	110.528877258301	-17.7320880889893	-6.04510593414307	-0.0104203969240189	0.00646266713738441	-0.000355493422830477	-0.00295288790948689
604	110.528877258301	-17.7320880889893	-6.04510593414307	-0.00717365415766835	0.00646266713738441	0.00451462110504508	0.00776136433705688
605	112.476921081543	-18.7061100006104	-5.9152364730835	0.00289124972186983	0.00711201597005129	0.00548864435404539	0.00873538758605719
606	111.827575683594	-19.0307846069336	-5.6554970741272	0.0100340843200684	-0.00165419070981443	0.00289124972186983	0.00126787810586393
607	110.528877258301	-18.0567626953125	-5.52562713623047	0.00711201597005129	0.00581331877037883	0.00354059832170606	-0.0113944197073579
608	109.879524230957	-17.407413482666	-5.6554970741272	0.00776136433705688	-0.0198359526693821	0.0269171483814716	-0.00749832857400179
609	113.126274108887	-19.0307846069336	-5.33082246780396	0.00354059832170606	-0.017887907102704	0.0155535480007529	-0.00327756232582033
610	109.879524230957	-17.407413482666	-5.85030126571655	0.00321592413820326	-0.0169138833880424	0.0301638916134834	-0.00847235135734081
611	109.879524230957	-18.0567626953125	-5.72043180465698	0.0142548503354192	0.000618529506027699	0.0249691028147936	-0.000680167751852423
612	111.827575683594	-19.0307846069336	-5.07108306884766	0.00938473641872406	-0.00814767740666866	0.0265924744307995	0.00159255252219737
613	112.476921081543	-19.6801338195801	-5.33082246780396	0.00483929552137852	-0.0139918150380254	0.029189869761467	0.00321592413820326
614	111.827575683594	-20.0048084259033	-5.72043180465698	-0.0100957229733467	-0.0146411629393697	0.00516396993771195	0.0022419011220336
615	110.528877258301	-19.3554592132568	-5.72043180465698	0.00613799272105098	-0.00944637414067984	0.0022419011220336	0.00289124972186983
616	111.827575683594	-18.7061100006104	-5.85030126571655	0.00581331877037883	0.00516396993771195	0.00808603875339031	-0.00230353930965066
617	109.879524230957	-18.3814373016357	-5.78536653518677	-0.0130177913233638	-0.000355493422830477	-0.0104203969240189	0.00483929552137852
618	111.827575683594	-18.3814373016357	-5.6554970741272	-0.0120437685400248	0.0175015944987535	-0.0159398596733809	-0.00132951640989631
619	111.17822265625	-18.0567626953125	-5.3957576751709	-0.00555028254166245	0.00938473641872406	-0.0120437685400248	0.0142548503354192
620	111.827575683594	-18.7061100006104	-6.17497587203979	-0.00230353930965066	0.00938473641872406	-0.0100957229733467	0.0126314787194133
621	109.230178833008	-16.7580642700195	-5.98017120361328	0.00256657530553639	0.0165275707840919	-0.000680167751852423	0.00483929552137852
622	107.931480407715	-17.7320880889893	-5.85030126571655	-0.0107450718060136	0.00873538758605719	-0.0146411629393697	-0.000355493422830477
623	107.282135009766	-17.7320880889893	-5.72043180465698	-0.00165419070981443	0.00126787810586393	-0.00717365415766835	0.00970941036939621
624	107.282135009766	-17.7320880889893	-5.59056186676025	-0.0149658378213644	0.01100810803473	-0.000355493422830477	0.013930176384747
625	107.282135009766	-18.3814373016357	-5.26588773727417	-3.08191010844894e-05	0.0136055024340749	0.000943203864153475	0.00743668992072344
626	109.230178833008	-19.0307846069336	-5.52562713623047	0.00646266713738441	0.0106834331527352	-0.00132951640989631	0.00711201597005129
627	108.580833435059	-18.3814373016357	-5.59056186676025	0.01100810803473	0.000293855206109583	0.00873538758605719	0.00354059832170606
628	108.580833435059	-17.7320880889893	-5.72043180465698	0.00678734155371785	-0.0273034609854221	0.0285405199974775	-0.0130177913233638
629	111.827575683594	-18.7061100006104	-5.59056186676025	0.00646266713738441	-0.00619963090866804	0.0246444288641214	-0.00977104809135199
630	110.528877258301	-17.407413482666	-5.72043180465698	0.0116574559360743	-0.00684897974133492	0.0191249661147594	-0.00619963090866804
631	110.528877258301	-17.7320880889893	-5.33082246780396	0.01100810803473	0.000293855206109583	-3.08191010844894e-05	0.00289124972186983
632	111.827575683594	-18.3814373016357	-5.46069240570068	0.000618529506027699	0.000618529506027699	-0.00132951640989631	-0.00392691092565656
633	111.827575683594	-18.7061100006104	-5.59056186676025	-0.00360223650932312	0.00256657530553639	0.00126787810586393	-3.08191010844894e-05
634	111.827575683594	-18.7061100006104	-5.78536653518677	-0.00717365415766835	-0.00392691092565656	0.00808603875339031	0.00256657530553639
635	111.17822265625	-19.0307846069336	-5.72043180465698	-0.0113944197073579	-0.00165419070981443	-0.00522560812532902	0.00483929552137852
636	109.879524230957	-18.0567626953125	-5.98017120361328	-0.00360223650932312	0.000293855206109583	0.00159255252219737	-0.00360223650932312
637	109.879524230957	-17.7320880889893	-5.6554970741272	-0.0123684434220195	0.012956153601408	-0.0113944197073579	0.00191722682211548
638	110.528877258301	-18.0567626953125	-5.52562713623047	-0.0139918150380254	0.013930176384747	-0.0217839982360601	0.0252937767654657
639	111.17822265625	-18.7061100006104	-5.33082246780396	-0.00847235135734081	0.0113327819854021	-0.0256800893694162	0.0181509424000978
640	111.827575683594	-18.7061100006104	-5.6554970741272	-0.00717365415766835	0.011982130818069	-0.00782300252467394	0.00678734155371785
641	109.879524230957	-18.0567626953125	-5.9152364730835	0.013930176384747	0.00613799272105098	-0.00132951640989631	0.00159255252219737
642	110.528877258301	-18.3814373016357	-5.59056186676025	-0.00879702530801296	0.00354059832170606	-3.08191010844894e-05	0.000293855206109583
643	109.879524230957	-18.0567626953125	-5.72043180465698	-0.00522560812532902	-0.0026282137259841	0.00256657530553639	0.00386527273803949
644	109.230178833008	-19.3554592132568	-5.33082246780396	-0.00360223650932312	-0.00944637414067984	0.00191722682211548	0.0022419011220336
645	110.528877258301	-19.6801338195801	-6.11004114151001	0.00938473641872406	-0.0120437685400248	0.00321592413820326	-0.00587495695799589
646	110.528877258301	-20.0048084259033	-5.6554970741272	0.020423661917448	-0.00587495695799589	-3.08191010844894e-05	-0.00555028254166245
647	111.17822265625	-19.3554592132568	-5.59056186676025	0.00776136433705688	-0.00749832857400179	0.00613799272105098	-0.0110697457566857
648	109.879524230957	-18.0567626953125	-5.46069240570068	0.00711201597005129	-0.0182125810533762	0.01847561635077	-0.0120437685400248
649	110.528877258301	-19.0307846069336	-5.52562713623047	-0.000680167751852423	-0.0026282137259841	0.0191249661147594	-0.00977104809135199
650	109.230178833008	-18.0567626953125	-5.52562713623047	0.00483929552137852	-0.00717365415766835	0.0123068047687411	-0.00912170019000769
651	111.827575683594	-18.3814373016357	-5.3957576751709	0.00970941036939621	0.00743668992072344	0.0155535480007529	-0.00652430532500148
652	110.528877258301	-18.7061100006104	-5.6554970741272	-3.08191010844894e-05	-0.0110697457566857	0.00938473641872406	0.000293855206109583
653	110.528877258301	-19.0307846069336	-5.6554970741272	-0.00100484199356288	-0.00165419070981443	-0.0026282137259841	-0.00782300252467394
654	109.230178833008	-18.3814373016357	-5.33082246780396	0.00256657530553639	-0.00944637414067984	0.00386527273803949	-0.00295288790948689
655	107.931480407715	-18.3814373016357	-5.46069240570068	-0.0149658378213644	-3.08191010844894e-05	-0.0133424662053585	-0.00295288790948689
656	108.580833435059	-18.3814373016357	-5.46069240570068	-0.00717365415766835	0.00256657530553639	0.000293855206109583	-0.00717365415766835
657	110.528877258301	-19.0307846069336	-5.13601779937744	0.0132808275520802	0.0103587592020631	-0.00717365415766835	0.000943203864153475
658	109.230178833008	-17.7320880889893	-5.98017120361328	-0.00587495695799589	0.0113327819854021	-0.017887907102704	-0.00944637414067984
659	111.827575683594	-19.3554592132568	-5.6554970741272	-0.0143164889886975	0.00841071270406246	-0.0221086721867323	-0.00977104809135199
660	111.17822265625	-18.7061100006104	-5.78536653518677	-0.00100484199356288	0.00613799272105098	-0.0195112787187099	-0.00717365415766835
661	108.580833435059	-17.407413482666	-5.85030126571655	0.00386527273803949	0.0123068047687411	0.00159255252219737	-0.00295288790948689
662	111.17822265625	-17.407413482666	-5.85030126571655	-0.00425158534198999	0.00938473641872406	-0.00652430532500148	-0.00230353930965066
663	110.528877258301	-17.0827388763428	-5.46069240570068	-0.00684897974133492	-0.00295288790948689	-0.00555028254166245	-0.00555028254166245
664	110.528877258301	-18.0567626953125	-5.9152364730835	-0.00100484199356288	0.00678734155371785	-0.00749832857400179	-0.00425158534198999
665	110.528877258301	-18.3814373016357	-5.98017120361328	-0.0026282137259841	0.00646266713738441	-0.00230353930965066	-0.00490093370899558
666	112.476921081543	-18.7061100006104	-5.59056186676025	0.0149041991680861	-0.00132951640989631	0.00516396993771195	-0.00360223650932312
667	111.17822265625	-17.7320880889893	-5.46069240570068	0.00613799272105098	-0.0133424662053585	0.0100340843200684	-0.00717365415766835
668	109.879524230957	-18.7061100006104	-5.3957576751709	0.00646266713738441	-0.0175632312893867	0.01847561635077	-0.00977104809135199
669	111.17822265625	-17.7320880889893	-5.3957576751709	0.0145795252174139	-0.0175632312893867	0.0142548503354192	-0.0104203969240189
670	108.580833435059	-17.7320880889893	-5.26588773727417	0.00711201597005129	-0.00912170019000769	0.0155535480007529	-0.00197886489331722
671	111.827575683594	-19.3554592132568	-5.72043180465698	0.0171769186854362	-0.00295288790948689	0.0145795252174139	-0.00587495695799589
672	111.17822265625	-19.3554592132568	-5.9152364730835	0.00548864435404539	-0.00457625929266214	-0.00814767740666866	-3.08191010844894e-05
673	110.528877258301	-18.7061100006104	-5.9152364730835	0.000943203864153475	-0.00977104809135199	-0.00490093370899558	-0.00392691092565656
674	111.17822265625	-19.3554592132568	-5.9152364730835	-0.00425158534198999	-0.00100484199356288	-0.00295288790948689	-0.00555028254166245
675	111.827575683594	-19.3554592132568	-5.59056186676025	-0.00490093370899558	-0.0100957229733467	-0.00457625929266214	0.00354059832170606
676	110.528877258301	-18.7061100006104	-5.20095300674438	-0.000355493422830477	-0.000355493422830477	0.000618529506027699	-0.000680167751852423
677	112.476921081543	-19.0307846069336	-5.59056186676025	-0.0110697457566857	0.0142548503354192	-0.00977104809135199	0.0100340843200684
678	109.230178833008	-17.407413482666	-6.04510593414307	-0.0263294391334057	0.0158782228827477	-0.0256800893694162	0.0136055024340749
679	112.476921081543	-19.0307846069336	-5.59056186676025	-0.0165892094373703	0.00906006153672934	-0.0217839982360601	0.029189869761467
680	109.879524230957	-17.407413482666	-5.85030126571655	-0.017887907102704	0.00906006153672934	-0.0113944197073579	0.000618529506027699
681	107.931480407715	-17.7320880889893	-5.72043180465698	-0.00782300252467394	0.00938473641872406	0.00126787810586393	0.00841071270406246
682	108.580833435059	-17.7320880889893	-5.26588773727417	-0.0126931173726916	0.00451462110504508	0.0149041991680861	-0.00652430532500148
683	107.282135009766	-18.3814373016357	-5.46069240570068	-0.00977104809135199	0.00159255252219737	-0.0026282137259841	0.00354059832170606
684	107.931480407715	-17.407413482666	-5.98017120361328	-0.0146411629393697	0.00354059832170606	0.0022419011220336	-0.000680167751852423
685	107.282135009766	-17.407413482666	-5.85030126571655	-0.00912170019000769	-0.00165419070981443	-0.000680167751852423	-0.00100484199356288
686	109.879524230957	-17.7320880889893	-5.9152364730835	-0.00652430532500148	-0.00295288790948689	0.00841071270406246	-0.00132951640989631
687	111.17822265625	-18.0567626953125	-5.9152364730835	0.00646266713738441	-0.00425158534198999	0.0162028968334198	-0.00197886489331722
688	111.827575683594	-18.3814373016357	-5.33082246780396	0.00581331877037883	-0.0156151866540313	0.0145795252174139	-0.000355493422830477
689	110.528877258301	-16.4333896636963	-5.6554970741272	0.00581331877037883	-0.0143164889886975	0.0194496400654316	-0.00100484199356288
690	109.879524230957	-18.7061100006104	-5.6554970741272	0.0171769186854362	0.00191722682211548	0.0178262684494257	-0.00522560812532902
691	111.17822265625	-18.3814373016357	-5.78536653518677	0.0149041991680861	-0.00360223650932312	0.0106834331527352	-0.00457625929266214
692	110.528877258301	-18.0567626953125	-5.72043180465698	0.00841071270406246	0.000293855206109583	0.00581331877037883	-0.00230353930965066
693	109.879524230957	-17.407413482666	-6.04510593414307	-0.00749832857400179	-0.00360223650932312	0.00126787810586393	0.00256657530553639
694	109.879524230957	-17.0827388763428	-5.72043180465698	0.00873538758605719	-0.00100484199356288	-0.00490093370899558	-3.08191010844894e-05
695	111.827575683594	-18.3814373016357	-5.46069240570068	-0.00295288790948689	0.00386527273803949	-0.00587495695799589	0.00483929552137852
696	111.17822265625	-17.7320880889893	-5.59056186676025	0.0132808275520802	0.0116574559360743	-0.000680167751852423	0.000293855206109583
697	111.17822265625	-18.3814373016357	-5.72043180465698	-0.00522560812532902	0.0168522447347641	-0.0146411629393697	0.00418994715437293
698	109.879524230957	-17.7320880889893	-5.33082246780396	0.00191722682211548	0.0197743140161037	-0.028926832601428	0.020423661917448
699	111.17822265625	-17.407413482666	-5.85030126571655	-0.00814767740666866	0.0132808275520802	-0.023407369852066	0.0022419011220336
700	109.230178833008	-17.407413482666	-5.46069240570068	0.0022419011220336	0.0239950809627771	-0.0204853005707264	0.00289124972186983
701	111.17822265625	-19.3554592132568	-5.13601779937744	0.00516396993771195	0.0168522447347641	-0.00295288790948689	0.0116574559360743
702	111.17822265625	-19.3554592132568	-5.52562713623047	-0.00587495695799589	0.00873538758605719	0.00159255252219737	0.00191722682211548
703	111.17822265625	-19.6801338195801	-5.59056186676025	0.0022419011220336	0.00613799272105098	-0.00652430532500148	0.00743668992072344
704	112.476921081543	-20.0048084259033	-5.59056186676025	-0.00782300252467394	0.00159255252219737	0.0022419011220336	-0.000355493422830477
705	109.879524230957	-18.7061100006104	-5.78536653518677	0.00711201597005129	0.00483929552137852	-0.00392691092565656	0.00256657530553639
706	109.230178833008	-18.0567626953125	-5.85030126571655	0.00126787810586393	-0.000355493422830477	0.00613799272105098	0.00548864435404539
707	111.17822265625	-18.3814373016357	-5.72043180465698	0.0100340843200684	-0.0100957229733467	-3.08191010844894e-05	0.00386527273803949
708	111.827575683594	-19.0307846069336	-5.33082246780396	-0.000355493422830477	-0.0198359526693821	0.0116574559360743	0.000293855206109583
709	109.879524230957	-16.7580642700195	-5.9152364730835	0.01100810803473	-0.00555028254166245	0.00678734155371785	0.000293855206109583
710	111.17822265625	-19.3554592132568	-5.6554970741272	0.00678734155371785	-0.0165892094373703	0.00386527273803949	0.00451462110504508
711	109.879524230957	-18.3814373016357	-5.72043180465698	0.00548864435404539	0.00451462110504508	0.00678734155371785	0.00743668992072344
712	107.931480407715	-18.0567626953125	-6.23991060256958	-0.00425158534198999	-0.00197886489331722	0.00256657530553639	0.00289124972186983
713	107.931480407715	-17.7320880889893	-6.23991060256958	-0.0120437685400248	-0.00490093370899558	-0.00327756232582033	0.00289124972186983
714	107.931480407715	-17.407413482666	-6.04510593414307	-0.000680167751852423	-0.0026282137259841	-0.00425158534198999	0.00483929552137852
715	107.931480407715	-19.0307846069336	-6.23991060256958	0.000618529506027699	-0.00717365415766835	-0.00847235135734081	0.0022419011220336
716	108.580833435059	-18.7061100006104	-5.6554970741272	-0.000355493422830477	0.00581331877037883	0.00581331877037883	0.00906006153672934
717	109.879524230957	-18.7061100006104	-5.6554970741272	-0.0113944197073579	0.0210730116814375	-0.0100957229733467	0.00451462110504508
718	111.17822265625	-19.3554592132568	-5.59056186676025	-0.0165892094373703	0.0194496400654316	-0.0240567177534103	0.00354059832170606
719	111.827575683594	-17.407413482666	-6.30484533309937	-0.00619963090866804	0.0116574559360743	-0.0191866029053926	0.00581331877037883
720	109.230178833008	-17.407413482666	-5.6554970741272	0.00159255252219737	0.0162028968334198	-0.0026282137259841	0.00581331877037883
721	112.476921081543	-18.7061100006104	-5.26588773727417	0.000618529506027699	0.0171769186854362	-0.00814767740666866	0.00841071270406246
722	111.827575683594	-18.7061100006104	-5.6554970741272	-0.00327756232582033	0.0126314787194133	0.000293855206109583	0.012956153601408
723	111.17822265625	-19.0307846069336	-5.59056186676025	-0.00100484199356288	0.0168522447347641	-0.00977104809135199	0.00776136433705688
724	111.17822265625	-18.3814373016357	-5.59056186676025	0.00808603875339031	0.0132808275520802	-0.000680167751852423	0.00516396993771195
725	109.230178833008	-18.7061100006104	-5.72043180465698	0.0113327819854021	0.0116574559360743	-0.00165419070981443	0.00938473641872406
726	109.230178833008	-17.7320880889893	-5.85030126571655	0.0100340843200684	0.00873538758605719	0.00970941036939621	0.00581331877037883
727	108.580833435059	-18.0567626953125	-5.59056186676025	0.00354059832170606	0.00776136433705688	0.00646266713738441	-0.00717365415766835
728	112.476921081543	-18.7061100006104	-5.72043180465698	0.011982130818069	-0.0406151078641415	0.0181509424000978	-0.00814767740666866
729	110.528877258301	-17.407413482666	-5.9152364730835	0.00938473641872406	-0.0117190945893526	0.0158782228827477	-0.00652430532500148
730	111.827575683594	-19.3554592132568	-5.6554970741272	0.0126314787194133	-0.00100484199356288	0.00776136433705688	-0.00295288790948689
731	111.17822265625	-18.0567626953125	-5.59056186676025	0.0223717093467712	0.00386527273803949	0.00516396993771195	0.00289124972186983
732	110.528877258301	-18.3814373016357	-5.52562713623047	0.00873538758605719	-0.00587495695799589	0.00321592413820326	0.00321592413820326
733	109.230178833008	-18.3814373016357	-5.26588773727417	0.00418994715437293	-0.00684897974133492	-0.00652430532500148	-0.00522560812532902
734	109.230178833008	-19.0307846069336	-5.52562713623047	0.00613799272105098	-0.0156151866540313	0.00191722682211548	0.00256657530553639
735	110.528877258301	-18.7061100006104	-5.78536653518677	-0.00360223650932312	-0.00684897974133492	-0.00684897974133492	-0.00295288790948689
736	111.827575683594	-19.6801338195801	-5.33082246780396	0.013930176384747	0.00191722682211548	-0.00230353930965066	0.00483929552137852
737	111.17822265625	-20.0048084259033	-5.59056186676025	-0.0100957229733467	0.00678734155371785	-0.0113944197073579	0.00581331877037883
738	109.879524230957	-19.0307846069336	-5.46069240570068	-0.0110697457566857	0.0188002903014421	-0.0191866029053926	0.0334106348454952
739	109.879524230957	-17.7320880889893	-6.11004114151001	-0.0172385573387146	0.0103587592020631	-0.0146411629393697	0.0314625911414623
740	108.580833435059	-17.407413482666	-5.59056186676025	0.00613799272105098	0.011982130818069	-0.0146411629393697	0.0158782228827477
741	111.17822265625	-19.0307846069336	-5.6554970741272	-0.00360223650932312	0.00613799272105098	-0.00555028254166245	0.00938473641872406
742	109.879524230957	-18.3814373016357	-5.6554970741272	-0.00912170019000769	0.00516396993771195	0.00743668992072344	0.000943203864153475
743	109.879524230957	-18.7061100006104	-5.52562713623047	-0.00392691092565656	0.00191722682211548	-0.0104203969240189	0.0213976856321096
744	107.931480407715	-18.3814373016357	-5.52562713623047	-0.00814767740666866	0.00126787810586393	0.000618529506027699	0.00970941036939621
745	107.282135009766	-19.0307846069336	-5.33082246780396	-0.0107450718060136	0.00289124972186983	0.0100340843200684	0.0022419011220336
746	107.931480407715	-17.7320880889893	-5.46069240570068	0.00613799272105098	0.00548864435404539	0.00289124972186983	0.00256657530553639
747	109.230178833008	-19.0307846069336	-5.9152364730835	0.00776136433705688	-0.0107450718060136	0.0158782228827477	-0.00522560812532902
748	111.17822265625	-18.7061100006104	-5.72043180465698	0.00938473641872406	-0.0292515084147453	0.0136055024340749	-0.0211346503347158
749	108.580833435059	-17.407413482666	-5.85030126571655	0.00711201597005129	-0.0149658378213644	0.013930176384747	-0.0165892094373703
750	110.528877258301	-18.7061100006104	-5.52562713623047	0.00646266713738441	0.00289124972186983	0.00516396993771195	-0.00684897974133492
751	112.476921081543	-19.0307846069336	-5.98017120361328	0.00743668992072344	-0.00360223650932312	0.01100810803473	-0.00717365415766835
752	112.476921081543	-18.3814373016357	-6.04510593414307	-0.000680167751852423	-0.00295288790948689	0.0022419011220336	-0.00230353930965066
753	109.230178833008	-17.7320880889893	-5.9152364730835	0.020423661917448	-0.00814767740666866	-0.0126931173726916	-0.00425158534198999
754	111.17822265625	-18.0567626953125	-6.11004114151001	0.0213976856321096	-0.0117190945893526	-0.00619963090866804	-0.00360223650932312
755	111.827575683594	-18.3814373016357	-5.85030126571655	0.0295145437121391	-0.00165419070981443	-0.00132951640989631	0.00613799272105098
756	112.476921081543	-18.7061100006104	-5.78536653518677	0.0249691028147936	0.00256657530553639	-0.00100484199356288	0.00256657530553639
757	110.528877258301	-19.0307846069336	-5.78536653518677	0.0295145437121391	0.0126314787194133	-0.0152905117720366	-0.00847235135734081
758	111.17822265625	-19.3554592132568	-5.13601779937744	-0.0130177913233638	0.0136055024340749	-0.0208099745213985	0.01847561635077
759	108.580833435059	-17.7320880889893	-5.33082246780396	-0.0175632312893867	0.00678734155371785	-0.0146411629393697	0.0168522447347641
760	109.879524230957	-18.7061100006104	-5.46069240570068	-0.00847235135734081	0.00906006153672934	-0.00977104809135199	0.0162028968334198
761	111.827575683594	-18.7061100006104	-5.3957576751709	-0.00555028254166245	0.00354059832170606	-0.00522560812532902	0.0246444288641214
762	109.879524230957	-19.0307846069336	-5.59056186676025	-0.00977104809135199	0.00321592413820326	0.00159255252219737	-0.0104203969240189
763	112.476921081543	-19.0307846069336	-5.3957576751709	-0.000680167751852423	-0.000680167751852423	0.000293855206109583	0.00906006153672934
764	109.879524230957	-19.3554592132568	-5.26588773727417	-0.00392691092565656	-0.00327756232582033	-0.00587495695799589	-0.00392691092565656
765	112.476921081543	-19.0307846069336	-5.20095300674438	0.00743668992072344	-0.00425158534198999	-0.00295288790948689	0.0100340843200684
766	108.580833435059	-18.3814373016357	-5.6554970741272	0.00548864435404539	-3.08191010844894e-05	-0.00490093370899558	-0.00360223650932312
767	110.528877258301	-19.3554592132568	-5.6554970741272	0.00841071270406246	-0.0217839982360601	0.00711201597005129	-0.0152905117720366
768	110.528877258301	-20.0048084259033	-5.59056186676025	0.00548864435404539	-0.0240567177534103	0.0220470335334539	-0.0243813935667276
769	109.230178833008	-18.7061100006104	-5.6554970741272	0.00386527273803949	-0.0266541130840778	0.0123068047687411	-0.0162645354866982
770	109.230178833008	-19.3554592132568	-5.6554970741272	-0.0139918150380254	-0.0152905117720366	0.020423661917448	-0.0136671401560307
771	111.827575683594	-19.0307846069336	-5.20095300674438	0.00613799272105098	-0.00165419070981443	0.00581331877037883	-0.00555028254166245
772	111.827575683594	-17.7320880889893	-5.59056186676025	-0.0146411629393697	-0.00847235135734081	-0.000355493422830477	-0.00587495695799589
773	109.230178833008	-17.7320880889893	-6.04510593414307	-0.00425158534198999	-0.00490093370899558	-0.00230353930965066	-0.00295288790948689
774	110.528877258301	-18.0567626953125	-5.85030126571655	-0.00652430532500148	-0.00717365415766835	-0.00100484199356288	-0.00230353930965066
775	109.879524230957	-18.7061100006104	-5.59056186676025	-0.00197886489331722	-0.00132951640989631	-0.00879702530801296	-0.00360223650932312
776	110.528877258301	-18.3814373016357	-5.59056186676025	-0.00555028254166245	0.00451462110504508	0.00841071270406246	0.00451462110504508
777	107.931480407715	-17.7320880889893	-5.6554970741272	-0.0117190945893526	0.0100340843200684	-0.00619963090866804	0.00354059832170606
778	107.931480407715	-19.0307846069336	-5.33082246780396	-0.0211346503347158	0.0168522447347641	-0.017887907102704	0.0197743140161037
779	106.632781982422	-17.407413482666	-6.49965000152588	-0.0104203969240189	0.00841071270406246	-0.0191866029053926	0.0155535480007529
780	109.879524230957	-19.0307846069336	-6.11004114151001	-0.000355493422830477	0.0116574559360743	-0.0195112787187099	0.0210730116814375
781	110.528877258301	-19.0307846069336	-6.17497587203979	-0.0113944197073579	0.00808603875339031	-0.00490093370899558	-0.00100484199356288
782	110.528877258301	-18.0567626953125	-5.85030126571655	-0.00490093370899558	0.011982130818069	0.000943203864153475	-0.00100484199356288
783	109.879524230957	-18.0567626953125	-5.6554970741272	0.0272418223321438	0.00386527273803949	-0.00165419070981443	0.00159255252219737
784	111.17822265625	-18.0567626953125	-5.46069240570068	-0.00555028254166245	0.00938473641872406	0.00126787810586393	-0.00684897974133492
785	112.476921081543	-18.7061100006104	-5.78536653518677	-3.08191010844894e-05	0.00776136433705688	-0.00782300252467394	-0.00392691092565656
786	111.17822265625	-18.7061100006104	-5.46069240570068	0.00321592413820326	0.00354059832170606	0.00256657530553639	0.00451462110504508
787	111.17822265625	-18.0567626953125	-6.04510593414307	0.012956153601408	0.0022419011220336	0.00418994715437293	-0.0113944197073579
788	110.528877258301	-18.3814373016357	-5.9152364730835	0.00678734155371785	-0.0107450718060136	0.0126314787194133	-0.0211346503347158
789	109.230178833008	-18.0567626953125	-5.9152364730835	0.00386527273803949	-0.0149658378213644	0.00841071270406246	-0.0165892094373703
790	111.17822265625	-18.3814373016357	-5.46069240570068	0.00906006153672934	-0.0120437685400248	0.0168522447347641	-0.0172385573387146
791	111.17822265625	-18.0567626953125	-5.6554970741272	-0.000680167751852423	0.00841071270406246	0.00386527273803949	-0.0107450718060136
792	107.931480407715	-17.0827388763428	-5.9152364730835	0.00938473641872406	0.00159255252219737	0.00646266713738441	-0.0224333461374044
793	109.230178833008	-17.7320880889893	-5.78536653518677	-0.00847235135734081	-0.00230353930965066	-0.00295288790948689	-0.00555028254166245
794	108.580833435059	-17.407413482666	-5.9152364730835	0.0022419011220336	-0.00457625929266214	0.00516396993771195	-0.00912170019000769
795	111.17822265625	-18.7061100006104	-5.6554970741272	-0.00295288790948689	-0.00652430532500148	0.00354059832170606	-0.00749832857400179
796	111.827575683594	-20.0048084259033	-5.33082246780396	0.0022419011220336	0.000618529506027699	0.00191722682211548	-0.00457625929266214
797	109.230178833008	-18.7061100006104	-5.6554970741272	-0.0201606266200542	0.00841071270406246	-0.0139918150380254	-0.000355493422830477
798	111.17822265625	-20.3294830322266	-5.6554970741272	-0.0152905117720366	0.0100340843200684	-0.0263294391334057	0.00873538758605719
799	109.879524230957	-18.3814373016357	-5.9152364730835	-0.0123684434220195	0.00841071270406246	-0.0221086721867323	0.00743668992072344
800	113.126274108887	-19.3554592132568	-5.6554970741272	-0.0133424662053585	0.0106834331527352	-0.0227580219507217	0.000943203864153475
801	110.528877258301	-18.3814373016357	-5.59056186676025	-0.00392691092565656	0.0175015944987535	-0.0026282137259841	-0.00749832857400179
802	109.879524230957	-17.7320880889893	-5.6554970741272	-0.00814767740666866	0.0136055024340749	0.00581331877037883	-0.00360223650932312
803	109.879524230957	-17.407413482666	-5.52562713623047	0.00841071270406246	0.00256657530553639	0.000618529506027699	-0.00912170019000769
804	110.528877258301	-18.3814373016357	-5.72043180465698	-0.00782300252467394	0.00483929552137852	-0.00165419070981443	-0.00230353930965066
805	111.17822265625	-18.7061100006104	-5.78536653518677	0.00938473641872406	0.00159255252219737	0.00386527273803949	-0.00295288790948689
806	109.230178833008	-18.7061100006104	-5.46069240570068	0.00548864435404539	0.00906006153672934	-0.00230353930965066	-0.00392691092565656
807	108.580833435059	-17.7320880889893	-5.78536653518677	-0.00230353930965066	-0.0107450718060136	0.013930176384747	-0.00879702530801296
808	109.230178833008	-18.3814373016357	-5.72043180465698	-0.00392691092565656	-0.0169138833880424	0.0230210572481155	-0.0185372550040483
809	107.282135009766	-18.3814373016357	-5.59056186676025	-0.0026282137259841	-0.00522560812532902	0.00743668992072344	-0.0165892094373703
810	108.580833435059	-18.3814373016357	-5.52562713623047	0.00126787810586393	-0.0139918150380254	0.00483929552137852	-0.00879702530801296
811	109.879524230957	-18.0567626953125	-5.85030126571655	-0.00327756232582033	0.00678734155371785	0.00808603875339031	0.00646266713738441
812	107.931480407715	-17.0827388763428	-6.04510593414307	0.0142548503354192	-0.00230353930965066	0.000943203864153475	-0.00652430532500148
813	109.230178833008	-17.7320880889893	-5.78536653518677	0.00191722682211548	0.00289124972186983	-0.00652430532500148	-0.00197886489331722
814	110.528877258301	-18.0567626953125	-5.78536653518677	0.00646266713738441	-0.0120437685400248	-0.00619963090866804	0.0022419011220336
815	111.17822265625	-18.0567626953125	-5.72043180465698	0.0136055024340749	0.00483929552137852	-0.00555028254166245	0.00548864435404539
816	111.17822265625	-19.0307846069336	-5.3957576751709	0.00970941036939621	0.00516396993771195	-0.0117190945893526	0.00808603875339031
817	109.879524230957	-17.407413482666	-6.23991060256958	0.00386527273803949	0.0165275707840919	-0.00717365415766835	0.0178262684494257
818	111.17822265625	-18.3814373016357	-6.11004114151001	-0.00522560812532902	0.0126314787194133	-0.0357449948787689	0.020423661917448
819	109.879524230957	-17.7320880889893	-6.11004114151001	-0.00197886489331722	0.0136055024340749	-0.0175632312893867	0.020423661917448
820	113.126274108887	-19.0307846069336	-5.52562713623047	-0.0026282137259841	0.00646266713738441	-0.0230826959013939	0.0191249661147594
821	111.827575683594	-18.3814373016357	-5.59056186676025	-0.00457625929266214	0.00483929552137852	-0.00912170019000769	0.00906006153672934
822	110.528877258301	-18.0567626953125	-5.46069240570068	-0.00684897974133492	0.00159255252219737	-0.00944637414067984	-0.00457625929266214
823	109.879524230957	-17.407413482666	-5.52562713623047	0.00613799272105098	0.00451462110504508	-0.00295288790948689	0.00126787810586393
824	109.879524230957	-17.7320880889893	-5.9152364730835	-0.00327756232582033	-0.00847235135734081	-0.00230353930965066	0.00808603875339031
825	111.827575683594	-19.3554592132568	-5.6554970741272	0.0116574559360743	-0.0107450718060136	-0.00490093370899558	-0.00327756232582033
826	111.17822265625	-19.6801338195801	-5.46069240570068	0.00418994715437293	-0.000355493422830477	0.00354059832170606	0.00256657530553639
827	109.879524230957	-18.7061100006104	-5.72043180465698	0.0106834331527352	-0.0169138833880424	0.00906006153672934	-0.0136671401560307
828	111.827575683594	-20.0048084259033	-5.26588773727417	0.011982130818069	-0.0247060675173998	0.0197743140161037	-0.0224333461374044
829	109.879524230957	-18.7061100006104	-5.59056186676025	0.00938473641872406	-0.0240567177534103	0.00906006153672934	-0.0107450718060136
830	111.17822265625	-19.6801338195801	-5.72043180465698	0.00906006153672934	-0.0172385573387146	0.0191249661147594	-0.0113944197073579
831	112.476921081543	-19.0307846069336	-5.85030126571655	0.0188002903014421	-0.00749832857400179	0.00581331877037883	-0.0026282137259841
832	109.879524230957	-18.3814373016357	-6.36978054046631	0.00938473641872406	-0.00132951640989631	0.0116574559360743	-0.00717365415766835
833	109.230178833008	-17.7320880889893	-6.17497587203979	-0.00132951640989631	-0.00587495695799589	-0.00392691092565656	-0.00782300252467394
834	110.528877258301	-17.7320880889893	-6.23991060256958	0.011982130818069	-0.00295288790948689	-0.000680167751852423	-0.000680167751852423
835	111.17822265625	-19.0307846069336	-5.20095300674438	0.0207483377307653	0.00548864435404539	0.00256657530553639	0.0022419011220336
836	110.528877258301	-18.7061100006104	-5.6554970741272	-0.00555028254166245	0.0123068047687411	0.000293855206109583	-0.00100484199356288
837	107.931480407715	-18.0567626953125	-6.23991060256958	-0.0139918150380254	0.0168522447347641	-0.00944637414067984	0.00776136433705688
838	108.580833435059	-18.0567626953125	-6.30484533309937	-0.0117190945893526	0.0188002903014421	-0.0279528107494116	0.0188002903014421
839	106.632781982422	-17.7320880889893	-5.6554970741272	-0.0126931173726916	0.0175015944987535	-0.0198359526693821	0.00906006153672934
840	110.528877258301	-19.0307846069336	-5.3957576751709	-0.0104203969240189	0.00386527273803949	-0.00652430532500148	0.0175015944987535
841	108.580833435059	-18.0567626953125	-5.3957576751709	-0.00522560812532902	0.0145795252174139	-0.00295288790948689	0.00256657530553639
842	109.879524230957	-17.7320880889893	-5.6554970741272	-0.00522560812532902	0.00386527273803949	-0.00555028254166245	0.00776136433705688
843	109.879524230957	-17.407413482666	-5.6554970741272	-0.000355493422830477	0.0022419011220336	0.000943203864153475	0.000618529506027699
844	110.528877258301	-18.0567626953125	-5.72043180465698	-0.00684897974133492	0.0106834331527352	-0.00360223650932312	0.0181509424000978
845	111.17822265625	-17.407413482666	-5.78536653518677	-0.00295288790948689	0.00256657530553639	-0.00100484199356288	0.00159255252219737
846	110.528877258301	-19.0307846069336	-5.46069240570068	0.00256657530553639	0.01100810803473	-0.00360223650932312	-3.08191010844894e-05
847	109.230178833008	-17.0827388763428	-5.59056186676025	0.00646266713738441	-0.00425158534198999	0.0116574559360743	-0.0201606266200542
848	110.528877258301	-18.0567626953125	-5.85030126571655	0.00970941036939621	-0.00717365415766835	0.00159255252219737	-0.0139918150380254
849	109.230178833008	-18.0567626953125	-5.98017120361328	0.00938473641872406	0.00613799272105098	0.0103587592020631	-0.0152905117720366
850	111.827575683594	-18.3814373016357	-5.72043180465698	0.0217223595827818	-0.0113944197073579	0.0158782228827477	-0.0100957229733467
851	109.879524230957	-18.0567626953125	-6.04510593414307	0.0207483377307653	0.00548864435404539	0.00289124972186983	0.000293855206109583
852	108.580833435059	-18.0567626953125	-5.6554970741272	-0.00360223650932312	-0.00132951640989631	-0.00360223650932312	-0.00360223650932312
853	109.879524230957	-17.7320880889893	-5.52562713623047	0.0022419011220336	-0.0026282137259841	-0.00457625929266214	-0.00132951640989631
854	109.230178833008	-17.7320880889893	-5.6554970741272	0.0171769186854362	0.000943203864153475	-0.00977104809135199	0.0113327819854021
855	111.17822265625	-18.0567626953125	-5.9152364730835	-0.00295288790948689	0.00256657530553639	-0.0113944197073579	-0.00230353930965066
856	111.17822265625	-19.3554592132568	-5.59056186676025	0.0239950809627771	0.0123068047687411	0.00321592413820326	-0.00230353930965066
857	109.879524230957	-18.7061100006104	-5.46069240570068	-0.00879702530801296	0.0113327819854021	-0.00619963090866804	0.0116574559360743
858	110.528877258301	-18.3814373016357	-5.85030126571655	-0.0100957229733467	0.00938473641872406	-0.0240567177534103	0.0175015944987535
859	109.230178833008	-20.0048084259033	-5.13601779937744	-0.00587495695799589	0.00321592413820326	-0.0162645354866982	0.0259431265294552
860	111.17822265625	-19.6801338195801	-5.33082246780396	-0.000680167751852423	0.00354059832170606	-0.00879702530801296	0.01847561635077
861	109.879524230957	-19.3554592132568	-5.78536653518677	0.00516396993771195	0.00646266713738441	0.00159255252219737	0.00516396993771195
862	109.879524230957	-18.7061100006104	-5.78536653518677	-0.0104203969240189	0.00613799272105098	-0.00912170019000769	0.00516396993771195
863	110.528877258301	-17.407413482666	-5.9152364730835	-0.00782300252467394	-0.00165419070981443	-0.00100484199356288	0.00841071270406246
864	110.528877258301	-17.7320880889893	-5.78536653518677	0.00776136433705688	-0.00197886489331722	0.0022419011220336	0.00711201597005129
865	110.528877258301	-17.407413482666	-5.6554970741272	0.00938473641872406	0.0123068047687411	-3.08191010844894e-05	-0.00392691092565656
866	111.17822265625	-18.7061100006104	-5.78536653518677	0.00418994715437293	0.0132808275520802	0.0022419011220336	0.00581331877037883
867	107.282135009766	-17.407413482666	-5.72043180465698	0.00776136433705688	-0.00555028254166245	0.00873538758605719	-0.0165892094373703
868	108.580833435059	-17.407413482666	-5.9152364730835	-0.000355493422830477	-0.0159398596733809	0.0113327819854021	-0.0243813935667276
869	107.282135009766	-18.7061100006104	-5.6554970741272	-0.00360223650932312	-0.00684897974133492	0.012956153601408	-0.0123684434220195
870	107.931480407715	-19.3554592132568	-5.6554970741272	-0.00392691092565656	-0.00684897974133492	0.0194496400654316	-0.00619963090866804
871	107.282135009766	-17.7320880889893	-5.72043180465698	0.00483929552137852	0.00126787810586393	0.00451462110504508	-0.0195112787187099
872	109.230178833008	-18.0567626953125	-5.98017120361328	0.00776136433705688	0.00321592413820326	-0.00749832857400179	-0.00912170019000769
873	110.528877258301	-18.0567626953125	-6.04510593414307	0.00418994715437293	0.00321592413820326	-0.0117190945893526	-0.0156151866540313
874	110.528877258301	-18.0567626953125	-5.9152364730835	0.00841071270406246	0.00451462110504508	-0.00555028254166245	-0.00977104809135199
875	110.528877258301	-17.7320880889893	-5.9152364730835	0.00613799272105098	0.013930176384747	0.000293855206109583	-0.00977104809135199
876	111.827575683594	-19.0307846069336	-5.72043180465698	0.00841071270406246	0.0136055024340749	-0.00165419070981443	-0.00425158534198999
877	110.528877258301	-17.7320880889893	-5.72043180465698	0.00354059832170606	0.0217223595827818	-0.0185372550040483	0.0022419011220336
878	109.879524230957	-17.407413482666	-6.36978054046631	-0.00555028254166245	0.0239950809627771	-0.0175632312893867	0.00743668992072344
879	111.17822265625	-19.3554592132568	-5.46069240570068	-0.0100957229733467	0.00906006153672934	-0.0279528107494116	0.0100340843200684
880	111.827575683594	-17.407413482666	-6.17497587203979	-0.00684897974133492	0.0149041991680861	-0.0159398596733809	-0.00230353930965066
881	109.879524230957	-17.7320880889893	-6.11004114151001	0.00711201597005129	0.00548864435404539	-0.00392691092565656	0.00289124972186983
882	109.879524230957	-17.407413482666	-5.98017120361328	-0.00782300252467394	0.00970941036939621	0.00126787810586393	-0.00132951640989631
883	109.879524230957	-17.7320880889893	-5.85030126571655	-0.00197886489331722	0.000618529506027699	0.00418994715437293	-0.00490093370899558
884	109.879524230957	-17.7320880889893	-5.78536653518677	-0.000355493422830477	-0.00100484199356288	-0.00555028254166245	0.0022419011220336
885	109.230178833008	-18.0567626953125	-5.52562713623047	-0.000680167751852423	-0.00619963090866804	0.00613799272105098	-0.000680167751852423
886	111.827575683594	-19.0307846069336	-5.6554970741272	0.0226963832974434	0.00646266713738441	0.00256657530553639	-0.00749832857400179
887	109.879524230957	-18.0567626953125	-5.59056186676025	0.00906006153672934	-0.0162645354866982	0.0142548503354192	-0.0123684434220195
888	111.17822265625	-18.0567626953125	-5.98017120361328	0.00548864435404539	-0.0256800893694162	0.0162028968334198	-0.0247060675173998
889	111.827575683594	-20.0048084259033	-5.52562713623047	0.00483929552137852	-0.0237320438027382	0.0100340843200684	-0.0107450718060136
890	111.827575683594	-19.3554592132568	-5.78536653518677	-0.00652430532500148	-0.0185372550040483	0.0126314787194133	-3.08191010844894e-05
891	110.528877258301	-19.3554592132568	-5.59056186676025	0.00711201597005129	-0.00165419070981443	0.00613799272105098	-0.00652430532500148
892	110.528877258301	-19.0307846069336	-5.26588773727417	0.00516396993771195	-0.00912170019000769	-0.0113944197073579	-0.00230353930965066
893	109.879524230957	-18.3814373016357	-5.72043180465698	0.00126787810586393	-0.0175632312893867	0.00711201597005129	-3.08191010844894e-05
894	110.528877258301	-17.7320880889893	-5.59056186676025	0.00289124972186983	-0.00327756232582033	-0.000680167751852423	0.0022419011220336
895	108.580833435059	-17.407413482666	-5.9152364730835	0.013930176384747	-0.00977104809135199	0.000293855206109583	0.00256657530553639
896	110.528877258301	-18.0567626953125	-5.6554970741272	-0.0110697457566857	0.00126787810586393	-0.00490093370899558	0.00548864435404539
897	111.17822265625	-17.7320880889893	-5.46069240570068	-0.00619963090866804	0.00678734155371785	-0.00717365415766835	0.0191249661147594
898	108.580833435059	-17.407413482666	-5.52562713623047	-0.0143164889886975	0.0155535480007529	-0.0185372550040483	0.0197743140161037
899	111.17822265625	-18.3814373016357	-5.52562713623047	-0.00814767740666866	0.00354059832170606	-0.0172385573387146	0.0304885655641556
900	107.931480407715	-17.407413482666	-5.9152364730835	-0.0110697457566857	0.00808603875339031	-0.00652430532500148	0.020423661917448
901	107.931480407715	-17.407413482666	-5.9152364730835	-0.00132951640989631	0.00418994715437293	-0.00295288790948689	0.0265924744307995
902	107.282135009766	-17.407413482666	-5.26588773727417	-0.0156151866540313	0.0022419011220336	-0.00684897974133492	0.00483929552137852
903	108.580833435059	-18.3814373016357	-5.26588773727417	-0.0120437685400248	-0.000355493422830477	0.000943203864153475	0.00581331877037883
904	108.580833435059	-17.0827388763428	-5.3957576751709	0.00711201597005129	0.00159255252219737	0.00126787810586393	0.00581331877037883
905	109.879524230957	-17.0827388763428	-5.46069240570068	-0.00295288790948689	0.00613799272105098	-0.00587495695799589	0.00646266713738441
906	110.528877258301	-17.407413482666	-5.9152364730835	0.00191722682211548	0.00711201597005129	0.00386527273803949	0.00321592413820326
907	109.230178833008	-18.0567626953125	-5.6554970741272	0.00873538758605719	-0.00749832857400179	0.0100340843200684	-0.0107450718060136
908	109.879524230957	-17.7320880889893	-5.78536653518677	0.00613799272105098	-0.0237320438027382	0.0165275707840919	-0.0217839982360601
909	111.827575683594	-18.0567626953125	-5.6554970741272	0.00873538758605719	-0.0123684434220195	0.00841071270406246	-0.00717365415766835
910	110.528877258301	-17.407413482666	-5.85030126571655	0.00743668992072344	-0.0237320438027382	0.0126314787194133	-0.00425158534198999
911	109.879524230957	-17.0827388763428	-5.72043180465698	0.0132808275520802	-0.0104203969240189	0.0100340843200684	-0.00782300252467394
912	109.879524230957	-18.0567626953125	-5.78536653518677	0.00873538758605719	-0.00652430532500148	-0.00457625929266214	-0.00782300252467394
913	111.827575683594	-18.0567626953125	-5.9152364730835	-0.00100484199356288	-0.00165419070981443	-0.00392691092565656	0.00159255252219737
914	110.528877258301	-17.7320880889893	-5.6554970741272	-0.000680167751852423	-0.0139918150380254	-0.00944637414067984	0.0126314787194133
915	109.230178833008	-16.4333896636963	-5.85030126571655	0.00841071270406246	0.00126787810586393	-0.00782300252467394	0.00808603875339031
916	109.879524230957	-17.7320880889893	-5.72043180465698	-0.00619963090866804	0.00970941036939621	-0.00392691092565656	0.00776136433705688
917	110.528877258301	-18.0567626953125	-5.20095300674438	-0.00100484199356288	0.00873538758605719	-0.0136671401560307	0.00808603875339031
918	108.580833435059	-17.407413482666	-5.52562713623047	-0.0113944197073579	0.0116574559360743	-0.0159398596733809	0.0175015944987535
919	110.528877258301	-19.0307846069336	-5.72043180465698	-0.00230353930965066	0.00873538758605719	-0.0217839982360601	0.0171769186854362
920	109.230178833008	-18.3814373016357	-5.85030126571655	-0.00782300252467394	0.00613799272105098	-0.0120437685400248	0.0200989879667759
921	110.528877258301	-18.3814373016357	-5.78536653518677	0.00289124972186983	0.0022419011220336	-0.00197886489331722	0.0145795252174139
922	109.230178833008	-19.3554592132568	-5.6554970741272	0.000943203864153475	0.0136055024340749	0.00256657530553639	0.00386527273803949
923	111.827575683594	-19.0307846069336	-5.33082246780396	-0.0100957229733467	0.0022419011220336	-0.00392691092565656	0.01100810803473
924	109.230178833008	-17.7320880889893	-5.26588773727417	0.00289124972186983	0.01100810803473	0.00321592413820326	-0.00490093370899558
925	109.879524230957	-17.7320880889893	-5.78536653518677	0.0321119390428066	0.00191722682211548	-0.00360223650932312	0.00126787810586393
926	109.879524230957	-17.0827388763428	-5.98017120361328	0.000618529506027699	0.00808603875339031	0.00516396993771195	-0.00197886489331722
927	111.17822265625	-18.7061100006104	-5.46069240570068	0.0123068047687411	-0.0117190945893526	-0.00360223650932312	-0.00230353930965066
928	109.879524230957	-17.0827388763428	-5.78536653518677	0.00906006153672934	-0.0156151866540313	0.0158782228827477	-0.0224333461374044
929	110.528877258301	-18.3814373016357	-5.33082246780396	0.0194496400654316	-0.0026282137259841	0.00841071270406246	-0.00912170019000769
930	107.931480407715	-17.407413482666	-5.46069240570068	0.00386527273803949	-3.08191010844894e-05	0.00938473641872406	-0.00847235135734081
931	107.282135009766	-17.7320880889893	-5.3957576751709	0.00646266713738441	0.00321592413820326	0.00354059832170606	-0.00782300252467394
932	109.879524230957	-18.3814373016357	-5.78536653518677	0.00126787810586393	0.00289124972186983	-0.00132951640989631	-0.00490093370899558
933	108.580833435059	-17.7320880889893	-5.52562713623047	0.000943203864153475	0.00354059832170606	-0.00522560812532902	-0.00847235135734081
934	110.528877258301	-18.3814373016357	-6.17497587203979	-0.00197886489331722	0.00386527273803949	-0.00944637414067984	-0.00392691092565656
935	109.230178833008	-16.7580642700195	-5.52562713623047	0.0022419011220336	0.00386527273803949	-0.00912170019000769	-0.0100957229733467
936	110.528877258301	-17.407413482666	-5.59056186676025	-0.00490093370899558	0.0113327819854021	-0.0113944197073579	-0.00912170019000769
937	111.17822265625	-17.7320880889893	-5.26588773727417	-0.00197886489331722	0.025618452578783	-0.0107450718060136	0.00321592413820326
938	109.230178833008	-17.407413482666	-5.72043180465698	-0.00652430532500148	0.0132808275520802	-0.0292515084147453	0.0123068047687411
939	111.17822265625	-17.7320880889893	-5.6554970741272	-3.08191010844894e-05	0.0165275707840919	-0.0266541130840778	-0.00684897974133492
940	109.230178833008	-17.407413482666	-6.04510593414307	-0.00490093370899558	0.00938473641872406	-0.0149658378213644	0.00808603875339031
941	109.879524230957	-17.407413482666	-5.85030126571655	-0.00132951640989631	0.0210730116814375	-0.00392691092565656	-3.08191010844894e-05
942	110.528877258301	-18.3814373016357	-5.52562713623047	-0.00782300252467394	0.00451462110504508	-0.0126931173726916	-0.00197886489331722
943	110.528877258301	-18.0567626953125	-5.3957576751709	-0.00490093370899558	0.01100810803473	0.000293855206109583	-0.00100484199356288
944	110.528877258301	-17.7320880889893	-5.59056186676025	-0.0126931173726916	0.0022419011220336	-0.0026282137259841	-0.000355493422830477
945	109.879524230957	-17.0827388763428	-5.9152364730835	0.0233457311987877	0.00451462110504508	0.00678734155371785	-0.00132951640989631
946	109.230178833008	-17.0827388763428	-6.04510593414307	0.0116574559360743	0.00159255252219737	0.0100340843200684	-0.00295288790948689
947	111.827575683594	-19.0307846069336	-5.46069240570068	0.0207483377307653	-0.00749832857400179	0.00776136433705688	-0.0117190945893526
948	109.230178833008	-18.0567626953125	-5.52562713623047	0.01100810803473	-0.0159398596733809	0.0136055024340749	-0.0224333461374044
949	110.528877258301	-18.3814373016357	-5.52562713623047	0.00808603875339031	-0.0198359526693821	0.00776136433705688	-0.00944637414067984
950	109.230178833008	-17.0827388763428	-5.6554970741272	0.0123068047687411	-0.0110697457566857	0.00678734155371785	-0.0104203969240189
951	110.528877258301	-19.3554592132568	-5.33082246780396	0.0158782228827477	-0.00587495695799589	0.00646266713738441	-0.00814767740666866
952	112.476921081543	-19.6801338195801	-5.72043180465698	0.00938473641872406	-0.0133424662053585	-0.00295288790948689	-0.00295288790948689
953	111.17822265625	-19.6801338195801	-5.59056186676025	0.000293855206109583	-0.0120437685400248	-0.00555028254166245	-0.0026282137259841
954	112.476921081543	-19.0307846069336	-5.46069240570068	-0.0107450718060136	-0.0120437685400248	-0.00457625929266214	0.00159255252219737
955	111.17822265625	-18.7061100006104	-5.3957576751709	0.00970941036939621	0.00321592413820326	-0.00425158534198999	0.00451462110504508
956	111.17822265625	-17.407413482666	-5.3957576751709	0.00159255252219737	0.00159255252219737	0.00548864435404539	-0.00295288790948689
957	110.528877258301	-17.7320880889893	-5.46069240570068	0.00516396993771195	0.0168522447347641	-0.00684897974133492	0.01100810803473
958	110.528877258301	-17.0827388763428	-5.78536653518677	-0.0100957229733467	0.0136055024340749	-0.0253554154187441	0.0155535480007529
959	110.528877258301	-18.0567626953125	-5.33082246780396	-0.00132951640989631	0.0158782228827477	-0.0191866029053926	0.0175015944987535
960	108.580833435059	-17.0827388763428	-5.46069240570068	-0.00814767740666866	0.0103587592020631	-0.0276281367987394	0.00483929552137852
961	106.632781982422	-17.0827388763428	-5.6554970741272	-0.00717365415766835	0.0126314787194133	0.00126787810586393	0.0022419011220336
962	107.282135009766	-18.7061100006104	-5.20095300674438	-0.0117190945893526	0.0106834331527352	-0.000680167751852423	0.000293855206109583
963	109.230178833008	-18.3814373016357	-5.07108306884766	-0.0211346503347158	0.00906006153672934	-0.000355493422830477	-0.00100484199356288
964	107.282135009766	-17.0827388763428	-5.3957576751709	-0.0110697457566857	0.000943203864153475	-0.00587495695799589	0.000943203864153475
965	108.580833435059	-17.407413482666	-5.9152364730835	-0.00392691092565656	0.00483929552137852	0.00808603875339031	0.00354059832170606
966	108.580833435059	-18.0567626953125	-5.6554970741272	-0.00360223650932312	0.00613799272105098	0.00548864435404539	-0.00425158534198999
967	111.827575683594	-18.7061100006104	-5.59056186676025	0.00808603875339031	-0.0107450718060136	0.012956153601408	-0.0133424662053585
968	111.827575683594	-18.3814373016357	-5.26588773727417	-0.00327756232582033	-0.0240567177534103	0.0217223595827818	-0.0273034609854221
969	112.476921081543	-17.7320880889893	-5.6554970741272	0.00256657530553639	-0.0146411629393697	0.011982130818069	-0.0201606266200542
970	109.230178833008	-17.0827388763428	-5.98017120361328	0.00678734155371785	-0.0156151866540313	0.0126314787194133	-0.0126931173726916
971	112.476921081543	-19.0307846069336	-5.78536653518677	0.00483929552137852	-0.00197886489331722	0.00970941036939621	-0.00490093370899558
972	111.827575683594	-18.3814373016357	-5.85030126571655	0.00126787810586393	-0.00619963090866804	0.00938473641872406	-0.0110697457566857
973	109.879524230957	-18.7061100006104	-5.6554970741272	-0.00619963090866804	-0.00360223650932312	-0.000680167751852423	-0.0117190945893526
974	110.528877258301	-18.3814373016357	-5.72043180465698	0.00711201597005129	-0.00587495695799589	-0.00230353930965066	-0.00230353930965066
975	111.827575683594	-18.7061100006104	-5.78536653518677	0.000293855206109583	0.00386527273803949	-0.0146411629393697	-0.00619963090866804
976	109.879524230957	-18.0567626953125	-6.30484533309937	-3.08191010844894e-05	0.00548864435404539	0.00289124972186983	-0.00847235135734081
977	111.17822265625	-19.0307846069336	-6.17497587203979	-0.00587495695799589	0.0145795252174139	-0.00879702530801296	0.00841071270406246
978	111.827575683594	-19.3554592132568	-5.98017120361328	-0.00912170019000769	0.0136055024340749	-0.0224333461374044	0.0188002903014421
979	111.827575683594	-18.3814373016357	-5.78536653518677	-0.00912170019000769	0.00808603875339031	-0.0169138833880424	0.0181509424000978
980	111.17822265625	-18.3814373016357	-5.72043180465698	-0.00749832857400179	0.00743668992072344	-0.0201606266200542	0.0249691028147936
981	111.17822265625	-19.3554592132568	-5.72043180465698	-0.0117190945893526	0.00321592413820326	-0.00360223650932312	0.00548864435404539
982	112.476921081543	-20.3294830322266	-6.04510593414307	-0.00684897974133492	-0.00814767740666866	-3.08191010844894e-05	0.00613799272105098
983	111.17822265625	-20.3294830322266	-5.6554970741272	-0.00652430532500148	-0.00587495695799589	0.00418994715437293	-0.00327756232582033
984	111.17822265625	-19.6801338195801	-5.52562713623047	-0.00457625929266214	-0.00490093370899558	-0.00847235135734081	0.0217223595827818
985	109.879524230957	-18.0567626953125	-5.78536653518677	0.000293855206109583	-3.08191010844894e-05	-0.00295288790948689	0.0022419011220336
986	109.879524230957	-18.3814373016357	-5.52562713623047	0.00354059832170606	0.00483929552137852	0.00354059832170606	0.00483929552137852
987	112.476921081543	-18.3814373016357	-5.26588773727417	-0.00555028254166245	0.00191722682211548	0.00776136433705688	-0.00360223650932312
988	111.17822265625	-19.0307846069336	-5.3957576751709	0.0145795252174139	-0.0169138833880424	0.012956153601408	-0.0104203969240189
989	110.528877258301	-18.0567626953125	-5.85030126571655	0.012956153601408	-0.00749832857400179	0.0116574559360743	-0.00132951640989631
990	109.230178833008	-18.7061100006104	-5.59056186676025	0.00548864435404539	0.00776136433705688	0.0103587592020631	0.000618529506027699
991	109.879524230957	-19.0307846069336	-5.3957576751709	0.00386527273803949	-0.00490093370899558	0.00191722682211548	0.00451462110504508
992	109.230178833008	-17.407413482666	-5.52562713623047	0.000618529506027699	-0.00360223650932312	0.0100340843200684	-0.00132951640989631
993	109.879524230957	-18.0567626953125	-5.33082246780396	-0.0026282137259841	-0.00814767740666866	0.00256657530553639	0.00776136433705688
994	109.879524230957	-17.7320880889893	-5.26588773727417	0.00126787810586393	-0.0204853005707264	0.000943203864153475	0.00289124972186983
995	111.17822265625	-18.7061100006104	-5.33082246780396	-0.0152905117720366	-0.00230353930965066	-0.0026282137259841	0.00354059832170606
996	111.17822265625	-18.7061100006104	-5.3957576751709	-0.0120437685400248	0.00808603875339031	-0.00327756232582033	0.00354059832170606
997	112.476921081543	-18.3814373016357	-5.46069240570068	-0.00132951640989631	0.0123068047687411	-0.0136671401560307	0.0152288740500808
998	113.126274108887	-19.3554592132568	-5.52562713623047	-0.00490093370899558	0.00548864435404539	-0.0240567177534103	0.0223717093467712
999	109.879524230957	-17.7320880889893	-5.3957576751709	-0.0107450718060136	0.00516396993771195	-0.0182125810533762	0.0217223595827818
1000	111.17822265625	-18.0567626953125	-5.20095300674438	0.00418994715437293	0.00743668992072344	-0.0156151866540313	0.0175015944987535
1001	111.827575683594	-18.3814373016357	-5.78536653518677	-0.00327756232582033	0.00386527273803949	-0.00522560812532902	0.0136055024340749
1002	113.775619506836	-19.0307846069336	-5.52562713623047	-0.00132951640989631	0.00548864435404539	-3.08191010844894e-05	0.0113327819854021
1003	111.17822265625	-18.3814373016357	-5.72043180465698	0.00126787810586393	-0.00165419070981443	0.00451462110504508	0.00354059832170606
1004	111.827575683594	-19.0307846069336	-5.46069240570068	-0.0100957229733467	-0.00132951640989631	-0.00230353930965066	-0.0113944197073579
1005	110.528877258301	-18.3814373016357	-5.3957576751709	0.00548864435404539	0.00418994715437293	0.00743668992072344	0.000293855206109583
1006	110.528877258301	-18.0567626953125	-5.52562713623047	0.0408781431615353	-0.000355493422830477	-0.00295288790948689	0.00418994715437293
1007	111.17822265625	-18.0567626953125	-5.52562713623047	0.049319677054882	-0.017887907102704	0.0116574559360743	-0.0110697457566857
1008	111.17822265625	-19.3554592132568	-5.46069240570068	-0.00327756232582033	-0.0208099745213985	0.0243197549134493	-0.00782300252467394
1009	109.879524230957	-18.3814373016357	-6.43471527099609	0.00646266713738441	-0.0182125810533762	0.0158782228827477	-0.0100957229733467
1010	110.528877258301	-20.0048084259033	-5.98017120361328	0.00808603875339031	-0.0162645354866982	0.0152288740500808	-0.0123684434220195
1011	112.476921081543	-20.0048084259033	-5.9152364730835	0.00581331877037883	0.00289124972186983	0.0145795252174139	-0.00522560812532902
1012	110.528877258301	-19.0307846069336	-5.98017120361328	0.0113327819854021	-0.0198359526693821	-0.00782300252467394	-0.00522560812532902
1013	111.17822265625	-19.6801338195801	-6.04510593414307	-0.00100484199356288	-0.00555028254166245	-0.00295288790948689	-0.00782300252467394
1014	109.879524230957	-19.0307846069336	-6.36978054046631	0.000293855206109583	-0.017887907102704	-0.00684897974133492	-0.00132951640989631
1015	112.476921081543	-19.6801338195801	-6.17497587203979	-0.00197886489331722	-0.000680167751852423	-0.0130177913233638	-0.000680167751852423
1016	111.17822265625	-18.7061100006104	-6.11004114151001	-0.00327756232582033	0.000618529506027699	-0.00165419070981443	-0.00944637414067984
1017	111.17822265625	-18.7061100006104	-6.17497587203979	-0.0110697457566857	0.0103587592020631	-0.0182125810533762	0.00289124972186983
1018	110.528877258301	-18.3814373016357	-5.52562713623047	-0.00684897974133492	0.0178262684494257	-0.0243813935667276	0.0165275707840919
1019	108.580833435059	-18.0567626953125	-5.98017120361328	-0.00847235135734081	0.0106834331527352	-0.0211346503347158	-0.00132951640989631
1020	110.528877258301	-18.7061100006104	-5.46069240570068	-0.0104203969240189	0.0152288740500808	-0.0237320438027382	0.00159255252219737
1021	108.580833435059	-18.7061100006104	-5.6554970741272	-0.0159398596733809	0.0116574559360743	0.00126787810586393	-0.0026282137259841
1022	109.879524230957	-19.0307846069336	-5.78536653518677	-0.00814767740666866	0.0126314787194133	-0.00327756232582033	-0.00295288790948689
1023	108.580833435059	-18.7061100006104	-5.72043180465698	-0.0185372550040483	0.00906006153672934	-0.00814767740666866	-0.00360223650932312
1024	109.879524230957	-19.0307846069336	-5.46069240570068	-0.00587495695799589	-0.00165419070981443	-3.08191010844894e-05	0.000943203864153475
1025	110.528877258301	-18.7061100006104	-5.3957576751709	-0.00327756232582033	0.00808603875339031	-0.00879702530801296	-0.00587495695799589
1026	110.528877258301	-17.7320880889893	-5.3957576751709	0.00581331877037883	0.013930176384747	0.000293855206109583	-0.00782300252467394
1027	111.17822265625	-17.0827388763428	-5.85030126571655	0.013930176384747	0.00418994715437293	0.0100340843200684	-0.0191866029053926
1028	111.827575683594	-19.0307846069336	-5.59056186676025	0.0136055024340749	-0.000680167751852423	0.0239950809627771	-0.0230826959013939
1029	110.528877258301	-17.7320880889893	-5.59056186676025	0.0022419011220336	-0.00684897974133492	0.0155535480007529	-0.0165892094373703
1030	111.827575683594	-18.3814373016357	-5.3957576751709	0.0136055024340749	-3.08191010844894e-05	0.00289124972186983	-0.00814767740666866
1031	109.879524230957	-18.0567626953125	-5.6554970741272	0.0145795252174139	0.00191722682211548	0.000618529506027699	-0.00879702530801296
1032	109.879524230957	-18.0567626953125	-5.3957576751709	0.013930176384747	-0.00132951640989631	0.0022419011220336	-0.00360223650932312
1033	109.879524230957	-17.407413482666	-6.04510593414307	0.00159255252219737	0.00418994715437293	-0.0133424662053585	-0.00457625929266214
1034	108.580833435059	-17.407413482666	-6.17497587203979	0.00418994715437293	-0.00360223650932312	-0.0104203969240189	0.000618529506027699
1035	110.528877258301	-18.0567626953125	-5.9152364730835	0.0132808275520802	0.00906006153672934	-0.00555028254166245	0.000618529506027699
1036	110.528877258301	-18.0567626953125	-5.3957576751709	-0.000680167751852423	0.0152288740500808	-0.00652430532500148	0.00418994715437293
1037	110.528877258301	-17.7320880889893	-5.46069240570068	-0.00327756232582033	0.0265924744307995	-0.0133424662053585	0.00418994715437293
1038	112.476921081543	-18.3814373016357	-5.07108306884766	-0.0185372550040483	0.01847561635077	-0.0276281367987394	0.0236704051494598
1039	110.528877258301	-18.0567626953125	-5.6554970741272	-0.0113944197073579	0.0145795252174139	-0.0315242260694504	0.00970941036939621
1040	111.17822265625	-18.7061100006104	-5.52562713623047	0.00321592413820326	0.0168522447347641	-0.0146411629393697	0.0213976856321096
1041	110.528877258301	-19.6801338195801	-5.33082246780396	0.00386527273803949	0.0123068047687411	-0.0107450718060136	0.0022419011220336
1042	111.827575683594	-18.3814373016357	-5.78536653518677	-0.00782300252467394	-0.00197886489331722	-0.000680167751852423	-0.00490093370899558
1043	110.528877258301	-19.6801338195801	-5.72043180465698	-0.000355493422830477	-0.000355493422830477	-0.00652430532500148	0.00354059832170606
1044	111.827575683594	-19.6801338195801	-5.33082246780396	0.00418994715437293	-0.00327756232582033	-0.00912170019000769	-3.08191010844894e-05
1045	111.17822265625	-19.3554592132568	-5.26588773727417	0.00289124972186983	0.00841071270406246	-0.00230353930965066	-0.0026282137259841
1046	112.476921081543	-19.3554592132568	-5.59056186676025	0.00256657530553639	0.00938473641872406	0.0168522447347641	-0.00197886489331722
1047	109.230178833008	-17.407413482666	-5.85030126571655	0.00159255252219737	-0.0172385573387146	0.00646266713738441	-0.00912170019000769
1048	111.17822265625	-17.407413482666	-5.78536653518677	0.00711201597005129	0.00191722682211548	0.0158782228827477	-0.023407369852066
1049	109.230178833008	-17.7320880889893	-5.98017120361328	0.00743668992072344	-0.0120437685400248	0.0162028968334198	-0.0156151866540313
1050	111.17822265625	-18.0567626953125	-5.85030126571655	0.00548864435404539	-0.00522560812532902	0.0149041991680861	-0.0123684434220195
1051	108.580833435059	-16.4333896636963	-6.04510593414307	0.00581331877037883	0.00483929552137852	0.00678734155371785	-0.00749832857400179
1052	108.580833435059	-17.7320880889893	-6.23991060256958	-0.00360223650932312	-0.00295288790948689	-0.00392691092565656	-0.00717365415766835
1053	106.632781982422	-16.7580642700195	-6.30484533309937	-0.00749832857400179	0.00321592413820326	-0.0100957229733467	-0.0113944197073579
1054	107.931480407715	-17.0827388763428	-5.78536653518677	-0.0152905117720366	-0.00749832857400179	0.00808603875339031	0.00191722682211548
1055	107.931480407715	-17.0827388763428	-5.85030126571655	-0.00684897974133492	0.00321592413820326	-0.00522560812532902	0.00256657530553639
1056	110.528877258301	-18.0567626953125	-5.3957576751709	0.000943203864153475	0.000293855206109583	-0.00684897974133492	0.0022419011220336
1057	109.230178833008	-17.0827388763428	-5.20095300674438	-0.0143164889886975	0.00256657530553639	-0.0159398596733809	0.0103587592020631
1058	111.17822265625	-17.407413482666	-5.3957576751709	-0.00814767740666866	0.00451462110504508	-0.0201606266200542	0.00743668992072344
1059	110.528877258301	-17.0827388763428	-5.46069240570068	-0.0136671401560307	-0.00360223650932312	-0.0185372550040483	0.0213976856321096
1060	111.17822265625	-17.7320880889893	-5.72043180465698	0.00386527273803949	0.00743668992072344	-0.0123684434220195	0.0152288740500808
1061	111.827575683594	-17.7320880889893	-5.85030126571655	0.00581331877037883	0.00289124972186983	-0.00912170019000769	0.00516396993771195
1062	109.879524230957	-16.7580642700195	-5.78536653518677	-0.00587495695799589	0.00613799272105098	0.00678734155371785	-0.00360223650932312
1063	109.879524230957	-17.0827388763428	-5.78536653518677	0.00678734155371785	0.00321592413820326	0.00321592413820326	0.00126787810586393
1064	110.528877258301	-16.7580642700195	-5.85030126571655	-3.08191010844894e-05	0.00289124972186983	-0.00425158534198999	0.000943203864153475
1065	111.17822265625	-17.7320880889893	-5.85030126571655	-0.00100484199356288	0.00321592413820326	-0.00522560812532902	0.00873538758605719
1066	111.17822265625	-18.0567626953125	-5.9152364730835	0.0103587592020631	0.00711201597005129	0.00386527273803949	0.00613799272105098
1067	111.17822265625	-17.407413482666	-5.9152364730835	0.0132808275520802	-0.00782300252467394	0.0100340843200684	-0.00977104809135199
1068	111.17822265625	-17.407413482666	-5.85030126571655	0.012956153601408	-0.00782300252467394	0.00516396993771195	-0.0191866029053926
1069	109.230178833008	-18.0567626953125	-5.33082246780396	0.00613799272105098	-0.00230353930965066	0.00743668992072344	-0.00944637414067984
1070	112.476921081543	-18.3814373016357	-5.26588773727417	0.0165275707840919	-0.00684897974133492	0.00516396993771195	-0.00490093370899558
1071	111.17822265625	-17.0827388763428	-5.85030126571655	0.0113327819854021	0.00126787810586393	0.0132808275520802	0.00126787810586393
1072	111.17822265625	-17.407413482666	-5.85030126571655	-0.00230353930965066	-0.00749832857400179	-0.000680167751852423	-0.000680167751852423
1073	110.528877258301	-17.407413482666	-5.85030126571655	-0.0120437685400248	-0.00555028254166245	-0.0156151866540313	0.00289124972186983
1074	110.528877258301	-18.3814373016357	-6.17497587203979	0.00646266713738441	-0.00847235135734081	-0.0123684434220195	0.00516396993771195
1075	109.230178833008	-18.0567626953125	-6.23991060256958	0.00256657530553639	-0.00977104809135199	-0.00490093370899558	0.00256657530553639
1076	111.827575683594	-20.0048084259033	-5.78536653518677	0.00613799272105098	-0.00230353930965066	-0.00457625929266214	0.01100810803473
1077	109.879524230957	-18.0567626953125	-6.11004114151001	-0.0149658378213644	-0.00100484199356288	-0.00555028254166245	0.0100340843200684
1078	111.827575683594	-17.7320880889893	-5.85030126571655	-0.0130177913233638	0.00873538758605719	-0.0286021586507559	0.0207483377307653
1079	109.230178833008	-17.7320880889893	-5.72043180465698	-0.00587495695799589	0.000618529506027699	-0.0195112787187099	0.0194496400654316
1080	111.17822265625	-18.0567626953125	-5.52562713623047	-0.00490093370899558	0.00483929552137852	-0.0156151866540313	0.0207483377307653
1081	113.126274108887	-18.0567626953125	-5.72043180465698	0.00191722682211548	0.00354059832170606	-0.00522560812532902	0.0149041991680861
1082	109.879524230957	-17.0827388763428	-5.59056186676025	-0.00814767740666866	0.000943203864153475	-0.00457625929266214	0.00678734155371785
1083	110.528877258301	-17.0827388763428	-5.26588773727417	-0.0152905117720366	0.00126787810586393	-0.00912170019000769	0.000618529506027699
1084	107.931480407715	-16.7580642700195	-5.78536653518677	-0.00652430532500148	-0.00360223650932312	0.000618529506027699	-0.00295288790948689
1085	109.879524230957	-18.3814373016357	-5.3957576751709	-0.00652430532500148	0.00451462110504508	-0.00782300252467394	0.00256657530553639
1086	107.931480407715	-17.7320880889893	-5.33082246780396	-0.00100484199356288	0.00126787810586393	-0.000680167751852423	-0.00457625929266214
1087	106.632781982422	-17.407413482666	-5.46069240570068	0.0106834331527352	-0.0188619289547205	-0.00165419070981443	-0.0113944197073579
1088	108.580833435059	-17.407413482666	-5.59056186676025	0.000293855206109583	-0.0165892094373703	0.0123068047687411	-0.0341216214001179
1089	111.827575683594	-18.3814373016357	-4.94121360778809	0.00938473641872406	-0.0133424662053585	0.0123068047687411	-0.0159398596733809
1090	111.17822265625	-18.3814373016357	-5.85030126571655	0.0155535480007529	-0.0243813935667276	0.0136055024340749	-0.0169138833880424
1091	110.528877258301	-17.407413482666	-5.85030126571655	-0.00392691092565656	-0.0159398596733809	-0.00197886489331722	-0.00490093370899558
1092	110.528877258301	-17.407413482666	-6.30484533309937	0.00386527273803949	-0.00749832857400179	0.00516396993771195	-0.00944637414067984
1093	110.528877258301	-17.407413482666	-5.6554970741272	0.00548864435404539	-0.00619963090866804	-0.00425158534198999	-0.00587495695799589
1094	111.827575683594	-17.0827388763428	-5.85030126571655	-0.0026282137259841	-0.00555028254166245	0.000943203864153475	0.00126787810586393
1095	110.528877258301	-16.7580642700195	-5.85030126571655	0.0106834331527352	-0.00457625929266214	0.000618529506027699	0.000943203864153475
1096	111.827575683594	-17.7320880889893	-5.78536653518677	-0.0107450718060136	0.0103587592020631	0.00321592413820326	-0.00327756232582033
1097	108.580833435059	-17.0827388763428	-6.17497587203979	0.00776136433705688	0.020423661917448	-0.00879702530801296	0.0142548503354192
1098	109.230178833008	-17.7320880889893	-5.52562713623047	-0.00132951640989631	0.0178262684494257	-0.0282774847000837	0.0191249661147594
1099	109.879524230957	-17.0827388763428	-5.33082246780396	-0.00652430532500148	0.0145795252174139	-0.0211346503347158	0.0233457311987877
1100	112.476921081543	-18.3814373016357	-5.26588773727417	-3.08191010844894e-05	0.01847561635077	-0.0126931173726916	0.0132808275520802
1101	111.827575683594	-17.407413482666	-5.33082246780396	0.00451462110504508	0.0158782228827477	-0.00165419070981443	0.00938473641872406
1102	109.230178833008	-17.0827388763428	-5.46069240570068	-0.00230353930965066	0.0116574559360743	-0.00879702530801296	-0.00977104809135199
1103	109.230178833008	-17.407413482666	-5.78536653518677	-0.00522560812532902	0.00841071270406246	-0.00392691092565656	0.00678734155371785
1104	109.879524230957	-19.0307846069336	-6.49965000152588	-0.00717365415766835	0.00159255252219737	-0.0026282137259841	0.00906006153672934
1105	111.17822265625	-20.0048084259033	-6.17497587203979	-0.00847235135734081	-0.00684897974133492	-0.00944637414067984	0.000618529506027699
1106	112.476921081543	-19.6801338195801	-6.04510593414307	0.000293855206109583	-0.00327756232582033	0.000293855206109583	0.01100810803473
1107	111.17822265625	-19.3554592132568	-5.98017120361328	-0.0107450718060136	-0.0224333461374044	0.0123068047687411	-0.00425158534198999
1108	108.580833435059	-17.407413482666	-5.98017120361328	0.00906006153672934	-0.00522560812532902	0.0178262684494257	-0.0159398596733809
1109	110.528877258301	-18.7061100006104	-5.85030126571655	0.00581331877037883	-0.0172385573387146	0.0123068047687411	-0.00425158534198999
1110	110.528877258301	-16.7580642700195	-5.85030126571655	0.0152288740500808	0.00548864435404539	0.0126314787194133	-0.00360223650932312
1111	109.879524230957	-17.0827388763428	-5.72043180465698	0.00776136433705688	-0.00165419070981443	0.00906006153672934	0.00191722682211548
1112	110.528877258301	-17.407413482666	-5.26588773727417	0.00613799272105098	0.000943203864153475	0.00678734155371785	0.0022419011220336
1113	109.879524230957	-17.7320880889893	-5.00614833831787	0.0123068047687411	0.000943203864153475	0.00289124972186983	0.00548864435404539
1114	108.580833435059	-18.0567626953125	-5.20095300674438	-0.0146411629393697	-0.00132951640989631	0.000293855206109583	0.00191722682211548
1115	107.282135009766	-17.0827388763428	-5.26588773727417	-0.0136671401560307	-0.00132951640989631	0.00678734155371785	-3.08191010844894e-05
1116	107.931480407715	-17.7320880889893	-5.59056186676025	-0.00392691092565656	0.0103587592020631	-0.0026282137259841	0.00581331877037883
1117	107.282135009766	-17.0827388763428	-5.6554970741272	-0.0149658378213644	0.0165275707840919	-0.00327756232582033	0.0197743140161037
1118	109.879524230957	-17.407413482666	-5.59056186676025	-0.0162645354866982	0.0171769186854362	-0.0208099745213985	0.0171769186854362
1119	109.230178833008	-17.7320880889893	-5.46069240570068	-0.0117190945893526	0.0165275707840919	-0.0136671401560307	0.0230210572481155
1120	111.17822265625	-18.0567626953125	-5.46069240570068	-0.00652430532500148	0.00938473641872406	-0.00522560812532902	0.0100340843200684
1121	110.528877258301	-17.407413482666	-5.52562713623047	-0.00490093370899558	0.000943203864153475	-0.00425158534198999	0.0123068047687411
1122	109.879524230957	-17.407413482666	-5.46069240570068	-0.00165419070981443	0.00191722682211548	0.0106834331527352	-0.00132951640989631
1123	108.580833435059	-17.0827388763428	-5.98017120361328	0.00548864435404539	-0.00522560812532902	0.00159255252219737	0.0022419011220336
1124	110.528877258301	-17.407413482666	-5.98017120361328	-0.00782300252467394	-0.00457625929266214	-0.00100484199356288	0.0171769186854362
1125	111.17822265625	-18.7061100006104	-5.59056186676025	-0.00392691092565656	0.000293855206109583	0.00808603875339031	-0.00327756232582033
1126	110.528877258301	-18.3814373016357	-5.85030126571655	-0.000680167751852423	0.00386527273803949	-0.00425158534198999	0.00451462110504508
1127	111.17822265625	-17.407413482666	-5.85030126571655	0.0175015944987535	-0.0211346503347158	0.00938473641872406	-0.0146411629393697
1128	109.879524230957	-17.0827388763428	-5.6554970741272	0.0136055024340749	-0.0175632312893867	0.0136055024340749	-0.0169138833880424
1129	113.126274108887	-18.3814373016357	-5.72043180465698	0.0106834331527352	0.00386527273803949	0.0126314787194133	-0.0113944197073579
1130	109.879524230957	-17.0827388763428	-5.98017120361328	0.01847561635077	0.00646266713738441	0.0152288740500808	-0.0159398596733809
1131	109.879524230957	-17.407413482666	-5.98017120361328	0.0158782228827477	0.00483929552137852	-3.08191010844894e-05	-0.00457625929266214
1132	110.528877258301	-18.0567626953125	-6.04510593414307	0.0188002903014421	0.00711201597005129	0.00776136433705688	-0.0113944197073579
1133	111.17822265625	-19.0307846069336	-5.85030126571655	0.0188002903014421	-0.00327756232582033	-0.00457625929266214	-0.0026282137259841
1134	111.17822265625	-19.0307846069336	-5.72043180465698	0.0168522447347641	-0.00100484199356288	-0.00879702530801296	-0.000680167751852423
1135	109.879524230957	-19.3554592132568	-5.98017120361328	0.00646266713738441	-0.00327756232582033	0.00354059832170606	0.00581331877037883
1136	109.879524230957	-19.0307846069336	-5.85030126571655	0.00386527273803949	0.00646266713738441	-0.00230353930965066	-0.000355493422830477
1137	109.879524230957	-18.3814373016357	-5.72043180465698	-0.0185372550040483	0.0113327819854021	-0.00457625929266214	0.013930176384747
1138	111.17822265625	-19.3554592132568	-5.52562713623047	-0.00490093370899558	0.00970941036939621	-0.021459324285388	0.0145795252174139
1139	109.879524230957	-17.7320880889893	-5.78536653518677	0.000618529506027699	0.00938473641872406	-0.0230826959013939	0.0197743140161037
1140	110.528877258301	-17.0827388763428	-5.20095300674438	0.000293855206109583	0.00970941036939621	-0.0104203969240189	0.012956153601408
1141	110.528877258301	-17.7320880889893	-5.33082246780396	0.0334106348454952	0.0123068047687411	-0.00392691092565656	0.0022419011220336
1142	111.827575683594	-18.7061100006104	-6.11004114151001	-0.0113944197073579	0.00970941036939621	-0.0026282137259841	0.0022419011220336
1143	109.230178833008	-17.407413482666	-6.04510593414307	0.000618529506027699	0.00678734155371785	0.00386527273803949	0.0142548503354192
1144	107.931480407715	-17.7320880889893	-5.72043180465698	-0.0152905117720366	0.00808603875339031	-0.00717365415766835	0.0152288740500808
1145	107.282135009766	-17.407413482666	-5.85030126571655	-0.0026282137259841	0.0100340843200684	0.00256657530553639	-0.00165419070981443
1146	107.931480407715	-18.0567626953125	-5.33082246780396	-0.00977104809135199	0.00548864435404539	0.000293855206109583	-0.000680167751852423
1147	107.931480407715	-18.3814373016357	-5.20095300674438	0.00354059832170606	-0.0100957229733467	0.00938473641872406	-0.0117190945893526
1148	107.931480407715	-17.7320880889893	-5.85030126571655	-0.00295288790948689	-0.0162645354866982	0.011982130818069	-0.0149658378213644
1149	110.528877258301	-19.0307846069336	-5.72043180465698	0.00646266713738441	-0.0146411629393697	0.0123068047687411	-0.0126931173726916
1150	107.931480407715	-17.407413482666	-5.9152364730835	0.0152288740500808	-0.0230826959013939	0.00678734155371785	-0.00392691092565656
1151	110.528877258301	-17.7320880889893	-5.59056186676025	-0.00230353930965066	-0.00360223650932312	0.00191722682211548	-0.00197886489331722
1152	111.827575683594	-18.7061100006104	-5.26588773727417	0.00841071270406246	-0.000355493422830477	-0.0026282137259841	-0.00555028254166245
1153	111.17822265625	-18.0567626953125	-5.00614833831787	-0.00165419070981443	-0.0100957229733467	-0.0123684434220195	-0.00392691092565656
1154	110.528877258301	-18.0567626953125	-5.26588773727417	-0.00619963090866804	-0.00684897974133492	-0.00749832857400179	0.00613799272105098
1155	111.17822265625	-18.7061100006104	-5.52562713623047	0.000618529506027699	-0.00522560812532902	-0.0169138833880424	-0.00425158534198999
1156	109.230178833008	-16.7580642700195	-6.17497587203979	0.00743668992072344	0.00289124972186983	0.00289124972186983	0.000618529506027699
1157	108.580833435059	-17.0827388763428	-5.6554970741272	-0.00749832857400179	0.0136055024340749	-0.0286021586507559	0.00906006153672934
1158	110.528877258301	-17.407413482666	-5.98017120361328	-0.0136671401560307	0.00970941036939621	-0.0211346503347158	0.0132808275520802
1159	109.879524230957	-18.3814373016357	-5.3957576751709	-0.00782300252467394	0.0132808275520802	-0.021459324285388	0.0158782228827477
1160	111.17822265625	-18.3814373016357	-5.3957576751709	-0.00847235135734081	0.00418994715437293	-0.0100957229733467	0.00451462110504508
1161	109.879524230957	-17.407413482666	-5.85030126571655	0.00321592413820326	0.00581331877037883	-0.00717365415766835	0.00613799272105098
1162	110.528877258301	-17.7320880889893	-5.85030126571655	-0.00522560812532902	0.00873538758605719	0.00191722682211548	-0.00327756232582033
1163	109.879524230957	-17.0827388763428	-5.85030126571655	-0.0026282137259841	0.00191722682211548	-0.000680167751852423	-0.00522560812532902
1164	111.827575683594	-18.7061100006104	-5.78536653518677	-0.00425158534198999	-0.000355493422830477	-0.00944637414067984	-0.000355493422830477
1165	111.17822265625	-19.0307846069336	-5.52562713623047	0.0194496400654316	-0.00490093370899558	0.000618529506027699	-0.00197886489331722
1166	111.827575683594	-19.6801338195801	-5.26588773727417	0.0178262684494257	-0.00749832857400179	-0.000355493422830477	-0.00392691092565656
1167	111.17822265625	-19.6801338195801	-5.46069240570068	0.00289124972186983	-0.0100957229733467	0.012956153601408	-0.0237320438027382
1168	108.580833435059	-18.0567626953125	-5.52562713623047	0.00970941036939621	-0.0276281367987394	0.0175015944987535	-0.0324982516467571
1169	110.528877258301	-19.0307846069336	-5.85030126571655	0.0223717093467712	-0.00814767740666866	0.0200989879667759	-0.0266541130840778
1170	109.879524230957	-17.7320880889893	-5.6554970741272	0.00126787810586393	-0.0143164889886975	0.00970941036939621	-0.0191866029053926
1171	110.528877258301	-18.7061100006104	-5.6554970741272	0.0162028968334198	0.00613799272105098	0.00354059832170606	-0.0113944197073579
1172	110.528877258301	-18.3814373016357	-5.3957576751709	0.00938473641872406	0.00386527273803949	-0.00100484199356288	-0.0247060675173998
1173	111.827575683594	-18.7061100006104	-5.46069240570068	0.0142548503354192	-0.00555028254166245	-0.000355493422830477	-0.0156151866540313
1174	108.580833435059	-17.7320880889893	-5.72043180465698	0.00483929552137852	-0.00457625929266214	-0.00619963090866804	-0.00165419070981443
1175	107.931480407715	-18.0567626953125	-5.6554970741272	-0.00490093370899558	0.00938473641872406	-0.00717365415766835	-0.00165419070981443
1176	107.282135009766	-17.7320880889893	-5.59056186676025	-0.000680167751852423	0.013930176384747	-0.00652430532500148	0.00191722682211548
1177	108.580833435059	-18.3814373016357	-5.52562713623047	-0.0156151866540313	0.0223717093467712	-0.0201606266200542	0.00646266713738441
1178	107.282135009766	-17.0827388763428	-5.59056186676025	-0.00879702530801296	0.0149041991680861	-0.0256800893694162	0.00743668992072344
1179	110.528877258301	-18.3814373016357	-5.20095300674438	-0.0165892094373703	0.0116574559360743	-0.0253554154187441	0.00483929552137852
1180	110.528877258301	-18.3814373016357	-5.78536653518677	-0.0110697457566857	0.0100340843200684	-0.0227580219507217	0.0142548503354192
1181	109.230178833008	-17.0827388763428	-5.85030126571655	-0.00652430532500148	0.0106834331527352	-0.0120437685400248	-0.00360223650932312
1182	109.879524230957	-17.407413482666	-5.78536653518677	-0.00749832857400179	0.00581331877037883	-0.00230353930965066	-0.00295288790948689
1183	109.230178833008	-17.407413482666	-5.59056186676025	-0.0139918150380254	0.00289124972186983	-0.000355493422830477	0.0022419011220336
1184	111.827575683594	-18.7061100006104	-5.72043180465698	-0.00230353930965066	0.000618529506027699	-0.00912170019000769	0.000618529506027699
1185	111.827575683594	-18.7061100006104	-5.52562713623047	0.00678734155371785	0.00126787810586393	-0.00327756232582033	0.00321592413820326
1186	111.17822265625	-19.0307846069336	-5.72043180465698	0.0220470335334539	-3.08191010844894e-05	-0.00295288790948689	-0.00100484199356288
1187	110.528877258301	-18.3814373016357	-5.9152364730835	0.00386527273803949	0.00126787810586393	0.0113327819854021	-0.00944637414067984
1188	111.17822265625	-19.3554592132568	-5.78536653518677	-0.00490093370899558	0.000293855206109583	0.0113327819854021	-0.0195112787187099
1189	109.230178833008	-16.7580642700195	-5.9152364730835	-0.00425158534198999	-0.0149658378213644	0.0113327819854021	-0.0146411629393697
1190	110.528877258301	-18.7061100006104	-5.3957576751709	0.00386527273803949	-0.00457625929266214	0.0132808275520802	-0.00684897974133492
1191	111.827575683594	-18.3814373016357	-5.59056186676025	0.00646266713738441	0.00548864435404539	0.0106834331527352	-3.08191010844894e-05
1192	109.230178833008	-17.7320880889893	-5.46069240570068	0.00776136433705688	0.000943203864153475	0.000943203864153475	-0.0026282137259841
1193	109.230178833008	-18.7061100006104	-5.9152364730835	-0.0165892094373703	-0.00295288790948689	-0.00165419070981443	-0.00392691092565656
1194	109.879524230957	-18.7061100006104	-5.72043180465698	-0.000355493422830477	-0.0123684434220195	0.000943203864153475	0.000943203864153475
1195	109.230178833008	-18.7061100006104	-5.78536653518677	0.00841071270406246	-0.00912170019000769	-0.00295288790948689	0.00386527273803949
1196	109.230178833008	-18.7061100006104	-5.78536653518677	0.0022419011220336	0.00970941036939621	0.00776136433705688	0.00159255252219737
1197	111.827575683594	-20.0048084259033	-5.46069240570068	-0.00587495695799589	0.0155535480007529	-0.0113944197073579	0.00159255252219737
1198	109.230178833008	-18.3814373016357	-5.59056186676025	-0.0198359526693821	0.0188002903014421	-0.0217839982360601	0.012956153601408
1199	110.528877258301	-19.0307846069336	-5.46069240570068	-0.00749832857400179	0.0103587592020631	-0.0240567177534103	0.0191249661147594
1200	111.17822265625	-18.3814373016357	-5.6554970741272	-0.00327756232582033	0.0106834331527352	-0.0107450718060136	-0.000680167751852423
1201	111.17822265625	-18.7061100006104	-5.6554970741272	0.00776136433705688	0.0132808275520802	-0.00977104809135199	-0.00230353930965066
1202	111.17822265625	-18.7061100006104	-6.17497587203979	-0.00717365415766835	0.00776136433705688	-0.00619963090866804	-0.00587495695799589
1203	111.827575683594	-18.7061100006104	-5.26588773727417	0.00613799272105098	0.00808603875339031	-0.00944637414067984	-0.00425158534198999
1204	107.931480407715	-18.3814373016357	-5.46069240570068	0.00808603875339031	0.00613799272105098	0.000943203864153475	-0.00619963090866804
1205	106.632781982422	-18.0567626953125	-5.33082246780396	-0.00490093370899558	0.00483929552137852	-0.00392691092565656	-0.00555028254166245
1206	106.632781982422	-17.407413482666	-5.78536653518677	0.00711201597005129	0.00126787810586393	0.00906006153672934	-0.00392691092565656
1207	107.282135009766	-17.7320880889893	-6.36978054046631	0.00970941036939621	-0.0120437685400248	0.00970941036939621	-0.00847235135734081
1208	111.17822265625	-19.0307846069336	-5.59056186676025	0.0116574559360743	-0.00490093370899558	0.0188002903014421	-0.0217839982360601
1209	107.931480407715	-17.7320880889893	-5.6554970741272	0.0152288740500808	0.00581331877037883	0.0123068047687411	-0.0123684434220195
1210	109.230178833008	-18.3814373016357	-5.52562713623047	0.0100340843200684	-0.0123684434220195	0.00776136433705688	-0.0136671401560307
1211	110.528877258301	-18.7061100006104	-5.33082246780396	0.0210730116814375	-0.00555028254166245	0.00646266713738441	-0.00360223650932312
1212	111.827575683594	-19.0307846069336	-5.52562713623047	0.0132808275520802	0.00451462110504508	0.00646266713738441	-0.00977104809135199
1213	110.528877258301	-18.3814373016357	-5.78536653518677	0.00516396993771195	-0.0026282137259841	-0.0026282137259841	-0.00522560812532902
1214	111.17822265625	-19.0307846069336	-5.78536653518677	0.00386527273803949	-0.00490093370899558	-0.00425158534198999	-0.000680167751852423
1215	111.17822265625	-19.0307846069336	-5.78536653518677	0.00191722682211548	0.00516396993771195	-0.00230353930965066	0.0022419011220336
1216	109.230178833008	-18.0567626953125	-5.72043180465698	0.01100810803473	0.00873538758605719	-0.00230353930965066	-0.00197886489331722
1217	110.528877258301	-18.0567626953125	-5.85030126571655	-0.0152905117720366	0.0175015944987535	-0.0117190945893526	-3.08191010844894e-05
1218	111.17822265625	-19.0307846069336	-6.04510593414307	-0.0104203969240189	0.0171769186854362	-0.0230826959013939	0.0171769186854362
1219	109.879524230957	-17.407413482666	-5.98017120361328	-0.00749832857400179	0.0103587592020631	-0.0276281367987394	0.0194496400654316
1220	109.879524230957	-19.3554592132568	-5.6554970741272	-0.00295288790948689	0.0123068047687411	-0.0175632312893867	0.00646266713738441
1221	111.17822265625	-18.7061100006104	-5.72043180465698	0.000943203864153475	0.0100340843200684	0.00711201597005129	0.00938473641872406
1222	110.528877258301	-19.0307846069336	-5.59056186676025	-0.0130177913233638	0.00808603875339031	-0.00132951640989631	0.00483929552137852
1223	111.827575683594	-19.0307846069336	-5.52562713623047	0.00776136433705688	-0.00457625929266214	0.00126787810586393	0.000293855206109583
1224	110.528877258301	-19.0307846069336	-5.3957576751709	-0.00522560812532902	-0.00295288790948689	-0.0026282137259841	0.00289124972186983
1225	111.827575683594	-20.3294830322266	-5.59056186676025	-0.00100484199356288	-0.00619963090866804	-0.0026282137259841	0.00516396993771195
1226	111.17822265625	-18.7061100006104	-5.9152364730835	0.00483929552137852	-0.00749832857400179	0.00841071270406246	-0.00392691092565656
1227	108.580833435059	-19.0307846069336	-5.9152364730835	0.0136055024340749	-0.0357449948787689	0.00483929552137852	-0.00652430532500148
1228	110.528877258301	-20.0048084259033	-5.52562713623047	0.00776136433705688	-0.0208099745213985	0.0217223595827818	-0.017887907102704
1229	108.580833435059	-19.0307846069336	-5.6554970741272	0.0116574559360743	-0.00684897974133492	0.0149041991680861	0.000943203864153475
1230	110.528877258301	-19.3554592132568	-5.3957576751709	0.0145795252174139	0.00159255252219737	0.0145795252174139	-0.00425158534198999
1231	110.528877258301	-19.0307846069336	-5.3957576751709	0.013930176384747	-0.00132951640989631	0.0123068047687411	0.00841071270406246
1232	112.476921081543	-18.0567626953125	-5.9152364730835	0.00256657530553639	-0.0123684434220195	-0.00652430532500148	0.00516396993771195
1233	109.230178833008	-17.407413482666	-5.9152364730835	0.00548864435404539	-0.000680167751852423	0.0022419011220336	0.00289124972186983
1234	110.528877258301	-19.0307846069336	-5.85030126571655	0.00418994715437293	-0.00457625929266214	-0.00457625929266214	0.00613799272105098
1235	108.580833435059	-18.7061100006104	-5.52562713623047	0.00354059832170606	-0.000680167751852423	0.00256657530553639	0.00386527273803949
1236	107.931480407715	-19.0307846069336	-5.20095300674438	0.00581331877037883	0.00711201597005129	-0.00392691092565656	0.00516396993771195
1237	107.282135009766	-17.7320880889893	-5.52562713623047	-0.0139918150380254	0.0236704051494598	-0.0175632312893867	0.0197743140161037
1238	109.230178833008	-19.0307846069336	-5.6554970741272	-0.0143164889886975	0.0165275707840919	-0.0227580219507217	0.020423661917448
1239	106.632781982422	-17.407413482666	-6.49965000152588	-0.0198359526693821	0.0152288740500808	-0.0204853005707264	0.020423661917448
1240	108.580833435059	-18.7061100006104	-5.98017120361328	-0.0143164889886975	0.00970941036939621	-0.0172385573387146	0.0220470335334539
1241	110.528877258301	-18.7061100006104	-5.6554970741272	-0.0113944197073579	0.00841071270406246	-0.00847235135734081	0.000293855206109583
1242	110.528877258301	-18.7061100006104	-5.33082246780396	-0.00782300252467394	0.00191722682211548	-0.00490093370899558	0.00451462110504508
1243	110.528877258301	-19.0307846069336	-5.26588773727417	-0.0113944197073579	-0.00392691092565656	0.000293855206109583	0.00321592413820326
1244	111.17822265625	-18.7061100006104	-5.46069240570068	-0.00230353930965066	0.000943203864153475	0.00581331877037883	0.00743668992072344
1245	111.17822265625	-18.7061100006104	-5.85030126571655	0.00743668992072344	0.000943203864153475	0.00256657530553639	-0.000355493422830477
1246	109.879524230957	-17.7320880889893	-5.78536653518677	0.00581331877037883	0.00354059832170606	0.00938473641872406	-0.00295288790948689
1247	111.827575683594	-18.7061100006104	-5.78536653518677	0.0145795252174139	-0.017887907102704	0.00646266713738441	-0.0152905117720366
1248	110.528877258301	-18.3814373016357	-5.78536653518677	0.0103587592020631	-0.0149658378213644	0.01847561635077	-0.0250307414680719
1249	109.879524230957	-17.7320880889893	-5.72043180465698	0.0123068047687411	-0.0311995539814234	0.00711201597005129	-0.0159398596733809
1250	111.17822265625	-18.3814373016357	-5.3957576751709	0.00970941036939621	-0.00847235135734081	0.00418994715437293	-0.00717365415766835
1251	109.879524230957	-18.7061100006104	-5.85030126571655	0.00906006153672934	-0.00295288790948689	0.00970941036939621	0.000618529506027699
1252	109.879524230957	-17.407413482666	-5.78536653518677	0.00516396993771195	-0.00132951640989631	-0.00847235135734081	-0.00814767740666866
1253	109.230178833008	-18.3814373016357	-5.59056186676025	0.00646266713738441	-0.00587495695799589	-0.00165419070981443	0.00191722682211548
1254	109.230178833008	-18.0567626953125	-5.72043180465698	0.01847561635077	-0.00782300252467394	-0.00749832857400179	-0.000680167751852423
1255	109.230178833008	-18.7061100006104	-6.11004114151001	0.00483929552137852	-0.000355493422830477	-0.00197886489331722	-3.08191010844894e-05
1256	111.17822265625	-19.0307846069336	-5.6554970741272	0.00646266713738441	0.00126787810586393	-0.00555028254166245	-0.00100484199356288
1257	111.17822265625	-19.3554592132568	-6.11004114151001	-0.0100957229733467	0.01100810803473	-0.0211346503347158	0.0142548503354192
1258	110.528877258301	-19.0307846069336	-5.6554970741272	-0.00717365415766835	0.00841071270406246	-0.0250307414680719	0.0132808275520802
1259	110.528877258301	-19.6801338195801	-5.6554970741272	-0.0026282137259841	-0.0113944197073579	-0.0149658378213644	0.0226963832974434
1260	109.879524230957	-18.7061100006104	-6.36978054046631	-0.00327756232582033	0.000293855206109583	-0.0263294391334057	0.020423661917448
1261	108.580833435059	-18.0567626953125	-5.78536653518677	-0.00879702530801296	-0.00749832857400179	0.00289124972186983	0.00711201597005129
1262	110.528877258301	-18.3814373016357	-5.46069240570068	-0.00490093370899558	0.00289124972186983	-0.00717365415766835	-0.00132951640989631
1263	109.879524230957	-17.0827388763428	-5.59056186676025	0.00548864435404539	-0.00295288790948689	-0.00457625929266214	-0.00944637414067984
1264	108.580833435059	-18.3814373016357	-5.72043180465698	-0.0126931173726916	0.00126787810586393	-0.00230353930965066	0.00386527273803949
1265	111.17822265625	-18.3814373016357	-5.6554970741272	0.011982130818069	0.000618529506027699	0.00321592413820326	-0.00749832857400179
1266	107.931480407715	-17.407413482666	-5.72043180465698	0.00418994715437293	0.00548864435404539	0.00354059832170606	0.00159255252219737
1267	107.931480407715	-17.407413482666	-5.72043180465698	0.00678734155371785	-0.0117190945893526	0.0158782228827477	-0.0110697457566857
1268	107.931480407715	-18.3814373016357	-5.52562713623047	0.000293855206109583	-0.0130177913233638	0.0213976856321096	-0.00652430532500148
1269	106.632781982422	-18.3814373016357	-5.26588773727417	0.00191722682211548	-0.0146411629393697	0.00970941036939621	-0.00814767740666866
1270	109.230178833008	-18.0567626953125	-5.85030126571655	0.00646266713738441	0.00159255252219737	0.0152288740500808	-0.0107450718060136
1271	109.230178833008	-17.0827388763428	-5.98017120361328	0.00938473641872406	-0.00230353930965066	0.0106834331527352	0.00613799272105098
1272	109.879524230957	-18.0567626953125	-5.6554970741272	0.00646266713738441	0.00159255252219737	0.00581331877037883	0.00451462110504508
1273	111.827575683594	-18.7061100006104	-5.46069240570068	0.0022419011220336	-0.0104203969240189	-0.0117190945893526	0.00386527273803949
1274	111.827575683594	-18.3814373016357	-5.13601779937744	0.00516396993771195	-0.000355493422830477	0.00126787810586393	0.00678734155371785
1275	110.528877258301	-18.0567626953125	-5.00614833831787	0.00548864435404539	0.000618529506027699	-0.00555028254166245	0.00581331877037883
1276	110.528877258301	-18.3814373016357	-5.26588773727417	0.00483929552137852	0.00743668992072344	0.00613799272105098	0.00418994715437293
1277	109.879524230957	-17.7320880889893	-5.59056186676025	-0.00749832857400179	0.0162028968334198	-0.0130177913233638	0.0188002903014421
1278	109.879524230957	-17.7320880889893	-5.85030126571655	-0.00295288790948689	0.0132808275520802	-0.0279528107494116	0.011982130818069
1279	111.17822265625	-18.0567626953125	-6.11004114151001	-0.00684897974133492	0.0142548503354192	-0.0221086721867323	0.0217223595827818
1280	109.879524230957	-17.407413482666	-5.9152364730835	-3.08191010844894e-05	0.0158782228827477	-0.0139918150380254	0.0168522447347641
1281	108.580833435059	-17.7320880889893	-5.78536653518677	-0.00457625929266214	0.00906006153672934	-3.08191010844894e-05	0.00743668992072344
1282	110.528877258301	-17.0827388763428	-5.59056186676025	-0.00295288790948689	0.00386527273803949	0.00126787810586393	0.00581331877037883
1283	110.528877258301	-17.0827388763428	-5.85030126571655	-0.0156151866540313	0.00613799272105098	-0.00652430532500148	0.00321592413820326
1284	112.476921081543	-18.3814373016357	-5.6554970741272	-0.00230353930965066	-0.00132951640989631	0.00126787810586393	0.00354059832170606
1285	111.17822265625	-18.3814373016357	-5.59056186676025	-0.00392691092565656	0.000293855206109583	-0.00522560812532902	-0.00295288790948689
1286	112.476921081543	-19.3554592132568	-5.26588773727417	-0.00230353930965066	-0.00814767740666866	0.00808603875339031	-0.00717365415766835
1287	111.827575683594	-19.0307846069336	-5.46069240570068	0.00581331877037883	-0.0263294391334057	0.0113327819854021	-0.0198359526693821
1288	109.879524230957	-18.7061100006104	-5.3957576751709	-0.00165419070981443	-0.0247060675173998	0.00776136433705688	-0.0221086721867323
1289	111.17822265625	-19.6801338195801	-5.46069240570068	0.0100340843200684	-0.0250307414680719	0.0132808275520802	-0.017887907102704
1290	109.230178833008	-17.7320880889893	-5.85030126571655	0.00938473641872406	-0.00327756232582033	0.00743668992072344	-0.0123684434220195
1291	110.528877258301	-18.7061100006104	-5.72043180465698	0.00516396993771195	-0.0195112787187099	0.00743668992072344	-0.00587495695799589
1292	111.17822265625	-18.3814373016357	-5.52562713623047	0.0178262684494257	0.00191722682211548	-0.00165419070981443	-0.0026282137259841
1293	112.476921081543	-18.0567626953125	-5.52562713623047	0.0123068047687411	-0.00425158534198999	-0.00100484199356288	-0.00684897974133492
1294	111.827575683594	-17.7320880889893	-5.33082246780396	0.00873538758605719	-0.00619963090866804	-0.00717365415766835	-0.00425158534198999
1295	111.827575683594	-18.0567626953125	-5.26588773727417	0.00841071270406246	-0.00360223650932312	-0.0146411629393697	0.00386527273803949
1296	107.282135009766	-16.4333896636963	-6.23991060256958	-0.00197886489331722	0.00386527273803949	0.00418994715437293	-0.000680167751852423
1297	108.580833435059	-17.0827388763428	-5.9152364730835	-0.0130177913233638	0.0210730116814375	-0.021459324285388	0.0188002903014421
1298	108.580833435059	-17.7320880889893	-5.6554970741272	-0.0143164889886975	0.0126314787194133	-0.0230826959013939	0.0181509424000978
1299	105.983436584473	-17.7320880889893	-5.46069240570068	-0.00132951640989631	0.0145795252174139	-0.0198359526693821	0.0175015944987535
1300	107.282135009766	-18.0567626953125	-5.13601779937744	-0.00295288790948689	0.0178262684494257	-0.0139918150380254	0.0113327819854021
1301	109.879524230957	-18.3814373016357	-4.81134366989136	-0.00327756232582033	0.0132808275520802	0.00289124972186983	0.00873538758605719
1302	111.827575683594	-18.0567626953125	-5.3957576751709	-0.00360223650932312	0.0142548503354192	0.00516396993771195	0.00483929552137852
1303	111.17822265625	-18.7061100006104	-5.6554970741272	-0.00847235135734081	0.00808603875339031	-0.00132951640989631	-0.00360223650932312
1304	109.879524230957	-17.407413482666	-5.85030126571655	-0.00782300252467394	0.00483929552137852	-0.00490093370899558	-0.00295288790948689
1305	109.230178833008	-17.0827388763428	-5.9152364730835	0.00126787810586393	0.0100340843200684	0.00743668992072344	-0.00132951640989631
1306	111.827575683594	-18.3814373016357	-5.72043180465698	0.000293855206109583	0.00159255252219737	0.00548864435404539	-0.00782300252467394
1307	111.827575683594	-17.407413482666	-5.26588773727417	0.00191722682211548	-0.0143164889886975	0.0123068047687411	-0.0156151866540313
1308	109.230178833008	-17.0827388763428	-5.6554970741272	-0.00425158534198999	-0.0159398596733809	0.0145795252174139	-0.028926832601428
1309	111.17822265625	-18.0567626953125	-6.17497587203979	0.00678734155371785	-0.0185372550040483	0.0155535480007529	-0.0195112787187099
1310	109.879524230957	-17.7320880889893	-5.85030126571655	0.0243197549134493	-0.00944637414067984	0.00126787810586393	-0.017887907102704
1311	111.17822265625	-18.0567626953125	-5.9152364730835	0.00159255252219737	-0.0133424662053585	0.00841071270406246	-0.0136671401560307
1312	109.230178833008	-17.407413482666	-5.78536653518677	-3.08191010844894e-05	-0.0175632312893867	0.00256657530553639	-0.00555028254166245
1313	108.580833435059	-17.0827388763428	-5.6554970741272	-0.00425158534198999	-0.0136671401560307	0.00873538758605719	-0.00522560812532902
1314	109.879524230957	-17.0827388763428	-5.3957576751709	-0.00197886489331722	-0.0191866029053926	-0.00100484199356288	-0.000355493422830477
1315	110.528877258301	-17.407413482666	-5.9152364730835	0.00256657530553639	-0.00360223650932312	-0.00230353930965066	0.00418994715437293
1316	111.827575683594	-18.0567626953125	-5.85030126571655	-0.00392691092565656	0.00451462110504508	0.000293855206109583	-0.00100484199356288
1317	112.476921081543	-19.3554592132568	-5.6554970741272	-0.00425158534198999	0.012956153601408	-0.00977104809135199	0.0207483377307653
1318	112.476921081543	-18.3814373016357	-5.85030126571655	-0.00847235135734081	0.0113327819854021	-0.0279528107494116	0.0197743140161037
1319	111.17822265625	-18.0567626953125	-5.59056186676025	0.00256657530553639	-0.00230353930965066	-0.0188619289547205	0.0210730116814375
1320	111.17822265625	-19.3554592132568	-5.33082246780396	0.00191722682211548	0.00743668992072344	-0.0230826959013939	0.00970941036939621
1321	111.17822265625	-19.6801338195801	-5.3957576751709	0.00159255252219737	-0.00100484199356288	-0.00360223650932312	0.0022419011220336
1322	111.827575683594	-19.3554592132568	-5.72043180465698	-0.00327756232582033	-0.00197886489331722	-0.00490093370899558	-0.00717365415766835
1323	109.230178833008	-18.3814373016357	-5.52562713623047	-0.00132951640989631	-0.00392691092565656	-0.00587495695799589	0.00906006153672934
1324	109.230178833008	-17.7320880889893	-5.85030126571655	0.00354059832170606	0.00354059832170606	-0.0152905117720366	0.00191722682211548
1325	107.931480407715	-17.0827388763428	-5.6554970741272	0.00548864435404539	0.000943203864153475	0.000293855206109583	0.00646266713738441
1326	109.230178833008	-17.0827388763428	-5.59056186676025	0.0126314787194133	0.0022419011220336	0.00451462110504508	0.00321592413820326
1327	109.879524230957	-17.0827388763428	-5.52562713623047	0.0116574559360743	-0.0113944197073579	0.0145795252174139	-0.0120437685400248
1328	110.528877258301	-18.7061100006104	-5.52562713623047	0.00418994715437293	-0.00879702530801296	0.00776136433705688	-0.0146411629393697
1329	109.230178833008	-17.407413482666	-5.78536653518677	0.00808603875339031	-0.0195112787187099	0.0152288740500808	-0.0113944197073579
1330	108.580833435059	-17.0827388763428	-5.52562713623047	0.00354059832170606	-0.017887907102704	0.00516396993771195	-0.00652430532500148
1331	108.580833435059	-17.7320880889893	-5.59056186676025	0.00289124972186983	0.00678734155371785	-3.08191010844894e-05	-0.00165419070981443
1332	107.931480407715	-18.0567626953125	-5.3957576751709	0.00678734155371785	0.00159255252219737	-0.00327756232582033	-0.00295288790948689
1333	110.528877258301	-18.0567626953125	-5.26588773727417	-0.0130177913233638	0.00289124972186983	-0.00360223650932312	-0.00132951640989631
1334	110.528877258301	-18.3814373016357	-5.46069240570068	-0.00392691092565656	-3.08191010844894e-05	-0.00327756232582033	0.00159255252219737
1335	110.528877258301	-17.407413482666	-5.78536653518677	0.00808603875339031	0.00613799272105098	-0.00717365415766835	-0.00197886489331722
1336	111.17822265625	-17.407413482666	-5.59056186676025	0.00289124972186983	0.0136055024340749	0.000293855206109583	0.00516396993771195
1337	110.528877258301	-17.7320880889893	-5.85030126571655	-0.0026282137259841	0.0210730116814375	-0.0146411629393697	0.00126787810586393
1338	111.17822265625	-18.7061100006104	-5.52562713623047	-0.0113944197073579	0.020423661917448	-0.0221086721867323	0.0220470335334539
1339	112.476921081543	-17.407413482666	-5.72043180465698	0.000293855206109583	0.00743668992072344	-0.0198359526693821	0.0175015944987535
1340	110.528877258301	-17.7320880889893	-5.52562713623047	0.00159255252219737	0.0103587592020631	-0.0136671401560307	0.0178262684494257
1341	111.827575683594	-18.3814373016357	-5.85030126571655	-0.00295288790948689	0.00743668992072344	-0.00847235135734081	-0.00230353930965066
1342	110.528877258301	-18.0567626953125	-6.17497587203979	-0.00327756232582033	0.00808603875339031	0.00646266713738441	0.00418994715437293
1343	111.17822265625	-17.0827388763428	-5.9152364730835	-0.00814767740666866	-0.00425158534198999	-0.0026282137259841	0.00191722682211548
1344	110.528877258301	-17.7320880889893	-5.6554970741272	-0.00555028254166245	-0.00327756232582033	0.01100810803473	-3.08191010844894e-05
1345	111.827575683594	-18.0567626953125	-5.20095300674438	0.0162028968334198	0.00191722682211548	-0.00100484199356288	0.00841071270406246
1346	108.580833435059	-18.3814373016357	-5.3957576751709	0.01847561635077	0.00613799272105098	0.0113327819854021	-0.00847235135734081
1347	110.528877258301	-18.3814373016357	-5.52562713623047	0.00516396993771195	0.00581331877037883	0.011982130818069	-0.0113944197073579
1348	112.476921081543	-18.3814373016357	-5.72043180465698	0.0126314787194133	-0.0165892094373703	0.0194496400654316	-0.0201606266200542
1349	108.580833435059	-17.7320880889893	-5.98017120361328	0.0123068047687411	-0.0152905117720366	0.0181509424000978	-0.0113944197073579
1350	109.230178833008	-18.3814373016357	-5.72043180465698	0.01847561635077	-0.00457625929266214	0.00808603875339031	-0.0120437685400248
1351	109.879524230957	-19.6801338195801	-5.6554970741272	0.00678734155371785	-0.00490093370899558	0.0106834331527352	-0.0026282137259841
1352	112.476921081543	-19.6801338195801	-5.3957576751709	0.0123068047687411	-0.00717365415766835	0.00289124972186983	0.0022419011220336
1353	111.827575683594	-18.7061100006104	-5.3957576751709	0.0022419011220336	-0.00490093370899558	-0.00555028254166245	0.00354059832170606
1354	111.17822265625	-19.0307846069336	-5.78536653518677	0.000293855206109583	0.000293855206109583	-0.00684897974133492	0.00354059832170606
1355	109.879524230957	-17.0827388763428	-5.85030126571655	0.00581331877037883	0.0126314787194133	-0.00360223650932312	-0.00100484199356288
1356	109.230178833008	-17.7320880889893	-5.52562713623047	-0.00522560812532902	0.012956153601408	-0.00360223650932312	0.00159255252219737
1357	109.230178833008	-17.407413482666	-5.59056186676025	-0.00360223650932312	0.0350340083241463	-0.0159398596733809	0.0103587592020631
1358	111.827575683594	-18.3814373016357	-5.26588773727417	-0.0123684434220195	0.0265924744307995	-0.0175632312893867	0.0194496400654316
1359	109.230178833008	-17.0827388763428	-5.52562713623047	-0.00814767740666866	0.0155535480007529	-0.0204853005707264	0.0168522447347641
1360	108.580833435059	-18.3814373016357	-5.6554970741272	-0.0104203969240189	0.0116574559360743	-0.0208099745213985	0.00159255252219737
1361	110.528877258301	-18.3814373016357	-5.72043180465698	-0.0162645354866982	0.0162028968334198	0.00256657530553639	0.00126787810586393
1362	108.580833435059	-17.7320880889893	-5.78536653518677	-0.0107450718060136	0.00970941036939621	0.000618529506027699	-0.0136671401560307
1363	110.528877258301	-18.0567626953125	-5.78536653518677	-0.00652430532500148	0.0100340843200684	-0.00782300252467394	-0.00619963090866804
1364	108.580833435059	-17.7320880889893	-5.52562713623047	-0.00944637414067984	-3.08191010844894e-05	-0.00100484199356288	-0.00327756232582033
1365	109.879524230957	-18.7061100006104	-5.26588773727417	0.00159255252219737	-0.00295288790948689	-0.00977104809135199	-0.00912170019000769
1366	109.230178833008	-17.7320880889893	-5.72043180465698	-0.00912170019000769	-0.00165419070981443	0.00126787810586393	-0.0191866029053926
1367	110.528877258301	-17.407413482666	-5.98017120361328	0.00418994715437293	-0.023407369852066	0.00516396993771195	-0.0282774847000837
1368	112.476921081543	-18.0567626953125	-5.46069240570068	-0.00165419070981443	-0.0175632312893867	0.0175015944987535	-0.0415891297161579
1369	109.230178833008	-17.407413482666	-5.59056186676025	-0.00327756232582033	-0.017887907102704	0.01100810803473	-0.0286021586507559
1370	109.879524230957	-17.407413482666	-5.6554970741272	0.00354059832170606	-0.0117190945893526	0.00516396993771195	-0.0230826959013939
1371	111.827575683594	-18.7061100006104	-5.07108306884766	-0.00457625929266214	0.00386527273803949	0.000293855206109583	-0.0133424662053585
1372	111.827575683594	-18.7061100006104	-5.85030126571655	0.00256657530553639	0.00451462110504508	0.00418994715437293	-0.0208099745213985
1373	109.879524230957	-18.3814373016357	-5.9152364730835	-0.00327756232582033	0.00906006153672934	-0.0110697457566857	-0.0169138833880424
1374	111.827575683594	-18.0567626953125	-5.85030126571655	0.000618529506027699	-0.00619963090866804	-0.00555028254166245	-0.00717365415766835
1375	109.879524230957	-17.407413482666	-5.85030126571655	0.0022419011220336	0.00321592413820326	-0.00717365415766835	-0.00100484199356288
1376	110.528877258301	-17.407413482666	-5.78536653518677	-0.00392691092565656	0.00808603875339031	-0.00847235135734081	-0.00295288790948689
1377	109.230178833008	-17.0827388763428	-5.59056186676025	0.0022419011220336	0.0197743140161037	-0.0120437685400248	-0.000355493422830477
1378	111.827575683594	-18.7061100006104	-5.3957576751709	-0.00230353930965066	0.0217223595827818	-0.0250307414680719	0.0100340843200684
1379	108.580833435059	-16.7580642700195	-5.85030126571655	-0.00619963090866804	0.00970941036939621	-0.0185372550040483	0.0194496400654316
1380	110.528877258301	-18.7061100006104	-5.52562713623047	0.0022419011220336	0.00776136433705688	-0.0188619289547205	0.00159255252219737
1381	111.827575683594	-18.7061100006104	-5.59056186676025	0.00191722682211548	0.0106834331527352	-0.00457625929266214	0.000618529506027699
1382	110.528877258301	-18.7061100006104	-5.6554970741272	0.00581331877037883	0.000293855206109583	-0.00197886489331722	0.00386527273803949
1383	110.528877258301	-19.0307846069336	-5.72043180465698	-0.00295288790948689	0.00386527273803949	-0.00619963090866804	-0.00230353930965066
1384	110.528877258301	-19.6801338195801	-5.52562713623047	0.000293855206109583	-0.00847235135734081	-0.00230353930965066	0.000293855206109583
1385	111.827575683594	-19.0307846069336	-5.72043180465698	0.0113327819854021	-0.00977104809135199	-0.00295288790948689	0.00613799272105098
1386	110.528877258301	-19.0307846069336	-5.59056186676025	-0.00425158534198999	-0.00165419070981443	0.00483929552137852	-0.000680167751852423
1387	112.476921081543	-17.407413482666	-5.78536653518677	0.00711201597005129	-0.0143164889886975	0.0149041991680861	-0.0126931173726916
1388	111.17822265625	-18.0567626953125	-5.59056186676025	-0.00165419070981443	-0.0247060675173998	0.0165275707840919	-0.023407369852066
1389	109.230178833008	-17.407413482666	-5.6554970741272	-0.00360223650932312	-0.0172385573387146	0.0165275707840919	-0.0152905117720366
1390	109.230178833008	-16.7580642700195	-5.20095300674438	0.00256657530553639	-0.0126931173726916	0.0113327819854021	-0.0126931173726916
1391	110.528877258301	-18.0567626953125	-5.59056186676025	-0.00457625929266214	0.00289124972186983	0.00581331877037883	-0.00165419070981443
1392	109.230178833008	-18.0567626953125	-5.78536653518677	0.0022419011220336	-0.00392691092565656	0.00386527273803949	-0.00360223650932312
1393	109.230178833008	-18.3814373016357	-5.3957576751709	-0.000680167751852423	0.000943203864153475	-0.000355493422830477	-0.000355493422830477
1394	108.580833435059	-18.0567626953125	-5.52562713623047	-0.00782300252467394	-0.00327756232582033	-0.00457625929266214	-0.00425158534198999
1395	106.632781982422	-18.0567626953125	-5.3957576751709	-3.08191010844894e-05	0.000293855206109583	-0.00619963090866804	0.00743668992072344
1396	109.230178833008	-17.0827388763428	-5.26588773727417	-0.00587495695799589	-3.08191010844894e-05	-0.000355493422830477	0.00711201597005129
1397	108.580833435059	-17.0827388763428	-5.52562713623047	-0.000355493422830477	0.00938473641872406	-0.0188619289547205	0.0220470335334539
1398	111.827575683594	-18.3814373016357	-5.52562713623047	0.00483929552137852	0.0197743140161037	-0.0286021586507559	0.0197743140161037
1399	109.879524230957	-17.0827388763428	-5.9152364730835	-0.0026282137259841	0.00711201597005129	-0.0136671401560307	0.0243197549134493
1400	111.17822265625	-18.3814373016357	-5.52562713623047	0.00418994715437293	0.00354059832170606	-0.00912170019000769	0.0132808275520802
1401	111.827575683594	-17.407413482666	-6.11004114151001	-0.00230353930965066	0.00483929552137852	-0.00132951640989631	0.0126314787194133
1402	109.879524230957	-17.407413482666	-6.17497587203979	0.00191722682211548	0.000943203864153475	-0.000680167751852423	0.000618529506027699
1403	109.230178833008	-17.0827388763428	-5.85030126571655	0.00386527273803949	-0.000680167751852423	0.00354059832170606	0.00386527273803949
1404	109.879524230957	-17.7320880889893	-6.11004114151001	-0.00652430532500148	0.00613799272105098	0.00126787810586393	0.0243197549134493
1405	111.827575683594	-18.3814373016357	-5.9152364730835	0.00970941036939621	0.00159255252219737	-0.00392691092565656	-0.00392691092565656
1406	110.528877258301	-18.3814373016357	-6.23991060256958	-0.000680167751852423	0.00256657530553639	-0.000355493422830477	0.0207483377307653
1407	109.230178833008	-17.407413482666	-5.85030126571655	-0.00295288790948689	-0.0169138833880424	0.013930176384747	0.000293855206109583
1408	111.17822265625	-18.3814373016357	-5.26588773727417	0.00743668992072344	-0.0162645354866982	0.0142548503354192	0.00354059832170606
1409	111.17822265625	-17.7320880889893	-5.6554970741272	-3.08191010844894e-05	-0.0256800893694162	0.0175015944987535	0.00711201597005129
1410	109.230178833008	-18.0567626953125	-5.59056186676025	-3.08191010844894e-05	0.000943203864153475	0.00711201597005129	0.00776136433705688
1411	110.528877258301	-18.3814373016357	-5.59056186676025	-0.00197886489331722	-0.0026282137259841	-3.08191010844894e-05	0.00678734155371785
1412	109.879524230957	-18.3814373016357	-5.6554970741272	0.00191722682211548	0.00354059832170606	-0.000355493422830477	0.00548864435404539
1413	111.17822265625	-18.7061100006104	-5.46069240570068	0.00613799272105098	-0.00197886489331722	-0.00327756232582033	-0.00230353930965066
1414	111.827575683594	-18.7061100006104	-5.3957576751709	-0.00197886489331722	-0.00879702530801296	0.00321592413820326	-0.00327756232582033
1415	111.827575683594	-19.6801338195801	-5.20095300674438	0.00970941036939621	-0.00100484199356288	-0.00295288790948689	0.00873538758605719
1416	109.879524230957	-18.7061100006104	-5.6554970741272	0.00711201597005129	0.00126787810586393	0.00970941036939621	0.0116574559360743
1417	109.879524230957	-17.7320880889893	-6.04510593414307	0.00321592413820326	0.00516396993771195	0.00159255252219737	0.0149041991680861
1418	111.827575683594	-18.7061100006104	-5.6554970741272	0.00354059832170606	0.0158782228827477	-0.0240567177534103	0.0249691028147936
1419	108.580833435059	-17.0827388763428	-5.78536653518677	0.00970941036939621	0.00841071270406246	-0.0208099745213985	0.0230210572481155
1420	111.827575683594	-18.7061100006104	-5.46069240570068	0.00126787810586393	0.00126787810586393	-0.0110697457566857	0.0220470335334539
1421	109.879524230957	-17.7320880889893	-5.3957576751709	0.011982130818069	0.00516396993771195	-0.00392691092565656	0.0113327819854021
1422	110.528877258301	-17.407413482666	-5.72043180465698	-0.0149658378213644	0.00321592413820326	0.00289124972186983	0.0213976856321096
1423	107.931480407715	-17.0827388763428	-6.11004114151001	0.000293855206109583	0.00776136433705688	-0.00587495695799589	-0.00814767740666866
1424	107.931480407715	-17.0827388763428	-5.78536653518677	-0.0107450718060136	0.00970941036939621	-0.00684897974133492	0.0113327819854021
1425	108.580833435059	-18.0567626953125	-5.3957576751709	-0.00522560812532902	0.00678734155371785	-0.000355493422830477	0.00191722682211548
1426	107.931480407715	-18.3814373016357	-5.26588773727417	-0.00490093370899558	0.0123068047687411	0.0106834331527352	0.00841071270406246
1427	107.282135009766	-17.0827388763428	-5.6554970741272	-0.00230353930965066	-0.00392691092565656	0.0165275707840919	-0.0130177913233638
1428	109.879524230957	-18.3814373016357	-5.20095300674438	-0.00977104809135199	-0.00360223650932312	0.00906006153672934	-0.0113944197073579
1429	108.580833435059	-17.7320880889893	-5.9152364730835	-0.00295288790948689	-0.00555028254166245	0.00776136433705688	0.0113327819854021
1430	110.528877258301	-17.7320880889893	-5.72043180465698	-0.000680167751852423	-0.00425158534198999	0.00841071270406246	-0.00327756232582033
1431	111.827575683594	-18.0567626953125	-5.59056186676025	0.00159255252219737	0.0113327819854021	-0.00912170019000769	0.000943203864153475
1432	111.17822265625	-17.7320880889893	-5.9152364730835	-0.000355493422830477	0.00646266713738441	0.00191722682211548	0.00483929552137852
1433	111.827575683594	-18.0567626953125	-5.72043180465698	0.00159255252219737	0.00354059832170606	-0.0156151866540313	-0.00295288790948689
1434	109.879524230957	-18.0567626953125	-5.52562713623047	-0.000355493422830477	0.00776136433705688	-0.0191866029053926	0.0288651939481497
1435	111.17822265625	-18.0567626953125	-5.59056186676025	0.00256657530553639	0.00906006153672934	-0.0221086721867323	0.00418994715437293
1436	110.528877258301	-17.7320880889893	-5.9152364730835	0.00289124972186983	0.01100810803473	-0.0149658378213644	-0.00912170019000769
1437	109.230178833008	-18.3814373016357	-6.04510593414307	0.0022419011220336	0.0239950809627771	-0.0240567177534103	0.0168522447347641
1438	112.476921081543	-18.3814373016357	-5.72043180465698	0.00321592413820326	0.0230210572481155	-0.0302255302667618	0.0178262684494257
1439	109.230178833008	-17.0827388763428	-5.52562713623047	-0.00425158534198999	0.0149041991680861	-0.0282774847000837	0.0249691028147936
1440	111.827575683594	-18.0567626953125	-5.26588773727417	0.00126787810586393	0.01100810803473	-0.0185372550040483	0.0152288740500808
1441	111.827575683594	-18.0567626953125	-5.6554970741272	-0.00295288790948689	0.0126314787194133	-0.00684897974133492	0.0113327819854021
1442	112.476921081543	-18.0567626953125	-5.85030126571655	0.00159255252219737	0.00354059832170606	-0.00555028254166245	-0.00197886489331722
1443	109.879524230957	-17.407413482666	-5.85030126571655	0.00159255252219737	-0.00392691092565656	-0.0107450718060136	0.00613799272105098
1444	111.17822265625	-19.0307846069336	-5.78536653518677	-0.00457625929266214	-0.00295288790948689	-0.00717365415766835	0.00776136433705688
1445	110.528877258301	-18.7061100006104	-6.04510593414307	-0.00522560812532902	-0.00197886489331722	-0.00522560812532902	0.013930176384747
1446	109.879524230957	-19.6801338195801	-5.78536653518677	0.00354059832170606	-0.00749832857400179	-0.000355493422830477	-0.00457625929266214
1447	108.580833435059	-18.3814373016357	-5.72043180465698	-0.00165419070981443	-0.0292515084147453	0.0155535480007529	-0.0117190945893526
1448	111.17822265625	-19.0307846069336	-5.59056186676025	0.000618529506027699	-0.0185372550040483	0.01847561635077	-0.0143164889886975
1449	108.580833435059	-17.7320880889893	-6.36978054046631	0.000293855206109583	-0.0156151866540313	0.0142548503354192	-0.0237320438027382
1450	110.528877258301	-18.3814373016357	-6.04510593414307	-0.00749832857400179	-0.0162645354866982	0.0178262684494257	-0.00100484199356288
1451	111.17822265625	-18.7061100006104	-6.04510593414307	0.00581331877037883	-0.00490093370899558	0.00581331877037883	-0.00197886489331722
1452	109.879524230957	-18.0567626953125	-5.59056186676025	0.00289124972186983	-0.0113944197073579	-0.00295288790948689	0.00386527273803949
1453	111.827575683594	-18.7061100006104	-5.52562713623047	0.0022419011220336	-0.00555028254166245	-0.0156151866540313	-0.00165419070981443
1454	109.879524230957	-18.7061100006104	-5.46069240570068	-0.0026282137259841	-0.00847235135734081	-0.00977104809135199	0.00516396993771195
1455	109.230178833008	-18.3814373016357	-5.46069240570068	-0.00490093370899558	-0.00555028254166245	-0.0120437685400248	0.00581331877037883
1456	107.282135009766	-17.407413482666	-5.46069240570068	-0.00132951640989631	0.00418994715437293	0.00646266713738441	0.0152288740500808
1457	106.632781982422	-17.7320880889893	-5.6554970741272	0.000293855206109583	0.0217223595827818	-0.0120437685400248	0.0191249661147594
1458	108.580833435059	-18.3814373016357	-5.52562713623047	-0.00425158534198999	0.0158782228827477	-0.0221086721867323	0.0194496400654316
1459	108.580833435059	-18.0567626953125	-5.3957576751709	-0.00425158534198999	0.00711201597005129	-0.00944637414067984	0.0220470335334539
1460	109.879524230957	-19.3554592132568	-5.52562713623047	-0.00327756232582033	0.00516396993771195	-0.00717365415766835	0.01100810803473
1461	110.528877258301	-18.7061100006104	-5.72043180465698	0.00516396993771195	0.00548864435404539	0.00354059832170606	0.00906006153672934
1462	110.528877258301	-17.7320880889893	-5.9152364730835	0.00613799272105098	0.0106834331527352	0.00841071270406246	0.00776136433705688
1463	109.230178833008	-17.7320880889893	-5.78536653518677	0.00256657530553639	-0.00555028254166245	0.000618529506027699	0.00191722682211548
1464	111.17822265625	-18.7061100006104	-5.85030126571655	-0.00197886489331722	-0.0026282137259841	-0.000680167751852423	0.020423661917448
1465	110.528877258301	-18.3814373016357	-5.3957576751709	0.00126787810586393	0.00126787810586393	0.00191722682211548	-0.00295288790948689
1466	111.827575683594	-19.3554592132568	-5.46069240570068	0.00483929552137852	0.00126787810586393	0.00354059832170606	-0.00165419070981443
1467	108.580833435059	-17.0827388763428	-6.30484533309937	0.00613799272105098	-0.0204853005707264	0.0123068047687411	-0.0100957229733467
1468	110.528877258301	-19.0307846069336	-5.9152364730835	0.000293855206109583	-0.02697878703475	0.0217223595827818	-0.0175632312893867
1469	109.879524230957	-17.7320880889893	-6.11004114151001	0.000293855206109583	-0.00814767740666866	0.00970941036939621	-0.0159398596733809
1470	110.528877258301	-18.7061100006104	-5.85030126571655	-3.08191010844894e-05	-0.00295288790948689	0.0207483377307653	-0.00782300252467394
1471	110.528877258301	-19.0307846069336	-5.59056186676025	0.0103587592020631	0.00776136433705688	0.00159255252219737	-0.0110697457566857
1472	109.879524230957	-17.7320880889893	-6.17497587203979	0.00321592413820326	-0.00100484199356288	0.00451462110504508	-0.00425158534198999
1473	110.528877258301	-17.7320880889893	-5.98017120361328	0.00483929552137852	-0.017887907102704	-0.00100484199356288	-0.0110697457566857
1474	110.528877258301	-18.7061100006104	-5.85030126571655	0.00516396993771195	-0.023407369852066	0.000943203864153475	0.000618529506027699
1475	111.827575683594	-19.0307846069336	-5.72043180465698	0.00451462110504508	0.00451462110504508	0.000293855206109583	-0.00425158534198999
1476	109.879524230957	-18.3814373016357	-5.6554970741272	0.00354059832170606	0.0100340843200684	-0.000680167751852423	0.00289124972186983
1477	109.879524230957	-18.3814373016357	-5.59056186676025	0.00711201597005129	0.0162028968334198	-0.00912170019000769	0.00516396993771195
1478	111.17822265625	-18.3814373016357	-5.3957576751709	-0.00132951640989631	0.013930176384747	-0.02697878703475	0.00808603875339031
1479	109.879524230957	-18.0567626953125	-5.72043180465698	-0.00230353930965066	0.0103587592020631	-0.023407369852066	0.01100810803473
1480	111.17822265625	-19.3554592132568	-5.72043180465698	-3.08191010844894e-05	-0.000680167751852423	-0.0100957229733467	0.00743668992072344
1481	111.17822265625	-20.0048084259033	-5.59056186676025	0.00808603875339031	0.00321592413820326	-0.000355493422830477	0.00711201597005129
1482	110.528877258301	-19.0307846069336	-5.85030126571655	0.00418994715437293	0.00386527273803949	0.000618529506027699	0.00321592413820326
1483	109.230178833008	-19.0307846069336	-5.6554970741272	-0.000680167751852423	-0.00360223650932312	0.000618529506027699	-0.00360223650932312
1484	111.17822265625	-19.6801338195801	-5.59056186676025	0.00418994715437293	0.00386527273803949	-0.00684897974133492	0.00678734155371785
1485	111.17822265625	-19.6801338195801	-6.04510593414307	-0.00392691092565656	-0.0026282137259841	0.0100340843200684	-0.00230353930965066
1486	112.476921081543	-20.0048084259033	-5.6554970741272	0.00776136433705688	-0.000355493422830477	0.00906006153672934	-0.00652430532500148
1487	107.931480407715	-17.407413482666	-6.49965000152588	0.00321592413820326	-0.0146411629393697	0.00581331877037883	-0.0152905117720366
1488	111.827575683594	-18.3814373016357	-5.72043180465698	0.00451462110504508	-0.0113944197073579	0.0188002903014421	-0.023407369852066
1489	108.580833435059	-17.407413482666	-5.6554970741272	-0.00327756232582033	-0.0110697457566857	0.0132808275520802	-0.0107450718060136
1490	111.827575683594	-19.0307846069336	-5.33082246780396	-0.00230353930965066	-0.0139918150380254	0.00711201597005129	-0.0113944197073579
1491	108.580833435059	-18.3814373016357	-5.46069240570068	0.00354059832170606	0.00516396993771195	0.00906006153672934	-0.0146411629393697
1492	108.580833435059	-17.7320880889893	-5.9152364730835	-0.00457625929266214	0.00289124972186983	0.00159255252219737	-0.00912170019000769
1493	107.931480407715	-18.0567626953125	-5.6554970741272	-0.00392691092565656	-0.00230353930965066	0.000943203864153475	-0.00555028254166245
1494	107.931480407715	-18.7061100006104	-5.85030126571655	-0.00684897974133492	-0.00847235135734081	0.00354059832170606	-0.000680167751852423
1495	107.931480407715	-18.7061100006104	-5.59056186676025	-0.0100957229733467	-0.00522560812532902	0.00256657530553639	0.000943203864153475
1496	107.931480407715	-18.3814373016357	-5.3957576751709	0.000293855206109583	0.0106834331527352	-0.00165419070981443	-0.00879702530801296
1497	107.931480407715	-17.7320880889893	-5.52562713623047	0.00191722682211548	0.0178262684494257	-0.0139918150380254	-0.000680167751852423
1498	109.879524230957	-18.3814373016357	-5.72043180465698	-0.00360223650932312	0.0142548503354192	-0.0191866029053926	0.0100340843200684
1499	111.17822265625	-18.0567626953125	-6.04510593414307	-0.000355493422830477	0.00743668992072344	-0.0217839982360601	-0.00197886489331722
1500	111.827575683594	-18.3814373016357	-5.6554970741272	0.00256657530553639	0.00126787810586393	-0.0117190945893526	0.000293855206109583
1501	110.528877258301	-19.3554592132568	-5.59056186676025	0.00418994715437293	0.00354059832170606	-0.00977104809135199	-0.00814767740666866
1502	111.17822265625	-17.7320880889893	-5.85030126571655	0.00776136433705688	0.000293855206109583	0.000293855206109583	-0.0204853005707264
1503	111.17822265625	-18.3814373016357	-6.17497587203979	0.0022419011220336	-0.0026282137259841	-0.0100957229733467	-0.00847235135734081
1504	111.17822265625	-18.3814373016357	-5.6554970741272	-0.00100484199356288	0.000943203864153475	-0.00652430532500148	-0.0136671401560307
1505	111.17822265625	-18.3814373016357	-5.9152364730835	0.00483929552137852	-0.00360223650932312	-3.08191010844894e-05	-0.0110697457566857
1506	109.879524230957	-18.3814373016357	-5.98017120361328	0.00808603875339031	-0.00587495695799589	0.00191722682211548	-0.0149658378213644
1507	108.580833435059	-18.0567626953125	-5.9152364730835	0.00906006153672934	-0.00879702530801296	0.00418994715437293	-0.0299008563160896
1508	111.827575683594	-18.3814373016357	-5.72043180465698	0.000618529506027699	-0.0191866029053926	0.0191249661147594	-0.0399657599627972
1509	109.230178833008	-18.0567626953125	-5.46069240570068	0.00386527273803949	-0.00749832857400179	0.013930176384747	-0.0224333461374044
1510	113.126274108887	-18.7061100006104	-4.94121360778809	-0.00230353930965066	-0.00230353930965066	0.00808603875339031	-0.0149658378213644
1511	111.17822265625	-18.7061100006104	-5.85030126571655	0.00808603875339031	-0.0117190945893526	0.00321592413820326	-0.0139918150380254
1512	111.827575683594	-18.3814373016357	-6.04510593414307	0.00906006153672934	-0.00100484199356288	-0.0146411629393697	-0.0133424662053585
1513	110.528877258301	-17.407413482666	-5.78536653518677	0.00126787810586393	-0.0026282137259841	-0.00490093370899558	-0.00944637414067984
1514	110.528877258301	-20.3294830322266	-5.52562713623047	-0.00100484199356288	0.00159255252219737	-0.0152905117720366	-0.00652430532500148
1515	111.827575683594	-19.6801338195801	-5.26588773727417	-0.00295288790948689	-0.000680167751852423	-0.00295288790948689	-0.00814767740666866
1516	110.528877258301	-19.6801338195801	-5.07108306884766	0.00418994715437293	0.000618529506027699	-0.00652430532500148	-0.000355493422830477
1517	108.580833435059	-18.3814373016357	-5.6554970741272	0.00711201597005129	0.0188002903014421	-0.0136671401560307	0.000293855206109583
1518	110.528877258301	-18.7061100006104	-5.9152364730835	-0.000355493422830477	0.01847561635077	-0.0263294391334057	-0.00490093370899558
1519	109.230178833008	-18.0567626953125	-5.85030126571655	0.00386527273803949	0.0145795252174139	-0.0182125810533762	0.00906006153672934
1520	111.17822265625	-18.3814373016357	-5.59056186676025	-0.00522560812532902	0.011982130818069	-0.0146411629393697	0.00776136433705688
1521	111.17822265625	-18.0567626953125	-5.78536653518677	0.00711201597005129	0.0197743140161037	-0.00327756232582033	-0.0026282137259841
1522	109.230178833008	-17.0827388763428	-5.6554970741272	0.00516396993771195	0.0171769186854362	-0.00782300252467394	-0.00619963090866804
1523	110.528877258301	-17.7320880889893	-5.72043180465698	0.00191722682211548	0.00321592413820326	0.0022419011220336	-0.00684897974133492
1524	109.879524230957	-16.7580642700195	-6.04510593414307	-0.00100484199356288	0.00938473641872406	-0.00360223650932312	0.00256657530553639
1525	109.879524230957	-18.3814373016357	-6.11004114151001	-0.00327756232582033	0.00289124972186983	0.00159255252219737	-0.00100484199356288
1526	108.580833435059	-17.7320880889893	-5.59056186676025	-0.00619963090866804	0.000618529506027699	0.00646266713738441	-0.00684897974133492
1527	107.282135009766	-17.0827388763428	-5.33082246780396	0.000943203864153475	-0.0156151866540313	0.00386527273803949	-0.00555028254166245
1528	109.230178833008	-18.0567626953125	-5.26588773727417	-0.00619963090866804	-0.0133424662053585	0.0168522447347641	-0.0286021586507559
1529	108.580833435059	-17.0827388763428	-5.20095300674438	0.000618529506027699	-0.00392691092565656	0.0126314787194133	-0.00100484199356288
1530	111.827575683594	-18.0567626953125	-5.52562713623047	-0.000355493422830477	-0.0172385573387146	0.00483929552137852	-0.00782300252467394
1531	111.17822265625	-18.0567626953125	-5.85030126571655	0.00159255252219737	-0.0110697457566857	0.0145795252174139	-0.000355493422830477
1532	110.528877258301	-17.7320880889893	-5.9152364730835	0.00678734155371785	-0.00425158534198999	-0.00165419070981443	-0.00977104809135199
1533	109.230178833008	-16.7580642700195	-5.98017120361328	0.00516396993771195	-0.0399657599627972	0.000943203864153475	-0.00457625929266214
1534	113.126274108887	-18.7061100006104	-6.17497587203979	0.00289124972186983	-0.0276281367987394	-0.00425158534198999	0.00418994715437293
1535	111.827575683594	-17.7320880889893	-5.85030126571655	0.000618529506027699	-0.0175632312893867	-0.0156151866540313	-0.00230353930965066
1536	110.528877258301	-18.7061100006104	-6.23991060256958	0.00906006153672934	0.00646266713738441	0.00354059832170606	0.00386527273803949
1537	109.879524230957	-17.0827388763428	-6.23991060256958	0.00256657530553639	0.0149041991680861	-0.0156151866540313	-0.00197886489331722
1538	110.528877258301	-18.0567626953125	-6.04510593414307	0.00386527273803949	0.00906006153672934	-0.0201606266200542	0.0191249661147594
1539	109.879524230957	-17.407413482666	-6.04510593414307	0.00256657530553639	0.0158782228827477	-0.021459324285388	0.00386527273803949
1540	111.17822265625	-18.7061100006104	-5.52562713623047	0.00354059832170606	0.00548864435404539	-0.0156151866540313	0.020423661917448
1541	111.17822265625	-18.7061100006104	-5.20095300674438	0.00678734155371785	0.0106834331527352	-0.00197886489331722	0.00126787810586393
1542	110.528877258301	-16.7580642700195	-5.46069240570068	0.00321592413820326	0.00841071270406246	-0.00782300252467394	0.00418994715437293
1543	110.528877258301	-17.7320880889893	-6.04510593414307	-0.00327756232582033	0.00386527273803949	-0.00652430532500148	-0.00490093370899558
1544	111.17822265625	-18.0567626953125	-5.9152364730835	-0.000680167751852423	-0.00490093370899558	0.00289124972186983	-0.00100484199356288
1545	111.827575683594	-18.3814373016357	-5.52562713623047	-0.00197886489331722	-0.00587495695799589	-0.00717365415766835	0.000618529506027699
1546	111.17822265625	-18.3814373016357	-5.3957576751709	0.00386527273803949	0.00289124972186983	0.00841071270406246	0.000618529506027699
1547	109.879524230957	-18.3814373016357	-5.59056186676025	0.00646266713738441	-0.0139918150380254	0.0106834331527352	-0.00717365415766835
1548	110.528877258301	-18.7061100006104	-5.26588773727417	-0.000355493422830477	-0.0266541130840778	0.0223717093467712	-0.0198359526693821
1549	109.879524230957	-18.3814373016357	-5.52562713623047	-3.08191010844894e-05	-0.0169138833880424	0.0194496400654316	-0.00977104809135199
1550	110.528877258301	-19.3554592132568	-5.6554970741272	-0.00295288790948689	-0.0159398596733809	0.00841071270406246	-0.00879702530801296
1551	110.528877258301	-18.0567626953125	-5.78536653518677	0.00483929552137852	-0.00165419070981443	0.0126314787194133	-0.0110697457566857
1552	109.230178833008	-17.7320880889893	-5.85030126571655	0.00581331877037883	0.0132808275520802	0.00126787810586393	-0.00684897974133492
1553	108.580833435059	-17.407413482666	-5.59056186676025	0.00483929552137852	-0.00100484199356288	-0.00360223650932312	-0.0110697457566857
1554	109.879524230957	-17.407413482666	-5.52562713623047	0.00646266713738441	0.000293855206109583	-0.00165419070981443	-0.00132951640989631
1555	110.528877258301	-17.7320880889893	-5.46069240570068	0.000943203864153475	0.00516396993771195	-0.00490093370899558	-0.000355493422830477
1556	110.528877258301	-17.7320880889893	-5.52562713623047	0.00354059832170606	0.0100340843200684	-0.00165419070981443	-0.00522560812532902
1557	107.282135009766	-16.4333896636963	-5.6554970741272	0.00321592413820326	0.0230210572481155	-0.0204853005707264	0.00711201597005129
1558	107.931480407715	-18.0567626953125	-5.46069240570068	0.000943203864153475	0.0239950809627771	-0.0247060675173998	0.0308132413774729
1559	106.632781982422	-17.0827388763428	-5.72043180465698	-0.00425158534198999	0.0178262684494257	-0.023407369852066	-0.00100484199356288
1560	108.580833435059	-18.3814373016357	-5.20095300674438	-0.0126931173726916	0.00776136433705688	-0.0149658378213644	0.011982130818069
1561	108.580833435059	-18.3814373016357	-5.33082246780396	-0.00295288790948689	0.00970941036939621	0.00354059832170606	-0.00230353930965066
1562	109.879524230957	-17.7320880889893	-6.23991060256958	-3.08191010844894e-05	0.0191249661147594	-0.00360223650932312	-0.00197886489331722
1563	111.17822265625	-17.7320880889893	-5.9152364730835	0.00159255252219737	0.01100810803473	-0.00197886489331722	-0.00782300252467394
1564	111.827575683594	-18.7061100006104	-5.6554970741272	-3.08191010844894e-05	0.0106834331527352	-0.00425158534198999	0.00808603875339031
1565	111.827575683594	-19.0307846069336	-5.52562713623047	-0.00165419070981443	0.0103587592020631	-0.0123684434220195	-0.00165419070981443
1566	109.230178833008	-17.407413482666	-5.78536653518677	-0.000680167751852423	0.01100810803473	0.0022419011220336	-0.00879702530801296
1567	110.528877258301	-17.407413482666	-5.59056186676025	0.00418994715437293	0.0103587592020631	0.00873538758605719	-0.00782300252467394
1568	111.17822265625	-17.407413482666	-5.98017120361328	0.00289124972186983	-0.0152905117720366	0.011982130818069	-0.017887907102704
1569	109.879524230957	-17.407413482666	-6.04510593414307	0.00289124972186983	-0.0117190945893526	0.0194496400654316	-0.00717365415766835
1570	111.827575683594	-17.7320880889893	-5.6554970741272	0.00126787810586393	-0.0136671401560307	0.00776136433705688	-0.00392691092565656
1571	111.17822265625	-17.407413482666	-5.59056186676025	-0.000355493422830477	0.00678734155371785	-0.00652430532500148	-0.00132951640989631
1572	109.230178833008	-17.407413482666	-6.04510593414307	0.00548864435404539	0.00743668992072344	-0.000355493422830477	-0.00165419070981443
1573	108.580833435059	-17.7320880889893	-5.78536653518677	0.0022419011220336	-0.000355493422830477	-0.00360223650932312	0.00873538758605719
1574	110.528877258301	-18.0567626953125	-5.6554970741272	0.00841071270406246	0.00289124972186983	-0.00197886489331722	0.00743668992072344
1575	111.827575683594	-18.3814373016357	-5.6554970741272	-0.00165419070981443	0.00159255252219737	-0.00490093370899558	0.0103587592020631
1576	113.126274108887	-19.0307846069336	-5.6554970741272	-0.000680167751852423	0.00808603875339031	0.00159255252219737	0.0142548503354192
1577	109.879524230957	-17.7320880889893	-5.72043180465698	0.00678734155371785	0.0191249661147594	-0.0156151866540313	0.0200989879667759
1578	113.126274108887	-19.3554592132568	-5.72043180465698	0.00418994715437293	0.00970941036939621	-0.0266541130840778	0.0230210572481155
1579	111.17822265625	-18.0567626953125	-5.52562713623047	0.00191722682211548	0.00873538758605719	-0.0263294391334057	0.0223717093467712
1580	113.126274108887	-19.3554592132568	-5.07108306884766	0.0022419011220336	0.00678734155371785	-0.0201606266200542	0.0200989879667759
1581	111.827575683594	-19.3554592132568	-5.6554970741272	0.00159255252219737	-0.00457625929266214	-0.00555028254166245	0.00418994715437293
1582	111.17822265625	-19.6801338195801	-5.59056186676025	0.00418994715437293	-0.00230353930965066	-0.00197886489331722	0.00906006153672934
1583	111.827575683594	-18.7061100006104	-5.59056186676025	0.00354059832170606	-0.00392691092565656	-0.00457625929266214	-0.00197886489331722
1584	111.17822265625	-19.6801338195801	-5.26588773727417	0.00321592413820326	-0.00814767740666866	0.00191722682211548	-3.08191010844894e-05
1585	113.126274108887	-19.3554592132568	-5.26588773727417	-3.08191010844894e-05	-0.000680167751852423	0.00516396993771195	0.00516396993771195
1586	111.827575683594	-19.3554592132568	-4.74640893936157	-0.000355493422830477	-0.00132951640989631	0.00646266713738441	0.00354059832170606
1587	111.827575683594	-18.0567626953125	-5.07108306884766	0.00386527273803949	-0.00814767740666866	0.0116574559360743	-0.00652430532500148
1588	111.827575683594	-17.7320880889893	-5.6554970741272	0.00321592413820326	-0.0113944197073579	0.0239950809627771	-0.017887907102704
1589	109.879524230957	-18.0567626953125	-5.6554970741272	-0.00360223650932312	-0.00230353930965066	0.0158782228827477	-0.00912170019000769
1590	109.230178833008	-18.7061100006104	-5.6554970741272	-0.0026282137259841	-0.0133424662053585	0.00711201597005129	-0.00684897974133492
1591	107.931480407715	-17.7320880889893	-5.78536653518677	-0.00295288790948689	0.000293855206109583	0.00418994715437293	-0.00522560812532902
1592	107.282135009766	-17.407413482666	-5.6554970741272	0.00159255252219737	0.00613799272105098	-0.0026282137259841	-0.0110697457566857
1593	107.282135009766	-17.7320880889893	-5.46069240570068	-0.00165419070981443	0.00516396993771195	-0.00587495695799589	-0.00327756232582033
1594	108.580833435059	-17.7320880889893	-5.9152364730835	-3.08191010844894e-05	0.0022419011220336	-0.00165419070981443	-0.00197886489331722
1595	111.17822265625	-18.7061100006104	-5.78536653518677	-0.00522560812532902	0.00159255252219737	-0.00522560812532902	-0.00684897974133492
1596	111.827575683594	-19.0307846069336	-6.11004114151001	0.00743668992072344	0.0100340843200684	0.00776136433705688	0.00321592413820326
1597	109.879524230957	-18.0567626953125	-5.85030126571655	0.00743668992072344	0.0275664981454611	-0.0191866029053926	0.00581331877037883
1598	113.126274108887	-19.0307846069336	-5.6554970741272	0.000943203864153475	0.0194496400654316	-0.0237320438027382	-3.08191010844894e-05
1599	110.528877258301	-18.0567626953125	-5.59056186676025	0.0022419011220336	0.0142548503354192	-0.0217839982360601	0.0142548503354192
1600	113.126274108887	-19.0307846069336	-5.9152364730835	0.00256657530553639	0.0145795252174139	-0.017887907102704	0.0350340083241463
1601	111.827575683594	-18.7061100006104	-5.72043180465698	-0.00100484199356288	0.00841071270406246	-0.0026282137259841	0.00516396993771195
1602	113.126274108887	-18.7061100006104	-6.04510593414307	0.00646266713738441	0.00321592413820326	-0.0123684434220195	0.00321592413820326
1603	111.827575683594	-18.7061100006104	-6.11004114151001	0.00191722682211548	0.00841071270406246	-0.000680167751852423	-0.00555028254166245
1604	112.476921081543	-19.0307846069336	-6.11004114151001	0.00354059832170606	0.000943203864153475	-0.00425158534198999	0.000618529506027699
1605	111.827575683594	-18.3814373016357	-6.04510593414307	0.00548864435404539	0.00126787810586393	0.00191722682211548	0.00646266713738441
1606	110.528877258301	-19.0307846069336	-5.33082246780396	0.00191722682211548	-0.000355493422830477	0.00516396993771195	0.00321592413820326
1607	110.528877258301	-18.0567626953125	-5.98017120361328	0.00289124972186983	-0.00619963090866804	0.0145795252174139	-0.0201606266200542
1608	111.827575683594	-18.0567626953125	-5.78536653518677	0.00159255252219737	-0.00165419070981443	0.0178262684494257	-0.021459324285388
1609	111.17822265625	-18.7061100006104	-5.72043180465698	0.00256657530553639	-0.00814767740666866	0.0145795252174139	-0.0188619289547205
1610	112.476921081543	-19.0307846069336	-5.59056186676025	0.000618529506027699	-0.00555028254166245	0.0165275707840919	-0.00587495695799589
1611	111.827575683594	-18.0567626953125	-5.72043180465698	0.00289124972186983	-0.00100484199356288	0.00289124972186983	0.00483929552137852
1612	109.879524230957	-18.3814373016357	-5.52562713623047	0.00451462110504508	0.00451462110504508	-0.00782300252467394	-0.00197886489331722
1613	111.17822265625	-19.3554592132568	-5.6554970741272	0.00451462110504508	-0.00684897974133492	-0.00717365415766835	0.00483929552137852
1614	109.879524230957	-18.3814373016357	-5.98017120361328	0.000293855206109583	-0.00425158534198999	-0.000355493422830477	-0.00490093370899558
1615	110.528877258301	-18.7061100006104	-5.85030126571655	0.00159255252219737	0.00354059832170606	-0.0146411629393697	0.00418994715437293
1616	111.17822265625	-19.0307846069336	-5.6554970741272	-0.00165419070981443	0.0106834331527352	-0.0130177913233638	0.00126787810586393
1617	109.879524230957	-17.7320880889893	-5.78536653518677	0.00581331877037883	0.0262678004801273	-0.0211346503347158	0.013930176384747
1618	112.476921081543	-18.7061100006104	-5.59056186676025	0.00418994715437293	0.01847561635077	-0.0266541130840778	0.0168522447347641
1619	110.528877258301	-17.407413482666	-5.59056186676025	0.00354059832170606	0.0106834331527352	-0.0256800893694162	0.0142548503354192
1620	111.17822265625	-19.0307846069336	-5.72043180465698	0.00191722682211548	0.00841071270406246	-0.017887907102704	0.01100810803473
1621	110.528877258301	-18.7061100006104	-5.33082246780396	0.00451462110504508	0.0123068047687411	0.0022419011220336	0.00646266713738441
1622	111.827575683594	-19.0307846069336	-5.46069240570068	0.00516396993771195	0.011982130818069	-0.0143164889886975	0.00613799272105098
1623	109.230178833008	-18.3814373016357	-5.52562713623047	-0.0117190945893526	0.00873538758605719	0.00289124972186983	-0.00360223650932312
1624	110.528877258301	-19.3554592132568	-5.13601779937744	-0.00457625929266214	0.01100810803473	-0.00684897974133492	0.00646266713738441
1625	109.879524230957	-18.7061100006104	-5.07108306884766	0.00711201597005129	0.00159255252219737	0.000618529506027699	-0.00327756232582033
1626	110.528877258301	-19.0307846069336	-5.33082246780396	0.0168522447347641	0.00516396993771195	-0.00197886489331722	0.000943203864153475
1627	110.528877258301	-17.407413482666	-5.85030126571655	0.0116574559360743	-0.0100957229733467	0.0233457311987877	-0.0169138833880424
1628	111.17822265625	-18.0567626953125	-5.78536653518677	0.0168522447347641	-0.0162645354866982	0.00970941036939621	-0.0217839982360601
1629	111.17822265625	-18.3814373016357	-5.52562713623047	-0.00100484199356288	-0.0243813935667276	0.0155535480007529	-0.00684897974133492
1630	111.827575683594	-18.7061100006104	-5.3957576751709	0.0126314787194133	-0.0100957229733467	0.0100340843200684	-0.00490093370899558
1631	111.17822265625	-18.0567626953125	-5.59056186676025	-0.00587495695799589	-0.00230353930965066	0.00191722682211548	-0.00555028254166245
1632	110.528877258301	-17.7320880889893	-5.85030126571655	0.011982130818069	-3.08191010844894e-05	0.00776136433705688	0.00386527273803949
1633	111.17822265625	-17.7320880889893	-6.17497587203979	-0.00392691092565656	0.00191722682211548	-0.00327756232582033	-0.00490093370899558
1634	110.528877258301	-18.0567626953125	-6.17497587203979	-0.0162645354866982	-0.0139918150380254	-0.0026282137259841	0.00483929552137852
1635	113.126274108887	-18.0567626953125	-5.9152364730835	0.00808603875339031	-0.0162645354866982	0.00418994715437293	-3.08191010844894e-05
1636	112.476921081543	-18.7061100006104	-5.6554970741272	-0.00587495695799589	0.000293855206109583	0.00906006153672934	0.00581331877037883
1637	111.17822265625	-18.3814373016357	-5.52562713623047	-0.00587495695799589	0.0207483377307653	-0.0104203969240189	0.0304885655641556
1638	112.476921081543	-17.7320880889893	-5.52562713623047	-0.00327756232582033	0.0178262684494257	-0.0182125810533762	0.0217223595827818
1639	110.528877258301	-18.0567626953125	-5.72043180465698	-0.00230353930965066	0.00256657530553639	-0.0175632312893867	0.0181509424000978
1640	113.126274108887	-19.6801338195801	-5.72043180465698	0.000293855206109583	0.00548864435404539	-0.00619963090866804	0.012956153601408
1641	111.827575683594	-19.3554592132568	-5.46069240570068	-0.00295288790948689	-0.000680167751852423	-3.08191010844894e-05	0.000293855206109583
1642	111.827575683594	-18.7061100006104	-5.78536653518677	-0.00165419070981443	-3.08191010844894e-05	0.0022419011220336	0.00906006153672934
1643	111.827575683594	-19.3554592132568	-5.78536653518677	-0.00522560812532902	-0.00684897974133492	-0.00425158534198999	0.0113327819854021
1644	111.827575683594	-20.6541557312012	-5.20095300674438	0.00256657530553639	-0.0130177913233638	0.00386527273803949	0.00613799272105098
1645	111.827575683594	-19.0307846069336	-5.46069240570068	0.0022419011220336	-0.00490093370899558	0.00451462110504508	0.0106834331527352
1646	113.126274108887	-19.6801338195801	-5.59056186676025	0.00159255252219737	-0.00425158534198999	0.00354059832170606	-0.00360223650932312
1647	111.17822265625	-17.407413482666	-5.52562713623047	0.0168522447347641	-0.0169138833880424	0.0103587592020631	-0.00490093370899558
1648	109.879524230957	-17.7320880889893	-5.72043180465698	0.00711201597005129	-0.0113944197073579	0.011982130818069	-0.0146411629393697
1649	109.879524230957	-18.3814373016357	-5.59056186676025	0.00970941036939621	-0.0162645354866982	0.00873538758605719	-0.0120437685400248
1650	111.17822265625	-19.0307846069336	-5.26588773727417	0.00516396993771195	-0.0162645354866982	0.00776136433705688	0.00386527273803949
1651	108.580833435059	-18.0567626953125	-5.52562713623047	0.00159255252219737	0.00873538758605719	0.00256657530553639	0.00354059832170606
1652	108.580833435059	-18.0567626953125	-5.78536653518677	0.0100340843200684	-0.00587495695799589	-0.00230353930965066	0.000293855206109583
1653	107.931480407715	-17.7320880889893	-5.85030126571655	-0.00490093370899558	-0.0110697457566857	-0.0172385573387146	0.000618529506027699
1654	107.931480407715	-17.407413482666	-6.30484533309937	-0.00749832857400179	-0.0143164889886975	0.00191722682211548	0.0171769186854362
1655	109.230178833008	-18.0567626953125	-5.85030126571655	0.000618529506027699	0.00126787810586393	-0.00100484199356288	0.00581331877037883
1656	111.17822265625	-19.3554592132568	-5.59056186676025	0.00711201597005129	0.00289124972186983	-0.00782300252467394	0.0246444288641214
1657	109.879524230957	-18.0567626953125	-5.46069240570068	0.00808603875339031	0.0145795252174139	-0.0139918150380254	0.0168522447347641
1658	109.230178833008	-17.407413482666	-5.78536653518677	-0.00197886489331722	0.0123068047687411	-0.0315242260694504	0.0262678004801273
1659	110.528877258301	-18.3814373016357	-5.78536653518677	-0.00165419070981443	0.00581331877037883	-0.0224333461374044	0.0207483377307653
1660	111.17822265625	-18.0567626953125	-5.78536653518677	0.00970941036939621	0.0194496400654316	-0.0152905117720366	0.01100810803473
1661	111.17822265625	-18.7061100006104	-5.78536653518677	0.0155535480007529	0.0100340843200684	0.00126787810586393	0.0145795252174139
1662	109.230178833008	-17.0827388763428	-5.98017120361328	0.00970941036939621	0.000943203864153475	-0.00977104809135199	-0.00360223650932312
1663	110.528877258301	-17.407413482666	-5.85030126571655	-0.00944637414067984	0.00581331877037883	0.00159255252219737	0.00386527273803949
1664	111.827575683594	-19.3554592132568	-5.85030126571655	0.000618529506027699	0.00678734155371785	-0.00652430532500148	-3.08191010844894e-05
1665	111.17822265625	-18.7061100006104	-5.85030126571655	0.00906006153672934	0.011982130818069	-0.0120437685400248	0.00256657530553639
1666	112.476921081543	-18.7061100006104	-5.9152364730835	0.00126787810586393	0.013930176384747	-3.08191010844894e-05	0.00516396993771195
1667	110.528877258301	-19.0307846069336	-5.6554970741272	0.0188002903014421	-0.0165892094373703	0.00938473641872406	-0.00944637414067984
1668	111.17822265625	-18.0567626953125	-5.59056186676025	0.00548864435404539	-0.00457625929266214	0.01847561635077	-0.0182125810533762
1669	111.17822265625	-18.7061100006104	-5.26588773727417	0.00613799272105098	-0.0107450718060136	0.00711201597005129	-0.0126931173726916
1670	112.476921081543	-18.7061100006104	-5.20095300674438	0.0116574559360743	-0.00132951640989631	0.00191722682211548	-0.00652430532500148
1671	110.528877258301	-18.0567626953125	-5.52562713623047	0.0142548503354192	-0.000680167751852423	0.00613799272105098	-0.00977104809135199
1672	111.17822265625	-18.7061100006104	-5.52562713623047	0.0123068047687411	0.00159255252219737	-0.00392691092565656	-0.00652430532500148
1673	109.230178833008	-18.7061100006104	-5.9152364730835	0.00678734155371785	0.00126787810586393	-0.0130177913233638	-0.00230353930965066
1674	110.528877258301	-19.6801338195801	-5.59056186676025	-0.00619963090866804	-0.00165419070981443	-0.0113944197073579	-0.0026282137259841
1675	109.879524230957	-19.0307846069336	-5.85030126571655	0.00159255252219737	-0.00230353930965066	-0.00912170019000769	-0.00847235135734081
1676	111.827575683594	-19.6801338195801	-5.33082246780396	0.00321592413820326	0.00906006153672934	-0.0123684434220195	-0.00490093370899558
1677	110.528877258301	-18.0567626953125	-5.33082246780396	-0.000355493422830477	0.0136055024340749	-0.0217839982360601	0.00841071270406246
1678	109.230178833008	-17.7320880889893	-5.98017120361328	-0.00327756232582033	0.0223717093467712	-0.0328229255974293	-0.00944637414067984
1679	111.17822265625	-19.0307846069336	-6.17497587203979	-0.00749832857400179	0.0136055024340749	-0.0243813935667276	0.0022419011220336
1680	110.528877258301	-19.0307846069336	-6.11004114151001	-0.00555028254166245	0.011982130818069	-0.0211346503347158	0.00321592413820326
1681	110.528877258301	-17.7320880889893	-5.85030126571655	0.000943203864153475	0.0123068047687411	-0.00555028254166245	0.00256657530553639
1682	107.931480407715	-16.4333896636963	-5.46069240570068	-0.00360223650932312	0.00483929552137852	-0.00944637414067984	-0.00555028254166245
1683	107.931480407715	-17.7320880889893	-5.52562713623047	-0.00522560812532902	-0.00457625929266214	-0.0107450718060136	-0.00522560812532902
1684	109.230178833008	-17.407413482666	-5.9152364730835	-0.0165892094373703	0.00548864435404539	0.00289124972186983	-0.00230353930965066
1685	109.230178833008	-19.0307846069336	-5.59056186676025	-0.00490093370899558	0.00483929552137852	-0.00944637414067984	-0.000680167751852423
1686	110.528877258301	-18.3814373016357	-5.72043180465698	0.00126787810586393	0.00776136433705688	0.00938473641872406	-0.00684897974133492
1687	111.17822265625	-18.7061100006104	-5.59056186676025	0.012956153601408	-0.00360223650932312	0.00970941036939621	-0.0204853005707264
1688	109.879524230957	-18.0567626953125	-5.72043180465698	0.012956153601408	-0.0123684434220195	0.0155535480007529	-0.0198359526693821
1689	110.528877258301	-19.0307846069336	-5.26588773727417	0.0123068047687411	-0.00230353930965066	0.0220470335334539	-0.021459324285388
1690	109.879524230957	-17.7320880889893	-5.85030126571655	0.0275664981454611	-0.0117190945893526	0.0220470335334539	-0.0169138833880424
1691	108.580833435059	-18.0567626953125	-6.49965000152588	0.0106834331527352	-0.00165419070981443	0.0123068047687411	-0.0113944197073579
1692	112.476921081543	-18.3814373016357	-5.98017120361328	0.0158782228827477	-0.000355493422830477	0.00159255252219737	-0.0159398596733809
1693	110.528877258301	-17.7320880889893	-5.9152364730835	0.00321592413820326	-0.00814767740666866	-0.00327756232582033	-0.00684897974133492
1694	110.528877258301	-18.0567626953125	-5.98017120361328	0.00808603875339031	-0.00327756232582033	-0.00425158534198999	-0.00425158534198999
1695	110.528877258301	-17.407413482666	-5.9152364730835	0.0126314787194133	-0.00425158534198999	0.00873538758605719	0.000293855206109583
1696	111.17822265625	-19.0307846069336	-5.72043180465698	0.0022419011220336	0.00743668992072344	-0.00327756232582033	0.00548864435404539
1697	109.879524230957	-18.0567626953125	-5.72043180465698	-0.0143164889886975	0.00873538758605719	-0.00977104809135199	0.00126787810586393
1698	109.879524230957	-18.0567626953125	-5.9152364730835	-0.00230353930965066	0.0116574559360743	-0.0139918150380254	0.0116574559360743
1699	111.827575683594	-19.0307846069336	-5.78536653518677	-0.00425158534198999	0.00938473641872406	-0.00782300252467394	0.0230210572481155
1700	111.17822265625	-18.7061100006104	-5.46069240570068	0.00483929552137852	0.00808603875339031	-0.0110697457566857	0.00776136433705688
1701	111.17822265625	-18.0567626953125	-5.78536653518677	-0.000355493422830477	0.00613799272105098	0.000943203864153475	0.0100340843200684
1702	110.528877258301	-17.7320880889893	-5.72043180465698	-0.00230353930965066	0.0126314787194133	0.00776136433705688	0.00451462110504508
1703	110.528877258301	-18.7061100006104	-5.72043180465698	-0.00619963090866804	0.00418994715437293	0.00678734155371785	0.0022419011220336
1704	111.827575683594	-19.3554592132568	-6.11004114151001	0.00743668992072344	-3.08191010844894e-05	-0.00165419070981443	0.00548864435404539
1705	111.827575683594	-20.0048084259033	-5.6554970741272	0.0226963832974434	0.00159255252219737	0.00483929552137852	0.00451462110504508
1706	111.17822265625	-20.3294830322266	-5.59056186676025	0.00938473641872406	-0.00392691092565656	0.0165275707840919	0.00159255252219737
1707	111.827575683594	-20.3294830322266	-5.33082246780396	0.00743668992072344	-0.00652430532500148	0.0188002903014421	-0.0133424662053585
1708	109.879524230957	-18.0567626953125	-5.72043180465698	0.00743668992072344	-0.00392691092565656	0.0197743140161037	-0.0204853005707264
1709	111.17822265625	-19.3554592132568	-5.13601779937744	0.0022419011220336	-0.00295288790948689	0.0191249661147594	-0.00912170019000769
1710	110.528877258301	-17.7320880889893	-5.9152364730835	0.00483929552137852	-0.00425158534198999	0.0100340843200684	-0.00425158534198999
1711	109.879524230957	-17.7320880889893	-5.78536653518677	0.00613799272105098	0.0022419011220336	0.00256657530553639	0.0022419011220336
1712	110.528877258301	-19.0307846069336	-5.59056186676025	0.00191722682211548	-0.00684897974133492	-3.08191010844894e-05	-0.00425158534198999
1713	109.879524230957	-18.7061100006104	-5.59056186676025	-0.00717365415766835	-0.0149658378213644	-0.00360223650932312	0.01100810803473
1714	108.580833435059	-18.3814373016357	-5.52562713623047	-0.00425158534198999	-0.0110697457566857	-0.00165419070981443	0.00516396993771195
1715	106.632781982422	-17.7320880889893	-5.52562713623047	0.00289124972186983	-0.00392691092565656	-0.0107450718060136	0.00613799272105098
1716	108.580833435059	-18.0567626953125	-5.9152364730835	0.00159255252219737	0.00418994715437293	-0.0152905117720366	0.00743668992072344
1717	108.580833435059	-18.3814373016357	-5.72043180465698	-0.0123684434220195	0.0136055024340749	-0.0152905117720366	0.012956153601408
1718	108.580833435059	-18.0567626953125	-5.85030126571655	-0.0117190945893526	0.0100340843200684	-0.0337969474494457	0.0165275707840919
1719	111.17822265625	-18.7061100006104	-5.6554970741272	-0.00717365415766835	0.00386527273803949	-0.0175632312893867	0.0158782228827477
1720	111.827575683594	-19.0307846069336	-5.46069240570068	-0.00490093370899558	0.0113327819854021	-0.0195112787187099	0.011982130818069
1721	110.528877258301	-17.7320880889893	-5.6554970741272	-0.0100957229733467	0.0123068047687411	-0.0136671401560307	-0.00197886489331722
1722	109.879524230957	-17.7320880889893	-5.59056186676025	-0.00360223650932312	0.0188002903014421	-0.00132951640989631	-0.00425158534198999
1723	109.230178833008	-17.0827388763428	-6.04510593414307	-0.00814767740666866	0.0106834331527352	-0.0143164889886975	-0.00392691092565656
1724	111.17822265625	-17.7320880889893	-6.04510593414307	-0.00490093370899558	0.00289124972186983	-0.00847235135734081	-0.000680167751852423
1725	113.126274108887	-18.7061100006104	-5.78536653518677	-0.00230353930965066	0.00711201597005129	-0.0123684434220195	-0.00132951640989631
1726	111.17822265625	-18.0567626953125	-5.78536653518677	-0.0136671401560307	0.00711201597005129	-0.00230353930965066	-0.00230353930965066
1727	112.476921081543	-19.3554592132568	-5.72043180465698	-0.00230353930965066	-0.0227580219507217	0.00126787810586393	-0.0136671401560307
1728	110.528877258301	-17.0827388763428	-5.46069240570068	-0.00132951640989631	-0.0230826959013939	0.01100810803473	-0.0208099745213985
1729	112.476921081543	-19.0307846069336	-5.6554970741272	-0.00944637414067984	0.00289124972186983	-0.00717365415766835	-0.0172385573387146
1730	109.230178833008	-18.0567626953125	-6.04510593414307	-3.08191010844894e-05	-0.0143164889886975	0.00483929552137852	-0.017887907102704
1731	110.528877258301	-18.7061100006104	-5.46069240570068	-0.00230353930965066	0.000618529506027699	-0.00425158534198999	-0.00749832857400179
1732	111.827575683594	-19.3554592132568	-5.6554970741272	-0.00165419070981443	-0.00165419070981443	-0.00782300252467394	-0.017887907102704
1733	111.827575683594	-19.3554592132568	-5.46069240570068	0.00418994715437293	-0.00684897974133492	-0.0117190945893526	-0.00457625929266214
1734	113.126274108887	-19.3554592132568	-5.20095300674438	0.0022419011220336	-0.00782300252467394	-0.00814767740666866	-0.00490093370899558
1735	110.528877258301	-19.0307846069336	-5.3957576751709	-0.00197886489331722	-0.00522560812532902	-0.0133424662053585	-0.00360223650932312
1736	111.17822265625	-19.3554592132568	-5.85030126571655	0.00613799272105098	0.00126787810586393	-0.00847235135734081	-0.0100957229733467
1737	112.476921081543	-20.0048084259033	-5.59056186676025	-0.00425158534198999	0.00613799272105098	-0.0139918150380254	0.00418994715437293
1738	111.17822265625	-19.0307846069336	-5.9152364730835	-0.00684897974133492	0.00548864435404539	-0.0273034609854221	0.00581331877037883
1739	111.17822265625	-19.3554592132568	-5.6554970741272	-0.00717365415766835	0.00938473641872406	-0.0243813935667276	0.000943203864153475
1740	111.827575683594	-19.0307846069336	-5.33082246780396	0.000618529506027699	0.00938473641872406	-0.0123684434220195	0.000943203864153475
1741	111.17822265625	-17.7320880889893	-5.52562713623047	0.000943203864153475	0.00711201597005129	-3.08191010844894e-05	-0.00977104809135199
1742	109.230178833008	-18.3814373016357	-5.72043180465698	-0.00587495695799589	0.012956153601408	0.00451462110504508	-0.00587495695799589
1743	109.230178833008	-18.0567626953125	-5.9152364730835	0.00483929552137852	0.0136055024340749	-0.000355493422830477	-0.0133424662053585
1744	111.17822265625	-18.7061100006104	-5.52562713623047	0.00516396993771195	0.00841071270406246	0.00191722682211548	0.00191722682211548
1745	109.230178833008	-19.6801338195801	-5.33082246780396	0.00548864435404539	0.00776136433705688	0.00191722682211548	-0.00652430532500148
1746	107.931480407715	-17.7320880889893	-5.6554970741272	0.00451462110504508	0.00321592413820326	0.00841071270406246	-0.0110697457566857
1747	109.230178833008	-19.0307846069336	-5.3957576751709	0.00256657530553639	0.00581331877037883	0.0233457311987877	-0.0175632312893867
1748	109.230178833008	-18.7061100006104	-5.13601779937744	0.00321592413820326	-0.0188619289547205	0.0200989879667759	-0.0260047651827335
1749	110.528877258301	-18.3814373016357	-5.6554970741272	0.00321592413820326	-0.00879702530801296	0.0149041991680861	-0.0143164889886975
1750	109.879524230957	-17.407413482666	-5.59056186676025	0.011982130818069	-0.0311995539814234	0.0123068047687411	-0.0162645354866982
1751	111.827575683594	-19.3554592132568	-5.33082246780396	0.01100810803473	0.00938473641872406	0.00873538758605719	-0.00814767740666866
1752	111.827575683594	-18.7061100006104	-5.72043180465698	0.00808603875339031	-0.0230826959013939	0.00743668992072344	-0.00977104809135199
1753	111.827575683594	-18.7061100006104	-5.3957576751709	0.00159255252219737	-0.00230353930965066	0.00418994715437293	-0.00587495695799589
1754	111.17822265625	-19.3554592132568	-5.46069240570068	0.0106834331527352	-0.0026282137259841	0.00418994715437293	-0.0149658378213644
1755	111.827575683594	-19.0307846069336	-5.78536653518677	0.00483929552137852	0.00386527273803949	0.0022419011220336	0.000293855206109583
1756	109.879524230957	-18.0567626953125	-5.98017120361328	0.00191722682211548	0.00711201597005129	0.00321592413820326	-0.00100484199356288
1757	111.827575683594	-19.0307846069336	-5.85030126571655	-0.00522560812532902	0.0191249661147594	-0.00425158534198999	0.00906006153672934
1758	111.827575683594	-18.0567626953125	-6.17497587203979	-0.00814767740666866	0.0210730116814375	-0.0217839982360601	0.0162028968334198
1759	111.17822265625	-18.7061100006104	-5.6554970741272	-0.0104203969240189	0.0223717093467712	-0.0162645354866982	0.0210730116814375
1760	112.476921081543	-18.0567626953125	-5.59056186676025	0.000293855206109583	0.011982130818069	-0.017887907102704	0.0126314787194133
1761	110.528877258301	-17.0827388763428	-5.85030126571655	0.00711201597005129	0.020423661917448	-0.0026282137259841	0.00548864435404539
1762	110.528877258301	-18.0567626953125	-5.9152364730835	-0.0126931173726916	0.00711201597005129	0.00191722682211548	0.00159255252219737
1763	110.528877258301	-17.0827388763428	-5.98017120361328	-0.0113944197073579	0.00646266713738441	0.00483929552137852	-0.00295288790948689
1764	110.528877258301	-18.7061100006104	-6.30484533309937	-0.0172385573387146	0.00126787810586393	-0.00555028254166245	0.00581331877037883
1765	111.17822265625	-19.3554592132568	-6.04510593414307	0.00321592413820326	-0.00425158534198999	0.00191722682211548	-0.0113944197073579
1766	109.230178833008	-19.3554592132568	-5.6554970741272	0.0171769186854362	0.00126787810586393	0.00418994715437293	0.000943203864153475
1767	110.528877258301	-19.0307846069336	-5.6554970741272	0.0226963832974434	-0.0224333461374044	0.0220470335334539	-0.0195112787187099
1768	111.827575683594	-20.9788303375244	-5.6554970741272	0.0132808275520802	-0.0149658378213644	0.0239950809627771	-0.017887907102704
1769	111.827575683594	-19.3554592132568	-5.9152364730835	0.00970941036939621	-0.017887907102704	0.0145795252174139	-0.0136671401560307
1770	109.879524230957	-20.0048084259033	-5.52562713623047	0.0106834331527352	-0.0139918150380254	0.0136055024340749	-0.0172385573387146
1771	112.476921081543	-19.3554592132568	-5.52562713623047	0.00970941036939621	-0.00944637414067984	0.00711201597005129	-0.00230353930965066
1772	111.827575683594	-18.0567626953125	-5.6554970741272	0.00548864435404539	0.00126787810586393	-0.00295288790948689	-0.0026282137259841
1773	112.476921081543	-17.7320880889893	-5.52562713623047	0.00386527273803949	-0.00814767740666866	-0.00717365415766835	-0.00944637414067984
1774	110.528877258301	-18.7061100006104	-6.43471527099609	0.00256657530553639	-3.08191010844894e-05	-0.00392691092565656	0.0022419011220336
1775	111.827575683594	-18.7061100006104	-5.72043180465698	0.0022419011220336	-0.0026282137259841	-0.00295288790948689	0.00126787810586393
1776	109.230178833008	-18.3814373016357	-5.59056186676025	-0.00100484199356288	0.0100340843200684	-0.000680167751852423	0.00418994715437293
1777	109.230178833008	-18.7061100006104	-5.46069240570068	-0.0198359526693821	0.0217223595827818	-0.0204853005707264	0.0113327819854021
1778	107.931480407715	-18.3814373016357	-5.46069240570068	-0.0117190945893526	0.0136055024340749	-0.0253554154187441	0.00776136433705688
1779	109.230178833008	-18.7061100006104	-5.20095300674438	-0.0107450718060136	0.0132808275520802	-0.0237320438027382	0.0136055024340749
1780	108.580833435059	-17.7320880889893	-5.72043180465698	-0.0104203969240189	0.0100340843200684	-0.0110697457566857	0.01100810803473
1781	109.230178833008	-17.7320880889893	-5.9152364730835	-3.08191010844894e-05	0.0145795252174139	-0.00814767740666866	0.00548864435404539
1782	110.528877258301	-17.7320880889893	-5.85030126571655	-0.00619963090866804	0.00841071270406246	-0.00230353930965066	0.00289124972186983
1783	109.879524230957	-18.0567626953125	-5.85030126571655	-0.00425158534198999	0.000943203864153475	-0.00944637414067984	-0.0026282137259841
1784	111.17822265625	-17.7320880889893	-5.46069240570068	0.00418994715437293	0.00191722682211548	-0.00652430532500148	0.0113327819854021
1785	111.827575683594	-18.7061100006104	-5.52562713623047	0.00711201597005129	-0.00457625929266214	-0.00587495695799589	0.00256657530553639
1786	110.528877258301	-18.0567626953125	-5.6554970741272	0.00581331877037883	-0.00360223650932312	-0.00295288790948689	-0.00165419070981443
1787	109.879524230957	-17.7320880889893	-6.11004114151001	0.00906006153672934	-0.0188619289547205	0.00841071270406246	-0.0169138833880424
1788	111.17822265625	-18.7061100006104	-5.78536653518677	0.0106834331527352	-0.0224333461374044	0.00873538758605719	-0.0133424662053585
1789	111.17822265625	-17.7320880889893	-5.98017120361328	0.00548864435404539	-0.0133424662053585	0.0145795252174139	-0.0104203969240189
1790	111.827575683594	-18.7061100006104	-5.59056186676025	0.00938473641872406	0.00126787810586393	0.0113327819854021	0.00581331877037883
1791	111.17822265625	-17.7320880889893	-5.6554970741272	0.0178262684494257	0.000618529506027699	0.00321592413820326	0.00743668992072344
1792	109.879524230957	-18.0567626953125	-5.52562713623047	0.00516396993771195	-0.00619963090866804	0.000293855206109583	0.00386527273803949
1793	109.879524230957	-17.7320880889893	-5.9152364730835	0.00159255252219737	-0.00132951640989631	-0.00457625929266214	0.00386527273803949
1794	110.528877258301	-17.407413482666	-5.85030126571655	-0.00100484199356288	-3.08191010844894e-05	-0.00197886489331722	0.0103587592020631
1795	111.17822265625	-18.0567626953125	-5.6554970741272	0.00451462110504508	-0.00392691092565656	-0.00684897974133492	0.0113327819854021
1796	111.17822265625	-19.0307846069336	-5.59056186676025	0.00970941036939621	0.0113327819854021	-0.00490093370899558	0.00418994715437293
1797	111.827575683594	-18.7061100006104	-5.6554970741272	-0.0162645354866982	0.0132808275520802	-0.0224333461374044	0.0158782228827477
1798	111.17822265625	-19.6801338195801	-5.33082246780396	-0.0169138833880424	0.00906006153672934	-0.0230826959013939	0.0236704051494598
1799	111.17822265625	-19.0307846069336	-5.9152364730835	-0.00944637414067984	0.00191722682211548	-0.021459324285388	0.0236704051494598
1800	109.879524230957	-18.7061100006104	-5.9152364730835	-0.0026282137259841	-0.00619963090866804	-0.0185372550040483	0.00646266713738441
1801	109.879524230957	-19.3554592132568	-5.78536653518677	-0.00912170019000769	-0.00295288790948689	-0.0026282137259841	0.0132808275520802
1802	109.230178833008	-18.7061100006104	-5.78536653518677	-0.00425158534198999	-0.00522560812532902	-0.00360223650932312	0.00386527273803949
1803	109.879524230957	-18.7061100006104	-5.6554970741272	0.00159255252219737	-0.00814767740666866	0.00159255252219737	0.00646266713738441
1804	110.528877258301	-18.0567626953125	-5.59056186676025	-0.00425158534198999	-0.0026282137259841	0.00678734155371785	0.0106834331527352
1805	111.17822265625	-18.3814373016357	-5.9152364730835	0.000293855206109583	-0.00132951640989631	0.00386527273803949	0.00354059832170606
1806	111.17822265625	-18.3814373016357	-5.6554970741272	0.0152288740500808	-0.0156151866540313	0.0116574559360743	0.00256657530553639
1807	109.879524230957	-17.407413482666	-5.72043180465698	0.0155535480007529	-0.0104203969240189	0.01847561635077	-0.0130177913233638
1808	111.827575683594	-18.0567626953125	-5.9152364730835	0.0106834331527352	-0.0172385573387146	0.0171769186854362	-0.0185372550040483
1809	108.580833435059	-17.7320880889893	-5.59056186676025	0.00548864435404539	-0.0139918150380254	0.0142548503354192	-0.0100957229733467
1810	109.879524230957	-18.7061100006104	-5.3957576751709	-3.08191010844894e-05	-0.00652430532500148	0.0171769186854362	-0.00814767740666866
1811	107.282135009766	-17.407413482666	-5.6554970741272	0.00418994715437293	-0.00814767740666866	0.00516396993771195	-0.00555028254166245
1812	107.931480407715	-18.0567626953125	-5.85030126571655	0.0022419011220336	0.00289124972186983	0.00159255252219737	0.00386527273803949
1813	108.580833435059	-17.7320880889893	-5.9152364730835	-0.00457625929266214	0.00386527273803949	-0.000680167751852423	0.00191722682211548
1814	109.879524230957	-17.407413482666	-6.36978054046631	0.00159255252219737	-0.00165419070981443	-0.00684897974133492	0.00970941036939621
1815	110.528877258301	-17.407413482666	-6.36978054046631	-0.00619963090866804	-0.000355493422830477	-0.00717365415766835	0.00906006153672934
1816	110.528877258301	-19.3554592132568	-5.3957576751709	-0.000355493422830477	0.0158782228827477	-0.00165419070981443	0.0116574559360743
1817	110.528877258301	-17.7320880889893	-5.59056186676025	-0.0117190945893526	0.0239950809627771	-0.0156151866540313	0.0168522447347641
1818	110.528877258301	-18.7061100006104	-5.78536653518677	-0.00652430532500148	0.0178262684494257	-0.0243813935667276	0.0223717093467712
1819	110.528877258301	-18.0567626953125	-6.17497587203979	-0.0120437685400248	0.020423661917448	-0.023407369852066	0.0259431265294552
1820	109.879524230957	-17.407413482666	-5.9152364730835	-0.00847235135734081	0.011982130818069	-0.0185372550040483	0.0308132413774729
1821	112.476921081543	-18.7061100006104	-5.78536653518677	-0.00425158534198999	0.00841071270406246	-0.00684897974133492	0.0220470335334539
1822	111.827575683594	-18.3814373016357	-5.6554970741272	0.00354059832170606	0.0145795252174139	-0.00490093370899558	0.0100340843200684
1823	111.827575683594	-18.7061100006104	-5.26588773727417	-0.00749832857400179	-0.000680167751852423	-0.0104203969240189	0.0116574559360743
1824	109.230178833008	-18.3814373016357	-5.6554970741272	0.00159255252219737	0.0100340843200684	-0.00197886489331722	0.0285405199974775
1825	109.230178833008	-18.0567626953125	-5.72043180465698	0.00159255252219737	-0.00132951640989631	-0.00587495695799589	0.0278911720961332
1826	111.827575683594	-18.7061100006104	-5.72043180465698	0.0123068047687411	-0.00100484199356288	-0.00522560812532902	0.00873538758605719
1827	111.827575683594	-19.3554592132568	-5.46069240570068	0.00808603875339031	-0.0126931173726916	0.0136055024340749	-0.00749832857400179
1828	110.528877258301	-18.3814373016357	-5.72043180465698	0.0145795252174139	-0.0230826959013939	0.0226963832974434	-0.00847235135734081
1829	111.827575683594	-19.6801338195801	-5.13601779937744	0.00743668992072344	-0.0256800893694162	0.0152288740500808	-0.00619963090866804
1830	112.476921081543	-19.6801338195801	-5.3957576751709	0.00776136433705688	-0.0100957229733467	0.01100810803473	-0.00490093370899558
1831	109.230178833008	-19.0307846069336	-6.04510593414307	0.0113327819854021	0.00126787810586393	0.00743668992072344	0.00159255252219737
1832	110.528877258301	-18.7061100006104	-5.6554970741272	0.00159255252219737	0.000293855206109583	-0.00197886489331722	0.00191722682211548
1833	108.580833435059	-18.3814373016357	-5.6554970741272	0.000943203864153475	0.000293855206109583	-0.0026282137259841	0.00159255252219737
1834	109.879524230957	-18.3814373016357	-5.59056186676025	0.00386527273803949	0.00678734155371785	-0.00555028254166245	0.011982130818069
1835	109.879524230957	-17.407413482666	-5.59056186676025	0.0100340843200684	0.00938473641872406	-0.00782300252467394	0.00321592413820326
1836	110.528877258301	-17.7320880889893	-5.52562713623047	0.0142548503354192	0.0168522447347641	-0.00782300252467394	0.0230210572481155
1837	108.580833435059	-17.7320880889893	-5.9152364730835	0.00191722682211548	0.0197743140161037	-0.0143164889886975	0.0126314787194133
1838	109.230178833008	-18.3814373016357	-5.85030126571655	-0.0123684434220195	0.0226963832974434	-0.0237320438027382	0.0210730116814375
1839	109.230178833008	-17.7320880889893	-5.85030126571655	-0.0133424662053585	0.012956153601408	-0.017887907102704	0.0223717093467712
1840	110.528877258301	-18.7061100006104	-5.3957576751709	-0.0126931173726916	0.0132808275520802	-0.0188619289547205	0.0178262684494257
1841	108.580833435059	-18.7061100006104	-5.52562713623047	-0.00587495695799589	0.00841071270406246	-0.00327756232582033	0.0158782228827477
1842	108.580833435059	-19.0307846069336	-5.33082246780396	-0.00392691092565656	0.0103587592020631	0.000618529506027699	0.0175015944987535
1843	109.879524230957	-18.7061100006104	-5.59056186676025	-0.0133424662053585	0.00516396993771195	0.00289124972186983	0.01100810803473
1844	110.528877258301	-18.7061100006104	-5.72043180465698	-0.00587495695799589	0.000618529506027699	-0.00197886489331722	0.0162028968334198
1845	109.879524230957	-18.0567626953125	-6.43471527099609	-0.00490093370899558	0.00354059832170606	0.000943203864153475	0.00808603875339031
1846	112.476921081543	-18.3814373016357	-5.3957576751709	-0.00230353930965066	0.000618529506027699	0.000293855206109583	-0.00555028254166245
1847	111.17822265625	-18.7061100006104	-5.46069240570068	0.0113327819854021	0.000618529506027699	0.0145795252174139	-0.00749832857400179
1848	110.528877258301	-17.0827388763428	-5.98017120361328	0.0113327819854021	-0.00749832857400179	0.0243197549134493	-0.0260047651827335
1849	111.17822265625	-18.7061100006104	-5.98017120361328	0.01100810803473	-0.0146411629393697	0.0145795252174139	-0.00879702530801296
1850	109.879524230957	-18.0567626953125	-6.11004114151001	0.01100810803473	-0.00425158534198999	0.00548864435404539	-0.0169138833880424
1851	109.879524230957	-18.0567626953125	-5.85030126571655	0.0123068047687411	0.00451462110504508	0.00483929552137852	-0.00295288790948689
1852	111.17822265625	-19.0307846069336	-5.72043180465698	0.0155535480007529	0.00386527273803949	0.00581331877037883	-0.0123684434220195
1853	111.827575683594	-18.7061100006104	-5.85030126571655	-0.00360223650932312	-0.00392691092565656	0.000293855206109583	-0.00782300252467394
1854	112.476921081543	-18.0567626953125	-5.52562713623047	0.00483929552137852	-0.00457625929266214	0.000618529506027699	-0.00490093370899558
1855	110.528877258301	-17.7320880889893	-5.72043180465698	0.00711201597005129	0.00451462110504508	-0.00684897974133492	0.0022419011220336
1856	110.528877258301	-18.0567626953125	-5.98017120361328	0.01100810803473	0.0123068047687411	0.0022419011220336	-0.00327756232582033
1857	111.17822265625	-18.3814373016357	-5.72043180465698	0.00191722682211548	0.0106834331527352	-0.0130177913233638	0.0188002903014421
1858	110.528877258301	-17.7320880889893	-5.72043180465698	-0.0100957229733467	0.0116574559360743	-0.0230826959013939	0.00970941036939621
1859	111.17822265625	-18.7061100006104	-5.33082246780396	-0.00847235135734081	0.0116574559360743	-0.0240567177534103	0.0132808275520802
1860	112.476921081543	-19.6801338195801	-4.94121360778809	0.0142548503354192	0.000618529506027699	-0.00100484199356288	0.00451462110504508
1861	111.827575683594	-19.0307846069336	-5.26588773727417	0.0207483377307653	0.00256657530553639	-0.00165419070981443	0.000943203864153475
1862	111.17822265625	-18.7061100006104	-5.52562713623047	-0.0123684434220195	0.00418994715437293	-0.00457625929266214	-0.00327756232582033
1863	112.476921081543	-20.0048084259033	-5.78536653518677	-0.00684897974133492	-0.0104203969240189	-0.00944637414067984	-0.00749832857400179
1864	111.17822265625	-20.0048084259033	-5.52562713623047	-0.00717365415766835	-0.0133424662053585	-0.00555028254166245	-0.000355493422830477
1865	111.827575683594	-19.6801338195801	-5.46069240570068	0.0142548503354192	0.000943203864153475	-0.00457625929266214	-0.00717365415766835
1866	110.528877258301	-19.3554592132568	-5.46069240570068	0.000618529506027699	-0.00457625929266214	0.00386527273803949	-0.0143164889886975
1867	113.126274108887	-18.7061100006104	-5.13601779937744	0.00873538758605719	-0.0152905117720366	0.00711201597005129	-0.0152905117720366
1868	110.528877258301	-17.407413482666	-5.3957576751709	0.0116574559360743	-0.017887907102704	0.0246444288641214	-0.028926832601428
1869	111.827575683594	-18.3814373016357	-5.85030126571655	0.00321592413820326	-0.0156151866540313	0.00256657530553639	-0.0185372550040483
1870	109.879524230957	-17.407413482666	-5.85030126571655	0.00451462110504508	-0.0182125810533762	0.0178262684494257	-0.0208099745213985
1871	109.879524230957	-18.7061100006104	-5.52562713623047	0.00841071270406246	-0.0126931173726916	0.00126787810586393	-0.0123684434220195
1872	110.528877258301	-19.0307846069336	-5.46069240570068	0.00581331877037883	-0.00457625929266214	-0.00587495695799589	-0.0104203969240189
1873	108.580833435059	-19.0307846069336	-5.33082246780396	-0.00392691092565656	-0.00392691092565656	-0.00132951640989631	-0.00100484199356288
1874	109.879524230957	-18.7061100006104	-5.59056186676025	-0.0120437685400248	-0.00100484199356288	-0.00197886489331722	-0.00360223650932312
1875	109.230178833008	-19.0307846069336	-5.6554970741272	-0.00782300252467394	0.000293855206109583	-0.00100484199356288	0.00678734155371785
1876	109.230178833008	-17.7320880889893	-5.98017120361328	-0.0107450718060136	0.013930176384747	-0.00619963090866804	0.0022419011220336
1877	111.827575683594	-19.0307846069336	-5.52562713623047	-0.0169138833880424	0.0239950809627771	-0.0188619289547205	0.0194496400654316
1878	111.827575683594	-17.7320880889893	-5.72043180465698	-0.0221086721867323	0.0188002903014421	-0.0185372550040483	0.0149041991680861
1879	111.827575683594	-18.0567626953125	-5.46069240570068	-0.00717365415766835	0.0113327819854021	-0.0198359526693821	-0.0026282137259841
1880	113.126274108887	-18.7061100006104	-5.3957576751709	-0.00847235135734081	0.013930176384747	-0.0149658378213644	0.0126314787194133
1881	110.528877258301	-17.0827388763428	-6.17497587203979	0.00159255252219737	0.00906006153672934	-0.00392691092565656	0.00159255252219737
1882	110.528877258301	-17.7320880889893	-6.11004114151001	-0.00327756232582033	0.00776136433705688	-0.00717365415766835	-0.00879702530801296
1883	111.827575683594	-17.407413482666	-6.11004114151001	-0.000355493422830477	0.0022419011220336	-0.00587495695799589	-0.0133424662053585
1884	111.827575683594	-18.7061100006104	-5.72043180465698	-0.00782300252467394	0.000618529506027699	-0.00295288790948689	0.00191722682211548
1885	112.476921081543	-18.7061100006104	-5.6554970741272	0.0106834331527352	-0.00847235135734081	-0.00912170019000769	-0.00879702530801296
1886	109.879524230957	-18.3814373016357	-5.59056186676025	0.0126314787194133	-0.0156151866540313	0.00711201597005129	-0.0130177913233638
1887	112.476921081543	-18.0567626953125	-6.04510593414307	0.0123068047687411	-0.0113944197073579	0.0106834331527352	-0.0276281367987394
1888	111.827575683594	-18.7061100006104	-5.72043180465698	0.0106834331527352	-0.00652430532500148	0.0162028968334198	-0.0331475995481014
1889	111.17822265625	-18.0567626953125	-5.72043180465698	0.00743668992072344	-0.00814767740666866	0.00970941036939621	-0.0188619289547205
1890	111.17822265625	-19.0307846069336	-5.46069240570068	0.00970941036939621	-0.00490093370899558	0.00743668992072344	-0.0156151866540313
1891	111.827575683594	-18.7061100006104	-5.6554970741272	0.012956153601408	-0.00717365415766835	-0.00100484199356288	-0.0110697457566857
1892	109.230178833008	-18.0567626953125	-5.46069240570068	0.0100340843200684	-0.00555028254166245	-0.00132951640989631	-0.0123684434220195
1893	109.879524230957	-18.7061100006104	-5.72043180465698	-0.0117190945893526	-0.00490093370899558	-0.00360223650932312	-0.00879702530801296
1894	109.879524230957	-18.7061100006104	-5.9152364730835	0.00191722682211548	-0.00684897974133492	-0.00295288790948689	-0.00652430532500148
1895	109.230178833008	-19.3554592132568	-5.6554970741272	0.0022419011220336	-0.00230353930965066	-0.00684897974133492	-0.000680167751852423
1896	111.17822265625	-19.3554592132568	-6.17497587203979	0.000618529506027699	0.00321592413820326	0.00256657530553639	-0.00717365415766835
1897	111.17822265625	-19.6801338195801	-5.3957576751709	-0.0139918150380254	0.0145795252174139	-0.0169138833880424	0.00451462110504508
1898	109.879524230957	-18.7061100006104	-5.46069240570068	-0.0146411629393697	0.013930176384747	-0.0230826959013939	0.0103587592020631
1899	111.17822265625	-19.0307846069336	-5.26588773727417	-0.0136671401560307	0.0165275707840919	-0.0133424662053585	0.0136055024340749
1900	111.827575683594	-18.7061100006104	-5.78536653518677	-0.00490093370899558	0.00841071270406246	-0.0162645354866982	0.0191249661147594
1901	110.528877258301	-19.3554592132568	-5.46069240570068	-0.00619963090866804	0.00548864435404539	0.00613799272105098	0.00548864435404539
1902	111.827575683594	-19.0307846069336	-5.52562713623047	-0.00295288790948689	0.0103587592020631	-0.00100484199356288	0.00581331877037883
1903	108.580833435059	-18.3814373016357	-5.59056186676025	-0.00912170019000769	-0.0026282137259841	0.00354059832170606	0.0022419011220336
1904	107.931480407715	-17.7320880889893	-5.6554970741272	-0.00522560812532902	-0.000680167751852423	-0.00197886489331722	0.00743668992072344
1905	107.931480407715	-18.0567626953125	-4.94121360778809	-0.00295288790948689	0.00483929552137852	-0.00490093370899558	0.00159255252219737
1906	108.580833435059	-18.7061100006104	-5.3957576751709	-0.00555028254166245	-0.0026282137259841	0.00451462110504508	0.00354059832170606
1907	108.580833435059	-17.407413482666	-5.6554970741272	0.0142548503354192	-0.00392691092565656	0.00678734155371785	-0.00944637414067984
1908	110.528877258301	-19.0307846069336	-5.3957576751709	0.00678734155371785	-0.0162645354866982	0.0171769186854362	-0.0100957229733467
1909	109.879524230957	-17.7320880889893	-5.85030126571655	0.00646266713738441	-0.00327756232582033	0.0106834331527352	-0.0198359526693821
1910	112.476921081543	-18.7061100006104	-5.46069240570068	0.0123068047687411	0.000293855206109583	0.0103587592020631	-0.00392691092565656
1911	113.126274108887	-19.3554592132568	-5.33082246780396	0.00613799272105098	-0.0110697457566857	0.00548864435404539	0.00776136433705688
1912	111.827575683594	-18.7061100006104	-5.72043180465698	0.00776136433705688	-0.0273034609854221	-0.00360223650932312	0.00841071270406246
1913	113.126274108887	-18.7061100006104	-5.98017120361328	-0.00847235135734081	-3.08191010844894e-05	-0.00587495695799589	-3.08191010844894e-05
1914	111.827575683594	-18.7061100006104	-5.85030126571655	0.0149041991680861	-0.00977104809135199	-0.00490093370899558	0.00548864435404539
1915	111.827575683594	-18.7061100006104	-5.72043180465698	0.00516396993771195	0.00126787810586393	-0.00782300252467394	0.00613799272105098
1916	109.230178833008	-18.0567626953125	-6.23991060256958	-3.08191010844894e-05	0.00354059832170606	0.00126787810586393	0.00451462110504508
1917	108.580833435059	-17.7320880889893	-5.72043180465698	-0.0146411629393697	0.020423661917448	-0.0211346503347158	0.0162028968334198
1918	111.17822265625	-18.3814373016357	-5.72043180465698	-0.0149658378213644	0.00711201597005129	-0.0227580219507217	0.0158782228827477
1919	110.528877258301	-18.3814373016357	-5.9152364730835	-0.00490093370899558	0.0100340843200684	-0.0217839982360601	0.0171769186854362
1920	111.827575683594	-19.3554592132568	-5.59056186676025	-0.00295288790948689	0.00451462110504508	-0.0152905117720366	-3.08191010844894e-05
1921	111.17822265625	-19.6801338195801	-5.52562713623047	-0.00197886489331722	0.00613799272105098	0.00256657530553639	0.00970941036939621
1922	113.126274108887	-19.3554592132568	-5.6554970741272	0.00321592413820326	0.00678734155371785	0.00776136433705688	-0.0026282137259841
1923	111.17822265625	-18.3814373016357	-5.52562713623047	-0.00100484199356288	-0.00392691092565656	-0.00197886489331722	0.00256657530553639
1924	111.827575683594	-19.6801338195801	-5.33082246780396	0.00126787810586393	-0.00522560812532902	-0.00327756232582033	0.0022419011220336
1925	111.17822265625	-20.6541557312012	-5.59056186676025	0.0210730116814375	-0.00360223650932312	-0.00457625929266214	-0.00360223650932312
1926	111.17822265625	-20.0048084259033	-5.46069240570068	0.0103587592020631	-0.0104203969240189	0.00354059832170606	-0.00425158534198999
1927	108.580833435059	-18.3814373016357	-5.9152364730835	0.00970941036939621	-0.0302255302667618	0.0165275707840919	-0.0227580219507217
1928	111.827575683594	-20.3294830322266	-5.59056186676025	0.0136055024340749	-0.0331475995481014	0.0223717093467712	-0.0250307414680719
1929	110.528877258301	-18.3814373016357	-5.6554970741272	0.0188002903014421	-0.00295288790948689	0.00841071270406246	-0.0156151866540313
1930	111.17822265625	-19.3554592132568	-5.13601779937744	0.0103587592020631	-3.08191010844894e-05	0.00418994715437293	-0.0104203969240189
1931	111.827575683594	-18.7061100006104	-5.52562713623047	0.0126314787194133	0.00321592413820326	-0.00100484199356288	-0.0165892094373703
1932	111.17822265625	-19.3554592132568	-5.59056186676025	0.00581331877037883	0.000618529506027699	-0.00425158534198999	-0.0026282137259841
1933	111.17822265625	-19.3554592132568	-5.6554970741272	0.00483929552137852	-0.000680167751852423	-0.00619963090866804	0.000943203864153475
1934	110.528877258301	-19.3554592132568	-5.59056186676025	0.000618529506027699	-0.00230353930965066	-0.000680167751852423	-0.00490093370899558
1935	111.17822265625	-19.0307846069336	-5.46069240570068	-0.0113944197073579	0.000293855206109583	-0.00684897974133492	-0.000355493422830477
1936	107.282135009766	-18.0567626953125	-5.3957576751709	-0.0188619289547205	0.011982130818069	0.000943203864153475	0.00159255252219737
1937	108.580833435059	-18.3814373016357	-5.59056186676025	0.0158782228827477	0.0178262684494257	-0.0156151866540313	0.00938473641872406
1938	109.879524230957	-18.7061100006104	-5.59056186676025	-0.0100957229733467	0.0152288740500808	-0.0211346503347158	0.0113327819854021
1939	109.879524230957	-18.3814373016357	-5.98017120361328	-0.0146411629393697	0.0113327819854021	-0.0162645354866982	0.012956153601408
1940	111.17822265625	-18.7061100006104	-5.46069240570068	-0.00749832857400179	0.00321592413820326	-0.0169138833880424	0.00451462110504508
1941	111.17822265625	-19.3554592132568	-5.46069240570068	0.00483929552137852	0.00483929552137852	0.000293855206109583	0.00191722682211548
1942	110.528877258301	-17.7320880889893	-5.72043180465698	-0.00165419070981443	0.0022419011220336	0.00678734155371785	-0.00749832857400179
1943	109.879524230957	-18.0567626953125	-5.52562713623047	0.000618529506027699	0.000943203864153475	-0.00197886489331722	-0.00717365415766835
1944	110.528877258301	-18.3814373016357	-5.52562713623047	-0.00619963090866804	-0.00717365415766835	0.00321592413820326	-0.000680167751852423
1945	113.126274108887	-18.7061100006104	-5.6554970741272	-0.00165419070981443	-0.00555028254166245	-0.00522560812532902	0.00191722682211548
1946	113.126274108887	-19.0307846069336	-5.78536653518677	-0.00327756232582033	-0.00555028254166245	0.00743668992072344	0.00581331877037883
1947	112.476921081543	-18.7061100006104	-5.98017120361328	0.0113327819854021	-0.0139918150380254	0.01100810803473	-0.0117190945893526
1948	113.126274108887	-19.3554592132568	-5.72043180465698	0.00256657530553639	-0.0169138833880424	0.0168522447347641	-0.0188619289547205
1949	111.827575683594	-18.7061100006104	-5.9152364730835	0.00581331877037883	-0.0198359526693821	0.00808603875339031	-0.00944637414067984
1950	111.827575683594	-18.3814373016357	-5.59056186676025	0.0171769186854362	-0.000680167751852423	0.00191722682211548	0.0022419011220336
1951	109.879524230957	-18.3814373016357	-6.04510593414307	0.0123068047687411	-0.00132951640989631	0.00970941036939621	0.00354059832170606
1952	110.528877258301	-19.0307846069336	-5.6554970741272	0.00256657530553639	0.00191722682211548	-0.00879702530801296	0.00354059832170606
1953	110.528877258301	-18.0567626953125	-5.78536653518677	0.00386527273803949	0.00126787810586393	-0.0143164889886975	0.00646266713738441
1954	109.230178833008	-18.3814373016357	-5.6554970741272	-0.0100957229733467	0.00386527273803949	-0.0110697457566857	0.0116574559360743
1955	112.476921081543	-19.6801338195801	-5.6554970741272	-0.00360223650932312	0.00938473641872406	-0.0104203969240189	0.0100340843200684
1956	111.17822265625	-19.3554592132568	-5.07108306884766	-0.00619963090866804	0.00678734155371785	-0.00197886489331722	0.00581331877037883
1957	110.528877258301	-19.0307846069336	-5.6554970741272	-0.00490093370899558	0.0145795252174139	-0.0191866029053926	0.0282158460468054
1958	112.476921081543	-20.6541557312012	-6.36978054046631	-0.000680167751852423	0.012956153601408	-0.0237320438027382	0.0301638916134834
1959	111.17822265625	-20.3294830322266	-6.11004114151001	-0.00490093370899558	0.00548864435404539	-0.0182125810533762	0.0233457311987877
1960	111.17822265625	-20.3294830322266	-6.04510593414307	-0.000355493422830477	0.00808603875339031	-0.0221086721867323	0.0282158460468054
1961	111.827575683594	-19.6801338195801	-5.72043180465698	0.0113327819854021	0.0103587592020631	-0.00327756232582033	0.0207483377307653
1962	110.528877258301	-18.3814373016357	-5.98017120361328	0.00483929552137852	0.00191722682211548	-0.000680167751852423	0.0181509424000978
1963	109.879524230957	-18.7061100006104	-6.23991060256958	-0.00197886489331722	-0.00230353930965066	-0.0104203969240189	0.0175015944987535
1964	109.230178833008	-18.0567626953125	-6.04510593414307	-0.000680167751852423	-0.000355493422830477	-3.08191010844894e-05	0.0142548503354192
1965	110.528877258301	-18.3814373016357	-5.78536653518677	0.0175015944987535	0.00386527273803949	-0.00749832857400179	0.0116574559360743
1966	111.17822265625	-19.6801338195801	-5.6554970741272	0.00776136433705688	-0.0117190945893526	0.0116574559360743	0.00808603875339031
1967	109.230178833008	-18.3814373016357	-5.46069240570068	0.0165275707840919	-0.0156151866540313	0.0243197549134493	-0.00717365415766835
1968	110.528877258301	-19.6801338195801	-5.33082246780396	0.0136055024340749	-0.017887907102704	0.0165275707840919	-0.0100957229733467
1969	108.580833435059	-18.0567626953125	-5.52562713623047	-0.00587495695799589	-0.0133424662053585	0.0200989879667759	-0.00425158534198999
1970	109.230178833008	-18.7061100006104	-5.9152364730835	-0.0026282137259841	-0.0100957229733467	0.00516396993771195	-0.00165419070981443
1971	109.879524230957	-19.6801338195801	-5.52562713623047	-0.00587495695799589	-0.00490093370899558	0.00126787810586393	0.00256657530553639
1972	111.17822265625	-19.3554592132568	-5.6554970741272	0.00159255252219737	-0.00230353930965066	-0.000680167751852423	0.00159255252219737
1973	110.528877258301	-19.0307846069336	-5.52562713623047	-0.00392691092565656	-0.00360223650932312	0.00581331877037883	0.00354059832170606
1974	111.827575683594	-18.3814373016357	-5.52562713623047	0.00776136433705688	-0.0172385573387146	-0.00587495695799589	0.0171769186854362
1975	109.230178833008	-18.0567626953125	-5.59056186676025	0.0022419011220336	0.000943203864153475	-0.00619963090866804	0.0100340843200684
1976	112.476921081543	-19.3554592132568	-5.52562713623047	-0.00912170019000769	0.0113327819854021	-0.00327756232582033	-0.00425158534198999
1977	111.17822265625	-19.3554592132568	-5.6554970741272	-0.00684897974133492	0.0142548503354192	-0.0123684434220195	0.0213976856321096
1978	109.230178833008	-18.7061100006104	-5.85030126571655	-0.00717365415766835	0.0123068047687411	-0.023407369852066	0.0210730116814375
1979	111.17822265625	-19.3554592132568	-5.52562713623047	-0.0107450718060136	0.00711201597005129	-0.0263294391334057	0.0155535480007529
1980	113.126274108887	-18.3814373016357	-5.6554970741272	0.00191722682211548	0.00256657530553639	-0.0156151866540313	0.01847561635077
1981	111.17822265625	-18.7061100006104	-5.46069240570068	-0.00652430532500148	0.00548864435404539	-0.00587495695799589	0.00581331877037883
1982	109.879524230957	-18.3814373016357	-5.98017120361328	-0.00587495695799589	0.00678734155371785	0.00159255252219737	0.0175015944987535
1983	111.827575683594	-18.7061100006104	-5.72043180465698	0.00516396993771195	0.00159255252219737	-0.00684897974133492	-0.0123684434220195
1984	110.528877258301	-17.407413482666	-5.72043180465698	-0.00782300252467394	-0.00425158534198999	-0.00782300252467394	0.00516396993771195
1985	111.17822265625	-18.7061100006104	-5.46069240570068	-0.00295288790948689	-0.00587495695799589	-0.00230353930965066	-0.00100484199356288
1986	111.827575683594	-18.3814373016357	-5.3957576751709	0.00873538758605719	-0.0143164889886975	0.00711201597005129	-0.00197886489331722
1987	109.879524230957	-18.7061100006104	-5.20095300674438	0.013930176384747	-0.0240567177534103	0.0100340843200684	-0.0162645354866982
1988	111.827575683594	-18.3814373016357	-5.3957576751709	0.011982130818069	-0.0276281367987394	0.01100810803473	-0.0279528107494116
1989	110.528877258301	-19.3554592132568	-5.9152364730835	-0.00555028254166245	-0.0240567177534103	0.0217223595827818	-0.0104203969240189
1990	111.827575683594	-20.3294830322266	-5.72043180465698	0.0126314787194133	-0.0113944197073579	0.00906006153672934	-0.0113944197073579
1991	111.827575683594	-20.6541557312012	-5.59056186676025	0.00581331877037883	-0.0123684434220195	0.000293855206109583	-0.00197886489331722
1992	113.126274108887	-20.6541557312012	-5.33082246780396	-0.00619963090866804	-0.0227580219507217	-0.00295288790948689	-0.0107450718060136
1993	111.827575683594	-19.3554592132568	-5.26588773727417	-0.00295288790948689	-0.00295288790948689	-0.00522560812532902	-0.0100957229733467
1994	113.126274108887	-19.3554592132568	-5.26588773727417	0.000293855206109583	-0.00555028254166245	-0.0143164889886975	0.00126787810586393
1995	110.528877258301	-18.0567626953125	-5.85030126571655	-0.00197886489331722	0.00321592413820326	-0.0162645354866982	0.000293855206109583
1996	113.126274108887	-19.0307846069336	-6.23991060256958	0.00159255252219737	0.00938473641872406	-0.00132951640989631	-0.000355493422830477
1997	111.17822265625	-18.7061100006104	-5.6554970741272	-0.0169138833880424	0.0155535480007529	-0.0172385573387146	0.0022419011220336
1998	109.879524230957	-18.3814373016357	-5.78536653518677	-0.0159398596733809	0.0188002903014421	-0.0370436906814575	0.0152288740500808
1999	108.580833435059	-19.0307846069336	-5.9152364730835	-0.0172385573387146	0.011982130818069	-0.0221086721867323	-0.00652430532500148
2000	107.931480407715	-17.7320880889893	-5.3957576751709	-0.0136671401560307	0.00970941036939621	-0.0191866029053926	-0.00847235135734081
[truncated: 7,520 more rows]
