# Supplementary material for: Precise instruction and consideration of the vertical and horizontal force component increases validity and reliability of the 90:20 Isometric Posterior Chain Test
Source: PLoS One. 2024 Oct 28;19(10):e0312843. doi: 10.1371/journal.pone.0312843 (PMC11515970; doi:10.1371/journal.pone.0312843)
Supplement: S1 File — (ZIP) [file pone.0312843.s001.zip › S1_Raw_Data/M1_P07_vh_2.csv]

1	107.282135009766	-18.7061100006104	-6.11004114151001	0.00354059832170606	0.012956153601408	-0.00327756232582033	-0.0026282137259841
2	108.580833435059	-18.3814373016357	-5.9152364730835	0.00126787810586393	0.0113327819854021	0.000943203864153475	-0.00425158534198999
3	107.282135009766	-18.7061100006104	-6.04510593414307	0.00126787810586393	0.00256657530553639	-0.00619963090866804	0.0116574559360743
4	110.528877258301	-19.3554592132568	-6.04510593414307	0.00126787810586393	0.020423661917448	-0.0172385573387146	0.0155535480007529
5	108.580833435059	-18.0567626953125	-5.9152364730835	0.00386527273803949	0.0233457311987877	-0.0204853005707264	0.0262678004801273
6	107.931480407715	-19.3554592132568	-5.85030126571655	0.00289124972186983	0.0191249661147594	-0.0133424662053585	0.0236704051494598
7	108.580833435059	-20.3294830322266	-5.78536653518677	0.00678734155371785	0.0152288740500808	-0.0104203969240189	0.0175015944987535
8	111.17822265625	-20.0048084259033	-5.52562713623047	0.00808603875339031	0.00483929552137852	-0.00522560812532902	0.00256657530553639
9	109.230178833008	-19.3554592132568	-5.59056186676025	0.00613799272105098	-0.00100484199356288	0.000293855206109583	0.012956153601408
10	108.580833435059	-19.0307846069336	-5.85030126571655	0.00483929552137852	-0.00457625929266214	-0.00327756232582033	0.000943203864153475
11	107.931480407715	-17.407413482666	-5.85030126571655	0.00256657530553639	-0.00295288790948689	0.00418994715437293	0.00256657530553639
12	107.931480407715	-18.7061100006104	-6.17497587203979	-0.00782300252467394	-0.00392691092565656	0.000618529506027699	0.00126787810586393
13	107.282135009766	-19.0307846069336	-5.52562713623047	-0.00490093370899558	-0.00132951640989631	0.000943203864153475	0.000943203864153475
14	107.931480407715	-18.7061100006104	-5.59056186676025	0.00191722682211548	-0.0240567177534103	0.00938473641872406	-0.00944637414067984
15	109.879524230957	-19.3554592132568	-5.20095300674438	0.0155535480007529	-0.03444629535079	0.025618452578783	-0.0237320438027382
16	108.580833435059	-19.3554592132568	-5.72043180465698	0.00613799272105098	-0.0224333461374044	0.0210730116814375	-0.0149658378213644
17	107.282135009766	-20.0048084259033	-5.85030126571655	0.01100810803473	-0.0191866029053926	0.0188002903014421	-0.0130177913233638
18	109.230178833008	-20.6541557312012	-5.52562713623047	0.0103587592020631	-3.08191010844894e-05	-0.00295288790948689	-0.00360223650932312
19	110.528877258301	-21.3035049438477	-5.6554970741272	0.00613799272105098	-0.0130177913233638	-0.000355493422830477	-0.00327756232582033
20	109.879524230957	-20.6541557312012	-5.9152364730835	0.0116574559360743	-0.0130177913233638	-0.00847235135734081	-0.00197886489331722
21	110.528877258301	-20.9788303375244	-5.26588773727417	0.000293855206109583	-0.0117190945893526	0.00191722682211548	-3.08191010844894e-05
22	107.931480407715	-19.6801338195801	-5.52562713623047	0.00841071270406246	-0.00230353930965066	0.00159255252219737	-0.00717365415766835
23	109.230178833008	-18.7061100006104	-5.85030126571655	0.00159255252219737	-0.000680167751852423	-0.0113944197073579	0.00418994715437293
24	107.282135009766	-17.7320880889893	-5.85030126571655	-0.0172385573387146	0.0178262684494257	-0.0191866029053926	0.00613799272105098
25	109.230178833008	-19.6801338195801	-6.04510593414307	-0.0110697457566857	0.0282158460468054	-0.0360696688294411	0.0298392176628113
26	108.580833435059	-18.3814373016357	-5.72043180465698	-0.0136671401560307	0.0272418223321438	-0.0188619289547205	0.0265924744307995
27	109.230178833008	-20.0048084259033	-5.26588773727417	-0.0120437685400248	0.0207483377307653	-0.00587495695799589	0.0230210572481155
28	107.931480407715	-19.0307846069336	-5.52562713623047	-0.00782300252467394	0.00841071270406246	-0.00717365415766835	-0.00100484199356288
29	106.632781982422	-19.0307846069336	-5.78536653518677	-0.0136671401560307	0.00678734155371785	-0.00944637414067984	0.00711201597005129
30	105.983436584473	-18.7061100006104	-6.43471527099609	-0.0159398596733809	0.000293855206109583	-0.00360223650932312	0.00711201597005129
31	105.334083557129	-18.7061100006104	-6.23991060256958	-0.0201606266200542	0.0103587592020631	-0.00100484199356288	0.000618529506027699
32	107.282135009766	-18.3814373016357	-5.6554970741272	-0.0126931173726916	0.00548864435404539	0.00483929552137852	0.000618529506027699
33	107.282135009766	-19.3554592132568	-5.46069240570068	-0.0146411629393697	-0.00100484199356288	0.00678734155371785	0.00548864435404539
34	107.282135009766	-18.3814373016357	-6.04510593414307	-0.0139918150380254	-0.0243813935667276	0.0197743140161037	-0.00782300252467394
35	108.580833435059	-19.3554592132568	-6.11004114151001	-0.00684897974133492	-0.0260047651827335	0.0181509424000978	-0.0172385573387146
36	108.580833435059	-18.3814373016357	-6.43471527099609	-0.00717365415766835	-0.0156151866540313	0.0142548503354192	-0.0156151866540313
37	109.230178833008	-19.3554592132568	-6.11004114151001	-0.0026282137259841	-0.0100957229733467	0.0175015944987535	-0.00749832857400179
38	109.879524230957	-19.3554592132568	-6.04510593414307	-0.00230353930965066	0.0022419011220336	0.000293855206109583	-0.00165419070981443
39	109.230178833008	-18.3814373016357	-5.46069240570068	-0.00684897974133492	-0.00977104809135199	-0.00295288790948689	-0.0104203969240189
40	109.230178833008	-19.3554592132568	-5.3957576751709	-0.0026282137259841	0.000618529506027699	-0.000355493422830477	0.00451462110504508
41	109.230178833008	-18.3814373016357	-5.6554970741272	-0.00847235135734081	0.00841071270406246	-0.0100957229733467	-0.00814767740666866
42	108.580833435059	-19.6801338195801	-5.85030126571655	0.00808603875339031	0.00646266713738441	0.0022419011220336	-3.08191010844894e-05
43	106.632781982422	-18.7061100006104	-5.98017120361328	0.0181509424000978	0.0158782228827477	-0.00295288790948689	0.00289124972186983
44	106.632781982422	-18.3814373016357	-5.59056186676025	-0.0165892094373703	0.0252937767654657	-0.0201606266200542	0.0136055024340749
45	109.230178833008	-19.3554592132568	-5.9152364730835	0.00256657530553639	0.0243197549134493	-0.0224333461374044	0.0188002903014421
46	107.282135009766	-18.3814373016357	-5.46069240570068	-0.00555028254166245	0.0285405199974775	-0.0162645354866982	0.0142548503354192
47	110.528877258301	-19.6801338195801	-5.26588773727417	-0.00522560812532902	0.020423661917448	-0.00782300252467394	0.00256657530553639
48	107.931480407715	-18.3814373016357	-6.49965000152588	0.00354059832170606	0.0116574559360743	-0.00814767740666866	0.00970941036939621
49	109.230178833008	-18.7061100006104	-6.43471527099609	-0.00912170019000769	0.00354059832170606	0.00418994715437293	0.00873538758605719
50	107.282135009766	-18.7061100006104	-6.23991060256958	-0.00749832857400179	0.00776136433705688	0.000943203864153475	0.00873538758605719
51	107.931480407715	-19.3554592132568	-5.78536653518677	-0.00165419070981443	0.00743668992072344	-0.00749832857400179	-0.00295288790948689
52	107.931480407715	-19.3554592132568	-5.6554970741272	-0.00295288790948689	0.00126787810586393	0.00159255252219737	-0.00230353930965066
53	108.580833435059	-20.3294830322266	-5.72043180465698	0.00191722682211548	-0.00132951640989631	0.0022419011220336	0.00126787810586393
54	107.931480407715	-19.0307846069336	-5.98017120361328	-0.00457625929266214	-0.02697878703475	0.00906006153672934	-0.0120437685400248
55	109.230178833008	-20.3294830322266	-6.23991060256958	-0.00360223650932312	-0.0256800893694162	0.0194496400654316	-0.0175632312893867
56	107.931480407715	-18.3814373016357	-6.36978054046631	-0.00360223650932312	-0.0152905117720366	0.0145795252174139	-0.0107450718060136
57	109.230178833008	-19.6801338195801	-5.98017120361328	-0.0026282137259841	-0.0195112787187099	0.0197743140161037	-0.00717365415766835
58	109.230178833008	-19.3554592132568	-5.46069240570068	0.00906006153672934	-0.00165419070981443	0.00126787810586393	0.00289124972186983
59	108.580833435059	-19.0307846069336	-5.46069240570068	-0.0130177913233638	-0.028926832601428	-0.00425158534198999	0.0123068047687411
60	108.580833435059	-18.7061100006104	-5.6554970741272	-0.00522560812532902	-0.00912170019000769	-0.0026282137259841	0.00613799272105098
61	107.931480407715	-19.3554592132568	-5.72043180465698	-0.00522560812532902	0.00354059832170606	-0.000355493422830477	0.0123068047687411
62	107.931480407715	-19.6801338195801	-5.78536653518677	-0.00782300252467394	0.000293855206109583	-0.00619963090866804	0.0123068047687411
63	105.983436584473	-19.0307846069336	-5.33082246780396	-0.00230353930965066	0.00711201597005129	-0.00749832857400179	0.0113327819854021
64	105.983436584473	-18.3814373016357	-5.52562713623047	-0.0165892094373703	0.0168522447347641	-0.0227580219507217	0.025618452578783
65	104.68473815918	-17.407413482666	-5.72043180465698	-0.0113944197073579	0.0249691028147936	-0.0276281367987394	0.0330859608948231
66	107.282135009766	-19.6801338195801	-5.26588773727417	-0.00944637414067984	0.0220470335334539	-0.023407369852066	0.0317872650921345
67	108.580833435059	-18.7061100006104	-5.85030126571655	-0.00327756232582033	0.0113327819854021	-0.0100957229733467	0.00970941036939621
68	106.632781982422	-18.0567626953125	-5.9152364730835	0.00678734155371785	0.00970941036939621	-0.0120437685400248	0.0106834331527352
69	107.282135009766	-18.0567626953125	-6.49965000152588	0.0022419011220336	0.00678734155371785	-0.0100957229733467	0.00646266713738441
70	109.230178833008	-18.7061100006104	-5.78536653518677	0.00354059832170606	0.00483929552137852	-0.00944637414067984	0.00386527273803949
71	107.931480407715	-18.0567626953125	-5.85030126571655	-3.08191010844894e-05	0.00418994715437293	0.00191722682211548	0.00126787810586393
72	107.931480407715	-18.0567626953125	-5.52562713623047	-0.00100484199356288	-0.00392691092565656	-0.00392691092565656	0.00418994715437293
73	109.230178833008	-19.3554592132568	-5.6554970741272	0.0103587592020631	-0.0026282137259841	0.00646266713738441	-0.00555028254166245
74	107.931480407715	-17.7320880889893	-6.23991060256958	0.0126314787194133	-0.0266541130840778	0.00321592413820326	-0.00587495695799589
75	109.230178833008	-18.3814373016357	-6.11004114151001	0.0145795252174139	-0.0266541130840778	0.0210730116814375	-0.0146411629393697
76	108.580833435059	-19.0307846069336	-5.85030126571655	0.00613799272105098	-0.0195112787187099	0.00678734155371785	-0.0143164889886975
77	110.528877258301	-19.3554592132568	-5.85030126571655	0.0149041991680861	-0.0113944197073579	0.00354059832170606	-0.00717365415766835
78	107.282135009766	-17.0827388763428	-5.78536653518677	0.0181509424000978	0.0022419011220336	-0.00165419070981443	0.000618529506027699
79	107.931480407715	-17.7320880889893	-5.52562713623047	0.0155535480007529	-0.00619963090866804	-0.00879702530801296	0.000943203864153475
80	107.282135009766	-17.7320880889893	-6.04510593414307	0.0132808275520802	-0.00165419070981443	-0.00717365415766835	0.00548864435404539
81	107.282135009766	-18.0567626953125	-6.36978054046631	0.00938473641872406	0.00548864435404539	-0.0100957229733467	0.00386527273803949
82	108.580833435059	-19.0307846069336	-6.11004114151001	-0.00879702530801296	0.00646266713738441	-0.00425158534198999	0.000293855206109583
83	109.230178833008	-19.0307846069336	-6.04510593414307	0.00386527273803949	0.0136055024340749	-0.00782300252467394	0.00354059832170606
84	107.282135009766	-19.6801338195801	-5.59056186676025	-0.00652430532500148	0.0188002903014421	-0.0347709693014622	0.0145795252174139
85	107.282135009766	-19.0307846069336	-5.46069240570068	-0.00230353930965066	0.0243197549134493	-0.023407369852066	0.0269171483814716
86	109.879524230957	-20.0048084259033	-5.52562713623047	0.00451462110504508	0.0213976856321096	-0.017887907102704	0.0126314787194133
87	108.580833435059	-19.3554592132568	-6.43471527099609	-0.00782300252467394	0.0149041991680861	-0.0143164889886975	-0.00392691092565656
88	107.931480407715	-18.3814373016357	-6.30484533309937	0.000943203864153475	0.00126787810586393	-0.0104203969240189	0.00451462110504508
89	106.632781982422	-18.3814373016357	-6.49965000152588	-0.00879702530801296	-0.000355493422830477	-0.0123684434220195	0.013930176384747
90	108.580833435059	-18.3814373016357	-6.11004114151001	-0.00392691092565656	0.00418994715437293	-0.00100484199356288	0.00321592413820326
91	106.632781982422	-18.0567626953125	-6.04510593414307	0.00386527273803949	0.012956153601408	-0.0026282137259841	0.00743668992072344
92	107.282135009766	-17.7320880889893	-6.04510593414307	-0.00165419070981443	0.00289124972186983	0.00354059832170606	-0.00197886489331722
93	109.230178833008	-18.0567626953125	-5.9152364730835	0.00191722682211548	0.00711201597005129	-0.00100484199356288	0.000618529506027699
94	107.282135009766	-18.3814373016357	-5.59056186676025	-0.00782300252467394	-0.0260047651827335	0.0168522447347641	-0.00425158534198999
95	105.983436584473	-18.0567626953125	-5.9152364730835	-0.0123684434220195	-0.0279528107494116	0.0213976856321096	-0.0143164889886975
96	106.632781982422	-19.3554592132568	-5.46069240570068	-0.00327756232582033	-0.0136671401560307	0.012956153601408	-0.0107450718060136
97	106.632781982422	-19.3554592132568	-5.6554970741272	-0.0146411629393697	-0.0175632312893867	0.0158782228827477	-0.0110697457566857
98	104.03539276123	-18.0567626953125	-5.9152364730835	-0.00522560812532902	-0.00782300252467394	0.00483929552137852	0.00873538758605719
99	105.334083557129	-18.7061100006104	-6.30484533309937	-0.00944637414067984	-0.0110697457566857	-0.00230353930965066	0.00808603875339031
100	105.334083557129	-18.3814373016357	-6.36978054046631	-0.00749832857400179	-0.00944637414067984	0.000943203864153475	0.0136055024340749
101	107.282135009766	-18.7061100006104	-5.98017120361328	-0.00230353930965066	0.000943203864153475	0.00354059832170606	0.00678734155371785
102	107.282135009766	-18.0567626953125	-5.9152364730835	-0.00912170019000769	0.00613799272105098	-0.00392691092565656	0.000943203864153475
103	110.528877258301	-19.0307846069336	-5.52562713623047	0.00126787810586393	-0.00165419070981443	0.000293855206109583	0.00711201597005129
104	106.632781982422	-18.7061100006104	-5.9152364730835	-0.00879702530801296	0.0175015944987535	-0.0211346503347158	0.0197743140161037
105	108.580833435059	-18.0567626953125	-6.23991060256958	-0.00587495695799589	0.0278911720961332	-0.0224333461374044	0.0220470335334539
106	110.528877258301	-19.3554592132568	-6.23991060256958	0.000943203864153475	0.0175015944987535	-0.0152905117720366	0.0178262684494257
107	109.879524230957	-18.3814373016357	-6.56458520889282	-0.00684897974133492	0.01847561635077	-0.00944637414067984	-0.000355493422830477
108	108.580833435059	-18.0567626953125	-6.17497587203979	0.00321592413820326	0.00841071270406246	-0.00782300252467394	0.0022419011220336
109	107.282135009766	-17.7320880889893	-5.85030126571655	-3.08191010844894e-05	0.00516396993771195	-0.00425158534198999	0.0022419011220336
110	107.931480407715	-18.7061100006104	-5.78536653518677	0.000943203864153475	-3.08191010844894e-05	-0.00944637414067984	-0.00132951640989631
111	107.931480407715	-18.3814373016357	-6.11004114151001	0.00191722682211548	0.00646266713738441	-0.00912170019000769	-0.00555028254166245
112	107.931480407715	-18.7061100006104	-5.9152364730835	0.0132808275520802	0.00256657530553639	-0.00197886489331722	-0.0120437685400248
113	108.580833435059	-19.0307846069336	-5.98017120361328	0.0188002903014421	0.0022419011220336	-0.00132951640989631	-0.0130177913233638
114	109.230178833008	-19.6801338195801	-6.11004114151001	0.0226963832974434	-0.00944637414067984	0.0236704051494598	-0.0169138833880424
115	107.931480407715	-18.7061100006104	-5.78536653518677	0.0181509424000978	-0.0292515084147453	0.0285405199974775	-0.0263294391334057
116	110.528877258301	-20.3294830322266	-5.98017120361328	0.0168522447347641	-0.0110697457566857	0.013930176384747	-0.0136671401560307
117	108.580833435059	-19.0307846069336	-6.04510593414307	0.0142548503354192	-0.0126931173726916	0.0152288740500808	-0.0169138833880424
118	107.931480407715	-20.0048084259033	-6.17497587203979	0.0168522447347641	-0.00100484199356288	-0.00619963090866804	-0.00912170019000769
119	107.931480407715	-19.6801338195801	-6.36978054046631	0.011982130818069	-0.0139918150380254	0.00289124972186983	-0.00490093370899558
120	107.282135009766	-20.3294830322266	-6.23991060256958	0.00841071270406246	-0.0113944197073579	-0.00782300252467394	-0.00587495695799589
121	108.580833435059	-19.3554592132568	-6.23991060256958	0.0142548503354192	-0.0107450718060136	-3.08191010844894e-05	-0.00977104809135199
122	107.282135009766	-19.3554592132568	-5.59056186676025	0.0116574559360743	-0.00327756232582033	-0.00652430532500148	-0.00457625929266214
123	109.879524230957	-20.3294830322266	-5.6554970741272	0.012956153601408	0.00516396993771195	-0.00392691092565656	-0.00684897974133492
124	109.230178833008	-20.0048084259033	-5.20095300674438	0.0175015944987535	0.0249691028147936	-0.021459324285388	-0.00165419070981443
125	106.632781982422	-19.0307846069336	-5.9152364730835	0.00970941036939621	0.0314625911414623	-0.0217839982360601	0.0116574559360743
126	109.230178833008	-20.0048084259033	-5.6554970741272	0.00776136433705688	0.0210730116814375	-0.0191866029053926	0.01847561635077
127	108.580833435059	-18.7061100006104	-5.78536653518677	-0.0110697457566857	0.0155535480007529	-0.0175632312893867	0.000293855206109583
128	105.983436584473	-18.3814373016357	-5.78536653518677	0.00711201597005129	0.0152288740500808	-0.00619963090866804	0.00386527273803949
129	106.632781982422	-19.0307846069336	-5.59056186676025	-0.00847235135734081	-3.08191010844894e-05	-0.00100484199356288	0.00970941036939621
130	105.334083557129	-18.3814373016357	-5.26588773727417	-0.00782300252467394	-0.00230353930965066	-0.00197886489331722	0.00451462110504508
131	106.632781982422	-19.0307846069336	-5.78536653518677	-0.00327756232582033	0.0103587592020631	0.00159255252219737	-0.00100484199356288
132	104.68473815918	-18.3814373016357	-5.9152364730835	-0.0117190945893526	-0.00230353930965066	-0.00197886489331722	-0.0117190945893526
133	107.282135009766	-19.6801338195801	-6.30484533309937	0.0136055024340749	-0.0026282137259841	0.0106834331527352	0.00191722682211548
134	107.931480407715	-19.3554592132568	-6.23991060256958	-0.0211346503347158	-0.0211346503347158	0.00808603875339031	-0.0198359526693821
135	107.931480407715	-18.7061100006104	-5.6554970741272	0.0113327819854021	-0.0308748781681061	0.0152288740500808	-0.0295761823654175
136	109.879524230957	-20.0048084259033	-5.33082246780396	-0.00100484199356288	-0.0182125810533762	0.0132808275520802	-0.0204853005707264
137	106.632781982422	-18.7061100006104	-5.72043180465698	-0.00555028254166245	-0.021459324285388	0.00841071270406246	-0.021459324285388
138	107.931480407715	-19.0307846069336	-6.56458520889282	0.0200989879667759	-0.00522560812532902	0.000943203864153475	-0.00457625929266214
139	107.282135009766	-20.3294830322266	-6.23991060256958	-0.0159398596733809	0.000293855206109583	-0.00912170019000769	-0.00977104809135199
140	109.230178833008	-20.0048084259033	-6.36978054046631	0.0200989879667759	-0.00197886489331722	-0.00392691092565656	-0.00555028254166245
141	107.931480407715	-19.3554592132568	-6.36978054046631	-0.00100484199356288	0.00159255252219737	0.00354059832170606	-0.00132951640989631
142	108.580833435059	-19.3554592132568	-5.98017120361328	-0.00132951640989631	0.00613799272105098	-0.0026282137259841	-0.0104203969240189
143	108.580833435059	-18.7061100006104	-5.78536653518677	0.0022419011220336	0.00613799272105098	-0.00782300252467394	0.00386527273803949
144	110.528877258301	-20.6541557312012	-5.85030126571655	-0.0156151866540313	0.0233457311987877	-0.0292515084147453	0.0022419011220336
145	108.580833435059	-18.3814373016357	-6.11004114151001	-0.0133424662053585	0.0188002903014421	-0.0198359526693821	0.00191722682211548
146	110.528877258301	-20.3294830322266	-5.59056186676025	-0.00197886489331722	0.0304885655641556	-0.0198359526693821	0.00483929552137852
147	107.931480407715	-18.7061100006104	-5.85030126571655	-0.00327756232582033	0.0162028968334198	-0.0185372550040483	0.00451462110504508
148	107.282135009766	-19.0307846069336	-6.04510593414307	-0.00619963090866804	0.00613799272105098	-0.00749832857400179	0.00321592413820326
149	107.282135009766	-19.0307846069336	-5.78536653518677	0.000943203864153475	0.00386527273803949	-3.08191010844894e-05	-0.0026282137259841
150	107.931480407715	-19.3554592132568	-5.46069240570068	-0.00327756232582033	-0.00165419070981443	0.0113327819854021	0.000618529506027699
151	107.931480407715	-20.0048084259033	-5.9152364730835	0.000943203864153475	-0.000680167751852423	0.00321592413820326	-0.00944637414067984
152	107.931480407715	-20.0048084259033	-5.85030126571655	0.00321592413820326	-0.00522560812532902	-0.00490093370899558	-0.00912170019000769
153	110.528877258301	-20.6541557312012	-5.85030126571655	-0.000355493422830477	-0.0230826959013939	0.00646266713738441	-0.00490093370899558
154	109.230178833008	-20.6541557312012	-5.59056186676025	-0.00230353930965066	-0.0334722734987736	0.01847561635077	-0.0165892094373703
155	108.580833435059	-20.0048084259033	-5.33082246780396	-0.00814767740666866	-0.0373683646321297	0.01847561635077	-0.0175632312893867
156	108.580833435059	-20.3294830322266	-5.59056186676025	0.000618529506027699	-0.0211346503347158	0.0178262684494257	-0.0208099745213985
157	108.580833435059	-19.3554592132568	-5.98017120361328	-0.00295288790948689	-0.0159398596733809	0.011982130818069	-0.0195112787187099
158	107.282135009766	-19.3554592132568	-5.6554970741272	-3.08191010844894e-05	-0.0139918150380254	-0.00230353930965066	-0.00912170019000769
159	109.230178833008	-20.3294830322266	-5.52562713623047	0.00548864435404539	0.00289124972186983	-0.00490093370899558	-0.00944637414067984
160	108.580833435059	-19.6801338195801	-5.6554970741272	-0.00522560812532902	-0.000680167751852423	-0.00749832857400179	-0.0026282137259841
161	107.931480407715	-19.6801338195801	-5.07108306884766	-0.00425158534198999	0.0022419011220336	-0.000680167751852423	-0.00425158534198999
162	105.983436584473	-18.7061100006104	-5.33082246780396	-0.00944637414067984	0.00418994715437293	-0.00165419070981443	-0.0100957229733467
163	105.334083557129	-18.7061100006104	-5.85030126571655	0.000943203864153475	0.00483929552137852	-0.0126931173726916	0.00354059832170606
164	106.632781982422	-19.6801338195801	-5.78536653518677	-0.0123684434220195	0.0194496400654316	-0.0224333461374044	0.00776136433705688
165	105.334083557129	-18.7061100006104	-5.78536653518677	-0.0175632312893867	0.0243197549134493	-0.02697878703475	0.01847561635077
166	107.931480407715	-20.0048084259033	-5.72043180465698	-0.00490093370899558	0.0262678004801273	-0.0146411629393697	0.0142548503354192
167	105.983436584473	-18.7061100006104	-5.72043180465698	-0.00490093370899558	0.0217223595827818	-0.00912170019000769	0.00548864435404539
168	108.580833435059	-19.3554592132568	-5.52562713623047	0.00126787810586393	0.00613799272105098	-0.0100957229733467	-0.00100484199356288
169	107.282135009766	-19.3554592132568	-6.11004114151001	0.00451462110504508	0.00548864435404539	0.00159255252219737	0.00354059832170606
170	109.879524230957	-20.0048084259033	-5.85030126571655	-0.00360223650932312	0.00483929552137852	-0.00814767740666866	-0.00425158534198999
171	107.282135009766	-18.3814373016357	-5.78536653518677	-0.00425158534198999	0.00191722682211548	0.00711201597005129	-0.000680167751852423
172	109.230178833008	-18.3814373016357	-6.49965000152588	0.00451462110504508	0.00191722682211548	0.00548864435404539	-0.00100484199356288
173	108.580833435059	-18.3814373016357	-6.30484533309937	0.00516396993771195	-0.00100484199356288	0.00711201597005129	-0.00749832857400179
174	109.230178833008	-20.0048084259033	-6.04510593414307	0.0113327819854021	-0.0286021586507559	0.0171769186854362	-0.00555028254166245
175	107.282135009766	-19.0307846069336	-6.23991060256958	0.0142548503354192	-0.0292515084147453	0.0149041991680861	-0.0276281367987394
176	108.580833435059	-19.6801338195801	-5.85030126571655	0.01847561635077	-0.0191866029053926	0.0197743140161037	-0.0120437685400248
177	107.282135009766	-18.7061100006104	-6.11004114151001	0.0152288740500808	-0.00814767740666866	0.0100340843200684	-0.0123684434220195
178	107.931480407715	-19.6801338195801	-5.78536653518677	0.0200989879667759	0.011982130818069	0.00126787810586393	-0.00360223650932312
179	109.879524230957	-20.3294830322266	-5.52562713623047	0.0158782228827477	-0.00684897974133492	-0.00197886489331722	-0.00425158534198999
180	109.879524230957	-20.0048084259033	-5.46069240570068	0.012956153601408	-0.00100484199356288	0.000618529506027699	0.0103587592020631
181	109.879524230957	-20.0048084259033	-5.33082246780396	0.0217223595827818	-0.00392691092565656	-0.00132951640989631	0.000618529506027699
182	107.282135009766	-19.0307846069336	-5.85030126571655	0.0145795252174139	0.00548864435404539	-0.00392691092565656	-0.00165419070981443
183	107.931480407715	-19.0307846069336	-5.85030126571655	0.0165275707840919	0.00516396993771195	-0.00360223650932312	0.00711201597005129
184	109.230178833008	-19.6801338195801	-5.6554970741272	0.0145795252174139	0.0217223595827818	-0.0227580219507217	0.0155535480007529
185	108.580833435059	-19.6801338195801	-5.98017120361328	0.0191249661147594	0.0145795252174139	-0.0230826959013939	0.0265924744307995
186	109.879524230957	-20.3294830322266	-6.04510593414307	0.0155535480007529	0.0142548503354192	-0.0123684434220195	0.0233457311987877
187	107.282135009766	-20.0048084259033	-5.46069240570068	-0.0182125810533762	0.0100340843200684	-0.0159398596733809	-3.08191010844894e-05
188	107.931480407715	-20.0048084259033	-5.6554970741272	-0.00295288790948689	-0.00360223650932312	0.0022419011220336	-0.00295288790948689
189	107.931480407715	-20.3294830322266	-5.59056186676025	-0.000355493422830477	0.000293855206109583	0.00191722682211548	-0.00327756232582033
190	108.580833435059	-19.6801338195801	-6.17497587203979	-0.00490093370899558	0.0022419011220336	-0.00522560812532902	-0.0026282137259841
191	107.282135009766	-18.7061100006104	-6.17497587203979	-0.0195112787187099	0.012956153601408	0.0149041991680861	-0.00132951640989631
192	107.282135009766	-18.3814373016357	-5.6554970741272	0.0194496400654316	0.00289124972186983	-0.000355493422830477	-0.00652430532500148
193	107.282135009766	-19.0307846069336	-5.6554970741272	-0.00197886489331722	-0.00619963090866804	0.0126314787194133	-0.00555028254166245
194	109.230178833008	-20.3294830322266	-5.26588773727417	0.0116574559360743	-0.0201606266200542	0.0168522447347641	-0.00944637414067984
195	107.282135009766	-19.0307846069336	-5.6554970741272	0.0149041991680861	-0.0204853005707264	0.0207483377307653	-0.0182125810533762
196	106.632781982422	-19.0307846069336	-5.98017120361328	-0.00132951640989631	-0.00912170019000769	0.0188002903014421	-0.0113944197073579
197	105.334083557129	-18.7061100006104	-6.36978054046631	0.00841071270406246	-0.00944637414067984	0.0136055024340749	-0.0130177913233638
198	108.580833435059	-19.6801338195801	-6.04510593414307	0.0142548503354192	0.00126787810586393	-0.0100957229733467	-0.0113944197073579
199	107.282135009766	-18.7061100006104	-5.9152364730835	0.00743668992072344	-0.00165419070981443	-0.00555028254166245	0.00354059832170606
200	108.580833435059	-19.3554592132568	-5.72043180465698	0.0123068047687411	-0.00100484199356288	-0.00555028254166245	-0.00522560812532902
201	109.879524230957	-19.3554592132568	-5.59056186676025	0.00678734155371785	-3.08191010844894e-05	-0.00165419070981443	-0.00197886489331722
202	109.879524230957	-19.3554592132568	-5.59056186676025	-0.00522560812532902	0.0022419011220336	-0.00165419070981443	-0.00425158534198999
203	108.580833435059	-19.6801338195801	-5.98017120361328	-0.00360223650932312	0.0100340843200684	-0.0146411629393697	-3.08191010844894e-05
204	109.230178833008	-20.0048084259033	-5.59056186676025	-0.00847235135734081	0.0233457311987877	-0.0221086721867323	0.0252937767654657
205	108.580833435059	-19.3554592132568	-6.11004114151001	-0.0146411629393697	0.029189869761467	-0.0331475995481014	0.020423661917448
206	109.230178833008	-19.6801338195801	-6.04510593414307	-0.00912170019000769	0.0210730116814375	-0.0146411629393697	0.0243197549134493
207	108.580833435059	-18.7061100006104	-5.98017120361328	-0.00879702530801296	0.0162028968334198	-0.0107450718060136	-0.00197886489331722
208	109.230178833008	-18.7061100006104	-5.85030126571655	-0.00165419070981443	0.00418994715437293	-0.00652430532500148	0.000943203864153475
209	109.230178833008	-20.0048084259033	-5.85030126571655	0.00191722682211548	0.00516396993771195	-0.00879702530801296	0.00841071270406246
210	107.931480407715	-19.3554592132568	-5.72043180465698	-0.0104203969240189	0.00678734155371785	-0.00360223650932312	-0.00652430532500148
211	107.931480407715	-19.0307846069336	-5.72043180465698	-0.00327756232582033	0.00354059832170606	-0.0026282137259841	0.00354059832170606
212	107.931480407715	-18.3814373016357	-5.59056186676025	0.00841071270406246	0.00451462110504508	-0.00197886489331722	-0.00652430532500148
213	107.282135009766	-18.7061100006104	-5.9152364730835	-0.00100484199356288	0.00126787810586393	0.00159255252219737	-0.00619963090866804
214	109.879524230957	-19.6801338195801	-6.49965000152588	0.0217223595827818	-0.0165892094373703	0.0246444288641214	-0.0185372550040483
215	110.528877258301	-20.6541557312012	-5.98017120361328	0.00873538758605719	-0.0305502042174339	0.0188002903014421	-0.0227580219507217
216	108.580833435059	-19.6801338195801	-5.9152364730835	0.0194496400654316	-0.021459324285388	0.01847561635077	-0.0182125810533762
217	107.931480407715	-20.6541557312012	-5.59056186676025	0.0145795252174139	-0.00652430532500148	0.00970941036939621	-0.0143164889886975
218	109.879524230957	-20.9788303375244	-5.85030126571655	0.0158782228827477	-0.00684897974133492	-0.00587495695799589	-0.00295288790948689
219	109.879524230957	-20.6541557312012	-5.78536653518677	0.020423661917448	-0.00619963090866804	0.00483929552137852	0.00548864435404539
220	110.528877258301	-20.6541557312012	-6.23991060256958	0.0126314787194133	-0.00814767740666866	-0.0113944197073579	0.00906006153672934
221	109.879524230957	-19.6801338195801	-6.30484533309937	0.00841071270406246	0.00451462110504508	0.00516396993771195	0.00873538758605719
222	109.879524230957	-20.3294830322266	-6.23991060256958	-0.00587495695799589	0.00483929552137852	-0.00652430532500148	0.01100810803473
223	107.931480407715	-18.7061100006104	-5.6554970741272	-0.00522560812532902	0.00354059832170606	-0.00392691092565656	0.00483929552137852
224	109.230178833008	-20.0048084259033	-5.46069240570068	-0.00684897974133492	0.0230210572481155	-0.0208099745213985	0.0324366129934788
225	108.580833435059	-19.3554592132568	-5.33082246780396	-0.0211346503347158	0.0233457311987877	-0.0286021586507559	0.0220470335334539
226	108.580833435059	-19.3554592132568	-5.46069240570068	-0.0143164889886975	0.0210730116814375	-0.0169138833880424	0.0230210572481155
227	104.68473815918	-18.7061100006104	-6.04510593414307	-0.0182125810533762	0.0168522447347641	-0.0133424662053585	0.0207483377307653
228	104.68473815918	-19.0307846069336	-5.72043180465698	-0.0139918150380254	0.00386527273803949	-0.00652430532500148	0.00841071270406246
229	105.983436584473	-20.0048084259033	-5.59056186676025	-0.0149658378213644	0.0149041991680861	-0.00490093370899558	0.01100810803473
230	106.632781982422	-19.3554592132568	-5.78536653518677	-0.00944637414067984	0.00354059832170606	-0.00879702530801296	0.00841071270406246
231	106.632781982422	-18.7061100006104	-5.6554970741272	-0.0175632312893867	0.00159255252219737	-0.00132951640989631	0.00841071270406246
232	106.632781982422	-18.7061100006104	-6.04510593414307	-0.00587495695799589	0.00808603875339031	0.0022419011220336	0.0106834331527352
233	108.580833435059	-18.7061100006104	-6.30484533309937	-0.0026282137259841	-0.00587495695799589	-0.00814767740666866	0.00743668992072344
234	107.931480407715	-18.3814373016357	-5.85030126571655	0.0175015944987535	-0.0247060675173998	0.0155535480007529	-0.00327756232582033
235	110.528877258301	-20.0048084259033	-5.78536653518677	0.0207483377307653	-0.0195112787187099	0.0175015944987535	-0.00912170019000769
236	107.931480407715	-18.3814373016357	-6.49965000152588	0.00808603875339031	-0.0133424662053585	0.0181509424000978	-0.00912170019000769
237	109.230178833008	-20.3294830322266	-5.98017120361328	0.00354059832170606	-0.00457625929266214	0.000293855206109583	-0.00717365415766835
238	109.230178833008	-19.0307846069336	-6.17497587203979	0.00581331877037883	-0.000680167751852423	-0.00522560812532902	-0.00814767740666866
239	109.879524230957	-19.3554592132568	-5.78536653518677	0.00516396993771195	-0.00652430532500148	-0.00684897974133492	0.00646266713738441
240	108.580833435059	-18.7061100006104	-6.17497587203979	0.00808603875339031	0.00386527273803949	-0.0100957229733467	0.00191722682211548
241	108.580833435059	-18.7061100006104	-6.17497587203979	0.0022419011220336	-0.00522560812532902	0.00159255252219737	0.00191722682211548
242	109.230178833008	-20.0048084259033	-5.78536653518677	0.00841071270406246	0.00191722682211548	-0.00717365415766835	0.00678734155371785
243	109.230178833008	-19.6801338195801	-5.59056186676025	0.00483929552137852	0.0103587592020631	-0.0117190945893526	0.00191722682211548
244	111.17822265625	-19.6801338195801	-5.78536653518677	0.00581331877037883	0.0249691028147936	-0.0276281367987394	0.0168522447347641
245	109.230178833008	-20.0048084259033	-5.6554970741272	0.00159255252219737	0.0239950809627771	-0.0292515084147453	0.0207483377307653
246	109.230178833008	-19.3554592132568	-6.30484533309937	0.00841071270406246	0.0171769186854362	-0.0237320438027382	0.00548864435404539
247	107.282135009766	-19.0307846069336	-6.43471527099609	0.00808603875339031	0.0213976856321096	-0.00652430532500148	0.00646266713738441
248	109.230178833008	-20.3294830322266	-6.11004114151001	0.00711201597005129	-0.000680167751852423	-0.00295288790948689	0.00678734155371785
249	109.230178833008	-20.3294830322266	-6.11004114151001	0.00678734155371785	-0.00522560812532902	-0.00295288790948689	-0.00522560812532902
250	110.528877258301	-20.9788303375244	-5.3957576751709	0.00256657530553639	-0.00879702530801296	0.00159255252219737	-0.00230353930965066
251	107.282135009766	-20.3294830322266	-5.33082246780396	0.00126787810586393	-0.00522560812532902	0.0136055024340749	-0.00717365415766835
252	107.931480407715	-20.3294830322266	-5.52562713623047	0.00548864435404539	-0.00814767740666866	0.00256657530553639	-0.000355493422830477
253	108.580833435059	-20.3294830322266	-6.04510593414307	0.00451462110504508	-0.00522560812532902	0.00289124972186983	-0.0152905117720366
254	108.580833435059	-19.3554592132568	-5.78536653518677	0.00289124972186983	-0.0169138833880424	0.0152288740500808	-0.0188619289547205
255	109.230178833008	-20.6541557312012	-5.98017120361328	0.00126787810586393	-0.0221086721867323	0.0126314787194133	-0.0253554154187441
256	107.931480407715	-19.3554592132568	-5.78536653518677	0.00354059832170606	-0.0126931173726916	0.025618452578783	-0.0169138833880424
257	109.879524230957	-20.3294830322266	-5.3957576751709	0.00678734155371785	-0.00977104809135199	0.01100810803473	-0.00619963090866804
258	108.580833435059	-19.3554592132568	-5.59056186676025	0.00451462110504508	0.00256657530553639	-0.00619963090866804	-0.00392691092565656
259	108.580833435059	-19.3554592132568	-6.49965000152588	-0.000355493422830477	-0.00619963090866804	0.00646266713738441	0.00743668992072344
260	106.632781982422	-18.7061100006104	-5.98017120361328	-0.00197886489331722	-0.00197886489331722	-0.0133424662053585	0.00191722682211548
261	106.632781982422	-19.6801338195801	-5.78536653518677	-0.00230353930965066	-0.00100484199356288	-0.0133424662053585	-0.00165419070981443
262	107.282135009766	-19.6801338195801	-5.78536653518677	0.000943203864153475	-0.00230353930965066	-0.0110697457566857	0.011982130818069
263	107.282135009766	-20.3294830322266	-5.59056186676025	0.000943203864153475	0.00581331877037883	-0.0126931173726916	0.00418994715437293
264	105.983436584473	-19.3554592132568	-5.59056186676025	0.000618529506027699	0.0223717093467712	-0.0152905117720366	0.0288651939481497
265	107.931480407715	-20.6541557312012	-6.04510593414307	-0.00165419070981443	0.0252937767654657	-0.0324982516467571	0.0210730116814375
266	106.632781982422	-19.6801338195801	-6.56458520889282	-0.00425158534198999	0.0188002903014421	-0.0172385573387146	0.00451462110504508
267	107.282135009766	-19.6801338195801	-6.23991060256958	-0.00749832857400179	0.0191249661147594	-0.0126931173726916	0.00906006153672934
268	109.230178833008	-20.6541557312012	-5.59056186676025	0.00191722682211548	0.00646266713738441	-0.00814767740666866	0.00516396993771195
269	109.879524230957	-20.3294830322266	-5.52562713623047	-0.00684897974133492	0.00613799272105098	0.00256657530553639	0.0113327819854021
270	109.230178833008	-20.9788303375244	-5.33082246780396	0.00581331877037883	0.00808603875339031	-0.000680167751852423	0.00354059832170606
271	108.580833435059	-20.3294830322266	-5.59056186676025	0.00159255252219737	0.01100810803473	0.00126787810586393	0.00678734155371785
272	109.879524230957	-19.6801338195801	-6.62951993942261	0.0103587592020631	0.00483929552137852	0.00256657530553639	0.00126787810586393
273	107.931480407715	-19.0307846069336	-6.11004114151001	0.0126314787194133	0.00516396993771195	0.00581331877037883	-0.00684897974133492
274	107.931480407715	-19.6801338195801	-6.04510593414307	0.00613799272105098	-0.0256800893694162	0.01847561635077	-0.00652430532500148
275	109.230178833008	-19.6801338195801	-5.9152364730835	0.00970941036939621	-0.0221086721867323	0.0113327819854021	-0.0152905117720366
276	107.931480407715	-19.6801338195801	-5.72043180465698	0.00613799272105098	-0.0162645354866982	0.0168522447347641	-0.0100957229733467
277	109.230178833008	-20.0048084259033	-5.52562713623047	0.0149041991680861	0.00906006153672934	0.012956153601408	-0.0104203969240189
278	107.931480407715	-19.6801338195801	-6.49965000152588	0.0100340843200684	-0.00879702530801296	-0.00295288790948689	-0.00197886489331722
279	107.282135009766	-19.6801338195801	-6.43471527099609	0.0123068047687411	-0.00977104809135199	0.00873538758605719	0.00581331877037883
280	107.931480407715	-19.6801338195801	-6.23991060256958	0.00841071270406246	-0.00522560812532902	0.000293855206109583	0.00613799272105098
281	107.931480407715	-19.6801338195801	-6.17497587203979	0.00841071270406246	-0.00392691092565656	0.00354059832170606	0.00354059832170606
282	107.931480407715	-19.6801338195801	-5.6554970741272	-0.0026282137259841	0.00970941036939621	0.000293855206109583	-0.00132951640989631
283	110.528877258301	-21.6281795501709	-5.20095300674438	-0.0104203969240189	0.00483929552137852	0.00159255252219737	0.00354059832170606
284	107.282135009766	-20.3294830322266	-5.85030126571655	-0.0123684434220195	0.0132808275520802	-0.0276281367987394	0.0210730116814375
285	110.528877258301	-21.9528541564941	-5.6554970741272	-0.0113944197073579	0.0200989879667759	-0.0354203209280968	0.0304885655641556
286	107.282135009766	-20.9788303375244	-5.9152364730835	-0.00327756232582033	0.0142548503354192	-0.0159398596733809	0.01100810803473
287	108.580833435059	-21.3035049438477	-5.59056186676025	-0.0113944197073579	0.0103587592020631	-0.0159398596733809	0.0197743140161037
288	109.879524230957	-21.3035049438477	-6.04510593414307	0.0022419011220336	0.00386527273803949	-0.00132951640989631	0.00418994715437293
289	109.230178833008	-20.9788303375244	-5.26588773727417	-3.08191010844894e-05	-0.0026282137259841	-0.00522560812532902	0.00418994715437293
290	110.528877258301	-20.3294830322266	-5.46069240570068	0.00516396993771195	0.00256657530553639	-0.000355493422830477	0.0113327819854021
291	109.230178833008	-21.3035049438477	-5.59056186676025	0.00483929552137852	0.00256657530553639	-0.000355493422830477	0.00191722682211548
292	107.282135009766	-20.0048084259033	-5.9152364730835	0.00191722682211548	0.00548864435404539	0.00873538758605719	0.00386527273803949
293	106.632781982422	-20.0048084259033	-5.72043180465698	-3.08191010844894e-05	0.00159255252219737	0.00938473641872406	-0.000680167751852423
294	107.282135009766	-19.6801338195801	-6.17497587203979	-0.00327756232582033	-0.0337969474494457	0.0207483377307653	-0.00977104809135199
295	107.931480407715	-20.0048084259033	-6.11004114151001	-0.000355493422830477	-0.0253554154187441	0.0275664981454611	-0.0113944197073579
296	106.632781982422	-20.3294830322266	-5.72043180465698	-0.00522560812532902	-0.0230826959013939	0.0262678004801273	-0.0191866029053926
297	105.983436584473	-20.9788303375244	-6.30484533309937	-0.000680167751852423	-0.0146411629393697	0.00873538758605719	-0.00587495695799589
298	106.632781982422	-20.0048084259033	-6.43471527099609	-0.000355493422830477	-0.00490093370899558	0.0149041991680861	-0.000680167751852423
299	105.983436584473	-19.6801338195801	-6.17497587203979	-0.000355493422830477	-3.08191010844894e-05	0.00256657530553639	0.00126787810586393
300	108.580833435059	-21.3035049438477	-5.59056186676025	0.00451462110504508	-0.000355493422830477	-0.00912170019000769	-0.00165419070981443
301	109.230178833008	-20.3294830322266	-5.3957576751709	0.000293855206109583	-0.00782300252467394	0.000293855206109583	-0.00879702530801296
302	108.580833435059	-20.0048084259033	-5.26588773727417	-0.00684897974133492	0.00581331877037883	-0.00490093370899558	-0.00360223650932312
303	107.931480407715	-19.0307846069336	-5.85030126571655	-0.00295288790948689	0.00126787810586393	-0.0139918150380254	-0.00619963090866804
304	107.282135009766	-20.0048084259033	-6.43471527099609	-0.0113944197073579	0.0272418223321438	-0.0328229255974293	0.01100810803473
305	109.879524230957	-20.3294830322266	-5.78536653518677	-0.00587495695799589	0.0220470335334539	-0.02697878703475	0.0149041991680861
306	109.230178833008	-20.3294830322266	-5.78536653518677	-0.0126931173726916	0.0217223595827818	-0.0185372550040483	0.00613799272105098
307	107.931480407715	-20.0048084259033	-5.98017120361328	-0.00619963090866804	0.0165275707840919	-0.0149658378213644	0.00613799272105098
308	107.931480407715	-19.3554592132568	-5.59056186676025	-0.00230353930965066	0.01100810803473	-0.00944637414067984	-0.000680167751852423
309	107.931480407715	-19.6801338195801	-6.04510593414307	-0.0133424662053585	-3.08191010844894e-05	-0.0149658378213644	0.00191722682211548
310	107.282135009766	-19.6801338195801	-6.17497587203979	0.00354059832170606	0.00613799272105098	-0.0136671401560307	-0.00912170019000769
311	109.879524230957	-20.3294830322266	-5.9152364730835	0.0162028968334198	0.00548864435404539	-0.00879702530801296	-0.00879702530801296
312	109.230178833008	-20.6541557312012	-6.11004114151001	0.012956153601408	0.00646266713738441	-0.00360223650932312	-0.0152905117720366
313	111.17822265625	-20.6541557312012	-5.52562713623047	-0.00977104809135199	-0.00132951640989631	0.00678734155371785	-0.00749832857400179
314	108.580833435059	-20.3294830322266	-5.46069240570068	0.0188002903014421	-0.0237320438027382	0.0152288740500808	-0.0149658378213644
315	108.580833435059	-20.0048084259033	-5.59056186676025	-0.0136671401560307	-0.0315242260694504	0.0158782228827477	-0.0230826959013939
316	109.230178833008	-20.6541557312012	-5.6554970741272	0.00418994715437293	-0.0117190945893526	0.0191249661147594	-0.0152905117720366
317	108.580833435059	-20.0048084259033	-5.85030126571655	0.0194496400654316	-0.0110697457566857	0.00906006153672934	-0.00392691092565656
318	108.580833435059	-20.6541557312012	-5.6554970741272	-0.0117190945893526	-0.0123684434220195	-0.00587495695799589	-0.00327756232582033
319	109.230178833008	-21.9528541564941	-5.52562713623047	0.0178262684494257	-0.0117190945893526	0.00289124972186983	-0.000680167751852423
320	109.230178833008	-21.6281795501709	-5.52562713623047	-0.00652430532500148	-0.00684897974133492	0.000293855206109583	-0.00360223650932312
321	108.580833435059	-21.9528541564941	-5.20095300674438	-0.0026282137259841	-0.00392691092565656	-0.00327756232582033	0.00613799272105098
322	109.230178833008	-22.2775287628174	-5.59056186676025	0.0210730116814375	0.00191722682211548	0.00289124972186983	0.00581331877037883
323	109.230178833008	-21.3035049438477	-5.6554970741272	-0.0149658378213644	0.000618529506027699	-0.0107450718060136	0.00451462110504508
324	107.931480407715	-20.0048084259033	-5.78536653518677	0.0191249661147594	0.0265924744307995	-0.021459324285388	0.00418994715437293
325	109.879524230957	-20.3294830322266	-5.52562713623047	-0.00327756232582033	0.0330859608948231	-0.0253554154187441	0.0295145437121391
326	108.580833435059	-19.6801338195801	-5.85030126571655	-0.00977104809135199	0.0275664981454611	-0.0130177913233638	0.00483929552137852
327	108.580833435059	-19.6801338195801	-5.3957576751709	-0.0100957229733467	0.0269171483814716	-0.0169138833880424	0.0113327819854021
328	109.230178833008	-21.3035049438477	-5.46069240570068	0.00289124972186983	0.0100340843200684	-0.0107450718060136	0.000618529506027699
329	107.931480407715	-19.6801338195801	-5.78536653518677	-0.00100484199356288	0.00516396993771195	0.000618529506027699	-0.00197886489331722
330	106.632781982422	-19.6801338195801	-5.85030126571655	-0.00977104809135199	0.0113327819854021	-0.0120437685400248	0.0100340843200684
331	107.282135009766	-19.0307846069336	-6.23991060256958	-0.00392691092565656	0.0106834331527352	0.00289124972186983	0.00191722682211548
332	105.334083557129	-19.3554592132568	-5.98017120361328	-0.0104203969240189	0.000293855206109583	-0.0126931173726916	-0.000355493422830477
333	106.632781982422	-18.7061100006104	-5.6554970741272	-0.00782300252467394	0.00321592413820326	-0.00100484199356288	0.00256657530553639
334	107.931480407715	-20.6541557312012	-5.72043180465698	0.00418994715437293	-0.0260047651827335	0.011982130818069	-0.00814767740666866
335	107.282135009766	-19.0307846069336	-5.9152364730835	0.013930176384747	-0.0240567177534103	0.0230210572481155	-0.0175632312893867
336	109.879524230957	-20.6541557312012	-5.72043180465698	0.0100340843200684	-0.0117190945893526	0.0175015944987535	-0.0104203969240189
337	107.931480407715	-20.0048084259033	-6.43471527099609	0.01100810803473	-0.0204853005707264	0.01100810803473	-0.0156151866540313
338	107.282135009766	-20.6541557312012	-6.04510593414307	0.0142548503354192	-0.00912170019000769	0.00808603875339031	0.00256657530553639
339	109.879524230957	-20.3294830322266	-5.98017120361328	0.00678734155371785	-0.00230353930965066	-0.00295288790948689	0.000618529506027699
340	109.879524230957	-20.3294830322266	-5.33082246780396	0.01100810803473	0.00808603875339031	-0.00132951640989631	0.00743668992072344
341	110.528877258301	-20.6541557312012	-5.85030126571655	0.00256657530553639	-0.00490093370899558	-0.00295288790948689	0.000293855206109583
342	107.282135009766	-19.6801338195801	-6.04510593414307	0.000943203864153475	0.0123068047687411	-0.00814767740666866	0.00678734155371785
343	109.230178833008	-19.6801338195801	-6.04510593414307	-0.00782300252467394	0.0103587592020631	-0.0126931173726916	0.00289124972186983
344	109.230178833008	-20.3294830322266	-5.98017120361328	-0.00814767740666866	0.0243197549134493	-0.03444629535079	0.0194496400654316
345	109.230178833008	-20.0048084259033	-5.78536653518677	-0.0123684434220195	0.0340599827468395	-0.0360696688294411	0.0217223595827818
346	109.879524230957	-19.6801338195801	-5.52562713623047	-0.00619963090866804	0.0181509424000978	-0.0149658378213644	0.0243197549134493
347	108.580833435059	-19.3554592132568	-5.78536653518677	-0.00847235135734081	0.0197743140161037	-0.00912170019000769	0.0181509424000978
348	108.580833435059	-19.3554592132568	-5.98017120361328	-0.00522560812532902	0.00678734155371785	-0.00717365415766835	0.00873538758605719
349	107.931480407715	-20.0048084259033	-5.78536653518677	-0.0107450718060136	0.00289124972186983	-0.00327756232582033	0.00808603875339031
350	107.931480407715	-20.6541557312012	-5.6554970741272	-0.00782300252467394	0.00321592413820326	0.00386527273803949	-0.00100484199356288
351	107.931480407715	-19.6801338195801	-5.78536653518677	-0.0107450718060136	0.000293855206109583	-0.00587495695799589	0.00776136433705688
352	107.931480407715	-20.0048084259033	-5.72043180465698	-0.00587495695799589	-0.00165419070981443	-0.00457625929266214	-0.00327756232582033
353	107.282135009766	-20.3294830322266	-5.6554970741272	-3.08191010844894e-05	-0.00295288790948689	0.00646266713738441	0.00289124972186983
354	110.528877258301	-21.6281795501709	-5.72043180465698	-0.00912170019000769	-0.0328229255974293	0.0175015944987535	-0.00782300252467394
355	109.230178833008	-21.9528541564941	-6.17497587203979	-0.00522560812532902	-0.0334722734987736	0.00678734155371785	-0.00652430532500148
356	111.17822265625	-21.3035049438477	-6.36978054046631	0.00386527273803949	-0.0240567177534103	0.0158782228827477	-0.00425158534198999
357	107.282135009766	-20.3294830322266	-6.23991060256958	-0.00684897974133492	-0.0110697457566857	0.00841071270406246	-0.00847235135734081
358	109.879524230957	-20.3294830322266	-5.46069240570068	0.0022419011220336	0.000293855206109583	-0.0026282137259841	-0.00230353930965066
359	109.230178833008	-19.6801338195801	-5.33082246780396	-0.00522560812532902	-0.00457625929266214	-0.00100484199356288	0.00354059832170606
360	109.230178833008	-20.6541557312012	-5.59056186676025	0.00516396993771195	-0.000355493422830477	-0.000680167751852423	0.000943203864153475
361	108.580833435059	-19.6801338195801	-5.72043180465698	0.00289124972186983	0.00613799272105098	-0.0100957229733467	0.00256657530553639
362	107.282135009766	-20.3294830322266	-5.98017120361328	-0.0026282137259841	0.00548864435404539	-0.000680167751852423	0.0022419011220336
363	105.983436584473	-18.7061100006104	-6.30484533309937	0.000943203864153475	0.00646266713738441	-0.0130177913233638	0.00841071270406246
364	106.632781982422	-20.0048084259033	-5.46069240570068	-0.0182125810533762	0.0249691028147936	-0.0182125810533762	0.0113327819854021
365	105.334083557129	-20.0048084259033	-5.26588773727417	-0.0107450718060136	0.0282158460468054	-0.0240567177534103	0.025618452578783
366	106.632781982422	-20.3294830322266	-5.3957576751709	-0.00684897974133492	0.025618452578783	-0.0146411629393697	0.0152288740500808
367	105.334083557129	-19.3554592132568	-5.6554970741272	-0.00652430532500148	0.0230210572481155	-0.00749832857400179	0.0188002903014421
368	105.983436584473	-19.6801338195801	-5.72043180465698	-0.00587495695799589	0.0100340843200684	-0.0026282137259841	0.0165275707840919
369	109.230178833008	-20.0048084259033	-5.52562713623047	-0.0143164889886975	-0.00392691092565656	0.00354059832170606	0.00711201597005129
370	107.931480407715	-20.0048084259033	-5.52562713623047	0.000293855206109583	0.00256657530553639	0.00159255252219737	0.012956153601408
371	107.931480407715	-19.3554592132568	-5.46069240570068	-0.00197886489331722	0.00386527273803949	0.0100340843200684	0.0165275707840919
372	107.931480407715	-19.3554592132568	-5.72043180465698	0.0142548503354192	-0.00295288790948689	0.00548864435404539	0.00321592413820326
373	108.580833435059	-18.7061100006104	-6.11004114151001	0.0142548503354192	-0.00360223650932312	0.0022419011220336	0.00418994715437293
374	108.580833435059	-18.7061100006104	-6.69445466995239	0.0103587592020631	-0.0247060675173998	0.0236704051494598	-0.00912170019000769
375	110.528877258301	-20.0048084259033	-5.9152364730835	0.00483929552137852	-0.0227580219507217	0.0226963832974434	-0.00977104809135199
376	107.931480407715	-18.3814373016357	-6.04510593414307	0.00776136433705688	-0.0198359526693821	0.0145795252174139	-0.00652430532500148
377	108.580833435059	-19.0307846069336	-5.59056186676025	0.00743668992072344	-0.017887907102704	0.0149041991680861	-0.00360223650932312
378	109.230178833008	-19.3554592132568	-5.59056186676025	0.0168522447347641	-0.0139918150380254	-0.00165419070981443	0.000618529506027699
379	107.931480407715	-19.6801338195801	-5.78536653518677	0.00743668992072344	-0.00717365415766835	-0.00522560812532902	0.0197743140161037
380	109.230178833008	-20.0048084259033	-5.85030126571655	0.0116574559360743	-0.0104203969240189	-0.0026282137259841	0.0412028171122074
381	108.580833435059	-19.6801338195801	-5.78536653518677	0.0106834331527352	0.00191722682211548	-0.00847235135734081	0.00386527273803949
382	110.528877258301	-20.0048084259033	-5.46069240570068	0.00873538758605719	-0.0117190945893526	0.00711201597005129	0.00548864435404539
383	108.580833435059	-19.6801338195801	-5.78536653518677	0.0158782228827477	0.012956153601408	-0.0113944197073579	0.0132808275520802
384	110.528877258301	-20.3294830322266	-5.52562713623047	0.00581331877037883	0.0210730116814375	-0.017887907102704	0.020423661917448
385	109.879524230957	-20.3294830322266	-5.72043180465698	0.00873538758605719	0.0162028968334198	-0.0204853005707264	0.0288651939481497
386	109.879524230957	-20.0048084259033	-5.9152364730835	0.00678734155371785	0.00970941036939621	-0.0123684434220195	0.0213976856321096
387	107.931480407715	-19.3554592132568	-5.78536653518677	0.00938473641872406	0.00548864435404539	-0.00977104809135199	0.0126314787194133
388	110.528877258301	-21.6281795501709	-5.52562713623047	0.0126314787194133	-0.000355493422830477	-0.00360223650932312	0.00678734155371785
389	109.879524230957	-20.6541557312012	-5.46069240570068	0.00386527273803949	-0.00944637414067984	0.0022419011220336	0.00548864435404539
390	109.879524230957	-20.3294830322266	-5.20095300674438	0.00646266713738441	0.00159255252219737	-0.00100484199356288	0.00808603875339031
391	109.230178833008	-20.6541557312012	-5.3957576751709	0.00711201597005129	0.0113327819854021	0.00483929552137852	-0.0143164889886975
392	107.931480407715	-19.3554592132568	-5.78536653518677	0.00906006153672934	-0.00230353930965066	-0.00327756232582033	0.0155535480007529
393	107.931480407715	-19.0307846069336	-5.72043180465698	0.0149041991680861	0.00548864435404539	0.00646266713738441	-0.0169138833880424
394	108.580833435059	-18.7061100006104	-5.85030126571655	0.00808603875339031	-0.0224333461374044	0.0194496400654316	-0.0191866029053926
395	108.580833435059	-19.3554592132568	-5.46069240570068	0.00906006153672934	-0.0276281367987394	0.0158782228827477	-0.0230826959013939
396	105.983436584473	-18.7061100006104	-5.72043180465698	0.00256657530553639	-0.0143164889886975	0.0194496400654316	-0.0204853005707264
397	106.632781982422	-20.3294830322266	-5.33082246780396	0.0100340843200684	-0.00587495695799589	0.0165275707840919	-0.0120437685400248
398	106.632781982422	-19.6801338195801	-5.6554970741272	0.00548864435404539	0.00906006153672934	0.0022419011220336	-0.00879702530801296
399	107.931480407715	-19.6801338195801	-5.78536653518677	-0.00360223650932312	-0.0026282137259841	-0.0110697457566857	-0.00360223650932312
400	107.282135009766	-19.3554592132568	-5.85030126571655	0.000293855206109583	0.00256657530553639	-0.00360223650932312	-0.00425158534198999
401	108.580833435059	-19.6801338195801	-6.11004114151001	-0.0130177913233638	-3.08191010844894e-05	-0.00165419070981443	-0.00684897974133492
402	109.230178833008	-19.0307846069336	-5.52562713623047	0.00678734155371785	0.00451462110504508	-0.0133424662053585	-0.0104203969240189
403	107.931480407715	-19.6801338195801	-5.20095300674438	0.00808603875339031	0.0126314787194133	-0.0104203969240189	0.00159255252219737
404	108.580833435059	-18.3814373016357	-5.9152364730835	0.00159255252219737	0.0226963832974434	-0.02697878703475	0.012956153601408
405	109.879524230957	-19.3554592132568	-5.6554970741272	-0.00490093370899558	0.0220470335334539	-0.0195112787187099	0.0175015944987535
406	107.931480407715	-18.7061100006104	-6.04510593414307	-0.00392691092565656	0.0168522447347641	-0.0156151866540313	0.00873538758605719
407	107.931480407715	-18.3814373016357	-5.72043180465698	-0.0201606266200542	0.0197743140161037	-0.0156151866540313	0.00321592413820326
408	110.528877258301	-19.6801338195801	-5.72043180465698	-0.00977104809135199	0.00126787810586393	-0.00327756232582033	-0.00555028254166245
409	110.528877258301	-19.3554592132568	-5.6554970741272	-0.00847235135734081	0.00483929552137852	-0.000680167751852423	0.00159255252219737
410	111.17822265625	-19.3554592132568	-5.6554970741272	-0.0104203969240189	0.00418994715437293	0.00256657530553639	0.00159255252219737
411	109.230178833008	-19.3554592132568	-5.9152364730835	-0.00555028254166245	0.00743668992072344	0.000293855206109583	-0.000355493422830477
412	108.580833435059	-18.3814373016357	-6.49965000152588	0.00256657530553639	0.00841071270406246	-0.000355493422830477	-0.00879702530801296
413	107.282135009766	-18.3814373016357	-6.43471527099609	-3.08191010844894e-05	-0.000680167751852423	0.00516396993771195	-0.00684897974133492
414	108.580833435059	-18.3814373016357	-6.30484533309937	-0.00847235135734081	-0.0136671401560307	0.0103587592020631	-0.0149658378213644
415	109.230178833008	-19.0307846069336	-5.98017120361328	-0.00977104809135199	-0.0295761823654175	0.0239950809627771	-0.0243813935667276
416	107.931480407715	-18.3814373016357	-5.98017120361328	-0.00522560812532902	-0.00944637414067984	0.0113327819854021	-0.0130177913233638
417	108.580833435059	-19.6801338195801	-5.59056186676025	0.00159255252219737	-0.00100484199356288	0.00581331877037883	-0.0221086721867323
418	108.580833435059	-20.0048084259033	-5.59056186676025	0.00289124972186983	0.000618529506027699	0.00289124972186983	-0.00555028254166245
419	108.580833435059	-19.0307846069336	-6.43471527099609	0.00386527273803949	0.000618529506027699	-0.0113944197073579	-0.00912170019000769
420	108.580833435059	-19.6801338195801	-5.6554970741272	-0.00392691092565656	-0.0026282137259841	-0.0133424662053585	0.00516396993771195
421	109.230178833008	-19.6801338195801	-6.23991060256958	0.000618529506027699	0.00191722682211548	-0.000355493422830477	-0.00132951640989631
422	109.230178833008	-20.9788303375244	-5.20095300674438	0.00581331877037883	-3.08191010844894e-05	0.000293855206109583	-0.0126931173726916
423	110.528877258301	-20.6541557312012	-5.85030126571655	0.0360080301761627	0.00873538758605719	-0.0104203969240189	-0.0026282137259841
424	107.931480407715	-19.0307846069336	-5.98017120361328	-0.0120437685400248	0.0233457311987877	-0.0263294391334057	0.0126314787194133
425	109.879524230957	-20.0048084259033	-5.6554970741272	-0.017887907102704	0.0259431265294552	-0.0243813935667276	0.0175015944987535
426	107.282135009766	-18.3814373016357	-5.98017120361328	-0.0143164889886975	0.029189869761467	-0.00912170019000769	0.0145795252174139
427	107.931480407715	-19.3554592132568	-5.72043180465698	-0.00619963090866804	0.020423661917448	-0.0230826959013939	0.00548864435404539
428	108.580833435059	-19.3554592132568	-5.20095300674438	0.00418994715437293	0.00841071270406246	-0.00490093370899558	-0.00360223650932312
429	109.879524230957	-19.6801338195801	-5.20095300674438	-0.0026282137259841	0.00776136433705688	-0.0100957229733467	0.0100340843200684
430	107.931480407715	-19.0307846069336	-5.78536653518677	-0.00392691092565656	-0.00165419070981443	-0.00425158534198999	-0.00100484199356288
431	107.931480407715	-19.3554592132568	-5.72043180465698	-0.00327756232582033	0.00354059832170606	-0.0026282137259841	0.00483929552137852
432	104.68473815918	-19.0307846069336	-5.72043180465698	-0.0143164889886975	0.0022419011220336	-0.00360223650932312	-0.00165419070981443
433	104.68473815918	-19.3554592132568	-5.59056186676025	-0.0026282137259841	0.00159255252219737	0.00548864435404539	0.00321592413820326
434	105.334083557129	-18.7061100006104	-5.72043180465698	0.01100810803473	-0.0211346503347158	0.0155535480007529	-0.00782300252467394
435	107.282135009766	-18.7061100006104	-5.98017120361328	0.012956153601408	-0.0318489037454128	0.0243197549134493	-0.0204853005707264
436	107.931480407715	-18.7061100006104	-6.17497587203979	0.0162028968334198	-0.0211346503347158	0.0188002903014421	-0.00782300252467394
437	108.580833435059	-19.6801338195801	-6.30484533309937	0.00873538758605719	-0.00717365415766835	0.00646266713738441	-0.0113944197073579
438	108.580833435059	-18.7061100006104	-6.04510593414307	0.0152288740500808	-0.000680167751852423	0.00289124972186983	-0.00490093370899558
439	108.580833435059	-18.3814373016357	-5.9152364730835	0.013930176384747	-0.00392691092565656	-0.000680167751852423	-0.00132951640989631
440	108.580833435059	-18.7061100006104	-5.9152364730835	0.0136055024340749	0.00418994715437293	-0.0107450718060136	-0.00295288790948689
441	107.931480407715	-18.0567626953125	-6.23991060256958	0.0123068047687411	0.00418994715437293	-0.00425158534198999	-0.00197886489331722
442	108.580833435059	-18.7061100006104	-6.11004114151001	0.00483929552137852	0.0103587592020631	-0.00132951640989631	-0.00100484199356288
443	109.879524230957	-19.3554592132568	-6.56458520889282	-0.00879702530801296	0.00873538758605719	-0.0201606266200542	-0.00457625929266214
444	107.931480407715	-18.7061100006104	-6.49965000152588	-0.0120437685400248	0.0272418223321438	-0.0188619289547205	0.0126314787194133
445	109.879524230957	-19.6801338195801	-6.04510593414307	-0.0136671401560307	0.0343846566975117	-0.0266541130840778	0.0188002903014421
446	107.931480407715	-19.3554592132568	-6.23991060256958	-0.00425158534198999	0.0301638916134834	-0.0159398596733809	0.00938473641872406
447	109.879524230957	-20.0048084259033	-5.52562713623047	0.00159255252219737	0.0210730116814375	-0.00782300252467394	0.00613799272105098
448	109.879524230957	-19.6801338195801	-5.33082246780396	-0.00782300252467394	0.0158782228827477	-0.00587495695799589	0.000293855206109583
449	110.528877258301	-20.0048084259033	-5.72043180465698	-0.00749832857400179	0.00386527273803949	-0.00782300252467394	0.00548864435404539
450	109.879524230957	-20.0048084259033	-5.85030126571655	0.00159255252219737	0.00581331877037883	-0.00100484199356288	-0.0026282137259841
451	109.230178833008	-20.3294830322266	-5.52562713623047	-0.00327756232582033	0.0126314787194133	-0.0136671401560307	0.00483929552137852
452	109.879524230957	-20.6541557312012	-5.59056186676025	-0.000680167751852423	-0.0026282137259841	-0.00392691092565656	-0.00197886489331722
453	110.528877258301	-20.9788303375244	-5.78536653518677	0.000943203864153475	-0.0107450718060136	0.000618529506027699	-0.00360223650932312
454	107.931480407715	-20.6541557312012	-5.78536653518677	0.00191722682211548	-0.0286021586507559	0.0158782228827477	-0.0126931173726916
455	107.931480407715	-20.3294830322266	-6.23991060256958	-3.08191010844894e-05	-0.0292515084147453	0.0149041991680861	-0.0208099745213985
456	109.879524230957	-20.3294830322266	-6.17497587203979	0.00581331877037883	-0.0201606266200542	0.0282158460468054	-0.0133424662053585
457	109.230178833008	-20.0048084259033	-6.17497587203979	0.0100340843200684	-0.0123684434220195	0.00646266713738441	-0.0130177913233638
458	107.282135009766	-19.0307846069336	-6.30484533309937	0.011982130818069	0.00646266713738441	0.00711201597005129	-0.00327756232582033
459	107.931480407715	-18.7061100006104	-5.6554970741272	0.0142548503354192	-0.00392691092565656	-0.00100484199356288	-0.00132951640989631
460	107.931480407715	-19.3554592132568	-5.52562713623047	0.00906006153672934	-0.00392691092565656	0.00256657530553639	-0.00425158534198999
461	107.282135009766	-18.7061100006104	-5.6554970741272	-0.0113944197073579	0.000618529506027699	0.0022419011220336	0.000293855206109583
462	106.632781982422	-18.7061100006104	-5.98017120361328	-0.0104203969240189	0.01100810803473	-0.00327756232582033	0.00191722682211548
463	107.282135009766	-19.6801338195801	-5.72043180465698	0.00646266713738441	0.00289124972186983	-0.0146411629393697	-0.00100484199356288
464	105.983436584473	-19.0307846069336	-5.85030126571655	-0.0162645354866982	0.012956153601408	-0.0295761823654175	0.025618452578783
465	105.983436584473	-18.3814373016357	-5.85030126571655	-0.0204853005707264	0.0171769186854362	-0.0305502042174339	0.0239950809627771
466	107.282135009766	-19.0307846069336	-5.3957576751709	-0.00555028254166245	0.0188002903014421	-0.0175632312893867	0.0165275707840919
467	108.580833435059	-19.0307846069336	-5.33082246780396	-0.0149658378213644	0.0152288740500808	-0.0117190945893526	0.00613799272105098
468	109.230178833008	-20.0048084259033	-6.43471527099609	-0.00522560812532902	0.00743668992072344	-0.00912170019000769	0.00938473641872406
469	108.580833435059	-18.3814373016357	-6.43471527099609	0.0022419011220336	-0.00522560812532902	-0.000355493422830477	0.000943203864153475
470	109.230178833008	-19.3554592132568	-6.43471527099609	-0.00392691092565656	-0.00327756232582033	0.00386527273803949	-0.000680167751852423
471	109.230178833008	-20.0048084259033	-5.72043180465698	-0.00165419070981443	0.00321592413820326	0.00970941036939621	-3.08191010844894e-05
472	109.230178833008	-20.3294830322266	-5.46069240570068	0.0145795252174139	0.00256657530553639	-0.000355493422830477	-0.00392691092565656
473	110.528877258301	-20.0048084259033	-5.59056186676025	0.000943203864153475	-0.00977104809135199	0.0123068047687411	-0.00717365415766835
474	107.282135009766	-19.0307846069336	-6.04510593414307	0.0171769186854362	-0.0221086721867323	0.0178262684494257	-0.00847235135734081
475	109.230178833008	-19.0307846069336	-6.17497587203979	0.0142548503354192	-0.0256800893694162	0.0171769186854362	-0.0198359526693821
476	109.879524230957	-20.3294830322266	-6.36978054046631	0.0136055024340749	-0.0165892094373703	0.0217223595827818	-0.0156151866540313
477	109.230178833008	-19.3554592132568	-6.56458520889282	0.0168522447347641	-0.0208099745213985	0.00354059832170606	-0.0146411629393697
478	107.931480407715	-18.3814373016357	-5.85030126571655	0.0145795252174139	-0.00619963090866804	0.00678734155371785	-0.00295288790948689
479	109.879524230957	-19.6801338195801	-5.33082246780396	0.0149041991680861	-0.0243813935667276	-0.00392691092565656	-0.00457625929266214
480	109.230178833008	-20.0048084259033	-5.59056186676025	0.0123068047687411	-0.00392691092565656	-0.0026282137259841	-0.00295288790948689
481	108.580833435059	-20.3294830322266	-6.11004114151001	0.0132808275520802	-0.00749832857400179	0.00581331877037883	0.00321592413820326
482	108.580833435059	-19.6801338195801	-6.17497587203979	0.0145795252174139	0.00483929552137852	-0.00684897974133492	-0.00457625929266214
483	107.282135009766	-19.6801338195801	-5.85030126571655	0.00646266713738441	-0.000680167751852423	-0.00490093370899558	0.00776136433705688
484	106.632781982422	-20.0048084259033	-5.78536653518677	0.0116574559360743	0.01847561635077	-0.0185372550040483	0.0239950809627771
485	109.879524230957	-21.3035049438477	-5.3957576751709	0.00581331877037883	0.00873538758605719	-0.0230826959013939	0.0175015944987535
486	107.931480407715	-20.3294830322266	-5.6554970741272	0.00873538758605719	0.012956153601408	-0.0149658378213644	0.0132808275520802
487	107.282135009766	-20.6541557312012	-5.98017120361328	0.00776136433705688	0.00678734155371785	-0.0130177913233638	0.0123068047687411
488	109.230178833008	-21.3035049438477	-5.72043180465698	0.012956153601408	-0.00457625929266214	-0.00587495695799589	0.00548864435404539
489	107.931480407715	-20.6541557312012	-5.85030126571655	0.00873538758605719	-0.00782300252467394	-0.000355493422830477	-0.00197886489331722
490	107.931480407715	-19.6801338195801	-5.59056186676025	0.00516396993771195	-0.00230353930965066	-0.00944637414067984	-3.08191010844894e-05
491	107.282135009766	-19.0307846069336	-6.17497587203979	0.00938473641872406	0.00256657530553639	0.00841071270406246	-0.00132951640989631
492	110.528877258301	-19.3554592132568	-6.11004114151001	0.012956153601408	0.00159255252219737	-0.00555028254166245	-0.00457625929266214
493	109.230178833008	-19.6801338195801	-5.72043180465698	0.00906006153672934	0.000943203864153475	0.00841071270406246	-0.00782300252467394
494	108.580833435059	-20.3294830322266	-5.72043180465698	0.0123068047687411	-0.0156151866540313	0.00613799272105098	-0.0123684434220195
495	107.931480407715	-18.7061100006104	-5.85030126571655	0.00678734155371785	-0.0305502042174339	0.0149041991680861	-0.0221086721867323
496	107.282135009766	-20.3294830322266	-5.6554970741272	0.00321592413820326	-0.0152905117720366	0.0188002903014421	-0.0221086721867323
497	105.983436584473	-19.3554592132568	-6.04510593414307	-0.0139918150380254	-0.0026282137259841	0.00808603875339031	-0.0152905117720366
498	107.282135009766	-20.0048084259033	-5.72043180465698	-0.0107450718060136	-0.00522560812532902	0.00289124972186983	-0.0104203969240189
499	106.632781982422	-19.6801338195801	-6.23991060256958	-0.0172385573387146	-0.00197886489331722	-0.00717365415766835	-0.00555028254166245
500	106.632781982422	-19.0307846069336	-6.49965000152588	-0.00360223650932312	-0.00327756232582033	-0.00879702530801296	-0.00490093370899558
501	107.931480407715	-19.0307846069336	-5.98017120361328	-0.00652430532500148	0.00159255252219737	0.00808603875339031	-0.00814767740666866
502	108.580833435059	-19.0307846069336	-5.9152364730835	0.00711201597005129	0.00646266713738441	-0.00197886489331722	-0.00619963090866804
503	111.17822265625	-20.0048084259033	-5.6554970741272	-0.00522560812532902	0.0145795252174139	-0.00814767740666866	0.00289124972186983
504	109.879524230957	-19.3554592132568	-5.3957576751709	-0.00652430532500148	0.0207483377307653	-0.0256800893694162	0.0226963832974434
505	110.528877258301	-19.6801338195801	-5.59056186676025	-0.00782300252467394	0.0239950809627771	-0.0230826959013939	0.0113327819854021
506	107.931480407715	-18.3814373016357	-6.11004114151001	0.00483929552137852	0.0272418223321438	-0.00327756232582033	0.0149041991680861
507	109.230178833008	-20.3294830322266	-5.78536653518677	-0.0120437685400248	0.011982130818069	-0.00619963090866804	0.011982130818069
508	109.230178833008	-19.6801338195801	-5.98017120361328	-0.0104203969240189	0.00256657530553639	-0.00847235135734081	-0.00327756232582033
509	109.230178833008	-20.3294830322266	-6.17497587203979	0.00289124972186983	-3.08191010844894e-05	-0.0026282137259841	-0.00230353930965066
510	107.931480407715	-19.3554592132568	-6.43471527099609	-0.00912170019000769	-0.000680167751852423	-0.0110697457566857	-0.0117190945893526
511	109.230178833008	-19.0307846069336	-5.85030126571655	-0.00782300252467394	0.00289124972186983	0.0022419011220336	-0.00132951640989631
512	107.931480407715	-19.6801338195801	-5.85030126571655	0.00126787810586393	0.00970941036939621	-0.00197886489331722	-0.0146411629393697
513	107.931480407715	-19.0307846069336	-5.72043180465698	0.013930176384747	0.0022419011220336	0.0100340843200684	-0.00197886489331722
514	108.580833435059	-19.3554592132568	-6.36978054046631	0.0103587592020631	-0.00944637414067984	0.0175015944987535	-0.0165892094373703
515	107.931480407715	-20.3294830322266	-5.52562713623047	0.00970941036939621	-0.0204853005707264	0.0223717093467712	-0.0227580219507217
516	111.17822265625	-20.6541557312012	-5.6554970741272	0.00256657530553639	-3.08191010844894e-05	0.0191249661147594	-0.0165892094373703
517	107.931480407715	-20.3294830322266	-5.52562713623047	0.00841071270406246	-0.00522560812532902	0.0106834331527352	-0.0117190945893526
518	108.580833435059	-20.6541557312012	-5.46069240570068	0.00711201597005129	-0.00165419070981443	-0.00457625929266214	-0.00912170019000769
519	109.879524230957	-21.3035049438477	-5.6554970741272	0.00743668992072344	-0.0130177913233638	0.0022419011220336	-0.00100484199356288
520	109.879524230957	-21.6281795501709	-6.23991060256958	0.00418994715437293	-0.00717365415766835	-0.00847235135734081	-0.00977104809135199
521	107.282135009766	-19.6801338195801	-5.72043180465698	0.000943203864153475	-3.08191010844894e-05	0.00646266713738441	-0.00847235135734081
522	107.282135009766	-20.0048084259033	-5.6554970741272	0.00451462110504508	0.00159255252219737	-0.0126931173726916	-0.0126931173726916
523	107.931480407715	-19.3554592132568	-5.72043180465698	0.00743668992072344	0.00938473641872406	-0.00619963090866804	-0.00814767740666866
524	107.931480407715	-19.3554592132568	-5.46069240570068	0.00646266713738441	0.0265924744307995	-0.0230826959013939	0.0103587592020631
525	109.230178833008	-20.3294830322266	-5.72043180465698	0.00451462110504508	0.0269171483814716	-0.0273034609854221	0.0136055024340749
526	107.282135009766	-19.3554592132568	-5.85030126571655	-3.08191010844894e-05	0.0217223595827818	-0.0198359526693821	0.00548864435404539
527	108.580833435059	-20.3294830322266	-5.52562713623047	0.00776136433705688	0.0113327819854021	-0.0117190945893526	0.00354059832170606
528	109.230178833008	-19.3554592132568	-5.78536653518677	0.0022419011220336	0.011982130818069	-0.00392691092565656	-0.00977104809135199
529	105.983436584473	-19.3554592132568	-5.85030126571655	0.00678734155371785	-0.000680167751852423	-0.00327756232582033	-0.00230353930965066
530	105.334083557129	-18.7061100006104	-6.11004114151001	0.000943203864153475	0.00256657530553639	-0.000680167751852423	-0.00165419070981443
531	107.282135009766	-19.6801338195801	-6.30484533309937	-0.0120437685400248	0.00126787810586393	0.00581331877037883	-0.0026282137259841
532	106.632781982422	-20.0048084259033	-6.17497587203979	-0.00490093370899558	-0.00327756232582033	0.00743668992072344	-0.000680167751852423
533	108.580833435059	-20.0048084259033	-6.11004114151001	-0.0204853005707264	-0.0139918150380254	0.00581331877037883	-0.00360223650932312
534	105.983436584473	-18.7061100006104	-5.72043180465698	0.00581331877037883	-0.0350956469774246	0.0197743140161037	-0.0139918150380254
535	108.580833435059	-20.3294830322266	-5.98017120361328	0.00613799272105098	-0.0341216214001179	0.0217223595827818	-0.0240567177534103
536	108.580833435059	-18.7061100006104	-6.04510593414307	0.0106834331527352	-0.0172385573387146	0.0226963832974434	-0.0165892094373703
537	108.580833435059	-20.9788303375244	-5.98017120361328	0.00808603875339031	-0.00944637414067984	0.0136055024340749	-0.0149658378213644
538	109.879524230957	-20.0048084259033	-6.23991060256958	0.011982130818069	-0.00197886489331722	0.000618529506027699	-0.00425158534198999
539	108.580833435059	-20.6541557312012	-6.11004114151001	0.00613799272105098	-0.00814767740666866	0.00126787810586393	-0.00100484199356288
540	109.879524230957	-21.3035049438477	-5.72043180465698	0.00678734155371785	-0.00230353930965066	-0.0100957229733467	-0.00944637414067984
541	109.879524230957	-20.6541557312012	-6.11004114151001	0.0113327819854021	0.00743668992072344	0.00159255252219737	0.000293855206109583
542	108.580833435059	-20.0048084259033	-5.6554970741272	0.00841071270406246	0.000618529506027699	-0.0104203969240189	-0.00555028254166245
543	107.931480407715	-19.6801338195801	-5.72043180465698	0.00418994715437293	0.0126314787194133	-0.0117190945893526	-0.00230353930965066
544	108.580833435059	-19.6801338195801	-6.11004114151001	0.00646266713738441	0.0308132413774729	-0.0302255302667618	0.0168522447347641
545	108.580833435059	-19.3554592132568	-6.11004114151001	0.00354059832170606	0.0272418223321438	-0.0237320438027382	0.0136055024340749
546	108.580833435059	-19.6801338195801	-5.98017120361328	0.0113327819854021	0.0136055024340749	-0.0149658378213644	0.00938473641872406
547	109.230178833008	-20.3294830322266	-5.59056186676025	0.00711201597005129	0.0145795252174139	-0.0143164889886975	0.00970941036939621
548	110.528877258301	-20.3294830322266	-5.72043180465698	0.0136055024340749	0.000293855206109583	-0.000680167751852423	-0.0026282137259841
549	107.931480407715	-19.0307846069336	-5.6554970741272	0.00906006153672934	-0.00230353930965066	-0.00295288790948689	-0.000355493422830477
550	107.931480407715	-19.6801338195801	-5.78536653518677	0.00386527273803949	-0.00360223650932312	-0.00132951640989631	0.000943203864153475
551	108.580833435059	-20.0048084259033	-6.49965000152588	0.00808603875339031	-0.00295288790948689	0.00516396993771195	-0.00587495695799589
552	109.230178833008	-21.6281795501709	-6.17497587203979	-0.0107450718060136	-0.00684897974133492	0.0022419011220336	-0.00717365415766835
553	109.879524230957	-21.6281795501709	-6.11004114151001	-0.000680167751852423	-0.00847235135734081	0.00613799272105098	-0.00684897974133492
554	107.931480407715	-20.9788303375244	-6.11004114151001	0.00289124972186983	-0.0360696688294411	0.0188002903014421	-0.0104203969240189
555	109.879524230957	-21.6281795501709	-5.52562713623047	0.00808603875339031	-0.0393164120614529	0.0145795252174139	-0.0256800893694162
556	107.282135009766	-20.0048084259033	-5.85030126571655	0.00678734155371785	-0.0295761823654175	0.0168522447347641	-0.0188619289547205
557	111.17822265625	-20.9788303375244	-5.6554970741272	0.00906006153672934	-0.0247060675173998	0.00483929552137852	-0.0162645354866982
558	109.879524230957	-20.3294830322266	-6.17497587203979	0.00970941036939621	0.00678734155371785	-0.00782300252467394	-0.00749832857400179
559	109.879524230957	-20.6541557312012	-6.30484533309937	0.00321592413820326	-0.00652430532500148	-0.00295288790948689	-0.00425158534198999
560	109.230178833008	-20.0048084259033	-6.17497587203979	0.00678734155371785	-0.000680167751852423	-0.00197886489331722	-0.00132951640989631
561	109.230178833008	-20.3294830322266	-5.33082246780396	0.00354059832170606	0.000618529506027699	-0.00100484199356288	0.00191722682211548
562	109.230178833008	-20.3294830322266	-5.3957576751709	0.00906006153672934	0.00938473641872406	-0.00717365415766835	-0.0126931173726916
563	108.580833435059	-20.9788303375244	-5.26588773727417	0.00613799272105098	0.0168522447347641	-0.0159398596733809	0.00613799272105098
564	105.334083557129	-19.6801338195801	-5.78536653518677	0.00548864435404539	0.031137915328145	-0.0305502042174339	0.00970941036939621
565	105.334083557129	-19.3554592132568	-6.30484533309937	-0.00295288790948689	0.0350340083241463	-0.0383423902094364	0.0191249661147594
566	105.334083557129	-20.3294830322266	-6.04510593414307	-0.00360223650932312	0.0265924744307995	-0.021459324285388	0.0142548503354192
567	107.282135009766	-20.6541557312012	-5.3957576751709	-0.0230826959013939	0.025618452578783	-0.00717365415766835	0.000618529506027699
568	106.632781982422	-19.6801338195801	-5.59056186676025	-0.0133424662053585	0.00711201597005129	-0.00717365415766835	-0.0026282137259841
569	107.282135009766	-19.3554592132568	-5.98017120361328	-0.017887907102704	0.00289124972186983	-0.0100957229733467	0.00354059832170606
570	107.282135009766	-19.3554592132568	-5.98017120361328	-0.0100957229733467	0.00678734155371785	-0.00879702530801296	-0.00197886489331722
571	108.580833435059	-19.0307846069336	-5.85030126571655	-0.0156151866540313	0.00321592413820326	-0.0104203969240189	-0.00619963090866804
572	109.879524230957	-19.6801338195801	-5.9152364730835	-0.00587495695799589	0.0158782228827477	-0.00619963090866804	-0.00879702530801296
573	107.931480407715	-19.3554592132568	-5.98017120361328	0.000943203864153475	0.00191722682211548	-0.00165419070981443	-0.00684897974133492
574	109.230178833008	-19.3554592132568	-5.98017120361328	0.0132808275520802	-0.0250307414680719	0.0165275707840919	-0.0110697457566857
575	107.931480407715	-19.3554592132568	-6.62951993942261	0.00678734155371785	-0.0302255302667618	0.0275664981454611	-0.0273034609854221
576	108.580833435059	-19.3554592132568	-5.9152364730835	0.00613799272105098	-0.00230353930965066	0.0230210572481155	-0.0188619289547205
577	110.528877258301	-20.6541557312012	-5.98017120361328	0.00646266713738441	-0.0156151866540313	0.012956153601408	-0.0162645354866982
578	110.528877258301	-20.0048084259033	-5.98017120361328	0.0100340843200684	0.000618529506027699	0.00191722682211548	-0.00197886489331722
579	108.580833435059	-19.3554592132568	-5.9152364730835	0.00548864435404539	0.0022419011220336	0.00159255252219737	-0.00327756232582033
580	108.580833435059	-19.3554592132568	-5.72043180465698	0.000293855206109583	-0.00587495695799589	-0.00197886489331722	0.00646266713738441
581	108.580833435059	-20.6541557312012	-5.72043180465698	-0.00165419070981443	0.00159255252219737	0.00711201597005129	-3.08191010844894e-05
582	108.580833435059	-20.3294830322266	-5.78536653518677	0.00613799272105098	0.00354059832170606	-0.00230353930965066	0.00646266713738441
583	111.17822265625	-20.3294830322266	-5.6554970741272	-0.00165419070981443	0.00970941036939621	0.000943203864153475	0.00743668992072344
584	109.230178833008	-20.3294830322266	-5.6554970741272	-0.0162645354866982	0.0178262684494257	-0.0195112787187099	0.0165275707840919
585	109.230178833008	-19.6801338195801	-5.78536653518677	-0.00977104809135199	0.0178262684494257	-0.0243813935667276	0.0340599827468395
586	109.230178833008	-20.6541557312012	-5.33082246780396	-0.0159398596733809	0.00646266713738441	-0.0113944197073579	0.0223717093467712
587	111.827575683594	-21.3035049438477	-6.04510593414307	-0.0143164889886975	-0.00522560812532902	-0.00977104809135199	0.0165275707840919
588	108.580833435059	-19.6801338195801	-6.43471527099609	-0.00425158534198999	-0.00814767740666866	-0.00944637414067984	0.00451462110504508
589	107.931480407715	-20.6541557312012	-5.78536653518677	-0.00230353930965066	-0.0198359526693821	-0.00295288790948689	0.0116574559360743
590	107.931480407715	-19.6801338195801	-6.43471527099609	0.00451462110504508	-0.0156151866540313	-0.00652430532500148	0.00808603875339031
591	107.931480407715	-20.6541557312012	-6.17497587203979	0.000618529506027699	-0.0159398596733809	-0.000680167751852423	0.00354059832170606
592	109.230178833008	-19.6801338195801	-6.23991060256958	-0.0130177913233638	-0.00717365415766835	0.00516396993771195	0.00678734155371785
593	109.879524230957	-20.9788303375244	-5.72043180465698	0.00159255252219737	-0.00684897974133492	0.00191722682211548	0.00191722682211548
594	108.580833435059	-20.0048084259033	-6.11004114151001	-0.0123684434220195	-0.0357449948787689	0.0158782228827477	-0.0104203969240189
595	107.931480407715	-18.7061100006104	-6.43471527099609	-0.00587495695799589	-0.0250307414680719	0.0223717093467712	-0.0123684434220195
596	108.580833435059	-20.6541557312012	-6.11004114151001	-0.00295288790948689	-0.0191866029053926	0.0239950809627771	-0.0104203969240189
597	109.230178833008	-20.3294830322266	-5.6554970741272	-0.0104203969240189	-0.00814767740666866	0.012956153601408	-0.00490093370899558
598	107.282135009766	-18.7061100006104	-5.78536653518677	-0.0026282137259841	-0.0107450718060136	-0.000680167751852423	-0.000680167751852423
599	106.632781982422	-18.7061100006104	-5.52562713623047	-0.0156151866540313	-0.00879702530801296	-0.00490093370899558	0.00159255252219737
600	106.632781982422	-19.3554592132568	-5.72043180465698	-0.0146411629393697	0.00418994715437293	-0.00165419070981443	0.000943203864153475
601	105.334083557129	-18.3814373016357	-6.04510593414307	-0.00879702530801296	0.000293855206109583	0.00191722682211548	-0.00490093370899558
602	106.632781982422	-20.0048084259033	-6.04510593414307	-0.017887907102704	0.00159255252219737	0.00386527273803949	0.00548864435404539
603	107.931480407715	-20.3294830322266	-5.6554970741272	-0.00555028254166245	0.00938473641872406	-0.00392691092565656	0.00289124972186983
604	108.580833435059	-20.0048084259033	-5.9152364730835	-0.0100957229733467	0.0181509424000978	-0.0182125810533762	0.00970941036939621
605	107.282135009766	-19.0307846069336	-5.59056186676025	-0.0026282137259841	0.0269171483814716	-0.0305502042174339	0.0213976856321096
606	108.580833435059	-20.3294830322266	-5.33082246780396	-0.0026282137259841	0.0188002903014421	-0.0172385573387146	0.0171769186854362
607	109.230178833008	-19.6801338195801	-5.9152364730835	-0.00197886489331722	0.0142548503354192	-0.00587495695799589	-0.00392691092565656
608	107.282135009766	-19.3554592132568	-6.43471527099609	0.000943203864153475	0.00321592413820326	-0.0110697457566857	0.00289124972186983
609	109.230178833008	-19.0307846069336	-6.43471527099609	-0.00230353930965066	-0.00295288790948689	0.00678734155371785	0.00581331877037883
610	107.931480407715	-19.0307846069336	-6.43471527099609	-0.0162645354866982	-0.00197886489331722	-0.00165419070981443	0.00548864435404539
611	107.931480407715	-18.7061100006104	-5.9152364730835	0.000943203864153475	0.00386527273803949	0.0022419011220336	-0.00100484199356288
612	108.580833435059	-18.7061100006104	-5.6554970741272	0.00418994715437293	0.00159255252219737	0.00256657530553639	0.000293855206109583
613	110.528877258301	-20.0048084259033	-6.11004114151001	0.013930176384747	-0.00100484199356288	-3.08191010844894e-05	0.00354059832170606
614	109.879524230957	-20.0048084259033	-5.9152364730835	-0.00295288790948689	-0.0227580219507217	0.0217223595827818	-0.00132951640989631
615	108.580833435059	-19.0307846069336	-5.98017120361328	-0.00360223650932312	-0.0276281367987394	0.0100340843200684	-0.0133424662053585
616	109.879524230957	-19.6801338195801	-5.72043180465698	0.00321592413820326	-0.0195112787187099	0.0178262684494257	-0.0146411629393697
617	109.879524230957	-20.0048084259033	-6.17497587203979	0.00159255252219737	-0.00944637414067984	0.0116574559360743	-0.00522560812532902
618	108.580833435059	-18.3814373016357	-5.59056186676025	0.00613799272105098	0.00451462110504508	0.00516396993771195	-0.00425158534198999
619	107.282135009766	-18.7061100006104	-5.52562713623047	-3.08191010844894e-05	-0.00717365415766835	0.000943203864153475	0.00841071270406246
620	107.931480407715	-19.0307846069336	-6.04510593414307	-0.00230353930965066	0.000618529506027699	-0.0126931173726916	0.00581331877037883
621	107.931480407715	-19.0307846069336	-5.85030126571655	0.00354059832170606	0.00646266713738441	-0.00847235135734081	0.00354059832170606
622	109.879524230957	-20.0048084259033	-5.85030126571655	0.00289124972186983	-0.00100484199356288	-0.0172385573387146	0.00126787810586393
623	108.580833435059	-20.9788303375244	-5.59056186676025	0.00711201597005129	0.011982130818069	-0.0156151866540313	0.00354059832170606
624	111.17822265625	-21.9528541564941	-5.46069240570068	-0.00360223650932312	0.020423661917448	-0.0302255302667618	0.011982130818069
625	107.282135009766	-19.6801338195801	-5.59056186676025	0.00808603875339031	0.0272418223321438	-0.0299008563160896	0.0288651939481497
626	110.528877258301	-20.6541557312012	-5.72043180465698	0.00711201597005129	0.0226963832974434	-0.0230826959013939	0.0269171483814716
627	107.282135009766	-18.3814373016357	-6.11004114151001	-0.0126931173726916	0.0158782228827477	-0.00847235135734081	0.00256657530553639
628	108.580833435059	-19.0307846069336	-5.72043180465698	-0.00944637414067984	0.0188002903014421	-0.00977104809135199	0.000618529506027699
629	107.282135009766	-18.0567626953125	-5.72043180465698	-0.00684897974133492	0.00711201597005129	0.00581331877037883	0.000943203864153475
630	107.931480407715	-19.3554592132568	-5.3957576751709	-0.0149658378213644	0.00159255252219737	-0.00619963090866804	-0.00230353930965066
631	107.282135009766	-18.7061100006104	-5.52562713623047	0.00873538758605719	0.00256657530553639	-0.00132951640989631	-0.00457625929266214
632	105.983436584473	-19.0307846069336	-5.72043180465698	0.00516396993771195	0.00516396993771195	0.00516396993771195	0.00743668992072344
633	105.983436584473	-18.7061100006104	-5.9152364730835	0.00841071270406246	0.000618529506027699	0.00548864435404539	-0.00912170019000769
634	107.282135009766	-20.3294830322266	-5.6554970741272	0.00191722682211548	-0.0243813935667276	0.0210730116814375	-0.0113944197073579
635	105.983436584473	-19.3554592132568	-5.85030126571655	0.0100340843200684	-0.0198359526693821	0.0239950809627771	-0.0221086721867323
636	107.931480407715	-19.6801338195801	-5.59056186676025	0.0103587592020631	-0.0169138833880424	0.011982130818069	-0.0133424662053585
637	107.282135009766	-18.3814373016357	-5.59056186676025	0.0123068047687411	-0.00652430532500148	0.0126314787194133	-0.00555028254166245
638	107.282135009766	-19.3554592132568	-5.52562713623047	0.0162028968334198	0.011982130818069	-0.00522560812532902	-0.00360223650932312
639	108.580833435059	-18.7061100006104	-5.9152364730835	0.00808603875339031	0.00776136433705688	0.00159255252219737	-0.000680167751852423
640	107.931480407715	-18.3814373016357	-5.85030126571655	0.0217223595827818	0.00581331877037883	-0.00490093370899558	0.00159255252219737
641	108.580833435059	-18.7061100006104	-5.78536653518677	0.00646266713738441	0.00808603875339031	-0.00555028254166245	-0.000355493422830477
642	107.282135009766	-18.3814373016357	-5.98017120361328	-0.000355493422830477	0.0155535480007529	-0.00197886489331722	0.00159255252219737
643	109.879524230957	-19.6801338195801	-5.78536653518677	-0.00295288790948689	0.0155535480007529	-0.0110697457566857	-3.08191010844894e-05
644	109.230178833008	-19.6801338195801	-5.3957576751709	-0.0165892094373703	0.0347093306481838	-0.0279528107494116	0.0252937767654657
645	107.931480407715	-19.0307846069336	-6.36978054046631	-0.0195112787187099	0.0340599827468395	-0.0243813935667276	0.0217223595827818
646	109.879524230957	-19.3554592132568	-6.43471527099609	-0.00619963090866804	0.0347093306481838	-0.0126931173726916	0.011982130818069
647	107.282135009766	-18.7061100006104	-6.56458520889282	-0.00814767740666866	0.0197743140161037	-0.00522560812532902	0.0162028968334198
648	107.931480407715	-18.7061100006104	-6.43471527099609	-0.00197886489331722	0.0171769186854362	-0.00360223650932312	-3.08191010844894e-05
649	109.230178833008	-20.0048084259033	-6.11004114151001	-0.00490093370899558	0.00776136433705688	-0.00392691092565656	0.0113327819854021
650	110.528877258301	-19.3554592132568	-5.9152364730835	-0.0104203969240189	0.011982130818069	0.00289124972186983	0.00418994715437293
651	107.282135009766	-19.3554592132568	-5.98017120361328	-0.0130177913233638	0.0168522447347641	-0.00555028254166245	0.000943203864153475
652	109.230178833008	-19.0307846069336	-5.9152364730835	0.020423661917448	0.0116574559360743	0.00516396993771195	-0.00360223650932312
653	108.580833435059	-18.7061100006104	-5.9152364730835	-0.0143164889886975	-0.000680167751852423	0.0022419011220336	-0.0026282137259841
654	111.17822265625	-20.3294830322266	-6.04510593414307	0.0178262684494257	-0.023407369852066	0.0226963832974434	-0.00814767740666866
655	108.580833435059	-19.0307846069336	-5.52562713623047	0.0158782228827477	-0.0315242260694504	0.0223717093467712	-0.0156151866540313
656	109.230178833008	-20.9788303375244	-5.33082246780396	0.00906006153672934	-0.0263294391334057	0.0178262684494257	-0.0133424662053585
657	107.931480407715	-19.6801338195801	-5.6554970741272	0.00743668992072344	-0.0191866029053926	0.011982130818069	-0.00977104809135199
658	107.931480407715	-20.6541557312012	-6.23991060256958	0.013930176384747	-0.0107450718060136	0.00256657530553639	0.00191722682211548
659	107.282135009766	-20.9788303375244	-6.17497587203979	0.012956153601408	-0.0172385573387146	-0.00457625929266214	-0.00847235135734081
660	106.632781982422	-20.3294830322266	-6.04510593414307	0.0145795252174139	-0.0152905117720366	-0.00425158534198999	0.00483929552137852
661	107.931480407715	-20.0048084259033	-5.78536653518677	0.00906006153672934	-0.00944637414067984	0.00354059832170606	-0.00197886489331722
662	107.282135009766	-19.3554592132568	-5.72043180465698	-0.00587495695799589	0.00613799272105098	0.000618529506027699	0.00873538758605719
663	109.879524230957	-19.6801338195801	-5.52562713623047	-0.00360223650932312	0.00906006153672934	-0.0149658378213644	0.00418994715437293
664	109.230178833008	-20.6541557312012	-5.6554970741272	-0.023407369852066	0.0217223595827818	-0.0243813935667276	0.0217223595827818
665	109.230178833008	-19.3554592132568	-5.6554970741272	-0.0117190945893526	0.0236704051494598	-0.0243813935667276	0.0288651939481497
666	109.230178833008	-19.6801338195801	-5.85030126571655	-0.00684897974133492	0.025618452578783	-0.0188619289547205	0.0155535480007529
667	108.580833435059	-19.0307846069336	-5.9152364730835	-0.00100484199356288	0.011982130818069	-0.00944637414067984	0.00256657530553639
668	107.282135009766	-19.6801338195801	-5.46069240570068	-0.00555028254166245	0.0168522447347641	-0.00814767740666866	-0.00879702530801296
669	107.931480407715	-19.6801338195801	-5.78536653518677	-0.0123684434220195	0.00548864435404539	-0.0130177913233638	0.0100340843200684
670	106.632781982422	-19.0307846069336	-5.59056186676025	-0.00782300252467394	0.00711201597005129	0.00418994715437293	0.00938473641872406
671	107.282135009766	-20.0048084259033	-5.72043180465698	-0.0165892094373703	-0.000355493422830477	-0.00619963090866804	0.0142548503354192
672	107.282135009766	-19.6801338195801	-5.6554970741272	-0.0139918150380254	0.00126787810586393	0.00808603875339031	0.00256657530553639
673	106.632781982422	-19.0307846069336	-5.72043180465698	0.000943203864153475	-0.00522560812532902	0.0123068047687411	0.00159255252219737
674	109.879524230957	-19.6801338195801	-5.9152364730835	0.0220470335334539	-0.0240567177534103	0.0171769186854362	-0.00944637414067984
675	108.580833435059	-19.0307846069336	-6.04510593414307	0.0149041991680861	-0.0217839982360601	0.0230210572481155	-0.0152905117720366
676	108.580833435059	-20.0048084259033	-5.46069240570068	0.0132808275520802	-0.017887907102704	0.0213976856321096	-0.00619963090866804
677	109.879524230957	-20.6541557312012	-5.72043180465698	0.00841071270406246	-0.00165419070981443	0.00354059832170606	-0.00749832857400179
678	109.879524230957	-18.7061100006104	-5.9152364730835	0.012956153601408	0.00354059832170606	-0.00944637414067984	0.00418994715437293
679	108.580833435059	-18.7061100006104	-6.56458520889282	0.00873538758605719	-0.00425158534198999	-0.00522560812532902	0.000618529506027699
680	109.879524230957	-19.3554592132568	-6.43471527099609	0.00776136433705688	0.00126787810586393	-0.00392691092565656	0.00386527273803949
681	110.528877258301	-19.3554592132568	-5.72043180465698	0.0136055024340749	-0.00360223650932312	-0.00197886489331722	0.00613799272105098
682	109.879524230957	-20.3294830322266	-5.6554970741272	-0.00555028254166245	0.00126787810586393	-0.00555028254166245	-0.00295288790948689
683	109.230178833008	-19.0307846069336	-6.11004114151001	0.00256657530553639	0.0113327819854021	-0.0152905117720366	0.00516396993771195
684	110.528877258301	-19.0307846069336	-6.11004114151001	-0.0130177913233638	0.0288651939481497	-0.0318489037454128	0.0194496400654316
685	109.879524230957	-19.6801338195801	-5.6554970741272	-0.00230353930965066	0.029189869761467	-0.02697878703475	0.0191249661147594
686	110.528877258301	-19.0307846069336	-6.30484533309937	-0.0100957229733467	0.0265924744307995	-0.0185372550040483	0.00906006153672934
687	107.282135009766	-18.7061100006104	-6.11004114151001	0.000618529506027699	0.0136055024340749	-0.00619963090866804	-0.00132951640989631
688	109.879524230957	-20.6541557312012	-5.13601779937744	-3.08191010844894e-05	0.0197743140161037	-0.00327756232582033	0.00516396993771195
689	110.528877258301	-20.0048084259033	-5.52562713623047	0.000293855206109583	0.000943203864153475	-0.00360223650932312	-0.00652430532500148
690	108.580833435059	-20.3294830322266	-5.59056186676025	-0.00587495695799589	-0.000680167751852423	-0.00749832857400179	0.00548864435404539
691	109.879524230957	-21.3035049438477	-5.6554970741272	-0.0126931173726916	0.0022419011220336	0.0022419011220336	-0.00587495695799589
692	109.879524230957	-21.3035049438477	-5.72043180465698	0.0158782228827477	-0.000355493422830477	0.00516396993771195	-0.00684897974133492
693	108.580833435059	-20.6541557312012	-5.72043180465698	0.00418994715437293	-0.0143164889886975	0.00191722682211548	-0.00814767740666866
694	109.879524230957	-21.6281795501709	-5.33082246780396	-0.00782300252467394	-0.0373683646321297	0.0175015944987535	-0.0172385573387146
695	109.230178833008	-20.0048084259033	-5.52562713623047	0.0275664981454611	-0.0292515084147453	0.0152288740500808	-0.0162645354866982
696	110.528877258301	-19.6801338195801	-5.6554970741272	-0.0149658378213644	-0.0123684434220195	0.0126314787194133	-0.0152905117720366
697	109.230178833008	-19.3554592132568	-6.43471527099609	0.0145795252174139	-0.0104203969240189	0.0136055024340749	-0.0204853005707264
698	108.580833435059	-18.3814373016357	-5.98017120361328	0.00191722682211548	-0.00295288790948689	0.00516396993771195	-0.00879702530801296
699	107.931480407715	-19.0307846069336	-5.72043180465698	-0.00977104809135199	-0.00457625929266214	-0.00392691092565656	-0.00360223650932312
700	107.931480407715	-18.7061100006104	-5.6554970741272	0.025618452578783	-0.00522560812532902	-0.00490093370899558	0.00678734155371785
701	105.983436584473	-18.7061100006104	-5.46069240570068	-0.0240567177534103	0.00776136433705688	0.00159255252219737	0.00418994715437293
702	107.282135009766	-20.0048084259033	-6.30484533309937	0.00516396993771195	0.00386527273803949	0.00191722682211548	-0.00684897974133492
703	104.68473815918	-19.0307846069336	-6.30484533309937	-0.000355493422830477	0.00841071270406246	-0.00327756232582033	0.00678734155371785
704	105.983436584473	-18.7061100006104	-6.30484533309937	-0.017887907102704	0.0262678004801273	-0.0266541130840778	0.00808603875339031
705	107.931480407715	-20.0048084259033	-6.04510593414307	0.0269171483814716	0.0243197549134493	-0.0165892094373703	0.0155535480007529
706	107.931480407715	-19.0307846069336	-5.6554970741272	-0.0237320438027382	0.01847561635077	-0.0123684434220195	0.0103587592020631
707	108.580833435059	-20.0048084259033	-5.26588773727417	0.00970941036939621	0.0126314787194133	-0.00132951640989631	-0.00132951640989631
708	109.879524230957	-20.0048084259033	-5.6554970741272	0.0106834331527352	0.00354059832170606	-0.00360223650932312	-0.00490093370899558
709	109.230178833008	-19.6801338195801	-5.85030126571655	-0.0107450718060136	-0.000355493422830477	-0.00392691092565656	-0.00165419070981443
710	110.528877258301	-19.3554592132568	-5.9152364730835	0.0282158460468054	-0.00555028254166245	0.000293855206109583	-0.00230353930965066
711	109.879524230957	-20.0048084259033	-5.85030126571655	-0.00879702530801296	0.000618529506027699	0.00483929552137852	-3.08191010844894e-05
712	109.879524230957	-19.6801338195801	-5.59056186676025	0.00906006153672934	-0.0026282137259841	-0.00457625929266214	-0.00717365415766835
713	107.931480407715	-18.7061100006104	-5.6554970741272	0.00743668992072344	-0.000355493422830477	0.00354059832170606	-0.0130177913233638
714	109.879524230957	-20.0048084259033	-5.6554970741272	-0.0152905117720366	-0.0243813935667276	0.00776136433705688	-0.0198359526693821
715	109.230178833008	-20.0048084259033	-6.04510593414307	0.0314625911414623	-0.0243813935667276	0.0207483377307653	-0.0224333461374044
716	109.230178833008	-19.6801338195801	-5.85030126571655	-0.0117190945893526	-0.0133424662053585	0.0113327819854021	-0.0113944197073579
717	108.580833435059	-19.0307846069336	-5.98017120361328	0.00354059832170606	-0.00197886489331722	0.0132808275520802	-0.0185372550040483
718	108.580833435059	-19.0307846069336	-5.78536653518677	0.0116574559360743	-0.000680167751852423	-0.00327756232582033	-0.00360223650932312
719	109.230178833008	-19.3554592132568	-5.3957576751709	-0.00652430532500148	-0.00490093370899558	-0.0026282137259841	-0.00132951640989631
720	108.580833435059	-19.6801338195801	-5.6554970741272	0.0252937767654657	-0.00165419070981443	-0.00684897974133492	0.00483929552137852
721	108.580833435059	-19.3554592132568	-5.98017120361328	-0.0107450718060136	0.0116574559360743	-0.00587495695799589	0.00159255252219737
722	107.931480407715	-19.3554592132568	-5.9152364730835	-0.0204853005707264	0.00613799272105098	-0.00360223650932312	0.000618529506027699
723	108.580833435059	-19.6801338195801	-5.78536653518677	0.00289124972186983	0.00581331877037883	-0.017887907102704	0.012956153601408
724	107.282135009766	-19.3554592132568	-5.78536653518677	-0.0165892094373703	0.0213976856321096	-0.02697878703475	0.0243197549134493
725	111.827575683594	-20.9788303375244	-5.46069240570068	-0.0117190945893526	0.0207483377307653	-0.023407369852066	0.0207483377307653
726	107.282135009766	-19.6801338195801	-5.98017120361328	0.00159255252219737	0.00743668992072344	-0.0198359526693821	0.0223717093467712
727	109.230178833008	-20.6541557312012	-6.11004114151001	-0.00392691092565656	0.00743668992072344	-0.0123684434220195	0.0152288740500808
728	109.879524230957	-20.0048084259033	-5.72043180465698	-0.00132951640989631	0.00873538758605719	-0.00684897974133492	0.00191722682211548
729	109.879524230957	-19.6801338195801	-5.52562713623047	0.00256657530553639	-0.000680167751852423	-0.0130177913233638	0.00938473641872406
730	109.230178833008	-19.6801338195801	-5.85030126571655	-0.00814767740666866	0.00159255252219737	-0.00749832857400179	-0.00197886489331722
731	109.230178833008	-20.0048084259033	-5.46069240570068	-0.000680167751852423	0.0149041991680861	-0.00295288790948689	0.00711201597005129
732	109.230178833008	-20.0048084259033	-5.33082246780396	-0.00879702530801296	0.00743668992072344	-0.00912170019000769	-0.00490093370899558
733	105.983436584473	-19.6801338195801	-5.46069240570068	-0.00425158534198999	0.0142548503354192	-0.00295288790948689	-0.000680167751852423
734	107.931480407715	-19.3554592132568	-6.43471527099609	-0.00555028254166245	-0.00652430532500148	0.00646266713738441	-0.0152905117720366
735	106.632781982422	-20.0048084259033	-6.17497587203979	-0.0130177913233638	-0.00555028254166245	0.00646266713738441	-0.0126931173726916
736	107.282135009766	-19.0307846069336	-6.36978054046631	-0.00457625929266214	-0.00327756232582033	0.00126787810586393	-0.0100957229733467
737	105.334083557129	-18.7061100006104	-5.85030126571655	-0.00782300252467394	0.00321592413820326	-0.00100484199356288	-0.00912170019000769
738	109.230178833008	-20.0048084259033	-5.3957576751709	-0.00197886489331722	0.00776136433705688	-0.0169138833880424	0.00126787810586393
739	109.879524230957	-19.6801338195801	-5.52562713623047	-0.00100484199356288	-0.0026282137259841	-0.0195112787187099	0.00126787810586393
740	109.879524230957	-20.0048084259033	-5.78536653518677	-0.00197886489331722	-0.00490093370899558	-0.0175632312893867	-0.00619963090866804
741	107.931480407715	-19.0307846069336	-5.46069240570068	0.00776136433705688	-0.00619963090866804	-0.00814767740666866	-0.00555028254166245
742	107.931480407715	-18.7061100006104	-5.46069240570068	-0.00100484199356288	-0.0100957229733467	-0.0107450718060136	-0.00295288790948689
743	107.282135009766	-18.7061100006104	-5.85030126571655	0.0022419011220336	0.00321592413820326	-0.00879702530801296	-0.00327756232582033
744	107.931480407715	-19.3554592132568	-5.6554970741272	0.00516396993771195	0.01100810803473	-0.023407369852066	0.01100810803473
745	109.879524230957	-20.0048084259033	-6.11004114151001	-0.00717365415766835	0.00711201597005129	-0.0126931173726916	0.0142548503354192
746	108.580833435059	-18.7061100006104	-6.62951993942261	0.00873538758605719	-3.08191010844894e-05	0.00516396993771195	0.00906006153672934
747	109.879524230957	-20.0048084259033	-6.43471527099609	-3.08191010844894e-05	0.000293855206109583	-0.00295288790948689	0.00386527273803949
748	109.230178833008	-20.3294830322266	-5.85030126571655	0.00191722682211548	0.000618529506027699	0.0126314787194133	-0.00327756232582033
749	110.528877258301	-19.6801338195801	-6.30484533309937	0.00970941036939621	-0.00100484199356288	0.00581331877037883	0.00386527273803949
750	108.580833435059	-19.0307846069336	-5.85030126571655	-0.00360223650932312	-0.00652430532500148	0.00386527273803949	0.000943203864153475
751	110.528877258301	-20.3294830322266	-5.59056186676025	0.00451462110504508	-0.00782300252467394	0.013930176384747	-0.00327756232582033
752	109.879524230957	-20.0048084259033	-5.59056186676025	0.01847561635077	0.000618529506027699	0.00970941036939621	-0.00652430532500148
753	109.879524230957	-20.9788303375244	-6.11004114151001	0.0207483377307653	-0.0133424662053585	0.0106834331527352	-0.00457625929266214
754	108.580833435059	-18.7061100006104	-6.43471527099609	0.0158782228827477	-0.0276281367987394	0.0188002903014421	-0.021459324285388
755	109.879524230957	-20.6541557312012	-5.3957576751709	0.0145795252174139	-0.0383423902094364	0.0207483377307653	-0.0230826959013939
756	107.282135009766	-19.6801338195801	-5.6554970741272	0.00646266713738441	-0.0182125810533762	0.0230210572481155	-0.017887907102704
757	107.282135009766	-20.6541557312012	-4.94121360778809	0.00873538758605719	-0.023407369852066	0.0103587592020631	-0.0136671401560307
758	109.230178833008	-21.3035049438477	-5.52562713623047	0.0158782228827477	-0.0152905117720366	-0.00522560812532902	-0.00717365415766835
759	109.879524230957	-21.6281795501709	-5.6554970741272	0.0168522447347641	-0.023407369852066	-0.00684897974133492	0.000943203864153475
760	109.230178833008	-21.3035049438477	-6.17497587203979	0.00841071270406246	-0.0276281367987394	-0.000680167751852423	-0.00360223650932312
761	109.230178833008	-20.9788303375244	-6.11004114151001	0.00516396993771195	-0.0126931173726916	0.00776136433705688	0.00126787810586393
762	107.931480407715	-19.6801338195801	-5.6554970741272	-0.0100957229733467	-0.00522560812532902	0.00548864435404539	0.000943203864153475
763	107.282135009766	-19.0307846069336	-5.46069240570068	-0.00619963090866804	0.00938473641872406	0.00191722682211548	0.00516396993771195
764	109.230178833008	-19.0307846069336	-5.72043180465698	-0.0126931173726916	0.0278911720961332	-0.0276281367987394	0.0223717093467712
765	108.580833435059	-19.6801338195801	-5.78536653518677	-0.0204853005707264	0.0149041991680861	-0.0260047651827335	0.0188002903014421
766	108.580833435059	-19.6801338195801	-5.9152364730835	-0.0133424662053585	0.0165275707840919	-0.0126931173726916	0.0136055024340749
767	108.580833435059	-20.0048084259033	-5.6554970741272	-0.0191866029053926	0.0158782228827477	-0.00912170019000769	0.00743668992072344
768	108.580833435059	-20.3294830322266	-6.11004114151001	-0.0139918150380254	0.00256657530553639	-0.000355493422830477	-0.00295288790948689
769	106.632781982422	-19.3554592132568	-6.04510593414307	-0.0243813935667276	0.00386527273803949	-0.00425158534198999	0.00386527273803949
770	107.282135009766	-19.3554592132568	-6.17497587203979	-0.0195112787187099	-0.00165419070981443	0.000293855206109583	-0.00652430532500148
771	107.282135009766	-19.6801338195801	-6.43471527099609	-0.0139918150380254	-0.00165419070981443	0.00191722682211548	-0.00230353930965066
772	107.282135009766	-20.6541557312012	-6.11004114151001	-0.0188619289547205	0.00321592413820326	-0.00425158534198999	-0.00230353930965066
773	107.931480407715	-20.0048084259033	-6.17497587203979	-0.00360223650932312	-0.0136671401560307	0.00970941036939621	-0.0169138833880424
774	106.632781982422	-19.6801338195801	-6.11004114151001	-0.0110697457566857	-0.0201606266200542	0.0207483377307653	-0.0146411629393697
775	109.879524230957	-20.6541557312012	-5.52562713623047	-0.00360223650932312	-0.0266541130840778	0.020423661917448	-0.0169138833880424
776	107.931480407715	-19.3554592132568	-5.59056186676025	0.00289124972186983	-0.0175632312893867	0.0181509424000978	-0.0162645354866982
777	109.879524230957	-20.3294830322266	-5.78536653518677	0.0175015944987535	-0.00879702530801296	0.00516396993771195	-0.0117190945893526
778	109.230178833008	-20.3294830322266	-5.85030126571655	0.0171769186854362	-0.00652430532500148	-0.00392691092565656	0.00289124972186983
779	110.528877258301	-20.6541557312012	-5.9152364730835	0.0123068047687411	0.000943203864153475	-0.00457625929266214	0.00873538758605719
780	110.528877258301	-20.0048084259033	-5.78536653518677	0.00321592413820326	-0.00197886489331722	-0.0026282137259841	0.00483929552137852
781	110.528877258301	-20.3294830322266	-5.78536653518677	0.0165275707840919	0.0022419011220336	-0.00230353930965066	0.00256657530553639
782	109.230178833008	-19.6801338195801	-5.59056186676025	0.00321592413820326	0.0022419011220336	-0.00847235135734081	0.000943203864153475
783	108.580833435059	-20.0048084259033	-5.59056186676025	0.0103587592020631	0.0191249661147594	-0.0123684434220195	0.00548864435404539
784	107.931480407715	-18.3814373016357	-6.11004114151001	0.01100810803473	0.029189869761467	-0.0247060675173998	0.0165275707840919
785	108.580833435059	-20.0048084259033	-6.43471527099609	0.0100340843200684	0.0207483377307653	-0.0273034609854221	0.020423661917448
786	107.931480407715	-19.0307846069336	-6.30484533309937	0.0113327819854021	0.0220470335334539	-0.017887907102704	0.0181509424000978
787	108.580833435059	-20.6541557312012	-5.52562713623047	-0.00944637414067984	0.0175015944987535	-0.0146411629393697	0.00581331877037883
788	109.879524230957	-20.0048084259033	-5.46069240570068	-0.00360223650932312	0.00126787810586393	0.00289124972186983	-0.00100484199356288
789	107.931480407715	-19.3554592132568	-5.59056186676025	0.00191722682211548	0.00808603875339031	0.00354059832170606	0.0106834331527352
790	108.580833435059	-20.0048084259033	-5.98017120361328	0.00483929552137852	0.00548864435404539	-0.00197886489331722	0.00906006153672934
791	109.879524230957	-20.9788303375244	-5.9152364730835	-0.00619963090866804	0.00483929552137852	0.00646266713738441	0.00776136433705688
792	111.17822265625	-21.6281795501709	-5.59056186676025	0.00483929552137852	0.00418994715437293	0.00873538758605719	0.00321592413820326
793	109.230178833008	-21.6281795501709	-5.59056186676025	0.00873538758605719	-0.0146411629393697	0.01847561635077	0.00191722682211548
794	108.580833435059	-20.9788303375244	-5.6554970741272	0.0200989879667759	-0.0221086721867323	0.0295145437121391	-0.00652430532500148
795	110.528877258301	-20.9788303375244	-6.04510593414307	0.0113327819854021	-0.0324982516467571	0.01100810803473	-0.0117190945893526
796	108.580833435059	-20.3294830322266	-5.98017120361328	0.0136055024340749	-0.0107450718060136	0.0200989879667759	-0.00425158534198999
797	108.580833435059	-20.3294830322266	-5.72043180465698	0.0178262684494257	-0.0286021586507559	0.0178262684494257	-0.00652430532500148
798	109.879524230957	-20.3294830322266	-5.78536653518677	0.0197743140161037	-0.000680167751852423	0.00451462110504508	0.000293855206109583
799	107.931480407715	-19.0307846069336	-5.78536653518677	0.0136055024340749	-0.0117190945893526	-0.00522560812532902	0.000618529506027699
800	108.580833435059	-19.3554592132568	-5.59056186676025	0.01100810803473	-0.00197886489331722	-0.00977104809135199	0.00678734155371785
801	109.230178833008	-20.0048084259033	-5.26588773727417	0.0116574559360743	-0.00100484199356288	-0.00100484199356288	0.00483929552137852
802	107.931480407715	-20.9788303375244	-5.59056186676025	0.0126314787194133	0.00743668992072344	-0.00587495695799589	-0.00912170019000769
803	107.931480407715	-21.3035049438477	-5.78536653518677	0.0145795252174139	0.00548864435404539	-0.00684897974133492	0.00126787810586393
804	105.983436584473	-19.3554592132568	-5.98017120361328	0.00483929552137852	0.0207483377307653	-0.0263294391334057	0.0269171483814716
805	107.282135009766	-20.0048084259033	-6.30484533309937	0.00354059832170606	0.0230210572481155	-0.0204853005707264	0.0308132413774729
806	105.334083557129	-19.3554592132568	-6.23991060256958	0.00483929552137852	0.0194496400654316	-0.0165892094373703	0.0191249661147594
807	107.931480407715	-20.6541557312012	-5.78536653518677	0.00906006153672934	0.020423661917448	-0.00782300252467394	0.0158782228827477
808	106.632781982422	-20.3294830322266	-6.17497587203979	0.00808603875339031	0.00938473641872406	0.000943203864153475	0.0022419011220336
809	109.230178833008	-20.0048084259033	-6.49965000152588	0.0142548503354192	0.00516396993771195	0.000618529506027699	0.0113327819854021
810	109.230178833008	-19.0307846069336	-6.43471527099609	0.0103587592020631	-0.00587495695799589	0.000943203864153475	0.00613799272105098
811	109.879524230957	-20.9788303375244	-6.11004114151001	0.0113327819854021	0.0162028968334198	-0.00327756232582033	0.0126314787194133
812	109.879524230957	-20.3294830322266	-6.11004114151001	-0.00879702530801296	0.00483929552137852	0.000943203864153475	-0.0026282137259841
813	108.580833435059	-20.3294830322266	-5.72043180465698	-0.00912170019000769	-0.0104203969240189	0.00354059832170606	-0.00132951640989631
814	107.931480407715	-19.0307846069336	-5.59056186676025	0.0142548503354192	-0.0256800893694162	0.0116574559360743	-0.0224333461374044
815	108.580833435059	-19.6801338195801	-5.85030126571655	0.00386527273803949	-0.0230826959013939	0.0136055024340749	-0.0217839982360601
816	107.931480407715	-19.6801338195801	-5.85030126571655	0.0103587592020631	-0.0130177913233638	0.0171769186854362	-0.00944637414067984
817	109.230178833008	-20.3294830322266	-5.78536653518677	0.00548864435404539	0.00126787810586393	0.000943203864153475	-0.0133424662053585
818	108.580833435059	-19.3554592132568	-5.98017120361328	0.00451462110504508	0.00581331877037883	-0.0139918150380254	-0.00522560812532902
819	107.282135009766	-19.3554592132568	-5.59056186676025	0.00159255252219737	0.0113327819854021	-0.0136671401560307	0.000943203864153475
820	109.879524230957	-19.3554592132568	-5.59056186676025	0.00354059832170606	0.00938473641872406	-0.0162645354866982	0.00289124972186983
821	107.931480407715	-19.3554592132568	-6.11004114151001	0.00548864435404539	0.0162028968334198	-0.00230353930965066	-0.00814767740666866
822	109.879524230957	-20.3294830322266	-5.72043180465698	0.00711201597005129	0.0106834331527352	-0.0104203969240189	-0.0120437685400248
823	109.879524230957	-20.6541557312012	-5.52562713623047	0.00256657530553639	0.0142548503354192	-0.0227580219507217	-0.00132951640989631
824	108.580833435059	-19.6801338195801	-5.6554970741272	0.00646266713738441	0.0259431265294552	-0.0360696688294411	0.0194496400654316
825	108.580833435059	-19.0307846069336	-6.04510593414307	0.00646266713738441	0.0376313999295235	-0.0256800893694162	0.013930176384747
826	109.230178833008	-20.0048084259033	-5.72043180465698	0.00906006153672934	0.0301638916134834	-0.02697878703475	-0.00100484199356288
827	108.580833435059	-20.3294830322266	-6.11004114151001	0.00483929552137852	0.0239950809627771	-0.0146411629393697	0.00386527273803949
828	108.580833435059	-20.6541557312012	-5.78536653518677	0.000943203864153475	0.00906006153672934	0.00321592413820326	-0.00879702530801296
829	108.580833435059	-20.3294830322266	-6.04510593414307	0.00581331877037883	0.00159255252219737	0.00451462110504508	-0.00587495695799589
830	108.580833435059	-20.6541557312012	-5.6554970741272	0.00483929552137852	0.000943203864153475	-3.08191010844894e-05	0.00256657530553639
831	109.879524230957	-21.9528541564941	-6.23991060256958	0.00743668992072344	-0.00457625929266214	0.00776136433705688	-0.0110697457566857
832	109.230178833008	-21.6281795501709	-5.78536653518677	-3.08191010844894e-05	-0.00360223650932312	0.00386527273803949	-0.00814767740666866
833	110.528877258301	-21.6281795501709	-6.11004114151001	0.00970941036939621	-0.00392691092565656	0.00678734155371785	-0.00555028254166245
834	109.230178833008	-21.3035049438477	-5.6554970741272	0.00451462110504508	-0.00749832857400179	0.0239950809627771	-0.0143164889886975
835	108.580833435059	-19.6801338195801	-5.85030126571655	0.000943203864153475	-0.0133424662053585	0.0162028968334198	-0.0250307414680719
836	109.230178833008	-20.3294830322266	-5.52562713623047	0.00646266713738441	-0.00912170019000769	0.0171769186854362	-0.0169138833880424
837	109.879524230957	-20.6541557312012	-5.72043180465698	0.00548864435404539	0.00938473641872406	0.00321592413820326	-0.00879702530801296
838	107.282135009766	-19.0307846069336	-5.59056186676025	0.00613799272105098	0.00776136433705688	-0.00295288790948689	-0.00879702530801296
839	107.282135009766	-19.3554592132568	-6.04510593414307	0.00256657530553639	-0.00327756232582033	-0.00717365415766835	0.00126787810586393
840	105.983436584473	-19.6801338195801	-5.9152364730835	-0.00555028254166245	-0.00295288790948689	-0.00555028254166245	-0.000355493422830477
841	105.983436584473	-19.6801338195801	-5.98017120361328	-0.00295288790948689	-0.00425158534198999	-0.00684897974133492	0.00613799272105098
842	105.334083557129	-19.3554592132568	-5.9152364730835	-0.00327756232582033	0.000618529506027699	-0.00197886489331722	0.000618529506027699
843	107.282135009766	-20.6541557312012	-5.6554970741272	-0.00555028254166245	-0.000680167751852423	-0.00879702530801296	0.00483929552137852
844	107.282135009766	-20.6541557312012	-5.59056186676025	-0.000680167751852423	0.011982130818069	-0.0256800893694162	0.0246444288641214
845	105.334083557129	-19.6801338195801	-5.46069240570068	-0.00522560812532902	0.00613799272105098	-0.0156151866540313	0.0239950809627771
846	109.879524230957	-20.6541557312012	-6.17497587203979	0.00581331877037883	0.00906006153672934	-0.00977104809135199	0.0175015944987535
847	109.230178833008	-20.3294830322266	-5.9152364730835	0.00516396993771195	0.00548864435404539	-0.00360223650932312	0.0103587592020631
848	108.580833435059	-19.0307846069336	-6.36978054046631	-0.00197886489331722	-0.00295288790948689	0.00354059832170606	0.00126787810586393
849	108.580833435059	-19.3554592132568	-6.43471527099609	0.00548864435404539	-0.00100484199356288	0.00938473641872406	0.01100810803473
850	109.230178833008	-20.0048084259033	-6.23991060256958	0.00451462110504508	-0.00717365415766835	0.000293855206109583	0.00321592413820326
851	107.931480407715	-18.7061100006104	-5.52562713623047	0.00646266713738441	-0.00619963090866804	0.0116574559360743	0.00159255252219737
852	109.230178833008	-20.3294830322266	-5.59056186676025	0.00354059832170606	-0.0279528107494116	0.00581331877037883	-0.000680167751852423
853	109.230178833008	-20.3294830322266	-5.85030126571655	0.00483929552137852	-0.00652430532500148	0.0165275707840919	-0.00230353930965066
854	109.879524230957	-20.9788303375244	-5.72043180465698	0.00418994715437293	-0.0250307414680719	0.0191249661147594	-0.00717365415766835
855	108.580833435059	-19.0307846069336	-6.56458520889282	0.00418994715437293	-0.0240567177534103	0.0126314787194133	-0.0217839982360601
856	109.230178833008	-20.3294830322266	-5.6554970741272	0.00354059832170606	-0.0133424662053585	0.0123068047687411	-0.00814767740666866
857	108.580833435059	-20.0048084259033	-5.78536653518677	0.00873538758605719	-0.0133424662053585	0.0022419011220336	-0.00652430532500148
858	107.931480407715	-19.3554592132568	-5.59056186676025	0.00548864435404539	0.00159255252219737	-0.00749832857400179	0.00289124972186983
859	108.580833435059	-19.6801338195801	-6.36978054046631	0.00906006153672934	-0.00360223650932312	-0.00555028254166245	0.0123068047687411
860	107.931480407715	-20.0048084259033	-6.43471527099609	0.00289124972186983	0.00321592413820326	-0.0130177913233638	0.00743668992072344
861	109.230178833008	-19.6801338195801	-5.9152364730835	0.00418994715437293	-3.08191010844894e-05	-0.00684897974133492	-0.00327756232582033
862	107.931480407715	-19.6801338195801	-5.78536653518677	-0.0107450718060136	0.000943203864153475	-0.00555028254166245	0.00808603875339031
863	110.528877258301	-20.3294830322266	-5.6554970741272	-0.00847235135734081	0.0113327819854021	-0.0149658378213644	0.00873538758605719
864	108.580833435059	-20.3294830322266	-5.46069240570068	-0.0208099745213985	0.0288651939481497	-0.0243813935667276	0.0217223595827818
865	109.230178833008	-20.3294830322266	-6.36978054046631	-0.0250307414680719	0.0233457311987877	-0.0282774847000837	0.0207483377307653
866	110.528877258301	-20.9788303375244	-6.17497587203979	-0.0256800893694162	0.0165275707840919	-0.0169138833880424	0.0123068047687411
867	109.230178833008	-21.6281795501709	-6.23991060256958	-0.0136671401560307	0.00483929552137852	-0.0146411629393697	0.0132808275520802
868	107.282135009766	-20.0048084259033	-6.36978054046631	-0.0175632312893867	0.000293855206109583	0.00451462110504508	-0.00555028254166245
869	107.282135009766	-20.3294830322266	-6.11004114151001	-0.00230353930965066	0.00256657530553639	0.00418994715437293	0.00159255252219737
870	107.931480407715	-20.6541557312012	-5.52562713623047	-0.0133424662053585	-0.00652430532500148	-0.00587495695799589	-0.00197886489331722
871	108.580833435059	-20.3294830322266	-5.72043180465698	-0.00555028254166245	0.00289124972186983	0.0158782228827477	0.00256657530553639
872	109.879524230957	-20.9788303375244	-5.6554970741272	-0.0130177913233638	-0.00100484199356288	0.00386527273803949	0.0022419011220336
873	109.230178833008	-20.9788303375244	-6.17497587203979	-0.00197886489331722	-0.00230353930965066	0.00191722682211548	-0.00490093370899558
874	110.528877258301	-20.6541557312012	-5.6554970741272	-0.00425158534198999	-0.021459324285388	0.0191249661147594	-0.00457625929266214
875	107.931480407715	-19.6801338195801	-5.78536653518677	-0.00425158534198999	-0.0221086721867323	0.0171769186854362	-0.017887907102704
876	109.230178833008	-20.6541557312012	-5.26588773727417	-0.00522560812532902	-0.0152905117720366	0.00743668992072344	-0.0191866029053926
877	107.282135009766	-19.0307846069336	-5.72043180465698	0.012956153601408	-0.00912170019000769	0.011982130818069	-0.0152905117720366
878	107.931480407715	-19.6801338195801	-6.04510593414307	0.0106834331527352	0.0022419011220336	-0.00879702530801296	-0.00360223650932312
879	105.983436584473	-20.3294830322266	-5.78536653518677	-0.00425158534198999	-0.0100957229733467	-0.00457625929266214	0.000618529506027699
880	106.632781982422	-20.6541557312012	-5.52562713623047	-0.00879702530801296	0.00191722682211548	-0.00295288790948689	-0.00230353930965066
881	105.334083557129	-19.3554592132568	-5.6554970741272	-0.00360223650932312	0.00776136433705688	0.00646266713738441	-0.00490093370899558
882	105.983436584473	-19.3554592132568	-5.46069240570068	-0.00100484199356288	0.00970941036939621	0.00613799272105098	0.00159255252219737
883	106.632781982422	-19.0307846069336	-5.78536653518677	-0.00295288790948689	0.0136055024340749	-0.000355493422830477	-0.0026282137259841
884	108.580833435059	-20.6541557312012	-6.23991060256958	-0.00132951640989631	0.0262678004801273	-0.0159398596733809	0.0158782228827477
885	107.931480407715	-19.3554592132568	-6.36978054046631	0.000618529506027699	0.0230210572481155	-0.0188619289547205	0.0145795252174139
886	108.580833435059	-20.6541557312012	-5.59056186676025	-0.00327756232582033	0.0282158460468054	-0.0175632312893867	0.000943203864153475
887	109.879524230957	-19.6801338195801	-5.9152364730835	-0.0149658378213644	0.0207483377307653	-0.0104203969240189	0.00354059832170606
888	107.282135009766	-19.0307846069336	-5.72043180465698	-0.0107450718060136	0.00938473641872406	-0.00490093370899558	-0.00425158534198999
889	107.931480407715	-19.6801338195801	-5.78536653518677	-0.0110697457566857	0.00483929552137852	-0.0152905117720366	-0.00100484199356288
890	107.931480407715	-19.3554592132568	-6.56458520889282	0.00256657530553639	0.00321592413820326	-0.0136671401560307	-0.000680167751852423
891	108.580833435059	-19.3554592132568	-6.69445466995239	-0.00782300252467394	0.00483929552137852	-0.00295288790948689	-0.00522560812532902
892	109.230178833008	-20.0048084259033	-5.98017120361328	-3.08191010844894e-05	0.00354059832170606	-0.00132951640989631	-0.00717365415766835
893	110.528877258301	-20.9788303375244	-6.43471527099609	-0.00132951640989631	-0.00684897974133492	-0.0120437685400248	-0.00977104809135199
894	108.580833435059	-20.3294830322266	-6.04510593414307	-0.00295288790948689	-0.0221086721867323	0.00678734155371785	-0.0188619289547205
895	108.580833435059	-20.0048084259033	-5.26588773727417	-0.00100484199356288	-0.0250307414680719	0.0100340843200684	-0.0250307414680719
896	108.580833435059	-20.0048084259033	-5.72043180465698	-0.00392691092565656	-0.0133424662053585	0.0136055024340749	-0.0172385573387146
897	109.230178833008	-19.3554592132568	-5.85030126571655	-0.0026282137259841	0.000293855206109583	0.00159255252219737	-0.0136671401560307
898	107.931480407715	-19.3554592132568	-5.72043180465698	-3.08191010844894e-05	-0.0026282137259841	-0.00490093370899558	-0.0126931173726916
899	108.580833435059	-20.3294830322266	-5.46069240570068	0.00191722682211548	-0.00814767740666866	-0.0110697457566857	-0.0026282137259841
900	109.230178833008	-20.6541557312012	-5.59056186676025	0.00354059832170606	-0.00684897974133492	-0.00944637414067984	-0.00392691092565656
901	107.931480407715	-20.6541557312012	-5.26588773727417	-0.00327756232582033	-0.00197886489331722	0.00321592413820326	-0.00457625929266214
902	107.931480407715	-20.3294830322266	-6.23991060256958	0.00191722682211548	-0.000680167751852423	0.000293855206109583	-0.00717365415766835
903	107.931480407715	-20.3294830322266	-6.43471527099609	0.00126787810586393	0.00289124972186983	-0.00879702530801296	-0.000680167751852423
904	110.528877258301	-21.6281795501709	-6.11004114151001	-0.000680167751852423	0.0162028968334198	-0.0279528107494116	0.00581331877037883
905	107.282135009766	-20.0048084259033	-5.85030126571655	0.00354059832170606	0.0259431265294552	-0.0172385573387146	0.0246444288641214
906	110.528877258301	-20.9788303375244	-5.52562713623047	-0.000680167751852423	0.0191249661147594	-0.0198359526693821	0.0142548503354192
907	108.580833435059	-19.3554592132568	-5.52562713623047	0.00354059832170606	0.0200989879667759	-0.00457625929266214	0.00191722682211548
908	107.282135009766	-19.3554592132568	-5.72043180465698	0.0022419011220336	0.012956153601408	-0.00749832857400179	0.00483929552137852
909	107.931480407715	-18.7061100006104	-5.72043180465698	0.00581331877037883	0.00938473641872406	-0.00587495695799589	0.00581331877037883
910	107.282135009766	-19.3554592132568	-5.85030126571655	0.00289124972186983	0.00646266713738441	-0.00295288790948689	-0.00327756232582033
911	107.282135009766	-18.7061100006104	-6.30484533309937	-0.00165419070981443	0.00386527273803949	0.000293855206109583	0.00191722682211548
912	107.931480407715	-20.3294830322266	-6.11004114151001	0.000293855206109583	-0.00165419070981443	0.00711201597005129	0.00483929552137852
913	107.931480407715	-20.0048084259033	-6.17497587203979	-0.0026282137259841	-0.00912170019000769	0.00776136433705688	0.000943203864153475
914	107.282135009766	-20.0048084259033	-5.33082246780396	0.01847561635077	-0.02697878703475	0.0207483377307653	-0.00197886489331722
915	105.334083557129	-19.3554592132568	-5.78536653518677	0.00646266713738441	-0.0334722734987736	0.0217223595827818	-0.00522560812532902
916	107.931480407715	-20.3294830322266	-5.72043180465698	0.00126787810586393	-0.0211346503347158	0.0239950809627771	0.00483929552137852
917	106.632781982422	-19.3554592132568	-5.9152364730835	0.00418994715437293	-0.0156151866540313	0.0149041991680861	0.00548864435404539
918	107.282135009766	-19.0307846069336	-6.11004114151001	0.00548864435404539	-0.0149658378213644	-0.00327756232582033	0.0113327819854021
919	109.879524230957	-20.3294830322266	-5.98017120361328	0.0022419011220336	-0.0227580219507217	0.00191722682211548	0.0145795252174139
920	109.230178833008	-19.6801338195801	-5.78536653518677	0.00581331877037883	-0.00977104809135199	-0.0026282137259841	0.00906006153672934
921	107.931480407715	-19.3554592132568	-6.17497587203979	0.00808603875339031	-0.00295288790948689	-0.00132951640989631	-0.00652430532500148
922	107.282135009766	-18.7061100006104	-6.11004114151001	0.00970941036939621	0.00354059832170606	-0.00360223650932312	0.0106834331527352
923	107.282135009766	-19.6801338195801	-5.9152364730835	0.00289124972186983	0.00938473641872406	-0.0113944197073579	0.00613799272105098
924	109.230178833008	-20.0048084259033	-5.78536653518677	0.000293855206109583	0.0168522447347641	-0.028926832601428	0.031137915328145
925	107.931480407715	-19.3554592132568	-5.9152364730835	0.00256657530553639	0.0285405199974775	-0.0331475995481014	0.0236704051494598
926	109.230178833008	-20.3294830322266	-5.59056186676025	0.00516396993771195	0.0168522447347641	-0.0152905117720366	0.0175015944987535
927	107.931480407715	-19.6801338195801	-6.11004114151001	0.00418994715437293	0.0123068047687411	-0.0120437685400248	0.0213976856321096
928	108.580833435059	-19.6801338195801	-6.17497587203979	0.00646266713738441	-0.00717365415766835	-0.00490093370899558	0.00321592413820326
929	108.580833435059	-19.6801338195801	-5.9152364730835	-0.00522560812532902	-0.00652430532500148	-0.00165419070981443	0.0106834331527352
930	108.580833435059	-19.6801338195801	-5.98017120361328	0.00581331877037883	-0.00295288790948689	-0.00132951640989631	0.0188002903014421
931	107.931480407715	-19.6801338195801	-5.85030126571655	0.00613799272105098	0.00256657530553639	0.00548864435404539	0.00289124972186983
932	109.879524230957	-19.3554592132568	-5.59056186676025	0.00678734155371785	-0.00132951640989631	0.00646266713738441	0.0200989879667759
933	107.931480407715	-19.6801338195801	-5.78536653518677	0.00256657530553639	-0.00782300252467394	0.00841071270406246	-0.00717365415766835
934	110.528877258301	-20.9788303375244	-5.98017120361328	0.0022419011220336	-0.02697878703475	0.0165275707840919	-0.00295288790948689
935	108.580833435059	-20.6541557312012	-5.6554970741272	0.00743668992072344	-0.0260047651827335	0.0188002903014421	-0.0130177913233638
936	109.879524230957	-21.6281795501709	-6.17497587203979	0.00256657530553639	-0.02697878703475	0.013930176384747	-0.00392691092565656
937	107.931480407715	-19.6801338195801	-6.23991060256958	0.00548864435404539	-0.0247060675173998	0.0100340843200684	-0.00327756232582033
938	108.580833435059	-21.6281795501709	-5.6554970741272	-0.0026282137259841	-0.0250307414680719	-0.00587495695799589	-3.08191010844894e-05
939	109.230178833008	-20.9788303375244	-5.72043180465698	-0.00295288790948689	-3.08191010844894e-05	0.000618529506027699	0.00191722682211548
940	108.580833435059	-20.6541557312012	-5.59056186676025	0.0123068047687411	0.000293855206109583	-0.00230353930965066	0.000618529506027699
941	109.230178833008	-20.3294830322266	-5.6554970741272	-0.000355493422830477	0.00418994715437293	-0.000680167751852423	-0.00327756232582033
942	107.282135009766	-19.0307846069336	-5.59056186676025	-0.00490093370899558	0.0123068047687411	-0.00197886489331722	-0.00684897974133492
943	107.931480407715	-19.0307846069336	-5.78536653518677	0.00321592413820326	0.0178262684494257	-0.00814767740666866	0.0100340843200684
944	109.230178833008	-20.6541557312012	-5.46069240570068	-0.0185372550040483	0.0356833562254906	-0.0295761823654175	0.0113327819854021
945	107.931480407715	-20.0048084259033	-5.20095300674438	-0.00555028254166245	0.0314625911414623	-0.0331475995481014	0.0213976856321096
946	107.931480407715	-20.3294830322266	-5.72043180465698	-0.00782300252467394	0.0314625911414623	-0.0302255302667618	0.00970941036939621
947	106.632781982422	-19.6801338195801	-5.9152364730835	-0.00230353930965066	0.0259431265294552	-0.0159398596733809	0.00841071270406246
948	105.983436584473	-19.3554592132568	-5.72043180465698	-0.0152905117720366	0.0168522447347641	-0.0120437685400248	-0.00587495695799589
949	105.983436584473	-19.3554592132568	-6.04510593414307	-0.00197886489331722	0.00873538758605719	-0.0123684434220195	0.00386527273803949
950	105.334083557129	-19.3554592132568	-6.11004114151001	-0.0110697457566857	0.00906006153672934	-0.00132951640989631	0.000293855206109583
951	106.632781982422	-19.6801338195801	-5.98017120361328	-0.00879702530801296	0.00873538758605719	0.00289124972186983	-3.08191010844894e-05
952	106.632781982422	-19.0307846069336	-5.85030126571655	-0.00457625929266214	0.00646266713738441	0.00418994715437293	-0.00490093370899558
953	107.282135009766	-19.6801338195801	-6.43471527099609	0.00451462110504508	-0.0100957229733467	0.00646266713738441	-0.0100957229733467
954	108.580833435059	-19.3554592132568	-6.49965000152588	0.01100810803473	-0.0217839982360601	0.025618452578783	-0.02697878703475
955	109.879524230957	-20.3294830322266	-5.59056186676025	0.0103587592020631	-0.0188619289547205	0.0158782228827477	-0.0250307414680719
956	108.580833435059	-18.7061100006104	-5.85030126571655	0.00451462110504508	-0.0195112787187099	0.0233457311987877	-0.0331475995481014
957	107.931480407715	-18.3814373016357	-5.46069240570068	0.00646266713738441	-0.00490093370899558	0.0126314787194133	-0.0159398596733809
958	110.528877258301	-20.3294830322266	-5.59056186676025	0.012956153601408	0.012956153601408	-0.00652430532500148	-0.00847235135734081
959	109.230178833008	-20.0048084259033	-6.04510593414307	0.00678734155371785	-0.00977104809135199	-0.00782300252467394	-0.00490093370899558
960	110.528877258301	-20.3294830322266	-6.04510593414307	0.00970941036939621	-0.000355493422830477	0.00126787810586393	-0.00652430532500148
961	108.580833435059	-19.3554592132568	-6.36978054046631	0.000943203864153475	-0.000355493422830477	-0.00230353930965066	-0.00684897974133492
962	109.879524230957	-20.0048084259033	-6.17497587203979	-0.00100484199356288	0.00386527273803949	-0.00230353930965066	-0.00944637414067984
963	107.931480407715	-18.7061100006104	-5.78536653518677	-0.0026282137259841	0.00841071270406246	-0.0156151866540313	-0.00327756232582033
964	109.879524230957	-20.3294830322266	-5.6554970741272	-0.00847235135734081	0.0171769186854362	-0.0311995539814234	0.0220470335334539
965	109.879524230957	-20.0048084259033	-5.78536653518677	-0.0117190945893526	0.0243197549134493	-0.0247060675173998	0.0220470335334539
966	108.580833435059	-19.6801338195801	-5.85030126571655	0.00126787810586393	0.0249691028147936	-0.0152905117720366	0.000618529506027699
967	108.580833435059	-19.0307846069336	-5.72043180465698	-0.00327756232582033	0.0165275707840919	0.00126787810586393	0.000293855206109583
968	108.580833435059	-19.3554592132568	-5.52562713623047	0.0022419011220336	0.00581331877037883	-0.00522560812532902	0.00451462110504508
969	108.580833435059	-20.3294830322266	-5.9152364730835	-0.00425158534198999	0.00841071270406246	0.00386527273803949	-0.00717365415766835
970	107.282135009766	-21.3035049438477	-5.72043180465698	0.0022419011220336	-0.00684897974133492	0.00516396993771195	0.00126787810586393
971	108.580833435059	-20.3294830322266	-6.43471527099609	-0.00587495695799589	0.000618529506027699	0.00808603875339031	-3.08191010844894e-05
972	107.931480407715	-20.0048084259033	-5.98017120361328	-0.00360223650932312	0.0022419011220336	-3.08191010844894e-05	0.0022419011220336
973	108.580833435059	-20.3294830322266	-5.85030126571655	0.00191722682211548	-0.00847235135734081	0.0116574559360743	-0.00684897974133492
974	107.931480407715	-20.0048084259033	-5.85030126571655	-0.000355493422830477	-0.0302255302667618	0.0197743140161037	-0.0204853005707264
975	110.528877258301	-20.3294830322266	-5.52562713623047	0.00126787810586393	-0.0276281367987394	0.0236704051494598	-0.0165892094373703
976	107.282135009766	-18.7061100006104	-5.59056186676025	-0.000680167751852423	-0.0224333461374044	0.0191249661147594	-0.0149658378213644
977	109.230178833008	-20.3294830322266	-5.3957576751709	-0.00684897974133492	-0.0152905117720366	0.013930176384747	-0.00879702530801296
978	108.580833435059	-19.3554592132568	-5.59056186676025	0.00451462110504508	-0.00684897974133492	0.00581331877037883	-0.00197886489331722
979	109.230178833008	-20.0048084259033	-6.30484533309937	0.00159255252219737	-0.00717365415766835	0.000293855206109583	-0.00165419070981443
980	109.230178833008	-19.3554592132568	-6.30484533309937	0.00776136433705688	0.00386527273803949	0.00191722682211548	-0.00555028254166245
981	107.931480407715	-19.6801338195801	-5.9152364730835	-0.0107450718060136	0.00289124972186983	0.00354059832170606	-0.00587495695799589
982	109.230178833008	-20.0048084259033	-5.85030126571655	0.00256657530553639	0.0132808275520802	0.00289124972186983	-0.00684897974133492
983	105.983436584473	-20.0048084259033	-5.9152364730835	0.00256657530553639	0.0194496400654316	-0.00490093370899558	0.00516396993771195
984	105.334083557129	-18.7061100006104	-6.43471527099609	-0.0195112787187099	0.0259431265294552	-0.0221086721867323	0.0197743140161037
985	107.282135009766	-20.0048084259033	-5.6554970741272	-0.0130177913233638	0.0340599827468395	-0.0136671401560307	0.0191249661147594
986	105.983436584473	-18.3814373016357	-6.04510593414307	-0.00392691092565656	0.0213976856321096	-0.0136671401560307	0.00321592413820326
987	106.632781982422	-18.7061100006104	-6.30484533309937	-0.00684897974133492	0.0223717093467712	-0.00782300252467394	0.00386527273803949
988	108.580833435059	-20.0048084259033	-5.9152364730835	0.00970941036939621	0.0136055024340749	-0.00749832857400179	-0.00490093370899558
989	109.230178833008	-19.6801338195801	-5.98017120361328	0.0022419011220336	0.00678734155371785	-0.00619963090866804	0.00548864435404539
990	109.230178833008	-19.3554592132568	-6.17497587203979	0.00906006153672934	0.011982130818069	-0.0159398596733809	0.000293855206109583
991	107.931480407715	-18.3814373016357	-5.98017120361328	0.0181509424000978	0.00808603875339031	-0.00457625929266214	0.00256657530553639
992	107.931480407715	-18.3814373016357	-5.98017120361328	0.0178262684494257	0.00646266713738441	-0.0113944197073579	-3.08191010844894e-05
993	108.580833435059	-18.3814373016357	-5.98017120361328	0.0178262684494257	0.00581331877037883	0.000943203864153475	-0.0130177913233638
994	107.931480407715	-19.3554592132568	-5.85030126571655	0.0155535480007529	-0.0276281367987394	0.00451462110504508	-0.0143164889886975
995	109.230178833008	-19.0307846069336	-5.6554970741272	0.0213976856321096	-0.0169138833880424	0.0175015944987535	-0.0182125810533762
996	107.931480407715	-18.7061100006104	-5.9152364730835	0.0123068047687411	-0.0165892094373703	0.00841071270406246	-0.0117190945893526
997	109.879524230957	-20.0048084259033	-6.49965000152588	0.00483929552137852	-0.000680167751852423	-0.00327756232582033	-0.0143164889886975
998	107.931480407715	-19.0307846069336	-6.49965000152588	0.0126314787194133	0.0022419011220336	0.00126787810586393	-0.00782300252467394
999	107.931480407715	-19.0307846069336	-6.43471527099609	0.0022419011220336	-0.00327756232582033	0.00256657530553639	0.00191722682211548
1000	107.931480407715	-18.3814373016357	-6.30484533309937	0.00516396993771195	-0.00230353930965066	0.00711201597005129	-0.00132951640989631
1001	108.580833435059	-18.7061100006104	-6.23991060256958	0.00613799272105098	0.00548864435404539	0.00191722682211548	-0.00684897974133492
1002	107.931480407715	-19.0307846069336	-5.59056186676025	0.000293855206109583	0.00126787810586393	-0.00327756232582033	-0.00295288790948689
1003	111.17822265625	-20.0048084259033	-5.9152364730835	0.00841071270406246	0.012956153601408	-0.0126931173726916	-0.000680167751852423
1004	109.879524230957	-18.7061100006104	-5.98017120361328	0.00516396993771195	0.0301638916134834	-0.028926832601428	0.00516396993771195
1005	108.580833435059	-20.0048084259033	-5.59056186676025	0.00548864435404539	0.0223717093467712	-0.0308748781681061	0.0249691028147936
1006	109.230178833008	-20.3294830322266	-5.59056186676025	0.00386527273803949	0.0136055024340749	-0.023407369852066	-0.0026282137259841
1007	109.879524230957	-19.6801338195801	-5.6554970741272	0.00678734155371785	0.00126787810586393	-0.00944637414067984	0.00191722682211548
1008	107.931480407715	-19.6801338195801	-5.52562713623047	0.0116574559360743	-0.00912170019000769	-0.00490093370899558	-0.00652430532500148
1009	107.931480407715	-19.6801338195801	-5.6554970741272	0.00321592413820326	-0.0156151866540313	0.00159255252219737	-0.00327756232582033
1010	109.230178833008	-19.6801338195801	-5.98017120361328	0.000943203864153475	-0.0308748781681061	-3.08191010844894e-05	-0.00749832857400179
1011	109.230178833008	-20.3294830322266	-5.59056186676025	0.000293855206109583	-0.00230353930965066	0.000943203864153475	-0.00165419070981443
1012	110.528877258301	-20.0048084259033	-5.6554970741272	-0.000355493422830477	-0.0107450718060136	0.00873538758605719	-0.00457625929266214
1013	109.230178833008	-19.6801338195801	-5.3957576751709	-0.00165419070981443	-0.00522560812532902	0.00970941036939621	-0.00717365415766835
1014	107.282135009766	-19.6801338195801	-5.33082246780396	0.0136055024340749	-0.0341216214001179	0.0191249661147594	-0.0149658378213644
1015	107.931480407715	-18.7061100006104	-5.59056186676025	0.0152288740500808	-0.0308748781681061	0.0259431265294552	-0.0227580219507217
1016	108.580833435059	-19.3554592132568	-5.78536653518677	-0.00165419070981443	-0.0201606266200542	0.0197743140161037	-0.0100957229733467
1017	105.983436584473	-18.7061100006104	-6.43471527099609	0.00126787810586393	-0.0110697457566857	0.0200989879667759	-0.0198359526693821
1018	105.983436584473	-18.7061100006104	-6.17497587203979	0.00548864435404539	-0.00782300252467394	0.00483929552137852	-0.00425158534198999
1019	106.632781982422	-19.3554592132568	-6.04510593414307	-0.00782300252467394	-0.0130177913233638	0.00289124972186983	0.00289124972186983
1020	107.931480407715	-19.6801338195801	-5.98017120361328	-0.00100484199356288	-0.00522560812532902	-0.00977104809135199	0.00776136433705688
1021	107.931480407715	-19.3554592132568	-5.72043180465698	0.00256657530553639	0.00646266713738441	0.0103587592020631	0.00256657530553639
1022	107.931480407715	-20.0048084259033	-5.59056186676025	0.00126787810586393	0.00678734155371785	-0.00587495695799589	0.00548864435404539
1023	107.931480407715	-18.0567626953125	-6.30484533309937	0.0100340843200684	0.0103587592020631	-0.00684897974133492	0.00776136433705688
1024	109.230178833008	-19.0307846069336	-6.30484533309937	0.00126787810586393	0.0272418223321438	-0.0389917381107807	0.0126314787194133
1025	109.879524230957	-20.0048084259033	-6.04510593414307	0.00711201597005129	0.0301638916134834	-0.0195112787187099	0.01847561635077
1026	107.282135009766	-19.0307846069336	-6.30484533309937	0.00386527273803949	0.029189869761467	-0.0227580219507217	0.00321592413820326
1027	107.931480407715	-18.7061100006104	-5.52562713623047	-0.000680167751852423	0.029189869761467	-0.00912170019000769	0.00386527273803949
1028	106.632781982422	-18.7061100006104	-5.78536653518677	0.00678734155371785	0.00873538758605719	-0.00327756232582033	0.00418994715437293
1029	108.580833435059	-18.7061100006104	-6.11004114151001	0.00776136433705688	0.00873538758605719	-0.00457625929266214	0.0103587592020631
1030	108.580833435059	-18.7061100006104	-6.11004114151001	0.00938473641872406	-0.00165419070981443	-0.00457625929266214	-3.08191010844894e-05
1031	111.17822265625	-20.3294830322266	-5.98017120361328	0.00386527273803949	0.0152288740500808	0.00516396993771195	0.00841071270406246
1032	108.580833435059	-18.0567626953125	-5.98017120361328	0.000943203864153475	0.00646266713738441	-0.00652430532500148	-0.00197886489331722
1033	108.580833435059	-18.7061100006104	-6.17497587203979	0.01100810803473	0.000293855206109583	0.0126314787194133	-0.00132951640989631
1034	109.230178833008	-19.6801338195801	-5.3957576751709	0.00646266713738441	-0.0250307414680719	0.0181509424000978	-0.0156151866540313
1035	107.931480407715	-19.0307846069336	-5.9152364730835	0.0100340843200684	-0.0276281367987394	0.0213976856321096	-0.0172385573387146
1036	109.230178833008	-19.3554592132568	-6.11004114151001	0.00418994715437293	-0.0152905117720366	0.0168522447347641	-0.0198359526693821
1037	109.879524230957	-19.3554592132568	-6.30484533309937	-0.00100484199356288	-0.0224333461374044	0.0103587592020631	-0.0113944197073579
1038	107.931480407715	-19.0307846069336	-6.23991060256958	0.00548864435404539	0.00159255252219737	-3.08191010844894e-05	-0.00295288790948689
1039	107.931480407715	-18.7061100006104	-6.04510593414307	-0.00522560812532902	-0.0227580219507217	-0.000355493422830477	-0.00197886489331722
1040	107.931480407715	-19.6801338195801	-5.98017120361328	0.00548864435404539	-0.00944637414067984	-0.00132951640989631	-0.00392691092565656
1041	107.931480407715	-20.3294830322266	-6.36978054046631	0.00516396993771195	-0.000680167751852423	-0.00132951640989631	-3.08191010844894e-05
1042	110.528877258301	-20.9788303375244	-6.43471527099609	-0.00132951640989631	0.000943203864153475	0.000293855206109583	-0.00684897974133492
1043	109.230178833008	-20.6541557312012	-5.85030126571655	-0.00165419070981443	0.00678734155371785	-0.0159398596733809	0.0022419011220336
1044	109.879524230957	-20.9788303375244	-6.11004114151001	0.000943203864153475	0.025618452578783	-0.0334722734987736	0.0265924744307995
1045	108.580833435059	-20.0048084259033	-5.59056186676025	0.00841071270406246	0.0210730116814375	-0.0299008563160896	0.020423661917448
1046	109.879524230957	-20.3294830322266	-5.33082246780396	0.00386527273803949	0.0233457311987877	-0.0195112787187099	0.00483929552137852
1047	107.931480407715	-18.3814373016357	-5.85030126571655	0.00418994715437293	0.020423661917448	-0.0104203969240189	0.00906006153672934
1048	109.230178833008	-18.7061100006104	-5.85030126571655	-0.00360223650932312	0.0132808275520802	-0.0149658378213644	-0.000355493422830477
1049	109.879524230957	-19.3554592132568	-5.6554970741272	0.000943203864153475	0.01100810803473	-0.0104203969240189	-0.00100484199356288
1050	109.230178833008	-20.3294830322266	-5.52562713623047	0.00321592413820326	0.00256657530553639	-0.00457625929266214	0.000943203864153475
1051	106.632781982422	-19.0307846069336	-5.59056186676025	0.00483929552137852	0.0113327819854021	-0.00717365415766835	0.00126787810586393
1052	106.632781982422	-19.0307846069336	-5.98017120361328	-0.00619963090866804	0.00613799272105098	-0.00879702530801296	0.00451462110504508
1053	105.334083557129	-19.0307846069336	-5.59056186676025	0.00451462110504508	0.00776136433705688	0.0103587592020631	-0.00814767740666866
1054	106.632781982422	-20.0048084259033	-5.59056186676025	0.00516396993771195	-0.0130177913233638	0.0132808275520802	-0.00555028254166245
1055	105.334083557129	-19.3554592132568	-5.78536653518677	0.00776136433705688	-0.017887907102704	0.0259431265294552	-0.0172385573387146
1056	106.632781982422	-19.6801338195801	-6.04510593414307	-0.00587495695799589	0.000293855206109583	0.0226963832974434	-0.00847235135734081
1057	105.983436584473	-18.3814373016357	-6.36978054046631	-0.00879702530801296	-0.00230353930965066	0.00678734155371785	-0.00457625929266214
1058	106.632781982422	-18.7061100006104	-6.11004114151001	-0.0133424662053585	-0.00392691092565656	0.0103587592020631	0.00873538758605719
1059	108.580833435059	-19.0307846069336	-5.3957576751709	0.0103587592020631	-0.00619963090866804	-0.00782300252467394	0.0142548503354192
1060	108.580833435059	-18.7061100006104	-5.6554970741272	-0.0175632312893867	0.000943203864153475	-0.00360223650932312	0.0116574559360743
1061	107.931480407715	-18.7061100006104	-5.9152364730835	-0.00814767740666866	-0.00425158534198999	0.00256657530553639	0.00321592413820326
1062	106.632781982422	-18.3814373016357	-5.98017120361328	-0.00814767740666866	0.00646266713738441	-0.00327756232582033	-0.00619963090866804
1063	108.580833435059	-18.3814373016357	-5.85030126571655	-0.00912170019000769	0.00743668992072344	-0.00814767740666866	0.0106834331527352
1064	109.230178833008	-19.3554592132568	-6.36978054046631	-0.0253554154187441	0.0188002903014421	-0.0263294391334057	0.0217223595827818
1065	109.230178833008	-19.6801338195801	-5.3957576751709	-0.0130177913233638	0.0188002903014421	-0.0227580219507217	0.031137915328145
1066	109.230178833008	-19.3554592132568	-6.11004114151001	-0.00879702530801296	0.0249691028147936	-0.0217839982360601	0.0181509424000978
1067	106.632781982422	-19.3554592132568	-6.17497587203979	-0.00652430532500148	0.0213976856321096	-0.0211346503347158	0.00841071270406246
1068	108.580833435059	-19.3554592132568	-6.43471527099609	-0.00814767740666866	0.0123068047687411	-0.0104203969240189	0.00386527273803949
1069	109.879524230957	-20.3294830322266	-5.72043180465698	-0.0165892094373703	0.00873538758605719	-0.017887907102704	0.00581331877037883
1070	110.528877258301	-20.3294830322266	-5.6554970741272	-0.0104203969240189	0.00678734155371785	-0.00977104809135199	-0.0120437685400248
1071	107.931480407715	-19.6801338195801	-5.78536653518677	-0.00587495695799589	0.0022419011220336	-0.00717365415766835	0.0149041991680861
1072	109.879524230957	-19.0307846069336	-6.23991060256958	-0.00717365415766835	0.000618529506027699	-0.00295288790948689	0.0145795252174139
1073	108.580833435059	-18.3814373016357	-5.85030126571655	-0.00847235135734081	0.00289124972186983	0.0123068047687411	0.0213976856321096
1074	109.879524230957	-20.0048084259033	-5.9152364730835	-0.0113944197073579	-0.0237320438027382	0.0207483377307653	-0.00490093370899558
1075	109.879524230957	-20.0048084259033	-5.59056186676025	-0.00782300252467394	-0.0286021586507559	0.0301638916134834	-0.00619963090866804
1076	109.879524230957	-20.3294830322266	-6.17497587203979	-0.00619963090866804	-0.0159398596733809	0.0200989879667759	-0.00457625929266214
1077	107.931480407715	-18.7061100006104	-5.59056186676025	-0.00457625929266214	-0.0221086721867323	0.01847561635077	-0.00230353930965066
1078	107.931480407715	-20.9788303375244	-5.26588773727417	-0.00749832857400179	-0.0130177913233638	-0.00100484199356288	-0.0117190945893526
1079	109.879524230957	-20.6541557312012	-5.78536653518677	-0.00490093370899558	-0.00295288790948689	-3.08191010844894e-05	0.0155535480007529
1080	108.580833435059	-21.3035049438477	-5.52562713623047	-0.0026282137259841	-0.00944637414067984	-0.00425158534198999	0.0191249661147594
1081	108.580833435059	-19.6801338195801	-5.72043180465698	0.000293855206109583	-0.00587495695799589	-0.000680167751852423	0.00126787810586393
1082	107.282135009766	-19.3554592132568	-5.78536653518677	-0.00814767740666866	-0.000680167751852423	0.000943203864153475	0.000943203864153475
1083	108.580833435059	-19.0307846069336	-5.6554970741272	0.00776136433705688	0.0136055024340749	-0.0188619289547205	0.00776136433705688
1084	108.580833435059	-19.3554592132568	-5.78536653518677	-0.0156151866540313	0.012956153601408	-0.028926832601428	0.0217223595827818
1085	107.931480407715	-19.3554592132568	-6.17497587203979	-0.0136671401560307	0.0181509424000978	-0.0188619289547205	0.020423661917448
1086	109.230178833008	-19.3554592132568	-6.43471527099609	-0.00684897974133492	0.0233457311987877	-0.0126931173726916	0.0175015944987535
1087	107.931480407715	-18.7061100006104	-5.9152364730835	-0.00782300252467394	0.0132808275520802	-0.00619963090866804	0.013930176384747
1088	107.282135009766	-19.0307846069336	-5.6554970741272	0.00191722682211548	0.00646266713738441	0.00159255252219737	0.00776136433705688
1089	107.931480407715	-20.0048084259033	-5.46069240570068	-0.00457625929266214	0.00159255252219737	-0.00522560812532902	0.00743668992072344
1090	107.282135009766	-19.0307846069336	-5.46069240570068	-0.00912170019000769	0.000943203864153475	0.00289124972186983	0.00126787810586393
1091	107.282135009766	-20.6541557312012	-5.78536653518677	-0.0130177913233638	-0.00717365415766835	0.00548864435404539	0.00548864435404539
1092	105.334083557129	-18.7061100006104	-5.78536653518677	-0.00197886489331722	-0.00717365415766835	0.00646266713738441	0.00646266713738441
1093	104.68473815918	-19.3554592132568	-5.85030126571655	-0.0100957229733467	-0.0175632312893867	0.0103587592020631	0.00321592413820326
1094	108.580833435059	-19.3554592132568	-5.6554970741272	0.01847561635077	-0.0273034609854221	0.0220470335334539	-0.00619963090866804
1095	107.282135009766	-18.7061100006104	-5.72043180465698	0.013930176384747	-0.0240567177534103	0.020423661917448	-0.0139918150380254
1096	110.528877258301	-19.3554592132568	-5.46069240570068	0.0168522447347641	-0.0113944197073579	0.0259431265294552	-0.0126931173726916
1097	109.230178833008	-19.3554592132568	-5.33082246780396	0.0158782228827477	-0.0182125810533762	-0.0026282137259841	-0.0100957229733467
1098	109.230178833008	-19.0307846069336	-5.98017120361328	0.012956153601408	-0.00619963090866804	0.0103587592020631	-0.00555028254166245
1099	109.879524230957	-18.3814373016357	-5.9152364730835	0.0162028968334198	0.00808603875339031	-0.000355493422830477	-0.00295288790948689
1100	109.230178833008	-19.3554592132568	-6.04510593414307	0.0162028968334198	-0.00749832857400179	-0.00100484199356288	-0.00197886489331722
1101	109.230178833008	-20.0048084259033	-5.78536653518677	0.0175015944987535	-0.00295288790948689	-0.00132951640989631	0.00289124972186983
1102	109.879524230957	-20.0048084259033	-5.59056186676025	0.00613799272105098	0.00126787810586393	-0.00977104809135199	-0.0110697457566857
1103	107.931480407715	-19.0307846069336	-6.11004114151001	-0.00684897974133492	0.00321592413820326	-0.0104203969240189	-3.08191010844894e-05
1104	109.230178833008	-20.0048084259033	-5.59056186676025	-0.0110697457566857	0.0200989879667759	-0.0305502042174339	0.0194496400654316
1105	106.632781982422	-18.3814373016357	-6.11004114151001	-0.00652430532500148	0.0230210572481155	-0.0217839982360601	0.0113327819854021
1106	108.580833435059	-19.6801338195801	-5.78536653518677	-0.00490093370899558	0.0213976856321096	-0.0107450718060136	0.00516396993771195
1107	107.931480407715	-18.3814373016357	-5.98017120361328	-0.0107450718060136	0.0145795252174139	-0.0123684434220195	-0.00132951640989631
1108	107.282135009766	-19.3554592132568	-5.59056186676025	-0.00652430532500148	0.00938473641872406	-0.000680167751852423	-0.0026282137259841
1109	110.528877258301	-19.6801338195801	-5.46069240570068	-0.00717365415766835	0.00906006153672934	-0.0026282137259841	0.00938473641872406
1110	109.230178833008	-19.6801338195801	-5.26588773727417	-0.00912170019000769	-0.00327756232582033	-0.00749832857400179	-0.00652430532500148
1111	109.879524230957	-19.6801338195801	-5.78536653518677	-0.00100484199356288	0.00321592413820326	-0.00522560812532902	-0.00100484199356288
1112	109.230178833008	-20.0048084259033	-5.6554970741272	-0.00425158534198999	0.00581331877037883	-0.00165419070981443	-0.00522560812532902
1113	108.580833435059	-19.3554592132568	-5.98017120361328	-0.00490093370899558	-0.00197886489331722	-3.08191010844894e-05	-0.00814767740666866
1114	107.931480407715	-19.6801338195801	-5.6554970741272	-0.00197886489331722	-0.0260047651827335	0.0149041991680861	-0.0182125810533762
1115	109.879524230957	-19.6801338195801	-5.72043180465698	-0.00230353930965066	-0.0237320438027382	0.0149041991680861	-0.0182125810533762
1116	107.931480407715	-19.0307846069336	-5.46069240570068	-0.00295288790948689	-0.0139918150380254	0.0178262684494257	-0.0126931173726916
1117	109.230178833008	-20.6541557312012	-5.52562713623047	0.0136055024340749	-0.0107450718060136	0.00386527273803949	-0.0130177913233638
1118	108.580833435059	-20.6541557312012	-5.6554970741272	0.0113327819854021	-0.00847235135734081	0.00516396993771195	-0.00587495695799589
1119	109.879524230957	-20.9788303375244	-5.52562713623047	0.00581331877037883	0.000618529506027699	-0.00749832857400179	-0.00749832857400179
1120	109.230178833008	-19.6801338195801	-5.6554970741272	-0.00132951640989631	-0.00587495695799589	0.000943203864153475	-0.00814767740666866
1121	107.282135009766	-18.7061100006104	-6.11004114151001	-0.0026282137259841	0.00418994715437293	-0.00684897974133492	-0.00619963090866804
1122	107.931480407715	-18.7061100006104	-6.04510593414307	0.00159255252219737	0.00451462110504508	0.0022419011220336	-0.00522560812532902
1123	106.632781982422	-18.7061100006104	-6.04510593414307	-0.00230353930965066	0.0100340843200684	-0.00522560812532902	-0.000680167751852423
1124	110.528877258301	-19.3554592132568	-5.98017120361328	-0.00977104809135199	0.0317872650921345	-0.0230826959013939	0.0152288740500808
1125	107.282135009766	-19.6801338195801	-5.6554970741272	-0.00782300252467394	0.0295145437121391	-0.0208099745213985	0.0197743140161037
1126	107.931480407715	-19.0307846069336	-5.85030126571655	-0.00912170019000769	0.0213976856321096	-0.0152905117720366	0.0132808275520802
1127	106.632781982422	-18.7061100006104	-5.78536653518677	-0.00652430532500148	0.0226963832974434	-0.00327756232582033	0.0116574559360743
1128	107.282135009766	-20.0048084259033	-5.52562713623047	0.00418994715437293	0.00841071270406246	-0.00522560812532902	-0.00295288790948689
1129	105.983436584473	-20.0048084259033	-5.78536653518677	0.00808603875339031	0.00906006153672934	-0.00360223650932312	0.00191722682211548
1130	107.931480407715	-20.3294830322266	-5.72043180465698	0.00516396993771195	0.00386527273803949	-0.00490093370899558	0.0168522447347641
1131	106.632781982422	-19.3554592132568	-5.78536653518677	0.00354059832170606	0.00548864435404539	-0.00555028254166245	-0.00912170019000769
1132	105.334083557129	-19.6801338195801	-6.04510593414307	0.00386527273803949	0.00776136433705688	-0.00132951640989631	-0.000680167751852423
1133	105.983436584473	-19.0307846069336	-5.9152364730835	0.000293855206109583	0.000943203864153475	0.00159255252219737	-0.0136671401560307
1134	108.580833435059	-20.0048084259033	-5.85030126571655	0.0220470335334539	-0.0266541130840778	0.025618452578783	-0.0126931173726916
1135	107.931480407715	-18.7061100006104	-5.59056186676025	0.0171769186854362	-0.0318489037454128	0.0210730116814375	-0.021459324285388
1136	109.879524230957	-20.0048084259033	-5.59056186676025	0.0136055024340749	-0.0175632312893867	0.0217223595827818	-0.0191866029053926
1137	109.879524230957	-18.7061100006104	-5.98017120361328	0.00386527273803949	-0.00490093370899558	0.0113327819854021	-0.0172385573387146
1138	107.282135009766	-18.7061100006104	-5.9152364730835	-0.000680167751852423	-0.00327756232582033	0.000943203864153475	-0.00782300252467394
1139	108.580833435059	-19.3554592132568	-5.9152364730835	-0.00392691092565656	-0.000680167751852423	-0.00782300252467394	-0.00132951640989631
1140	106.632781982422	-19.0307846069336	-6.36978054046631	0.0100340843200684	-0.00132951640989631	-0.00652430532500148	0.000293855206109583
1141	109.230178833008	-19.0307846069336	-5.72043180465698	-0.00717365415766835	-0.00425158534198999	0.0022419011220336	-0.00132951640989631
1142	109.879524230957	-19.6801338195801	-5.85030126571655	0.00191722682211548	0.00451462110504508	-0.00652430532500148	0.0022419011220336
1143	107.931480407715	-18.3814373016357	-6.11004114151001	-0.00100484199356288	0.012956153601408	-0.00782300252467394	-0.00230353930965066
1144	107.282135009766	-18.7061100006104	-6.17497587203979	0.00354059832170606	0.0246444288641214	-0.0389917381107807	0.00711201597005129
1145	110.528877258301	-20.3294830322266	-5.78536653518677	-0.00230353930965066	0.0259431265294552	-0.0305502042174339	0.0162028968334198
1146	106.632781982422	-19.0307846069336	-5.9152364730835	-0.000680167751852423	0.0278911720961332	-0.0172385573387146	0.0106834331527352
1147	107.931480407715	-20.0048084259033	-5.3957576751709	-0.000355493422830477	0.0230210572481155	-0.0198359526693821	0.0136055024340749
1148	109.879524230957	-19.6801338195801	-5.52562713623047	0.00159255252219737	0.0116574559360743	-0.00847235135734081	-0.00944637414067984
1149	109.230178833008	-19.6801338195801	-5.72043180465698	0.00256657530553639	0.0116574559360743	-0.00814767740666866	0.000943203864153475
1150	110.528877258301	-20.3294830322266	-5.72043180465698	-0.000355493422830477	-0.000680167751852423	-0.0110697457566857	-0.00587495695799589
1151	109.879524230957	-20.0048084259033	-5.59056186676025	0.0103587592020631	0.00906006153672934	0.0126314787194133	0.00159255252219737
1152	109.879524230957	-20.0048084259033	-6.04510593414307	0.00841071270406246	0.00613799272105098	0.000618529506027699	-0.00749832857400179
1153	107.282135009766	-19.3554592132568	-5.9152364730835	0.0165275707840919	-0.00782300252467394	0.00938473641872406	-0.00847235135734081
1154	111.17822265625	-19.6801338195801	-5.52562713623047	0.0142548503354192	-0.0286021586507559	0.0243197549134493	-0.0133424662053585
1155	109.230178833008	-20.6541557312012	-5.6554970741272	0.0158782228827477	-0.0266541130840778	0.0165275707840919	-0.0136671401560307
1156	110.528877258301	-21.3035049438477	-5.85030126571655	0.00386527273803949	-0.028926832601428	0.0217223595827818	-0.00847235135734081
1157	107.931480407715	-20.0048084259033	-5.85030126571655	0.00873538758605719	-0.00555028254166245	0.00386527273803949	-0.00522560812532902
1158	107.931480407715	-20.0048084259033	-5.78536653518677	0.00386527273803949	-0.0113944197073579	0.0022419011220336	-0.00652430532500148
1159	107.282135009766	-19.6801338195801	-5.46069240570068	0.00548864435404539	-0.0146411629393697	-0.00360223650932312	0.000943203864153475
1160	108.580833435059	-19.6801338195801	-5.26588773727417	0.000943203864153475	-0.0120437685400248	-0.00587495695799589	0.00191722682211548
1161	107.931480407715	-19.3554592132568	-5.9152364730835	0.00808603875339031	-0.00360223650932312	-0.00652430532500148	-0.00295288790948689
1162	107.931480407715	-20.0048084259033	-5.85030126571655	0.00646266713738441	0.00548864435404539	-3.08191010844894e-05	0.00386527273803949
1163	107.931480407715	-19.0307846069336	-5.72043180465698	0.00483929552137852	0.00516396993771195	-0.0162645354866982	0.00289124972186983
1164	106.632781982422	-18.7061100006104	-6.23991060256958	0.00873538758605719	0.0249691028147936	-0.0305502042174339	0.0223717093467712
1165	109.230178833008	-20.0048084259033	-5.98017120361328	-3.08191010844894e-05	0.0223717093467712	-0.0195112787187099	0.011982130818069
1166	106.632781982422	-18.7061100006104	-5.3957576751709	0.00711201597005129	0.0191249661147594	-0.021459324285388	0.00743668992072344
1167	109.230178833008	-20.3294830322266	-5.52562713623047	-0.00879702530801296	0.00970941036939621	-0.00879702530801296	0.0220470335334539
1168	108.580833435059	-20.0048084259033	-5.6554970741272	-0.00782300252467394	0.0103587592020631	-0.000355493422830477	-0.00944637414067984
1169	107.931480407715	-19.0307846069336	-5.78536653518677	-0.0136671401560307	-0.00360223650932312	-0.00230353930965066	0.00548864435404539
1170	104.68473815918	-18.7061100006104	-5.85030126571655	-0.00587495695799589	-3.08191010844894e-05	-0.00295288790948689	-0.00425158534198999
1171	107.282135009766	-19.6801338195801	-5.72043180465698	-0.0175632312893867	0.00256657530553639	0.00581331877037883	-0.000355493422830477
1172	106.632781982422	-19.6801338195801	-5.78536653518677	-0.0191866029053926	0.00191722682211548	-3.08191010844894e-05	-0.00165419070981443
1173	106.632781982422	-20.3294830322266	-5.9152364730835	-0.00230353930965066	-0.0123684434220195	0.00516396993771195	-0.00619963090866804
1174	106.632781982422	-18.3814373016357	-5.98017120361328	0.00808603875339031	-0.0240567177534103	0.0334106348454952	-0.0208099745213985
1175	109.879524230957	-20.3294830322266	-5.6554970741272	0.00516396993771195	-0.0211346503347158	0.0200989879667759	-0.0247060675173998
1176	105.983436584473	-18.3814373016357	-6.30484533309937	0.00548864435404539	-0.0149658378213644	0.0239950809627771	-0.0266541130840778
1177	107.282135009766	-18.7061100006104	-5.3957576751709	0.0155535480007529	-0.00652430532500148	0.0171769186854362	-0.0273034609854221
1178	109.230178833008	-19.6801338195801	-5.9152364730835	0.011982130818069	0.000293855206109583	0.00354059832170606	-0.0162645354866982
1179	109.230178833008	-20.0048084259033	-5.78536653518677	0.0145795252174139	0.00289124972186983	0.00386527273803949	-0.0110697457566857
1180	109.230178833008	-20.3294830322266	-5.78536653518677	0.0136055024340749	0.0022419011220336	-0.00132951640989631	-0.00392691092565656
1181	107.282135009766	-19.6801338195801	-5.9152364730835	0.00841071270406246	0.0022419011220336	0.00873538758605719	-0.00879702530801296
1182	107.931480407715	-19.0307846069336	-5.98017120361328	-0.0117190945893526	0.00646266713738441	-0.0100957229733467	0.00256657530553639
1183	107.282135009766	-19.3554592132568	-5.6554970741272	-0.0152905117720366	0.0136055024340749	-0.0162645354866982	0.000618529506027699
1184	107.931480407715	-18.7061100006104	-5.98017120361328	-0.0120437685400248	0.0243197549134493	-0.0357449948787689	0.00386527273803949
1185	108.580833435059	-19.0307846069336	-5.6554970741272	-0.0139918150380254	0.0175015944987535	-0.0201606266200542	0.00711201597005129
1186	107.282135009766	-19.0307846069336	-6.36978054046631	-0.0169138833880424	0.0149041991680861	-0.0204853005707264	0.0155535480007529
1187	109.879524230957	-19.3554592132568	-6.36978054046631	-0.00977104809135199	0.00873538758605719	-0.0130177913233638	0.00418994715437293
1188	109.879524230957	-19.3554592132568	-6.30484533309937	-0.00360223650932312	0.000618529506027699	-0.00165419070981443	-0.00132951640989631
1189	108.580833435059	-18.0567626953125	-5.78536653518677	0.00678734155371785	-0.00425158534198999	-0.00100484199356288	0.000618529506027699
1190	107.931480407715	-19.0307846069336	-5.78536653518677	-0.00197886489331722	-0.00457625929266214	-0.00295288790948689	0.00386527273803949
1191	109.230178833008	-19.6801338195801	-5.59056186676025	-0.00132951640989631	-0.00165419070981443	0.00126787810586393	-0.00230353930965066
1192	108.580833435059	-19.6801338195801	-5.33082246780396	-0.00165419070981443	-0.00392691092565656	0.00808603875339031	0.00354059832170606
1193	109.230178833008	-20.0048084259033	-5.6554970741272	0.00483929552137852	-0.0263294391334057	0.00873538758605719	-0.0026282137259841
1194	107.282135009766	-19.3554592132568	-5.85030126571655	0.0213976856321096	-0.0347709693014622	0.01847561635077	-0.00555028254166245
1195	110.528877258301	-20.3294830322266	-5.72043180465698	0.00808603875339031	-0.0318489037454128	0.0175015944987535	-0.00944637414067984
1196	107.282135009766	-19.3554592132568	-6.23991060256958	0.00711201597005129	-0.0308748781681061	0.0181509424000978	-0.00749832857400179
1197	109.230178833008	-20.6541557312012	-5.33082246780396	0.0106834331527352	-0.021459324285388	0.00678734155371785	0.000943203864153475
1198	109.230178833008	-20.0048084259033	-5.26588773727417	0.00808603875339031	-0.00912170019000769	-3.08191010844894e-05	0.0022419011220336
1199	110.528877258301	-20.0048084259033	-5.78536653518677	0.00906006153672934	-0.00165419070981443	-0.00782300252467394	-0.00132951640989631
1200	108.580833435059	-19.3554592132568	-5.6554970741272	0.011982130818069	0.0022419011220336	-0.00847235135734081	-0.00165419070981443
1201	109.879524230957	-19.6801338195801	-5.52562713623047	0.00581331877037883	-0.00230353930965066	-0.0026282137259841	0.0022419011220336
1202	107.282135009766	-19.0307846069336	-5.52562713623047	0.00159255252219737	0.00613799272105098	-0.0113944197073579	-0.00425158534198999
1203	107.931480407715	-18.3814373016357	-5.9152364730835	-0.00717365415766835	0.0155535480007529	-0.028926832601428	-0.000680167751852423
1204	107.282135009766	-17.7320880889893	-6.04510593414307	-0.00717365415766835	0.0278911720961332	-0.0318489037454128	0.0171769186854362
1205	109.230178833008	-18.7061100006104	-5.72043180465698	-0.0107450718060136	0.0304885655641556	-0.0399657599627972	0.0162028968334198
1206	107.282135009766	-18.3814373016357	-5.85030126571655	-0.00944637414067984	0.0207483377307653	-0.0250307414680719	-0.00295288790948689
1207	107.282135009766	-19.0307846069336	-5.46069240570068	-0.0133424662053585	0.0223717093467712	-0.00360223650932312	0.0100340843200684
1208	107.282135009766	-19.0307846069336	-5.78536653518677	-0.0104203969240189	0.0213976856321096	-0.0136671401560307	-0.00425158534198999
1209	104.68473815918	-18.3814373016357	-6.17497587203979	-0.00879702530801296	0.00808603875339031	-0.00457625929266214	0.00613799272105098
1210	105.983436584473	-18.0567626953125	-5.98017120361328	-0.00457625929266214	0.011982130818069	0.00483929552137852	-0.000680167751852423
1211	106.632781982422	-18.0567626953125	-5.9152364730835	-0.0195112787187099	0.00321592413820326	0.0123068047687411	0.000618529506027699
1212	109.879524230957	-19.0307846069336	-5.85030126571655	0.00386527273803949	0.00646266713738441	0.0113327819854021	-0.00619963090866804
1213	108.580833435059	-19.3554592132568	-5.59056186676025	0.01100810803473	-0.0159398596733809	0.0116574559360743	-0.0104203969240189
1214	108.580833435059	-18.0567626953125	-5.85030126571655	0.0116574559360743	-0.0315242260694504	0.0230210572481155	-0.0185372550040483
1215	109.879524230957	-19.0307846069336	-6.04510593414307	0.0132808275520802	-0.0273034609854221	0.020423661917448	-0.0240567177534103
1216	109.879524230957	-18.3814373016357	-5.59056186676025	0.0132808275520802	-0.0201606266200542	0.0226963832974434	-0.0198359526693821
1217	107.931480407715	-17.407413482666	-5.98017120361328	0.0106834331527352	-0.0100957229733467	0.00970941036939621	-0.0120437685400248
1218	107.931480407715	-18.3814373016357	-6.49965000152588	0.00743668992072344	0.00289124972186983	0.00256657530553639	-0.00652430532500148
1219	107.931480407715	-18.0567626953125	-6.56458520889282	0.00646266713738441	-0.0299008563160896	0.00548864435404539	-0.000680167751852423
1220	107.931480407715	-18.3814373016357	-5.9152364730835	-0.0026282137259841	-0.00944637414067984	-0.00425158534198999	0.00256657530553639
1221	108.580833435059	-18.0567626953125	-6.04510593414307	0.00256657530553639	-0.00392691092565656	-0.000355493422830477	0.000618529506027699
1222	109.879524230957	-19.0307846069336	-5.59056186676025	0.0165275707840919	-3.08191010844894e-05	0.00126787810586393	0.000293855206109583
1223	109.879524230957	-19.3554592132568	-5.72043180465698	-0.0143164889886975	0.0175015944987535	-0.0117190945893526	0.00191722682211548
1224	107.931480407715	-19.0307846069336	-6.36978054046631	0.0132808275520802	0.025618452578783	-0.023407369852066	0.0278911720961332
1225	109.230178833008	-18.3814373016357	-6.11004114151001	-0.00165419070981443	0.0194496400654316	-0.0243813935667276	0.0233457311987877
1226	107.931480407715	-19.3554592132568	-5.59056186676025	-0.0143164889886975	0.0246444288641214	-0.0191866029053926	0.0113327819854021
1227	111.17822265625	-19.3554592132568	-5.59056186676025	0.020423661917448	0.00970941036939621	0.0022419011220336	0.00418994715437293
1228	107.282135009766	-18.3814373016357	-5.78536653518677	-0.0130177913233638	0.00711201597005129	0.00418994715437293	-0.00392691092565656
1229	107.931480407715	-18.7061100006104	-5.59056186676025	0.00776136433705688	0.00321592413820326	-0.00847235135734081	0.00159255252219737
1230	106.632781982422	-18.0567626953125	-5.98017120361328	0.00159255252219737	-0.000355493422830477	-0.00230353930965066	0.00354059832170606
1231	107.931480407715	-18.7061100006104	-6.04510593414307	-0.0149658378213644	0.00126787810586393	0.000618529506027699	-0.00392691092565656
1232	108.580833435059	-18.7061100006104	-5.85030126571655	0.0226963832974434	-0.000680167751852423	-0.0107450718060136	-0.00619963090866804
1233	111.17822265625	-21.3035049438477	-5.59056186676025	-0.0117190945893526	-0.00587495695799589	-0.0026282137259841	-0.0126931173726916
1234	107.282135009766	-19.3554592132568	-5.6554970741272	0.00548864435404539	-0.0357449948787689	0.0171769186854362	-0.0185372550040483
1235	109.879524230957	-20.6541557312012	-5.72043180465698	0.00548864435404539	-0.03444629535079	0.0126314787194133	-0.0240567177534103
1236	107.931480407715	-19.6801338195801	-6.43471527099609	-0.0195112787187099	-0.0250307414680719	0.0100340843200684	-0.017887907102704
1237	107.282135009766	-19.6801338195801	-6.04510593414307	0.0246444288641214	-0.0198359526693821	-0.00100484199356288	-0.00490093370899558
1238	109.879524230957	-19.6801338195801	-6.17497587203979	-0.00717365415766835	0.00483929552137852	-0.0188619289547205	-0.00392691092565656
1239	109.230178833008	-19.6801338195801	-5.9152364730835	0.00873538758605719	-0.00360223650932312	-0.00392691092565656	-0.000680167751852423
1240	109.879524230957	-19.6801338195801	-5.98017120361328	0.0178262684494257	0.00354059832170606	-0.00814767740666866	0.00321592413820326
1241	107.931480407715	-18.3814373016357	-5.26588773727417	-0.0211346503347158	-0.00100484199356288	0.00191722682211548	-0.00684897974133492
1242	108.580833435059	-18.7061100006104	-5.72043180465698	0.0171769186854362	0.00581331877037883	-0.00295288790948689	0.000943203864153475
1243	109.230178833008	-19.3554592132568	-5.72043180465698	-0.00392691092565656	0.0116574559360743	-0.0152905117720366	0.00808603875339031
1244	108.580833435059	-20.0048084259033	-5.59056186676025	-0.0100957229733467	0.0171769186854362	-0.0247060675173998	0.0158782228827477
1245	105.334083557129	-18.3814373016357	-5.78536653518677	-0.0117190945893526	0.0230210572481155	-0.0279528107494116	0.0252937767654657
1246	107.282135009766	-19.3554592132568	-5.52562713623047	-0.0172385573387146	0.0165275707840919	-0.0243813935667276	0.0158782228827477
1247	104.68473815918	-18.3814373016357	-5.52562713623047	-0.0152905117720366	0.0194496400654316	-0.0130177913233638	0.00938473641872406
1248	105.334083557129	-18.7061100006104	-5.72043180465698	-0.0136671401560307	0.0116574559360743	-0.00912170019000769	0.00906006153672934
1249	104.68473815918	-18.3814373016357	-5.6554970741272	-0.0100957229733467	0.000618529506027699	0.00321592413820326	0.00678734155371785
1250	105.983436584473	-19.6801338195801	-5.6554970741272	0.00516396993771195	0.000943203864153475	0.00451462110504508	0.00321592413820326
1251	107.282135009766	-18.0567626953125	-5.85030126571655	-0.0117190945893526	0.00386527273803949	0.00516396993771195	0.00386527273803949
1252	105.983436584473	-18.7061100006104	-6.17497587203979	-0.00197886489331722	0.00256657530553639	0.00321592413820326	0.00386527273803949
1253	109.230178833008	-18.7061100006104	-6.17497587203979	0.00776136433705688	-0.00847235135734081	0.013930176384747	-0.00360223650932312
1254	107.282135009766	-19.3554592132568	-5.85030126571655	0.0113327819854021	-0.0240567177534103	0.0321119390428066	-0.00977104809135199
1255	107.931480407715	-18.7061100006104	-6.49965000152588	0.0136055024340749	-0.0305502042174339	0.0262678004801273	-0.00749832857400179
1256	107.931480407715	-18.7061100006104	-5.72043180465698	0.0171769186854362	-0.0156151866540313	0.0210730116814375	-0.0120437685400248
1257	109.879524230957	-20.0048084259033	-6.17497587203979	0.0145795252174139	-0.00522560812532902	0.0155535480007529	0.000618529506027699
1258	109.879524230957	-19.6801338195801	-6.23991060256958	-0.0100957229733467	0.00678734155371785	-0.00652430532500148	-0.00814767740666866
1259	109.879524230957	-19.6801338195801	-6.30484533309937	0.0149041991680861	0.00256657530553639	0.000618529506027699	-0.000680167751852423
1260	109.230178833008	-19.6801338195801	-5.52562713623047	-0.00132951640989631	0.00418994715437293	-0.00847235135734081	0.00289124972186983
1261	109.879524230957	-20.0048084259033	-5.85030126571655	-3.08191010844894e-05	0.00289124972186983	-0.00912170019000769	0.00126787810586393
1262	106.632781982422	-18.7061100006104	-5.9152364730835	0.0197743140161037	0.00646266713738441	-0.00717365415766835	0.00678734155371785
1263	108.580833435059	-20.0048084259033	-5.72043180465698	-0.0185372550040483	0.0145795252174139	-0.0282774847000837	-3.08191010844894e-05
1264	108.580833435059	-19.6801338195801	-5.59056186676025	0.0200989879667759	0.0360080301761627	-0.0354203209280968	0.0162028968334198
1265	107.282135009766	-19.0307846069336	-5.46069240570068	-0.00749832857400179	0.0272418223321438	-0.0266541130840778	0.0265924744307995
1266	108.580833435059	-19.6801338195801	-5.46069240570068	-0.00522560812532902	0.0236704051494598	-0.0195112787187099	0.0178262684494257
1267	107.282135009766	-19.0307846069336	-5.6554970741272	-0.000680167751852423	0.013930176384747	-0.0247060675173998	0.0152288740500808
1268	109.879524230957	-20.6541557312012	-6.17497587203979	0.000293855206109583	0.0155535480007529	-0.0120437685400248	0.00516396993771195
1269	108.580833435059	-19.6801338195801	-6.17497587203979	-0.00132951640989631	0.00613799272105098	-0.0139918150380254	0.00938473641872406
1270	109.879524230957	-20.6541557312012	-6.43471527099609	-0.00100484199356288	0.00289124972186983	-0.0143164889886975	0.00289124972186983
1271	108.580833435059	-20.6541557312012	-5.78536653518677	-0.00457625929266214	-0.00295288790948689	-0.00360223650932312	0.00776136433705688
1272	109.230178833008	-20.9788303375244	-5.33082246780396	0.00191722682211548	-0.00749832857400179	0.00354059832170606	-0.0026282137259841
1273	108.580833435059	-20.9788303375244	-5.52562713623047	0.00548864435404539	-0.00587495695799589	0.00386527273803949	0.000618529506027699
1274	109.879524230957	-20.0048084259033	-5.85030126571655	0.00289124972186983	-0.0445111989974976	0.0113327819854021	-0.0169138833880424
1275	109.230178833008	-18.7061100006104	-6.43471527099609	0.00548864435404539	-0.0308748781681061	0.00906006153672934	-0.0113944197073579
1276	107.931480407715	-19.3554592132568	-6.30484533309937	0.00126787810586393	-0.017887907102704	0.0158782228827477	-0.0146411629393697
1277	107.282135009766	-19.3554592132568	-6.11004114151001	-3.08191010844894e-05	-0.0146411629393697	0.012956153601408	-0.0169138833880424
1278	107.931480407715	-19.6801338195801	-5.20095300674438	0.00711201597005129	-0.00619963090866804	0.0175015944987535	-0.00652430532500148
1279	107.931480407715	-19.3554592132568	-5.3957576751709	-0.00392691092565656	-0.0117190945893526	0.00970941036939621	-0.00522560812532902
1280	105.983436584473	-18.3814373016357	-5.78536653518677	-3.08191010844894e-05	-0.0133424662053585	0.00646266713738441	-0.00879702530801296
1281	104.68473815918	-18.0567626953125	-5.9152364730835	-0.00295288790948689	-0.00749832857400179	-0.00100484199356288	-3.08191010844894e-05
1282	104.03539276123	-18.7061100006104	-5.6554970741272	-0.00522560812532902	0.0136055024340749	0.01100810803473	0.00191722682211548
1283	104.68473815918	-18.7061100006104	-5.85030126571655	0.00548864435404539	0.012956153601408	-0.0026282137259841	0.0142548503354192
1284	105.334083557129	-18.3814373016357	-5.59056186676025	-0.00684897974133492	0.0282158460468054	-0.0195112787187099	0.0168522447347641
1285	107.282135009766	-19.6801338195801	-5.07108306884766	0.000618529506027699	0.0269171483814716	-0.0240567177534103	0.0210730116814375
1286	107.282135009766	-18.7061100006104	-5.98017120361328	-0.00295288790948689	0.0249691028147936	-0.0100957229733467	0.011982130818069
1287	107.931480407715	-18.3814373016357	-6.36978054046631	-0.00197886489331722	0.020423661917448	-0.00165419070981443	0.0226963832974434
1288	107.931480407715	-19.0307846069336	-5.52562713623047	0.0132808275520802	0.013930176384747	-0.00425158534198999	0.00386527273803949
1289	109.230178833008	-20.0048084259033	-5.6554970741272	0.00970941036939621	0.00289124972186983	0.000293855206109583	0.00808603875339031
1290	108.580833435059	-19.0307846069336	-5.52562713623047	0.00906006153672934	0.00418994715437293	-0.00490093370899558	0.00841071270406246
1291	109.879524230957	-19.6801338195801	-5.72043180465698	0.00418994715437293	0.000943203864153475	-0.00132951640989631	0.00289124972186983
1292	106.632781982422	-18.0567626953125	-5.9152364730835	-0.00197886489331722	0.00321592413820326	-0.00392691092565656	-0.00392691092565656
1293	108.580833435059	-18.0567626953125	-5.98017120361328	0.0162028968334198	-0.00295288790948689	0.0022419011220336	-0.00814767740666866
1294	108.580833435059	-18.3814373016357	-6.17497587203979	0.0106834331527352	-0.0286021586507559	0.00970941036939621	-0.0204853005707264
1295	108.580833435059	-19.3554592132568	-6.30484533309937	0.0207483377307653	-0.0211346503347158	0.011982130818069	-0.0143164889886975
1296	110.528877258301	-18.3814373016357	-6.49965000152588	0.0116574559360743	-0.0139918150380254	0.00516396993771195	-0.00879702530801296
1297	108.580833435059	-18.0567626953125	-5.85030126571655	0.011982130818069	-0.00717365415766835	0.000943203864153475	-0.00912170019000769
1298	107.931480407715	-19.3554592132568	-6.11004114151001	0.0175015944987535	-0.00847235135734081	-0.00295288790948689	-0.00619963090866804
1299	108.580833435059	-19.6801338195801	-5.85030126571655	0.011982130818069	-0.00360223650932312	0.000618529506027699	-0.00100484199356288
1300	109.879524230957	-19.3554592132568	-5.72043180465698	0.0191249661147594	-0.00555028254166245	0.00321592413820326	0.00548864435404539
1301	107.282135009766	-18.0567626953125	-5.6554970741272	0.00970941036939621	0.00483929552137852	0.00256657530553639	-0.00295288790948689
1302	107.931480407715	-18.3814373016357	-5.85030126571655	-0.000355493422830477	0.00678734155371785	-0.00392691092565656	0.00613799272105098
1303	108.580833435059	-17.0827388763428	-5.6554970741272	-0.00165419070981443	0.0171769186854362	-0.0152905117720366	0.0178262684494257
1304	108.580833435059	-18.7061100006104	-5.52562713623047	-0.0110697457566857	0.0298392176628113	-0.0318489037454128	0.0230210572481155
1305	108.580833435059	-19.6801338195801	-5.72043180465698	-0.00749832857400179	0.0259431265294552	-0.0292515084147453	0.0210730116814375
1306	107.282135009766	-19.0307846069336	-5.9152364730835	-0.0149658378213644	0.0278911720961332	-0.023407369852066	0.0175015944987535
1307	107.931480407715	-19.0307846069336	-6.30484533309937	-0.00490093370899558	0.0149041991680861	-0.0133424662053585	0.011982130818069
1308	110.528877258301	-19.6801338195801	-5.9152364730835	0.00289124972186983	0.000618529506027699	0.00386527273803949	0.00191722682211548
1309	109.879524230957	-20.3294830322266	-5.9152364730835	-0.00555028254166245	0.00711201597005129	0.000293855206109583	0.00321592413820326
1310	108.580833435059	-19.6801338195801	-5.78536653518677	-0.00749832857400179	0.00646266713738441	-0.00944637414067984	0.000943203864153475
1311	108.580833435059	-18.7061100006104	-5.59056186676025	0.0126314787194133	0.00548864435404539	0.00451462110504508	0.0100340843200684
1312	107.282135009766	-17.7320880889893	-6.43471527099609	0.00321592413820326	0.00191722682211548	0.0142548503354192	-0.0113944197073579
1313	109.230178833008	-17.7320880889893	-5.85030126571655	0.0100340843200684	-0.0230826959013939	0.0285405199974775	-0.00132951640989631
1314	107.282135009766	-17.407413482666	-6.23991060256958	0.000943203864153475	-0.0331475995481014	0.0314625911414623	-0.0221086721867323
1315	110.528877258301	-18.3814373016357	-5.98017120361328	0.00289124972186983	-0.0402904339134693	0.0470469556748867	-0.017887907102704
1316	107.282135009766	-17.407413482666	-6.04510593414307	0.0022419011220336	-0.0315242260694504	0.0353586822748184	-0.0139918150380254
1317	107.282135009766	-17.407413482666	-6.11004114151001	0.00646266713738441	-0.0172385573387146	0.0223717093467712	-0.0165892094373703
1318	107.282135009766	-18.3814373016357	-6.23991060256958	0.00711201597005129	-0.0146411629393697	0.011982130818069	-0.00555028254166245
1319	107.282135009766	-18.7061100006104	-5.59056186676025	-0.00782300252467394	-0.00749832857400179	-3.08191010844894e-05	0.00256657530553639
1320	107.282135009766	-18.3814373016357	-5.3957576751709	-0.00457625929266214	0.00516396993771195	0.000943203864153475	0.000943203864153475
1321	105.334083557129	-18.7061100006104	-5.98017120361328	-0.0172385573387146	0.00354059832170606	-0.00360223650932312	0.00159255252219737
1322	105.983436584473	-18.0567626953125	-5.98017120361328	0.000293855206109583	0.000618529506027699	0.00289124972186983	-3.08191010844894e-05
1323	106.632781982422	-17.7320880889893	-5.59056186676025	-0.0110697457566857	0.01847561635077	-0.0117190945893526	0.00841071270406246
1324	107.931480407715	-18.0567626953125	-6.36978054046631	-0.00652430532500148	0.0288651939481497	-0.0263294391334057	0.0175015944987535
1325	108.580833435059	-18.3814373016357	-6.11004114151001	-0.000355493422830477	0.031137915328145	-0.0211346503347158	0.025618452578783
1326	108.580833435059	-17.407413482666	-5.85030126571655	-0.00295288790948689	0.0197743140161037	-0.0169138833880424	0.0158782228827477
1327	107.282135009766	-18.3814373016357	-5.59056186676025	-0.0126931173726916	0.0194496400654316	-0.00392691092565656	0.00711201597005129
1328	110.528877258301	-19.0307846069336	-5.9152364730835	-0.00197886489331722	0.0123068047687411	-0.00490093370899558	0.00354059832170606
1329	108.580833435059	-18.3814373016357	-6.04510593414307	-0.00392691092565656	0.0165275707840919	-0.00360223650932312	0.00581331877037883
1330	109.230178833008	-18.7061100006104	-6.43471527099609	-0.000355493422830477	0.0103587592020631	0.0022419011220336	-0.00425158534198999
1331	108.580833435059	-18.3814373016357	-5.98017120361328	-0.00360223650932312	0.00841071270406246	-0.00100484199356288	0.0022419011220336
1332	107.931480407715	-18.0567626953125	-5.9152364730835	-0.0104203969240189	0.0152288740500808	-0.00912170019000769	-0.00230353930965066
1333	107.931480407715	-18.3814373016357	-5.85030126571655	-3.08191010844894e-05	0.00354059832170606	-0.00165419070981443	-0.00522560812532902
1334	106.632781982422	-18.0567626953125	-5.78536653518677	0.0158782228827477	-0.0256800893694162	0.0116574559360743	-0.0237320438027382
1335	109.230178833008	-18.3814373016357	-5.46069240570068	0.0136055024340749	-0.0172385573387146	0.0113327819854021	-0.0162645354866982
1336	107.282135009766	-17.407413482666	-5.78536653518677	0.00841071270406246	-0.0120437685400248	0.0106834331527352	-0.0107450718060136
1337	109.879524230957	-19.0307846069336	-5.6554970741272	0.00743668992072344	-0.00587495695799589	0.00548864435404539	-0.0110697457566857
1338	108.580833435059	-18.7061100006104	-5.72043180465698	0.00808603875339031	-0.00295288790948689	0.00159255252219737	-0.00684897974133492
1339	109.879524230957	-18.7061100006104	-5.52562713623047	0.00321592413820326	-0.00847235135734081	-0.00522560812532902	0.0022419011220336
1340	108.580833435059	-19.0307846069336	-5.59056186676025	0.00970941036939621	-0.00619963090866804	0.00386527273803949	-0.00100484199356288
1341	109.230178833008	-19.3554592132568	-5.3957576751709	-0.00879702530801296	-0.0299008563160896	-0.000680167751852423	-3.08191010844894e-05
1342	107.931480407715	-18.7061100006104	-5.52562713623047	-0.0208099745213985	-0.0107450718060136	0.00743668992072344	-0.00132951640989631
1343	107.931480407715	-19.3554592132568	-5.98017120361328	0.00191722682211548	0.00386527273803949	-0.0175632312893867	0.00321592413820326
1344	107.282135009766	-19.0307846069336	-5.98017120361328	-0.0104203969240189	0.0113327819854021	-0.0412644557654858	-0.00360223650932312
1345	108.580833435059	-19.6801338195801	-5.59056186676025	-0.0146411629393697	0.00808603875339031	-0.0286021586507559	0.013930176384747
1346	107.282135009766	-18.3814373016357	-5.85030126571655	-0.00912170019000769	0.0152288740500808	-0.0185372550040483	0.00191722682211548
1347	108.580833435059	-19.0307846069336	-5.33082246780396	-0.00100484199356288	0.00548864435404539	-0.023407369852066	0.00191722682211548
1348	107.931480407715	-19.0307846069336	-5.3957576751709	-0.00717365415766835	0.00808603875339031	-0.00327756232582033	-0.00490093370899558
1349	108.580833435059	-18.0567626953125	-5.85030126571655	0.00646266713738441	0.00159255252219737	-0.00197886489331722	-0.00522560812532902
1350	106.632781982422	-17.7320880889893	-5.98017120361328	-0.00847235135734081	-3.08191010844894e-05	0.00451462110504508	-0.00457625929266214
1351	107.931480407715	-19.0307846069336	-5.9152364730835	0.00743668992072344	0.0022419011220336	0.00581331877037883	-0.00425158534198999
1352	108.580833435059	-19.3554592132568	-5.52562713623047	-0.00619963090866804	0.0022419011220336	0.00451462110504508	-0.00749832857400179
1353	106.632781982422	-19.3554592132568	-5.46069240570068	0.0165275707840919	0.00256657530553639	0.0152288740500808	-0.0133424662053585
1354	107.282135009766	-18.3814373016357	-5.59056186676025	-3.08191010844894e-05	-0.0315242260694504	0.0213976856321096	-0.0237320438027382
1355	106.632781982422	-19.0307846069336	-5.72043180465698	0.00873538758605719	-0.0247060675173998	0.0213976856321096	-0.0221086721867323
1356	106.632781982422	-19.3554592132568	-5.98017120361328	-0.00717365415766835	-0.0185372550040483	0.0233457311987877	-0.0100957229733467
1357	105.983436584473	-18.3814373016357	-6.43471527099609	-0.00295288790948689	-0.00977104809135199	0.0106834331527352	-0.0126931173726916
1358	107.931480407715	-18.7061100006104	-6.23991060256958	0.0126314787194133	0.00613799272105098	-0.00100484199356288	-0.00717365415766835
1359	107.931480407715	-17.7320880889893	-5.72043180465698	0.00711201597005129	0.00289124972186983	-0.000355493422830477	-3.08191010844894e-05
1360	107.282135009766	-18.0567626953125	-5.9152364730835	0.00289124972186983	-0.00132951640989631	-0.00295288790948689	0.00159255252219737
1361	106.632781982422	-18.3814373016357	-5.85030126571655	0.012956153601408	0.00451462110504508	0.000618529506027699	-0.00327756232582033
1362	109.879524230957	-19.3554592132568	-6.30484533309937	-0.00165419070981443	0.00418994715437293	-3.08191010844894e-05	0.000293855206109583
1363	107.282135009766	-19.0307846069336	-5.72043180465698	0.00354059832170606	0.012956153601408	-0.0139918150380254	0.00191722682211548
1364	107.282135009766	-18.0567626953125	-6.43471527099609	-0.00879702530801296	0.0252937767654657	-0.0260047651827335	0.00483929552137852
1365	109.879524230957	-19.6801338195801	-6.49965000152588	-0.00912170019000769	0.0272418223321438	-0.0350956469774246	0.0165275707840919
1366	107.931480407715	-18.0567626953125	-5.78536653518677	-0.00295288790948689	0.0181509424000978	-0.0256800893694162	0.00906006153672934
1367	111.17822265625	-19.3554592132568	-5.6554970741272	-0.00684897974133492	0.0145795252174139	-0.0136671401560307	0.0022419011220336
1368	108.580833435059	-18.7061100006104	-6.23991060256958	-0.00392691092565656	0.00970941036939621	-0.00230353930965066	-0.00100484199356288
1369	108.580833435059	-18.0567626953125	-6.04510593414307	0.00191722682211548	0.00678734155371785	-0.0100957229733467	0.00386527273803949
1370	106.632781982422	-17.407413482666	-5.78536653518677	-0.00490093370899558	0.00613799272105098	-0.00360223650932312	-0.00587495695799589
1371	107.931480407715	-18.0567626953125	-5.78536653518677	0.0171769186854362	0.012956153601408	-0.00165419070981443	-0.000355493422830477
1372	109.879524230957	-19.0307846069336	-5.20095300674438	0.00386527273803949	0.00354059832170606	0.00581331877037883	-0.00522560812532902
1373	109.879524230957	-19.0307846069336	-5.13601779937744	0.0168522447347641	0.012956153601408	0.00256657530553639	-0.0139918150380254
1374	106.632781982422	-18.0567626953125	-5.98017120361328	0.0200989879667759	-0.0299008563160896	0.0262678004801273	-0.0188619289547205
1375	109.230178833008	-20.0048084259033	-6.11004114151001	0.00970941036939621	-0.023407369852066	0.013930176384747	-0.0227580219507217
1376	107.282135009766	-18.7061100006104	-5.85030126571655	0.00386527273803949	-0.0201606266200542	0.0213976856321096	-0.0165892094373703
1377	107.931480407715	-19.3554592132568	-5.59056186676025	0.00386527273803949	-0.0217839982360601	0.00289124972186983	-0.0143164889886975
1378	108.580833435059	-20.3294830322266	-5.98017120361328	0.00256657530553639	-0.00652430532500148	-0.00132951640989631	-0.00555028254166245
1379	109.879524230957	-20.6541557312012	-5.78536653518677	-0.0191866029053926	-0.00652430532500148	-0.00522560812532902	0.00808603875339031
1380	108.580833435059	-20.0048084259033	-6.04510593414307	-0.00197886489331722	-0.0110697457566857	-0.00392691092565656	-0.00100484199356288
1381	107.282135009766	-19.3554592132568	-6.49965000152588	-0.00782300252467394	-0.00327756232582033	0.000943203864153475	-0.000680167751852423
1382	109.230178833008	-19.3554592132568	-6.49965000152588	0.0103587592020631	0.00386527273803949	-0.00327756232582033	-0.000680167751852423
1383	109.230178833008	-19.6801338195801	-6.11004114151001	0.00906006153672934	0.00256657530553639	-0.00619963090866804	0.00354059832170606
1384	109.879524230957	-19.3554592132568	-6.11004114151001	-0.00782300252467394	0.020423661917448	-0.0286021586507559	0.0100340843200684
1385	107.282135009766	-17.7320880889893	-6.23991060256958	0.0175015944987535	0.0149041991680861	-0.0230826959013939	0.0200989879667759
1386	108.580833435059	-19.0307846069336	-5.85030126571655	-0.017887907102704	0.0171769186854362	-0.0100957229733467	0.011982130818069
1387	107.931480407715	-18.0567626953125	-5.98017120361328	-0.0126931173726916	0.0106834331527352	-0.0100957229733467	0.00613799272105098
1388	106.632781982422	-18.3814373016357	-5.98017120361328	0.000293855206109583	0.0103587592020631	-3.08191010844894e-05	0.00776136433705688
1389	105.983436584473	-18.0567626953125	-5.85030126571655	0.00678734155371785	0.00938473641872406	-0.00684897974133492	0.00581331877037883
1390	105.983436584473	-18.3814373016357	-5.72043180465698	-0.0156151866540313	-0.00230353930965066	0.000943203864153475	0.00581331877037883
1391	105.334083557129	-18.0567626953125	-5.85030126571655	0.00126787810586393	0.00678734155371785	0.00386527273803949	-0.00197886489331722
1392	104.03539276123	-18.3814373016357	-5.52562713623047	0.0145795252174139	0.00516396993771195	-0.000355493422830477	-0.000355493422830477
1393	106.632781982422	-19.0307846069336	-5.85030126571655	-0.00165419070981443	-0.000355493422830477	0.00548864435404539	0.00516396993771195
1394	105.334083557129	-18.3814373016357	-5.98017120361328	0.00906006153672934	-0.0165892094373703	0.0123068047687411	-0.00749832857400179
1395	108.580833435059	-18.3814373016357	-5.9152364730835	0.00906006153672934	-0.0204853005707264	0.0149041991680861	-0.00944637414067984
1396	105.983436584473	-18.3814373016357	-5.78536653518677	0.00613799272105098	-0.0130177913233638	0.00711201597005129	-0.00879702530801296
1397	107.931480407715	-19.3554592132568	-5.46069240570068	0.00386527273803949	-0.00490093370899558	0.00354059832170606	-0.000355493422830477
1398	109.879524230957	-19.0307846069336	-5.78536653518677	0.00289124972186983	0.0171769186854362	0.00906006153672934	0.00321592413820326
1399	109.879524230957	-19.0307846069336	-5.98017120361328	0.0116574559360743	-0.000680167751852423	-0.0120437685400248	0.0103587592020631
1400	108.580833435059	-18.7061100006104	-6.30484533309937	-0.0130177913233638	-3.08191010844894e-05	0.000943203864153475	0.0022419011220336
1401	107.931480407715	-18.7061100006104	-6.30484533309937	-0.000355493422830477	0.00646266713738441	-0.00749832857400179	0.00970941036939621
1402	107.282135009766	-17.407413482666	-5.98017120361328	-0.00749832857400179	0.00906006153672934	-0.000680167751852423	-0.000355493422830477
1403	107.931480407715	-19.3554592132568	-5.9152364730835	-0.00619963090866804	-3.08191010844894e-05	-0.0152905117720366	0.00548864435404539
1404	109.879524230957	-19.0307846069336	-5.72043180465698	-0.0143164889886975	0.0217223595827818	-0.0217839982360601	0.0246444288641214
1405	108.580833435059	-18.3814373016357	-5.6554970741272	-0.00912170019000769	0.0207483377307653	-0.0305502042174339	0.0168522447347641
1406	109.879524230957	-18.7061100006104	-5.78536653518677	-0.0113944197073579	0.0194496400654316	-0.0188619289547205	0.00516396993771195
1407	107.931480407715	-18.0567626953125	-5.9152364730835	-0.0126931173726916	0.0162028968334198	-0.0146411629393697	0.0181509424000978
1408	108.580833435059	-18.3814373016357	-5.78536653518677	-0.00457625929266214	0.00289124972186983	0.00159255252219737	-0.00197886489331722
1409	108.580833435059	-19.0307846069336	-6.11004114151001	0.00451462110504508	0.0022419011220336	0.00743668992072344	0.000943203864153475
1410	109.230178833008	-19.6801338195801	-5.46069240570068	-0.00944637414067984	-0.00132951640989631	0.00289124972186983	0.00516396993771195
1411	107.282135009766	-18.7061100006104	-5.3957576751709	0.0175015944987535	0.00418994715437293	0.012956153601408	0.00548864435404539
1412	108.580833435059	-18.3814373016357	-5.6554970741272	-0.000680167751852423	-0.00392691092565656	0.00808603875339031	-0.00684897974133492
1413	107.931480407715	-18.7061100006104	-6.04510593414307	0.0113327819854021	-0.0266541130840778	0.0178262684494257	-0.00555028254166245
1414	109.230178833008	-20.3294830322266	-6.17497587203979	0.0152288740500808	-0.0341216214001179	0.0262678004801273	-0.0123684434220195
1415	106.632781982422	-18.7061100006104	-6.30484533309937	0.0152288740500808	-0.03444629535079	0.0197743140161037	-0.021459324285388
1416	107.931480407715	-20.0048084259033	-5.85030126571655	0.0145795252174139	-0.0211346503347158	0.0200989879667759	-0.0143164889886975
1417	109.230178833008	-19.3554592132568	-6.04510593414307	0.0142548503354192	-0.0175632312893867	0.00841071270406246	-0.0165892094373703
1418	108.580833435059	-18.7061100006104	-5.26588773727417	0.012956153601408	-0.00912170019000769	0.00646266713738441	-0.0143164889886975
1419	109.230178833008	-19.0307846069336	-5.9152364730835	0.0165275707840919	-0.0159398596733809	-0.00425158534198999	-0.00717365415766835
1420	109.230178833008	-18.7061100006104	-5.78536653518677	0.0100340843200684	-0.00230353930965066	-0.00295288790948689	-0.00165419070981443
1421	109.879524230957	-19.0307846069336	-5.6554970741272	0.0152288740500808	0.000293855206109583	-0.00944637414067984	-0.000680167751852423
1422	107.282135009766	-17.407413482666	-5.6554970741272	-0.00100484199356288	0.0136055024340749	-0.0136671401560307	-0.00295288790948689
1423	107.931480407715	-18.0567626953125	-5.6554970741272	-0.0172385573387146	0.0194496400654316	-0.0253554154187441	0.00451462110504508
1424	107.282135009766	-17.407413482666	-5.52562713623047	-0.0143164889886975	0.0415274947881699	-0.038017712533474	0.00938473641872406
1425	106.632781982422	-18.7061100006104	-5.59056186676025	-0.0169138833880424	0.0243197549134493	-0.0412644557654858	0.0249691028147936
1426	107.282135009766	-17.407413482666	-6.36978054046631	-0.0107450718060136	0.0246444288641214	-0.0250307414680719	0.0132808275520802
1427	105.334083557129	-17.0827388763428	-6.30484533309937	-0.0169138833880424	0.0155535480007529	-0.0130177913233638	0.0178262684494257
1428	106.632781982422	-18.7061100006104	-6.04510593414307	-0.00555028254166245	0.00678734155371785	-0.00457625929266214	0.000293855206109583
1429	106.632781982422	-18.3814373016357	-5.9152364730835	-0.0126931173726916	-0.00165419070981443	-0.00230353930965066	0.0126314787194133
1430	107.282135009766	-18.7061100006104	-5.85030126571655	0.00776136433705688	0.00256657530553639	0.00191722682211548	0.0022419011220336
1431	108.580833435059	-18.7061100006104	-5.78536653518677	-0.0104203969240189	0.00321592413820326	0.0126314787194133	0.00970941036939621
1432	108.580833435059	-18.3814373016357	-5.78536653518677	0.00873538758605719	-0.00230353930965066	0.00841071270406246	-0.00230353930965066
1433	107.282135009766	-17.407413482666	-5.9152364730835	0.00613799272105098	-0.00717365415766835	0.0136055024340749	0.000618529506027699
1434	109.879524230957	-18.7061100006104	-5.52562713623047	0.0330859608948231	-0.0350956469774246	0.0252937767654657	-0.0133424662053585
1435	106.632781982422	-17.407413482666	-5.85030126571655	0.020423661917448	-0.0211346503347158	0.0207483377307653	-0.0120437685400248
1436	110.528877258301	-18.7061100006104	-5.3957576751709	0.0213976856321096	-0.017887907102704	0.0123068047687411	-0.00782300252467394
1437	109.230178833008	-17.7320880889893	-5.6554970741272	0.0158782228827477	-0.00392691092565656	0.00970941036939621	-0.0100957229733467
1438	107.931480407715	-17.407413482666	-6.23991060256958	0.0022419011220336	-0.0266541130840778	-0.00360223650932312	0.00321592413820326
1439	107.931480407715	-17.407413482666	-6.17497587203979	0.00516396993771195	-0.000680167751852423	-0.0165892094373703	0.0145795252174139
1440	108.580833435059	-17.407413482666	-6.11004114151001	0.00483929552137852	0.00743668992072344	-0.0139918150380254	0.00613799272105098
1441	108.580833435059	-18.0567626953125	-6.30484533309937	0.000618529506027699	-0.00197886489331722	-0.00522560812532902	0.00776136433705688
1442	108.580833435059	-19.0307846069336	-6.11004114151001	-0.00457625929266214	-0.00100484199356288	-0.0123684434220195	0.00191722682211548
1443	106.632781982422	-17.407413482666	-5.72043180465698	0.000943203864153475	0.00678734155371785	-0.017887907102704	0.00808603875339031
1444	107.282135009766	-18.0567626953125	-6.36978054046631	-0.0230826959013939	0.029189869761467	-0.0302255302667618	0.0252937767654657
1445	108.580833435059	-18.7061100006104	-6.17497587203979	-0.017887907102704	0.0152288740500808	-0.021459324285388	0.0272418223321438
1446	107.282135009766	-17.407413482666	-6.36978054046631	-0.0117190945893526	0.0168522447347641	-0.0126931173726916	0.0217223595827818
1447	108.580833435059	-18.7061100006104	-5.59056186676025	-0.0104203969240189	0.0103587592020631	-0.00425158534198999	0.0142548503354192
1448	109.230178833008	-18.7061100006104	-5.6554970741272	-0.0113944197073579	0.000293855206109583	0.00386527273803949	0.00743668992072344
1449	109.230178833008	-19.3554592132568	-5.3957576751709	-0.00879702530801296	-0.00457625929266214	0.0113327819854021	0.0178262684494257
1450	109.230178833008	-19.6801338195801	-5.59056186676025	-0.0172385573387146	-0.00847235135734081	0.0100340843200684	-0.00912170019000769
1451	111.17822265625	-20.0048084259033	-5.59056186676025	-0.00977104809135199	-0.00749832857400179	0.00743668992072344	0.00548864435404539
1452	108.580833435059	-19.3554592132568	-6.17497587203979	-0.00587495695799589	-0.00392691092565656	0.00776136433705688	0.00711201597005129
1453	107.931480407715	-19.3554592132568	-6.17497587203979	-0.00912170019000769	-0.00912170019000769	0.00906006153672934	0.00678734155371785
1454	109.230178833008	-19.3554592132568	-6.17497587203979	-0.00814767740666866	-0.0347709693014622	0.0200989879667759	-0.00977104809135199
1455	108.580833435059	-19.6801338195801	-5.9152364730835	-0.0123684434220195	-0.0253554154187441	0.012956153601408	-0.0123684434220195
1456	109.230178833008	-18.7061100006104	-5.9152364730835	-0.00879702530801296	-0.0126931173726916	0.0155535480007529	-0.0139918150380254
1457	107.931480407715	-18.0567626953125	-5.78536653518677	-0.00522560812532902	-0.0143164889886975	0.00191722682211548	-0.00555028254166245
1458	106.632781982422	-17.407413482666	-6.04510593414307	-0.0107450718060136	0.0100340843200684	-0.00197886489331722	-0.00490093370899558
1459	106.632781982422	-17.7320880889893	-5.85030126571655	-0.00814767740666866	0.00613799272105098	-0.00197886489331722	0.0123068047687411
1460	106.632781982422	-17.407413482666	-5.85030126571655	-0.00555028254166245	0.00289124972186983	-0.00587495695799589	0.000293855206109583
1461	106.632781982422	-18.3814373016357	-6.17497587203979	-0.00749832857400179	0.00970941036939621	-0.00230353930965066	0.00938473641872406
1462	108.580833435059	-19.0307846069336	-5.26588773727417	-0.00912170019000769	0.0123068047687411	-0.0133424662053585	0.000618529506027699
1463	104.68473815918	-17.407413482666	-5.9152364730835	-0.0136671401560307	0.0217223595827818	-0.0136671401560307	0.00581331877037883
1464	105.334083557129	-18.0567626953125	-5.9152364730835	-0.00944637414067984	0.0382807515561581	-0.0367190167307854	0.0181509424000978
1465	106.632781982422	-19.0307846069336	-6.23991060256958	-0.0149658378213644	0.0330859608948231	-0.0305502042174339	0.0200989879667759
1466	105.983436584473	-17.7320880889893	-6.36978054046631	-0.00879702530801296	0.0236704051494598	-0.0227580219507217	0.0272418223321438
1467	107.282135009766	-18.3814373016357	-5.46069240570068	-0.00847235135734081	0.0171769186854362	-0.00327756232582033	0.0100340843200684
1468	108.580833435059	-18.7061100006104	-5.72043180465698	-0.00327756232582033	0.0103587592020631	-0.00392691092565656	0.0165275707840919
1469	107.931480407715	-17.407413482666	-6.43471527099609	0.000943203864153475	0.00386527273803949	0.00354059832170606	-0.00132951640989631
1470	107.282135009766	-17.7320880889893	-6.30484533309937	-0.000355493422830477	0.00321592413820326	0.00646266713738441	0.0106834331527352
1471	109.230178833008	-18.3814373016357	-6.49965000152588	-0.00457625929266214	0.00289124972186983	0.0106834331527352	-0.0136671401560307
1472	109.879524230957	-18.7061100006104	-5.59056186676025	0.0243197549134493	0.00938473641872406	0.011982130818069	0.00418994715437293
1473	109.230178833008	-18.7061100006104	-5.6554970741272	0.0194496400654316	-0.00457625929266214	0.00938473641872406	-0.00977104809135199
1474	107.931480407715	-18.0567626953125	-6.17497587203979	0.0220470335334539	-0.0276281367987394	0.0210730116814375	-0.0113944197073579
1475	109.879524230957	-19.3554592132568	-6.17497587203979	0.0188002903014421	-0.0152905117720366	0.0136055024340749	-0.0110697457566857
1476	108.580833435059	-18.3814373016357	-6.69445466995239	0.0162028968334198	-0.0211346503347158	0.0175015944987535	-0.0143164889886975
1477	107.282135009766	-18.7061100006104	-6.11004114151001	0.0288651939481497	0.00451462110504508	-0.000355493422830477	-0.00847235135734081
1478	107.931480407715	-17.407413482666	-6.04510593414307	0.0230210572481155	0.00289124972186983	-0.0162645354866982	-0.00944637414067984
1479	109.230178833008	-18.0567626953125	-5.72043180465698	0.0223717093467712	0.00451462110504508	-0.0243813935667276	-0.00425158534198999
1480	107.931480407715	-18.0567626953125	-5.72043180465698	0.0145795252174139	0.00743668992072344	-0.0195112787187099	-0.00814767740666866
1481	108.580833435059	-18.7061100006104	-6.17497587203979	0.0194496400654316	0.00126787810586393	-0.0117190945893526	-0.00132951640989631
1482	108.580833435059	-18.0567626953125	-6.36978054046631	0.020423661917448	0.00159255252219737	-0.0113944197073579	-0.0110697457566857
1483	108.580833435059	-19.3554592132568	-5.78536653518677	0.0191249661147594	0.0103587592020631	-0.0208099745213985	-0.00425158534198999
1484	107.931480407715	-19.0307846069336	-5.6554970741272	0.0230210572481155	0.0188002903014421	-0.0273034609854221	0.00321592413820326
1485	108.580833435059	-18.7061100006104	-5.72043180465698	0.0162028968334198	0.0200989879667759	-0.0328229255974293	0.00451462110504508
1486	107.282135009766	-19.6801338195801	-5.52562713623047	0.012956153601408	0.00678734155371785	-0.0247060675173998	-0.000355493422830477
1487	109.230178833008	-20.3294830322266	-5.72043180465698	-0.0117190945893526	0.00418994715437293	-0.00847235135734081	-0.00100484199356288
1488	107.282135009766	-19.6801338195801	-6.11004114151001	-3.08191010844894e-05	-0.00490093370899558	-0.00912170019000769	-0.0120437685400248
1489	107.931480407715	-19.3554592132568	-6.30484533309937	-0.0026282137259841	-0.00230353930965066	-0.00555028254166245	-0.00295288790948689
1490	107.931480407715	-19.0307846069336	-6.43471527099609	0.00354059832170606	-0.0107450718060136	-0.0104203969240189	-0.00327756232582033
1491	107.282135009766	-18.7061100006104	-6.30484533309937	-0.00814767740666866	-0.00100484199356288	-0.000680167751852423	-0.00295288790948689
1492	109.230178833008	-19.3554592132568	-5.72043180465698	0.00678734155371785	0.00321592413820326	-0.00230353930965066	-0.00327756232582033
1493	109.230178833008	-19.0307846069336	-5.52562713623047	-0.00619963090866804	-0.000680167751852423	0.00548864435404539	-0.0107450718060136
1494	108.580833435059	-18.0567626953125	-5.52562713623047	0.0168522447347641	-0.0188619289547205	0.0246444288641214	-0.0139918150380254
1495	109.230178833008	-18.7061100006104	-5.98017120361328	0.00873538758605719	-0.0208099745213985	0.0165275707840919	-0.0165892094373703
1496	105.983436584473	-18.3814373016357	-5.85030126571655	0.000943203864153475	-0.00717365415766835	0.0262678004801273	-0.00847235135734081
1497	105.334083557129	-17.7320880889893	-5.78536653518677	0.000293855206109583	0.00743668992072344	0.0243197549134493	-0.00587495695799589
1498	104.68473815918	-19.3554592132568	-5.59056186676025	0.00646266713738441	0.00386527273803949	0.0142548503354192	0.0022419011220336
1499	105.983436584473	-19.3554592132568	-5.46069240570068	-0.00392691092565656	0.00159255252219737	0.0100340843200684	-0.00522560812532902
1500	105.334083557129	-19.3554592132568	-5.13601779937744	0.00354059832170606	0.00256657530553639	0.000618529506027699	0.00711201597005129
1501	105.983436584473	-18.3814373016357	-5.9152364730835	0.00321592413820326	0.00711201597005129	0.00938473641872406	0.00321592413820326
1502	105.983436584473	-18.3814373016357	-5.85030126571655	0.0252937767654657	0.00581331877037883	-0.000355493422830477	0.0100340843200684
1503	109.879524230957	-19.6801338195801	-5.78536653518677	-0.0133424662053585	0.0175015944987535	-0.00912170019000769	0.0123068047687411
1504	109.230178833008	-19.0307846069336	-6.36978054046631	-0.017887907102704	0.0340599827468395	-0.0282774847000837	0.0269171483814716
1505	108.580833435059	-17.7320880889893	-6.30484533309937	-0.00782300252467394	0.0288651939481497	-0.0195112787187099	0.0314625911414623
1506	108.580833435059	-18.7061100006104	-5.33082246780396	-0.0195112787187099	0.0181509424000978	-0.0126931173726916	0.01847561635077
1507	108.580833435059	-18.0567626953125	-5.85030126571655	-0.00879702530801296	0.0158782228827477	-0.0130177913233638	0.0136055024340749
1508	107.282135009766	-17.407413482666	-6.11004114151001	-0.00132951640989631	0.00191722682211548	-0.0120437685400248	-0.00392691092565656
1509	108.580833435059	-18.0567626953125	-6.11004114151001	-0.00230353930965066	-0.000355493422830477	-0.00944637414067984	0.00970941036939621
1510	107.282135009766	-17.407413482666	-6.49965000152588	-0.00100484199356288	0.00354059832170606	-0.00782300252467394	0.0178262684494257
1511	106.632781982422	-18.3814373016357	-5.98017120361328	-0.00197886489331722	-0.00197886489331722	-0.00782300252467394	-0.00230353930965066
1512	107.931480407715	-17.407413482666	-5.9152364730835	0.00191722682211548	-0.00100484199356288	0.0022419011220336	0.0022419011220336
1513	109.879524230957	-18.7061100006104	-5.46069240570068	0.0158782228827477	-0.00490093370899558	0.0106834331527352	-0.00295288790948689
1514	107.931480407715	-18.0567626953125	-5.6554970741272	0.0123068047687411	-0.0292515084147453	0.0226963832974434	-0.0175632312893867
1515	106.632781982422	-18.3814373016357	-5.85030126571655	0.00646266713738441	-0.0224333461374044	0.0171769186854362	-0.00782300252467394
1516	107.282135009766	-18.0567626953125	-5.98017120361328	0.0100340843200684	-0.0139918150380254	0.0210730116814375	-0.00749832857400179
1517	109.230178833008	-19.3554592132568	-5.52562713623047	0.00873538758605719	-0.00425158534198999	0.00483929552137852	-0.0117190945893526
1518	109.230178833008	-19.0307846069336	-5.52562713623047	0.0113327819854021	0.00354059832170606	-0.000680167751852423	-0.00360223650932312
1519	108.580833435059	-19.3554592132568	-5.9152364730835	0.00841071270406246	-0.00912170019000769	-0.00295288790948689	-0.00165419070981443
1520	110.528877258301	-20.0048084259033	-5.3957576751709	0.00970941036939621	-0.0107450718060136	-0.00522560812532902	-0.000355493422830477
1521	108.580833435059	-19.6801338195801	-6.17497587203979	0.00483929552137852	-0.00619963090866804	0.00646266713738441	-0.00912170019000769
1522	108.580833435059	-19.0307846069336	-6.43471527099609	-0.0130177913233638	-0.000680167751852423	0.00516396993771195	-0.00879702530801296
1523	109.230178833008	-19.3554592132568	-6.49965000152588	-0.00555028254166245	0.00126787810586393	-0.0133424662053585	-0.00879702530801296
1524	109.230178833008	-20.3294830322266	-6.17497587203979	-0.0123684434220195	0.0178262684494257	-0.0273034609854221	0.0155535480007529
1525	107.282135009766	-18.0567626953125	-6.17497587203979	-0.00717365415766835	0.0168522447347641	-0.0156151866540313	0.0223717093467712
1526	107.931480407715	-19.3554592132568	-5.6554970741272	-0.00555028254166245	0.0200989879667759	-0.0165892094373703	0.0188002903014421
1527	107.282135009766	-18.0567626953125	-6.04510593414307	-0.00295288790948689	0.00906006153672934	-0.00100484199356288	-0.0149658378213644
1528	107.931480407715	-18.3814373016357	-5.72043180465698	0.00126787810586393	0.00159255252219737	0.00581331877037883	-0.0100957229733467
1529	108.580833435059	-19.0307846069336	-5.6554970741272	-0.00327756232582033	0.00451462110504508	0.00451462110504508	-0.00879702530801296
1530	109.230178833008	-19.0307846069336	-5.59056186676025	-0.000680167751852423	-0.00360223650932312	0.00191722682211548	-0.00425158534198999
1531	108.580833435059	-19.0307846069336	-5.46069240570068	-0.00295288790948689	-3.08191010844894e-05	0.00418994715437293	0.000293855206109583
1532	105.983436584473	-17.407413482666	-5.3957576751709	0.00289124972186983	0.0022419011220336	-0.00425158534198999	-0.0130177913233638
1533	105.983436584473	-17.7320880889893	-5.98017120361328	0.0022419011220336	-0.00490093370899558	0.00126787810586393	-0.0123684434220195
1534	106.632781982422	-18.7061100006104	-5.72043180465698	0.0158782228827477	-0.0292515084147453	0.0213976856321096	-0.0217839982360601
1535	105.983436584473	-18.0567626953125	-5.78536653518677	0.00548864435404539	-0.0204853005707264	0.011982130818069	-0.0152905117720366
1536	105.983436584473	-18.3814373016357	-5.72043180465698	0.00354059832170606	-0.0169138833880424	0.0200989879667759	-0.0175632312893867
1537	107.282135009766	-18.0567626953125	-5.72043180465698	0.00678734155371785	-0.00197886489331722	0.00646266713738441	-0.00327756232582033
1538	106.632781982422	-18.0567626953125	-5.59056186676025	0.00418994715437293	0.0022419011220336	0.00289124972186983	-0.000355493422830477
1539	107.931480407715	-18.3814373016357	-5.6554970741272	0.0113327819854021	-0.00392691092565656	-0.0156151866540313	0.00613799272105098
1540	108.580833435059	-17.7320880889893	-5.85030126571655	0.00938473641872406	-0.000355493422830477	-0.0110697457566857	-3.08191010844894e-05
1541	108.580833435059	-19.0307846069336	-6.04510593414307	0.00873538758605719	0.00483929552137852	-0.00944637414067984	-0.00165419070981443
1542	108.580833435059	-18.3814373016357	-6.11004114151001	0.0100340843200684	0.00483929552137852	-0.00490093370899558	-3.08191010844894e-05
1543	107.282135009766	-17.0827388763428	-5.85030126571655	-0.00782300252467394	0.0155535480007529	-0.0230826959013939	0.00289124972186983
1544	108.580833435059	-17.7320880889893	-5.72043180465698	-0.00977104809135199	0.0265924744307995	-0.0279528107494116	0.025618452578783
1545	109.230178833008	-18.7061100006104	-5.26588773727417	-0.0120437685400248	0.0282158460468054	-0.0260047651827335	0.00906006153672934
1546	109.879524230957	-18.0567626953125	-6.11004114151001	-0.0126931173726916	0.0142548503354192	-0.0230826959013939	-0.00132951640989631
1547	107.931480407715	-16.7580642700195	-6.43471527099609	-0.00327756232582033	0.0149041991680861	-0.0139918150380254	0.00548864435404539
1548	108.580833435059	-18.0567626953125	-6.30484533309937	-0.00132951640989631	0.00743668992072344	-0.00425158534198999	0.00289124972186983
1549	108.580833435059	-18.3814373016357	-6.36978054046631	-0.00879702530801296	0.00321592413820326	-0.00100484199356288	-0.00490093370899558
1550	110.528877258301	-18.0567626953125	-5.78536653518677	-0.00360223650932312	0.000943203864153475	-0.00684897974133492	-0.00230353930965066
1551	109.230178833008	-18.3814373016357	-5.3957576751709	-0.0175632312893867	0.00289124972186983	-0.00652430532500148	-0.00425158534198999
1552	107.931480407715	-18.0567626953125	-6.17497587203979	-0.00197886489331722	0.00451462110504508	-0.0100957229733467	-0.00912170019000769
1553	107.282135009766	-16.4333896636963	-6.11004114151001	0.0123068047687411	0.00808603875339031	-0.00814767740666866	-0.0172385573387146
1554	109.230178833008	-18.7061100006104	-5.72043180465698	0.0197743140161037	-0.0253554154187441	0.0175015944987535	-0.0198359526693821
1555	107.931480407715	-16.7580642700195	-5.6554970741272	0.00906006153672934	-0.00879702530801296	0.0171769186854362	-0.023407369852066
1556	108.580833435059	-18.3814373016357	-5.3957576751709	0.00906006153672934	-0.00295288790948689	0.0116574559360743	-0.0204853005707264
1557	107.282135009766	-17.407413482666	-5.72043180465698	0.0171769186854362	-0.0152905117720366	0.0226963832974434	-0.0204853005707264
1558	107.282135009766	-17.7320880889893	-5.72043180465698	0.00418994715437293	-0.00197886489331722	0.0207483377307653	-0.00425158534198999
1559	106.632781982422	-17.7320880889893	-6.43471527099609	0.00906006153672934	-0.00749832857400179	0.00548864435404539	-0.0110697457566857
1560	107.931480407715	-18.0567626953125	-6.36978054046631	0.000293855206109583	-0.00717365415766835	0.00711201597005129	0.00483929552137852
1561	108.580833435059	-18.3814373016357	-6.49965000152588	0.00613799272105098	-0.00782300252467394	0.00354059832170606	0.00191722682211548
1562	109.230178833008	-19.6801338195801	-6.04510593414307	-0.00360223650932312	-0.00587495695799589	0.00646266713738441	-0.00132951640989631
1563	108.580833435059	-18.7061100006104	-6.17497587203979	-0.00587495695799589	0.00386527273803949	-0.00100484199356288	0.0022419011220336
1564	107.931480407715	-18.0567626953125	-5.6554970741272	-0.0133424662053585	0.0188002903014421	-0.02697878703475	0.0191249661147594
1565	109.879524230957	-18.7061100006104	-5.78536653518677	-0.00879702530801296	0.0132808275520802	-0.0273034609854221	0.020423661917448
1566	107.282135009766	-17.407413482666	-5.9152364730835	-0.0123684434220195	0.0249691028147936	-0.0133424662053585	0.01847561635077
1567	109.230178833008	-18.7061100006104	-5.72043180465698	-0.0211346503347158	0.0145795252174139	-0.0152905117720366	0.0136055024340749
1568	109.879524230957	-17.7320880889893	-5.52562713623047	-0.00392691092565656	0.00711201597005129	-0.00392691092565656	-0.00132951640989631
1569	108.580833435059	-18.0567626953125	-5.72043180465698	-0.0104203969240189	0.000293855206109583	-0.00392691092565656	0.0106834331527352
1570	105.983436584473	-17.0827388763428	-5.52562713623047	-0.00522560812532902	0.0022419011220336	-0.0026282137259841	0.00386527273803949
1571	106.632781982422	-17.0827388763428	-5.85030126571655	-0.00977104809135199	0.0116574559360743	-0.00100484199356288	0.00289124972186983
1572	107.282135009766	-18.3814373016357	-5.72043180465698	-0.0159398596733809	0.00776136433705688	0.00191722682211548	-0.000680167751852423
1573	106.632781982422	-18.3814373016357	-6.17497587203979	-0.00782300252467394	-0.00197886489331722	0.0123068047687411	-0.00360223650932312
1574	105.983436584473	-18.3814373016357	-5.98017120361328	0.00678734155371785	-0.0279528107494116	0.0278911720961332	-0.0143164889886975
1575	105.334083557129	-17.407413482666	-6.17497587203979	0.00743668992072344	-0.0211346503347158	0.0249691028147936	-0.0110697457566857
1576	107.931480407715	-18.7061100006104	-5.85030126571655	-0.00879702530801296	-0.0191866029053926	0.0223717093467712	-0.00327756232582033
1577	107.931480407715	-18.3814373016357	-5.98017120361328	-0.00132951640989631	-0.0152905117720366	0.0113327819854021	-0.00652430532500148
1578	109.879524230957	-18.3814373016357	-5.59056186676025	0.0022419011220336	-0.00100484199356288	-0.00360223650932312	-0.000680167751852423
1579	108.580833435059	-17.7320880889893	-5.72043180465698	-0.00619963090866804	-0.000680167751852423	-0.00879702530801296	0.00776136433705688
1580	109.879524230957	-18.3814373016357	-5.6554970741272	0.00354059832170606	-0.00132951640989631	-0.00977104809135199	0.00289124972186983
1581	106.632781982422	-18.3814373016357	-5.98017120361328	0.00646266713738441	0.00483929552137852	-0.00100484199356288	-0.0026282137259841
1582	108.580833435059	-18.3814373016357	-5.3957576751709	-3.08191010844894e-05	0.00808603875339031	0.000293855206109583	0.00970941036939621
1583	109.230178833008	-18.0567626953125	-5.46069240570068	0.000293855206109583	0.0188002903014421	-0.0217839982360601	-3.08191010844894e-05
1584	107.282135009766	-17.7320880889893	-6.04510593414307	-0.00749832857400179	0.029189869761467	-0.0247060675173998	0.0165275707840919
1585	109.230178833008	-18.7061100006104	-6.04510593414307	-0.00425158534198999	0.0269171483814716	-0.0208099745213985	0.0152288740500808
1586	107.931480407715	-18.0567626953125	-6.11004114151001	-0.0123684434220195	0.020423661917448	-0.0188619289547205	0.00906006153672934
1587	109.230178833008	-18.7061100006104	-5.78536653518677	-0.00912170019000769	0.00613799272105098	-0.0126931173726916	0.00321592413820326
1588	109.230178833008	-18.7061100006104	-6.11004114151001	-0.00327756232582033	0.00483929552137852	-0.00360223650932312	0.00808603875339031
1589	110.528877258301	-19.0307846069336	-5.3957576751709	0.00289124972186983	-0.00295288790948689	-0.00197886489331722	-0.000680167751852423
1590	108.580833435059	-18.3814373016357	-6.43471527099609	-0.00392691092565656	-0.00587495695799589	-0.00555028254166245	0.0113327819854021
1591	109.879524230957	-18.7061100006104	-6.30484533309937	-0.00782300252467394	-0.0026282137259841	-0.00684897974133492	0.00256657530553639
1592	108.580833435059	-18.0567626953125	-6.30484533309937	0.00581331877037883	-0.00490093370899558	0.000293855206109583	-0.00555028254166245
1593	107.931480407715	-18.7061100006104	-6.11004114151001	0.0181509424000978	-0.0185372550040483	0.00191722682211548	-0.0110697457566857
1594	107.282135009766	-17.407413482666	-6.17497587203979	0.0269171483814716	-0.0273034609854221	0.0142548503354192	-0.0227580219507217
1595	108.580833435059	-19.3554592132568	-5.72043180465698	0.0262678004801273	-0.0195112787187099	0.0136055024340749	-0.0175632312893867
1596	106.632781982422	-17.7320880889893	-6.23991060256958	0.00906006153672934	-0.0211346503347158	0.011982130818069	-0.0227580219507217
1597	107.282135009766	-18.3814373016357	-5.59056186676025	0.00776136433705688	-0.0165892094373703	0.00354059832170606	-0.00912170019000769
1598	108.580833435059	-20.3294830322266	-5.6554970741272	0.0126314787194133	-0.00457625929266214	-0.00425158534198999	-0.0133424662053585
1599	108.580833435059	-19.3554592132568	-5.59056186676025	0.00581331877037883	-0.00814767740666866	-0.0123684434220195	-0.00360223650932312
1600	109.230178833008	-19.6801338195801	-5.59056186676025	0.012956153601408	-0.000680167751852423	-0.00879702530801296	-0.00457625929266214
1601	107.282135009766	-19.0307846069336	-5.3957576751709	0.00808603875339031	0.00256657530553639	-0.00619963090866804	-0.00879702530801296
1602	106.632781982422	-18.0567626953125	-5.52562713623047	-0.00230353930965066	-0.000680167751852423	-0.00879702530801296	-0.00555028254166245
1603	106.632781982422	-17.407413482666	-5.9152364730835	0.0158782228827477	0.0162028968334198	-0.0162645354866982	0.0022419011220336
1604	107.931480407715	-17.7320880889893	-5.9152364730835	-0.0143164889886975	0.0360080301761627	-0.0341216214001179	0.013930176384747
1605	107.931480407715	-18.3814373016357	-6.23991060256958	-3.08191010844894e-05	0.0226963832974434	-0.0286021586507559	0.0295145437121391
1606	106.632781982422	-17.7320880889893	-6.17497587203979	-0.00555028254166245	0.0259431265294552	-0.0146411629393697	0.0106834331527352
1607	107.931480407715	-18.7061100006104	-5.46069240570068	-0.00619963090866804	0.01100810803473	-0.00555028254166245	0.0191249661147594
1608	106.632781982422	-18.0567626953125	-5.46069240570068	0.00191722682211548	0.00256657530553639	-0.00197886489331722	0.00483929552137852
1609	104.03539276123	-17.0827388763428	-5.85030126571655	0.00938473641872406	-0.00749832857400179	-0.000355493422830477	0.00159255252219737
1610	104.03539276123	-18.0567626953125	-6.30484533309937	-0.00814767740666866	-0.00522560812532902	0.00776136433705688	0.00906006153672934
1611	104.03539276123	-17.0827388763428	-5.85030126571655	-0.00749832857400179	-0.00295288790948689	0.00873538758605719	0.000618529506027699
1612	106.632781982422	-18.7061100006104	-5.78536653518677	-0.00847235135734081	0.00126787810586393	0.00906006153672934	0.00483929552137852
1613	106.632781982422	-18.7061100006104	-5.52562713623047	0.012956153601408	-0.0195112787187099	0.0197743140161037	0.00386527273803949
1614	108.580833435059	-18.0567626953125	-5.6554970741272	0.0113327819854021	-0.032173577696085	0.0269171483814716	-0.00912170019000769
1615	107.931480407715	-19.0307846069336	-5.3957576751709	0.0239950809627771	-0.0302255302667618	0.029189869761467	-0.0149658378213644
1616	107.931480407715	-18.3814373016357	-5.72043180465698	0.00906006153672934	-0.0185372550040483	0.0191249661147594	-0.00490093370899558
1617	107.931480407715	-17.407413482666	-5.9152364730835	0.0113327819854021	-0.0136671401560307	0.0103587592020631	-0.00100484199356288
1618	106.632781982422	-17.7320880889893	-5.98017120361328	-0.000355493422830477	0.0132808275520802	0.00808603875339031	0.00548864435404539
1619	107.931480407715	-17.7320880889893	-5.85030126571655	0.00289124972186983	-0.00879702530801296	-0.0146411629393697	-0.00100484199356288
1620	105.983436584473	-16.7580642700195	-5.78536653518677	0.00906006153672934	-0.0136671401560307	0.00386527273803949	0.00906006153672934
1621	109.879524230957	-18.7061100006104	-5.3957576751709	0.00906006153672934	0.00808603875339031	0.00776136433705688	0.00386527273803949
1622	109.230178833008	-18.3814373016357	-6.49965000152588	0.00256657530553639	0.00646266713738441	0.00159255252219737	-0.00425158534198999
1623	108.580833435059	-18.7061100006104	-5.9152364730835	0.00743668992072344	0.01100810803473	-0.0162645354866982	0.00970941036939621
1624	107.282135009766	-18.7061100006104	-6.43471527099609	-0.0152905117720366	0.0230210572481155	-0.0240567177534103	0.0217223595827818
1625	108.580833435059	-17.7320880889893	-5.98017120361328	-0.0110697457566857	0.0155535480007529	-0.0185372550040483	0.0236704051494598
1626	107.282135009766	-18.3814373016357	-6.17497587203979	-0.00587495695799589	0.0200989879667759	-0.0224333461374044	0.0175015944987535
1627	109.230178833008	-18.7061100006104	-5.98017120361328	-0.0113944197073579	0.00938473641872406	-0.00197886489331722	0.0116574559360743
1628	107.931480407715	-17.7320880889893	-6.17497587203979	0.00516396993771195	0.00354059832170606	-0.00425158534198999	0.00191722682211548
1629	105.983436584473	-17.407413482666	-6.49965000152588	-0.00977104809135199	0.00289124972186983	0.00126787810586393	0.0136055024340749
1630	108.580833435059	-17.7320880889893	-5.9152364730835	-0.00587495695799589	0.00289124972186983	-0.000680167751852423	0.00159255252219737
1631	107.282135009766	-17.0827388763428	-5.9152364730835	-0.00717365415766835	0.00678734155371785	0.000943203864153475	0.00808603875339031
1632	108.580833435059	-18.7061100006104	-5.72043180465698	0.00451462110504508	-0.00132951640989631	-0.00587495695799589	0.00289124972186983
1633	108.580833435059	-18.7061100006104	-5.46069240570068	0.00808603875339031	-0.00392691092565656	0.00678734155371785	-0.0026282137259841
1634	106.632781982422	-18.0567626953125	-5.52562713623047	0.0213976856321096	-0.0354203209280968	0.0158782228827477	-0.0149658378213644
1635	107.931480407715	-19.3554592132568	-6.17497587203979	0.01100810803473	-0.0341216214001179	0.0217223595827818	-0.0146411629393697
1636	106.632781982422	-19.0307846069336	-6.36978054046631	0.00970941036939621	-0.0324982516467571	0.013930176384747	-0.0100957229733467
1637	107.282135009766	-19.0307846069336	-6.17497587203979	0.013930176384747	0.00386527273803949	0.0126314787194133	-0.017887907102704
1638	109.230178833008	-20.3294830322266	-5.9152364730835	0.0106834331527352	-0.00717365415766835	0.00646266713738441	-0.00132951640989631
1639	109.230178833008	-19.6801338195801	-5.46069240570068	-0.0120437685400248	-0.02697878703475	0.00126787810586393	-3.08191010844894e-05
1640	108.580833435059	-18.3814373016357	-5.26588773727417	0.00646266713738441	0.00289124972186983	-0.00782300252467394	-3.08191010844894e-05
1641	107.282135009766	-17.7320880889893	-5.78536653518677	-0.00717365415766835	0.00191722682211548	0.00159255252219737	-0.00230353930965066
1642	107.282135009766	-17.407413482666	-5.85030126571655	-0.00684897974133492	-0.00230353930965066	-3.08191010844894e-05	-0.00197886489331722
1643	110.528877258301	-18.3814373016357	-5.6554970741272	-0.0026282137259841	0.0171769186854362	-0.0146411629393697	0.000943203864153475
1644	108.580833435059	-18.7061100006104	-5.72043180465698	-0.0227580219507217	0.0272418223321438	-0.0370436906814575	0.0123068047687411
1645	107.931480407715	-17.407413482666	-5.72043180465698	-0.0130177913233638	0.0191249661147594	-0.0247060675173998	0.020423661917448
1646	108.580833435059	-17.7320880889893	-5.33082246780396	-0.00782300252467394	0.0207483377307653	-0.0175632312893867	0.00289124972186983
1647	107.282135009766	-18.0567626953125	-5.59056186676025	-0.0230826959013939	0.0100340843200684	-0.0156151866540313	-0.00392691092565656
1648	105.334083557129	-17.0827388763428	-6.36978054046631	-0.00782300252467394	0.00776136433705688	-0.00197886489331722	-0.00749832857400179
1649	105.334083557129	-17.0827388763428	-5.9152364730835	-0.0126931173726916	0.00711201597005129	-0.00392691092565656	0.00321592413820326
1650	103.386039733887	-17.407413482666	-5.85030126571655	-0.0175632312893867	0.00743668992072344	0.00159255252219737	-0.0113944197073579
1651	104.68473815918	-17.7320880889893	-5.59056186676025	-0.0156151866540313	0.0116574559360743	0.000293855206109583	-0.00879702530801296
1652	105.983436584473	-17.407413482666	-5.59056186676025	-0.0182125810533762	-0.000355493422830477	-0.00425158534198999	-0.0117190945893526
1653	107.931480407715	-18.3814373016357	-5.9152364730835	-0.00327756232582033	-0.00490093370899558	0.00776136433705688	-0.0149658378213644
1654	106.632781982422	-18.7061100006104	-6.11004114151001	-0.00619963090866804	-0.021459324285388	0.0200989879667759	-0.0201606266200542
1655	107.282135009766	-17.7320880889893	-6.49965000152588	-0.0133424662053585	-0.0201606266200542	0.0200989879667759	-0.0159398596733809
1656	107.931480407715	-17.7320880889893	-5.85030126571655	-0.00100484199356288	-0.0120437685400248	0.0136055024340749	-0.0143164889886975
1657	107.931480407715	-18.3814373016357	-5.59056186676025	-0.00425158534198999	0.00808603875339031	0.00711201597005129	-0.0104203969240189
1658	110.528877258301	-19.0307846069336	-5.26588773727417	0.0188002903014421	-0.000680167751852423	-0.00652430532500148	-0.00490093370899558
1659	109.230178833008	-18.3814373016357	-5.07108306884766	0.00256657530553639	0.00418994715437293	-0.00100484199356288	0.00483929552137852
1660	109.879524230957	-18.7061100006104	-5.6554970741272	0.0022419011220336	0.000943203864153475	-0.00327756232582033	-0.00100484199356288
1661	106.632781982422	-17.7320880889893	-5.98017120361328	0.00483929552137852	0.00613799272105098	-0.00360223650932312	0.0022419011220336
1662	107.931480407715	-17.7320880889893	-6.17497587203979	-0.0136671401560307	0.00970941036939621	-0.00392691092565656	0.00808603875339031
1663	109.230178833008	-18.0567626953125	-5.6554970741272	0.000293855206109583	0.0178262684494257	-0.0217839982360601	0.00516396993771195
1664	107.931480407715	-18.3814373016357	-5.72043180465698	-0.00782300252467394	0.0321119390428066	-0.0409397818148136	0.0239950809627771
1665	107.282135009766	-16.7580642700195	-5.6554970741272	-0.00360223650932312	0.0223717093467712	-0.0334722734987736	0.0106834331527352
1666	109.230178833008	-18.7061100006104	-5.20095300674438	-0.00555028254166245	0.029189869761467	-0.0260047651827335	0.0223717093467712
1667	107.931480407715	-17.407413482666	-6.56458520889282	-0.00327756232582033	0.0106834331527352	-0.0107450718060136	0.00711201597005129
1668	108.580833435059	-18.7061100006104	-5.52562713623047	0.00906006153672934	0.00776136433705688	-0.0139918150380254	0.00289124972186983
1669	109.230178833008	-19.0307846069336	-5.52562713623047	0.00354059832170606	0.00646266713738441	-0.00652430532500148	-0.00197886489331722
1670	108.580833435059	-19.0307846069336	-5.6554970741272	0.00418994715437293	0.00808603875339031	-0.00912170019000769	0.00321592413820326
1671	109.230178833008	-19.3554592132568	-5.46069240570068	0.025618452578783	0.00743668992072344	-0.000680167751852423	0.00126787810586393
1672	108.580833435059	-19.0307846069336	-5.26588773727417	0.0149041991680861	-3.08191010844894e-05	-0.00360223650932312	-0.00587495695799589
1673	107.282135009766	-19.0307846069336	-5.78536653518677	0.0265924744307995	-0.0126931173726916	0.0217223595827818	-0.00749832857400179
1674	107.282135009766	-19.3554592132568	-5.59056186676025	0.0171769186854362	-0.0350956469774246	0.0282158460468054	-0.0195112787187099
1675	109.230178833008	-20.3294830322266	-5.72043180465698	0.0210730116814375	-0.0354203209280968	0.025618452578783	-0.0182125810533762
1676	106.632781982422	-18.7061100006104	-5.85030126571655	0.0220470335334539	-0.0305502042174339	0.0239950809627771	-0.0188619289547205
1677	107.282135009766	-18.7061100006104	-5.52562713623047	0.0249691028147936	-0.0130177913233638	0.0145795252174139	-0.0169138833880424
1678	108.580833435059	-19.3554592132568	-5.26588773727417	0.012956153601408	-0.0149658378213644	0.00808603875339031	-0.00360223650932312
1679	107.282135009766	-18.3814373016357	-5.3957576751709	0.00970941036939621	0.000293855206109583	0.00126787810586393	-3.08191010844894e-05
1680	107.282135009766	-18.3814373016357	-5.9152364730835	0.00841071270406246	0.00581331877037883	-0.00555028254166245	-0.00327756232582033
1681	107.931480407715	-18.0567626953125	-5.78536653518677	0.0136055024340749	0.00418994715437293	0.00289124972186983	-0.00490093370899558
1682	107.931480407715	-18.0567626953125	-6.36978054046631	0.0022419011220336	0.00191722682211548	0.00678734155371785	-0.000680167751852423
1683	106.632781982422	-17.7320880889893	-6.30484533309937	-0.00587495695799589	0.0178262684494257	-0.00425158534198999	0.00581331877037883
1684	109.230178833008	-17.7320880889893	-6.11004114151001	-0.00977104809135199	0.0236704051494598	-0.0279528107494116	0.0165275707840919
1685	105.334083557129	-18.3814373016357	-5.72043180465698	-0.0198359526693821	0.025618452578783	-0.0117190945893526	0.0188002903014421
1686	107.282135009766	-19.3554592132568	-6.43471527099609	-0.0195112787187099	0.0200989879667759	-0.00652430532500148	0.0272418223321438
1687	105.334083557129	-17.407413482666	-5.78536653518677	-0.0191866029053926	0.00711201597005129	-0.00360223650932312	0.00418994715437293
1688	105.334083557129	-18.0567626953125	-5.6554970741272	-0.0169138833880424	0.00873538758605719	0.00256657530553639	0.00873538758605719
1689	105.983436584473	-18.3814373016357	-5.52562713623047	-0.00295288790948689	0.00483929552137852	-0.00555028254166245	0.00548864435404539
1690	105.983436584473	-18.3814373016357	-5.20095300674438	-0.00652430532500148	0.00483929552137852	-0.00230353930965066	0.00776136433705688
1691	105.334083557129	-17.7320880889893	-5.52562713623047	-0.00392691092565656	0.0171769186854362	-0.000355493422830477	0.000943203864153475
1692	106.632781982422	-18.0567626953125	-5.52562713623047	0.00321592413820326	0.00938473641872406	-0.00230353930965066	-0.0026282137259841
1693	108.580833435059	-17.407413482666	-5.78536653518677	0.01100810803473	-0.000355493422830477	0.00256657530553639	-0.00717365415766835
1694	107.931480407715	-18.7061100006104	-5.85030126571655	0.020423661917448	-0.00782300252467394	0.0158782228827477	-0.0159398596733809
1695	107.282135009766	-19.3554592132568	-5.6554970741272	0.0168522447347641	-0.0243813935667276	0.0200989879667759	-0.0146411629393697
1696	107.931480407715	-18.3814373016357	-6.04510593414307	0.00906006153672934	-0.0172385573387146	0.0152288740500808	-0.00912170019000769
1697	107.282135009766	-17.7320880889893	-6.36978054046631	0.00841071270406246	0.00483929552137852	0.00873538758605719	-0.00555028254166245
1698	106.632781982422	-18.0567626953125	-5.85030126571655	0.0136055024340749	-0.000680167751852423	-0.00197886489331722	0.00256657530553639
1699	106.632781982422	-18.0567626953125	-5.85030126571655	0.0223717093467712	-0.0117190945893526	-0.00652430532500148	0.00678734155371785
1700	105.983436584473	-17.7320880889893	-6.62951993942261	0.00613799272105098	0.00159255252219737	-0.00944637414067984	-0.00327756232582033
1701	107.282135009766	-18.0567626953125	-6.36978054046631	-0.00295288790948689	-0.00555028254166245	-0.0136671401560307	0.00743668992072344
1702	108.580833435059	-17.7320880889893	-6.30484533309937	-0.00360223650932312	-0.000680167751852423	-0.00197886489331722	-0.0104203969240189
1703	107.282135009766	-18.3814373016357	-5.59056186676025	-0.00457625929266214	0.012956153601408	-0.0169138833880424	0.0145795252174139
1704	107.282135009766	-18.0567626953125	-5.52562713623047	-0.0130177913233638	0.0197743140161037	-0.0243813935667276	0.0223717093467712
1705	108.580833435059	-18.7061100006104	-5.46069240570068	-0.017887907102704	0.0149041991680861	-0.0295761823654175	0.0243197549134493
1706	108.580833435059	-18.3814373016357	-5.98017120361328	-0.00490093370899558	0.0132808275520802	-0.00619963090866804	-0.00425158534198999
1707	106.632781982422	-18.7061100006104	-5.72043180465698	-0.0113944197073579	0.000293855206109583	-0.0100957229733467	0.00711201597005129
1708	107.282135009766	-19.6801338195801	-5.59056186676025	-0.00230353930965066	-0.00197886489331722	0.000943203864153475	0.000618529506027699
1709	108.580833435059	-20.0048084259033	-5.46069240570068	-0.00165419070981443	-0.00230353930965066	0.00126787810586393	0.00841071270406246
1710	108.580833435059	-20.3294830322266	-5.33082246780396	-0.00555028254166245	-0.0169138833880424	-0.00165419070981443	0.00646266713738441
1711	107.931480407715	-19.0307846069336	-6.04510593414307	-0.00912170019000769	-0.00165419070981443	-0.000355493422830477	0.00581331877037883
1712	106.632781982422	-18.7061100006104	-6.43471527099609	-0.0110697457566857	-0.00295288790948689	-0.00490093370899558	-0.0026282137259841
1713	107.282135009766	-18.0567626953125	-5.85030126571655	0.00126787810586393	-0.00587495695799589	-0.0026282137259841	-0.00619963090866804
1714	107.282135009766	-18.3814373016357	-5.9152364730835	0.0275664981454611	-0.0169138833880424	0.00548864435404539	-0.0123684434220195
1715	108.580833435059	-18.0567626953125	-5.59056186676025	0.012956153601408	-0.0188619289547205	0.0106834331527352	-0.0152905117720366
1716	109.879524230957	-18.3814373016357	-5.59056186676025	0.0171769186854362	-0.0185372550040483	0.00646266713738441	-0.00425158534198999
1717	105.983436584473	-17.407413482666	-6.17497587203979	0.0100340843200684	0.00354059832170606	-0.00100484199356288	-0.0107450718060136
1718	107.282135009766	-18.7061100006104	-5.72043180465698	0.0152288740500808	0.000943203864153475	-0.0107450718060136	-0.00425158534198999
1719	107.282135009766	-18.7061100006104	-6.23991060256958	0.00548864435404539	0.00256657530553639	-0.00392691092565656	-0.000680167751852423
1720	105.334083557129	-18.7061100006104	-5.6554970741272	-0.00425158534198999	0.00289124972186983	0.00516396993771195	0.00191722682211548
1721	104.68473815918	-17.7320880889893	-5.72043180465698	-0.00814767740666866	0.00808603875339031	-0.00392691092565656	0.00126787810586393
1722	104.03539276123	-17.407413482666	-5.6554970741272	-0.00814767740666866	0.00483929552137852	0.00159255252219737	-0.00652430532500148
1723	104.68473815918	-17.407413482666	-5.52562713623047	-0.0100957229733467	0.0136055024340749	0.00516396993771195	-0.00100484199356288
1724	105.983436584473	-17.7320880889893	-6.43471527099609	0.00191722682211548	0.031137915328145	-0.0107450718060136	0.011982130818069
1725	108.580833435059	-18.3814373016357	-5.78536653518677	-0.00555028254166245	0.0278911720961332	-0.0224333461374044	0.00418994715437293
1726	105.334083557129	-17.0827388763428	-6.04510593414307	-0.00100484199356288	0.0239950809627771	-0.00392691092565656	0.0136055024340749
1727	107.282135009766	-18.7061100006104	-6.04510593414307	-0.00522560812532902	0.0142548503354192	-0.00587495695799589	0.00256657530553639
1728	109.879524230957	-18.3814373016357	-5.52562713623047	0.0022419011220336	-0.000355493422830477	0.00483929552137852	-0.00814767740666866
1729	109.230178833008	-18.3814373016357	-5.26588773727417	0.00548864435404539	0.00191722682211548	-3.08191010844894e-05	-0.00100484199356288
1730	107.931480407715	-18.3814373016357	-5.6554970741272	0.00418994715437293	0.00289124972186983	-0.00684897974133492	0.00126787810586393
1731	108.580833435059	-18.7061100006104	-6.30484533309937	-0.0201606266200542	-0.00652430532500148	0.00548864435404539	-0.00717365415766835
1732	109.230178833008	-18.3814373016357	-5.9152364730835	-0.0026282137259841	-0.0117190945893526	-0.000355493422830477	-0.0169138833880424
1733	105.983436584473	-17.407413482666	-5.9152364730835	0.000618529506027699	-0.00555028254166245	0.00776136433705688	-0.00814767740666866
1734	107.931480407715	-18.7061100006104	-5.85030126571655	0.0175015944987535	-0.0360696688294411	0.0236704051494598	-0.0195112787187099
1735	105.983436584473	-17.407413482666	-6.23991060256958	0.00646266713738441	-0.021459324285388	0.012956153601408	-0.0104203969240189
1736	109.230178833008	-18.7061100006104	-5.59056186676025	0.0136055024340749	-0.0143164889886975	0.0233457311987877	-0.0120437685400248
1737	108.580833435059	-18.0567626953125	-5.98017120361328	0.0103587592020631	-0.00457625929266214	0.0116574559360743	-0.0169138833880424
1738	107.282135009766	-17.407413482666	-6.11004114151001	0.0142548503354192	-0.000355493422830477	0.00581331877037883	-0.00879702530801296
1739	106.632781982422	-17.7320880889893	-5.9152364730835	0.0220470335334539	0.00451462110504508	-0.0026282137259841	0.00354059832170606
1740	108.580833435059	-18.3814373016357	-5.85030126571655	0.0126314787194133	-0.000355493422830477	-0.00652430532500148	-0.00230353930965066
1741	108.580833435059	-18.3814373016357	-5.52562713623047	0.0126314787194133	0.00873538758605719	0.00354059832170606	-0.00457625929266214
1742	109.230178833008	-18.7061100006104	-5.33082246780396	-0.0130177913233638	0.00841071270406246	-0.00555028254166245	0.00581331877037883
1743	107.931480407715	-19.3554592132568	-5.59056186676025	0.00191722682211548	0.00970941036939621	-0.0104203969240189	0.0022419011220336
1744	107.282135009766	-18.3814373016357	-6.43471527099609	-0.00977104809135199	0.0239950809627771	-0.0425631552934647	0.0126314787194133
1745	108.580833435059	-19.3554592132568	-6.11004114151001	-0.0175632312893867	0.0165275707840919	-0.0279528107494116	0.0126314787194133
1746	107.282135009766	-18.7061100006104	-6.23991060256958	-0.00327756232582033	0.0136055024340749	-0.0211346503347158	0.0106834331527352
1747	108.580833435059	-19.6801338195801	-6.04510593414307	-0.00490093370899558	0.0123068047687411	-0.0120437685400248	-0.00100484199356288
1748	109.230178833008	-19.6801338195801	-5.72043180465698	0.00418994715437293	-3.08191010844894e-05	-0.00684897974133492	-0.0107450718060136
1749	109.879524230957	-18.3814373016357	-5.78536653518677	0.00743668992072344	0.000943203864153475	-0.00717365415766835	0.00386527273803949
1750	107.282135009766	-17.7320880889893	-5.85030126571655	-0.00522560812532902	0.00483929552137852	-0.00457625929266214	0.000618529506027699
1751	108.580833435059	-19.0307846069336	-5.78536653518677	0.00126787810586393	0.00418994715437293	0.00776136433705688	-0.00100484199356288
1752	107.931480407715	-18.3814373016357	-5.98017120361328	0.00451462110504508	0.0126314787194133	-0.00814767740666866	-3.08191010844894e-05
1753	109.879524230957	-18.7061100006104	-5.9152364730835	0.0194496400654316	0.00289124972186983	0.00159255252219737	-0.000355493422830477
1754	107.282135009766	-17.407413482666	-5.6554970741272	0.0188002903014421	-0.0152905117720366	0.0155535480007529	-0.0198359526693821
1755	108.580833435059	-18.3814373016357	-5.98017120361328	0.0155535480007529	-0.0204853005707264	0.00808603875339031	-0.0156151866540313
1756	106.632781982422	-16.7580642700195	-5.9152364730835	0.00159255252219737	-0.00684897974133492	0.0123068047687411	-0.0143164889886975
1757	106.632781982422	-17.7320880889893	-5.9152364730835	0.00386527273803949	0.00321592413820326	0.00256657530553639	-0.00522560812532902
1758	104.68473815918	-17.407413482666	-5.59056186676025	0.00354059832170606	0.00646266713738441	-0.00100484199356288	-0.00879702530801296
1759	103.386039733887	-18.0567626953125	-5.46069240570068	0.00776136433705688	-0.00165419070981443	-0.00782300252467394	0.00613799272105098
1760	104.68473815918	-17.0827388763428	-5.59056186676025	0.000618529506027699	-0.00490093370899558	-0.00879702530801296	-0.00165419070981443
1761	105.983436584473	-17.407413482666	-5.46069240570068	0.00289124972186983	0.00646266713738441	0.0116574559360743	0.00483929552137852
1762	107.931480407715	-18.0567626953125	-5.98017120361328	0.01100810803473	0.000943203864153475	0.0132808275520802	-0.00782300252467394
1763	107.282135009766	-18.0567626953125	-5.72043180465698	-0.00652430532500148	0.0132808275520802	-0.00619963090866804	0.00646266713738441
1764	107.282135009766	-17.0827388763428	-5.78536653518677	-0.00749832857400179	0.0197743140161037	-0.0130177913233638	0.0197743140161037
1765	108.580833435059	-17.407413482666	-6.30484533309937	-0.00555028254166245	0.0217223595827818	-0.0224333461374044	0.0236704051494598
1766	108.580833435059	-18.0567626953125	-6.04510593414307	-0.0104203969240189	0.0126314787194133	-0.0117190945893526	0.0220470335334539
1767	108.580833435059	-17.407413482666	-5.98017120361328	-0.00587495695799589	0.0145795252174139	0.00191722682211548	0.00483929552137852
1768	107.282135009766	-17.407413482666	-6.04510593414307	-0.0110697457566857	0.00548864435404539	-0.00295288790948689	-0.00100484199356288
1769	107.282135009766	-16.4333896636963	-6.17497587203979	-0.00100484199356288	0.00386527273803949	0.00613799272105098	0.00970941036939621
1770	107.931480407715	-17.0827388763428	-6.30484533309937	0.00613799272105098	-0.00717365415766835	-0.00652430532500148	0.00906006153672934
1771	107.282135009766	-16.7580642700195	-6.04510593414307	-0.0204853005707264	-0.000355493422830477	0.0022419011220336	-0.00132951640989631
1772	107.931480407715	-17.7320880889893	-5.9152364730835	0.00711201597005129	-0.00165419070981443	0.00451462110504508	-0.000680167751852423
1773	108.580833435059	-17.0827388763428	-5.59056186676025	-0.00392691092565656	-0.0204853005707264	0.0178262684494257	-0.00847235135734081
1774	107.282135009766	-16.4333896636963	-5.72043180465698	0.0220470335334539	-0.0295761823654175	0.01847561635077	-0.00522560812532902
1775	109.230178833008	-18.7061100006104	-5.85030126571655	0.0100340843200684	-0.0324982516467571	0.0136055024340749	-0.0195112787187099
1776	109.230178833008	-18.0567626953125	-5.6554970741272	0.00841071270406246	-0.0250307414680719	0.0207483377307653	-0.00652430532500148
1777	107.282135009766	-17.407413482666	-5.85030126571655	0.0106834331527352	-0.0149658378213644	0.0194496400654316	-0.00749832857400179
1778	106.632781982422	-17.407413482666	-6.17497587203979	-0.00327756232582033	0.00678734155371785	-0.00522560812532902	0.00678734155371785
1779	107.282135009766	-17.407413482666	-5.6554970741272	0.0123068047687411	-0.0026282137259841	0.00256657530553639	0.0155535480007529
1780	108.580833435059	-18.3814373016357	-5.6554970741272	0.00776136433705688	-0.00652430532500148	-0.00425158534198999	0.011982130818069
1781	109.230178833008	-19.3554592132568	-5.72043180465698	0.011982130818069	-0.0100957229733467	0.00743668992072344	0.00483929552137852
1782	107.931480407715	-19.6801338195801	-5.6554970741272	-0.0026282137259841	-0.00295288790948689	0.00516396993771195	0.00678734155371785
1783	110.528877258301	-19.3554592132568	-6.11004114151001	-0.00717365415766835	0.00191722682211548	-0.0162645354866982	0.0210730116814375
1784	109.230178833008	-19.0307846069336	-6.11004114151001	-0.00327756232582033	0.0230210572481155	-0.0201606266200542	0.0246444288641214
1785	106.632781982422	-17.407413482666	-6.23991060256958	-0.0110697457566857	0.0272418223321438	-0.0250307414680719	0.0278911720961332
1786	107.282135009766	-18.0567626953125	-5.78536653518677	0.00191722682211548	0.0152288740500808	-0.0169138833880424	0.0152288740500808
1787	104.68473815918	-17.407413482666	-6.36978054046631	0.012956153601408	0.01847561635077	-0.0123684434220195	0.000943203864153475
1788	105.983436584473	-17.7320880889893	-5.6554970741272	0.00711201597005129	-0.00652430532500148	-0.00425158534198999	-0.00684897974133492
1789	107.931480407715	-18.0567626953125	-5.6554970741272	0.000618529506027699	0.000618529506027699	-0.0104203969240189	0.00581331877037883
1790	108.580833435059	-18.0567626953125	-5.59056186676025	0.0158782228827477	0.00126787810586393	-0.00522560812532902	-3.08191010844894e-05
1791	106.632781982422	-18.0567626953125	-5.46069240570068	0.00321592413820326	0.0022419011220336	-3.08191010844894e-05	0.00451462110504508
1792	106.632781982422	-18.0567626953125	-5.26588773727417	-0.00879702530801296	-0.00295288790948689	-0.00782300252467394	0.00646266713738441
1793	104.03539276123	-17.0827388763428	-5.85030126571655	-0.0026282137259841	-0.00652430532500148	0.01100810803473	0.00256657530553639
1794	103.386039733887	-16.7580642700195	-5.85030126571655	0.0162028968334198	-0.032173577696085	0.0259431265294552	-0.0159398596733809
1795	105.983436584473	-18.0567626953125	-6.30484533309937	0.00678734155371785	-0.0237320438027382	0.0106834331527352	-0.0162645354866982
1796	105.334083557129	-17.0827388763428	-5.78536653518677	-0.00100484199356288	-0.0120437685400248	0.0116574559360743	-0.00814767740666866
1797	105.334083557129	-17.0827388763428	-5.6554970741272	0.00256657530553639	-0.00782300252467394	0.012956153601408	-0.00912170019000769
1798	107.282135009766	-17.407413482666	-5.3957576751709	0.012956153601408	0.00516396993771195	-0.0026282137259841	0.00516396993771195
1799	105.983436584473	-16.4333896636963	-5.78536653518677	-0.00652430532500148	-0.00327756232582033	0.00159255252219737	-0.00392691092565656
1800	105.983436584473	-16.7580642700195	-5.85030126571655	0.00938473641872406	-0.00295288790948689	-0.0120437685400248	-0.00230353930965066
1801	108.580833435059	-17.407413482666	-5.78536653518677	-0.00555028254166245	0.00451462110504508	-0.00132951640989631	-0.00587495695799589
1802	105.983436584473	-17.0827388763428	-6.11004114151001	0.00191722682211548	0.012956153601408	-0.0130177913233638	-0.00619963090866804
1803	105.983436584473	-17.0827388763428	-5.9152364730835	-0.00327756232582033	0.0233457311987877	-0.0169138833880424	0.0022419011220336
1804	107.282135009766	-18.3814373016357	-6.04510593414307	-0.0130177913233638	0.0317872650921345	-0.0331475995481014	0.0210730116814375
1805	106.632781982422	-17.0827388763428	-6.23991060256958	-0.0146411629393697	0.0249691028147936	-0.0292515084147453	0.0171769186854362
1806	107.931480407715	-17.7320880889893	-5.98017120361328	-0.0146411629393697	0.0230210572481155	-0.0221086721867323	0.0220470335334539
1807	107.931480407715	-17.0827388763428	-6.17497587203979	-0.00782300252467394	0.0233457311987877	-0.0149658378213644	0.0168522447347641
1808	106.632781982422	-17.0827388763428	-5.98017120361328	-0.00100484199356288	0.00938473641872406	-3.08191010844894e-05	0.00321592413820326
1809	106.632781982422	-16.7580642700195	-6.36978054046631	0.00256657530553639	-0.00197886489331722	-0.00457625929266214	0.00743668992072344
1810	105.334083557129	-16.7580642700195	-5.72043180465698	-0.00490093370899558	0.00289124972186983	-0.0117190945893526	0.00483929552137852
1811	106.632781982422	-17.0827388763428	-5.3957576751709	-0.00100484199356288	-0.00295288790948689	-0.00360223650932312	0.00159255252219737
1812	107.931480407715	-17.407413482666	-5.6554970741272	0.0022419011220336	-0.00619963090866804	0.00126787810586393	-0.00392691092565656
1813	107.282135009766	-17.7320880889893	-5.85030126571655	0.0191249661147594	-0.0152905117720366	0.000293855206109583	-0.00490093370899558
1814	106.632781982422	-17.0827388763428	-5.9152364730835	0.020423661917448	-0.0360696688294411	0.0207483377307653	-0.0201606266200542
1815	106.632781982422	-18.7061100006104	-5.52562713623047	0.00938473641872406	-0.0341216214001179	0.0149041991680861	-0.00814767740666866
1816	107.282135009766	-18.3814373016357	-5.78536653518677	0.01100810803473	-0.0237320438027382	0.0136055024340749	-0.0126931173726916
1817	105.983436584473	-18.3814373016357	-5.33082246780396	0.0132808275520802	-0.0143164889886975	0.0100340843200684	-0.00490093370899558
1818	107.931480407715	-19.3554592132568	-6.11004114151001	0.012956153601408	-0.0221086721867323	0.0022419011220336	-0.00100484199356288
1819	107.282135009766	-19.0307846069336	-6.17497587203979	-0.00587495695799589	-0.00847235135734081	0.00321592413820326	0.00289124972186983
1820	108.580833435059	-18.7061100006104	-6.04510593414307	0.00126787810586393	-0.00197886489331722	0.000943203864153475	0.00451462110504508
1821	107.282135009766	-18.0567626953125	-5.59056186676025	-0.00717365415766835	-0.00100484199356288	0.00289124972186983	0.00354059832170606
1822	107.282135009766	-17.7320880889893	-5.72043180465698	0.0233457311987877	-0.000355493422830477	-0.00230353930965066	0.00354059832170606
1823	105.983436584473	-16.7580642700195	-6.04510593414307	-0.0191866029053926	0.0155535480007529	-0.0169138833880424	0.0126314787194133
1824	108.580833435059	-17.407413482666	-5.6554970741272	0.0272418223321438	0.0295145437121391	-0.0263294391334057	0.0220470335334539
1825	107.282135009766	-17.407413482666	-5.6554970741272	-0.0126931173726916	0.0246444288641214	-0.0299008563160896	0.0191249661147594
1826	106.632781982422	-17.7320880889893	-5.78536653518677	-0.00490093370899558	0.0207483377307653	-0.023407369852066	0.00678734155371785
1827	104.03539276123	-16.7580642700195	-5.78536653518677	-0.0191866029053926	0.0194496400654316	-0.0110697457566857	-0.00295288790948689
1828	104.03539276123	-17.0827388763428	-6.11004114151001	-0.0139918150380254	0.00938473641872406	-0.00912170019000769	-0.00197886489331722
1829	104.03539276123	-16.7580642700195	-5.72043180465698	-0.00392691092565656	0.011982130818069	-0.00814767740666866	-0.00230353930965066
1830	104.03539276123	-16.7580642700195	-5.59056186676025	-0.0195112787187099	0.0103587592020631	-0.00912170019000769	-0.000680167751852423
1831	105.334083557129	-17.407413482666	-5.9152364730835	-0.00197886489331722	0.00483929552137852	-0.00425158534198999	-0.0146411629393697
1832	106.632781982422	-18.0567626953125	-5.85030126571655	0.01100810803473	0.00418994715437293	0.00256657530553639	-0.00197886489331722
1833	106.632781982422	-17.7320880889893	-6.04510593414307	-0.00684897974133492	-0.0162645354866982	0.0126314787194133	-0.0165892094373703
1834	106.632781982422	-16.7580642700195	-6.30484533309937	0.0175015944987535	-0.0240567177534103	0.0226963832974434	-0.0211346503347158
1835	108.580833435059	-17.7320880889893	-6.04510593414307	0.0152288740500808	-0.0263294391334057	0.0168522447347641	-0.0240567177534103
1836	106.632781982422	-16.7580642700195	-6.04510593414307	0.00483929552137852	-0.0143164889886975	0.00808603875339031	-0.0159398596733809
1837	108.580833435059	-18.3814373016357	-5.78536653518677	0.00776136433705688	-0.0159398596733809	0.000943203864153475	-0.0165892094373703
1838	107.282135009766	-17.407413482666	-5.9152364730835	0.0103587592020631	0.000618529506027699	-0.00652430532500148	-0.00392691092565656
1839	108.580833435059	-18.0567626953125	-5.98017120361328	0.00256657530553639	-0.00879702530801296	-0.00522560812532902	-0.00165419070981443
1840	108.580833435059	-17.407413482666	-6.11004114151001	-0.000680167751852423	0.000943203864153475	-0.00230353930965066	-0.00555028254166245
1841	107.931480407715	-18.0567626953125	-5.6554970741272	-0.0211346503347158	0.00191722682211548	-0.00425158534198999	0.00126787810586393
1842	107.931480407715	-18.0567626953125	-5.46069240570068	0.00289124972186983	0.0103587592020631	-0.00392691092565656	-0.00879702530801296
1843	106.632781982422	-17.7320880889893	-5.6554970741272	-0.00587495695799589	0.00906006153672934	-0.023407369852066	-0.000355493422830477
1844	105.983436584473	-16.7580642700195	-6.04510593414307	-0.0113944197073579	0.0285405199974775	-0.0230826959013939	0.00970941036939621
1845	107.931480407715	-18.3814373016357	-5.59056186676025	-0.0107450718060136	0.0275664981454611	-0.0221086721867323	0.0217223595827818
1846	108.580833435059	-17.407413482666	-6.36978054046631	-0.0149658378213644	0.0252937767654657	-0.00912170019000769	0.00126787810586393
1847	106.632781982422	-17.0827388763428	-6.23991060256958	-0.00490093370899558	0.00483929552137852	0.000618529506027699	0.00613799272105098
1848	107.282135009766	-17.407413482666	-5.52562713623047	0.00159255252219737	0.00386527273803949	0.0142548503354192	-0.00587495695799589
1849	105.983436584473	-17.407413482666	-5.46069240570068	0.000293855206109583	-3.08191010844894e-05	-0.00717365415766835	-0.00587495695799589
1850	106.632781982422	-17.407413482666	-5.85030126571655	-0.0026282137259841	0.00126787810586393	0.0113327819854021	-0.00295288790948689
1851	105.334083557129	-18.0567626953125	-5.9152364730835	-0.0143164889886975	-0.0107450718060136	0.00126787810586393	-0.00587495695799589
1852	110.528877258301	-19.0307846069336	-6.30484533309937	0.00548864435404539	-0.000355493422830477	0.00256657530553639	-0.00684897974133492
1853	107.931480407715	-18.7061100006104	-5.52562713623047	0.00418994715437293	-0.0117190945893526	0.0106834331527352	-0.00749832857400179
1854	107.282135009766	-17.7320880889893	-6.04510593414307	0.0282158460468054	-0.0237320438027382	0.0246444288641214	-0.00197886489331722
1855	107.931480407715	-18.3814373016357	-5.3957576751709	0.0106834331527352	-0.0240567177534103	0.0207483377307653	-0.00327756232582033
1856	105.983436584473	-17.407413482666	-5.6554970741272	0.00386527273803949	-0.0123684434220195	0.0246444288641214	-0.00684897974133492
1857	107.931480407715	-17.7320880889893	-5.6554970741272	0.0100340843200684	-0.00684897974133492	0.0210730116814375	-0.00879702530801296
1858	107.931480407715	-18.0567626953125	-5.72043180465698	0.0113327819854021	0.00418994715437293	0.0149041991680861	-0.00295288790948689
1859	106.632781982422	-17.0827388763428	-5.98017120361328	0.00386527273803949	-0.00392691092565656	0.0168522447347641	-0.0026282137259841
1860	107.282135009766	-17.0827388763428	-6.23991060256958	0.0132808275520802	-0.000680167751852423	-0.0188619289547205	0.00289124972186983
1861	106.632781982422	-18.0567626953125	-5.3957576751709	-0.00912170019000769	0.00841071270406246	-0.00360223650932312	-0.00230353930965066
1862	105.983436584473	-18.3814373016357	-5.46069240570068	-0.00944637414067984	0.00418994715437293	-0.00522560812532902	-3.08191010844894e-05
1863	105.334083557129	-18.0567626953125	-6.17497587203979	-0.0139918150380254	0.00906006153672934	-0.0107450718060136	0.00938473641872406
1864	103.386039733887	-16.7580642700195	-6.36978054046631	-0.0211346503347158	0.0220470335334539	-0.0370436906814575	0.0123068047687411
1865	105.983436584473	-17.7320880889893	-6.17497587203979	-0.0110697457566857	0.0194496400654316	-0.0237320438027382	0.0317872650921345
1866	104.03539276123	-17.0827388763428	-6.43471527099609	-0.0188619289547205	0.0158782228827477	-0.0217839982360601	-0.00457625929266214
1867	106.632781982422	-17.407413482666	-5.6554970741272	-0.00522560812532902	0.011982130818069	-0.0172385573387146	0.0126314787194133
1868	107.282135009766	-17.407413482666	-5.33082246780396	-0.00230353930965066	0.0132808275520802	-0.00684897974133492	0.00159255252219737
1869	107.931480407715	-17.7320880889893	-5.6554970741272	-0.00360223650932312	0.00354059832170606	-0.00652430532500148	-0.00230353930965066
1870	107.931480407715	-17.407413482666	-5.6554970741272	-0.00197886489331722	0.000293855206109583	-0.00555028254166245	0.0022419011220336
1871	106.632781982422	-17.0827388763428	-5.72043180465698	0.00516396993771195	0.00126787810586393	-0.00912170019000769	0.0126314787194133
1872	106.632781982422	-16.4333896636963	-5.9152364730835	0.00776136433705688	0.00743668992072344	0.00483929552137852	-3.08191010844894e-05
1873	107.282135009766	-18.0567626953125	-5.3957576751709	0.0136055024340749	-0.00879702530801296	-0.00425158534198999	-0.00749832857400179
1874	107.282135009766	-17.7320880889893	-5.3957576751709	0.00873538758605719	-0.0253554154187441	0.0155535480007529	-0.0175632312893867
1875	106.632781982422	-16.7580642700195	-6.43471527099609	0.00743668992072344	-0.00977104809135199	0.0123068047687411	-0.00879702530801296
1876	107.931480407715	-18.3814373016357	-6.43471527099609	0.000293855206109583	-0.00977104809135199	0.00613799272105098	-0.00587495695799589
1877	107.931480407715	-17.407413482666	-6.62951993942261	0.00743668992072344	-0.0172385573387146	0.00970941036939621	-0.00977104809135199
1878	107.931480407715	-17.0827388763428	-6.56458520889282	0.00970941036939621	0.00581331877037883	0.00126787810586393	0.00873538758605719
1879	106.632781982422	-16.7580642700195	-6.23991060256958	0.0113327819854021	0.00548864435404539	-0.00912170019000769	0.00776136433705688
1880	107.931480407715	-17.7320880889893	-5.98017120361328	0.0142548503354192	-0.00490093370899558	-0.000355493422830477	0.00970941036939621
1881	106.632781982422	-17.0827388763428	-5.98017120361328	0.000618529506027699	0.000618529506027699	0.0136055024340749	0.00808603875339031
1882	107.282135009766	-17.0827388763428	-6.04510593414307	0.00256657530553639	-0.00327756232582033	0.00743668992072344	-0.000355493422830477
1883	105.983436584473	-16.1087169647217	-5.98017120361328	-0.00197886489331722	0.00743668992072344	-0.00100484199356288	0.00321592413820326
1884	107.282135009766	-17.7320880889893	-5.78536653518677	-0.0117190945893526	0.0165275707840919	-0.0227580219507217	0.0243197549134493
1885	107.931480407715	-17.7320880889893	-6.11004114151001	-0.0149658378213644	0.0243197549134493	-0.0126931173726916	0.0233457311987877
1886	108.580833435059	-17.7320880889893	-5.59056186676025	-0.00912170019000769	0.013930176384747	-0.0139918150380254	0.0106834331527352
1887	106.632781982422	-17.0827388763428	-5.59056186676025	-0.00684897974133492	0.01100810803473	0.00938473641872406	0.00418994715437293
1888	105.983436584473	-17.7320880889893	-5.9152364730835	0.000943203864153475	0.00126787810586393	0.00191722682211548	-0.00197886489331722
1889	107.282135009766	-18.0567626953125	-5.9152364730835	-0.00749832857400179	-0.0026282137259841	-3.08191010844894e-05	-0.00327756232582033
1890	108.580833435059	-19.3554592132568	-5.9152364730835	-0.000355493422830477	-0.000680167751852423	-0.00717365415766835	0.00906006153672934
1891	108.580833435059	-19.3554592132568	-6.11004114151001	-0.000355493422830477	-0.0126931173726916	-0.00165419070981443	-0.000680167751852423
1892	105.334083557129	-17.7320880889893	-6.23991060256958	0.00126787810586393	-0.00944637414067984	0.0116574559360743	-0.00652430532500148
1893	106.632781982422	-17.7320880889893	-5.6554970741272	0.0106834331527352	-0.0221086721867323	0.0136055024340749	-0.00490093370899558
1894	107.931480407715	-18.3814373016357	-5.6554970741272	0.0265924744307995	-0.038017712533474	0.0272418223321438	-0.0130177913233638
1895	107.282135009766	-17.0827388763428	-5.9152364730835	0.0171769186854362	-0.0367190167307854	0.020423661917448	-0.0143164889886975
1896	108.580833435059	-18.3814373016357	-6.23991060256958	0.0126314787194133	-0.0182125810533762	0.0165275707840919	-0.0156151866540313
1897	107.931480407715	-17.407413482666	-6.30484533309937	0.00483929552137852	-0.00392691092565656	0.00289124972186983	-0.0107450718060136
1898	105.983436584473	-16.4333896636963	-6.30484533309937	0.00646266713738441	-3.08191010844894e-05	0.00289124972186983	-0.00847235135734081
1899	105.334083557129	-17.0827388763428	-6.04510593414307	0.0123068047687411	0.00321592413820326	-0.0117190945893526	0.00516396993771195
1900	105.334083557129	-16.7580642700195	-5.59056186676025	0.00808603875339031	-0.000355493422830477	-0.0120437685400248	-0.00132951640989631
1901	104.03539276123	-17.0827388763428	-6.36978054046631	0.00256657530553639	0.00808603875339031	-0.00360223650932312	0.000293855206109583
1902	106.632781982422	-18.0567626953125	-5.9152364730835	-0.00555028254166245	0.00873538758605719	-0.00327756232582033	0.000943203864153475
1903	104.68473815918	-17.7320880889893	-5.85030126571655	-0.0133424662053585	0.0217223595827818	-0.0169138833880424	0.00938473641872406
1904	105.983436584473	-18.0567626953125	-5.52562713623047	-0.0230826959013939	0.0265924744307995	-0.03444629535079	0.0197743140161037
1905	103.386039733887	-17.0827388763428	-5.6554970741272	-0.0143164889886975	0.0243197549134493	-0.0221086721867323	0.0210730116814375
1906	106.632781982422	-18.0567626953125	-5.20095300674438	-0.0182125810533762	0.020423661917448	-0.0149658378213644	0.00289124972186983
1907	106.632781982422	-17.7320880889893	-5.78536653518677	-0.00132951640989631	0.0207483377307653	-0.00132951640989631	0.00711201597005129
1908	107.282135009766	-16.7580642700195	-5.85030126571655	-0.00197886489331722	0.0103587592020631	-0.0126931173726916	0.00483929552137852
1909	105.983436584473	-16.7580642700195	-5.98017120361328	0.0022419011220336	0.0123068047687411	-0.00555028254166245	0.00938473641872406
1910	108.580833435059	-17.0827388763428	-6.30484533309937	-0.000355493422830477	0.00516396993771195	-0.00944637414067984	0.00418994715437293
1911	107.931480407715	-17.407413482666	-5.98017120361328	-0.00619963090866804	0.00418994715437293	-0.00782300252467394	0.00451462110504508
1912	108.580833435059	-18.0567626953125	-5.72043180465698	-0.000355493422830477	0.00483929552137852	-0.0100957229733467	-0.00295288790948689
1913	107.931480407715	-17.0827388763428	-6.43471527099609	0.0136055024340749	-0.00327756232582033	0.000618529506027699	0.000293855206109583
1914	107.931480407715	-18.0567626953125	-6.30484533309937	0.0126314787194133	-0.0341216214001179	0.00743668992072344	-0.0133424662053585
1915	106.632781982422	-16.7580642700195	-6.23991060256958	0.01847561635077	-0.0243813935667276	-3.08191010844894e-05	-0.0133424662053585
1916	108.580833435059	-17.7320880889893	-5.9152364730835	0.0145795252174139	-0.0143164889886975	0.00256657530553639	-0.0117190945893526
1917	105.983436584473	-17.0827388763428	-6.62951993942261	0.00743668992072344	-0.0110697457566857	0.00256657530553639	-0.00782300252467394
1918	105.334083557129	-17.0827388763428	-5.6554970741272	0.012956153601408	0.00126787810586393	-0.00392691092565656	-0.0104203969240189
1919	105.983436584473	-17.407413482666	-5.59056186676025	0.000943203864153475	-0.00230353930965066	-0.0156151866540313	0.000618529506027699
1920	105.983436584473	-17.0827388763428	-5.98017120361328	0.000293855206109583	0.000943203864153475	-0.00392691092565656	0.000618529506027699
1921	107.931480407715	-16.7580642700195	-5.9152364730835	0.00516396993771195	0.00873538758605719	-0.0113944197073579	-0.000680167751852423
1922	107.931480407715	-17.0827388763428	-5.98017120361328	-0.00782300252467394	0.00548864435404539	0.00126787810586393	-0.00392691092565656
1923	108.580833435059	-17.7320880889893	-6.43471527099609	-0.00912170019000769	0.0168522447347641	-0.0182125810533762	0.00418994715437293
1924	109.230178833008	-18.7061100006104	-5.3957576751709	-0.0146411629393697	0.0210730116814375	-0.0308748781681061	0.0175015944987535
1925	106.632781982422	-18.3814373016357	-5.52562713623047	-0.00522560812532902	0.0210730116814375	-0.0201606266200542	0.0213976856321096
1926	107.931480407715	-18.7061100006104	-5.6554970741272	-0.0130177913233638	0.0158782228827477	-0.0126931173726916	0.0113327819854021
1927	107.931480407715	-19.0307846069336	-5.9152364730835	-0.00912170019000769	0.00613799272105098	-0.0100957229733467	0.00548864435404539
1928	105.334083557129	-17.7320880889893	-5.9152364730835	-0.00425158534198999	-0.0026282137259841	-0.00522560812532902	-0.00814767740666866
1929	105.983436584473	-18.3814373016357	-5.72043180465698	-0.00652430532500148	0.00191722682211548	-0.00165419070981443	-0.00197886489331722
1930	105.983436584473	-17.407413482666	-5.78536653518677	-0.00717365415766835	-0.000355493422830477	0.0103587592020631	0.00126787810586393
1931	107.282135009766	-18.0567626953125	-5.85030126571655	-0.00847235135734081	0.000293855206109583	0.00938473641872406	0.00256657530553639
1932	107.931480407715	-18.0567626953125	-6.04510593414307	-0.00100484199356288	-0.000355493422830477	0.020423661917448	-0.00652430532500148
1933	106.632781982422	-17.0827388763428	-5.85030126571655	0.000618529506027699	-0.0110697457566857	0.0155535480007529	-0.00587495695799589
1934	109.230178833008	-17.407413482666	-5.98017120361328	0.0236704051494598	-0.0247060675173998	0.0165275707840919	-0.0136671401560307
1935	106.632781982422	-17.7320880889893	-5.6554970741272	0.0188002903014421	-0.0224333461374044	0.0233457311987877	-0.0113944197073579
1936	107.931480407715	-18.0567626953125	-5.6554970741272	0.0162028968334198	-0.0165892094373703	0.020423661917448	-0.0104203969240189
1937	105.983436584473	-17.407413482666	-5.72043180465698	0.0123068047687411	-0.0104203969240189	0.013930176384747	-0.00100484199356288
1938	104.68473815918	-17.7320880889893	-6.04510593414307	0.0158782228827477	0.00451462110504508	0.0022419011220336	0.00126787810586393
1939	105.983436584473	-17.7320880889893	-5.6554970741272	0.000618529506027699	-0.00197886489331722	0.00159255252219737	-0.00100484199356288
1940	105.983436584473	-18.3814373016357	-5.59056186676025	0.0100340843200684	-0.00360223650932312	-0.000680167751852423	0.00743668992072344
1941	103.386039733887	-17.407413482666	-5.72043180465698	0.000618529506027699	0.00191722682211548	0.00548864435404539	-0.00457625929266214
1942	103.386039733887	-16.7580642700195	-5.6554970741272	0.00354059832170606	0.00321592413820326	-0.00197886489331722	0.00548864435404539
1943	104.68473815918	-17.0827388763428	-5.72043180465698	0.00321592413820326	0.0197743140161037	-0.0123684434220195	0.00808603875339031
1944	107.282135009766	-18.3814373016357	-5.26588773727417	0.00418994715437293	0.0298392176628113	-0.0302255302667618	0.0188002903014421
1945	105.983436584473	-17.0827388763428	-6.43471527099609	0.0126314787194133	0.0236704051494598	-0.0175632312893867	0.0168522447347641
1946	107.931480407715	-18.0567626953125	-6.17497587203979	0.00906006153672934	0.0181509424000978	-0.0243813935667276	0.01100810803473
1947	107.931480407715	-17.407413482666	-6.30484533309937	-0.0156151866540313	0.00938473641872406	-0.00652430532500148	0.00321592413820326
1948	105.983436584473	-17.0827388763428	-5.85030126571655	-0.00977104809135199	0.00548864435404539	-0.00619963090866804	0.00321592413820326
1949	106.632781982422	-16.7580642700195	-5.85030126571655	-0.00879702530801296	-0.00230353930965066	-0.0110697457566857	-0.00490093370899558
1950	106.632781982422	-17.0827388763428	-5.72043180465698	0.000293855206109583	0.00548864435404539	0.00418994715437293	-0.0026282137259841
1951	107.931480407715	-18.0567626953125	-5.9152364730835	-0.00425158534198999	-0.000680167751852423	-0.00717365415766835	-0.00425158534198999
1952	107.931480407715	-18.3814373016357	-5.98017120361328	-0.00814767740666866	0.00321592413820326	-0.000680167751852423	-0.00684897974133492
1953	107.282135009766	-17.407413482666	-6.04510593414307	0.00159255252219737	-0.00100484199356288	0.00613799272105098	-0.00944637414067984
1954	105.334083557129	-16.4333896636963	-5.98017120361328	-0.00555028254166245	-0.0315242260694504	0.0246444288641214	-0.0295761823654175
1955	108.580833435059	-18.3814373016357	-5.52562713623047	0.01100810803473	-0.0237320438027382	0.0116574559360743	-0.0221086721867323
1956	105.983436584473	-16.4333896636963	-5.59056186676025	0.00354059832170606	-0.0201606266200542	0.0106834331527352	-0.0159398596733809
1957	105.983436584473	-17.0827388763428	-6.11004114151001	0.000293855206109583	-0.0208099745213985	0.00646266713738441	-0.00652430532500148
1958	108.580833435059	-17.7320880889893	-5.72043180465698	0.00646266713738441	-0.00814767740666866	0.0022419011220336	-0.0104203969240189
1959	107.282135009766	-18.3814373016357	-5.46069240570068	0.00646266713738441	0.00159255252219737	-0.00327756232582033	-0.00684897974133492
1960	107.282135009766	-18.3814373016357	-6.04510593414307	0.00516396993771195	-0.00327756232582033	0.00451462110504508	0.000943203864153475
1961	107.931480407715	-19.0307846069336	-5.85030126571655	0.00289124972186983	0.00451462110504508	-0.00132951640989631	-0.00392691092565656
1962	107.931480407715	-18.0567626953125	-6.04510593414307	-0.00555028254166245	-0.00392691092565656	0.0022419011220336	-0.00295288790948689
1963	105.983436584473	-17.7320880889893	-5.98017120361328	0.0022419011220336	0.0123068047687411	-0.0130177913233638	0.00743668992072344
1964	107.931480407715	-19.0307846069336	-6.36978054046631	-0.0172385573387146	0.0223717093467712	-0.0182125810533762	0.0295145437121391
1965	106.632781982422	-18.7061100006104	-5.59056186676025	-0.00587495695799589	0.0226963832974434	-0.0292515084147453	0.0126314787194133
1966	109.230178833008	-19.0307846069336	-5.6554970741272	-0.0139918150380254	0.0178262684494257	-0.0185372550040483	0.0175015944987535
1967	106.632781982422	-17.7320880889893	-5.9152364730835	-0.00652430532500148	0.00678734155371785	-0.00652430532500148	-0.00392691092565656
1968	105.983436584473	-17.407413482666	-6.04510593414307	-0.00230353930965066	0.00873538758605719	-0.00165419070981443	0.00548864435404539
1969	105.334083557129	-16.7580642700195	-6.11004114151001	-0.00490093370899558	0.000943203864153475	-0.00425158534198999	0.00613799272105098
1970	107.282135009766	-16.7580642700195	-5.9152364730835	0.00289124972186983	-0.00197886489331722	0.00613799272105098	0.0103587592020631
1971	108.580833435059	-17.407413482666	-5.78536653518677	0.000293855206109583	-0.000355493422830477	0.012956153601408	0.011982130818069
1972	107.931480407715	-18.0567626953125	-5.6554970741272	0.00256657530553639	0.00711201597005129	0.00581331877037883	-0.0104203969240189
1973	105.983436584473	-16.4333896636963	-5.72043180465698	0.00256657530553639	-0.00717365415766835	0.00938473641872406	-0.0100957229733467
1974	104.68473815918	-17.0827388763428	-6.17497587203979	0.00808603875339031	-0.0305502042174339	0.0217223595827818	-0.017887907102704
1975	105.983436584473	-17.7320880889893	-5.78536653518677	-3.08191010844894e-05	-0.0279528107494116	0.012956153601408	-0.0230826959013939
1976	103.386039733887	-17.0827388763428	-6.11004114151001	-0.00132951640989631	-0.0198359526693821	0.0126314787194133	-0.00555028254166245
1977	105.334083557129	-18.0567626953125	-6.17497587203979	0.00451462110504508	-0.0143164889886975	-0.00165419070981443	-0.00879702530801296
1978	106.632781982422	-17.7320880889893	-6.17497587203979	0.000618529506027699	-0.0152905117720366	-0.00230353930965066	-0.00555028254166245
1979	105.983436584473	-18.3814373016357	-6.17497587203979	-0.00847235135734081	-0.0204853005707264	-0.0175632312893867	-0.0026282137259841
1980	107.931480407715	-17.7320880889893	-5.59056186676025	0.0191249661147594	-0.0188619289547205	-0.00652430532500148	-0.00100484199356288
1981	109.230178833008	-18.0567626953125	-5.3957576751709	0.00613799272105098	0.00483929552137852	-0.00782300252467394	-0.00717365415766835
1982	107.931480407715	-18.0567626953125	-5.52562713623047	0.00289124972186983	0.00159255252219737	-0.00684897974133492	-0.00327756232582033
1983	108.580833435059	-17.0827388763428	-6.17497587203979	-0.00749832857400179	0.020423661917448	-0.0156151866540313	0.00386527273803949
1984	108.580833435059	-16.4333896636963	-5.9152364730835	0.0233457311987877	0.029189869761467	-0.0243813935667276	0.0152288740500808
1985	108.580833435059	-17.7320880889893	-5.6554970741272	-0.0156151866540313	0.0272418223321438	-0.028926832601428	0.00483929552137852
1986	108.580833435059	-17.407413482666	-6.17497587203979	0.00678734155371785	0.0165275707840919	-0.0165892094373703	0.00743668992072344
1987	105.983436584473	-17.0827388763428	-6.23991060256958	-0.00684897974133492	0.0168522447347641	-0.0146411629393697	-0.00522560812532902
1988	105.983436584473	-17.0827388763428	-6.36978054046631	-0.000355493422830477	0.01100810803473	0.000293855206109583	-0.00165419070981443
1989	105.983436584473	-17.0827388763428	-6.49965000152588	0.000618529506027699	0.0100340843200684	-0.00814767740666866	-0.00587495695799589
1990	105.983436584473	-16.7580642700195	-6.69445466995239	-0.00782300252467394	0.0136055024340749	-0.00327756232582033	0.00386527273803949
1991	107.931480407715	-18.0567626953125	-6.43471527099609	0.0022419011220336	0.00386527273803949	-0.00522560812532902	0.00354059832170606
1992	108.580833435059	-18.0567626953125	-6.17497587203979	0.0103587592020631	0.0100340843200684	0.00321592413820326	-0.00132951640989631
1993	108.580833435059	-18.3814373016357	-5.9152364730835	0.0145795252174139	0.00418994715437293	0.0152288740500808	0.00159255252219737
1994	107.931480407715	-17.0827388763428	-5.46069240570068	0.0207483377307653	-0.0182125810533762	0.0272418223321438	-0.00522560812532902
1995	107.282135009766	-18.0567626953125	-5.6554970741272	0.0197743140161037	-0.0172385573387146	0.0155535480007529	-0.00879702530801296
1996	107.931480407715	-17.407413482666	-5.98017120361328	0.0171769186854362	-0.0185372550040483	0.00678734155371785	-0.000355493422830477
1997	107.282135009766	-18.0567626953125	-5.72043180465698	0.012956153601408	-0.00847235135734081	0.00451462110504508	-0.00490093370899558
1998	107.931480407715	-18.7061100006104	-5.78536653518677	0.011982130818069	-0.00684897974133492	-0.00555028254166245	-0.00100484199356288
1999	106.632781982422	-17.7320880889893	-6.30484533309937	0.0106834331527352	-0.00587495695799589	-0.00457625929266214	0.00289124972186983
2000	106.632781982422	-18.3814373016357	-6.04510593414307	0.00808603875339031	-0.0117190945893526	-0.00100484199356288	0.00613799272105098
[truncated: 6,260 more rows]
