# Supplementary material for: Precise instruction and consideration of the vertical and horizontal force component increases validity and reliability of the 90:20 Isometric Posterior Chain Test
Source: PLoS One. 2024 Oct 28;19(10):e0312843. doi: 10.1371/journal.pone.0312843 (PMC11515970; doi:10.1371/journal.pone.0312843)
Supplement: S1 File — (ZIP) [file pone.0312843.s001.zip › S1_Raw_Data/M1_P07_vh_3.csv]

1	107.508110046387	-18.3814373016357	-5.13601779937744	0.00126787810586393	0.00159255252219737	-0.00684897974133492	0.00451462110504508
2	107.508110046387	-17.7320880889893	-5.72043180465698	-0.0104203969240189	0.00776136433705688	-0.0159398596733809	0.00873538758605719
3	108.157455444336	-18.0567626953125	-5.9152364730835	-0.0162645354866982	0.031137915328145	-0.0279528107494116	0.0207483377307653
4	106.858757019043	-17.7320880889893	-5.72043180465698	-0.00782300252467394	0.0249691028147936	-0.0195112787187099	0.0233457311987877
5	106.858757019043	-18.7061100006104	-5.6554970741272	-0.0100957229733467	0.0113327819854021	-0.0172385573387146	0.0178262684494257
6	108.157455444336	-17.7320880889893	-6.11004114151001	-0.02697878703475	0.00581331877037883	-0.0182125810533762	0.0288651939481497
7	104.910713195801	-17.0827388763428	-6.17497587203979	-0.0188619289547205	-3.08191010844894e-05	-0.00749832857400179	0.00289124972186983
8	106.209411621094	-17.7320880889893	-5.46069240570068	-0.00847235135734081	-3.08191010844894e-05	-0.00587495695799589	0.00418994715437293
9	106.209411621094	-17.7320880889893	-6.30484533309937	-0.00295288790948689	0.00451462110504508	-0.00522560812532902	-0.00684897974133492
10	107.508110046387	-19.0307846069336	-6.11004114151001	-0.00619963090866804	0.00548864435404539	-0.00912170019000769	0.00418994715437293
11	107.508110046387	-19.3554592132568	-6.11004114151001	0.0373067259788513	-0.00912170019000769	0.00776136433705688	-0.00230353930965066
12	108.157455444336	-18.7061100006104	-5.9152364730835	-0.00132951640989631	-0.00360223650932312	0.00548864435404539	-0.00295288790948689
13	107.508110046387	-17.7320880889893	-6.23991060256958	0.0194496400654316	-0.0156151866540313	0.0200989879667759	-0.0195112787187099
14	110.105499267578	-18.3814373016357	-5.72043180465698	0.0142548503354192	-0.00977104809135199	0.01847561635077	-0.0263294391334057
15	108.157455444336	-17.7320880889893	-5.9152364730835	0.0132808275520802	-0.0191866029053926	0.0126314787194133	-0.0117190945893526
16	109.456153869629	-18.3814373016357	-5.59056186676025	0.00581331877037883	-0.00230353930965066	0.00159255252219737	-0.00132951640989631
17	110.754852294922	-18.7061100006104	-6.23991060256958	0.00808603875339031	-0.00327756232582033	-0.00327756232582033	0.000618529506027699
18	108.806800842285	-18.3814373016357	-6.36978054046631	0.00418994715437293	0.00386527273803949	-0.000355493422830477	-0.00814767740666866
19	109.456153869629	-18.0567626953125	-5.9152364730835	0.0220470335334539	0.00613799272105098	-0.00684897974133492	-0.00425158534198999
20	110.105499267578	-17.7320880889893	-5.59056186676025	-0.0104203969240189	-0.00100484199356288	-0.00327756232582033	0.000943203864153475
21	110.105499267578	-18.3814373016357	-5.9152364730835	-0.00652430532500148	0.00970941036939621	-0.00717365415766835	0.00776136433705688
22	107.508110046387	-17.7320880889893	-6.30484533309937	-0.0149658378213644	0.0123068047687411	-0.0240567177534103	-0.00165419070981443
23	109.456153869629	-17.7320880889893	-6.23991060256958	-0.0113944197073579	0.0262678004801273	-0.0324982516467571	0.0188002903014421
24	109.456153869629	-18.0567626953125	-5.78536653518677	0.0022419011220336	0.0197743140161037	-0.0198359526693821	0.0171769186854362
25	109.456153869629	-18.3814373016357	-5.78536653518677	-0.00912170019000769	0.0191249661147594	-0.0211346503347158	0.00548864435404539
26	108.157455444336	-17.407413482666	-5.98017120361328	0.000618529506027699	0.00743668992072344	-3.08191010844894e-05	0.00678734155371785
27	107.508110046387	-17.0827388763428	-5.59056186676025	-0.00587495695799589	-0.00360223650932312	-0.00230353930965066	-0.000680167751852423
28	107.508110046387	-17.407413482666	-6.17497587203979	0.00938473641872406	0.00646266713738441	0.00126787810586393	-0.00782300252467394
29	108.157455444336	-18.0567626953125	-5.78536653518677	0.00256657530553639	0.00451462110504508	0.00126787810586393	-0.00522560812532902
30	110.105499267578	-18.3814373016357	-5.59056186676025	0.00646266713738441	0.00743668992072344	0.00126787810586393	-0.00555028254166245
31	109.456153869629	-18.3814373016357	-5.52562713623047	-0.0123684434220195	-0.00360223650932312	0.00256657530553639	-0.00100484199356288
32	110.105499267578	-18.7061100006104	-5.59056186676025	0.00938473641872406	-0.00360223650932312	0.0155535480007529	-0.00717365415766835
33	108.157455444336	-17.407413482666	-5.46069240570068	0.0191249661147594	-0.0243813935667276	0.0210730116814375	-0.0143164889886975
34	109.456153869629	-19.3554592132568	-5.3957576751709	0.00613799272105098	-0.0123684434220195	0.0158782228827477	-0.0100957229733467
35	108.157455444336	-18.3814373016357	-5.78536653518677	0.0132808275520802	-0.0221086721867323	0.00516396993771195	-0.0104203969240189
36	110.105499267578	-19.0307846069336	-5.78536653518677	0.00256657530553639	-0.00847235135734081	-3.08191010844894e-05	-0.00360223650932312
37	108.806800842285	-19.3554592132568	-5.72043180465698	0.00678734155371785	-0.00490093370899558	-0.00392691092565656	-0.00652430532500148
38	109.456153869629	-19.0307846069336	-5.78536653518677	-0.00197886489331722	-0.00132951640989631	-0.00360223650932312	0.000618529506027699
39	108.157455444336	-18.3814373016357	-5.78536653518677	0.00808603875339031	-0.00782300252467394	-0.0117190945893526	0.000293855206109583
40	110.105499267578	-19.3554592132568	-5.59056186676025	-0.00230353930965066	-0.00100484199356288	-0.00295288790948689	0.00256657530553639
41	109.456153869629	-18.7061100006104	-5.3957576751709	-0.0123684434220195	-0.00847235135734081	0.00289124972186983	0.01100810803473
42	108.806800842285	-18.7061100006104	-5.72043180465698	-0.0113944197073579	0.00678734155371785	-0.0256800893694162	0.025618452578783
43	107.508110046387	-17.407413482666	-5.9152364730835	-0.00717365415766835	0.0233457311987877	-0.02697878703475	0.0103587592020631
44	108.806800842285	-18.7061100006104	-5.52562713623047	-0.00457625929266214	0.0223717093467712	-0.0139918150380254	0.012956153601408
45	107.508110046387	-17.407413482666	-6.43471527099609	-0.00879702530801296	0.0162028968334198	-0.0201606266200542	0.0123068047687411
46	106.858757019043	-17.407413482666	-6.04510593414307	-0.00295288790948689	0.00321592413820326	-0.00944637414067984	0.0301638916134834
47	107.508110046387	-18.3814373016357	-5.72043180465698	-0.00295288790948689	-0.00197886489331722	-0.00360223650932312	0.00938473641872406
48	107.508110046387	-18.7061100006104	-5.98017120361328	0.00970941036939621	0.00613799272105098	0.000293855206109583	0.00613799272105098
49	107.508110046387	-17.7320880889893	-6.30484533309937	-0.0026282137259841	0.00159255252219737	0.00581331877037883	-0.000355493422830477
50	106.858757019043	-17.0827388763428	-6.43471527099609	-0.00749832857400179	-3.08191010844894e-05	0.00159255252219737	0.011982130818069
51	108.806800842285	-17.407413482666	-5.9152364730835	-0.00165419070981443	-0.00360223650932312	0.00289124972186983	0.00906006153672934
52	108.806800842285	-18.0567626953125	-5.52562713623047	0.0103587592020631	-0.0123684434220195	0.0158782228827477	0.00483929552137852
53	108.806800842285	-18.3814373016357	-5.3957576751709	0.0165275707840919	-0.0230826959013939	0.0220470335334539	-0.00782300252467394
54	106.209411621094	-17.407413482666	-6.11004114151001	0.0155535480007529	-0.0143164889886975	0.0194496400654316	-0.00749832857400179
55	108.157455444336	-18.7061100006104	-6.11004114151001	0.01100810803473	-0.0139918150380254	0.0100340843200684	-0.00425158534198999
56	106.858757019043	-17.0827388763428	-6.43471527099609	-0.00132951640989631	-0.00100484199356288	0.00191722682211548	-0.00392691092565656
57	105.56005859375	-17.7320880889893	-5.72043180465698	-0.00295288790948689	-0.00327756232582033	-0.00197886489331722	0.00711201597005129
58	104.910713195801	-17.0827388763428	-5.78536653518677	-0.0217839982360601	-0.00100484199356288	0.0022419011220336	-0.00132951640989631
59	105.56005859375	-18.0567626953125	-5.3957576751709	0.00711201597005129	-0.00619963090866804	-0.00684897974133492	-0.00392691092565656
60	104.910713195801	-17.407413482666	-5.98017120361328	0.00256657530553639	0.00418994715437293	-0.00782300252467394	-0.00457625929266214
61	105.56005859375	-17.7320880889893	-6.11004114151001	-0.0227580219507217	-0.00587495695799589	-0.00684897974133492	0.00776136433705688
62	107.508110046387	-17.407413482666	-5.85030126571655	-0.00295288790948689	0.0236704051494598	-0.0188619289547205	0.0126314787194133
63	106.858757019043	-17.7320880889893	-5.85030126571655	-0.00814767740666866	0.0175015944987535	-0.0182125810533762	0.0178262684494257
64	108.806800842285	-18.3814373016357	-6.11004114151001	-0.00327756232582033	0.0223717093467712	-0.0152905117720366	0.0136055024340749
65	108.806800842285	-18.7061100006104	-5.9152364730835	-0.00392691092565656	0.0165275707840919	-0.0227580219507217	0.00906006153672934
66	109.456153869629	-17.7320880889893	-5.59056186676025	-0.00879702530801296	0.00743668992072344	-0.0146411629393697	0.00289124972186983
67	108.157455444336	-17.407413482666	-5.46069240570068	-0.000355493422830477	-0.00425158534198999	-0.00100484199356288	0.00126787810586393
68	110.754852294922	-18.3814373016357	-5.85030126571655	-0.0026282137259841	-0.000355493422830477	0.000293855206109583	0.00159255252219737
69	108.806800842285	-18.3814373016357	-5.6554970741272	0.00418994715437293	0.00938473641872406	0.00126787810586393	0.00159255252219737
70	109.456153869629	-18.0567626953125	-5.6554970741272	0.000293855206109583	-0.0026282137259841	0.00678734155371785	0.00159255252219737
71	109.456153869629	-17.0827388763428	-5.78536653518677	0.0113327819854021	-0.00327756232582033	0.00321592413820326	0.000618529506027699
72	108.806800842285	-17.407413482666	-5.85030126571655	0.00289124972186983	-0.00522560812532902	0.0123068047687411	-0.0026282137259841
73	109.456153869629	-18.3814373016357	-5.13601779937744	0.0194496400654316	-0.0152905117720366	0.0175015944987535	-0.0136671401560307
74	108.157455444336	-17.407413482666	-5.9152364730835	0.0123068047687411	-0.00879702530801296	0.0100340843200684	-0.0117190945893526
75	108.806800842285	-17.7320880889893	-5.9152364730835	0.013930176384747	-0.0107450718060136	0.0103587592020631	-0.0100957229733467
76	108.806800842285	-18.0567626953125	-6.04510593414307	-0.00587495695799589	-0.0195112787187099	-0.00230353930965066	-0.000355493422830477
77	107.508110046387	-17.0827388763428	-5.85030126571655	0.00938473641872406	0.00711201597005129	-0.00165419070981443	-0.00360223650932312
78	108.157455444336	-19.0307846069336	-5.6554970741272	0.00516396993771195	-0.00197886489331722	-0.00490093370899558	0.00289124972186983
79	110.105499267578	-18.3814373016357	-5.6554970741272	0.0103587592020631	0.00321592413820326	0.00678734155371785	0.00516396993771195
80	109.456153869629	-18.7061100006104	-5.85030126571655	-0.00782300252467394	-0.00360223650932312	-0.00360223650932312	-0.00457625929266214
81	107.508110046387	-18.0567626953125	-6.56458520889282	-0.00165419070981443	-0.00425158534198999	-0.00197886489331722	-0.00327756232582033
82	108.157455444336	-18.0567626953125	-6.36978054046631	-0.0149658378213644	0.0100340843200684	-0.0198359526693821	0.000943203864153475
83	107.508110046387	-17.7320880889893	-5.72043180465698	-0.0136671401560307	0.0246444288641214	-0.0204853005707264	0.0152288740500808
84	109.456153869629	-18.7061100006104	-5.6554970741272	-0.00684897974133492	0.020423661917448	-0.0204853005707264	-3.08191010844894e-05
85	108.806800842285	-18.0567626953125	-5.6554970741272	-0.00490093370899558	0.011982130818069	-0.0175632312893867	0.00418994715437293
86	108.157455444336	-17.7320880889893	-5.98017120361328	-0.00912170019000769	0.00646266713738441	-0.00684897974133492	0.00321592413820326
87	108.157455444336	-17.7320880889893	-5.9152364730835	-3.08191010844894e-05	-0.00197886489331722	0.00321592413820326	-0.00814767740666866
88	107.508110046387	-17.407413482666	-5.85030126571655	0.00256657530553639	0.00581331877037883	-0.00360223650932312	-0.0149658378213644
89	107.508110046387	-18.0567626953125	-5.9152364730835	0.00678734155371785	0.00678734155371785	0.00418994715437293	-0.0110697457566857
90	109.456153869629	-18.0567626953125	-5.85030126571655	0.00354059832170606	0.00289124972186983	0.000943203864153475	-0.0185372550040483
91	107.508110046387	-18.3814373016357	-5.72043180465698	0.00418994715437293	-0.00392691092565656	0.00386527273803949	-0.00749832857400179
92	108.157455444336	-17.7320880889893	-5.6554970741272	0.0100340843200684	-0.0123684434220195	0.0175015944987535	-0.0208099745213985
93	108.806800842285	-20.0048084259033	-5.85030126571655	0.0142548503354192	-0.0201606266200542	0.0210730116814375	-0.0188619289547205
94	109.456153869629	-20.6541557312012	-6.11004114151001	0.012956153601408	-0.0211346503347158	0.0136055024340749	-0.0331475995481014
95	108.157455444336	-19.3554592132568	-5.78536653518677	0.0113327819854021	-0.0113944197073579	0.0194496400654316	-0.0247060675173998
96	108.157455444336	-19.6801338195801	-5.59056186676025	-0.00360223650932312	-0.0126931173726916	0.00581331877037883	-0.0139918150380254
97	109.456153869629	-20.3294830322266	-5.52562713623047	0.00613799272105098	-0.00977104809135199	-0.0026282137259841	-0.00425158534198999
98	110.754852294922	-20.3294830322266	-5.78536653518677	0.0136055024340749	-0.00652430532500148	-0.00230353930965066	-0.00879702530801296
99	110.105499267578	-19.3554592132568	-5.59056186676025	-0.00100484199356288	0.00841071270406246	0.00354059832170606	-0.0117190945893526
100	110.754852294922	-19.6801338195801	-5.6554970741272	-0.00587495695799589	0.00321592413820326	0.000293855206109583	-0.00555028254166245
101	110.754852294922	-19.3554592132568	-5.78536653518677	-0.00230353930965066	0.00159255252219737	0.000293855206109583	-0.00230353930965066
102	109.456153869629	-19.3554592132568	-5.6554970741272	-0.0107450718060136	0.00841071270406246	-0.0175632312893867	0.0103587592020631
103	110.105499267578	-19.0307846069336	-5.6554970741272	-0.0130177913233638	0.0265924744307995	-0.0260047651827335	0.0142548503354192
104	108.157455444336	-18.0567626953125	-5.78536653518677	0.00451462110504508	0.0217223595827818	-0.0221086721867323	0.00483929552137852
105	108.157455444336	-17.407413482666	-5.6554970741272	0.00289124972186983	0.0239950809627771	-0.0204853005707264	0.00451462110504508
106	108.806800842285	-19.6801338195801	-5.20095300674438	-0.00912170019000769	0.00516396993771195	-0.0100957229733467	0.00126787810586393
107	108.157455444336	-18.3814373016357	-5.72043180465698	-0.00652430532500148	0.00451462110504508	-0.00522560812532902	-0.000680167751852423
108	107.508110046387	-18.3814373016357	-5.6554970741272	0.00581331877037883	0.00646266713738441	-0.00100484199356288	0.000293855206109583
109	108.157455444336	-18.0567626953125	-6.43471527099609	0.00548864435404539	0.00581331877037883	0.00159255252219737	-0.00425158534198999
110	107.508110046387	-18.0567626953125	-5.85030126571655	-0.0100957229733467	0.00483929552137852	0.00159255252219737	0.0022419011220336
111	108.157455444336	-19.0307846069336	-5.46069240570068	-0.0026282137259841	-3.08191010844894e-05	-0.000355493422830477	0.00354059832170606
112	108.157455444336	-19.3554592132568	-5.78536653518677	0.01100810803473	-0.0149658378213644	0.00970941036939621	-0.00977104809135199
113	105.56005859375	-17.7320880889893	-5.78536653518677	0.0116574559360743	-0.0237320438027382	0.0233457311987877	-0.0165892094373703
114	106.858757019043	-19.0307846069336	-5.72043180465698	0.00548864435404539	-0.00652430532500148	0.0194496400654316	-0.0211346503347158
115	107.508110046387	-18.3814373016357	-5.85030126571655	0.00321592413820326	-0.00782300252467394	0.00354059832170606	-0.00684897974133492
116	104.910713195801	-17.7320880889893	-5.85030126571655	-0.00360223650932312	-0.00814767740666866	-0.00100484199356288	0.00126787810586393
117	107.508110046387	-18.3814373016357	-6.11004114151001	0.000293855206109583	-0.00295288790948689	-0.00879702530801296	0.000618529506027699
118	106.858757019043	-18.3814373016357	-5.9152364730835	-0.00360223650932312	-0.000355493422830477	-0.00522560812532902	-0.00490093370899558
119	107.508110046387	-18.7061100006104	-5.33082246780396	0.00906006153672934	0.00483929552137852	-0.0130177913233638	-0.00782300252467394
120	106.858757019043	-17.7320880889893	-5.6554970741272	0.0243197549134493	0.00126787810586393	-0.00555028254166245	-0.00392691092565656
121	108.157455444336	-17.7320880889893	-5.9152364730835	-0.00847235135734081	0.00126787810586393	-0.00522560812532902	0.00483929552137852
122	108.806800842285	-18.7061100006104	-5.6554970741272	-0.00977104809135199	0.0113327819854021	-0.0143164889886975	0.00386527273803949
123	108.157455444336	-18.3814373016357	-5.52562713623047	-0.0117190945893526	0.0230210572481155	-0.0217839982360601	0.0207483377307653
124	110.754852294922	-19.0307846069336	-5.85030126571655	-0.0107450718060136	0.0207483377307653	-0.0169138833880424	-0.00490093370899558
125	107.508110046387	-18.0567626953125	-5.6554970741272	-0.00392691092565656	0.0178262684494257	-0.0126931173726916	0.012956153601408
126	111.404197692871	-19.3554592132568	-5.20095300674438	-0.0149658378213644	0.00451462110504508	-0.00684897974133492	0.00711201597005129
127	110.754852294922	-19.3554592132568	-5.6554970741272	-0.00912170019000769	-0.00165419070981443	0.000618529506027699	-0.00100484199356288
128	110.105499267578	-19.0307846069336	-6.04510593414307	0.0188002903014421	0.00321592413820326	-0.00392691092565656	0.0022419011220336
129	110.754852294922	-19.3554592132568	-5.85030126571655	0.01847561635077	-0.00327756232582033	0.00548864435404539	0.00354059832170606
130	111.404197692871	-19.0307846069336	-5.52562713623047	-0.00652430532500148	0.0100340843200684	-0.00782300252467394	-0.00165419070981443
131	108.806800842285	-18.7061100006104	-5.6554970741272	0.00776136433705688	0.00126787810586393	-0.00197886489331722	0.00548864435404539
132	110.754852294922	-19.3554592132568	-5.3957576751709	0.00808603875339031	-0.000355493422830477	0.01100810803473	-0.00977104809135199
133	107.508110046387	-17.7320880889893	-5.85030126571655	0.01100810803473	-0.0175632312893867	0.0181509424000978	-0.0126931173726916
134	111.404197692871	-19.0307846069336	-5.9152364730835	0.0207483377307653	-0.0130177913233638	0.0116574559360743	-0.0113944197073579
135	108.157455444336	-17.0827388763428	-6.23991060256958	0.0136055024340749	-0.0146411629393697	0.0175015944987535	0.00191722682211548
136	108.806800842285	-18.0567626953125	-5.9152364730835	0.0022419011220336	-0.00977104809135199	-0.00100484199356288	-0.00490093370899558
137	110.105499267578	-19.0307846069336	-5.72043180465698	0.00646266713738441	-0.000355493422830477	-0.00132951640989631	-0.00652430532500148
138	110.105499267578	-19.3554592132568	-5.52562713623047	0.0126314787194133	-0.00132951640989631	-0.00977104809135199	0.000943203864153475
139	109.456153869629	-19.0307846069336	-5.3957576751709	0.0210730116814375	0.00646266713738441	0.0022419011220336	-0.00165419070981443
140	106.858757019043	-18.0567626953125	-6.04510593414307	0.00516396993771195	0.00126787810586393	-0.00230353930965066	0.000618529506027699
141	107.508110046387	-17.7320880889893	-6.43471527099609	0.00321592413820326	0.00126787810586393	-0.00749832857400179	0.0022419011220336
142	109.456153869629	-18.7061100006104	-5.9152364730835	-0.00879702530801296	0.0113327819854021	-0.0117190945893526	0.00321592413820326
143	110.105499267578	-19.0307846069336	-5.59056186676025	-0.0117190945893526	0.0191249661147594	-0.0149658378213644	0.0136055024340749
144	107.508110046387	-18.3814373016357	-5.72043180465698	-0.00749832857400179	0.0278911720961332	-0.0130177913233638	0.0314625911414623
145	110.105499267578	-18.3814373016357	-5.33082246780396	-0.00522560812532902	0.012956153601408	-0.0191866029053926	0.00841071270406246
146	110.105499267578	-19.6801338195801	-5.33082246780396	-0.00717365415766835	0.00483929552137852	-0.0100957229733467	0.00354059832170606
147	110.105499267578	-19.3554592132568	-5.9152364730835	-0.00165419070981443	0.00256657530553639	-0.00425158534198999	0.00354059832170606
148	108.806800842285	-18.7061100006104	-6.43471527099609	0.000943203864153475	-0.000680167751852423	0.000618529506027699	0.000618529506027699
149	110.105499267578	-19.3554592132568	-6.17497587203979	0.000618529506027699	0.00191722682211548	-0.00490093370899558	0.000618529506027699
150	109.456153869629	-19.6801338195801	-6.30484533309937	0.013930176384747	0.00126787810586393	0.00711201597005129	-3.08191010844894e-05
151	109.456153869629	-19.6801338195801	-5.85030126571655	-0.00749832857400179	-0.00749832857400179	-0.00555028254166245	-0.00165419070981443
152	108.806800842285	-19.3554592132568	-5.78536653518677	0.0155535480007529	-0.0169138833880424	0.00581331877037883	-0.0175632312893867
153	109.456153869629	-18.7061100006104	-5.46069240570068	0.00776136433705688	-0.0243813935667276	0.0213976856321096	-0.0172385573387146
154	110.105499267578	-18.7061100006104	-6.36978054046631	0.0181509424000978	-0.00977104809135199	0.0116574559360743	-0.0195112787187099
155	107.508110046387	-17.7320880889893	-6.23991060256958	0.012956153601408	-0.0292515084147453	0.0113327819854021	-0.0136671401560307
156	109.456153869629	-19.0307846069336	-6.11004114151001	0.00581331877037883	-0.00522560812532902	0.0022419011220336	-0.00587495695799589
157	109.456153869629	-18.3814373016357	-5.52562713623047	-0.00392691092565656	-0.00165419070981443	-0.0104203969240189	0.00289124972186983
158	109.456153869629	-18.7061100006104	-5.26588773727417	0.0181509424000978	0.000943203864153475	-0.00392691092565656	-0.00944637414067984
159	109.456153869629	-19.0307846069336	-5.3957576751709	0.0149041991680861	0.01100810803473	0.00159255252219737	-0.00165419070981443
160	108.806800842285	-18.3814373016357	-5.78536653518677	0.000293855206109583	0.00289124972186983	-0.00230353930965066	-0.0120437685400248
161	107.508110046387	-17.7320880889893	-5.9152364730835	0.00289124972186983	0.00159255252219737	-0.00587495695799589	0.000293855206109583
162	109.456153869629	-18.3814373016357	-6.17497587203979	-0.0152905117720366	0.00776136433705688	-0.0195112787187099	0.0123068047687411
163	108.157455444336	-17.407413482666	-5.6554970741272	-0.0146411629393697	0.025618452578783	-0.02697878703475	0.0181509424000978
164	110.105499267578	-17.7320880889893	-6.11004114151001	-0.00879702530801296	0.0272418223321438	-0.0243813935667276	0.00256657530553639
165	108.157455444336	-17.0827388763428	-5.3957576751709	-0.00165419070981443	0.025618452578783	-0.0201606266200542	0.00743668992072344
166	108.806800842285	-18.3814373016357	-5.6554970741272	-0.0133424662053585	-3.08191010844894e-05	-0.0165892094373703	0.0116574559360743
167	108.157455444336	-17.0827388763428	-5.72043180465698	-0.0152905117720366	0.00354059832170606	-0.00425158534198999	-0.00100484199356288
168	106.858757019043	-17.0827388763428	-5.33082246780396	-0.00522560812532902	-0.000355493422830477	-0.00587495695799589	0.00938473641872406
169	106.209411621094	-17.0827388763428	-5.85030126571655	-0.00684897974133492	0.00548864435404539	0.000293855206109583	0.00321592413820326
170	106.209411621094	-17.407413482666	-5.6554970741272	0.0188002903014421	0.00711201597005129	0.0103587592020631	0.000618529506027699
171	108.157455444336	-18.3814373016357	-5.85030126571655	-0.00944637414067984	-0.00230353930965066	-3.08191010844894e-05	-3.08191010844894e-05
172	107.508110046387	-18.3814373016357	-5.78536653518677	0.000293855206109583	-0.00619963090866804	0.0142548503354192	-0.00100484199356288
173	106.209411621094	-17.407413482666	-6.43471527099609	0.0142548503354192	-0.0133424662053585	0.0213976856321096	-0.017887907102704
174	108.806800842285	-18.7061100006104	-5.9152364730835	0.00743668992072344	-0.0185372550040483	0.0243197549134493	-0.0110697457566857
175	108.806800842285	-18.3814373016357	-6.11004114151001	0.00743668992072344	-0.0120437685400248	0.00970941036939621	-0.00879702530801296
176	106.858757019043	-17.7320880889893	-6.17497587203979	0.0022419011220336	-0.00782300252467394	0.0022419011220336	0.00191722682211548
177	109.456153869629	-17.407413482666	-5.98017120361328	-0.00490093370899558	-0.00197886489331722	0.00289124972186983	0.00159255252219737
178	108.157455444336	-17.407413482666	-6.04510593414307	0.00548864435404539	0.000293855206109583	-0.0026282137259841	0.00126787810586393
179	111.404197692871	-17.407413482666	-6.43471527099609	0.00776136433705688	0.00581331877037883	-0.00457625929266214	-0.00165419070981443
180	110.105499267578	-18.3814373016357	-6.11004114151001	0.00938473641872406	0.000293855206109583	-0.00230353930965066	0.00516396993771195
181	111.404197692871	-18.0567626953125	-6.36978054046631	-0.00132951640989631	0.00159255252219737	-0.00522560812532902	0.0022419011220336
182	109.456153869629	-17.7320880889893	-5.9152364730835	-0.0110697457566857	0.00776136433705688	-0.0143164889886975	0.00451462110504508
183	110.754852294922	-18.7061100006104	-5.46069240570068	-0.0130177913233638	0.0223717093467712	-0.032173577696085	0.0145795252174139
184	108.806800842285	-17.407413482666	-6.23991060256958	-0.0126931173726916	0.0223717093467712	-0.017887907102704	0.01100810803473
185	109.456153869629	-18.7061100006104	-5.9152364730835	-0.00132951640989631	0.0126314787194133	-0.0201606266200542	0.01100810803473
186	110.105499267578	-18.3814373016357	-5.78536653518677	-0.00749832857400179	0.00451462110504508	-0.00912170019000769	0.00646266713738441
187	107.508110046387	-17.7320880889893	-6.62951993942261	-0.0107450718060136	0.00321592413820326	-0.00944637414067984	0.00841071270406246
188	107.508110046387	-18.3814373016357	-6.04510593414307	0.00646266713738441	-0.00619963090866804	0.0106834331527352	-0.00197886489331722
189	108.806800842285	-18.0567626953125	-5.85030126571655	0.0194496400654316	-0.00230353930965066	-0.0130177913233638	0.00581331877037883
190	108.157455444336	-17.7320880889893	-5.9152364730835	-0.00197886489331722	-0.00197886489331722	0.00191722682211548	-0.00392691092565656
191	110.105499267578	-18.7061100006104	-5.3957576751709	0.0175015944987535	-0.00197886489331722	-0.000355493422830477	0.0106834331527352
192	110.754852294922	-19.6801338195801	-5.6554970741272	0.01847561635077	-0.0188619289547205	0.00938473641872406	0.00191722682211548
193	108.157455444336	-17.7320880889893	-5.78536653518677	0.0175015944987535	-0.0266541130840778	0.0158782228827477	-0.0126931173726916
194	110.105499267578	-18.3814373016357	-6.04510593414307	0.0168522447347641	-0.0136671401560307	0.0236704051494598	-0.00814767740666866
195	107.508110046387	-17.407413482666	-5.85030126571655	0.00841071270406246	-0.0120437685400248	0.0142548503354192	-0.0126931173726916
196	110.754852294922	-19.0307846069336	-5.46069240570068	0.00906006153672934	-0.0175632312893867	0.00159255252219737	0.00289124972186983
197	111.404197692871	-19.3554592132568	-5.33082246780396	0.00354059832170606	-0.00555028254166245	-0.000355493422830477	0.00808603875339031
198	112.053550720215	-19.3554592132568	-5.20095300674438	0.011982130818069	0.00418994715437293	-0.00555028254166245	-0.00327756232582033
199	110.105499267578	-19.0307846069336	-5.3957576751709	0.000618529506027699	0.00289124972186983	-0.00425158534198999	0.00418994715437293
200	110.105499267578	-18.3814373016357	-5.6554970741272	0.0103587592020631	0.0022419011220336	-0.00360223650932312	0.00126787810586393
201	109.456153869629	-17.7320880889893	-6.36978054046631	-0.0152905117720366	-0.00522560812532902	-0.00944637414067984	0.00938473641872406
202	110.105499267578	-19.3554592132568	-6.23991060256958	-0.0026282137259841	0.00581331877037883	-0.0188619289547205	0.0103587592020631
203	110.754852294922	-19.0307846069336	-5.98017120361328	-0.00684897974133492	0.013930176384747	-0.0204853005707264	0.0301638916134834
204	109.456153869629	-18.7061100006104	-5.9152364730835	0.00256657530553639	0.0136055024340749	-0.0130177913233638	-0.00847235135734081
205	110.754852294922	-20.0048084259033	-5.52562713623047	-0.00425158534198999	0.0022419011220336	-0.0130177913233638	0.0136055024340749
206	109.456153869629	-19.3554592132568	-5.78536653518677	-0.00360223650932312	-0.00522560812532902	-0.00912170019000769	0.00386527273803949
207	108.806800842285	-18.7061100006104	-5.78536653518677	-0.00782300252467394	-0.0123684434220195	-0.00327756232582033	-0.000355493422830477
208	108.806800842285	-19.3554592132568	-6.30484533309937	0.00711201597005129	-0.00457625929266214	0.000943203864153475	0.01100810803473
209	109.456153869629	-19.3554592132568	-6.17497587203979	0.00289124972186983	-0.00327756232582033	0.000618529506027699	0.00516396993771195
210	108.157455444336	-19.0307846069336	-5.59056186676025	-0.00457625929266214	0.00386527273803949	0.00646266713738441	-0.00165419070981443
211	110.105499267578	-19.0307846069336	-5.46069240570068	-0.00619963090866804	-0.017887907102704	-0.00295288790948689	-0.0026282137259841
212	110.105499267578	-19.0307846069336	-5.78536653518677	0.00581331877037883	-0.0292515084147453	0.01847561635077	0.000618529506027699
213	108.806800842285	-19.0307846069336	-5.52562713623047	0.0259431265294552	-0.0221086721867323	0.013930176384747	-0.0188619289547205
214	108.157455444336	-17.407413482666	-5.85030126571655	0.0175015944987535	-0.0156151866540313	0.0243197549134493	-0.0126931173726916
215	108.157455444336	-18.3814373016357	-5.72043180465698	0.0149041991680861	-0.0120437685400248	0.0175015944987535	-0.00717365415766835
216	110.105499267578	-18.7061100006104	-5.33082246780396	0.00646266713738441	-0.00782300252467394	0.00354059832170606	-0.00230353930965066
217	110.754852294922	-19.0307846069336	-5.6554970741272	0.00289124972186983	-0.00555028254166245	0.00159255252219737	0.00646266713738441
218	111.404197692871	-18.7061100006104	-5.9152364730835	0.000293855206109583	0.00711201597005129	-3.08191010844894e-05	-0.00587495695799589
219	110.754852294922	-19.3554592132568	-6.04510593414307	0.00451462110504508	0.0103587592020631	-0.00457625929266214	-0.00327756232582033
220	108.157455444336	-18.0567626953125	-6.30484533309937	-0.00100484199356288	0.00516396993771195	0.000618529506027699	-0.00165419070981443
221	107.508110046387	-18.0567626953125	-5.6554970741272	-0.00619963090866804	0.00418994715437293	-0.0100957229733467	0.00970941036939621
222	109.456153869629	-19.0307846069336	-5.6554970741272	-0.0107450718060136	0.0123068047687411	-0.00749832857400179	0.00938473641872406
223	107.508110046387	-19.0307846069336	-5.33082246780396	-0.0162645354866982	0.0220470335334539	-0.0237320438027382	0.00873538758605719
224	106.858757019043	-18.0567626953125	-5.46069240570068	-0.00587495695799589	0.029189869761467	-0.0230826959013939	0.0149041991680861
225	107.508110046387	-18.7061100006104	-5.78536653518677	-0.00912170019000769	0.0116574559360743	-0.00944637414067984	0.0116574559360743
226	106.858757019043	-18.0567626953125	-5.85030126571655	-0.0156151866540313	0.00970941036939621	-0.0026282137259841	0.00548864435404539
227	106.858757019043	-19.0307846069336	-6.17497587203979	-0.0182125810533762	-3.08191010844894e-05	-0.00587495695799589	0.000943203864153475
228	108.157455444336	-18.7061100006104	-5.59056186676025	-0.00814767740666866	0.00678734155371785	-0.00392691092565656	0.00418994715437293
229	106.858757019043	-18.3814373016357	-5.3957576751709	-0.00814767740666866	0.00906006153672934	-0.00327756232582033	0.00126787810586393
230	109.456153869629	-19.0307846069336	-5.33082246780396	0.00289124972186983	-0.00425158534198999	0.00548864435404539	-0.00230353930965066
231	108.157455444336	-18.3814373016357	-5.3957576751709	-0.00782300252467394	0.000943203864153475	-0.00295288790948689	-0.00132951640989631
232	107.508110046387	-17.7320880889893	-5.85030126571655	-0.00587495695799589	-0.0198359526693821	0.00970941036939621	-0.0133424662053585
233	108.806800842285	-17.7320880889893	-5.78536653518677	0.0210730116814375	-0.0198359526693821	0.0233457311987877	-0.0201606266200542
234	108.806800842285	-19.3554592132568	-5.6554970741272	0.0106834331527352	-0.00944637414067984	0.0126314787194133	-0.0139918150380254
235	106.209411621094	-17.407413482666	-6.30484533309937	0.00646266713738441	-0.00749832857400179	0.012956153601408	-0.0107450718060136
236	108.157455444336	-17.407413482666	-6.17497587203979	0.00711201597005129	0.00483929552137852	0.00646266713738441	0.00808603875339031
237	108.157455444336	-17.7320880889893	-5.52562713623047	0.00548864435404539	-0.00555028254166245	-0.0026282137259841	0.00873538758605719
238	108.157455444336	-17.7320880889893	-5.6554970741272	0.00321592413820326	0.00321592413820326	0.00483929552137852	0.000293855206109583
239	110.105499267578	-17.7320880889893	-5.98017120361328	0.00938473641872406	0.00873538758605719	-0.00360223650932312	0.00354059832170606
240	109.456153869629	-19.0307846069336	-5.78536653518677	-0.00912170019000769	0.00418994715437293	-0.00749832857400179	0.00159255252219737
241	108.806800842285	-18.0567626953125	-5.78536653518677	-0.0026282137259841	0.00191722682211548	-0.00587495695799589	0.00938473641872406
242	108.157455444336	-17.407413482666	-5.59056186676025	-0.00652430532500148	0.00808603875339031	-0.0175632312893867	0.0324366129934788
243	108.806800842285	-17.0827388763428	-5.72043180465698	-0.00457625929266214	0.0246444288641214	-0.0237320438027382	0.0197743140161037
244	109.456153869629	-18.3814373016357	-5.3957576751709	-0.00100484199356288	0.0158782228827477	-0.0175632312893867	0.0155535480007529
245	109.456153869629	-18.0567626953125	-5.9152364730835	-0.00100484199356288	0.0194496400654316	-0.0156151866540313	0.00938473641872406
246	108.806800842285	-17.407413482666	-5.78536653518677	-0.00425158534198999	0.000618529506027699	-0.0113944197073579	0.00483929552137852
247	110.754852294922	-19.0307846069336	-5.78536653518677	-0.00132951640989631	0.00289124972186983	-0.00587495695799589	-0.00197886489331722
248	110.105499267578	-17.7320880889893	-5.6554970741272	-0.00879702530801296	0.00256657530553639	0.00321592413820326	-0.00717365415766835
249	110.105499267578	-18.7061100006104	-5.6554970741272	0.0113327819854021	-0.00230353930965066	-0.00684897974133492	-0.00425158534198999
250	110.105499267578	-18.3814373016357	-5.52562713623047	0.0149041991680861	-0.0026282137259841	0.00418994715437293	-0.00392691092565656
251	109.456153869629	-19.0307846069336	-5.59056186676025	0.00581331877037883	-0.00197886489331722	-0.00587495695799589	-0.0139918150380254
252	108.157455444336	-17.0827388763428	-6.04510593414307	0.000618529506027699	-0.00652430532500148	0.00970941036939621	-0.0104203969240189
253	109.456153869629	-18.7061100006104	-5.85030126571655	0.0239950809627771	-0.0123684434220195	0.0288651939481497	-0.0152905117720366
254	108.157455444336	-17.407413482666	-5.85030126571655	0.01847561635077	-0.00555028254166245	0.0220470335334539	-0.0139918150380254
255	108.806800842285	-18.3814373016357	-5.78536653518677	0.0132808275520802	-0.00977104809135199	0.0200989879667759	-0.00652430532500148
256	110.754852294922	-18.3814373016357	-5.9152364730835	-0.00132951640989631	-0.00165419070981443	-3.08191010844894e-05	-0.00230353930965066
257	108.806800842285	-18.3814373016357	-5.78536653518677	0.0155535480007529	-0.00782300252467394	-0.000355493422830477	0.00289124972186983
258	110.105499267578	-18.3814373016357	-5.6554970741272	0.0152288740500808	0.00126787810586393	0.0022419011220336	-3.08191010844894e-05
259	108.806800842285	-18.3814373016357	-5.59056186676025	-0.00230353930965066	0.000293855206109583	-0.000355493422830477	-0.000355493422830477
260	108.806800842285	-18.0567626953125	-5.98017120361328	0.00418994715437293	0.00418994715437293	-0.00587495695799589	-0.00457625929266214
261	108.806800842285	-18.3814373016357	-5.59056186676025	-0.00782300252467394	0.00483929552137852	-0.0113944197073579	-3.08191010844894e-05
262	110.105499267578	-18.3814373016357	-5.3957576751709	-0.00879702530801296	0.013930176384747	-0.0243813935667276	0.00613799272105098
263	108.157455444336	-17.0827388763428	-5.46069240570068	-0.0146411629393697	0.0275664981454611	-0.0247060675173998	0.00711201597005129
264	109.456153869629	-19.0307846069336	-5.78536653518677	-0.0120437685400248	0.0175015944987535	-0.0237320438027382	0.0116574559360743
265	108.157455444336	-18.0567626953125	-6.36978054046631	-0.00230353930965066	0.00970941036939621	-0.0156151866540313	-0.00327756232582033
266	108.806800842285	-20.0048084259033	-6.04510593414307	-0.00652430532500148	-0.000355493422830477	-0.00684897974133492	-0.00100484199356288
267	109.456153869629	-19.6801338195801	-5.52562713623047	-0.00360223650932312	-0.00360223650932312	-0.0133424662053585	-0.00522560812532902
268	108.806800842285	-19.6801338195801	-5.98017120361328	-0.00197886489331722	-0.00490093370899558	0.00516396993771195	-0.0110697457566857
269	110.105499267578	-19.6801338195801	-5.52562713623047	0.0220470335334539	0.000943203864153475	0.00743668992072344	-0.00360223650932312
270	108.806800842285	-19.3554592132568	-5.33082246780396	-0.00587495695799589	-0.00230353930965066	0.00418994715437293	0.00159255252219737
271	110.754852294922	-19.0307846069336	-5.33082246780396	-0.0133424662053585	-0.00100484199356288	0.00126787810586393	-0.00165419070981443
272	107.508110046387	-18.0567626953125	-5.6554970741272	0.011982130818069	-0.00749832857400179	0.0155535480007529	-0.0146411629393697
273	108.806800842285	-17.407413482666	-5.78536653518677	0.0155535480007529	-0.0146411629393697	0.0236704051494598	-0.0126931173726916
274	109.456153869629	-18.3814373016357	-6.17497587203979	0.00711201597005129	-0.0100957229733467	0.00938473641872406	-0.0159398596733809
275	110.105499267578	-18.7061100006104	-6.17497587203979	0.013930176384747	-0.0100957229733467	0.0188002903014421	-0.0100957229733467
276	107.508110046387	-17.0827388763428	-5.6554970741272	0.00451462110504508	-0.0133424662053585	0.00256657530553639	-0.00555028254166245
277	107.508110046387	-17.407413482666	-5.3957576751709	0.0022419011220336	-0.00132951640989631	-0.0104203969240189	0.00516396993771195
278	106.858757019043	-16.4333896636963	-5.9152364730835	-0.00132951640989631	0.00386527273803949	-0.00652430532500148	0.00321592413820326
279	106.858757019043	-17.7320880889893	-5.78536653518677	0.0188002903014421	0.00906006153672934	-0.00392691092565656	-0.00295288790948689
280	106.858757019043	-17.0827388763428	-5.98017120361328	-0.000680167751852423	0.00548864435404539	-0.00782300252467394	0.00906006153672934
281	107.508110046387	-18.7061100006104	-5.98017120361328	-0.00295288790948689	-0.00230353930965066	-0.00879702530801296	0.00970941036939621
282	106.209411621094	-18.3814373016357	-5.9152364730835	-0.0247060675173998	0.012956153601408	-0.0230826959013939	0.00970941036939621
283	105.56005859375	-17.407413482666	-5.59056186676025	-0.0191866029053926	0.0330859608948231	-0.0243813935667276	0.01847561635077
284	107.508110046387	-17.7320880889893	-5.26588773727417	-0.0100957229733467	0.0217223595827818	-0.0165892094373703	0.0162028968334198
285	104.910713195801	-17.7320880889893	-5.85030126571655	-0.0159398596733809	0.0194496400654316	-0.0240567177534103	0.0123068047687411
286	108.157455444336	-18.0567626953125	-5.6554970741272	-0.0100957229733467	0.00321592413820326	-0.00587495695799589	0.0106834331527352
287	107.508110046387	-18.3814373016357	-5.6554970741272	-0.0169138833880424	-0.00652430532500148	-3.08191010844894e-05	0.00548864435404539
288	108.157455444336	-18.7061100006104	-5.52562713623047	-0.00230353930965066	0.00386527273803949	0.00483929552137852	0.00516396993771195
289	108.157455444336	-18.0567626953125	-5.3957576751709	-0.000680167751852423	0.0113327819854021	0.0022419011220336	0.00289124972186983
290	109.456153869629	-18.0567626953125	-5.72043180465698	-0.00425158534198999	0.00938473641872406	-0.00230353930965066	0.00841071270406246
291	108.157455444336	-18.0567626953125	-5.46069240570068	-0.00847235135734081	-0.00749832857400179	-0.00132951640989631	-0.00522560812532902
292	107.508110046387	-18.3814373016357	-5.3957576751709	0.00321592413820326	-0.0156151866540313	0.00581331877037883	-0.00847235135734081
293	108.157455444336	-17.0827388763428	-5.6554970741272	0.0197743140161037	-0.0217839982360601	0.0246444288641214	-0.0195112787187099
294	108.806800842285	-18.3814373016357	-5.59056186676025	0.00808603875339031	-0.00912170019000769	0.0197743140161037	-0.017887907102704
295	108.806800842285	-17.7320880889893	-5.72043180465698	0.00970941036939621	-0.0120437685400248	0.00808603875339031	-0.0126931173726916
296	107.508110046387	-17.0827388763428	-5.59056186676025	0.0126314787194133	-0.00360223650932312	0.000618529506027699	-0.0130177913233638
297	108.157455444336	-17.407413482666	-5.26588773727417	0.00711201597005129	-0.00749832857400179	0.000943203864153475	-0.0026282137259841
298	108.157455444336	-17.0827388763428	-5.59056186676025	0.00516396993771195	0.00906006153672934	0.00386527273803949	0.00126787810586393
299	107.508110046387	-17.7320880889893	-5.98017120361328	-0.0117190945893526	0.00386527273803949	-0.00652430532500148	0.00191722682211548
300	106.858757019043	-17.7320880889893	-5.98017120361328	-0.00684897974133492	0.00321592413820326	-0.00587495695799589	-0.00100484199356288
301	110.105499267578	-18.3814373016357	-5.78536653518677	-0.00165419070981443	0.00126787810586393	-0.00912170019000769	0.00354059832170606
302	106.858757019043	-18.3814373016357	-5.72043180465698	-0.00327756232582033	0.0106834331527352	-0.0198359526693821	0.00516396993771195
303	108.806800842285	-17.407413482666	-5.6554970741272	-0.0136671401560307	0.0233457311987877	-0.0276281367987394	0.0191249661147594
304	108.157455444336	-17.0827388763428	-5.85030126571655	0.00516396993771195	0.0213976856321096	-0.0156151866540313	0.013930176384747
305	109.456153869629	-17.407413482666	-5.9152364730835	-0.00360223650932312	0.0162028968334198	-0.0182125810533762	0.00970941036939621
306	108.806800842285	-18.3814373016357	-5.78536653518677	-0.00619963090866804	0.00548864435404539	-0.0156151866540313	0.00483929552137852
307	108.806800842285	-17.407413482666	-5.78536653518677	-0.00814767740666866	-0.00100484199356288	-0.00360223650932312	0.00386527273803949
308	107.508110046387	-16.7580642700195	-5.85030126571655	0.000618529506027699	0.0022419011220336	0.00581331877037883	-0.00555028254166245
309	108.157455444336	-17.7320880889893	-5.59056186676025	0.0200989879667759	0.00289124972186983	0.00646266713738441	-0.00652430532500148
310	108.157455444336	-17.0827388763428	-5.3957576751709	0.00743668992072344	0.00289124972186983	0.00126787810586393	0.00321592413820326
311	108.806800842285	-17.407413482666	-5.72043180465698	-0.0169138833880424	0.00386527273803949	0.000293855206109583	-0.00360223650932312
312	108.157455444336	-17.7320880889893	-5.6554970741272	0.00159255252219737	-0.0139918150380254	0.00483929552137852	-0.00132951640989631
313	106.858757019043	-18.0567626953125	-5.85030126571655	0.0165275707840919	-0.0188619289547205	0.0236704051494598	-0.00782300252467394
314	108.806800842285	-18.7061100006104	-5.3957576751709	0.0136055024340749	-0.0152905117720366	0.0210730116814375	-0.0117190945893526
315	110.105499267578	-19.3554592132568	-5.3957576751709	0.00906006153672934	-0.0136671401560307	0.0145795252174139	-0.00782300252467394
316	110.105499267578	-18.7061100006104	-6.11004114151001	-0.0139918150380254	-0.000355493422830477	0.0022419011220336	0.00191722682211548
317	109.456153869629	-18.0567626953125	-6.04510593414307	0.0116574559360743	-0.00879702530801296	-0.0026282137259841	0.00321592413820326
318	110.105499267578	-20.0048084259033	-5.85030126571655	0.00256657530553639	-0.00327756232582033	-0.00490093370899558	0.000618529506027699
319	108.806800842285	-19.0307846069336	-5.78536653518677	0.012956153601408	-0.00457625929266214	0.00289124972186983	0.000618529506027699
320	108.806800842285	-20.0048084259033	-5.59056186676025	0.000943203864153475	-0.00717365415766835	-0.00814767740666866	0.00418994715437293
321	108.806800842285	-18.3814373016357	-5.85030126571655	-0.00749832857400179	-0.00847235135734081	-0.00100484199356288	0.00483929552137852
322	109.456153869629	-19.0307846069336	-5.78536653518677	-0.0143164889886975	0.00321592413820326	-0.0175632312893867	0.00841071270406246
323	109.456153869629	-19.3554592132568	-5.20095300674438	-0.017887907102704	0.0207483377307653	-0.0276281367987394	0.01847561635077
324	108.157455444336	-18.3814373016357	-5.52562713623047	0.00418994715437293	0.0191249661147594	-0.0182125810533762	0.0158782228827477
325	107.508110046387	-18.3814373016357	-5.85030126571655	0.00321592413820326	0.00841071270406246	-0.0211346503347158	0.00516396993771195
326	108.157455444336	-19.0307846069336	-5.98017120361328	-0.00522560812532902	0.00256657530553639	-0.00555028254166245	-0.00782300252467394
327	109.456153869629	-18.7061100006104	-6.36978054046631	-0.00555028254166245	-0.000355493422830477	0.000943203864153475	0.012956153601408
328	108.806800842285	-17.407413482666	-6.23991060256958	0.00256657530553639	0.00321592413820326	0.00159255252219737	-0.00555028254166245
329	107.508110046387	-18.0567626953125	-6.17497587203979	-0.00717365415766835	-3.08191010844894e-05	-0.00782300252467394	0.000293855206109583
330	108.806800842285	-18.3814373016357	-5.72043180465698	-0.0130177913233638	0.00613799272105098	-0.00684897974133492	-0.00100484199356288
331	109.456153869629	-18.7061100006104	-5.85030126571655	0.0136055024340749	-0.000355493422830477	-3.08191010844894e-05	0.00289124972186983
332	108.157455444336	-18.3814373016357	-6.17497587203979	-3.08191010844894e-05	-0.00522560812532902	0.000618529506027699	-3.08191010844894e-05
333	108.806800842285	-18.3814373016357	-5.59056186676025	0.00970941036939621	0.00418994715437293	0.00386527273803949	-0.0201606266200542
334	106.209411621094	-17.407413482666	-5.78536653518677	0.0100340843200684	0.00321592413820326	-0.00165419070981443	-0.0107450718060136
335	107.508110046387	-18.3814373016357	-5.52562713623047	0.000618529506027699	0.000293855206109583	0.00159255252219737	-0.00749832857400179
336	107.508110046387	-18.0567626953125	-5.3957576751709	-0.00100484199356288	-3.08191010844894e-05	-0.00230353930965066	0.00776136433705688
337	106.209411621094	-17.407413482666	-5.52562713623047	0.0022419011220336	-0.00425158534198999	-0.00425158534198999	-0.00652430532500148
338	104.910713195801	-17.0827388763428	-5.78536653518677	-0.00165419070981443	0.00354059832170606	-0.00360223650932312	0.000618529506027699
339	104.261360168457	-17.407413482666	-5.78536653518677	0.00256657530553639	0.0106834331527352	0.00451462110504508	0.00159255252219737
340	106.209411621094	-18.0567626953125	-5.6554970741272	0.0113327819854021	0.000618529506027699	-0.00230353930965066	-0.000680167751852423
341	106.209411621094	-18.7061100006104	-5.46069240570068	0.00906006153672934	0.0022419011220336	0.000943203864153475	0.00711201597005129
342	106.858757019043	-18.3814373016357	-5.59056186676025	-0.0185372550040483	0.0126314787194133	-0.0100957229733467	0.00451462110504508
343	106.209411621094	-18.7061100006104	-5.33082246780396	-0.0182125810533762	0.031137915328145	-0.0169138833880424	0.0132808275520802
344	106.209411621094	-17.407413482666	-5.59056186676025	-0.00522560812532902	0.0285405199974775	-0.00912170019000769	0.0123068047687411
345	108.157455444336	-18.3814373016357	-5.59056186676025	-0.00619963090866804	0.0233457311987877	-0.00717365415766835	0.00159255252219737
346	108.806800842285	-18.0567626953125	-5.72043180465698	-0.00327756232582033	0.00354059832170606	-0.00749832857400179	0.00451462110504508
347	107.508110046387	-17.407413482666	-5.85030126571655	-0.00619963090866804	-0.00100484199356288	-0.0026282137259841	-0.00165419070981443
348	108.806800842285	-17.0827388763428	-5.6554970741272	-0.00100484199356288	0.00743668992072344	0.00159255252219737	-0.00132951640989631
349	106.858757019043	-17.407413482666	-6.17497587203979	0.00970941036939621	0.00841071270406246	0.0106834331527352	-0.00457625929266214
350	110.754852294922	-18.3814373016357	-5.26588773727417	-0.00132951640989631	0.00970941036939621	-0.00100484199356288	-0.000355493422830477
351	108.157455444336	-17.7320880889893	-5.3957576751709	0.00289124972186983	0.00256657530553639	0.00581331877037883	0.00548864435404539
352	109.456153869629	-18.7061100006104	-5.85030126571655	0.0103587592020631	-0.0143164889886975	0.0175015944987535	-0.00490093370899558
353	109.456153869629	-18.0567626953125	-5.6554970741272	0.0197743140161037	-0.0175632312893867	0.0236704051494598	-0.0175632312893867
354	107.508110046387	-17.7320880889893	-5.72043180465698	0.0136055024340749	-0.0026282137259841	0.0126314787194133	-0.0165892094373703
355	108.806800842285	-18.0567626953125	-5.6554970741272	0.0200989879667759	-0.00782300252467394	0.0178262684494257	-0.0136671401560307
356	108.806800842285	-17.407413482666	-5.85030126571655	0.00938473641872406	-0.00327756232582033	0.0103587592020631	-0.00684897974133492
357	108.157455444336	-17.0827388763428	-6.23991060256958	0.013930176384747	-0.00327756232582033	0.00386527273803949	-0.00587495695799589
358	107.508110046387	-17.7320880889893	-6.49965000152588	0.00970941036939621	0.00970941036939621	-0.00490093370899558	-0.00457625929266214
359	108.806800842285	-17.7320880889893	-6.56458520889282	0.0178262684494257	0.00159255252219737	0.00159255252219737	-0.00522560812532902
360	107.508110046387	-17.407413482666	-5.85030126571655	-0.000355493422830477	0.00256657530553639	-0.00425158534198999	-0.00814767740666866
361	109.456153869629	-18.7061100006104	-5.72043180465698	0.00970941036939621	0.00516396993771195	-0.00132951640989631	0.000618529506027699
362	109.456153869629	-18.0567626953125	-5.78536653518677	-0.00749832857400179	0.01847561635077	-0.0211346503347158	-0.00165419070981443
363	110.105499267578	-18.3814373016357	-5.3957576751709	-0.00717365415766835	0.0295145437121391	-0.0208099745213985	0.01100810803473
364	107.508110046387	-17.7320880889893	-5.6554970741272	-0.0026282137259841	0.0308132413774729	-0.0162645354866982	0.0126314787194133
365	110.754852294922	-19.0307846069336	-5.6554970741272	-0.00295288790948689	0.0175015944987535	-0.0152905117720366	0.00386527273803949
366	108.157455444336	-18.3814373016357	-5.85030126571655	-0.00490093370899558	0.0106834331527352	-0.00360223650932312	0.000618529506027699
367	108.806800842285	-17.407413482666	-5.72043180465698	0.00938473641872406	0.000943203864153475	0.0022419011220336	-0.00522560812532902
368	108.157455444336	-17.7320880889893	-5.9152364730835	-0.0126931173726916	0.00873538758605719	0.00418994715437293	-0.00230353930965066
369	108.806800842285	-17.7320880889893	-5.72043180465698	0.00386527273803949	0.0123068047687411	0.00354059832170606	-0.00295288790948689
370	108.806800842285	-18.7061100006104	-5.20095300674438	0.000618529506027699	0.00289124972186983	-0.00132951640989631	-0.00587495695799589
371	109.456153869629	-19.0307846069336	-5.52562713623047	0.00289124972186983	-0.00327756232582033	-0.00327756232582033	-0.00197886489331722
372	108.157455444336	-18.7061100006104	-5.98017120361328	0.00613799272105098	-0.0100957229733467	0.00841071270406246	-0.00425158534198999
373	108.806800842285	-20.0048084259033	-5.72043180465698	0.0100340843200684	-0.0247060675173998	0.0210730116814375	-0.0175632312893867
374	108.806800842285	-19.3554592132568	-5.6554970741272	0.0162028968334198	-0.0182125810533762	0.0171769186854362	-0.0198359526693821
375	109.456153869629	-20.0048084259033	-6.17497587203979	0.00906006153672934	-0.0263294391334057	0.0152288740500808	-0.00360223650932312
376	108.157455444336	-19.0307846069336	-5.72043180465698	0.00483929552137852	-0.0123684434220195	0.00256657530553639	-0.000680167751852423
377	108.157455444336	-19.3554592132568	-5.46069240570068	0.00483929552137852	-0.0100957229733467	-0.00230353930965066	0.000293855206109583
378	108.806800842285	-19.3554592132568	-5.52562713623047	0.0123068047687411	-0.00782300252467394	-0.00652430532500148	0.00646266713738441
379	106.858757019043	-18.7061100006104	-6.23991060256958	0.0197743140161037	0.000293855206109583	0.0022419011220336	0.00451462110504508
380	108.806800842285	-18.0567626953125	-6.43471527099609	0.00451462110504508	-0.00652430532500148	-0.00619963090866804	0.00256657530553639
381	108.157455444336	-17.7320880889893	-6.49965000152588	-0.00457625929266214	-0.00587495695799589	-0.00165419070981443	0.00711201597005129
382	108.806800842285	-18.3814373016357	-6.23991060256958	-0.0107450718060136	0.00906006153672934	-0.0165892094373703	0.00581331877037883
383	108.806800842285	-18.7061100006104	-5.98017120361328	-0.0126931173726916	0.0269171483814716	-0.0279528107494116	0.0155535480007529
384	107.508110046387	-17.7320880889893	-5.98017120361328	-0.00132951640989631	0.0285405199974775	-0.0201606266200542	0.0165275707840919
385	109.456153869629	-18.0567626953125	-5.59056186676025	-0.0120437685400248	0.0171769186854362	-0.0146411629393697	0.011982130818069
386	108.806800842285	-18.3814373016357	-5.78536653518677	-0.00392691092565656	0.00776136433705688	-0.00587495695799589	0.00256657530553639
387	107.508110046387	-17.0827388763428	-5.85030126571655	-0.0130177913233638	0.00451462110504508	0.00711201597005129	-0.00132951640989631
388	107.508110046387	-18.0567626953125	-5.85030126571655	0.00256657530553639	0.00159255252219737	-0.00587495695799589	0.00841071270406246
389	108.157455444336	-17.407413482666	-5.72043180465698	0.00418994715437293	0.00613799272105098	0.00776136433705688	0.00191722682211548
390	106.858757019043	-18.7061100006104	-5.3957576751709	-0.00652430532500148	0.00776136433705688	0.00354059832170606	0.012956153601408
391	108.806800842285	-19.0307846069336	-5.33082246780396	-0.00165419070981443	-3.08191010844894e-05	0.00451462110504508	0.00418994715437293
392	106.209411621094	-17.0827388763428	-5.78536653518677	-0.00619963090866804	-0.00522560812532902	0.013930176384747	0.0106834331527352
393	106.858757019043	-17.407413482666	-5.9152364730835	0.00646266713738441	-0.0250307414680719	0.0178262684494257	-0.00684897974133492
394	104.910713195801	-17.7320880889893	-5.6554970741272	0.00841071270406246	-0.0156151866540313	0.0233457311987877	-0.0110697457566857
395	107.508110046387	-18.3814373016357	-5.59056186676025	0.00159255252219737	-0.0156151866540313	0.0126314787194133	-0.0026282137259841
396	105.56005859375	-16.7580642700195	-6.23991060256958	-0.0204853005707264	-0.00165419070981443	0.000618529506027699	0.00613799272105098
397	106.209411621094	-18.0567626953125	-5.85030126571655	-0.00944637414067984	-0.00295288790948689	0.00126787810586393	0.00678734155371785
398	107.508110046387	-18.0567626953125	-5.85030126571655	0.00159255252219737	0.000943203864153475	-0.00555028254166245	0.000943203864153475
399	106.858757019043	-18.0567626953125	-5.52562713623047	-0.00847235135734081	0.0136055024340749	-0.00749832857400179	-0.00197886489331722
400	106.858757019043	-17.407413482666	-5.9152364730835	0.00289124972186983	0.00354059832170606	-0.00490093370899558	0.00646266713738441
401	107.508110046387	-17.0827388763428	-5.6554970741272	-0.000355493422830477	0.000293855206109583	-0.00165419070981443	0.0191249661147594
402	108.157455444336	-17.7320880889893	-5.72043180465698	-0.00360223650932312	0.00873538758605719	-0.0162645354866982	0.011982130818069
403	110.105499267578	-18.0567626953125	-6.04510593414307	-0.00879702530801296	0.0275664981454611	-0.0286021586507559	0.0162028968334198
404	108.157455444336	-18.3814373016357	-5.26588773727417	-0.00230353930965066	0.0269171483814716	-0.0165892094373703	0.0239950809627771
405	108.157455444336	-18.3814373016357	-5.6554970741272	-0.00360223650932312	0.00970941036939621	-0.0110697457566857	0.013930176384747
406	109.456153869629	-17.7320880889893	-5.98017120361328	-0.00619963090866804	0.00256657530553639	-0.00652430532500148	0.0230210572481155
407	108.157455444336	-17.407413482666	-5.85030126571655	-3.08191010844894e-05	-0.000680167751852423	-0.00652430532500148	-0.00295288790948689
408	108.806800842285	-17.407413482666	-5.85030126571655	-0.00165419070981443	0.00451462110504508	-0.00619963090866804	-0.00100484199356288
409	106.858757019043	-17.0827388763428	-5.59056186676025	0.00159255252219737	0.00808603875339031	0.000618529506027699	-0.00327756232582033
410	108.806800842285	-17.0827388763428	-5.78536653518677	-0.00100484199356288	0.00483929552137852	-0.0126931173726916	0.0126314787194133
411	108.806800842285	-18.0567626953125	-5.3957576751709	-0.00132951640989631	-0.00587495695799589	0.00776136433705688	-0.00587495695799589
412	108.157455444336	-17.407413482666	-6.04510593414307	-0.00587495695799589	-0.00879702530801296	0.00970941036939621	-0.00944637414067984
413	107.508110046387	-17.0827388763428	-6.23991060256958	0.0217223595827818	-0.0217839982360601	0.0171769186854362	-0.0211346503347158
414	109.456153869629	-18.3814373016357	-5.85030126571655	0.0126314787194133	-0.0172385573387146	0.011982130818069	-0.0120437685400248
415	108.157455444336	-17.407413482666	-6.11004114151001	0.0132808275520802	-0.0143164889886975	0.0132808275520802	-0.0198359526693821
416	106.858757019043	-17.7320880889893	-5.9152364730835	0.00548864435404539	-0.00555028254166245	0.00386527273803949	0.000943203864153475
417	109.456153869629	-19.0307846069336	-5.3957576751709	0.00613799272105098	-0.00392691092565656	-0.00425158534198999	-0.00295288790948689
418	108.806800842285	-18.7061100006104	-5.3957576751709	0.00711201597005129	0.00906006153672934	-0.0136671401560307	-0.00490093370899558
419	109.456153869629	-18.7061100006104	-5.9152364730835	0.0158782228827477	0.000618529506027699	0.0022419011220336	-0.00879702530801296
420	109.456153869629	-18.3814373016357	-5.6554970741272	0.00776136433705688	0.00159255252219737	-0.00457625929266214	-0.00977104809135199
421	108.806800842285	-17.407413482666	-5.9152364730835	-0.00490093370899558	-0.00814767740666866	-0.00944637414067984	-0.0026282137259841
422	106.858757019043	-17.407413482666	-6.36978054046631	-0.0133424662053585	0.01100810803473	-0.0185372550040483	0.00191722682211548
423	108.806800842285	-17.7320880889893	-5.72043180465698	-0.0217839982360601	0.0285405199974775	-0.0302255302667618	0.0269171483814716
424	109.456153869629	-18.0567626953125	-5.26588773727417	-0.00392691092565656	0.0213976856321096	-0.0159398596733809	0.0126314787194133
425	109.456153869629	-18.3814373016357	-5.6554970741272	0.000618529506027699	0.0175015944987535	-0.028926832601428	0.00191722682211548
426	107.508110046387	-17.7320880889893	-5.98017120361328	-0.0110697457566857	-0.00165419070981443	-0.00814767740666866	0.00970941036939621
427	106.858757019043	-18.3814373016357	-6.17497587203979	-0.00522560812532902	-0.00165419070981443	-0.00587495695799589	-3.08191010844894e-05
428	107.508110046387	-17.407413482666	-6.30484533309937	-0.000355493422830477	0.000618529506027699	-0.00782300252467394	0.00159255252219737
429	107.508110046387	-18.3814373016357	-6.23991060256958	0.0022419011220336	-0.00197886489331722	0.00613799272105098	-0.00165419070981443
430	108.157455444336	-18.0567626953125	-6.11004114151001	0.0123068047687411	-0.00230353930965066	0.00678734155371785	-0.000355493422830477
431	109.456153869629	-19.6801338195801	-5.26588773727417	-0.00684897974133492	-0.00912170019000769	-0.00100484199356288	0.00386527273803949
432	109.456153869629	-19.6801338195801	-5.98017120361328	0.01100810803473	-0.0146411629393697	0.0168522447347641	-0.00360223650932312
433	107.508110046387	-18.7061100006104	-5.78536653518677	0.0103587592020631	-0.0250307414680719	0.0223717093467712	-0.0136671401560307
434	109.456153869629	-19.6801338195801	-5.6554970741272	0.0178262684494257	-0.0149658378213644	0.0113327819854021	-0.0159398596733809
435	108.157455444336	-18.7061100006104	-6.23991060256958	0.00873538758605719	-0.0162645354866982	0.0220470335334539	-0.0133424662053585
436	110.754852294922	-20.3294830322266	-5.85030126571655	0.00581331877037883	-0.00847235135734081	0.00418994715437293	-3.08191010844894e-05
437	108.157455444336	-19.3554592132568	-5.9152364730835	0.00321592413820326	-0.00782300252467394	0.0022419011220336	-0.00295288790948689
438	110.105499267578	-19.0307846069336	-5.98017120361328	0.011982130818069	-0.00132951640989631	-0.00522560812532902	-0.00295288790948689
439	109.456153869629	-18.3814373016357	-6.30484533309937	-0.00490093370899558	0.000618529506027699	0.00516396993771195	0.0022419011220336
440	109.456153869629	-18.7061100006104	-6.04510593414307	0.00256657530553639	0.00646266713738441	-0.0110697457566857	-0.000680167751852423
441	109.456153869629	-18.0567626953125	-6.11004114151001	-0.0117190945893526	-0.0026282137259841	-0.0133424662053585	0.00516396993771195
442	108.806800842285	-18.7061100006104	-5.3957576751709	-0.00360223650932312	0.0113327819854021	-0.0204853005707264	0.0123068047687411
443	108.157455444336	-16.7580642700195	-5.78536653518677	-0.0107450718060136	0.0194496400654316	-0.0243813935667276	0.013930176384747
444	108.806800842285	-18.7061100006104	-5.26588773727417	-3.08191010844894e-05	0.0226963832974434	-0.00977104809135199	0.0188002903014421
445	107.508110046387	-17.407413482666	-5.52562713623047	-0.00749832857400179	0.01847561635077	-0.00749832857400179	-0.000680167751852423
446	106.209411621094	-17.407413482666	-5.72043180465698	-0.00555028254166245	-0.000355493422830477	-0.0100957229733467	0.00841071270406246
447	106.209411621094	-17.407413482666	-6.17497587203979	-0.00977104809135199	0.00418994715437293	-3.08191010844894e-05	0.00126787810586393
448	106.209411621094	-17.7320880889893	-5.6554970741272	0.00841071270406246	-0.000680167751852423	0.00126787810586393	-0.00490093370899558
449	106.858757019043	-17.407413482666	-5.78536653518677	-0.0123684434220195	0.00613799272105098	0.00418994715437293	-0.00619963090866804
450	105.56005859375	-17.407413482666	-5.6554970741272	0.00386527273803949	0.00516396993771195	0.00841071270406246	-0.00522560812532902
451	108.157455444336	-18.3814373016357	-5.3957576751709	0.00126787810586393	-0.00165419070981443	-0.00295288790948689	-0.00490093370899558
452	108.157455444336	-18.0567626953125	-5.59056186676025	0.00386527273803949	-0.00490093370899558	0.0136055024340749	-0.0110697457566857
453	107.508110046387	-18.3814373016357	-5.59056186676025	0.00483929552137852	-0.0208099745213985	0.020423661917448	-0.0237320438027382
454	106.858757019043	-16.7580642700195	-5.78536653518677	0.0113327819854021	-0.0123684434220195	0.01847561635077	-0.0191866029053926
455	106.209411621094	-18.0567626953125	-5.52562713623047	0.000943203864153475	-3.08191010844894e-05	0.0103587592020631	-0.0139918150380254
456	108.157455444336	-18.0567626953125	-5.46069240570068	-0.00197886489331722	-0.0117190945893526	0.00126787810586393	-0.00295288790948689
457	107.508110046387	-17.407413482666	-5.26588773727417	0.00646266713738441	-0.0123684434220195	-0.00814767740666866	-0.00457625929266214
458	106.858757019043	-16.7580642700195	-5.26588773727417	0.00321592413820326	0.00873538758605719	0.00548864435404539	-0.00912170019000769
459	107.508110046387	-17.407413482666	-5.85030126571655	0.0142548503354192	-0.00132951640989631	-0.00619963090866804	-0.00587495695799589
460	108.157455444336	-16.7580642700195	-5.9152364730835	0.00516396993771195	0.00159255252219737	0.00386527273803949	-0.0156151866540313
461	109.456153869629	-18.3814373016357	-5.59056186676025	0.00451462110504508	0.000943203864153475	-0.0136671401560307	-0.00230353930965066
462	110.754852294922	-18.7061100006104	-5.52562713623047	0.00451462110504508	0.0155535480007529	-0.0169138833880424	-0.000355493422830477
463	108.806800842285	-17.407413482666	-5.72043180465698	-0.00555028254166245	0.0246444288641214	-0.0221086721867323	0.0113327819854021
464	110.754852294922	-18.7061100006104	-5.98017120361328	-0.00619963090866804	0.0188002903014421	-0.0237320438027382	0.0239950809627771
465	108.157455444336	-17.407413482666	-6.36978054046631	-0.00132951640989631	0.0126314787194133	-0.0133424662053585	0.00386527273803949
466	108.806800842285	-17.407413482666	-6.56458520889282	-0.0146411629393697	0.00289124972186983	-0.0120437685400248	0.00646266713738441
467	108.157455444336	-18.0567626953125	-6.49965000152588	-0.00944637414067984	0.00678734155371785	-0.00587495695799589	0.000618529506027699
468	108.806800842285	-18.7061100006104	-5.85030126571655	0.000618529506027699	0.00418994715437293	-0.00132951640989631	0.00321592413820326
469	107.508110046387	-17.0827388763428	-6.17497587203979	0.000293855206109583	0.00159255252219737	-0.00457625929266214	-0.00847235135734081
470	108.157455444336	-17.0827388763428	-5.72043180465698	0.00743668992072344	0.000293855206109583	-0.00100484199356288	0.000618529506027699
471	107.508110046387	-16.7580642700195	-5.59056186676025	-0.0133424662053585	-0.00619963090866804	0.00321592413820326	0.0022419011220336
472	109.456153869629	-18.0567626953125	-6.36978054046631	0.0145795252174139	-0.00360223650932312	0.0155535480007529	-3.08191010844894e-05
473	110.105499267578	-17.7320880889893	-5.6554970741272	0.01847561635077	-0.0260047651827335	0.0262678004801273	-0.0224333461374044
474	107.508110046387	-17.7320880889893	-5.78536653518677	0.0191249661147594	-0.0256800893694162	0.0168522447347641	-0.0110697457566857
475	109.456153869629	-18.0567626953125	-5.72043180465698	0.0171769186854362	-0.0149658378213644	0.0142548503354192	-0.0120437685400248
476	107.508110046387	-17.0827388763428	-5.52562713623047	0.0126314787194133	-0.00295288790948689	-0.00392691092565656	0.00451462110504508
477	108.157455444336	-18.0567626953125	-5.52562713623047	0.00938473641872406	-0.00360223650932312	0.0103587592020631	0.00808603875339031
478	108.806800842285	-17.7320880889893	-6.23991060256958	0.00938473641872406	-0.00814767740666866	0.000943203864153475	0.00354059832170606
479	108.157455444336	-18.3814373016357	-5.78536653518677	0.020423661917448	-0.00100484199356288	0.0022419011220336	0.00613799272105098
480	108.157455444336	-18.3814373016357	-6.36978054046631	-0.000355493422830477	-0.00619963090866804	0.00386527273803949	0.00451462110504508
481	108.806800842285	-18.7061100006104	-5.9152364730835	-0.0263294391334057	-0.0165892094373703	-0.0139918150380254	0.00808603875339031
482	109.456153869629	-19.0307846069336	-5.72043180465698	-0.0123684434220195	-3.08191010844894e-05	-0.00197886489331722	0.0168522447347641
483	109.456153869629	-19.0307846069336	-5.33082246780396	-0.0130177913233638	0.0191249661147594	-0.0292515084147453	0.0191249661147594
484	107.508110046387	-18.0567626953125	-5.72043180465698	-0.00392691092565656	0.00581331877037883	-0.0162645354866982	0.0239950809627771
485	108.806800842285	-18.0567626953125	-5.9152364730835	-0.00100484199356288	0.00873538758605719	-0.0136671401560307	0.0123068047687411
486	108.157455444336	-18.3814373016357	-5.59056186676025	-0.00912170019000769	-0.00132951640989631	-0.00425158534198999	0.0158782228827477
487	109.456153869629	-18.3814373016357	-5.59056186676025	-0.00879702530801296	-0.00619963090866804	0.00354059832170606	-0.00197886489331722
488	109.456153869629	-17.407413482666	-5.46069240570068	0.00191722682211548	0.000293855206109583	0.00321592413820326	0.00418994715437293
489	108.157455444336	-18.3814373016357	-5.3957576751709	-0.00100484199356288	0.00418994715437293	0.000293855206109583	-0.00360223650932312
490	107.508110046387	-17.407413482666	-5.59056186676025	0.0200989879667759	0.00418994715437293	0.00970941036939621	0.0145795252174139
491	106.858757019043	-17.0827388763428	-5.72043180465698	-0.0130177913233638	-0.00522560812532902	-0.000680167751852423	0.00678734155371785
492	107.508110046387	-17.0827388763428	-5.9152364730835	0.00808603875339031	-0.0230826959013939	0.0171769186854362	0.00808603875339031
493	108.157455444336	-18.3814373016357	-5.78536653518677	0.0149041991680861	-0.0243813935667276	0.0220470335334539	-0.00879702530801296
494	107.508110046387	-17.407413482666	-5.59056186676025	0.0162028968334198	-0.0126931173726916	0.0223717093467712	-0.00555028254166245
495	108.157455444336	-18.0567626953125	-5.52562713623047	-0.00490093370899558	0.00678734155371785	0.0158782228827477	-0.00425158534198999
496	106.858757019043	-17.0827388763428	-5.3957576751709	0.00613799272105098	-0.00587495695799589	0.000293855206109583	0.00613799272105098
497	105.56005859375	-17.0827388763428	-5.3957576751709	-0.00197886489331722	-0.00100484199356288	0.00256657530553639	0.00711201597005129
498	107.508110046387	-18.7061100006104	-5.72043180465698	-0.00652430532500148	0.00613799272105098	-3.08191010844894e-05	0.00159255252219737
499	106.209411621094	-18.7061100006104	-5.6554970741272	-0.0230826959013939	0.00418994715437293	0.000293855206109583	0.00126787810586393
500	106.209411621094	-17.7320880889893	-5.59056186676025	0.0022419011220336	0.00191722682211548	-0.00717365415766835	0.00256657530553639
501	104.910713195801	-17.0827388763428	-5.85030126571655	-0.0139918150380254	0.000618529506027699	-0.00652430532500148	0.00581331877037883
502	105.56005859375	-16.7580642700195	-5.6554970741272	-0.0120437685400248	0.0142548503354192	-0.0198359526693821	0.0165275707840919
503	107.508110046387	-17.407413482666	-5.20095300674438	-0.0149658378213644	0.0295145437121391	-0.0253554154187441	0.0145795252174139
504	106.858757019043	-17.7320880889893	-5.72043180465698	-0.0123684434220195	0.0347093306481838	-0.017887907102704	0.0178262684494257
505	108.806800842285	-17.7320880889893	-6.23991060256958	0.000293855206109583	0.0171769186854362	-0.0159398596733809	0.00808603875339031
506	108.806800842285	-18.0567626953125	-6.11004114151001	-0.0110697457566857	0.0022419011220336	-0.0117190945893526	0.0178262684494257
507	110.754852294922	-18.0567626953125	-5.72043180465698	-0.00100484199356288	0.0022419011220336	-0.00425158534198999	-0.00392691092565656
508	109.456153869629	-17.0827388763428	-5.72043180465698	-0.000680167751852423	0.00354059832170606	0.00548864435404539	-0.000680167751852423
509	110.105499267578	-18.3814373016357	-5.85030126571655	0.00289124972186983	0.0103587592020631	-0.00425158534198999	-0.00522560812532902
510	109.456153869629	-18.3814373016357	-5.78536653518677	-0.00912170019000769	0.00776136433705688	0.00386527273803949	-0.00555028254166245
511	108.806800842285	-17.7320880889893	-6.23991060256958	0.0100340843200684	0.00191722682211548	-0.00392691092565656	0.00126787810586393
512	107.508110046387	-16.7580642700195	-5.9152364730835	0.0116574559360743	-0.00295288790948689	0.0178262684494257	-0.00879702530801296
513	108.806800842285	-17.0827388763428	-5.98017120361328	0.0188002903014421	-0.0204853005707264	0.0168522447347641	-0.0208099745213985
514	110.105499267578	-17.407413482666	-5.72043180465698	0.00711201597005129	-0.0143164889886975	0.0158782228827477	-0.0204853005707264
515	109.456153869629	-17.0827388763428	-5.85030126571655	0.0142548503354192	-0.000680167751852423	0.0100340843200684	-0.0117190945893526
516	108.806800842285	-17.0827388763428	-6.04510593414307	-0.00165419070981443	-0.0240567177534103	-0.0113944197073579	-0.00879702530801296
517	109.456153869629	-17.7320880889893	-5.78536653518677	0.013930176384747	-0.0123684434220195	-0.00944637414067984	-0.00360223650932312
518	109.456153869629	-17.0827388763428	-5.9152364730835	0.00646266713738441	0.00581331877037883	-0.00360223650932312	-0.0146411629393697
519	109.456153869629	-18.0567626953125	-5.59056186676025	0.00873538758605719	0.00711201597005129	-0.00327756232582033	-0.00132951640989631
520	109.456153869629	-17.407413482666	-5.6554970741272	0.00646266713738441	-0.000355493422830477	-0.00684897974133492	-0.00652430532500148
521	108.157455444336	-18.3814373016357	-5.52562713623047	-0.0107450718060136	-0.00100484199356288	-0.00847235135734081	-0.00100484199356288
522	108.157455444336	-17.407413482666	-5.52562713623047	-0.0113944197073579	0.0178262684494257	-0.0165892094373703	-0.00165419070981443
523	110.105499267578	-17.7320880889893	-6.11004114151001	-0.00879702530801296	0.0236704051494598	-0.0185372550040483	-0.00165419070981443
524	108.157455444336	-18.3814373016357	-6.23991060256958	-0.00490093370899558	0.0275664981454611	-0.0221086721867323	0.0162028968334198
525	108.806800842285	-17.7320880889893	-6.11004114151001	0.000618529506027699	0.0194496400654316	-0.0188619289547205	-3.08191010844894e-05
526	109.456153869629	-17.7320880889893	-6.30484533309937	-0.00652430532500148	0.000293855206109583	-0.00457625929266214	0.00451462110504508
527	108.157455444336	-16.7580642700195	-6.23991060256958	-0.00522560812532902	-0.00327756232582033	0.00256657530553639	-0.00295288790948689
528	108.157455444336	-17.0827388763428	-5.52562713623047	-0.00392691092565656	-0.00392691092565656	-0.00360223650932312	-0.00522560812532902
529	108.806800842285	-17.0827388763428	-5.46069240570068	0.00289124972186983	0.0022419011220336	-0.000680167751852423	0.00126787810586393
530	110.754852294922	-19.0307846069336	-5.6554970741272	0.0171769186854362	0.00191722682211548	0.00386527273803949	-0.00619963090866804
531	109.456153869629	-18.3814373016357	-6.04510593414307	0.00126787810586393	-0.00684897974133492	0.00646266713738441	-0.00132951640989631
532	109.456153869629	-18.7061100006104	-6.04510593414307	-0.00100484199356288	-0.0100957229733467	0.012956153601408	-0.00814767740666866
533	108.806800842285	-18.0567626953125	-6.11004114151001	0.0132808275520802	-0.0263294391334057	0.0220470335334539	-0.0195112787187099
534	109.456153869629	-18.7061100006104	-5.52562713623047	0.0181509424000978	-0.0182125810533762	0.0197743140161037	-0.0136671401560307
535	107.508110046387	-18.3814373016357	-5.59056186676025	0.00938473641872406	-0.0156151866540313	0.012956153601408	-0.0110697457566857
536	110.105499267578	-19.6801338195801	-5.3957576751709	-0.00782300252467394	-0.0117190945893526	-0.000680167751852423	-0.00522560812532902
537	109.456153869629	-18.0567626953125	-5.72043180465698	0.0132808275520802	-0.0123684434220195	-0.000355493422830477	-0.00197886489331722
538	107.508110046387	-17.407413482666	-5.9152364730835	0.00354059832170606	-0.00522560812532902	-0.00749832857400179	-0.00392691092565656
539	108.157455444336	-17.407413482666	-5.72043180465698	0.00191722682211548	-0.00555028254166245	0.00321592413820326	-0.00457625929266214
540	108.157455444336	-17.0827388763428	-5.72043180465698	0.00483929552137852	0.00873538758605719	-0.00912170019000769	0.000943203864153475
541	110.754852294922	-18.3814373016357	-5.3957576751709	-0.0104203969240189	0.000618529506027699	-0.00749832857400179	0.00906006153672934
542	108.806800842285	-17.7320880889893	-5.26588773727417	-0.0113944197073579	0.00938473641872406	-0.0175632312893867	0.000943203864153475
543	108.157455444336	-16.7580642700195	-5.52562713623047	-0.0110697457566857	0.0223717093467712	-0.0311995539814234	0.0191249661147594
544	108.806800842285	-17.407413482666	-5.72043180465698	0.00354059832170606	0.01847561635077	-0.0156151866540313	0.01100810803473
545	108.157455444336	-17.407413482666	-5.85030126571655	-0.00457625929266214	0.0149041991680861	-0.0117190945893526	0.01100810803473
546	106.858757019043	-16.1087169647217	-5.72043180465698	-0.00555028254166245	0.00386527273803949	-0.00912170019000769	-0.00197886489331722
547	106.858757019043	-16.7580642700195	-6.11004114151001	-0.00619963090866804	-0.00327756232582033	-0.00522560812532902	0.00841071270406246
548	106.858757019043	-16.4333896636963	-5.59056186676025	-0.00912170019000769	-0.00782300252467394	-0.00879702530801296	-0.00749832857400179
549	104.910713195801	-16.7580642700195	-5.46069240570068	0.00354059832170606	0.00354059832170606	-0.00360223650932312	0.000293855206109583
550	107.508110046387	-17.407413482666	-5.98017120361328	-0.00879702530801296	0.00289124972186983	0.00873538758605719	-0.00392691092565656
551	106.858757019043	-18.0567626953125	-6.23991060256958	-0.00814767740666866	-3.08191010844894e-05	0.000293855206109583	-0.00425158534198999
552	107.508110046387	-18.0567626953125	-6.23991060256958	0.00159255252219737	-0.0198359526693821	0.0022419011220336	0.000618529506027699
553	106.858757019043	-17.7320880889893	-5.46069240570068	0.013930176384747	-0.0188619289547205	0.0373067259788513	-0.0185372550040483
554	106.209411621094	-17.0827388763428	-5.72043180465698	0.00581331877037883	-0.00944637414067984	0.0200989879667759	-0.0123684434220195
555	107.508110046387	-17.7320880889893	-5.78536653518677	0.00451462110504508	-0.0117190945893526	0.013930176384747	-0.00587495695799589
556	108.806800842285	-18.0567626953125	-6.30484533309937	0.00581331877037883	-0.0136671401560307	0.00126787810586393	0.000293855206109583
557	106.858757019043	-16.7580642700195	-5.9152364730835	-0.00197886489331722	0.00581331877037883	-0.00652430532500148	0.0100340843200684
558	107.508110046387	-16.4333896636963	-5.78536653518677	0.00808603875339031	0.00743668992072344	-0.00847235135734081	0.00321592413820326
559	106.858757019043	-16.1087169647217	-5.85030126571655	0.0100340843200684	0.00581331877037883	0.000943203864153475	-0.00425158534198999
560	108.806800842285	-16.7580642700195	-6.11004114151001	-0.0146411629393697	0.00483929552137852	-0.00879702530801296	-0.000355493422830477
561	109.456153869629	-17.7320880889893	-6.11004114151001	0.00483929552137852	-0.00360223650932312	-0.00717365415766835	0.00289124972186983
562	109.456153869629	-17.7320880889893	-5.3957576751709	-0.0104203969240189	0.0136055024340749	-0.0208099745213985	0.00613799272105098
563	108.157455444336	-16.7580642700195	-5.72043180465698	-0.00879702530801296	0.0213976856321096	-0.032173577696085	0.0246444288641214
564	109.456153869629	-16.7580642700195	-5.98017120361328	-0.00457625929266214	0.0171769186854362	-0.0237320438027382	0.0207483377307653
565	107.508110046387	-16.7580642700195	-6.43471527099609	-3.08191010844894e-05	0.0197743140161037	-0.00749832857400179	0.00938473641872406
566	107.508110046387	-18.0567626953125	-5.52562713623047	-0.0026282137259841	0.00938473641872406	-0.00847235135734081	-0.0149658378213644
567	110.754852294922	-18.3814373016357	-5.52562713623047	-0.0123684434220195	-0.00360223650932312	0.000293855206109583	0.0249691028147936
568	109.456153869629	-18.0567626953125	-5.3957576751709	0.00159255252219737	0.00711201597005129	-0.000680167751852423	-0.00132951640989631
569	109.456153869629	-17.7320880889893	-6.43471527099609	0.00516396993771195	0.00776136433705688	0.00321592413820326	0.000618529506027699
570	108.157455444336	-16.7580642700195	-6.17497587203979	-0.00132951640989631	0.00354059832170606	-0.00392691092565656	0.00906006153672934
571	108.157455444336	-16.7580642700195	-6.11004114151001	0.00483929552137852	-3.08191010844894e-05	-0.00295288790948689	0.00289124972186983
572	110.105499267578	-16.7580642700195	-6.04510593414307	0.00711201597005129	-0.0133424662053585	0.00711201597005129	-0.00230353930965066
573	109.456153869629	-17.7320880889893	-6.30484533309937	0.0188002903014421	-0.0165892094373703	0.0165275707840919	-0.017887907102704
574	108.157455444336	-16.4333896636963	-5.6554970741272	0.0181509424000978	-0.0133424662053585	0.0188002903014421	-0.0156151866540313
575	110.105499267578	-17.7320880889893	-5.59056186676025	0.0116574559360743	-0.00944637414067984	0.0191249661147594	-0.00717365415766835
576	107.508110046387	-16.1087169647217	-6.04510593414307	0.000618529506027699	-0.00230353930965066	-0.00587495695799589	-3.08191010844894e-05
577	107.508110046387	-17.0827388763428	-5.85030126571655	-0.0185372550040483	-0.00100484199356288	-0.00490093370899558	0.0022419011220336
578	107.508110046387	-16.7580642700195	-5.6554970741272	-0.00977104809135199	0.00159255252219737	-0.00425158534198999	0.000618529506027699
579	108.157455444336	-16.7580642700195	-5.52562713623047	0.012956153601408	-0.00230353930965066	0.00451462110504508	-0.000680167751852423
580	107.508110046387	-17.407413482666	-5.59056186676025	-0.00327756232582033	-3.08191010844894e-05	0.0022419011220336	0.00256657530553639
581	107.508110046387	-17.0827388763428	-5.52562713623047	-0.00522560812532902	0.00483929552137852	-0.00165419070981443	-3.08191010844894e-05
582	110.105499267578	-17.407413482666	-5.85030126571655	-0.0149658378213644	0.000618529506027699	-0.0165892094373703	0.01100810803473
583	110.105499267578	-18.3814373016357	-5.72043180465698	-0.0104203969240189	0.0220470335334539	-0.021459324285388	0.0152288740500808
584	110.105499267578	-17.407413482666	-5.78536653518677	-0.00392691092565656	0.020423661917448	-0.021459324285388	0.013930176384747
585	108.157455444336	-17.407413482666	-5.72043180465698	-0.000680167751852423	0.0145795252174139	-0.0143164889886975	0.000943203864153475
586	110.105499267578	-18.7061100006104	-5.46069240570068	-0.00619963090866804	0.00354059832170606	-0.0120437685400248	-0.00197886489331722
587	109.456153869629	-18.0567626953125	-5.33082246780396	-0.00457625929266214	-0.00814767740666866	-0.0026282137259841	-0.00619963090866804
588	110.105499267578	-18.7061100006104	-5.46069240570068	-0.000355493422830477	0.00289124972186983	0.00321592413820326	-0.00619963090866804
589	109.456153869629	-18.7061100006104	-5.6554970741272	0.00516396993771195	0.00321592413820326	-0.00197886489331722	-0.00652430532500148
590	107.508110046387	-18.3814373016357	-5.78536653518677	0.0213976856321096	-0.00555028254166245	0.00581331877037883	-0.00490093370899558
591	108.157455444336	-17.7320880889893	-6.36978054046631	-0.00847235135734081	-0.00132951640989631	0.00191722682211548	-0.00165419070981443
592	107.508110046387	-18.0567626953125	-6.23991060256958	0.0132808275520802	-0.0237320438027382	0.00841071270406246	-0.0159398596733809
593	109.456153869629	-17.7320880889893	-6.30484533309937	0.0171769186854362	-0.0211346503347158	0.0262678004801273	-0.0240567177534103
594	108.157455444336	-17.7320880889893	-5.72043180465698	0.0126314787194133	-0.0117190945893526	0.0162028968334198	-0.0159398596733809
595	108.806800842285	-18.3814373016357	-6.36978054046631	0.0213976856321096	-0.00619963090866804	0.0168522447347641	-0.0149658378213644
596	106.858757019043	-16.4333896636963	-6.36978054046631	0.00548864435404539	-0.00165419070981443	-0.0026282137259841	-0.0126931173726916
597	108.157455444336	-18.0567626953125	-6.17497587203979	0.00646266713738441	-0.00100484199356288	-0.00782300252467394	-0.00652430532500148
598	109.456153869629	-18.0567626953125	-6.04510593414307	0.00581331877037883	0.0132808275520802	0.00548864435404539	-0.0107450718060136
599	110.754852294922	-18.0567626953125	-5.33082246780396	0.00970941036939621	0.00873538758605719	-0.00197886489331722	-0.00684897974133492
600	108.806800842285	-17.7320880889893	-5.33082246780396	0.00776136433705688	0.00451462110504508	0.000293855206109583	-3.08191010844894e-05
601	107.508110046387	-17.0827388763428	-5.46069240570068	-0.000355493422830477	0.00126787810586393	-0.0026282137259841	0.000943203864153475
602	106.209411621094	-16.4333896636963	-5.85030126571655	-0.017887907102704	-0.00295288790948689	-0.00879702530801296	0.00289124972186983
603	109.456153869629	-17.7320880889893	-5.6554970741272	-0.0182125810533762	0.0262678004801273	-0.0263294391334057	0.0194496400654316
604	105.56005859375	-16.4333896636963	-5.85030126571655	-0.00457625929266214	0.0223717093467712	-0.0149658378213644	0.01100810803473
605	107.508110046387	-18.0567626953125	-5.26588773727417	-0.00684897974133492	0.0200989879667759	-0.0139918150380254	-0.00197886489331722
606	106.858757019043	-17.7320880889893	-5.46069240570068	-0.00749832857400179	0.00548864435404539	-0.00652430532500148	0.00841071270406246
607	106.209411621094	-18.0567626953125	-5.6554970741272	-0.0276281367987394	0.00354059832170606	-0.000355493422830477	-0.00100484199356288
608	106.858757019043	-18.0567626953125	-5.72043180465698	-0.0104203969240189	0.00808603875339031	-0.00165419070981443	-0.00587495695799589
609	106.209411621094	-18.3814373016357	-5.98017120361328	-0.0026282137259841	0.00873538758605719	0.00191722682211548	-0.00165419070981443
610	105.56005859375	-17.407413482666	-6.23991060256958	-0.000680167751852423	0.00678734155371785	0.00289124972186983	-0.0110697457566857
611	105.56005859375	-17.0827388763428	-5.52562713623047	0.00613799272105098	-0.00490093370899558	0.00386527273803949	-0.00944637414067984
612	105.56005859375	-17.407413482666	-5.59056186676025	-0.00230353930965066	-0.0120437685400248	0.0103587592020631	-0.0107450718060136
613	106.858757019043	-17.407413482666	-5.6554970741272	0.0158782228827477	-0.0162645354866982	0.0233457311987877	-0.0295761823654175
614	109.456153869629	-18.0567626953125	-5.26588773727417	0.0210730116814375	-0.0136671401560307	0.0165275707840919	-0.0208099745213985
615	107.508110046387	-17.0827388763428	-5.9152364730835	0.013930176384747	0.0116574559360743	0.0165275707840919	-0.0175632312893867
616	108.806800842285	-18.0567626953125	-5.72043180465698	0.020423661917448	-0.00944637414067984	0.000293855206109583	-0.00879702530801296
617	108.806800842285	-17.407413482666	-5.78536653518677	-0.00425158534198999	0.00159255252219737	-0.00587495695799589	-0.000355493422830477
618	110.105499267578	-18.3814373016357	-5.52562713623047	-0.00197886489331722	0.00938473641872406	-0.00490093370899558	-0.00749832857400179
619	110.105499267578	-18.0567626953125	-5.52562713623047	0.00711201597005129	0.00386527273803949	-0.00392691092565656	-0.00717365415766835
620	110.105499267578	-18.3814373016357	-5.33082246780396	-0.00392691092565656	0.00516396993771195	-0.00230353930965066	-0.00392691092565656
621	109.456153869629	-18.0567626953125	-5.78536653518677	-0.0026282137259841	0.00159255252219737	-0.0136671401560307	-0.00360223650932312
622	108.806800842285	-17.0827388763428	-6.43471527099609	-0.0172385573387146	0.0126314787194133	-0.0156151866540313	0.00289124972186983
623	110.105499267578	-17.0827388763428	-6.69445466995239	-0.00944637414067984	0.0230210572481155	-0.0276281367987394	0.0152288740500808
624	108.157455444336	-18.3814373016357	-6.23991060256958	0.00321592413820326	0.025618452578783	-0.0204853005707264	0.0220470335334539
625	110.105499267578	-18.3814373016357	-6.36978054046631	-0.00782300252467394	0.0158782228827477	-0.0149658378213644	-0.00100484199356288
626	108.157455444336	-17.0827388763428	-6.56458520889282	-0.00977104809135199	0.00613799272105098	-0.0165892094373703	-0.000355493422830477
627	108.157455444336	-17.407413482666	-6.23991060256958	-0.00490093370899558	-0.00587495695799589	-0.00619963090866804	-0.00814767740666866
628	109.456153869629	-17.7320880889893	-6.36978054046631	0.0022419011220336	0.0116574559360743	-0.00100484199356288	-0.00522560812532902
629	108.157455444336	-17.7320880889893	-6.75938940048218	-0.00327756232582033	0.00678734155371785	-0.0026282137259841	-0.00717365415766835
630	108.806800842285	-18.0567626953125	-6.30484533309937	-0.00230353930965066	0.00321592413820326	-0.000680167751852423	-0.00522560812532902
631	110.754852294922	-18.7061100006104	-6.23991060256958	0.0100340843200684	-0.00100484199356288	-0.0123684434220195	-0.00327756232582033
632	110.105499267578	-17.7320880889893	-5.59056186676025	0.000618529506027699	-0.0156151866540313	0.0230210572481155	-0.00457625929266214
633	108.806800842285	-17.7320880889893	-5.59056186676025	0.01847561635077	-0.017887907102704	0.0236704051494598	-0.00944637414067984
634	109.456153869629	-18.0567626953125	-5.3957576751709	0.0165275707840919	-0.0169138833880424	0.0230210572481155	-0.0159398596733809
635	108.157455444336	-17.7320880889893	-5.9152364730835	0.00191722682211548	-0.00619963090866804	0.0162028968334198	0.00256657530553639
636	110.105499267578	-18.3814373016357	-6.17497587203979	0.0100340843200684	0.00159255252219737	0.00841071270406246	0.000293855206109583
637	110.105499267578	-19.0307846069336	-6.36978054046631	-0.00652430532500148	-0.0100957229733467	-0.00522560812532902	0.00906006153672934
638	108.157455444336	-17.7320880889893	-6.36978054046631	-0.00327756232582033	0.00159255252219737	0.00581331877037883	-0.00425158534198999
639	108.157455444336	-17.7320880889893	-5.6554970741272	0.0217223595827818	0.00548864435404539	0.000618529506027699	0.00678734155371785
640	109.456153869629	-18.3814373016357	-5.52562713623047	0.00678734155371785	0.00191722682211548	-0.00295288790948689	0.00808603875339031
641	109.456153869629	-19.6801338195801	-5.46069240570068	-0.0130177913233638	-0.00782300252467394	-0.00425158534198999	0.00873538758605719
642	109.456153869629	-19.6801338195801	-5.6554970741272	-0.00782300252467394	0.000943203864153475	-0.0123684434220195	0.0100340843200684
643	108.157455444336	-18.7061100006104	-5.78536653518677	-0.0146411629393697	0.0233457311987877	-0.0240567177534103	0.0308132413774729
644	110.105499267578	-19.6801338195801	-5.72043180465698	0.00126787810586393	0.0123068047687411	-0.0123684434220195	0.0103587592020631
645	109.456153869629	-18.7061100006104	-5.85030126571655	-0.0133424662053585	0.00548864435404539	-0.0123684434220195	0.0175015944987535
646	108.806800842285	-18.7061100006104	-5.72043180465698	0.00191722682211548	-0.00197886489331722	-0.00619963090866804	0.0103587592020631
647	108.806800842285	-17.7320880889893	-5.52562713623047	-0.00165419070981443	-0.00717365415766835	-0.00230353930965066	-0.0026282137259841
648	107.508110046387	-18.0567626953125	-5.72043180465698	-0.00360223650932312	0.00321592413820326	-0.00652430532500148	-0.000680167751852423
649	106.858757019043	-17.407413482666	-5.98017120361328	0.0197743140161037	0.00711201597005129	0.00613799272105098	0.00159255252219737
650	108.806800842285	-17.7320880889893	-5.78536653518677	-0.00652430532500148	-0.0026282137259841	-0.00165419070981443	-0.00100484199356288
651	110.105499267578	-18.0567626953125	-5.3957576751709	-0.0211346503347158	-0.00425158534198999	-0.00197886489331722	0.00256657530553639
652	109.456153869629	-18.7061100006104	-5.20095300674438	0.00776136433705688	-0.00425158534198999	0.0103587592020631	-0.00619963090866804
653	109.456153869629	-18.3814373016357	-5.26588773727417	0.0168522447347641	-0.0139918150380254	0.0265924744307995	-0.0162645354866982
654	107.508110046387	-17.407413482666	-5.52562713623047	0.0162028968334198	-0.00944637414067984	0.0158782228827477	-0.0110697457566857
655	108.806800842285	-18.0567626953125	-5.6554970741272	0.0162028968334198	-0.0123684434220195	0.0181509424000978	-0.0113944197073579
656	109.456153869629	-18.3814373016357	-6.11004114151001	0.00970941036939621	-0.00587495695799589	-0.000680167751852423	-0.00522560812532902
657	108.806800842285	-17.0827388763428	-6.36978054046631	0.00808603875339031	-3.08191010844894e-05	-0.00392691092565656	-0.00749832857400179
658	107.508110046387	-17.407413482666	-6.23991060256958	0.00841071270406246	0.00516396993771195	-0.000355493422830477	-0.000680167751852423
659	108.157455444336	-17.7320880889893	-5.6554970741272	0.0158782228827477	0.00678734155371785	-0.00522560812532902	-0.00879702530801296
660	106.858757019043	-17.0827388763428	-5.52562713623047	-0.0224333461374044	0.000618529506027699	-0.00425158534198999	-0.00684897974133492
661	109.456153869629	-18.3814373016357	-5.59056186676025	0.012956153601408	0.0022419011220336	-0.0133424662053585	0.00354059832170606
662	106.858757019043	-18.0567626953125	-5.78536653518677	-0.0172385573387146	0.011982130818069	-0.0136671401560307	0.01100810803473
663	106.209411621094	-17.407413482666	-5.98017120361328	-0.0204853005707264	0.025618452578783	-0.0260047651827335	-0.000680167751852423
664	106.209411621094	-17.7320880889893	-6.04510593414307	-0.00490093370899558	0.020423661917448	-0.023407369852066	0.013930176384747
665	105.56005859375	-17.0827388763428	-6.17497587203979	-0.00977104809135199	0.0168522447347641	-0.028926832601428	0.011982130818069
666	106.209411621094	-17.407413482666	-5.59056186676025	-0.0201606266200542	0.00776136433705688	-0.00619963090866804	0.00970941036939621
667	108.157455444336	-18.0567626953125	-5.00614833831787	-0.00977104809135199	-0.00295288790948689	-0.00879702530801296	0.00354059832170606
668	107.508110046387	-18.3814373016357	-6.17497587203979	-0.00879702530801296	0.00516396993771195	-0.00457625929266214	0.00548864435404539
669	107.508110046387	-17.407413482666	-6.23991060256958	0.0022419011220336	0.0103587592020631	-0.00587495695799589	-0.00587495695799589
670	107.508110046387	-17.7320880889893	-5.9152364730835	-0.0123684434220195	-0.000355493422830477	-0.00197886489331722	0.00581331877037883
671	108.157455444336	-17.0827388763428	-5.78536653518677	0.00386527273803949	-0.00587495695799589	-0.00327756232582033	0.00581331877037883
672	110.754852294922	-17.7320880889893	-5.72043180465698	-0.00165419070981443	-0.02697878703475	0.011982130818069	-0.00457625929266214
673	110.105499267578	-18.3814373016357	-5.46069240570068	0.013930176384747	-0.0152905117720366	0.0243197549134493	-0.0146411629393697
674	109.456153869629	-17.407413482666	-6.23991060256958	0.0217223595827818	-0.0198359526693821	0.0116574559360743	-0.0113944197073579
675	110.105499267578	-18.3814373016357	-6.23991060256958	0.0100340843200684	-0.00165419070981443	0.0152288740500808	-0.0104203969240189
676	110.105499267578	-17.7320880889893	-6.56458520889282	0.0100340843200684	-0.0331475995481014	-0.000355493422830477	0.000293855206109583
677	108.157455444336	-17.0827388763428	-6.36978054046631	0.00613799272105098	-0.00392691092565656	-0.00522560812532902	-0.000355493422830477
678	109.456153869629	-17.407413482666	-6.36978054046631	0.00841071270406246	-0.00132951640989631	-0.00879702530801296	-0.0026282137259841
679	107.508110046387	-17.0827388763428	-5.85030126571655	0.00678734155371785	-3.08191010844894e-05	-3.08191010844894e-05	-0.00652430532500148
680	108.806800842285	-17.7320880889893	-5.52562713623047	0.00516396993771195	0.00159255252219737	-0.00847235135734081	0.00386527273803949
681	110.105499267578	-17.0827388763428	-6.04510593414307	-0.0130177913233638	0.0022419011220336	-0.0104203969240189	-0.00392691092565656
682	110.105499267578	-18.3814373016357	-6.11004114151001	-0.00360223650932312	0.0100340843200684	-0.0182125810533762	0.00873538758605719
683	110.754852294922	-18.0567626953125	-5.9152364730835	-0.00814767740666866	0.01847561635077	-0.0211346503347158	0.0145795252174139
684	109.456153869629	-17.407413482666	-6.04510593414307	0.00126787810586393	0.0236704051494598	-0.0156151866540313	0.0162028968334198
685	110.105499267578	-17.7320880889893	-5.98017120361328	-0.00197886489331722	0.01847561635077	-0.0211346503347158	0.0123068047687411
686	110.105499267578	-18.3814373016357	-5.46069240570068	-0.0120437685400248	0.00354059832170606	-0.0149658378213644	0.00386527273803949
687	110.754852294922	-18.3814373016357	-5.46069240570068	-0.00360223650932312	0.000618529506027699	-0.00100484199356288	0.00256657530553639
688	109.456153869629	-18.7061100006104	-5.85030126571655	0.0142548503354192	0.00776136433705688	0.00711201597005129	0.00516396993771195
689	110.105499267578	-18.7061100006104	-5.6554970741272	-0.0026282137259841	0.000618529506027699	-0.00782300252467394	0.00418994715437293
690	108.806800842285	-17.0827388763428	-5.85030126571655	-3.08191010844894e-05	-0.00230353930965066	0.00126787810586393	0.000618529506027699
691	109.456153869629	-17.407413482666	-5.72043180465698	-0.00425158534198999	-0.00847235135734081	-0.00360223650932312	0.00483929552137852
692	108.157455444336	-17.407413482666	-5.6554970741272	0.00483929552137852	-0.0120437685400248	0.00581331877037883	-0.00717365415766835
693	110.105499267578	-18.7061100006104	-5.52562713623047	0.0262678004801273	-0.0247060675173998	0.0191249661147594	-0.0156151866540313
694	108.157455444336	-17.0827388763428	-5.72043180465698	0.01847561635077	-0.0195112787187099	0.0178262684494257	-0.0182125810533762
695	109.456153869629	-18.7061100006104	-6.17497587203979	0.00418994715437293	-0.0159398596733809	0.0145795252174139	-0.0126931173726916
696	108.157455444336	-18.0567626953125	-5.78536653518677	0.00678734155371785	-0.0126931173726916	0.000293855206109583	-0.00684897974133492
697	108.157455444336	-18.0567626953125	-6.11004114151001	0.0022419011220336	-0.00587495695799589	-3.08191010844894e-05	-0.00197886489331722
698	109.456153869629	-18.7061100006104	-6.04510593414307	-3.08191010844894e-05	-0.00944637414067984	0.00581331877037883	-0.00555028254166245
699	109.456153869629	-19.3554592132568	-5.3957576751709	0.00354059832170606	-0.00132951640989631	-0.00230353930965066	-0.00100484199356288
700	108.806800842285	-18.3814373016357	-5.26588773727417	0.00126787810586393	-0.00684897974133492	-0.00360223650932312	-0.00360223650932312
701	108.157455444336	-19.0307846069336	-5.9152364730835	-0.00230353930965066	-0.00425158534198999	-0.00587495695799589	0.00126787810586393
702	109.456153869629	-18.7061100006104	-5.85030126571655	-0.00360223650932312	0.0022419011220336	-0.0130177913233638	0.00743668992072344
703	110.105499267578	-19.6801338195801	-5.52562713623047	-0.0126931173726916	0.0155535480007529	-0.0240567177534103	0.0321119390428066
704	109.456153869629	-18.3814373016357	-5.78536653518677	-0.00165419070981443	0.00873538758605719	-0.0260047651827335	-0.00327756232582033
705	108.806800842285	-18.7061100006104	-5.46069240570068	0.00256657530553639	0.0100340843200684	-0.0237320438027382	0.00743668992072344
706	110.754852294922	-19.6801338195801	-5.20095300674438	-3.08191010844894e-05	0.00711201597005129	-0.0110697457566857	0.0249691028147936
707	111.404197692871	-18.7061100006104	-5.9152364730835	-0.00490093370899558	-0.00360223650932312	-0.00522560812532902	0.00126787810586393
708	110.105499267578	-18.7061100006104	-5.52562713623047	-0.00490093370899558	0.00483929552137852	-0.0026282137259841	-0.000355493422830477
709	110.105499267578	-18.0567626953125	-5.6554970741272	0.00418994715437293	0.00808603875339031	-0.00652430532500148	-0.000355493422830477
710	108.157455444336	-18.0567626953125	-5.52562713623047	0.00516396993771195	-0.0026282137259841	-0.00230353930965066	-0.00295288790948689
711	107.508110046387	-17.407413482666	-5.72043180465698	0.01100810803473	0.00646266713738441	0.00516396993771195	-0.00587495695799589
712	107.508110046387	-17.0827388763428	-5.52562713623047	0.00191722682211548	-0.00100484199356288	0.0191249661147594	-0.00555028254166245
713	106.858757019043	-17.7320880889893	-5.9152364730835	0.0162028968334198	-0.0133424662053585	0.0155535480007529	-0.0133424662053585
714	108.806800842285	-19.0307846069336	-5.46069240570068	0.00289124972186983	-0.00555028254166245	0.0165275707840919	-0.00717365415766835
715	106.209411621094	-17.407413482666	-6.04510593414307	0.00613799272105098	0.000293855206109583	0.0162028968334198	-0.0117190945893526
716	106.209411621094	-17.407413482666	-5.72043180465698	-0.00197886489331722	0.0022419011220336	0.00906006153672934	0.00646266713738441
717	108.806800842285	-18.3814373016357	-5.52562713623047	0.00548864435404539	-0.00392691092565656	-0.00490093370899558	0.00126787810586393
718	107.508110046387	-18.3814373016357	-5.52562713623047	0.000618529506027699	-0.00197886489331722	-0.00132951640989631	0.00873538758605719
719	108.806800842285	-18.7061100006104	-5.85030126571655	0.00581331877037883	0.01100810803473	-0.00392691092565656	-0.00230353930965066
720	106.858757019043	-18.3814373016357	-5.26588773727417	-0.00490093370899558	0.00289124972186983	-0.00295288790948689	0.0113327819854021
721	106.209411621094	-18.7061100006104	-5.59056186676025	-0.00684897974133492	0.00256657530553639	-0.0117190945893526	0.00906006153672934
722	105.56005859375	-16.7580642700195	-5.85030126571655	-0.00944637414067984	0.0165275707840919	-0.0139918150380254	0.0197743140161037
723	108.806800842285	-18.3814373016357	-5.52562713623047	-0.0175632312893867	0.0191249661147594	-0.0334722734987736	0.0239950809627771
724	107.508110046387	-16.7580642700195	-5.72043180465698	-0.00327756232582033	0.025618452578783	-0.0126931173726916	0.013930176384747
725	108.806800842285	-18.7061100006104	-5.3957576751709	-0.00295288790948689	0.0230210572481155	-0.0237320438027382	-0.00360223650932312
726	110.754852294922	-17.7320880889893	-5.26588773727417	-0.000680167751852423	0.00873538758605719	-0.00814767740666866	0.00548864435404539
727	109.456153869629	-17.407413482666	-5.6554970741272	-0.00684897974133492	-3.08191010844894e-05	-0.00522560812532902	0.00386527273803949
728	109.456153869629	-18.3814373016357	-5.9152364730835	-0.00327756232582033	0.00159255252219737	0.00970941036939621	-0.00100484199356288
729	108.806800842285	-18.7061100006104	-5.52562713623047	0.000293855206109583	0.00970941036939621	-0.00360223650932312	0.000943203864153475
730	110.754852294922	-18.3814373016357	-6.11004114151001	0.000943203864153475	0.00126787810586393	0.00451462110504508	-0.000355493422830477
731	109.456153869629	-18.7061100006104	-5.9152364730835	-0.0110697457566857	-0.00619963090866804	0.00581331877037883	0.00451462110504508
732	110.105499267578	-17.7320880889893	-5.85030126571655	0.00386527273803949	-0.0195112787187099	0.0113327819854021	-0.0104203969240189
733	108.157455444336	-17.0827388763428	-6.11004114151001	0.00970941036939621	-0.017887907102704	0.0213976856321096	-0.0117190945893526
734	111.404197692871	-18.3814373016357	-6.23991060256958	0.0155535480007529	-0.00652430532500148	0.0197743140161037	-0.0139918150380254
735	108.157455444336	-17.0827388763428	-6.04510593414307	0.0142548503354192	-0.0133424662053585	0.00938473641872406	-0.00944637414067984
736	108.806800842285	-18.3814373016357	-6.23991060256958	0.00711201597005129	-0.00165419070981443	-0.0117190945893526	-0.000680167751852423
737	110.754852294922	-17.7320880889893	-5.72043180465698	0.0103587592020631	0.00126787810586393	0.00418994715437293	-0.00100484199356288
738	110.754852294922	-17.7320880889893	-5.52562713623047	0.0142548503354192	0.01100810803473	-0.0143164889886975	-3.08191010844894e-05
739	109.456153869629	-17.407413482666	-5.52562713623047	0.0269171483814716	0.00613799272105098	0.00451462110504508	-0.00360223650932312
740	109.456153869629	-18.7061100006104	-5.59056186676025	0.0113327819854021	0.00743668992072344	-0.00977104809135199	0.0022419011220336
741	108.806800842285	-18.3814373016357	-6.36978054046631	-0.0159398596733809	0.00289124972186983	-0.00814767740666866	0.00126787810586393
742	107.508110046387	-17.407413482666	-5.85030126571655	0.000618529506027699	0.00938473641872406	-0.0204853005707264	0.00906006153672934
743	108.157455444336	-16.4333896636963	-5.98017120361328	-0.0143164889886975	0.0301638916134834	-0.0230826959013939	0.0132808275520802
744	108.806800842285	-17.7320880889893	-5.98017120361328	0.00451462110504508	0.0298392176628113	-0.0198359526693821	0.0155535480007529
745	110.105499267578	-18.0567626953125	-6.17497587203979	0.00613799272105098	0.0142548503354192	-0.0110697457566857	0.00581331877037883
746	108.157455444336	-17.0827388763428	-5.98017120361328	-0.0117190945893526	-0.000355493422830477	-0.00879702530801296	0.00613799272105098
747	108.806800842285	-16.7580642700195	-6.17497587203979	-0.0026282137259841	-0.00360223650932312	-0.00490093370899558	0.00191722682211548
748	108.157455444336	-17.407413482666	-6.36978054046631	-0.00425158534198999	0.00354059832170606	0.000618529506027699	0.000293855206109583
749	108.806800842285	-17.407413482666	-5.78536653518677	0.00873538758605719	0.00321592413820326	-0.00652430532500148	-0.00684897974133492
750	108.157455444336	-17.0827388763428	-5.85030126571655	-0.00392691092565656	0.00548864435404539	0.0123068047687411	-0.000355493422830477
751	110.105499267578	-18.0567626953125	-5.46069240570068	0.00646266713738441	0.000943203864153475	-0.00197886489331722	-0.0026282137259841
752	108.806800842285	-17.7320880889893	-5.72043180465698	0.00711201597005129	-0.0100957229733467	0.0145795252174139	-0.00587495695799589
753	108.806800842285	-17.7320880889893	-6.04510593414307	0.0158782228827477	-0.0211346503347158	0.0213976856321096	-0.017887907102704
754	109.456153869629	-18.3814373016357	-5.72043180465698	0.0162028968334198	-0.0195112787187099	0.0194496400654316	-0.0198359526693821
755	107.508110046387	-18.3814373016357	-5.6554970741272	0.0175015944987535	-0.0143164889886975	0.00873538758605719	-0.0104203969240189
756	108.806800842285	-19.0307846069336	-5.72043180465698	0.00548864435404539	-0.0133424662053585	-0.0026282137259841	-0.0123684434220195
757	108.157455444336	-20.0048084259033	-5.3957576751709	0.0103587592020631	-0.0126931173726916	0.000943203864153475	-0.00490093370899558
758	109.456153869629	-19.6801338195801	-5.52562713623047	-0.00360223650932312	-0.0107450718060136	-0.00847235135734081	-0.000680167751852423
759	109.456153869629	-19.6801338195801	-5.20095300674438	-0.00230353930965066	-0.00295288790948689	0.00678734155371785	-0.00457625929266214
760	110.754852294922	-18.7061100006104	-5.52562713623047	0.000618529506027699	-0.000680167751852423	-0.000355493422830477	-0.0126931173726916
761	108.806800842285	-18.3814373016357	-5.72043180465698	-0.00522560812532902	-0.00555028254166245	-0.00100484199356288	0.0103587592020631
762	109.456153869629	-18.3814373016357	-5.72043180465698	-0.00490093370899558	0.00970941036939621	-0.0113944197073579	0.00321592413820326
763	107.508110046387	-16.7580642700195	-5.85030126571655	-0.0130177913233638	0.0252937767654657	-0.0217839982360601	0.0249691028147936
764	110.105499267578	-18.0567626953125	-6.04510593414307	-0.0026282137259841	0.0200989879667759	-0.023407369852066	0.00841071270406246
765	108.157455444336	-16.1087169647217	-6.04510593414307	0.0022419011220336	0.0223717093467712	-0.0165892094373703	0.00516396993771195
766	108.157455444336	-17.0827388763428	-5.98017120361328	-0.00230353930965066	0.00386527273803949	-0.0110697457566857	0.00418994715437293
767	107.508110046387	-16.4333896636963	-5.6554970741272	-0.00619963090866804	0.00451462110504508	0.000618529506027699	-0.000355493422830477
768	107.508110046387	-17.0827388763428	-5.72043180465698	0.000293855206109583	0.000943203864153475	0.00256657530553639	-0.00230353930965066
769	106.858757019043	-16.7580642700195	-5.78536653518677	0.00743668992072344	0.00776136433705688	0.00289124972186983	-0.0156151866540313
770	106.858757019043	-16.7580642700195	-6.17497587203979	-0.000355493422830477	0.00581331877037883	0.00126787810586393	-0.00457625929266214
771	108.157455444336	-17.7320880889893	-6.17497587203979	-0.00749832857400179	-0.00847235135734081	-0.00360223650932312	0.00159255252219737
772	106.209411621094	-17.407413482666	-5.6554970741272	-0.00977104809135199	-3.08191010844894e-05	0.00906006153672934	-0.00295288790948689
773	106.209411621094	-16.7580642700195	-5.59056186676025	0.00289124972186983	-0.0256800893694162	0.0223717093467712	-0.0136671401560307
774	106.209411621094	-16.7580642700195	-5.9152364730835	0.00483929552137852	-0.00619963090866804	0.020423661917448	-0.017887907102704
775	104.910713195801	-17.407413482666	-6.11004114151001	0.00776136433705688	-0.00457625929266214	0.0126314787194133	-0.0146411629393697
776	106.858757019043	-17.7320880889893	-6.04510593414307	-0.00522560812532902	-0.00100484199356288	-0.0026282137259841	-0.00230353930965066
777	106.858757019043	-17.0827388763428	-6.17497587203979	-0.00327756232582033	-0.00425158534198999	-0.00522560812532902	0.00548864435404539
778	105.56005859375	-17.0827388763428	-6.04510593414307	0.00743668992072344	0.000618529506027699	-0.00652430532500148	0.000293855206109583
779	107.508110046387	-17.0827388763428	-5.52562713623047	0.0288651939481497	0.00646266713738441	0.00581331877037883	-0.0026282137259841
780	107.508110046387	-16.1087169647217	-5.9152364730835	0.00938473641872406	0.00516396993771195	-0.00165419070981443	0.00483929552137852
781	108.157455444336	-17.0827388763428	-5.85030126571655	-0.0211346503347158	-0.000680167751852423	-0.00782300252467394	0.00126787810586393
782	108.806800842285	-17.7320880889893	-5.46069240570068	-0.00782300252467394	0.00548864435404539	-0.0156151866540313	0.00873538758605719
783	108.157455444336	-17.0827388763428	-6.23991060256958	0.000293855206109583	0.0272418223321438	-0.0201606266200542	0.011982130818069
784	109.456153869629	-17.7320880889893	-5.3957576751709	0.00678734155371785	0.0223717093467712	-0.0139918150380254	0.0265924744307995
785	109.456153869629	-17.7320880889893	-5.20095300674438	0.000293855206109583	0.0155535480007529	-0.0165892094373703	0.00711201597005129
786	110.105499267578	-17.7320880889893	-5.6554970741272	0.000293855206109583	0.00808603875339031	-0.00555028254166245	-0.00132951640989631
787	110.754852294922	-17.0827388763428	-5.9152364730835	-0.00555028254166245	0.00970941036939621	-0.00619963090866804	0.00191722682211548
788	110.105499267578	-18.0567626953125	-5.6554970741272	0.0123068047687411	0.00613799272105098	0.00289124972186983	-0.00490093370899558
789	110.105499267578	-18.0567626953125	-5.6554970741272	0.0022419011220336	-0.00230353930965066	-0.00457625929266214	-0.00165419070981443
790	109.456153869629	-17.407413482666	-5.6554970741272	0.0022419011220336	0.000618529506027699	-0.00327756232582033	0.000293855206109583
791	110.105499267578	-17.0827388763428	-5.6554970741272	-3.08191010844894e-05	-0.0026282137259841	0.000293855206109583	-0.00197886489331722
792	109.456153869629	-17.7320880889893	-5.59056186676025	0.00321592413820326	-0.000680167751852423	-0.00197886489331722	-0.00587495695799589
793	108.806800842285	-17.7320880889893	-5.78536653518677	0.0022419011220336	-0.000680167751852423	0.00451462110504508	-0.00944637414067984
794	108.806800842285	-16.7580642700195	-6.04510593414307	0.0113327819854021	0.00548864435404539	-0.00360223650932312	-0.00782300252467394
795	108.157455444336	-16.1087169647217	-5.85030126571655	0.00873538758605719	-3.08191010844894e-05	0.000618529506027699	-0.00457625929266214
796	109.456153869629	-18.0567626953125	-5.78536653518677	0.00256657530553639	0.00126787810586393	-0.00327756232582033	0.00126787810586393
797	109.456153869629	-17.0827388763428	-5.78536653518677	0.00743668992072344	-0.00587495695799589	-0.00100484199356288	0.00321592413820326
798	108.806800842285	-17.407413482666	-5.59056186676025	0.013930176384747	-0.000680167751852423	-0.000680167751852423	0.00646266713738441
799	109.456153869629	-17.7320880889893	-5.98017120361328	0.00418994715437293	0.00354059832170606	0.00321592413820326	0.00256657530553639
800	110.105499267578	-18.0567626953125	-5.52562713623047	0.000943203864153475	-0.00132951640989631	0.00191722682211548	-0.000355493422830477
801	108.806800842285	-18.0567626953125	-5.6554970741272	-0.00165419070981443	-3.08191010844894e-05	-0.00555028254166245	0.00938473641872406
802	109.456153869629	-18.0567626953125	-5.6554970741272	-0.00457625929266214	0.0126314787194133	-0.0159398596733809	0.00970941036939621
803	110.754852294922	-18.3814373016357	-5.46069240570068	-0.0152905117720366	0.0194496400654316	-0.0299008563160896	0.0213976856321096
804	108.157455444336	-17.0827388763428	-5.6554970741272	-0.00230353930965066	0.0123068047687411	-0.0188619289547205	0.01847561635077
805	108.806800842285	-18.0567626953125	-5.20095300674438	-0.0146411629393697	0.01100810803473	-0.0152905117720366	0.0194496400654316
806	110.105499267578	-18.0567626953125	-5.52562713623047	-0.0146411629393697	-0.000355493422830477	-0.0139918150380254	0.00548864435404539
807	110.105499267578	-18.0567626953125	-5.85030126571655	-0.00587495695799589	-0.00457625929266214	0.000618529506027699	0.000618529506027699
808	108.806800842285	-17.7320880889893	-5.9152364730835	-0.00230353930965066	-0.00717365415766835	0.00808603875339031	0.00516396993771195
809	109.456153869629	-18.3814373016357	-5.6554970741272	0.00321592413820326	-0.00619963090866804	0.00321592413820326	0.0022419011220336
810	109.456153869629	-18.3814373016357	-5.46069240570068	0.00321592413820326	-0.00587495695799589	0.00159255252219737	-0.0026282137259841
811	109.456153869629	-19.3554592132568	-5.26588773727417	0.00613799272105098	-0.0110697457566857	-0.00100484199356288	0.00841071270406246
812	109.456153869629	-18.7061100006104	-5.26588773727417	0.00873538758605719	-0.0305502042174339	0.0181509424000978	0.00386527273803949
813	110.105499267578	-19.6801338195801	-5.52562713623047	0.0132808275520802	-0.0217839982360601	0.0265924744307995	-0.00944637414067984
814	108.806800842285	-17.7320880889893	-5.9152364730835	0.011982130818069	-0.0247060675173998	0.0168522447347641	-0.0169138833880424
815	109.456153869629	-18.7061100006104	-5.33082246780396	0.00906006153672934	-0.0120437685400248	0.00938473641872406	-0.0100957229733467
816	109.456153869629	-18.3814373016357	-5.6554970741272	0.00126787810586393	-0.02697878703475	0.00386527273803949	-0.00555028254166245
817	108.157455444336	-17.407413482666	-5.6554970741272	-0.00165419070981443	-0.00295288790948689	0.00159255252219737	0.00418994715437293
818	108.806800842285	-17.0827388763428	-5.46069240570068	-0.00555028254166245	-0.0026282137259841	0.00289124972186983	0.00191722682211548
819	108.806800842285	-16.7580642700195	-5.59056186676025	-0.00490093370899558	0.00256657530553639	0.00581331877037883	0.0022419011220336
820	110.105499267578	-18.3814373016357	-5.6554970741272	-0.00100484199356288	0.00451462110504508	-0.00587495695799589	0.0022419011220336
821	109.456153869629	-18.0567626953125	-5.59056186676025	-0.000680167751852423	-0.00652430532500148	0.00386527273803949	0.00678734155371785
822	109.456153869629	-17.407413482666	-5.6554970741272	-0.0201606266200542	0.00938473641872406	-0.0175632312893867	0.00938473641872406
823	109.456153869629	-17.407413482666	-5.26588773727417	-0.0139918150380254	0.0265924744307995	-0.0276281367987394	0.0252937767654657
824	106.858757019043	-17.0827388763428	-5.46069240570068	-0.00360223650932312	0.01847561635077	-0.0224333461374044	0.0162028968334198
825	106.858757019043	-17.0827388763428	-5.07108306884766	-0.00879702530801296	0.0158782228827477	-0.0191866029053926	0.0191249661147594
826	107.508110046387	-17.7320880889893	-5.46069240570068	-0.0191866029053926	-0.00132951640989631	-0.0123684434220195	0.00711201597005129
827	106.209411621094	-15.7840414047241	-6.04510593414307	-0.0172385573387146	-0.00295288790948689	-0.00197886489331722	0.00548864435404539
828	106.209411621094	-16.7580642700195	-5.85030126571655	-0.00977104809135199	0.00354059832170606	0.00126787810586393	0.0022419011220336
829	106.209411621094	-16.4333896636963	-5.78536653518677	0.00256657530553639	0.00873538758605719	0.00516396993771195	-3.08191010844894e-05
830	106.858757019043	-17.7320880889893	-5.52562713623047	-0.0120437685400248	0.0100340843200684	-0.000355493422830477	0.00126787810586393
831	107.508110046387	-17.407413482666	-5.3957576751709	-0.00749832857400179	0.00256657530553639	0.00613799272105098	0.00906006153672934
832	107.508110046387	-17.0827388763428	-5.3957576751709	0.00743668992072344	-0.0117190945893526	0.0132808275520802	-0.00392691092565656
833	108.806800842285	-18.0567626953125	-5.78536653518677	0.0123068047687411	-0.0217839982360601	0.0200989879667759	-0.0201606266200542
834	108.157455444336	-16.4333896636963	-5.78536653518677	0.020423661917448	-0.0113944197073579	0.0165275707840919	-0.0172385573387146
835	111.404197692871	-17.7320880889893	-6.04510593414307	0.0145795252174139	-0.00814767740666866	0.020423661917448	-0.0113944197073579
836	108.806800842285	-17.0827388763428	-6.36978054046631	0.00841071270406246	0.00159255252219737	-0.000355493422830477	-0.00360223650932312
837	109.456153869629	-17.0827388763428	-6.17497587203979	0.013930176384747	-0.00230353930965066	0.00126787810586393	-0.00327756232582033
838	108.806800842285	-16.7580642700195	-6.17497587203979	-0.00619963090866804	-0.00295288790948689	-0.00327756232582033	0.00126787810586393
839	110.754852294922	-16.7580642700195	-5.78536653518677	0.01100810803473	0.00126787810586393	-0.00425158534198999	-0.00555028254166245
840	107.508110046387	-16.1087169647217	-6.11004114151001	-0.00652430532500148	0.00970941036939621	0.00159255252219737	-0.000680167751852423
841	111.404197692871	-18.0567626953125	-5.9152364730835	0.00289124972186983	0.00516396993771195	-0.00879702530801296	-0.00360223650932312
842	109.456153869629	-16.4333896636963	-6.11004114151001	-0.00717365415766835	0.00776136433705688	-0.00847235135734081	-0.000680167751852423
843	110.105499267578	-18.3814373016357	-5.59056186676025	-0.0162645354866982	0.0230210572481155	-0.0230826959013939	0.0171769186854362
844	108.806800842285	-16.4333896636963	-5.9152364730835	0.00191722682211548	0.0194496400654316	-0.0221086721867323	0.00678734155371785
845	108.806800842285	-18.0567626953125	-5.3957576751709	-0.00782300252467394	0.0220470335334539	-0.0149658378213644	0.0106834331527352
846	109.456153869629	-17.7320880889893	-5.98017120361328	-0.0126931173726916	0.00743668992072344	-0.0139918150380254	-0.00652430532500148
847	108.157455444336	-17.0827388763428	-6.11004114151001	0.00126787810586393	-0.00717365415766835	0.000618529506027699	-0.000355493422830477
848	107.508110046387	-16.7580642700195	-6.56458520889282	-0.0107450718060136	0.00548864435404539	-0.00555028254166245	-0.00490093370899558
849	107.508110046387	-17.7320880889893	-6.36978054046631	0.0106834331527352	0.00581331877037883	-0.00197886489331722	-0.00652430532500148
850	111.404197692871	-18.0567626953125	-6.17497587203979	0.00743668992072344	0.0113327819854021	0.000293855206109583	0.00159255252219737
851	110.105499267578	-17.7320880889893	-6.04510593414307	-0.00814767740666866	-0.00100484199356288	-0.00197886489331722	-0.00360223650932312
852	109.456153869629	-17.407413482666	-6.04510593414307	0.00938473641872406	-0.00749832857400179	0.00548864435404539	-0.00132951640989631
853	110.754852294922	-17.7320880889893	-5.85030126571655	0.0217223595827818	-0.0152905117720366	0.0181509424000978	-0.00847235135734081
854	108.806800842285	-16.7580642700195	-5.78536653518677	0.000618529506027699	-0.0237320438027382	0.0103587592020631	-0.0201606266200542
855	111.404197692871	-17.407413482666	-5.59056186676025	0.00808603875339031	-0.0162645354866982	0.00776136433705688	-0.00295288790948689
856	108.157455444336	-17.0827388763428	-6.23991060256958	-0.00522560812532902	0.000618529506027699	0.0022419011220336	-0.00165419070981443
857	107.508110046387	-17.7320880889893	-6.17497587203979	0.00191722682211548	-0.00132951640989631	-0.00132951640989631	-0.00457625929266214
858	108.157455444336	-18.0567626953125	-5.9152364730835	0.00646266713738441	-0.00100484199356288	-0.00197886489331722	0.0022419011220336
859	107.508110046387	-17.7320880889893	-5.59056186676025	0.00743668992072344	-0.00555028254166245	0.000618529506027699	-0.00100484199356288
860	107.508110046387	-18.3814373016357	-5.78536653518677	0.00483929552137852	-0.00944637414067984	0.00841071270406246	-0.00100484199356288
861	109.456153869629	-19.0307846069336	-5.85030126571655	0.00289124972186983	-0.00652430532500148	-0.000680167751852423	0.000293855206109583
862	108.157455444336	-18.3814373016357	-6.11004114151001	-0.00197886489331722	-0.00977104809135199	-0.00132951640989631	-0.000355493422830477
863	110.754852294922	-19.0307846069336	-6.17497587203979	0.0100340843200684	-0.00230353930965066	-0.000680167751852423	-0.000355493422830477
864	108.157455444336	-18.3814373016357	-5.3957576751709	0.0175015944987535	0.000293855206109583	-0.000355493422830477	0.00256657530553639
865	110.105499267578	-19.6801338195801	-5.72043180465698	0.0126314787194133	-0.00717365415766835	0.00776136433705688	0.00126787810586393
866	108.806800842285	-17.7320880889893	-6.36978054046631	0.000618529506027699	-0.00652430532500148	0.00289124972186983	0.00289124972186983
867	108.806800842285	-18.0567626953125	-5.85030126571655	-0.00717365415766835	-0.00587495695799589	-0.00814767740666866	0.00581331877037883
868	108.157455444336	-17.407413482666	-5.78536653518677	-0.000680167751852423	0.00646266713738441	0.00321592413820326	0.00354059832170606
869	107.508110046387	-17.407413482666	-5.85030126571655	0.00418994715437293	0.00289124972186983	-0.00327756232582033	0.00321592413820326
870	107.508110046387	-17.0827388763428	-5.6554970741272	0.000943203864153475	0.00646266713738441	0.00191722682211548	0.0126314787194133
871	111.404197692871	-18.7061100006104	-5.13601779937744	0.0334106348454952	-0.00327756232582033	-0.00425158534198999	0.00646266713738441
872	106.858757019043	-16.7580642700195	-6.11004114151001	0.00808603875339031	-0.0136671401560307	0.00548864435404539	-0.00522560812532902
873	109.456153869629	-17.407413482666	-6.43471527099609	0.00678734155371785	-0.0169138833880424	0.0249691028147936	-0.0162645354866982
874	106.209411621094	-17.407413482666	-6.11004114151001	0.00289124972186983	-0.00392691092565656	0.0162028968334198	-0.0136671401560307
875	106.858757019043	-18.3814373016357	-5.46069240570068	0.012956153601408	-0.0139918150380254	0.00321592413820326	-0.00425158534198999
876	106.209411621094	-17.0827388763428	-6.23991060256958	0.000293855206109583	-0.00977104809135199	0.00256657530553639	-0.00295288790948689
877	105.56005859375	-17.407413482666	-5.59056186676025	-0.00230353930965066	0.00126787810586393	0.000943203864153475	0.00289124972186983
878	105.56005859375	-17.0827388763428	-5.3957576751709	0.00126787810586393	0.00938473641872406	0.0022419011220336	0.0116574559360743
879	105.56005859375	-17.7320880889893	-6.17497587203979	0.00321592413820326	0.000943203864153475	-0.00814767740666866	0.0103587592020631
880	107.508110046387	-16.7580642700195	-6.49965000152588	-0.00425158534198999	0.00613799272105098	-0.00132951640989631	0.01100810803473
881	108.157455444336	-18.0567626953125	-6.23991060256958	0.00321592413820326	0.00126787810586393	-0.0107450718060136	0.00548864435404539
882	107.508110046387	-17.7320880889893	-5.78536653518677	-0.0195112787187099	0.0188002903014421	-0.0175632312893867	0.00483929552137852
883	108.806800842285	-17.7320880889893	-5.78536653518677	-0.0149658378213644	0.0343846566975117	-0.02697878703475	0.0194496400654316
884	108.157455444336	-18.0567626953125	-5.26588773727417	-0.000355493422830477	0.0269171483814716	-0.0227580219507217	0.0145795252174139
885	110.754852294922	-17.7320880889893	-5.46069240570068	-0.00977104809135199	0.0249691028147936	-0.0182125810533762	0.00451462110504508
886	108.806800842285	-17.407413482666	-6.04510593414307	-0.00100484199356288	0.00841071270406246	-0.0126931173726916	0.00354059832170606
887	108.157455444336	-16.7580642700195	-5.9152364730835	-0.00782300252467394	0.000293855206109583	-0.00230353930965066	0.00159255252219737
888	108.806800842285	-17.0827388763428	-5.85030126571655	0.00191722682211548	0.00970941036939621	0.000943203864153475	-0.000355493422830477
889	107.508110046387	-16.7580642700195	-5.9152364730835	0.00354059832170606	0.0113327819854021	0.00256657530553639	-0.00360223650932312
890	107.508110046387	-17.407413482666	-5.6554970741272	0.0200989879667759	0.000618529506027699	0.000943203864153475	-0.0026282137259841
891	110.754852294922	-18.0567626953125	-5.33082246780396	0.0136055024340749	-0.00100484199356288	0.00418994715437293	-0.00847235135734081
892	106.858757019043	-17.0827388763428	-5.78536653518677	0.00678734155371785	-0.00555028254166245	0.00938473641872406	-0.00392691092565656
893	108.806800842285	-17.407413482666	-6.11004114151001	0.0265924744307995	-0.0217839982360601	0.0200989879667759	-0.0243813935667276
894	110.105499267578	-18.7061100006104	-5.72043180465698	0.0162028968334198	-0.00392691092565656	0.0149041991680861	-0.0152905117720366
895	110.754852294922	-18.7061100006104	-5.98017120361328	0.0116574559360743	-0.0110697457566857	0.0103587592020631	-0.0133424662053585
896	108.157455444336	-17.407413482666	-5.9152364730835	0.00289124972186983	-0.00749832857400179	-0.00165419070981443	-0.00490093370899558
897	109.456153869629	-17.7320880889893	-5.78536653518677	0.00743668992072344	-3.08191010844894e-05	-0.00230353930965066	0.00126787810586393
898	108.157455444336	-18.0567626953125	-5.59056186676025	0.00354059832170606	0.00289124972186983	-0.00814767740666866	-0.00360223650932312
899	109.456153869629	-17.7320880889893	-5.85030126571655	-0.00490093370899558	0.00970941036939621	-3.08191010844894e-05	-0.00197886489331722
900	107.508110046387	-17.0827388763428	-5.98017120361328	0.0123068047687411	0.00256657530553639	-0.00717365415766835	-0.00360223650932312
901	109.456153869629	-17.7320880889893	-5.59056186676025	-0.00717365415766835	0.00743668992072344	-0.00944637414067984	0.000618529506027699
902	108.157455444336	-16.4333896636963	-5.85030126571655	-0.0113944197073579	0.00776136433705688	-0.0201606266200542	-0.00197886489331722
903	108.157455444336	-17.407413482666	-5.52562713623047	-0.0120437685400248	0.0275664981454611	-0.0279528107494116	0.0158782228827477
904	110.105499267578	-18.0567626953125	-5.3957576751709	-0.0123684434220195	0.0197743140161037	-0.0217839982360601	-0.00490093370899558
905	109.456153869629	-18.3814373016357	-5.59056186676025	-0.00555028254166245	0.0168522447347641	-0.0130177913233638	0.0243197549134493
906	107.508110046387	-17.407413482666	-5.9152364730835	-0.00652430532500148	0.00126787810586393	-0.00392691092565656	0.00808603875339031
907	106.858757019043	-17.407413482666	-5.85030126571655	-0.0113944197073579	0.00581331877037883	-0.00749832857400179	-0.00457625929266214
908	108.806800842285	-17.7320880889893	-5.6554970741272	-0.00555028254166245	-3.08191010844894e-05	0.0132808275520802	-0.00587495695799589
909	108.806800842285	-18.0567626953125	-5.72043180465698	0.00321592413820326	0.000618529506027699	0.00743668992072344	0.0022419011220336
910	108.806800842285	-18.7061100006104	-5.52562713623047	-3.08191010844894e-05	-0.00197886489331722	0.00516396993771195	-0.00230353930965066
911	109.456153869629	-19.6801338195801	-5.46069240570068	0.00126787810586393	-0.00879702530801296	0.00581331877037883	0.000618529506027699
912	109.456153869629	-18.3814373016357	-6.04510593414307	0.0168522447347641	-0.028926832601428	0.00711201597005129	0.000618529506027699
913	108.157455444336	-18.7061100006104	-5.9152364730835	0.0239950809627771	-0.0250307414680719	0.0226963832974434	-0.0188619289547205
914	110.754852294922	-20.0048084259033	-5.59056186676025	0.0158782228827477	-0.0120437685400248	0.0100340843200684	-0.0130177913233638
915	108.806800842285	-18.3814373016357	-5.78536653518677	0.0103587592020631	-0.0165892094373703	0.0246444288641214	-0.0130177913233638
916	108.806800842285	-18.0567626953125	-5.72043180465698	0.011982130818069	-0.0247060675173998	0.00808603875339031	-0.000680167751852423
917	108.806800842285	-18.3814373016357	-5.78536653518677	-0.000355493422830477	-0.00100484199356288	-0.00749832857400179	0.0100340843200684
918	109.456153869629	-18.7061100006104	-6.04510593414307	-0.000680167751852423	-0.00100484199356288	-0.00457625929266214	-0.00522560812532902
919	108.806800842285	-18.3814373016357	-6.17497587203979	0.00289124972186983	0.00354059832170606	0.00159255252219737	-0.000355493422830477
920	107.508110046387	-17.407413482666	-6.30484533309937	0.0123068047687411	0.00354059832170606	0.00159255252219737	-0.0026282137259841
921	108.157455444336	-16.7580642700195	-6.43471527099609	0.00451462110504508	0.00516396993771195	-0.00782300252467394	-0.00425158534198999
922	107.508110046387	-17.7320880889893	-6.04510593414307	-0.0120437685400248	0.00354059832170606	-0.0123684434220195	0.0155535480007529
923	108.806800842285	-17.407413482666	-6.17497587203979	-0.00749832857400179	0.0213976856321096	-0.0263294391334057	0.0178262684494257
924	108.806800842285	-18.3814373016357	-5.85030126571655	-0.00295288790948689	0.0207483377307653	-0.0123684434220195	0.00451462110504508
925	108.157455444336	-17.7320880889893	-5.9152364730835	-0.00652430532500148	0.0171769186854362	-0.0201606266200542	0.0103587592020631
926	106.209411621094	-17.407413482666	-5.9152364730835	-0.00977104809135199	0.00386527273803949	0.000293855206109583	0.0022419011220336
927	106.209411621094	-17.7320880889893	-5.85030126571655	-0.0100957229733467	-0.00165419070981443	-0.00230353930965066	0.00743668992072344
928	106.209411621094	-18.0567626953125	-5.59056186676025	-0.00717365415766835	0.000618529506027699	0.00743668992072344	0.00451462110504508
929	106.209411621094	-17.7320880889893	-5.6554970741272	-0.00490093370899558	0.00776136433705688	0.000293855206109583	-0.0026282137259841
930	105.56005859375	-16.7580642700195	-5.6554970741272	-0.0146411629393697	0.00451462110504508	0.00516396993771195	-0.00522560812532902
931	109.456153869629	-17.7320880889893	-5.78536653518677	-0.0113944197073579	0.00711201597005129	-0.00652430532500148	0.00321592413820326
932	106.858757019043	-17.0827388763428	-6.36978054046631	0.00873538758605719	-0.0107450718060136	0.0132808275520802	-0.0139918150380254
933	108.157455444336	-17.407413482666	-5.85030126571655	0.0181509424000978	-0.0149658378213644	0.0165275707840919	-0.0191866029053926
934	109.456153869629	-18.0567626953125	-5.59056186676025	0.0145795252174139	-0.00717365415766835	0.0171769186854362	-0.0357449948787689
935	108.157455444336	-17.407413482666	-6.23991060256958	0.0145795252174139	-0.00652430532500148	0.00906006153672934	-0.0126931173726916
936	108.806800842285	-17.0827388763428	-6.11004114151001	0.00483929552137852	0.00126787810586393	0.00581331877037883	-0.0107450718060136
937	110.105499267578	-18.7061100006104	-5.26588773727417	0.0175015944987535	0.00613799272105098	-0.00327756232582033	-0.00327756232582033
938	110.105499267578	-18.7061100006104	-5.78536653518677	0.00581331877037883	0.000618529506027699	0.00289124972186983	-0.00555028254166245
939	109.456153869629	-18.3814373016357	-5.72043180465698	0.00613799272105098	0.00776136433705688	-0.00197886489331722	-0.00425158534198999
940	108.157455444336	-18.7061100006104	-5.72043180465698	0.00873538758605719	0.00516396993771195	-0.00360223650932312	0.00321592413820326
941	109.456153869629	-17.7320880889893	-6.49965000152588	-0.00847235135734081	0.00321592413820326	-0.000355493422830477	-0.000355493422830477
942	108.806800842285	-17.407413482666	-6.30484533309937	-0.00652430532500148	0.00873538758605719	-0.0162645354866982	0.0113327819854021
943	108.157455444336	-17.407413482666	-6.30484533309937	-0.0107450718060136	0.0265924744307995	-0.0292515084147453	0.00548864435404539
944	110.754852294922	-18.7061100006104	-5.72043180465698	-0.00717365415766835	0.0252937767654657	-0.0198359526693821	0.0175015944987535
945	109.456153869629	-16.7580642700195	-6.75938940048218	0.000293855206109583	0.0152288740500808	-0.0113944197073579	0.00678734155371785
946	108.806800842285	-17.407413482666	-6.11004114151001	0.00483929552137852	0.0106834331527352	-0.0113944197073579	0.00711201597005129
947	107.508110046387	-17.407413482666	-6.23991060256958	0.00906006153672934	0.000943203864153475	-0.00847235135734081	0.00418994715437293
948	110.105499267578	-18.3814373016357	-6.17497587203979	0.00646266713738441	0.00516396993771195	-0.00165419070981443	-3.08191010844894e-05
949	108.157455444336	-17.407413482666	-5.3957576751709	-0.00587495695799589	0.00451462110504508	0.00159255252219737	0.00289124972186983
950	108.157455444336	-17.7320880889893	-5.52562713623047	0.00970941036939621	-0.000355493422830477	-0.0152905117720366	0.00451462110504508
951	108.806800842285	-16.7580642700195	-5.85030126571655	0.0233457311987877	0.00126787810586393	-0.00717365415766835	0.00581331877037883
952	110.105499267578	-18.7061100006104	-5.52562713623047	0.00646266713738441	-0.0107450718060136	0.00808603875339031	-0.00457625929266214
953	108.157455444336	-17.407413482666	-5.6554970741272	0.00646266713738441	-0.0201606266200542	0.0278911720961332	-0.0165892094373703
954	110.105499267578	-19.0307846069336	-5.59056186676025	0.0136055024340749	-0.00977104809135199	0.0132808275520802	-0.00749832857400179
955	108.157455444336	-17.7320880889893	-5.72043180465698	0.01100810803473	-0.0165892094373703	0.0194496400654316	-0.00132951640989631
956	110.754852294922	-18.7061100006104	-5.59056186676025	0.00841071270406246	-0.00230353930965066	0.00613799272105098	-0.00100484199356288
957	110.754852294922	-19.3554592132568	-5.3957576751709	0.00354059832170606	-0.00392691092565656	-0.00652430532500148	0.00776136433705688
958	110.754852294922	-19.0307846069336	-5.72043180465698	0.00776136433705688	0.00548864435404539	-0.00132951640989631	0.00646266713738441
959	111.404197692871	-19.6801338195801	-6.04510593414307	0.00159255252219737	0.000293855206109583	0.00354059832170606	0.00743668992072344
960	110.105499267578	-19.6801338195801	-5.6554970741272	-0.00295288790948689	-0.00100484199356288	-0.00490093370899558	0.00191722682211548
961	110.105499267578	-20.0048084259033	-5.52562713623047	-0.00132951640989631	-0.0100957229733467	-0.0107450718060136	0.0217223595827818
962	109.456153869629	-19.3554592132568	-5.26588773727417	-0.0110697457566857	0.00321592413820326	-0.0159398596733809	0.000618529506027699
963	108.806800842285	-19.0307846069336	-5.52562713623047	-0.0165892094373703	0.0142548503354192	-0.032173577696085	0.020423661917448
964	108.806800842285	-19.0307846069336	-5.6554970741272	-0.00100484199356288	0.0165275707840919	-0.0224333461374044	0.0136055024340749
965	108.806800842285	-18.3814373016357	-5.78536653518677	0.00191722682211548	0.0142548503354192	-0.0273034609854221	0.0116574559360743
966	108.157455444336	-18.0567626953125	-5.72043180465698	-0.00327756232582033	0.00159255252219737	0.00321592413820326	0.00613799272105098
967	109.456153869629	-19.3554592132568	-5.26588773727417	-0.00457625929266214	-0.000355493422830477	-0.0159398596733809	-0.00197886489331722
968	110.105499267578	-18.3814373016357	-5.33082246780396	0.00581331877037883	0.00321592413820326	-0.000355493422830477	0.00159255252219737
969	108.806800842285	-18.3814373016357	-5.13601779937744	0.00386527273803949	0.0106834331527352	-0.00782300252467394	-0.00912170019000769
970	108.157455444336	-17.7320880889893	-5.85030126571655	0.000943203864153475	0.000618529506027699	0.0022419011220336	-0.00555028254166245
971	107.508110046387	-17.7320880889893	-5.6554970741272	0.00581331877037883	0.0022419011220336	-0.00197886489331722	0.00126787810586393
972	110.105499267578	-18.3814373016357	-5.6554970741272	0.0165275707840919	-0.00522560812532902	0.0132808275520802	-0.00425158534198999
973	107.508110046387	-18.3814373016357	-5.98017120361328	0.00483929552137852	-0.0208099745213985	0.0265924744307995	-0.0204853005707264
974	110.754852294922	-17.7320880889893	-6.17497587203979	0.011982130818069	-0.00782300252467394	0.0158782228827477	-0.0172385573387146
975	106.858757019043	-17.0827388763428	-5.52562713623047	0.00938473641872406	0.00613799272105098	0.00938473641872406	-0.00100484199356288
976	109.456153869629	-18.7061100006104	-5.20095300674438	0.0126314787194133	-0.00619963090866804	0.0106834331527352	0.00289124972186983
977	108.157455444336	-17.7320880889893	-5.72043180465698	0.000943203864153475	-0.0026282137259841	-0.00490093370899558	0.00711201597005129
978	108.157455444336	-17.0827388763428	-5.98017120361328	0.00711201597005129	-3.08191010844894e-05	-0.0123684434220195	0.00126787810586393
979	106.858757019043	-17.0827388763428	-6.36978054046631	0.0145795252174139	0.00191722682211548	-0.000680167751852423	0.00386527273803949
980	108.157455444336	-18.0567626953125	-5.9152364730835	-0.00165419070981443	0.00451462110504508	-0.00327756232582033	0.00386527273803949
981	107.508110046387	-17.7320880889893	-5.9152364730835	0.000943203864153475	-0.000355493422830477	-0.00490093370899558	0.01100810803473
982	108.157455444336	-18.7061100006104	-5.13601779937744	-0.017887907102704	0.00808603875339031	-0.0217839982360601	0.0152288740500808
983	106.858757019043	-16.7580642700195	-6.17497587203979	-0.0204853005707264	0.0249691028147936	-0.0175632312893867	0.0178262684494257
984	108.157455444336	-18.3814373016357	-6.30484533309937	-0.00814767740666866	0.0226963832974434	-0.0211346503347158	0.011982130818069
985	107.508110046387	-16.7580642700195	-5.98017120361328	-0.00457625929266214	0.0194496400654316	-0.0198359526693821	0.0155535480007529
986	108.157455444336	-18.3814373016357	-5.3957576751709	-0.00619963090866804	0.00938473641872406	-0.0104203969240189	0.0324366129934788
987	110.105499267578	-18.3814373016357	-6.04510593414307	-0.00457625929266214	0.00159255252219737	-0.00392691092565656	0.000293855206109583
988	109.456153869629	-18.3814373016357	-5.78536653518677	-0.0026282137259841	0.00159255252219737	-0.000355493422830477	0.00159255252219737
989	110.105499267578	-18.3814373016357	-5.46069240570068	-0.00749832857400179	0.0126314787194133	0.000618529506027699	-0.00457625929266214
990	108.806800842285	-17.7320880889893	-5.59056186676025	0.000943203864153475	-0.00425158534198999	0.00418994715437293	-0.00457625929266214
991	109.456153869629	-17.407413482666	-6.43471527099609	0.0022419011220336	0.00354059832170606	0.00126787810586393	0.00321592413820326
992	110.754852294922	-18.3814373016357	-5.6554970741272	0.0100340843200684	-0.0130177913233638	0.00808603875339031	-0.0126931173726916
993	110.754852294922	-18.3814373016357	-6.11004114151001	0.0136055024340749	-0.0169138833880424	0.0132808275520802	-0.0191866029053926
994	108.157455444336	-17.0827388763428	-6.30484533309937	0.0103587592020631	-0.0136671401560307	0.0165275707840919	-0.023407369852066
995	110.754852294922	-18.7061100006104	-5.85030126571655	0.0113327819854021	-0.00360223650932312	0.000618529506027699	-0.0104203969240189
996	108.806800842285	-18.0567626953125	-6.36978054046631	0.00354059832170606	-0.00360223650932312	0.00191722682211548	-0.00457625929266214
997	109.456153869629	-17.0827388763428	-6.62951993942261	0.00808603875339031	-0.00230353930965066	-0.00684897974133492	-0.00555028254166245
998	108.157455444336	-16.4333896636963	-6.75938940048218	0.0155535480007529	0.00321592413820326	-0.00457625929266214	-0.00814767740666866
999	108.157455444336	-17.407413482666	-6.49965000152588	0.025618452578783	0.0113327819854021	-0.0110697457566857	-0.00912170019000769
1000	109.456153869629	-17.0827388763428	-6.43471527099609	-0.00782300252467394	0.00613799272105098	-0.00652430532500148	0.000293855206109583
1001	110.105499267578	-18.3814373016357	-5.98017120361328	-0.00879702530801296	0.00776136433705688	-0.00295288790948689	0.000293855206109583
1002	110.105499267578	-18.0567626953125	-5.85030126571655	-0.0126931173726916	0.0165275707840919	-0.0217839982360601	0.00126787810586393
1003	108.157455444336	-18.0567626953125	-6.30484533309937	-0.0172385573387146	0.0269171483814716	-0.0279528107494116	0.0181509424000978
1004	110.754852294922	-17.407413482666	-6.56458520889282	0.00289124972186983	0.0188002903014421	-0.0302255302667618	0.0171769186854362
1005	108.806800842285	-16.7580642700195	-6.30484533309937	-0.00652430532500148	0.0178262684494257	-0.00977104809135199	-0.00360223650932312
1006	110.754852294922	-18.7061100006104	-6.04510593414307	-0.0107450718060136	0.00776136433705688	-0.0100957229733467	0.00418994715437293
1007	110.105499267578	-18.3814373016357	-5.59056186676025	-0.00132951640989631	-0.00197886489331722	-0.00782300252467394	-0.00749832857400179
1008	110.754852294922	-19.0307846069336	-5.26588773727417	-3.08191010844894e-05	-0.000355493422830477	-0.00490093370899558	0.00321592413820326
1009	111.404197692871	-19.0307846069336	-5.72043180465698	0.00159255252219737	0.00711201597005129	-0.00392691092565656	-0.0126931173726916
1010	109.456153869629	-18.0567626953125	-5.6554970741272	0.0149041991680861	0.00126787810586393	-0.0117190945893526	-0.00100484199356288
1011	107.508110046387	-17.0827388763428	-5.85030126571655	0.0295145437121391	0.0022419011220336	0.000618529506027699	-0.00327756232582033
1012	110.754852294922	-19.0307846069336	-5.78536653518677	0.00646266713738441	-0.00684897974133492	0.00516396993771195	-0.00425158534198999
1013	110.105499267578	-18.7061100006104	-5.46069240570068	0.0136055024340749	-0.0266541130840778	0.020423661917448	-0.0201606266200542
1014	108.806800842285	-18.3814373016357	-5.33082246780396	0.0213976856321096	-0.0165892094373703	0.0149041991680861	-0.0165892094373703
1015	110.105499267578	-19.6801338195801	-5.46069240570068	0.0194496400654316	-0.0175632312893867	0.00483929552137852	-0.0139918150380254
1016	109.456153869629	-19.3554592132568	-5.9152364730835	0.01100810803473	-0.0201606266200542	-0.0026282137259841	0.0022419011220336
1017	108.806800842285	-18.7061100006104	-5.9152364730835	0.0123068047687411	-0.0130177913233638	-0.00555028254166245	-0.00717365415766835
1018	108.806800842285	-18.7061100006104	-5.72043180465698	0.00321592413820326	-0.0117190945893526	0.000293855206109583	0.000293855206109583
1019	108.806800842285	-18.7061100006104	-5.78536653518677	0.01100810803473	-0.00652430532500148	0.0022419011220336	-0.00879702530801296
1020	108.157455444336	-18.3814373016357	-5.26588773727417	-0.000355493422830477	-0.0117190945893526	-0.0104203969240189	-0.000355493422830477
1021	110.754852294922	-19.3554592132568	-5.52562713623047	-0.00522560812532902	-0.00230353930965066	-0.00782300252467394	0.000618529506027699
1022	109.456153869629	-18.7061100006104	-5.9152364730835	-0.00457625929266214	0.00321592413820326	-0.0126931173726916	0.00483929552137852
1023	111.404197692871	-18.7061100006104	-5.59056186676025	-0.00392691092565656	0.00906006153672934	-0.023407369852066	0.00191722682211548
1024	108.157455444336	-17.407413482666	-5.98017120361328	0.000293855206109583	0.0197743140161037	-0.0126931173726916	0.00191722682211548
1025	108.806800842285	-18.0567626953125	-5.59056186676025	-0.00425158534198999	0.00646266713738441	-0.0240567177534103	0.00354059832170606
1026	109.456153869629	-18.0567626953125	-5.52562713623047	-0.00360223650932312	-0.000680167751852423	-0.00879702530801296	0.000293855206109583
1027	110.754852294922	-18.7061100006104	-5.33082246780396	-0.00749832857400179	-0.00879702530801296	-0.00327756232582033	-0.00425158534198999
1028	110.105499267578	-18.0567626953125	-5.6554970741272	-0.00782300252467394	0.00126787810586393	-0.00295288790948689	-0.00392691092565656
1029	108.806800842285	-18.0567626953125	-5.52562713623047	0.00548864435404539	0.00906006153672934	0.00191722682211548	-0.00977104809135199
1030	108.806800842285	-18.0567626953125	-5.6554970741272	0.000618529506027699	-0.0026282137259841	-0.00132951640989631	-0.0113944197073579
1031	107.508110046387	-17.0827388763428	-5.52562713623047	0.00126787810586393	-0.00197886489331722	0.000943203864153475	-0.00457625929266214
1032	107.508110046387	-17.0827388763428	-5.72043180465698	0.000943203864153475	-0.0237320438027382	0.0145795252174139	-0.0120437685400248
1033	107.508110046387	-18.3814373016357	-5.3957576751709	0.00776136433705688	-0.0243813935667276	0.0188002903014421	-0.0230826959013939
1034	106.858757019043	-17.407413482666	-5.46069240570068	0.00581331877037883	-0.00944637414067984	0.0265924744307995	-0.0217839982360601
1035	107.508110046387	-18.3814373016357	-5.6554970741272	0.00970941036939621	0.00191722682211548	0.0106834331527352	-0.0185372550040483
1036	106.209411621094	-17.407413482666	-5.9152364730835	-0.00555028254166245	0.000618529506027699	0.000943203864153475	-0.00587495695799589
1037	105.56005859375	-17.0827388763428	-5.78536653518677	-0.00295288790948689	-0.000680167751852423	-0.00360223650932312	-0.0026282137259841
1038	107.508110046387	-18.3814373016357	-5.3957576751709	0.00418994715437293	0.00159255252219737	0.00418994715437293	0.00743668992072344
1039	106.209411621094	-17.7320880889893	-5.52562713623047	-0.0143164889886975	0.00581331877037883	0.00516396993771195	-0.00490093370899558
1040	107.508110046387	-17.407413482666	-5.52562713623047	-0.00587495695799589	0.00418994715437293	0.00256657530553639	-0.00100484199356288
1041	106.209411621094	-16.7580642700195	-5.78536653518677	-0.0146411629393697	0.000293855206109583	-0.00587495695799589	0.00776136433705688
1042	107.508110046387	-17.7320880889893	-5.85030126571655	-0.0110697457566857	0.0106834331527352	-0.0227580219507217	0.00483929552137852
1043	109.456153869629	-18.0567626953125	-5.6554970741272	-0.0113944197073579	0.0197743140161037	-0.0266541130840778	0.0197743140161037
1044	108.806800842285	-17.407413482666	-5.72043180465698	-3.08191010844894e-05	0.0220470335334539	-0.0217839982360601	0.00938473641872406
1045	107.508110046387	-18.0567626953125	-5.46069240570068	0.000618529506027699	0.0152288740500808	-0.0152905117720366	0.00548864435404539
1046	109.456153869629	-18.7061100006104	-5.20095300674438	-0.00587495695799589	0.00289124972186983	-0.00490093370899558	0.00711201597005129
1047	110.105499267578	-18.3814373016357	-5.98017120361328	-0.00230353930965066	-0.00197886489331722	0.00354059832170606	0.00191722682211548
1048	110.105499267578	-18.7061100006104	-6.04510593414307	-0.00360223650932312	-0.000355493422830477	-0.00425158534198999	0.00256657530553639
1049	110.105499267578	-18.7061100006104	-5.78536653518677	0.0152288740500808	0.00711201597005129	0.00321592413820326	-0.00684897974133492
1050	107.508110046387	-18.3814373016357	-5.59056186676025	0.00126787810586393	0.00126787810586393	0.00743668992072344	-0.00425158534198999
1051	108.806800842285	-17.7320880889893	-6.17497587203979	-0.00555028254166245	-0.00652430532500148	-0.00197886489331722	0.00191722682211548
1052	108.157455444336	-17.407413482666	-6.11004114151001	0.0171769186854362	-0.0136671401560307	0.0103587592020631	-0.00619963090866804
1053	108.806800842285	-17.407413482666	-5.6554970741272	0.0106834331527352	-0.0260047651827335	0.0210730116814375	-0.0172385573387146
1054	109.456153869629	-18.7061100006104	-5.85030126571655	0.011982130818069	-0.00782300252467394	0.0262678004801273	-0.0169138833880424
1055	109.456153869629	-17.0827388763428	-6.17497587203979	0.00873538758605719	-0.00652430532500148	0.00548864435404539	-0.0113944197073579
1056	108.806800842285	-17.0827388763428	-6.11004114151001	-0.00360223650932312	-0.00619963090866804	-0.00944637414067984	0.00483929552137852
1057	110.105499267578	-18.7061100006104	-5.72043180465698	0.000618529506027699	-0.00230353930965066	-0.000355493422830477	0.00354059832170606
1058	109.456153869629	-17.7320880889893	-6.23991060256958	0.00613799272105098	0.00548864435404539	-0.00490093370899558	0.000293855206109583
1059	111.404197692871	-18.3814373016357	-5.46069240570068	0.0145795252174139	0.0103587592020631	-0.0100957229733467	0.00483929552137852
1060	110.105499267578	-18.0567626953125	-5.52562713623047	0.00678734155371785	0.00289124972186983	-0.0026282137259841	0.000943203864153475
1061	108.157455444336	-18.0567626953125	-5.72043180465698	-0.0107450718060136	0.00256657530553639	-0.00944637414067984	0.00743668992072344
1062	108.157455444336	-16.4333896636963	-6.36978054046631	-0.0100957229733467	0.0123068047687411	-0.0198359526693821	0.0022419011220336
1063	110.105499267578	-18.3814373016357	-5.98017120361328	-0.0169138833880424	0.0175015944987535	-0.032173577696085	0.0168522447347641
1064	108.806800842285	-17.407413482666	-5.72043180465698	-0.0133424662053585	0.0136055024340749	-0.0266541130840778	0.0142548503354192
1065	110.105499267578	-18.0567626953125	-5.9152364730835	-0.0175632312893867	0.0132808275520802	-0.0146411629393697	0.00548864435404539
1066	110.754852294922	-18.7061100006104	-5.13601779937744	-0.0110697457566857	0.00354059832170606	-0.00717365415766835	0.00743668992072344
1067	109.456153869629	-18.3814373016357	-6.11004114151001	-0.0117190945893526	0.00354059832170606	-0.00587495695799589	-3.08191010844894e-05
1068	110.105499267578	-18.3814373016357	-6.17497587203979	-0.0026282137259841	0.000293855206109583	-0.00619963090866804	-0.00295288790948689
1069	110.754852294922	-18.7061100006104	-5.6554970741272	-0.00652430532500148	0.00418994715437293	-0.000680167751852423	0.00191722682211548
1070	110.754852294922	-19.3554592132568	-5.59056186676025	-0.00457625929266214	0.0022419011220336	-0.00197886489331722	0.000293855206109583
1071	107.508110046387	-18.0567626953125	-6.11004114151001	-0.0110697457566857	-0.00230353930965066	-0.00457625929266214	-0.00360223650932312
1072	108.806800842285	-18.7061100006104	-5.20095300674438	0.0126314787194133	-0.00684897974133492	0.0103587592020631	0.00159255252219737
1073	108.157455444336	-18.0567626953125	-5.6554970741272	0.0165275707840919	-0.0230826959013939	0.0223717093467712	-0.0188619289547205
1074	111.404197692871	-20.0048084259033	-5.6554970741272	0.0113327819854021	-0.0169138833880424	0.0194496400654316	-0.017887907102704
1075	108.157455444336	-18.3814373016357	-5.78536653518677	0.0191249661147594	-0.00522560812532902	0.0123068047687411	-0.0126931173726916
1076	109.456153869629	-19.6801338195801	-5.46069240570068	0.0100340843200684	-0.0227580219507217	-0.00100484199356288	0.000943203864153475
1077	108.806800842285	-18.7061100006104	-6.30484533309937	0.00743668992072344	-0.00619963090866804	0.00289124972186983	0.00451462110504508
1078	107.508110046387	-18.0567626953125	-5.52562713623047	0.00418994715437293	0.00289124972186983	-0.00392691092565656	-0.00100484199356288
1079	108.806800842285	-18.3814373016357	-5.3957576751709	0.00711201597005129	0.00256657530553639	-0.00165419070981443	-0.00522560812532902
1080	108.157455444336	-18.0567626953125	-5.85030126571655	0.00581331877037883	0.00256657530553639	0.00516396993771195	-0.000355493422830477
1081	108.806800842285	-17.407413482666	-5.98017120361328	-0.00587495695799589	0.00256657530553639	-0.00295288790948689	-0.00132951640989631
1082	108.157455444336	-18.0567626953125	-5.85030126571655	-0.00652430532500148	0.0126314787194133	-0.0159398596733809	0.00516396993771195
1083	110.105499267578	-18.7061100006104	-5.85030126571655	-0.0113944197073579	0.0321119390428066	-0.0295761823654175	0.00808603875339031
1084	108.157455444336	-17.0827388763428	-5.72043180465698	0.00159255252219737	0.0236704051494598	-0.0191866029053926	0.00613799272105098
1085	110.105499267578	-19.0307846069336	-5.26588773727417	0.000293855206109583	0.0191249661147594	-0.0149658378213644	0.00354059832170606
1086	108.806800842285	-18.0567626953125	-5.52562713623047	-0.00555028254166245	-0.00165419070981443	-0.0120437685400248	0.00581331877037883
1087	109.456153869629	-18.3814373016357	-5.78536653518677	-0.00295288790948689	0.00256657530553639	-0.00814767740666866	0.00451462110504508
1088	107.508110046387	-17.7320880889893	-5.6554970741272	-0.0026282137259841	-0.00100484199356288	0.000943203864153475	0.00256657530553639
1089	106.209411621094	-17.407413482666	-5.78536653518677	-0.000355493422830477	-0.00295288790948689	0.00256657530553639	-0.00522560812532902
1090	105.56005859375	-17.0827388763428	-5.78536653518677	0.0155535480007529	-0.00327756232582033	-3.08191010844894e-05	-0.000680167751852423
1091	105.56005859375	-17.0827388763428	-5.52562713623047	-0.0172385573387146	0.00321592413820326	-0.00490093370899558	-0.00749832857400179
1092	107.508110046387	-17.7320880889893	-5.9152364730835	-0.00749832857400179	-0.0100957229733467	0.0022419011220336	-0.00360223650932312
1093	106.209411621094	-17.407413482666	-5.78536653518677	0.0123068047687411	-0.0195112787187099	0.0249691028147936	-0.0152905117720366
1094	107.508110046387	-18.0567626953125	-5.72043180465698	0.0142548503354192	-0.0117190945893526	0.012956153601408	-0.0159398596733809
1095	106.209411621094	-17.0827388763428	-6.36978054046631	0.00970941036939621	-0.0110697457566857	0.01847561635077	-0.0149658378213644
1096	108.157455444336	-17.407413482666	-6.17497587203979	-0.000355493422830477	-0.00684897974133492	-0.00619963090866804	-0.00132951640989631
1097	108.806800842285	-18.3814373016357	-5.46069240570068	-0.0107450718060136	-0.00490093370899558	-3.08191010844894e-05	0.00159255252219737
1098	110.105499267578	-18.3814373016357	-5.33082246780396	0.0113327819854021	-0.00100484199356288	-0.00652430532500148	-0.00749832857400179
1099	108.157455444336	-18.3814373016357	-5.59056186676025	0.0165275707840919	0.00483929552137852	-0.00814767740666866	-0.00392691092565656
1100	108.157455444336	-17.407413482666	-5.98017120361328	0.0116574559360743	0.000293855206109583	-0.00555028254166245	-0.000355493422830477
1101	108.157455444336	-17.0827388763428	-6.04510593414307	-0.00619963090866804	0.000618529506027699	-0.0146411629393697	-0.00132951640989631
1102	110.754852294922	-17.0827388763428	-5.98017120361328	-0.0139918150380254	0.0106834331527352	-0.0188619289547205	0.00711201597005129
1103	109.456153869629	-18.0567626953125	-6.17497587203979	-0.00197886489331722	0.0252937767654657	-0.0250307414680719	0.0223717093467712
1104	110.105499267578	-17.7320880889893	-5.72043180465698	0.000293855206109583	0.0317872650921345	-0.0211346503347158	0.00451462110504508
1105	110.105499267578	-17.7320880889893	-6.11004114151001	-0.00684897974133492	0.0142548503354192	-0.0172385573387146	-0.00879702530801296
1106	108.806800842285	-17.407413482666	-6.56458520889282	-0.00522560812532902	0.00321592413820326	-0.0104203969240189	0.0100340843200684
1107	108.157455444336	-17.0827388763428	-6.62951993942261	0.00354059832170606	-0.00327756232582033	0.000618529506027699	-0.00327756232582033
1108	108.806800842285	-17.407413482666	-6.49965000152588	-0.0026282137259841	0.000943203864153475	0.00289124972186983	0.00321592413820326
1109	108.806800842285	-17.7320880889893	-5.78536653518677	0.01100810803473	0.00321592413820326	-0.00360223650932312	0.00159255252219737
1110	108.806800842285	-17.407413482666	-5.9152364730835	0.0116574559360743	0.00776136433705688	0.00321592413820326	-0.00587495695799589
1111	108.157455444336	-17.407413482666	-5.78536653518677	0.0142548503354192	-3.08191010844894e-05	-0.00132951640989631	0.01100810803473
1112	110.105499267578	-17.407413482666	-5.78536653518677	0.00613799272105098	-0.0149658378213644	0.00776136433705688	-0.000355493422830477
1113	111.404197692871	-18.3814373016357	-6.30484533309937	0.0175015944987535	-0.0130177913233638	0.0262678004801273	-0.0165892094373703
1114	108.157455444336	-17.407413482666	-6.56458520889282	0.0155535480007529	-0.0198359526693821	0.0132808275520802	-0.0104203969240189
1115	110.105499267578	-17.7320880889893	-5.72043180465698	0.011982130818069	-0.00132951640989631	0.0168522447347641	-0.00717365415766835
1116	110.105499267578	-18.3814373016357	-5.59056186676025	0.0106834331527352	-0.00717365415766835	0.00938473641872406	-3.08191010844894e-05
1117	111.404197692871	-19.0307846069336	-5.3957576751709	0.0022419011220336	-0.00652430532500148	0.000943203864153475	0.00776136433705688
1118	109.456153869629	-18.3814373016357	-5.3957576751709	0.00548864435404539	0.00548864435404539	0.00613799272105098	-0.000680167751852423
1119	110.105499267578	-18.7061100006104	-5.46069240570068	0.00483929552137852	0.00386527273803949	-0.00327756232582033	0.00321592413820326
1120	108.806800842285	-17.407413482666	-6.04510593414307	0.00646266713738441	0.00386527273803949	0.00516396993771195	-0.00782300252467394
1121	107.508110046387	-18.0567626953125	-5.72043180465698	0.0113327819854021	-0.00132951640989631	-0.00555028254166245	0.00483929552137852
1122	107.508110046387	-17.7320880889893	-5.85030126571655	-0.0152905117720366	0.000943203864153475	-0.0195112787187099	0.00516396993771195
1123	110.105499267578	-18.3814373016357	-5.85030126571655	-0.0185372550040483	0.0230210572481155	-0.0282774847000837	0.01847561635077
1124	108.806800842285	-19.6801338195801	-5.72043180465698	0.00191722682211548	0.00938473641872406	-0.0110697457566857	-0.00100484199356288
1125	110.105499267578	-19.6801338195801	-6.11004114151001	-0.00490093370899558	0.0145795252174139	-0.0211346503347158	0.0249691028147936
1126	108.806800842285	-18.7061100006104	-5.98017120361328	-0.00360223650932312	-0.00619963090866804	-0.00684897974133492	0.00970941036939621
1127	108.157455444336	-19.6801338195801	-5.6554970741272	-0.00587495695799589	-0.00392691092565656	-0.00230353930965066	0.00646266713738441
1128	112.053550720215	-20.0048084259033	-5.59056186676025	-0.00619963090866804	-0.000680167751852423	0.00808603875339031	0.00938473641872406
1129	109.456153869629	-19.0307846069336	-5.59056186676025	0.0116574559360743	0.00646266713738441	0.00808603875339031	0.00548864435404539
1130	111.404197692871	-19.0307846069336	-5.3957576751709	-0.00522560812532902	0.00126787810586393	-0.00327756232582033	0.00678734155371785
1131	107.508110046387	-17.407413482666	-5.59056186676025	0.0116574559360743	0.00516396993771195	-0.00197886489331722	0.00516396993771195
1132	109.456153869629	-17.7320880889893	-5.85030126571655	0.0116574559360743	-0.0136671401560307	0.00548864435404539	0.00776136433705688
1133	110.105499267578	-17.7320880889893	-6.17497587203979	0.01847561635077	-0.0165892094373703	0.0220470335334539	-0.0123684434220195
1134	109.456153869629	-17.7320880889893	-6.23991060256958	0.0191249661147594	0.00256657530553639	0.00776136433705688	-0.00295288790948689
1135	109.456153869629	-18.0567626953125	-6.17497587203979	0.00906006153672934	-0.0130177913233638	0.0022419011220336	-0.0123684434220195
1136	109.456153869629	-18.7061100006104	-5.33082246780396	-0.00230353930965066	-0.00230353930965066	0.00354059832170606	0.000293855206109583
1137	109.456153869629	-18.0567626953125	-5.59056186676025	0.00970941036939621	-0.00295288790948689	-0.0113944197073579	0.00386527273803949
1138	108.157455444336	-17.7320880889893	-5.59056186676025	-0.00230353930965066	0.00321592413820326	0.00418994715437293	0.000293855206109583
1139	107.508110046387	-18.7061100006104	-6.30484533309937	-0.0136671401560307	0.00970941036939621	-0.00749832857400179	0.00451462110504508
1140	106.858757019043	-18.3814373016357	-6.17497587203979	-0.0130177913233638	0.000618529506027699	0.000618529506027699	0.00321592413820326
1141	106.858757019043	-17.407413482666	-6.11004114151001	-0.00295288790948689	-0.000680167751852423	-0.00684897974133492	0.011982130818069
1142	106.209411621094	-17.0827388763428	-6.17497587203979	-0.0266541130840778	0.01847561635077	-0.017887907102704	0.0116574559360743
1143	106.858757019043	-18.0567626953125	-6.17497587203979	-0.0139918150380254	0.0275664981454611	-0.0308748781681061	0.0210730116814375
1144	107.508110046387	-18.0567626953125	-5.78536653518677	-0.00782300252467394	0.029189869761467	-0.0175632312893867	0.0265924744307995
1145	108.157455444336	-17.407413482666	-5.85030126571655	-0.00327756232582033	0.0181509424000978	-0.021459324285388	0.0210730116814375
1146	108.157455444336	-17.7320880889893	-5.6554970741272	-0.0110697457566857	0.00321592413820326	-0.00587495695799589	-0.00652430532500148
1147	110.754852294922	-18.7061100006104	-5.59056186676025	-0.00684897974133492	0.00159255252219737	-0.00100484199356288	0.00906006153672934
1148	108.806800842285	-16.7580642700195	-5.72043180465698	-0.00425158534198999	0.00191722682211548	-0.000355493422830477	0.00159255252219737
1149	109.456153869629	-17.7320880889893	-5.72043180465698	-0.00132951640989631	0.00256657530553639	0.000943203864153475	0.00159255252219737
1150	108.806800842285	-16.7580642700195	-5.52562713623047	0.0175015944987535	0.00191722682211548	0.0022419011220336	-0.0026282137259841
1151	110.105499267578	-18.3814373016357	-5.52562713623047	0.000618529506027699	0.000293855206109583	-0.00490093370899558	0.00776136433705688
1152	110.105499267578	-18.7061100006104	-5.72043180465698	-0.00100484199356288	-0.00814767740666866	0.0191249661147594	-0.00295288790948689
1153	109.456153869629	-18.3814373016357	-5.78536653518677	0.0136055024340749	-0.0169138833880424	0.0265924744307995	-0.0159398596733809
1154	108.157455444336	-17.407413482666	-5.9152364730835	0.00906006153672934	-0.00847235135734081	0.0188002903014421	-0.00814767740666866
1155	108.157455444336	-18.3814373016357	-5.6554970741272	0.00873538758605719	-0.00782300252467394	0.0165275707840919	-0.00717365415766835
1156	110.754852294922	-18.3814373016357	-5.6554970741272	0.00321592413820326	0.000618529506027699	0.000943203864153475	-0.000680167751852423
1157	110.105499267578	-18.7061100006104	-5.52562713623047	0.00418994715437293	-0.00490093370899558	0.000293855206109583	0.00808603875339031
1158	110.105499267578	-19.0307846069336	-5.9152364730835	0.011982130818069	0.00483929552137852	-0.00425158534198999	0.00386527273803949
1159	108.157455444336	-17.407413482666	-6.23991060256958	-0.000355493422830477	0.00548864435404539	0.00354059832170606	0.0100340843200684
1160	108.806800842285	-17.7320880889893	-5.98017120361328	0.00938473641872406	0.00483929552137852	-0.00392691092565656	-0.00100484199356288
1161	109.456153869629	-18.3814373016357	-5.78536653518677	0.00646266713738441	0.00613799272105098	-0.0107450718060136	0.0136055024340749
1162	110.754852294922	-18.7061100006104	-5.59056186676025	-0.0126931173726916	0.011982130818069	-0.0191866029053926	0.00321592413820326
1163	109.456153869629	-17.0827388763428	-5.46069240570068	-0.0139918150380254	0.0233457311987877	-0.0175632312893867	0.0249691028147936
1164	110.754852294922	-18.0567626953125	-5.9152364730835	-0.00814767740666866	0.0249691028147936	-0.0250307414680719	0.0100340843200684
1165	108.157455444336	-17.407413482666	-6.17497587203979	0.000943203864153475	0.0220470335334539	-0.0104203969240189	0.0175015944987535
1166	109.456153869629	-18.3814373016357	-6.11004114151001	-0.00814767740666866	0.00451462110504508	-0.0113944197073579	-0.00327756232582033
1167	109.456153869629	-17.0827388763428	-6.43471527099609	-0.00814767740666866	0.00483929552137852	0.00970941036939621	-0.00230353930965066
1168	107.508110046387	-17.7320880889893	-6.17497587203979	0.00321592413820326	0.00289124972186983	0.00646266713738441	-0.000680167751852423
1169	108.157455444336	-17.7320880889893	-5.52562713623047	0.00386527273803949	0.00289124972186983	0.00159255252219737	-0.00879702530801296
1170	108.157455444336	-17.407413482666	-5.46069240570068	-0.00717365415766835	0.000943203864153475	-0.00327756232582033	-0.000680167751852423
1171	108.157455444336	-17.7320880889893	-6.04510593414307	-0.00717365415766835	-0.00619963090866804	-0.00132951640989631	0.000293855206109583
1172	110.105499267578	-19.6801338195801	-5.59056186676025	0.01100810803473	-0.0107450718060136	0.0113327819854021	-0.00197886489331722
1173	110.105499267578	-18.3814373016357	-5.85030126571655	0.0126314787194133	-0.0273034609854221	0.0243197549134493	-0.0136671401560307
1174	109.456153869629	-20.0048084259033	-6.04510593414307	0.00776136433705688	-0.0169138833880424	0.0149041991680861	-0.0195112787187099
1175	111.404197692871	-19.6801338195801	-5.9152364730835	0.0181509424000978	-0.0227580219507217	0.0132808275520802	-0.00619963090866804
1176	110.105499267578	-19.3554592132568	-5.9152364730835	0.00808603875339031	-0.0156151866540313	0.00126787810586393	-0.00490093370899558
1177	110.105499267578	-18.0567626953125	-6.23991060256958	0.0123068047687411	-0.0146411629393697	-0.0104203969240189	-0.00327756232582033
1178	110.105499267578	-18.7061100006104	-6.30484533309937	0.00548864435404539	-0.0117190945893526	0.0022419011220336	-0.000355493422830477
1179	110.105499267578	-19.0307846069336	-5.52562713623047	-0.00327756232582033	0.000618529506027699	0.00646266713738441	-0.00197886489331722
1180	108.806800842285	-18.0567626953125	-5.46069240570068	-0.00879702530801296	-0.00327756232582033	-0.00230353930965066	-0.00490093370899558
1181	110.105499267578	-18.7061100006104	-5.46069240570068	-0.0126931173726916	-0.00879702530801296	-0.00782300252467394	-0.000680167751852423
1182	109.456153869629	-17.7320880889893	-5.46069240570068	-0.0139918150380254	0.00126787810586393	-0.0201606266200542	0.00321592413820326
1183	110.105499267578	-18.3814373016357	-5.26588773727417	-0.0113944197073579	0.0223717093467712	-0.0260047651827335	0.0191249661147594
1184	108.157455444336	-17.0827388763428	-5.98017120361328	0.00321592413820326	0.0207483377307653	-0.0276281367987394	0.00418994715437293
1185	110.754852294922	-18.0567626953125	-5.46069240570068	-0.00425158534198999	0.0200989879667759	-0.0146411629393697	0.0171769186854362
1186	107.508110046387	-17.0827388763428	-6.36978054046631	-0.00360223650932312	-0.00457625929266214	-0.00814767740666866	0.00256657530553639
1187	108.157455444336	-17.407413482666	-6.17497587203979	-0.00814767740666866	-0.00197886489331722	-0.000680167751852423	0.000293855206109583
1188	108.157455444336	-18.3814373016357	-5.3957576751709	-0.000680167751852423	-0.0026282137259841	-0.00132951640989631	-0.00230353930965066
1189	108.806800842285	-18.3814373016357	-5.20095300674438	0.000618529506027699	0.00321592413820326	0.00159255252219737	-0.000355493422830477
1190	108.157455444336	-18.3814373016357	-5.72043180465698	-0.00977104809135199	0.00191722682211548	-0.000355493422830477	0.00126787810586393
1191	106.858757019043	-17.407413482666	-6.30484533309937	-0.00912170019000769	-0.00100484199356288	0.00548864435404539	-0.00100484199356288
1192	107.508110046387	-16.7580642700195	-6.30484533309937	-0.00132951640989631	-0.00652430532500148	0.00159255252219737	-0.00327756232582033
1193	105.56005859375	-17.0827388763428	-6.17497587203979	0.0100340843200684	-0.0224333461374044	0.0223717093467712	-0.017887907102704
1194	108.157455444336	-18.3814373016357	-5.3957576751709	0.00906006153672934	-0.0130177913233638	0.011982130818069	-0.0169138833880424
1195	105.56005859375	-16.7580642700195	-5.46069240570068	0.00126787810586393	-0.00684897974133492	0.0152288740500808	-0.0107450718060136
1196	106.209411621094	-17.7320880889893	-5.59056186676025	-0.000355493422830477	0.00289124972186983	0.00256657530553639	-0.00132951640989631
1197	106.858757019043	-17.407413482666	-5.85030126571655	-0.00360223650932312	-0.00652430532500148	0.00321592413820326	-0.00327756232582033
1198	106.858757019043	-17.407413482666	-5.85030126571655	0.00191722682211548	0.00289124972186983	0.00289124972186983	-3.08191010844894e-05
1199	106.858757019043	-16.7580642700195	-5.85030126571655	-0.00717365415766835	0.00354059832170606	-0.0117190945893526	-0.0104203969240189
1200	109.456153869629	-18.3814373016357	-5.3957576751709	-0.0120437685400248	0.00418994715437293	0.00646266713738441	-0.0117190945893526
1201	108.157455444336	-17.7320880889893	-5.59056186676025	-0.00555028254166245	-0.00230353930965066	-0.00425158534198999	-0.000680167751852423
1202	107.508110046387	-17.407413482666	-5.46069240570068	-0.0169138833880424	0.0113327819854021	-0.0130177913233638	0.00126787810586393
1203	110.754852294922	-18.0567626953125	-5.6554970741272	-0.0149658378213644	0.0304885655641556	-0.0204853005707264	0.0210730116814375
1204	108.157455444336	-16.7580642700195	-5.98017120361328	-0.00652430532500148	0.0272418223321438	-0.0136671401560307	0.00711201597005129
1205	110.754852294922	-18.7061100006104	-5.6554970741272	-0.00782300252467394	0.0171769186854362	-0.0182125810533762	0.00743668992072344
1206	108.806800842285	-16.4333896636963	-5.78536653518677	-0.00782300252467394	0.00613799272105098	-0.00944637414067984	-0.00165419070981443
1207	109.456153869629	-17.7320880889893	-5.9152364730835	-0.00295288790948689	0.00256657530553639	-0.00555028254166245	-0.00587495695799589
1208	108.806800842285	-17.407413482666	-5.6554970741272	0.00970941036939621	0.00451462110504508	-0.00327756232582033	0.000293855206109583
1209	108.806800842285	-17.407413482666	-5.98017120361328	0.00516396993771195	0.00776136433705688	-0.00619963090866804	-0.00977104809135199
1210	107.508110046387	-16.4333896636963	-6.17497587203979	0.00743668992072344	0.00906006153672934	0.00126787810586393	-0.0146411629393697
1211	108.806800842285	-17.7320880889893	-6.11004114151001	0.0149041991680861	-0.0026282137259841	-0.00490093370899558	-0.00165419070981443
1212	108.806800842285	-16.7580642700195	-5.9152364730835	0.0142548503354192	-0.0208099745213985	0.01100810803473	-0.017887907102704
1213	110.105499267578	-18.3814373016357	-5.6554970741272	0.0171769186854362	-0.0227580219507217	0.0233457311987877	-0.02697878703475
1214	108.806800842285	-17.407413482666	-5.72043180465698	0.0207483377307653	-0.00782300252467394	0.0200989879667759	-0.0230826959013939
1215	110.105499267578	-18.7061100006104	-5.20095300674438	0.0103587592020631	-0.00392691092565656	0.0152288740500808	-0.0162645354866982
1216	109.456153869629	-18.7061100006104	-5.85030126571655	0.00548864435404539	-0.00327756232582033	-0.00132951640989631	-0.00944637414067984
1217	108.806800842285	-17.407413482666	-5.78536653518677	0.000618529506027699	-0.00619963090866804	0.00483929552137852	-0.00912170019000769
1218	108.157455444336	-17.0827388763428	-5.85030126571655	0.00808603875339031	0.00126787810586393	-0.00165419070981443	-0.00587495695799589
1219	108.157455444336	-16.7580642700195	-5.6554970741272	0.0210730116814375	0.00321592413820326	-0.00100484199356288	-0.00360223650932312
1220	110.754852294922	-18.0567626953125	-5.46069240570068	-0.0182125810533762	0.00906006153672934	0.00581331877037883	0.00354059832170606
1221	110.105499267578	-18.0567626953125	-5.26588773727417	0.00256657530553639	0.00191722682211548	-0.00295288790948689	0.000293855206109583
1222	108.806800842285	-17.0827388763428	-5.72043180465698	-0.0120437685400248	0.00289124972186983	-0.0185372550040483	0.00613799272105098
1223	109.456153869629	-17.7320880889893	-5.9152364730835	-0.0133424662053585	0.020423661917448	-0.0188619289547205	0.0136055024340749
1224	109.456153869629	-19.0307846069336	-6.04510593414307	0.000293855206109583	0.0152288740500808	-0.0273034609854221	0.0162028968334198
1225	109.456153869629	-19.0307846069336	-6.11004114151001	0.00938473641872406	0.00776136433705688	-0.0130177913233638	0.00354059832170606
1226	108.806800842285	-18.3814373016357	-6.30484533309937	-0.00425158534198999	-0.00392691092565656	-0.0149658378213644	0.00451462110504508
1227	108.806800842285	-18.0567626953125	-5.59056186676025	-0.00684897974133492	-0.00684897974133492	-0.00360223650932312	-0.00327756232582033
1228	108.157455444336	-19.0307846069336	-5.6554970741272	0.00581331877037883	-0.00587495695799589	0.000618529506027699	-0.00327756232582033
1229	108.806800842285	-18.3814373016357	-6.23991060256958	0.000293855206109583	-0.00197886489331722	0.000943203864153475	-0.00619963090866804
1230	108.157455444336	-18.0567626953125	-6.43471527099609	0.00581331877037883	0.00126787810586393	-0.00230353930965066	0.00126787810586393
1231	108.157455444336	-17.7320880889893	-6.43471527099609	-0.00132951640989631	0.00289124972186983	0.00646266713738441	-0.00652430532500148
1232	107.508110046387	-18.0567626953125	-6.17497587203979	0.0132808275520802	-0.00912170019000769	0.00776136433705688	-0.00814767740666866
1233	109.456153869629	-18.3814373016357	-5.6554970741272	0.0152288740500808	-0.023407369852066	0.0246444288641214	-0.0243813935667276
1234	106.858757019043	-17.7320880889893	-5.20095300674438	0.0210730116814375	-0.0130177913233638	0.020423661917448	-0.0201606266200542
1235	108.806800842285	-18.7061100006104	-5.52562713623047	0.0106834331527352	-0.0172385573387146	0.00646266713738441	-0.00619963090866804
1236	108.806800842285	-17.0827388763428	-5.98017120361328	-0.00165419070981443	-0.00165419070981443	0.00581331877037883	-0.00197886489331722
1237	108.157455444336	-17.7320880889893	-5.85030126571655	-0.00327756232582033	0.000293855206109583	-0.0149658378213644	0.00191722682211548
1238	108.157455444336	-16.7580642700195	-5.85030126571655	-0.0188619289547205	-0.000355493422830477	0.00711201597005129	0.000293855206109583
1239	108.806800842285	-17.0827388763428	-5.85030126571655	0.00711201597005129	0.00516396993771195	-0.00425158534198999	-0.00587495695799589
1240	106.858757019043	-17.0827388763428	-5.98017120361328	-0.00749832857400179	0.0113327819854021	-0.00132951640989631	0.00548864435404539
1241	110.754852294922	-18.3814373016357	-5.9152364730835	-0.0113944197073579	0.00808603875339031	-0.0146411629393697	0.00483929552137852
1242	106.858757019043	-16.4333896636963	-6.11004114151001	-0.0139918150380254	0.00613799272105098	-0.0165892094373703	0.00646266713738441
1243	104.910713195801	-17.407413482666	-5.78536653518677	-0.0260047651827335	0.0278911720961332	-0.0315242260694504	0.0181509424000978
1244	106.858757019043	-18.3814373016357	-5.59056186676025	-0.0146411629393697	0.0236704051494598	-0.0208099745213985	0.0220470335334539
1245	106.209411621094	-17.407413482666	-5.72043180465698	-0.00879702530801296	0.012956153601408	-0.0204853005707264	0.011982130818069
1246	106.209411621094	-16.7580642700195	-6.17497587203979	-0.0117190945893526	0.00678734155371785	-0.0126931173726916	0.00970941036939621
1247	106.858757019043	-18.0567626953125	-5.07108306884766	-0.0156151866540313	0.00808603875339031	0.000618529506027699	0.00841071270406246
1248	108.157455444336	-18.0567626953125	-5.72043180465698	-0.00392691092565656	-3.08191010844894e-05	0.0022419011220336	0.00970941036939621
1249	106.858757019043	-17.7320880889893	-6.11004114151001	-0.00295288790948689	0.00970941036939621	-0.00684897974133492	0.00581331877037883
1250	107.508110046387	-17.407413482666	-6.17497587203979	0.0103587592020631	0.00678734155371785	-0.00100484199356288	0.00418994715437293
1251	107.508110046387	-16.7580642700195	-6.36978054046631	0.000943203864153475	0.00289124972186983	0.00418994715437293	0.00321592413820326
1252	109.456153869629	-17.0827388763428	-5.85030126571655	0.01100810803473	-0.0208099745213985	0.0106834331527352	0.00418994715437293
1253	108.806800842285	-16.4333896636963	-5.6554970741272	0.0142548503354192	-0.0256800893694162	0.0213976856321096	-0.00977104809135199
1254	111.404197692871	-17.7320880889893	-5.9152364730835	0.0136055024340749	-0.00749832857400179	0.0123068047687411	-0.00944637414067984
1255	108.806800842285	-17.7320880889893	-6.49965000152588	0.012956153601408	-0.00879702530801296	0.0116574559360743	-0.00749832857400179
1256	109.456153869629	-17.407413482666	-6.62951993942261	0.00321592413820326	0.00289124972186983	-0.00652430532500148	-3.08191010844894e-05
1257	108.157455444336	-17.0827388763428	-6.56458520889282	0.00418994715437293	-0.00879702530801296	-0.00100484199356288	-0.000355493422830477
1258	108.157455444336	-17.0827388763428	-5.78536653518677	-0.00132951640989631	-0.00360223650932312	-0.00425158534198999	0.00516396993771195
1259	107.508110046387	-16.7580642700195	-5.9152364730835	0.013930176384747	0.00613799272105098	-0.00619963090866804	-0.000355493422830477
1260	107.508110046387	-17.407413482666	-5.6554970741272	0.00159255252219737	-0.00197886489331722	-0.00652430532500148	0.00516396993771195
1261	110.754852294922	-18.0567626953125	-6.04510593414307	0.0155535480007529	-0.00782300252467394	-0.0113944197073579	0.000943203864153475
1262	108.157455444336	-16.7580642700195	-5.85030126571655	-0.00782300252467394	0.00386527273803949	-0.0250307414680719	0.0113327819854021
1263	108.806800842285	-17.407413482666	-6.11004114151001	-0.00782300252467394	0.0230210572481155	-0.0240567177534103	0.0301638916134834
1264	110.105499267578	-18.0567626953125	-5.6554970741272	0.0022419011220336	0.020423661917448	-0.0292515084147453	0.0246444288641214
1265	108.806800842285	-17.407413482666	-5.85030126571655	-0.00295288790948689	0.0113327819854021	-0.0217839982360601	-0.000680167751852423
1266	108.806800842285	-17.407413482666	-5.52562713623047	-0.00555028254166245	0.00938473641872406	-0.00490093370899558	0.00159255252219737
1267	110.105499267578	-18.3814373016357	-5.33082246780396	-0.00132951640989631	-0.00457625929266214	-0.00522560812532902	-3.08191010844894e-05
1268	110.105499267578	-18.0567626953125	-5.78536653518677	0.000618529506027699	0.00646266713738441	0.00516396993771195	-0.00100484199356288
1269	110.105499267578	-17.7320880889893	-5.46069240570068	0.0106834331527352	-0.0026282137259841	0.00191722682211548	0.00126787810586393
1270	107.508110046387	-17.0827388763428	-5.3957576751709	-0.0026282137259841	-0.00490093370899558	0.00191722682211548	0.00159255252219737
1271	109.456153869629	-17.7320880889893	-5.78536653518677	-0.00132951640989631	-0.00100484199356288	-0.0026282137259841	0.00711201597005129
1272	108.157455444336	-17.0827388763428	-5.52562713623047	0.00354059832170606	-0.023407369852066	0.0116574559360743	-0.0136671401560307
1273	107.508110046387	-17.0827388763428	-5.3957576751709	0.0162028968334198	-0.0292515084147453	0.0123068047687411	-0.0204853005707264
1274	110.105499267578	-18.7061100006104	-5.59056186676025	0.0217223595827818	-0.0126931173726916	0.0210730116814375	-0.017887907102704
1275	107.508110046387	-18.0567626953125	-5.9152364730835	0.0132808275520802	-0.0217839982360601	0.00906006153672934	-0.00847235135734081
1276	108.157455444336	-18.3814373016357	-5.85030126571655	0.00126787810586393	-0.0237320438027382	-0.000680167751852423	-0.00360223650932312
1277	108.806800842285	-19.6801338195801	-5.52562713623047	0.00386527273803949	-0.0143164889886975	-0.00912170019000769	-0.00100484199356288
1278	109.456153869629	-18.7061100006104	-5.59056186676025	-3.08191010844894e-05	-0.00684897974133492	-0.00392691092565656	-0.00360223650932312
1279	108.157455444336	-19.6801338195801	-5.20095300674438	0.0178262684494257	-0.00100484199356288	0.00418994715437293	-0.00879702530801296
1280	108.806800842285	-18.0567626953125	-5.46069240570068	0.00483929552137852	-0.00522560812532902	-0.0100957229733467	-0.00457625929266214
1281	107.508110046387	-18.0567626953125	-5.78536653518677	-0.00392691092565656	0.00483929552137852	-0.00555028254166245	0.00418994715437293
1282	108.806800842285	-19.0307846069336	-5.72043180465698	-0.0149658378213644	0.00191722682211548	-0.0188619289547205	-0.000355493422830477
1283	107.508110046387	-17.0827388763428	-5.78536653518677	-0.0139918150380254	0.01847561635077	-0.0201606266200542	0.0194496400654316
1284	110.105499267578	-18.0567626953125	-5.52562713623047	-0.00782300252467394	0.0226963832974434	-0.0198359526693821	0.0223717093467712
1285	108.157455444336	-16.7580642700195	-5.52562713623047	-0.0126931173726916	0.013930176384747	-0.0230826959013939	0.00841071270406246
1286	109.456153869629	-18.0567626953125	-5.00614833831787	-0.00360223650932312	-0.00327756232582033	-0.00944637414067984	0.0022419011220336
1287	108.157455444336	-17.407413482666	-5.6554970741272	-0.00652430532500148	-0.00165419070981443	0.00126787810586393	0.00678734155371785
1288	108.806800842285	-18.0567626953125	-5.59056186676025	0.00483929552137852	0.00451462110504508	-0.00425158534198999	0.00841071270406246
1289	108.157455444336	-17.7320880889893	-5.6554970741272	0.00516396993771195	0.00451462110504508	0.00581331877037883	0.00354059832170606
1290	108.157455444336	-18.3814373016357	-5.3957576751709	-0.0146411629393697	0.00548864435404539	-0.00360223650932312	0.01100810803473
1291	105.56005859375	-16.7580642700195	-5.78536653518677	-0.00360223650932312	0.00483929552137852	0.000943203864153475	0.00581331877037883
1292	106.858757019043	-17.7320880889893	-5.13601779937744	0.00873538758605719	-0.00912170019000769	0.00938473641872406	-0.00165419070981443
1293	105.56005859375	-17.0827388763428	-5.6554970741272	0.0152288740500808	-0.0263294391334057	0.0210730116814375	-0.0152905117720366
1294	106.858757019043	-18.7061100006104	-5.52562713623047	0.00548864435404539	-0.00652430532500148	0.0210730116814375	-0.00717365415766835
1295	105.56005859375	-17.7320880889893	-5.85030126571655	0.00906006153672934	-0.00327756232582033	0.0162028968334198	-0.00944637414067984
1296	105.56005859375	-18.3814373016357	-5.59056186676025	0.00418994715437293	0.00191722682211548	0.0113327819854021	0.00256657530553639
1297	108.157455444336	-18.7061100006104	-5.52562713623047	-0.00132951640989631	0.000618529506027699	0.000618529506027699	0.00808603875339031
1298	109.456153869629	-18.0567626953125	-5.26588773727417	0.00548864435404539	-0.00100484199356288	0.000943203864153475	0.00483929552137852
1299	110.754852294922	-18.0567626953125	-5.20095300674438	0.0152288740500808	0.0022419011220336	0.00321592413820326	0.00516396993771195
1300	109.456153869629	-17.0827388763428	-5.3957576751709	0.00548864435404539	0.00970941036939621	-0.00360223650932312	0.00581331877037883
1301	108.806800842285	-17.0827388763428	-5.9152364730835	0.00354059832170606	0.00256657530553639	-0.00977104809135199	0.00873538758605719
1302	109.456153869629	-18.3814373016357	-5.6554970741272	-0.00847235135734081	0.00776136433705688	-0.0224333461374044	0.00808603875339031
1303	108.806800842285	-18.3814373016357	-5.46069240570068	-0.00977104809135199	0.0233457311987877	-0.0237320438027382	0.0207483377307653
1304	109.456153869629	-18.0567626953125	-5.78536653518677	-0.00587495695799589	0.0197743140161037	-0.021459324285388	0.0197743140161037
1305	108.806800842285	-16.4333896636963	-5.59056186676025	-0.00360223650932312	0.0178262684494257	-0.0237320438027382	-0.00425158534198999
1306	110.105499267578	-18.0567626953125	-5.52562713623047	-0.00392691092565656	0.00483929552137852	-0.00619963090866804	0.00808603875339031
1307	110.105499267578	-18.0567626953125	-5.78536653518677	-0.00457625929266214	0.00581331877037883	-0.00360223650932312	-3.08191010844894e-05
1308	109.456153869629	-17.7320880889893	-5.9152364730835	-0.00522560812532902	-0.00132951640989631	-3.08191010844894e-05	0.00483929552137852
1309	110.754852294922	-18.3814373016357	-5.85030126571655	0.0123068047687411	0.00678734155371785	0.00256657530553639	-0.00425158534198999
1310	110.105499267578	-18.0567626953125	-5.78536653518677	0.00581331877037883	0.00289124972186983	-0.00490093370899558	-0.00717365415766835
1311	109.456153869629	-17.407413482666	-5.59056186676025	-0.0026282137259841	-0.00132951640989631	0.000943203864153475	-0.00490093370899558
1312	110.105499267578	-18.7061100006104	-5.46069240570068	0.00970941036939621	-0.0224333461374044	0.00548864435404539	-0.0110697457566857
1313	108.806800842285	-18.7061100006104	-5.59056186676025	0.0113327819854021	-0.0191866029053926	0.0175015944987535	-0.0152905117720366
1314	111.404197692871	-18.3814373016357	-5.98017120361328	0.012956153601408	-0.0107450718060136	0.0155535480007529	-0.0191866029053926
1315	108.806800842285	-17.407413482666	-5.9152364730835	0.0152288740500808	-0.017887907102704	0.0126314787194133	-0.0143164889886975
1316	112.053550720215	-18.7061100006104	-5.52562713623047	0.00548864435404539	-0.00327756232582033	0.00256657530553639	-0.00619963090866804
1317	109.456153869629	-18.3814373016357	-5.33082246780396	-3.08191010844894e-05	0.00159255252219737	-0.00197886489331722	0.000943203864153475
1318	112.053550720215	-19.0307846069336	-5.26588773727417	-0.00847235135734081	0.00289124972186983	-0.0143164889886975	-0.00230353930965066
1319	110.754852294922	-18.3814373016357	-5.46069240570068	0.0162028968334198	0.00776136433705688	-0.000680167751852423	-0.0026282137259841
1320	111.404197692871	-18.7061100006104	-5.59056186676025	0.00256657530553639	-0.000355493422830477	-0.00749832857400179	0.0022419011220336
1321	109.456153869629	-18.0567626953125	-5.59056186676025	-0.00814767740666866	-0.00782300252467394	-0.00879702530801296	-0.00132951640989631
1322	110.754852294922	-19.6801338195801	-5.33082246780396	-0.00912170019000769	0.01100810803473	-0.021459324285388	0.0123068047687411
1323	109.456153869629	-19.0307846069336	-5.26588773727417	-0.0130177913233638	0.0197743140161037	-0.0195112787187099	0.0165275707840919
1324	108.806800842285	-19.0307846069336	-5.3957576751709	0.00126787810586393	0.0123068047687411	-0.017887907102704	0.0116574559360743
1325	108.157455444336	-19.0307846069336	-5.46069240570068	0.00256657530553639	0.0165275707840919	-0.0195112787187099	0.0188002903014421
1326	108.806800842285	-19.0307846069336	-5.59056186676025	-0.00782300252467394	0.000943203864153475	-0.00295288790948689	0.00841071270406246
1327	109.456153869629	-19.0307846069336	-5.85030126571655	-0.000680167751852423	-0.00457625929266214	-0.000355493422830477	0.00289124972186983
1328	109.456153869629	-18.0567626953125	-5.85030126571655	-0.0172385573387146	0.00256657530553639	-0.000355493422830477	-0.000355493422830477
1329	108.806800842285	-18.3814373016357	-5.72043180465698	0.0136055024340749	0.00776136433705688	0.000618529506027699	0.000293855206109583
1330	109.456153869629	-18.7061100006104	-5.46069240570068	0.0123068047687411	0.00873538758605719	0.000618529506027699	-0.00100484199356288
1331	110.105499267578	-18.3814373016357	-5.33082246780396	0.00256657530553639	-0.000355493422830477	0.00776136433705688	0.00646266713738441
1332	110.754852294922	-18.0567626953125	-5.52562713623047	0.0106834331527352	-0.0113944197073579	0.0100340843200684	-0.00457625929266214
1333	109.456153869629	-18.7061100006104	-5.72043180465698	0.00776136433705688	-0.0185372550040483	0.0217223595827818	-0.0130177913233638
1334	107.508110046387	-17.0827388763428	-5.9152364730835	0.0152288740500808	0.0113327819854021	0.0191249661147594	-0.0146411629393697
1335	108.806800842285	-17.407413482666	-5.59056186676025	0.013930176384747	0.000293855206109583	0.0106834331527352	-0.0146411629393697
1336	108.157455444336	-18.3814373016357	-5.52562713623047	0.00386527273803949	0.00126787810586393	0.00386527273803949	-0.00100484199356288
1337	108.806800842285	-18.3814373016357	-5.52562713623047	0.00191722682211548	-0.00555028254166245	-0.00392691092565656	-3.08191010844894e-05
1338	106.858757019043	-17.0827388763428	-5.59056186676025	-0.00132951640989631	0.000943203864153475	-0.00814767740666866	-0.000355493422830477
1339	106.858757019043	-17.7320880889893	-5.72043180465698	-0.00295288790948689	0.00418994715437293	-0.00230353930965066	0.00191722682211548
1340	108.157455444336	-18.0567626953125	-5.72043180465698	0.000618529506027699	0.00841071270406246	-0.0123684434220195	-0.00814767740666866
1341	107.508110046387	-18.7061100006104	-5.52562713623047	-0.00132951640989631	0.00516396993771195	-0.00652430532500148	0.00289124972186983
1342	108.806800842285	-18.0567626953125	-5.6554970741272	-0.0201606266200542	0.0149041991680861	-0.0221086721867323	0.00386527273803949
1343	108.806800842285	-18.3814373016357	-5.13601779937744	-0.0188619289547205	0.0200989879667759	-0.0253554154187441	0.00841071270406246
1344	108.157455444336	-16.7580642700195	-5.26588773727417	-3.08191010844894e-05	0.0278911720961332	-0.0204853005707264	0.00483929552137852
1345	108.157455444336	-18.7061100006104	-5.26588773727417	-3.08191010844894e-05	0.0200989879667759	-0.0146411629393697	0.00776136433705688
1346	109.456153869629	-18.3814373016357	-5.59056186676025	-0.00879702530801296	0.00711201597005129	-0.00879702530801296	0.00418994715437293
1347	109.456153869629	-18.0567626953125	-5.59056186676025	-0.00392691092565656	0.00191722682211548	-0.00230353930965066	0.00159255252219737
1348	108.806800842285	-17.0827388763428	-5.85030126571655	-0.00490093370899558	0.00451462110504508	-0.0026282137259841	0.000293855206109583
1349	109.456153869629	-16.7580642700195	-5.78536653518677	0.00126787810586393	0.0162028968334198	0.00126787810586393	0.00159255252219737
1350	110.754852294922	-18.3814373016357	-5.33082246780396	0.0200989879667759	0.00418994715437293	-0.00587495695799589	-0.00490093370899558
1351	109.456153869629	-18.7061100006104	-5.6554970741272	-0.0120437685400248	0.00678734155371785	0.00418994715437293	0.000943203864153475
1352	110.105499267578	-18.3814373016357	-6.11004114151001	0.00776136433705688	-0.0188619289547205	0.013930176384747	-3.08191010844894e-05
1353	109.456153869629	-17.7320880889893	-5.85030126571655	0.0171769186854362	-0.0188619289547205	0.00841071270406246	-0.0130177913233638
1354	109.456153869629	-17.0827388763428	-5.9152364730835	0.0136055024340749	-0.0152905117720366	0.0100340843200684	-0.0117190945893526
1355	110.105499267578	-17.407413482666	-5.78536653518677	0.0100340843200684	-0.00230353930965066	0.00970941036939621	-0.0133424662053585
1356	110.105499267578	-17.7320880889893	-5.6554970741272	-0.00100484199356288	0.00289124972186983	-0.00425158534198999	-0.00100484199356288
1357	107.508110046387	-16.4333896636963	-5.78536653518677	0.00841071270406246	0.000293855206109583	-0.00165419070981443	0.00321592413820326
1358	108.806800842285	-17.0827388763428	-6.17497587203979	0.00289124972186983	-0.00327756232582033	-0.00749832857400179	-0.00360223650932312
1359	108.157455444336	-16.1087169647217	-6.04510593414307	0.0136055024340749	0.0103587592020631	0.00191722682211548	-0.0026282137259841
1360	109.456153869629	-18.0567626953125	-5.85030126571655	0.0100340843200684	0.0022419011220336	-0.0146411629393697	-0.00457625929266214
1361	110.105499267578	-17.407413482666	-5.6554970741272	0.0155535480007529	-3.08191010844894e-05	-0.00132951640989631	0.00451462110504508
1362	109.456153869629	-18.0567626953125	-5.72043180465698	-0.0172385573387146	0.00711201597005129	-0.0263294391334057	0.0100340843200684
1363	110.105499267578	-18.0567626953125	-5.33082246780396	-0.00587495695799589	0.0269171483814716	-0.0263294391334057	0.013930176384747
1364	108.806800842285	-17.0827388763428	-5.72043180465698	-0.00749832857400179	0.0223717093467712	-0.0195112787187099	0.0152288740500808
1365	110.105499267578	-18.0567626953125	-5.59056186676025	-0.00457625929266214	0.0132808275520802	-0.0104203969240189	0.0158782228827477
1366	109.456153869629	-18.0567626953125	-5.72043180465698	-0.00327756232582033	0.0106834331527352	-0.00197886489331722	0.0022419011220336
1367	108.806800842285	-17.0827388763428	-5.78536653518677	-0.00132951640989631	0.00483929552137852	-0.00230353930965066	-0.00230353930965066
1368	106.858757019043	-17.407413482666	-5.6554970741272	-0.00587495695799589	0.00451462110504508	-0.000355493422830477	0.00191722682211548
1369	109.456153869629	-17.7320880889893	-5.46069240570068	0.0100340843200684	0.00126787810586393	0.00483929552137852	0.00159255252219737
1370	109.456153869629	-17.407413482666	-5.78536653518677	0.00289124972186983	0.00386527273803949	-0.00360223650932312	0.00289124972186983
1371	111.404197692871	-19.0307846069336	-5.6554970741272	0.00873538758605719	-0.00814767740666866	0.00321592413820326	0.00386527273803949
1372	109.456153869629	-17.7320880889893	-5.85030126571655	0.000618529506027699	-0.0120437685400248	0.013930176384747	-0.00425158534198999
1373	110.105499267578	-19.0307846069336	-5.59056186676025	0.0171769186854362	-0.0243813935667276	0.020423661917448	-0.00944637414067984
1374	108.806800842285	-17.407413482666	-5.6554970741272	0.012956153601408	-0.0162645354866982	0.013930176384747	-0.0165892094373703
1375	111.404197692871	-19.3554592132568	-5.3957576751709	0.0142548503354192	-0.0273034609854221	0.00906006153672934	-0.0130177913233638
1376	108.806800842285	-18.0567626953125	-5.59056186676025	0.00678734155371785	-0.0100957229733467	0.00711201597005129	-3.08191010844894e-05
1377	108.157455444336	-18.0567626953125	-5.85030126571655	0.00711201597005129	-0.00392691092565656	-0.00327756232582033	0.00646266713738441
1378	108.806800842285	-17.7320880889893	-5.98017120361328	0.0213976856321096	-0.00457625929266214	0.00191722682211548	-0.00132951640989631
1379	108.157455444336	-17.407413482666	-5.85030126571655	0.01100810803473	0.00548864435404539	0.000943203864153475	-0.00392691092565656
1380	109.456153869629	-17.0827388763428	-5.78536653518677	0.013930176384747	0.00386527273803949	0.00743668992072344	-0.00392691092565656
1381	109.456153869629	-18.0567626953125	-5.46069240570068	0.0168522447347641	0.00418994715437293	-0.00425158534198999	0.00808603875339031
1382	108.157455444336	-16.7580642700195	-5.52562713623047	-0.0104203969240189	0.0149041991680861	-0.0204853005707264	0.0103587592020631
1383	110.105499267578	-18.0567626953125	-5.59056186676025	-0.0123684434220195	0.0262678004801273	-0.0302255302667618	0.025618452578783
1384	108.806800842285	-16.7580642700195	-5.52562713623047	-0.0130177913233638	0.0272418223321438	-0.0182125810533762	0.0116574559360743
1385	109.456153869629	-17.7320880889893	-5.72043180465698	-0.00327756232582033	0.0200989879667759	-0.0159398596733809	0.011982130818069
1386	108.157455444336	-16.7580642700195	-5.85030126571655	-0.0117190945893526	0.00256657530553639	-0.00619963090866804	0.0230210572481155
1387	106.858757019043	-16.7580642700195	-5.6554970741272	-0.00879702530801296	0.00938473641872406	-0.00230353930965066	0.0158782228827477
1388	108.157455444336	-16.7580642700195	-5.78536653518677	-0.00912170019000769	0.000618529506027699	-0.0104203969240189	0.0191249661147594
1389	104.910713195801	-16.7580642700195	-5.46069240570068	-0.00684897974133492	0.00841071270406246	0.00581331877037883	0.00386527273803949
1390	106.858757019043	-16.7580642700195	-5.98017120361328	-0.0107450718060136	0.00354059832170606	0.00256657530553639	0.00354059832170606
1391	107.508110046387	-17.407413482666	-5.72043180465698	-0.0110697457566857	0.00191722682211548	0.000943203864153475	0.00386527273803949
1392	106.209411621094	-17.407413482666	-5.85030126571655	-0.00879702530801296	-0.00587495695799589	0.00938473641872406	-0.0026282137259841
1393	107.508110046387	-16.7580642700195	-5.9152364730835	0.00776136433705688	-0.0198359526693821	0.0246444288641214	-0.0156151866540313
1394	106.858757019043	-17.407413482666	-5.59056186676025	0.00678734155371785	-0.0120437685400248	0.01847561635077	-0.00555028254166245
1395	109.456153869629	-17.0827388763428	-5.33082246780396	0.00841071270406246	-0.0107450718060136	0.0155535480007529	-0.0130177913233638
1396	107.508110046387	-17.0827388763428	-5.59056186676025	-0.00717365415766835	-0.00360223650932312	-0.0026282137259841	0.00873538758605719
1397	108.806800842285	-16.7580642700195	-5.9152364730835	0.00711201597005129	-0.00555028254166245	0.00418994715437293	-0.00425158534198999
1398	108.806800842285	-17.0827388763428	-5.72043180465698	0.011982130818069	-0.00425158534198999	-0.00749832857400179	-0.0126931173726916
1399	108.157455444336	-17.0827388763428	-5.9152364730835	-0.00619963090866804	0.00646266713738441	0.00159255252219737	0.000293855206109583
1400	108.157455444336	-17.0827388763428	-5.59056186676025	0.00906006153672934	0.00256657530553639	0.00191722682211548	0.00321592413820326
1401	110.754852294922	-17.7320880889893	-5.6554970741272	-0.00684897974133492	-0.00360223650932312	-0.00490093370899558	0.00256657530553639
1402	107.508110046387	-16.7580642700195	-5.52562713623047	-0.0117190945893526	0.00678734155371785	-0.0126931173726916	-0.0026282137259841
1403	110.105499267578	-17.0827388763428	-6.11004114151001	-0.0117190945893526	0.0207483377307653	-0.0240567177534103	0.0249691028147936
1404	108.806800842285	-17.407413482666	-5.72043180465698	-0.0130177913233638	0.0171769186854362	-0.0185372550040483	0.00678734155371785
1405	110.754852294922	-18.0567626953125	-5.85030126571655	0.00321592413820326	0.0142548503354192	-0.0162645354866982	0.0106834331527352
1406	107.508110046387	-16.7580642700195	-5.98017120361328	-0.00490093370899558	-0.0026282137259841	-0.0026282137259841	0.000293855206109583
1407	109.456153869629	-17.407413482666	-5.9152364730835	-0.00944637414067984	-0.00327756232582033	-0.00912170019000769	-0.00490093370899558
1408	108.806800842285	-16.4333896636963	-5.78536653518677	-0.00327756232582033	0.00743668992072344	-0.00360223650932312	0.00126787810586393
1409	110.105499267578	-17.0827388763428	-5.98017120361328	0.00808603875339031	-3.08191010844894e-05	-0.00555028254166245	-0.00847235135734081
1410	107.508110046387	-16.4333896636963	-5.98017120361328	0.00483929552137852	0.00386527273803949	-0.00717365415766835	-0.00490093370899558
1411	110.105499267578	-17.7320880889893	-5.72043180465698	-0.0113944197073579	0.000943203864153475	-0.00197886489331722	-0.000355493422830477
1412	108.157455444336	-16.7580642700195	-5.85030126571655	0.01100810803473	-0.0120437685400248	0.0181509424000978	-0.0123684434220195
1413	107.508110046387	-16.7580642700195	-5.6554970741272	0.0142548503354192	-0.0230826959013939	0.0236704051494598	-0.0191866029053926
1414	109.456153869629	-17.7320880889893	-5.13601779937744	0.0145795252174139	-0.0152905117720366	0.0246444288641214	-0.0201606266200542
1415	109.456153869629	-17.7320880889893	-5.52562713623047	0.00873538758605719	-0.0126931173726916	0.0103587592020631	-0.0230826959013939
1416	108.157455444336	-17.0827388763428	-5.9152364730835	-0.000355493422830477	-0.00425158534198999	0.00256657530553639	-0.00425158534198999
1417	108.157455444336	-17.7320880889893	-5.6554970741272	0.00191722682211548	-0.000355493422830477	-0.00425158534198999	-0.00782300252467394
1418	109.456153869629	-18.3814373016357	-5.46069240570068	-0.00392691092565656	-0.00587495695799589	-0.000355493422830477	-0.00652430532500148
1419	108.157455444336	-18.0567626953125	-5.33082246780396	0.011982130818069	-0.00132951640989631	0.00321592413820326	-0.00749832857400179
1420	108.806800842285	-17.7320880889893	-5.72043180465698	-0.00392691092565656	-0.00165419070981443	-0.00165419070981443	-0.00587495695799589
1421	106.858757019043	-18.0567626953125	-5.26588773727417	-0.00814767740666866	-0.00782300252467394	-0.00587495695799589	-0.00912170019000769
1422	108.157455444336	-18.0567626953125	-5.78536653518677	-0.00457625929266214	0.00516396993771195	-0.0149658378213644	0.000293855206109583
1423	107.508110046387	-18.3814373016357	-5.9152364730835	-0.00749832857400179	0.0132808275520802	-0.0237320438027382	0.0210730116814375
1424	111.404197692871	-20.0048084259033	-5.72043180465698	-0.00360223650932312	0.0152288740500808	-0.0159398596733809	0.00289124972186983
1425	108.806800842285	-18.3814373016357	-5.78536653518677	-0.00197886489331722	0.0132808275520802	-0.0188619289547205	0.00808603875339031
1426	108.806800842285	-17.7320880889893	-5.78536653518677	-0.00652430532500148	-0.00587495695799589	-0.0139918150380254	0.00678734155371785
1427	107.508110046387	-17.407413482666	-5.6554970741272	-0.0126931173726916	0.00516396993771195	0.00743668992072344	-0.000680167751852423
1428	107.508110046387	-18.0567626953125	-5.33082246780396	-0.00132951640989631	0.00354059832170606	-0.00490093370899558	-0.000355493422830477
1429	108.806800842285	-17.407413482666	-5.9152364730835	0.00256657530553639	0.0100340843200684	0.00613799272105098	-0.0026282137259841
1430	108.157455444336	-17.407413482666	-5.9152364730835	0.00289124972186983	0.00548864435404539	-0.00197886489331722	-0.00132951640989631
1431	110.754852294922	-17.7320880889893	-5.85030126571655	0.0200989879667759	0.00289124972186983	0.00418994715437293	-0.00782300252467394
1432	107.508110046387	-17.7320880889893	-5.3957576751709	0.00451462110504508	-0.00652430532500148	0.0162028968334198	-0.00555028254166245
1433	107.508110046387	-17.407413482666	-5.59056186676025	0.0217223595827818	-0.0198359526693821	0.0262678004801273	-0.0250307414680719
1434	109.456153869629	-18.0567626953125	-5.07108306884766	0.00938473641872406	-0.0117190945893526	0.0200989879667759	-0.0139918150380254
1435	107.508110046387	-17.0827388763428	-5.85030126571655	0.0103587592020631	-0.00100484199356288	0.0194496400654316	-0.0156151866540313
1436	108.806800842285	-17.407413482666	-5.72043180465698	0.00646266713738441	0.00159255252219737	-0.000355493422830477	-0.00197886489331722
1437	108.157455444336	-18.7061100006104	-5.6554970741272	0.000943203864153475	-0.00327756232582033	-0.00100484199356288	0.00256657530553639
1438	107.508110046387	-18.7061100006104	-5.46069240570068	-0.00977104809135199	-0.00360223650932312	-0.000680167751852423	-0.00490093370899558
1439	108.806800842285	-19.0307846069336	-5.52562713623047	0.0103587592020631	0.00678734155371785	0.000618529506027699	-0.00100484199356288
1440	106.209411621094	-18.0567626953125	-5.26588773727417	-0.00814767740666866	-0.00132951640989631	0.00126787810586393	0.00256657530553639
1441	106.858757019043	-17.407413482666	-5.59056186676025	-0.00944637414067984	0.000943203864153475	-0.00295288790948689	0.00386527273803949
1442	106.209411621094	-16.7580642700195	-5.78536653518677	-0.0208099745213985	0.00938473641872406	-0.0126931173726916	0.000943203864153475
1443	105.56005859375	-17.407413482666	-5.85030126571655	-0.0159398596733809	0.0243197549134493	-0.017887907102704	0.0207483377307653
1444	107.508110046387	-18.3814373016357	-5.6554970741272	-0.00977104809135199	0.0191249661147594	-0.0240567177534103	0.0136055024340749
1445	106.858757019043	-17.0827388763428	-5.6554970741272	-0.00717365415766835	0.0188002903014421	-0.00490093370899558	0.0259431265294552
1446	106.209411621094	-17.407413482666	-5.72043180465698	-0.0165892094373703	0.00354059832170606	-0.0117190945893526	0.00126787810586393
1447	106.858757019043	-18.0567626953125	-5.20095300674438	-0.00652430532500148	0.00191722682211548	0.00159255252219737	0.0123068047687411
1448	108.806800842285	-18.7061100006104	-5.52562713623047	-0.00100484199356288	0.00354059832170606	0.00451462110504508	0.00126787810586393
1449	108.157455444336	-17.407413482666	-5.6554970741272	0.00483929552137852	0.0123068047687411	0.00256657530553639	0.00289124972186983
1450	107.508110046387	-17.407413482666	-5.85030126571655	0.0168522447347641	0.00191722682211548	0.0022419011220336	-0.0026282137259841
1451	109.456153869629	-17.0827388763428	-5.85030126571655	-0.0191866029053926	-0.00587495695799589	0.0022419011220336	0.00256657530553639
1452	109.456153869629	-18.3814373016357	-5.3957576751709	0.0103587592020631	-0.00847235135734081	0.00613799272105098	-0.00782300252467394
1453	108.157455444336	-17.0827388763428	-5.52562713623047	0.0197743140161037	-0.0237320438027382	0.0217223595827818	-0.0201606266200542
1454	110.754852294922	-18.3814373016357	-5.52562713623047	0.0116574559360743	-0.0143164889886975	0.0158782228827477	-0.00944637414067984
1455	108.157455444336	-17.0827388763428	-6.04510593414307	0.0171769186854362	-0.0130177913233638	0.0100340843200684	-0.00619963090866804
1456	110.754852294922	-18.7061100006104	-5.78536653518677	0.00808603875339031	-0.000355493422830477	-0.00295288790948689	-0.000355493422830477
1457	110.754852294922	-18.0567626953125	-5.85030126571655	-0.00100484199356288	-0.00132951640989631	-0.00619963090866804	0.000618529506027699
1458	110.754852294922	-18.3814373016357	-5.72043180465698	0.00159255252219737	0.000943203864153475	-0.00847235135734081	-0.00132951640989631
1459	110.754852294922	-18.0567626953125	-5.52562713623047	0.0152288740500808	0.00256657530553639	-0.000680167751852423	-0.00717365415766835
1460	110.105499267578	-18.3814373016357	-5.46069240570068	0.00970941036939621	0.00386527273803949	-0.00912170019000769	-0.00360223650932312
1461	109.456153869629	-18.0567626953125	-5.98017120361328	0.000293855206109583	-0.00295288790948689	-0.00977104809135199	-0.00555028254166245
1462	109.456153869629	-18.7061100006104	-5.6554970741272	-0.0159398596733809	0.00581331877037883	-0.023407369852066	0.0126314787194133
1463	107.508110046387	-17.0827388763428	-5.98017120361328	-3.08191010844894e-05	0.0239950809627771	-0.0185372550040483	-0.00132951640989631
1464	110.105499267578	-18.3814373016357	-5.59056186676025	0.00938473641872406	0.0200989879667759	-0.0146411629393697	0.0191249661147594
1465	108.157455444336	-17.7320880889893	-5.78536653518677	0.00256657530553639	0.0220470335334539	-0.0201606266200542	-0.00717365415766835
1466	108.806800842285	-17.7320880889893	-5.9152364730835	-0.00522560812532902	0.00581331877037883	-0.00749832857400179	0.00159255252219737
1467	109.456153869629	-18.3814373016357	-6.04510593414307	-0.00392691092565656	-0.00360223650932312	-0.00684897974133492	-0.000680167751852423
1468	109.456153869629	-18.7061100006104	-6.23991060256958	0.0100340843200684	0.00451462110504508	0.00321592413820326	-0.00457625929266214
1469	109.456153869629	-17.407413482666	-6.11004114151001	0.00581331877037883	0.00516396993771195	-0.0113944197073579	-0.00230353930965066
1470	108.806800842285	-17.407413482666	-6.36978054046631	-0.00619963090866804	0.00743668992072344	0.00289124972186983	-0.00165419070981443
1471	110.105499267578	-17.7320880889893	-6.04510593414307	-0.00912170019000769	-0.00782300252467394	-0.000355493422830477	-0.00457625929266214
1472	110.105499267578	-18.3814373016357	-5.72043180465698	0.0142548503354192	-0.0107450718060136	0.00289124972186983	-0.00879702530801296
1473	110.754852294922	-19.3554592132568	-5.26588773727417	0.0142548503354192	-0.0324982516467571	0.0181509424000978	-0.0256800893694162
1474	109.456153869629	-18.0567626953125	-5.98017120361328	0.0123068047687411	-0.0146411629393697	0.0178262684494257	-0.0224333461374044
1475	108.806800842285	-19.6801338195801	-6.11004114151001	0.0155535480007529	-0.00555028254166245	0.00516396993771195	-0.0156151866540313
1476	109.456153869629	-19.6801338195801	-6.04510593414307	0.0136055024340749	-0.0143164889886975	-0.00619963090866804	-0.00425158534198999
1477	108.157455444336	-19.0307846069336	-6.23991060256958	0.00516396993771195	-0.00555028254166245	-0.00327756232582033	-0.00197886489331722
1478	108.806800842285	-18.3814373016357	-5.59056186676025	0.00970941036939621	-0.0026282137259841	-0.0026282137259841	-0.0126931173726916
1479	108.157455444336	-18.7061100006104	-5.52562713623047	0.0116574559360743	0.000943203864153475	-0.00230353930965066	-0.00619963090866804
1480	108.806800842285	-18.0567626953125	-5.78536653518677	0.00678734155371785	-0.00295288790948689	0.000293855206109583	0.00386527273803949
1481	109.456153869629	-18.7061100006104	-5.52562713623047	0.00256657530553639	-0.00165419070981443	-0.00717365415766835	-0.00197886489331722
1482	109.456153869629	-19.0307846069336	-5.59056186676025	-0.00684897974133492	0.00548864435404539	-0.00847235135734081	0.00451462110504508
1483	108.157455444336	-17.407413482666	-5.72043180465698	-0.0149658378213644	0.0246444288641214	-0.0185372550040483	0.0217223595827818
1484	112.053550720215	-18.7061100006104	-5.59056186676025	-0.00360223650932312	0.0262678004801273	-0.0195112787187099	0.012956153601408
1485	108.157455444336	-17.0827388763428	-5.98017120361328	-0.00522560812532902	0.0178262684494257	-0.0204853005707264	0.00321592413820326
1486	110.105499267578	-18.0567626953125	-5.3957576751709	-0.00814767740666866	0.000943203864153475	-0.0120437685400248	0.00159255252219737
1487	108.806800842285	-18.7061100006104	-5.59056186676025	-0.00717365415766835	0.00126787810586393	-0.00295288790948689	-0.000680167751852423
1488	110.105499267578	-18.0567626953125	-5.59056186676025	-0.000355493422830477	0.00873538758605719	-0.00490093370899558	-0.00230353930965066
1489	106.209411621094	-17.407413482666	-5.59056186676025	0.012956153601408	0.00646266713738441	0.000618529506027699	-0.00295288790948689
1490	107.508110046387	-17.407413482666	-6.04510593414307	0.00483929552137852	0.00418994715437293	0.00289124972186983	-0.00360223650932312
1491	105.56005859375	-17.0827388763428	-5.59056186676025	-0.00717365415766835	0.00516396993771195	0.00191722682211548	0.000618529506027699
1492	107.508110046387	-18.3814373016357	-5.52562713623047	0.00159255252219737	-0.00522560812532902	0.00776136433705688	-0.000680167751852423
1493	106.858757019043	-18.3814373016357	-5.59056186676025	0.00548864435404539	-0.021459324285388	0.0181509424000978	-0.0227580219507217
1494	104.261360168457	-17.407413482666	-6.36978054046631	0.000618529506027699	-0.00977104809135199	0.01847561635077	-0.0169138833880424
1495	107.508110046387	-18.7061100006104	-6.04510593414307	0.00548864435404539	-0.0126931173726916	0.0145795252174139	-0.0139918150380254
1496	107.508110046387	-17.7320880889893	-5.52562713623047	-0.00197886489331722	-0.00749832857400179	0.00451462110504508	-0.00425158534198999
1497	107.508110046387	-17.407413482666	-6.17497587203979	-0.00522560812532902	-0.00814767740666866	-0.00230353930965066	0.00321592413820326
1498	108.157455444336	-17.0827388763428	-5.9152364730835	0.0132808275520802	0.011982130818069	0.00418994715437293	0.0022419011220336
1499	108.806800842285	-17.7320880889893	-5.72043180465698	0.00873538758605719	0.01100810803473	-0.00652430532500148	0.000618529506027699
1500	109.456153869629	-17.407413482666	-5.9152364730835	0.00646266713738441	0.00126787810586393	0.00483929552137852	0.00743668992072344
1501	109.456153869629	-17.7320880889893	-5.9152364730835	-0.0126931173726916	-0.00295288790948689	-0.00295288790948689	0.00743668992072344
1502	110.754852294922	-18.3814373016357	-5.6554970741272	-0.0123684434220195	0.011982130818069	-0.0230826959013939	0.00808603875339031
1503	109.456153869629	-18.3814373016357	-5.46069240570068	-0.00847235135734081	0.0272418223321438	-0.0311995539814234	0.0106834331527352
1504	109.456153869629	-17.407413482666	-5.72043180465698	-0.00197886489331722	0.0226963832974434	-0.0240567177534103	0.029189869761467
1505	109.456153869629	-17.407413482666	-6.23991060256958	-0.00782300252467394	0.0191249661147594	-0.0198359526693821	0.00289124972186983
1506	108.806800842285	-17.7320880889893	-6.36978054046631	-0.00295288790948689	0.000293855206109583	-0.00619963090866804	0.00354059832170606
1507	108.806800842285	-18.7061100006104	-6.11004114151001	-0.00879702530801296	-0.00360223650932312	-0.0120437685400248	0.00678734155371785
1508	109.456153869629	-18.0567626953125	-6.11004114151001	0.00126787810586393	0.00418994715437293	0.00256657530553639	-0.00814767740666866
1509	107.508110046387	-17.407413482666	-6.43471527099609	0.00256657530553639	-0.00295288790948689	0.00159255252219737	0.00386527273803949
1510	108.806800842285	-17.7320880889893	-5.85030126571655	-0.00327756232582033	-0.00490093370899558	-0.00100484199356288	-0.0117190945893526
1511	107.508110046387	-17.407413482666	-6.11004114151001	0.00873538758605719	-0.00457625929266214	0.000293855206109583	-0.0026282137259841
1512	107.508110046387	-17.407413482666	-6.62951993942261	0.0100340843200684	-0.0152905117720366	0.013930176384747	-0.0113944197073579
1513	109.456153869629	-18.7061100006104	-6.43471527099609	0.0123068047687411	-0.0266541130840778	0.0197743140161037	-0.0165892094373703
1514	109.456153869629	-18.3814373016357	-5.78536653518677	0.0149041991680861	-0.0117190945893526	0.0152288740500808	-0.0195112787187099
1515	110.105499267578	-19.0307846069336	-5.59056186676025	0.0126314787194133	-0.0159398596733809	0.00711201597005129	-0.00879702530801296
1516	109.456153869629	-18.0567626953125	-5.72043180465698	0.00906006153672934	-0.00912170019000769	0.00516396993771195	-0.00490093370899558
1517	108.157455444336	-17.407413482666	-5.26588773727417	-0.000680167751852423	-0.00587495695799589	-0.00782300252467394	0.00743668992072344
1518	111.404197692871	-18.7061100006104	-5.52562713623047	0.00743668992072344	0.00418994715437293	-0.00814767740666866	0.000943203864153475
1519	111.404197692871	-18.3814373016357	-5.59056186676025	-0.00197886489331722	0.00321592413820326	-0.00132951640989631	-0.00165419070981443
1520	110.105499267578	-17.7320880889893	-5.6554970741272	0.0103587592020631	0.00126787810586393	-0.00197886489331722	-0.00392691092565656
1521	108.806800842285	-17.0827388763428	-5.72043180465698	0.00548864435404539	-0.00555028254166245	-0.0149658378213644	0.00321592413820326
1522	108.157455444336	-17.407413482666	-5.6554970741272	-0.0130177913233638	0.0022419011220336	-0.0198359526693821	0.0116574559360743
1523	110.754852294922	-18.7061100006104	-5.33082246780396	-0.0120437685400248	0.0191249661147594	-0.0204853005707264	0.00678734155371785
1524	108.806800842285	-18.3814373016357	-5.72043180465698	-0.00522560812532902	0.0142548503354192	-0.0227580219507217	0.00354059832170606
1525	110.105499267578	-19.3554592132568	-5.6554970741272	-0.00295288790948689	0.00743668992072344	-0.0120437685400248	0.00581331877037883
1526	109.456153869629	-19.6801338195801	-5.3957576751709	-0.00100484199356288	-0.00977104809135199	-0.0139918150380254	0.00516396993771195
1527	110.105499267578	-19.6801338195801	-5.6554970741272	-0.00457625929266214	-0.0110697457566857	-0.00717365415766835	-0.00555028254166245
1528	109.456153869629	-19.3554592132568	-5.59056186676025	-0.00587495695799589	-0.00619963090866804	0.0022419011220336	0.000618529506027699
1529	109.456153869629	-20.0048084259033	-5.13601779937744	0.00776136433705688	-0.00327756232582033	0.000943203864153475	-3.08191010844894e-05
1530	109.456153869629	-19.6801338195801	-5.26588773727417	0.0175015944987535	-0.00717365415766835	0.00451462110504508	0.00678734155371785
1531	108.806800842285	-18.0567626953125	-5.6554970741272	0.00841071270406246	-0.0146411629393697	-0.000680167751852423	-0.00392691092565656
1532	107.508110046387	-18.0567626953125	-5.72043180465698	0.00678734155371785	-0.021459324285388	0.012956153601408	0.000293855206109583
1533	108.157455444336	-17.7320880889893	-5.78536653518677	0.013930176384747	-0.0260047651827335	0.0249691028147936	-0.0130177913233638
1534	110.105499267578	-18.3814373016357	-5.59056186676025	0.0100340843200684	-0.00944637414067984	0.0142548503354192	-0.0149658378213644
1535	109.456153869629	-17.407413482666	-5.26588773727417	0.012956153601408	-0.0136671401560307	0.0171769186854362	-0.00230353930965066
1536	110.754852294922	-17.7320880889893	-4.94121360778809	0.00970941036939621	-0.0143164889886975	-0.00360223650932312	0.000943203864153475
1537	110.754852294922	-18.7061100006104	-5.72043180465698	0.00516396993771195	-0.00717365415766835	-0.00197886489331722	0.00354059832170606
1538	108.806800842285	-16.7580642700195	-5.85030126571655	0.00678734155371785	0.00354059832170606	-0.00327756232582033	-0.00132951640989631
1539	107.508110046387	-17.0827388763428	-5.85030126571655	0.00646266713738441	-0.00555028254166245	0.0022419011220336	0.00256657530553639
1540	106.858757019043	-17.0827388763428	-5.78536653518677	0.00386527273803949	0.00743668992072344	-0.00197886489331722	0.00646266713738441
1541	108.157455444336	-18.0567626953125	-5.59056186676025	-0.00392691092565656	0.00321592413820326	-0.00717365415766835	0.0100340843200684
1542	108.157455444336	-18.3814373016357	-5.20095300674438	-0.0149658378213644	0.00678734155371785	-0.0221086721867323	0.00321592413820326
1543	108.157455444336	-18.7061100006104	-5.3957576751709	-0.0146411629393697	0.0213976856321096	-0.0237320438027382	0.0142548503354192
1544	105.56005859375	-17.0827388763428	-5.85030126571655	-0.00457625929266214	0.0236704051494598	-0.0143164889886975	0.0155535480007529
1545	105.56005859375	-17.7320880889893	-5.52562713623047	-0.00392691092565656	0.0181509424000978	-0.0143164889886975	0.0285405199974775
1546	107.508110046387	-18.3814373016357	-5.33082246780396	-0.00717365415766835	0.00354059832170606	-0.00749832857400179	0.00873538758605719
1547	106.858757019043	-18.7061100006104	-5.46069240570068	-0.0143164889886975	0.000618529506027699	0.0022419011220336	0.00581331877037883
1548	106.858757019043	-18.3814373016357	-5.33082246780396	-0.00782300252467394	-0.000680167751852423	0.00321592413820326	0.00451462110504508
1549	106.858757019043	-17.7320880889893	-5.59056186676025	0.0220470335334539	0.00808603875339031	0.00678734155371785	-0.000355493422830477
1550	108.806800842285	-17.7320880889893	-5.9152364730835	-0.00814767740666866	0.00126787810586393	0.00841071270406246	0.000618529506027699
1551	109.456153869629	-18.3814373016357	-5.6554970741272	-3.08191010844894e-05	-0.00619963090866804	0.000618529506027699	0.0022419011220336
1552	110.105499267578	-18.7061100006104	-5.6554970741272	0.00776136433705688	-0.0130177913233638	0.012956153601408	-0.00652430532500148
1553	108.157455444336	-17.0827388763428	-5.78536653518677	0.0149041991680861	-0.0237320438027382	0.0158782228827477	-0.0191866029053926
1554	109.456153869629	-18.3814373016357	-5.78536653518677	0.0136055024340749	-0.0120437685400248	0.0207483377307653	-0.0182125810533762
1555	108.806800842285	-17.0827388763428	-5.46069240570068	0.0022419011220336	-0.00847235135734081	0.013930176384747	-0.0159398596733809
1556	110.754852294922	-18.7061100006104	-5.59056186676025	0.0116574559360743	0.00126787810586393	-0.000680167751852423	-0.00587495695799589
1557	110.105499267578	-17.7320880889893	-5.98017120361328	0.0022419011220336	-0.0113944197073579	0.00386527273803949	-0.00749832857400179
1558	108.806800842285	-17.7320880889893	-5.98017120361328	0.00516396993771195	0.00354059832170606	-0.0026282137259841	0.00483929552137852
1559	108.806800842285	-16.7580642700195	-5.78536653518677	0.00256657530553639	0.00841071270406246	0.0022419011220336	-0.0117190945893526
1560	108.157455444336	-17.407413482666	-5.78536653518677	-0.00327756232582033	-0.00100484199356288	-0.00587495695799589	-0.00490093370899558
1561	110.105499267578	-18.7061100006104	-5.59056186676025	-0.00295288790948689	0.00289124972186983	-0.00717365415766835	-0.00717365415766835
1562	110.754852294922	-18.0567626953125	-5.46069240570068	-0.00457625929266214	0.0116574559360743	-0.0165892094373703	0.00516396993771195
1563	108.806800842285	-17.7320880889893	-6.17497587203979	-0.0162645354866982	0.0210730116814375	-0.0273034609854221	0.0106834331527352
1564	110.105499267578	-18.7061100006104	-5.78536653518677	-0.00944637414067984	0.0207483377307653	-0.0182125810533762	0.0113327819854021
1565	111.404197692871	-18.7061100006104	-6.04510593414307	-0.00490093370899558	0.0168522447347641	-0.0172385573387146	0.00289124972186983
1566	108.157455444336	-17.407413482666	-5.85030126571655	-0.0126931173726916	0.00548864435404539	-0.00782300252467394	0.00906006153672934
1567	109.456153869629	-17.7320880889893	-5.72043180465698	-0.00879702530801296	-0.000355493422830477	-0.00457625929266214	0.00646266713738441
1568	109.456153869629	-17.0827388763428	-5.6554970741272	-0.00230353930965066	0.000293855206109583	-0.00749832857400179	0.000618529506027699
1569	109.456153869629	-17.407413482666	-5.9152364730835	-0.00132951640989631	0.0103587592020631	0.00678734155371785	-0.00360223650932312
1570	110.105499267578	-18.0567626953125	-5.46069240570068	0.0191249661147594	0.00516396993771195	0.00321592413820326	-0.00165419070981443
1571	111.404197692871	-18.7061100006104	-5.85030126571655	0.00581331877037883	-3.08191010844894e-05	0.00159255252219737	0.00418994715437293
1572	110.105499267578	-17.7320880889893	-5.72043180465698	0.0126314787194133	-0.0133424662053585	0.0106834331527352	-0.00327756232582033
1573	110.754852294922	-19.0307846069336	-5.3957576751709	0.00938473641872406	-0.021459324285388	0.0194496400654316	-0.0149658378213644
1574	108.157455444336	-17.0827388763428	-5.59056186676025	0.0171769186854362	-0.0110697457566857	0.0168522447347641	-0.0221086721867323
1575	108.157455444336	-18.7061100006104	-5.33082246780396	0.00743668992072344	-0.023407369852066	0.0136055024340749	-0.00230353930965066
1576	110.105499267578	-19.0307846069336	-5.72043180465698	0.00289124972186983	0.00159255252219737	-0.00327756232582033	-0.00490093370899558
1577	107.508110046387	-18.3814373016357	-5.85030126571655	0.00678734155371785	-0.00912170019000769	-0.00522560812532902	-0.00230353930965066
1578	107.508110046387	-18.3814373016357	-5.46069240570068	0.0123068047687411	-0.00490093370899558	-0.00295288790948689	-0.00425158534198999
1579	106.858757019043	-18.3814373016357	-5.6554970741272	0.00808603875339031	-0.00425158534198999	-3.08191010844894e-05	0.00386527273803949
1580	108.806800842285	-19.0307846069336	-5.6554970741272	-0.00879702530801296	-0.00619963090866804	-0.0100957229733467	0.00159255252219737
1581	108.157455444336	-19.3554592132568	-5.26588773727417	-0.0165892094373703	-0.00230353930965066	-0.00490093370899558	0.00711201597005129
1582	110.754852294922	-19.6801338195801	-5.6554970741272	-0.00360223650932312	-0.00652430532500148	-0.0227580219507217	0.0142548503354192
1583	107.508110046387	-18.3814373016357	-5.72043180465698	-0.0117190945893526	0.0171769186854362	-0.0217839982360601	0.0132808275520802
1584	110.105499267578	-19.0307846069336	-5.85030126571655	0.00289124972186983	0.0149041991680861	-0.0126931173726916	-0.00490093370899558
1585	109.456153869629	-18.0567626953125	-5.72043180465698	-0.00327756232582033	0.00418994715437293	-0.0120437685400248	0.0213976856321096
1586	108.806800842285	-18.7061100006104	-5.3957576751709	0.0132808275520802	0.00289124972186983	-0.00327756232582033	0.00711201597005129
1587	110.105499267578	-18.3814373016357	-5.20095300674438	-0.00360223650932312	-0.00327756232582033	-0.00230353930965066	0.000943203864153475
1588	110.754852294922	-19.0307846069336	-5.52562713623047	-0.0026282137259841	0.000943203864153475	-0.00100484199356288	-0.000680167751852423
1589	108.157455444336	-18.0567626953125	-5.78536653518677	-0.000680167751852423	0.0022419011220336	0.00711201597005129	-0.0107450718060136
1590	108.806800842285	-17.407413482666	-5.72043180465698	-0.00749832857400179	0.00711201597005129	-0.000680167751852423	0.00256657530553639
1591	109.456153869629	-16.7580642700195	-5.85030126571655	-0.00132951640989631	0.00321592413820326	-0.00230353930965066	-0.00360223650932312
1592	108.806800842285	-17.0827388763428	-5.72043180465698	0.0100340843200684	-0.0110697457566857	0.00970941036939621	-0.00782300252467394
1593	108.806800842285	-18.0567626953125	-5.33082246780396	0.0106834331527352	-0.0230826959013939	0.0207483377307653	-0.0247060675173998
1594	108.157455444336	-17.0827388763428	-5.59056186676025	0.0145795252174139	-0.00912170019000769	0.0152288740500808	-0.0136671401560307
1595	108.157455444336	-18.7061100006104	-5.6554970741272	0.000618529506027699	-0.0143164889886975	0.0191249661147594	-0.0136671401560307
1596	106.858757019043	-17.0827388763428	-5.85030126571655	-0.00522560812532902	-0.00360223650932312	0.0106834331527352	0.00321592413820326
1597	106.209411621094	-17.0827388763428	-5.78536653518677	-0.0146411629393697	-0.000680167751852423	-0.00977104809135199	0.00386527273803949
1598	105.56005859375	-17.0827388763428	-5.46069240570068	-0.0162645354866982	-0.00977104809135199	-0.00425158534198999	0.00581331877037883
1599	106.209411621094	-17.7320880889893	-5.46069240570068	0.0022419011220336	0.00906006153672934	-0.00100484199356288	0.00613799272105098
1600	105.56005859375	-17.7320880889893	-5.46069240570068	-0.00912170019000769	0.00386527273803949	-0.00555028254166245	-0.00100484199356288
1601	106.858757019043	-17.407413482666	-5.78536653518677	-0.00879702530801296	-3.08191010844894e-05	-0.00392691092565656	0.0123068047687411
1602	107.508110046387	-17.7320880889893	-5.98017120361328	-0.0110697457566857	0.00841071270406246	-0.0165892094373703	0.00938473641872406
1603	108.806800842285	-18.3814373016357	-5.6554970741272	-0.0230826959013939	0.0327612869441509	-0.0230826959013939	0.0269171483814716
1604	108.806800842285	-17.0827388763428	-5.78536653518677	0.00354059832170606	0.0236704051494598	-0.017887907102704	0.0165275707840919
1605	108.806800842285	-17.407413482666	-5.72043180465698	-0.00327756232582033	0.0194496400654316	-0.0204853005707264	0.0304885655641556
1606	108.806800842285	-17.7320880889893	-5.20095300674438	-0.00684897974133492	0.00743668992072344	-0.00230353930965066	0.00808603875339031
1607	109.456153869629	-18.3814373016357	-5.26588773727417	-0.00197886489331722	0.0022419011220336	-0.00684897974133492	0.00289124972186983
1608	110.105499267578	-18.3814373016357	-5.78536653518677	0.000293855206109583	0.00191722682211548	-3.08191010844894e-05	-3.08191010844894e-05
1609	108.806800842285	-19.0307846069336	-5.46069240570068	0.00548864435404539	0.0100340843200684	-3.08191010844894e-05	0.00256657530553639
1610	108.157455444336	-17.0827388763428	-5.78536653518677	0.000943203864153475	0.00418994715437293	0.00581331877037883	0.0022419011220336
1611	107.508110046387	-17.0827388763428	-5.78536653518677	-0.00425158534198999	-0.00230353930965066	-0.00100484199356288	0.00808603875339031
1612	108.157455444336	-17.7320880889893	-5.78536653518677	0.00906006153672934	0.00386527273803949	0.0103587592020631	0.00451462110504508
1613	109.456153869629	-17.407413482666	-5.6554970741272	0.0158782228827477	-0.0162645354866982	0.0243197549134493	-0.00392691092565656
1614	109.456153869629	-18.7061100006104	-5.85030126571655	0.0181509424000978	-0.00652430532500148	0.0178262684494257	-0.00879702530801296
1615	108.157455444336	-17.0827388763428	-6.11004114151001	0.00678734155371785	0.013930176384747	0.0113327819854021	-0.00457625929266214
1616	108.806800842285	-18.3814373016357	-5.9152364730835	0.0165275707840919	0.00256657530553639	0.00386527273803949	0.00938473641872406
1617	108.806800842285	-18.7061100006104	-5.85030126571655	0.0106834331527352	-0.00360223650932312	-0.00165419070981443	0.00386527273803949
1618	111.404197692871	-18.0567626953125	-5.98017120361328	-0.00295288790948689	0.00256657530553639	-0.0107450718060136	-0.00165419070981443
1619	108.806800842285	-16.7580642700195	-5.85030126571655	-0.00392691092565656	0.0126314787194133	-0.00327756232582033	0.0149041991680861
1620	110.105499267578	-17.407413482666	-5.98017120361328	0.00159255252219737	0.00418994715437293	-0.0143164889886975	-0.000680167751852423
1621	109.456153869629	-17.407413482666	-5.9152364730835	0.00873538758605719	0.000618529506027699	-0.00847235135734081	0.0123068047687411
1622	110.105499267578	-18.7061100006104	-5.78536653518677	0.00126787810586393	0.0106834331527352	-0.0279528107494116	0.00256657530553639
1623	110.105499267578	-18.0567626953125	-5.52562713623047	-0.0107450718060136	0.020423661917448	-0.0286021586507559	0.0188002903014421
1624	108.157455444336	-17.407413482666	-5.78536653518677	0.000618529506027699	0.0233457311987877	-0.0185372550040483	0.0181509424000978
1625	107.508110046387	-17.407413482666	-6.17497587203979	0.00613799272105098	0.0165275707840919	-0.0172385573387146	0.00289124972186983
1626	108.806800842285	-17.407413482666	-5.6554970741272	-0.00879702530801296	0.00873538758605719	-0.00555028254166245	0.00711201597005129
1627	108.806800842285	-18.3814373016357	-6.23991060256958	-0.00522560812532902	0.00483929552137852	0.00483929552137852	0.00451462110504508
1628	108.806800842285	-17.7320880889893	-5.72043180465698	0.00256657530553639	-0.00165419070981443	0.00516396993771195	0.011982130818069
1629	108.157455444336	-18.0567626953125	-5.78536653518677	0.00159255252219737	0.00581331877037883	0.00711201597005129	-0.00425158534198999
1630	109.456153869629	-19.3554592132568	-5.59056186676025	0.00354059832170606	0.0022419011220336	0.00613799272105098	0.00581331877037883
1631	111.404197692871	-19.3554592132568	-5.52562713623047	0.00483929552137852	-0.0026282137259841	-0.00360223650932312	0.00126787810586393
1632	110.754852294922	-19.6801338195801	-5.20095300674438	0.0113327819854021	-0.00912170019000769	0.0123068047687411	-0.0123684434220195
1633	110.105499267578	-18.7061100006104	-5.72043180465698	0.0191249661147594	-0.0328229255974293	0.0188002903014421	-0.0136671401560307
1634	109.456153869629	-19.3554592132568	-5.78536653518677	0.0243197549134493	-0.0110697457566857	0.0239950809627771	-0.0195112787187099
1635	109.456153869629	-19.0307846069336	-5.9152364730835	0.0213976856321096	-0.0107450718060136	0.0132808275520802	-0.0149658378213644
1636	110.105499267578	-19.3554592132568	-5.6554970741272	0.00418994715437293	-0.00619963090866804	0.00191722682211548	-0.00814767740666866
1637	110.754852294922	-19.0307846069336	-5.72043180465698	0.0123068047687411	-0.00457625929266214	-0.0104203969240189	-0.00165419070981443
1638	107.508110046387	-17.7320880889893	-5.26588773727417	0.00418994715437293	-0.00619963090866804	-0.0104203969240189	-0.00490093370899558
1639	108.806800842285	-17.7320880889893	-5.6554970741272	0.0171769186854362	0.00451462110504508	0.000618529506027699	-0.00522560812532902
1640	108.157455444336	-16.7580642700195	-5.98017120361328	0.00613799272105098	0.00483929552137852	-0.0110697457566857	-0.00847235135734081
1641	108.806800842285	-18.7061100006104	-5.52562713623047	0.0126314787194133	0.00581331877037883	-0.0026282137259841	-0.00132951640989631
1642	109.456153869629	-18.3814373016357	-5.46069240570068	-0.0113944197073579	0.00354059832170606	-0.0169138833880424	-0.00392691092565656
1643	107.508110046387	-17.0827388763428	-5.72043180465698	-0.00392691092565656	0.0272418223321438	-0.02697878703475	0.00808603875339031
1644	108.806800842285	-19.0307846069336	-5.3957576751709	-0.00100484199356288	0.0220470335334539	-0.0152905117720366	0.0113327819854021
1645	108.806800842285	-18.3814373016357	-5.13601779937744	-0.000355493422830477	0.0191249661147594	-0.0195112787187099	0.00256657530553639
1646	106.858757019043	-17.407413482666	-6.04510593414307	-0.0165892094373703	0.00483929552137852	-0.00912170019000769	-0.000355493422830477
1647	106.209411621094	-17.0827388763428	-5.9152364730835	-0.00619963090866804	-0.00197886489331722	-3.08191010844894e-05	-0.00230353930965066
1648	106.858757019043	-17.7320880889893	-5.78536653518677	0.00126787810586393	0.00646266713738441	0.00289124972186983	0.00126787810586393
1649	106.209411621094	-18.0567626953125	-5.78536653518677	-0.00360223650932312	0.00906006153672934	0.00483929552137852	-0.000355493422830477
1650	108.157455444336	-18.7061100006104	-5.46069240570068	0.00581331877037883	0.00646266713738441	0.000293855206109583	-0.00295288790948689
1651	108.806800842285	-18.3814373016357	-5.33082246780396	-0.00522560812532902	0.00516396993771195	0.00191722682211548	-0.00100484199356288
1652	108.806800842285	-18.7061100006104	-5.46069240570068	0.00516396993771195	-0.0146411629393697	0.0123068047687411	-0.0152905117720366
1653	110.105499267578	-18.0567626953125	-5.78536653518677	0.013930176384747	-0.0126931173726916	0.0269171483814716	-0.0201606266200542
1654	108.157455444336	-17.407413482666	-5.85030126571655	0.0145795252174139	-0.00944637414067984	0.012956153601408	-0.0224333461374044
1655	109.456153869629	-17.7320880889893	-5.59056186676025	0.013930176384747	-0.00717365415766835	0.0123068047687411	-0.0227580219507217
1656	108.806800842285	-17.407413482666	-5.72043180465698	0.00906006153672934	-0.00555028254166245	0.000293855206109583	-0.00132951640989631
1657	108.806800842285	-18.0567626953125	-5.98017120361328	0.00126787810586393	-0.00684897974133492	0.00581331877037883	-0.00749832857400179
1658	109.456153869629	-18.3814373016357	-5.78536653518677	-0.000355493422830477	0.00581331877037883	-0.00684897974133492	-0.00522560812532902
1659	110.754852294922	-18.3814373016357	-5.85030126571655	0.0178262684494257	0.00678734155371785	0.00451462110504508	-0.0026282137259841
1660	109.456153869629	-18.7061100006104	-5.78536653518677	0.00743668992072344	0.00613799272105098	-0.000355493422830477	-0.0104203969240189
1661	110.754852294922	-18.7061100006104	-5.72043180465698	-0.0152905117720366	-0.00100484199356288	-0.00619963090866804	-0.00425158534198999
1662	108.806800842285	-17.7320880889893	-5.98017120361328	-0.0107450718060136	0.0152288740500808	-0.0191866029053926	0.00321592413820326
1663	109.456153869629	-17.407413482666	-6.49965000152588	-0.023407369852066	0.0288651939481497	-0.023407369852066	0.00743668992072344
1664	110.105499267578	-18.3814373016357	-6.11004114151001	-0.00814767740666866	0.0275664981454611	-0.0104203969240189	0.00256657530553639
1665	110.754852294922	-18.0567626953125	-6.49965000152588	-0.00490093370899558	0.0178262684494257	-0.0165892094373703	-0.0026282137259841
1666	108.157455444336	-17.407413482666	-6.17497587203979	0.00289124972186983	0.00581331877037883	-0.0117190945893526	0.00191722682211548
1667	108.806800842285	-17.7320880889893	-6.49965000152588	-0.0113944197073579	0.00516396993771195	-0.00684897974133492	0.000943203864153475
1668	110.105499267578	-17.7320880889893	-5.9152364730835	-0.00360223650932312	0.00613799272105098	-0.00132951640989631	0.00126787810586393
1669	110.754852294922	-18.7061100006104	-5.52562713623047	-0.00717365415766835	0.0116574559360743	0.00256657530553639	-0.00977104809135199
1670	108.806800842285	-18.0567626953125	-5.3957576751709	0.00451462110504508	0.00678734155371785	0.012956153601408	-0.00684897974133492
1671	109.456153869629	-18.7061100006104	-5.20095300674438	-0.00749832857400179	0.00126787810586393	-0.00457625929266214	-0.00425158534198999
1672	108.806800842285	-17.407413482666	-6.43471527099609	0.0103587592020631	-0.0240567177534103	0.013930176384747	-0.0139918150380254
1673	109.456153869629	-18.7061100006104	-5.59056186676025	0.00354059832170606	-0.023407369852066	0.0197743140161037	-0.0156151866540313
1674	108.157455444336	-18.0567626953125	-5.85030126571655	0.0213976856321096	-0.0165892094373703	0.0249691028147936	-0.0224333461374044
1675	110.105499267578	-19.0307846069336	-5.59056186676025	0.012956153601408	-0.0117190945893526	0.012956153601408	-0.00587495695799589
1676	110.105499267578	-19.0307846069336	-5.52562713623047	0.00159255252219737	-0.00944637414067984	0.00548864435404539	-0.000355493422830477
1677	108.806800842285	-18.3814373016357	-6.11004114151001	0.00613799272105098	-0.0113944197073579	0.000943203864153475	-0.00425158534198999
1678	109.456153869629	-18.7061100006104	-5.72043180465698	0.00159255252219737	-0.0100957229733467	0.00321592413820326	-0.00327756232582033
1679	109.456153869629	-19.3554592132568	-6.43471527099609	0.00451462110504508	-0.00327756232582033	0.00646266713738441	0.00256657530553639
1680	110.754852294922	-20.0048084259033	-5.6554970741272	0.00548864435404539	-0.00100484199356288	-0.00230353930965066	0.00451462110504508
1681	108.806800842285	-19.3554592132568	-6.23991060256958	-0.00749832857400179	-3.08191010844894e-05	-0.00912170019000769	0.0100340843200684
1682	108.806800842285	-19.0307846069336	-5.98017120361328	-0.00230353930965066	0.00483929552137852	-0.0123684434220195	0.0126314787194133
1683	108.806800842285	-18.0567626953125	-5.72043180465698	-0.0191866029053926	0.0223717093467712	-0.02697878703475	0.00321592413820326
1684	110.105499267578	-19.0307846069336	-5.26588773727417	-0.00197886489331722	0.0197743140161037	-0.0185372550040483	0.0226963832974434
1685	106.858757019043	-16.7580642700195	-5.78536653518677	0.00548864435404539	0.0200989879667759	-0.0191866029053926	0.0136055024340749
1686	109.456153869629	-17.7320880889893	-5.6554970741272	-0.0191866029053926	0.000293855206109583	-0.00749832857400179	0.00451462110504508
1687	109.456153869629	-17.7320880889893	-6.23991060256958	-0.00619963090866804	-3.08191010844894e-05	0.00159255252219737	-0.00684897974133492
1688	109.456153869629	-18.7061100006104	-5.46069240570068	0.00191722682211548	-0.000680167751852423	0.00418994715437293	0.000943203864153475
1689	109.456153869629	-18.0567626953125	-5.3957576751709	0.00516396993771195	0.00873538758605719	0.00418994715437293	-0.00782300252467394
1690	108.806800842285	-18.3814373016357	-5.26588773727417	0.0162028968334198	0.00256657530553639	0.000618529506027699	-3.08191010844894e-05
1691	108.806800842285	-18.7061100006104	-5.46069240570068	-0.0195112787187099	0.00321592413820326	-0.00684897974133492	-3.08191010844894e-05
1692	106.858757019043	-17.0827388763428	-6.04510593414307	0.00581331877037883	-0.00327756232582033	0.0188002903014421	0.000293855206109583
1693	107.508110046387	-17.407413482666	-6.43471527099609	0.00646266713738441	-0.017887907102704	0.020423661917448	-0.0208099745213985
1694	106.858757019043	-18.3814373016357	-6.04510593414307	0.00418994715437293	-0.0104203969240189	0.0259431265294552	-0.00879702530801296
1695	108.157455444336	-18.0567626953125	-5.9152364730835	0.00516396993771195	-0.0169138833880424	0.011982130818069	-0.0026282137259841
1696	104.910713195801	-17.0827388763428	-6.04510593414307	-0.00490093370899558	-0.0110697457566857	0.00159255252219737	0.00581331877037883
1697	106.209411621094	-16.7580642700195	-5.59056186676025	-0.00295288790948689	0.0022419011220336	0.000943203864153475	0.00321592413820326
1698	105.56005859375	-16.4333896636963	-5.78536653518677	-0.00879702530801296	0.00873538758605719	-0.00555028254166245	-0.000355493422830477
1699	106.209411621094	-17.0827388763428	-5.59056186676025	0.00678734155371785	0.00451462110504508	-0.0152905117720366	0.00321592413820326
1700	106.858757019043	-18.0567626953125	-5.46069240570068	-0.00522560812532902	-0.0026282137259841	-0.00197886489331722	-0.00165419070981443
1701	107.508110046387	-18.0567626953125	-5.3957576751709	0.00873538758605719	-0.00717365415766835	-0.00555028254166245	0.0123068047687411
1702	108.157455444336	-18.0567626953125	-5.46069240570068	-0.0107450718060136	0.00841071270406246	-0.0175632312893867	0.00970941036939621
1703	107.508110046387	-17.0827388763428	-5.20095300674438	-0.0126931173726916	0.0175015944987535	-0.03444629535079	0.0220470335334539
1704	109.456153869629	-18.0567626953125	-5.72043180465698	-0.00684897974133492	0.0191249661147594	-0.0211346503347158	0.0207483377307653
1705	107.508110046387	-17.0827388763428	-5.85030126571655	0.00256657530553639	0.0155535480007529	-0.0188619289547205	0.0188002903014421
1706	108.806800842285	-18.3814373016357	-5.72043180465698	-0.00587495695799589	-3.08191010844894e-05	-0.00522560812532902	-0.00197886489331722
1707	108.806800842285	-18.3814373016357	-5.72043180465698	-0.00457625929266214	-0.00490093370899558	0.00354059832170606	0.00548864435404539
1708	108.806800842285	-17.407413482666	-5.72043180465698	0.0100340843200684	0.000943203864153475	-0.00425158534198999	0.00873538758605719
1709	108.157455444336	-17.0827388763428	-5.59056186676025	-0.00100484199356288	0.00191722682211548	-0.00230353930965066	0.00386527273803949
1710	110.105499267578	-18.3814373016357	-5.52562713623047	0.00613799272105098	-0.00522560812532902	-0.00847235135734081	0.00483929552137852
1711	109.456153869629	-18.3814373016357	-5.85030126571655	-0.00912170019000769	-0.00717365415766835	-0.00425158534198999	0.00873538758605719
1712	110.105499267578	-18.3814373016357	-5.9152364730835	0.00711201597005129	-0.00814767740666866	0.00483929552137852	0.00906006153672934
1713	107.508110046387	-17.0827388763428	-6.17497587203979	0.0207483377307653	-0.0282774847000837	0.0152288740500808	-0.0162645354866982
1714	110.105499267578	-18.3814373016357	-5.72043180465698	0.0155535480007529	-0.0104203969240189	0.0158782228827477	-0.00879702530801296
1715	108.806800842285	-17.0827388763428	-5.98017120361328	0.01847561635077	0.000618529506027699	0.012956153601408	-0.00814767740666866
1716	107.508110046387	-17.407413482666	-5.6554970741272	0.00289124972186983	-0.0182125810533762	-0.0100957229733467	0.00711201597005129
1717	107.508110046387	-17.407413482666	-5.98017120361328	0.00354059832170606	-0.00230353930965066	0.000943203864153475	0.00256657530553639
1718	108.157455444336	-17.407413482666	-5.78536653518677	-0.0107450718060136	-3.08191010844894e-05	-0.00814767740666866	0.00289124972186983
1719	108.157455444336	-17.407413482666	-6.36978054046631	0.00841071270406246	0.00776136433705688	-0.000680167751852423	0.000618529506027699
1720	107.508110046387	-17.407413482666	-6.17497587203979	0.0113327819854021	0.00159255252219737	-0.00619963090866804	0.00938473641872406
1721	109.456153869629	-18.7061100006104	-5.78536653518677	-0.0107450718060136	-0.00457625929266214	-0.00555028254166245	0.0106834331527352
1722	109.456153869629	-18.7061100006104	-5.85030126571655	-0.00847235135734081	0.013930176384747	-0.0185372550040483	0.0168522447347641
1723	110.105499267578	-18.3814373016357	-5.9152364730835	-0.0133424662053585	0.0155535480007529	-0.0273034609854221	0.0181509424000978
1724	108.157455444336	-17.407413482666	-6.43471527099609	-0.00814767740666866	0.0165275707840919	-0.0120437685400248	0.0149041991680861
1725	108.806800842285	-19.0307846069336	-5.6554970741272	0.00289124972186983	0.0116574559360743	-0.0230826959013939	0.01100810803473
1726	108.157455444336	-19.0307846069336	-5.52562713623047	-0.00587495695799589	-0.00197886489331722	-0.00295288790948689	0.0123068047687411
1727	109.456153869629	-18.0567626953125	-5.78536653518677	-0.00197886489331722	-0.00684897974133492	-0.00490093370899558	0.00289124972186983
1728	107.508110046387	-18.0567626953125	-5.72043180465698	-0.00522560812532902	0.00126787810586393	0.000293855206109583	0.00938473641872406
1729	108.157455444336	-18.3814373016357	-5.59056186676025	0.00678734155371785	-3.08191010844894e-05	-0.00522560812532902	-0.00132951640989631
1730	108.157455444336	-18.3814373016357	-5.98017120361328	0.000618529506027699	-0.00879702530801296	0.00159255252219737	-0.00132951640989631
1731	109.456153869629	-19.6801338195801	-5.72043180465698	0.00451462110504508	-0.0133424662053585	0.000293855206109583	0.00386527273803949
1732	110.105499267578	-19.3554592132568	-5.52562713623047	0.00451462110504508	-0.0299008563160896	0.0103587592020631	-0.00782300252467394
1733	107.508110046387	-18.7061100006104	-6.04510593414307	0.0207483377307653	-0.0260047651827335	0.0178262684494257	-0.0188619289547205
1734	108.806800842285	-19.0307846069336	-6.11004114151001	0.0132808275520802	-0.0123684434220195	0.0194496400654316	-0.0221086721867323
1735	107.508110046387	-18.0567626953125	-5.85030126571655	0.0116574559360743	-0.0198359526693821	0.0103587592020631	-0.000680167751852423
1736	108.157455444336	-18.7061100006104	-5.6554970741272	0.0100340843200684	-0.00814767740666866	0.00418994715437293	-0.00165419070981443
1737	108.806800842285	-18.7061100006104	-5.78536653518677	0.00321592413820326	0.0022419011220336	-0.00295288790948689	0.00159255252219737
1738	109.456153869629	-18.7061100006104	-5.59056186676025	-0.0133424662053585	-0.00100484199356288	-0.00847235135734081	0.000618529506027699
1739	107.508110046387	-18.0567626953125	-5.59056186676025	0.0116574559360743	0.00451462110504508	-0.00132951640989631	0.0136055024340749
1740	108.806800842285	-17.0827388763428	-5.72043180465698	0.0116574559360743	0.000943203864153475	-0.00100484199356288	-0.00295288790948689
1741	107.508110046387	-16.7580642700195	-5.98017120361328	-0.00749832857400179	-0.00392691092565656	-0.0117190945893526	0.00256657530553639
1742	110.105499267578	-18.0567626953125	-6.30484533309937	-0.0117190945893526	0.0126314787194133	-0.0175632312893867	0.00418994715437293
1743	108.806800842285	-18.0567626953125	-6.23991060256958	-0.0117190945893526	0.0269171483814716	-0.0299008563160896	0.0155535480007529
1744	108.157455444336	-17.0827388763428	-5.85030126571655	-0.0130177913233638	0.0233457311987877	-0.0188619289547205	0.00289124972186983
1745	108.806800842285	-18.7061100006104	-5.59056186676025	0.00289124972186983	0.0165275707840919	-0.0143164889886975	0.00191722682211548
1746	107.508110046387	-17.7320880889893	-5.6554970741272	-0.0188619289547205	0.000618529506027699	-0.00295288790948689	-0.0104203969240189
1747	105.56005859375	-17.407413482666	-5.46069240570068	-0.0100957229733467	-0.00977104809135199	-0.00457625929266214	0.00613799272105098
1748	105.56005859375	-17.7320880889893	-5.72043180465698	-0.00912170019000769	0.00289124972186983	0.00418994715437293	-0.00392691092565656
1749	104.910713195801	-17.7320880889893	-5.9152364730835	-0.00652430532500148	0.00646266713738441	0.00256657530553639	0.00483929552137852
1750	105.56005859375	-17.7320880889893	-5.78536653518677	-0.00230353930965066	0.00613799272105098	0.000618529506027699	0.000618529506027699
1751	105.56005859375	-17.7320880889893	-5.85030126571655	-0.0126931173726916	-0.00360223650932312	-0.00327756232582033	0.00678734155371785
1752	107.508110046387	-18.7061100006104	-5.6554970741272	-0.00100484199356288	-0.00327756232582033	0.0223717093467712	0.00191722682211548
1753	107.508110046387	-19.3554592132568	-5.26588773727417	0.0100340843200684	-0.0230826959013939	0.0259431265294552	-0.0185372550040483
1754	106.209411621094	-17.407413482666	-5.72043180465698	0.0123068047687411	-0.0113944197073579	0.0155535480007529	-0.0133424662053585
1755	108.157455444336	-18.0567626953125	-5.6554970741272	0.00743668992072344	-0.0113944197073579	0.0178262684494257	-0.0120437685400248
1756	108.806800842285	-18.7061100006104	-5.3957576751709	0.00191722682211548	-0.0026282137259841	-0.00100484199356288	-0.00944637414067984
1757	110.105499267578	-19.3554592132568	-5.59056186676025	0.00613799272105098	0.000293855206109583	-0.00749832857400179	0.00483929552137852
1758	108.806800842285	-18.3814373016357	-5.52562713623047	-0.0175632312893867	-0.00165419070981443	0.00289124972186983	-0.0156151866540313
1759	108.806800842285	-19.0307846069336	-5.33082246780396	0.0149041991680861	-0.00100484199356288	-0.00684897974133492	0.000293855206109583
1760	108.806800842285	-18.0567626953125	-5.52562713623047	0.011982130818069	0.00841071270406246	-0.00230353930965066	-0.00912170019000769
1761	108.157455444336	-18.3814373016357	-5.78536653518677	-0.0107450718060136	0.00970941036939621	-0.00879702530801296	0.000618529506027699
1762	108.157455444336	-17.407413482666	-5.85030126571655	-0.0120437685400248	0.0152288740500808	-0.0136671401560307	0.00386527273803949
1763	110.754852294922	-19.3554592132568	-6.17497587203979	-0.0143164889886975	0.0239950809627771	-0.0156151866540313	0.0152288740500808
1764	108.806800842285	-18.3814373016357	-6.17497587203979	-0.00327756232582033	0.0197743140161037	-0.0156151866540313	-0.00165419070981443
1765	109.456153869629	-19.3554592132568	-5.52562713623047	0.000943203864153475	0.020423661917448	-0.0224333461374044	0.0262678004801273
1766	108.806800842285	-18.0567626953125	-5.52562713623047	-0.00197886489331722	0.00841071270406246	-0.00814767740666866	0.00289124972186983
1767	108.157455444336	-18.0567626953125	-6.62951993942261	-0.00977104809135199	0.00776136433705688	-0.0123684434220195	-0.00197886489331722
1768	108.157455444336	-18.7061100006104	-5.85030126571655	0.000943203864153475	0.00386527273803949	-0.00165419070981443	0.00159255252219737
1769	108.806800842285	-18.7061100006104	-5.78536653518677	0.00776136433705688	0.00841071270406246	-0.00165419070981443	-0.0136671401560307
1770	109.456153869629	-18.0567626953125	-5.9152364730835	0.00289124972186983	0.0113327819854021	-3.08191010844894e-05	-0.00165419070981443
1771	108.157455444336	-17.407413482666	-6.43471527099609	0.00451462110504508	0.00776136433705688	0.0022419011220336	-0.00295288790948689
1772	108.806800842285	-18.0567626953125	-6.04510593414307	0.00516396993771195	-0.00197886489331722	0.00613799272105098	0.00256657530553639
1773	110.105499267578	-18.7061100006104	-6.30484533309937	0.0142548503354192	-0.017887907102704	0.0162028968334198	-0.0195112787187099
1774	109.456153869629	-18.3814373016357	-6.49965000152588	0.0106834331527352	-0.00912170019000769	0.00938473641872406	-0.0156151866540313
1775	108.157455444336	-19.0307846069336	-6.11004114151001	0.013930176384747	0.00354059832170606	0.0175015944987535	-0.0123684434220195
1776	109.456153869629	-19.3554592132568	-6.04510593414307	0.00386527273803949	-0.00879702530801296	-0.00490093370899558	-0.00879702530801296
1777	109.456153869629	-18.7061100006104	-6.04510593414307	0.00483929552137852	0.000293855206109583	-0.00100484199356288	0.00418994715437293
1778	108.806800842285	-19.0307846069336	-5.59056186676025	0.000293855206109583	-0.00457625929266214	-0.0113944197073579	-0.000355493422830477
1779	110.105499267578	-19.0307846069336	-5.3957576751709	0.00873538758605719	0.00418994715437293	0.00159255252219737	-0.0117190945893526
1780	109.456153869629	-19.3554592132568	-6.04510593414307	0.0103587592020631	0.00841071270406246	-0.000680167751852423	0.00191722682211548
1781	108.806800842285	-18.3814373016357	-6.11004114151001	0.00808603875339031	-0.00197886489331722	-0.00457625929266214	0.000618529506027699
1782	106.858757019043	-18.3814373016357	-6.36978054046631	-0.00782300252467394	0.00678734155371785	-0.017887907102704	0.00483929552137852
1783	108.806800842285	-19.0307846069336	-6.17497587203979	-0.0143164889886975	0.0191249661147594	-0.0292515084147453	0.0103587592020631
1784	109.456153869629	-20.0048084259033	-5.20095300674438	-0.00912170019000769	0.0155535480007529	-0.0182125810533762	0.01847561635077
1785	109.456153869629	-19.3554592132568	-6.04510593414307	-3.08191010844894e-05	0.0155535480007529	-0.0221086721867323	0.0168522447347641
1786	108.157455444336	-19.3554592132568	-6.36978054046631	-0.00879702530801296	-3.08191010844894e-05	-0.00457625929266214	0.00516396993771195
1787	110.105499267578	-20.0048084259033	-5.52562713623047	-0.00912170019000769	-3.08191010844894e-05	-0.00100484199356288	-0.00522560812532902
1788	109.456153869629	-19.6801338195801	-6.11004114151001	0.000293855206109583	-0.000355493422830477	0.000943203864153475	-0.00944637414067984
1789	109.456153869629	-20.0048084259033	-5.46069240570068	-0.000355493422830477	0.000293855206109583	-0.00295288790948689	-0.00327756232582033
1790	108.806800842285	-19.6801338195801	-5.33082246780396	0.00970941036939621	0.00646266713738441	0.00646266713738441	-0.0026282137259841
1791	106.858757019043	-18.3814373016357	-5.46069240570068	-0.0143164889886975	-0.00295288790948689	-0.00295288790948689	0.00126787810586393
1792	107.508110046387	-18.3814373016357	-5.9152364730835	0.00451462110504508	-0.0110697457566857	0.012956153601408	-0.00912170019000769
1793	108.806800842285	-19.0307846069336	-5.6554970741272	0.00289124972186983	-0.0146411629393697	0.025618452578783	-0.0221086721867323
1794	108.157455444336	-18.0567626953125	-5.85030126571655	0.0106834331527352	-0.0152905117720366	0.0188002903014421	-0.00879702530801296
1795	110.105499267578	-19.0307846069336	-5.26588773727417	0.00873538758605719	-0.0107450718060136	0.0155535480007529	-0.00814767740666866
1796	110.105499267578	-19.0307846069336	-5.52562713623047	0.00126787810586393	-0.00457625929266214	0.00418994715437293	-0.00619963090866804
1797	108.806800842285	-18.0567626953125	-5.59056186676025	0.00548864435404539	0.00159255252219737	-0.0026282137259841	0.000618529506027699
1798	109.456153869629	-18.7061100006104	-6.23991060256958	0.00613799272105098	-0.00100484199356288	0.00321592413820326	-0.00327756232582033
1799	107.508110046387	-18.7061100006104	-5.78536653518677	0.00970941036939621	0.000618529506027699	-0.00197886489331722	0.00159255252219737
1800	109.456153869629	-19.0307846069336	-5.59056186676025	-0.000680167751852423	0.00841071270406246	-0.00619963090866804	-3.08191010844894e-05
1801	107.508110046387	-18.3814373016357	-5.9152364730835	-0.0100957229733467	0.00418994715437293	-0.00684897974133492	-0.00100484199356288
1802	105.56005859375	-19.3554592132568	-6.11004114151001	-0.0217839982360601	0.0149041991680861	-0.0250307414680719	0.00418994715437293
1803	105.56005859375	-18.0567626953125	-5.98017120361328	-0.0139918150380254	0.0233457311987877	-0.0139918150380254	0.011982130818069
1804	108.157455444336	-19.3554592132568	-5.78536653518677	-0.0159398596733809	0.0239950809627771	-0.0253554154187441	0.0106834331527352
1805	104.910713195801	-17.407413482666	-6.04510593414307	-0.00879702530801296	0.0295145437121391	-0.0139918150380254	0.00938473641872406
1806	106.858757019043	-19.0307846069336	-5.6554970741272	-0.00944637414067984	0.00906006153672934	-0.00165419070981443	0.00613799272105098
1807	108.157455444336	-19.0307846069336	-5.72043180465698	-0.00879702530801296	0.00386527273803949	-0.00360223650932312	0.00451462110504508
1808	108.806800842285	-19.6801338195801	-5.59056186676025	-0.000680167751852423	0.000943203864153475	-0.00879702530801296	0.00873538758605719
1809	108.806800842285	-19.0307846069336	-5.6554970741272	0.00386527273803949	0.00970941036939621	0.00451462110504508	-0.00619963090866804
1810	108.806800842285	-19.0307846069336	-5.78536653518677	0.013930176384747	0.00483929552137852	0.00354059832170606	-0.00132951640989631
1811	110.105499267578	-19.3554592132568	-6.17497587203979	0.0171769186854362	0.00483929552137852	0.00483929552137852	-0.00587495695799589
1812	108.157455444336	-19.3554592132568	-6.17497587203979	0.012956153601408	-0.0117190945893526	0.000943203864153475	0.00581331877037883
1813	108.806800842285	-18.3814373016357	-6.43471527099609	0.0188002903014421	-0.0191866029053926	0.0282158460468054	-0.0175632312893867
1814	108.806800842285	-19.0307846069336	-6.11004114151001	0.0152288740500808	-0.0107450718060136	0.0213976856321096	-0.00912170019000769
1815	110.754852294922	-19.3554592132568	-6.04510593414307	0.0171769186854362	0.01100810803473	0.0136055024340749	-0.00295288790948689
1816	108.157455444336	-17.7320880889893	-6.04510593414307	0.00613799272105098	-0.00684897974133492	0.00418994715437293	0.00743668992072344
1817	110.105499267578	-18.3814373016357	-5.72043180465698	0.000618529506027699	-0.00425158534198999	0.00386527273803949	0.00548864435404539
1818	108.157455444336	-17.7320880889893	-6.62951993942261	0.00256657530553639	-0.00100484199356288	-0.00392691092565656	0.00938473641872406
1819	109.456153869629	-18.0567626953125	-6.43471527099609	0.00418994715437293	0.00613799272105098	-0.00522560812532902	0.00938473641872406
1820	109.456153869629	-18.3814373016357	-6.36978054046631	0.0171769186854362	0.00321592413820326	-0.00425158534198999	0.00613799272105098
1821	109.456153869629	-18.7061100006104	-6.30484533309937	-0.0104203969240189	0.0022419011220336	-0.0113944197073579	0.0116574559360743
1822	110.105499267578	-18.0567626953125	-6.04510593414307	-0.00977104809135199	0.0155535480007529	-0.0195112787187099	0.0321119390428066
1823	108.157455444336	-18.7061100006104	-5.98017120361328	-0.00879702530801296	0.0317872650921345	-0.0286021586507559	0.0210730116814375
1824	110.105499267578	-18.0567626953125	-6.62951993942261	0.00418994715437293	0.0226963832974434	-0.0185372550040483	0.0116574559360743
1825	108.157455444336	-17.407413482666	-6.11004114151001	-0.00684897974133492	0.0149041991680861	-0.0191866029053926	0.0162028968334198
1826	109.456153869629	-18.7061100006104	-6.11004114151001	-0.00360223650932312	0.00386527273803949	-0.00977104809135199	0.0217223595827818
1827	109.456153869629	-17.7320880889893	-6.30484533309937	-0.00555028254166245	-0.00392691092565656	0.00191722682211548	0.00354059832170606
1828	108.157455444336	-17.407413482666	-5.59056186676025	0.0200989879667759	-0.00457625929266214	0.00776136433705688	0.0116574559360743
1829	107.508110046387	-17.7320880889893	-6.04510593414307	0.0132808275520802	0.00418994715437293	-0.00327756232582033	-0.00782300252467394
1830	110.754852294922	-18.0567626953125	-6.23991060256958	0.00841071270406246	0.000943203864153475	0.000943203864153475	0.00678734155371785
1831	109.456153869629	-18.7061100006104	-6.11004114151001	-0.00587495695799589	-0.00425158534198999	0.00191722682211548	0.00256657530553639
1832	110.105499267578	-19.0307846069336	-6.11004114151001	0.00646266713738441	-0.0152905117720366	0.0106834331527352	0.00321592413820326
1833	108.157455444336	-17.7320880889893	-5.78536653518677	0.011982130818069	-0.0204853005707264	0.0191249661147594	-0.0204853005707264
1834	110.105499267578	-19.3554592132568	-5.3957576751709	0.00776136433705688	-0.0217839982360601	0.0197743140161037	-0.0172385573387146
1835	108.806800842285	-18.0567626953125	-5.52562713623047	0.0142548503354192	-0.0208099745213985	0.0100340843200684	-0.00912170019000769
1836	108.157455444336	-19.3554592132568	-5.6554970741272	0.011982130818069	-0.0188619289547205	-0.000680167751852423	-0.000680167751852423
1837	107.508110046387	-19.3554592132568	-5.59056186676025	0.00776136433705688	-0.0159398596733809	0.00289124972186983	-0.00230353930965066
1838	108.157455444336	-19.6801338195801	-5.6554970741272	0.00841071270406246	-0.00782300252467394	-0.00360223650932312	0.00483929552137852
1839	108.157455444336	-18.3814373016357	-5.72043180465698	0.00938473641872406	-0.00684897974133492	-0.00327756232582033	-0.000680167751852423
1840	108.157455444336	-18.7061100006104	-6.04510593414307	0.00321592413820326	-0.00619963090866804	-0.00944637414067984	-0.00165419070981443
1841	108.157455444336	-18.7061100006104	-5.52562713623047	-3.08191010844894e-05	0.000293855206109583	-0.00457625929266214	0.000618529506027699
1842	109.456153869629	-18.7061100006104	-5.33082246780396	-0.00977104809135199	0.00548864435404539	-0.0247060675173998	0.0243197549134493
1843	109.456153869629	-18.7061100006104	-5.33082246780396	-0.00814767740666866	0.0265924744307995	-0.0334722734987736	0.00841071270406246
1844	106.858757019043	-17.0827388763428	-5.98017120361328	-0.00814767740666866	0.0259431265294552	-0.0211346503347158	0.00841071270406246
1845	109.456153869629	-18.3814373016357	-5.52562713623047	-0.0120437685400248	0.0162028968334198	-0.0185372550040483	-0.00295288790948689
1846	106.858757019043	-17.407413482666	-5.6554970741272	-0.00490093370899558	0.00906006153672934	-0.000680167751852423	0.00873538758605719
1847	108.157455444336	-17.407413482666	-5.59056186676025	-0.0117190945893526	0.00126787810586393	-0.00555028254166245	0.0022419011220336
1848	106.858757019043	-18.3814373016357	-5.20095300674438	-0.00977104809135199	0.00548864435404539	0.000618529506027699	-0.00490093370899558
1849	108.157455444336	-18.3814373016357	-5.46069240570068	0.00256657530553639	0.00711201597005129	-0.00619963090866804	-0.00717365415766835
1850	106.858757019043	-17.7320880889893	-5.72043180465698	-0.00360223650932312	0.00581331877037883	0.000293855206109583	0.00159255252219737
1851	105.56005859375	-17.0827388763428	-5.52562713623047	-0.0120437685400248	-0.000355493422830477	-0.00295288790948689	0.000618529506027699
1852	105.56005859375	-16.4333896636963	-5.9152364730835	-0.00912170019000769	-0.0227580219507217	0.00743668992072344	-0.00652430532500148
1853	104.261360168457	-17.0827388763428	-5.52562713623047	0.01100810803473	-0.0169138833880424	0.0239950809627771	-0.0169138833880424
1854	106.858757019043	-18.3814373016357	-5.26588773727417	0.0142548503354192	-0.0152905117720366	0.0171769186854362	-0.0227580219507217
1855	107.508110046387	-17.7320880889893	-5.52562713623047	-3.08191010844894e-05	-0.00879702530801296	0.00613799272105098	-0.017887907102704
1856	106.858757019043	-17.407413482666	-5.98017120361328	0.00386527273803949	0.00678734155371785	0.00613799272105098	-0.00555028254166245
1857	106.858757019043	-17.7320880889893	-5.9152364730835	-0.000680167751852423	-0.00782300252467394	-0.00295288790948689	-0.00197886489331722
1858	108.157455444336	-17.407413482666	-5.85030126571655	-0.0198359526693821	0.00289124972186983	0.00483929552137852	-0.00749832857400179
1859	110.105499267578	-18.3814373016357	-5.59056186676025	-0.0136671401560307	0.00483929552137852	0.000618529506027699	-0.0110697457566857
1860	110.754852294922	-19.0307846069336	-5.78536653518677	0.00581331877037883	0.00613799272105098	-0.00230353930965066	-0.00392691092565656
1861	107.508110046387	-17.407413482666	-5.98017120361328	0.000293855206109583	-0.000355493422830477	-0.00749832857400179	-0.00717365415766835
1862	108.806800842285	-17.0827388763428	-5.78536653518677	-0.0237320438027382	0.00906006153672934	-0.0113944197073579	0.00191722682211548
1863	110.105499267578	-18.7061100006104	-6.30484533309937	-0.0123684434220195	0.0269171483814716	-0.0273034609854221	0.0136055024340749
1864	109.456153869629	-17.7320880889893	-6.11004114151001	-0.0104203969240189	0.0230210572481155	-0.0243813935667276	0.00646266713738441
1865	109.456153869629	-18.0567626953125	-6.43471527099609	-0.00392691092565656	0.0116574559360743	-0.0175632312893867	0.00776136433705688
1866	108.157455444336	-17.407413482666	-6.36978054046631	-0.00749832857400179	-0.00230353930965066	-0.0156151866540313	-0.000680167751852423
1867	109.456153869629	-18.0567626953125	-5.9152364730835	0.000293855206109583	0.000293855206109583	-0.0123684434220195	0.00126787810586393
1868	109.456153869629	-18.7061100006104	-6.23991060256958	-0.000355493422830477	-0.000680167751852423	-0.00814767740666866	0.000618529506027699
1869	110.105499267578	-18.3814373016357	-5.9152364730835	0.00581331877037883	0.00483929552137852	-0.00522560812532902	-0.00555028254166245
1870	110.754852294922	-18.3814373016357	-5.85030126571655	0.00321592413820326	0.0116574559360743	-0.00749832857400179	-0.00327756232582033
1871	107.508110046387	-17.7320880889893	-5.72043180465698	0.000293855206109583	-0.000355493422830477	-0.00912170019000769	0.0022419011220336
1872	107.508110046387	-17.407413482666	-5.85030126571655	-0.00230353930965066	-0.0149658378213644	-0.00100484199356288	-0.00457625929266214
1873	108.806800842285	-18.3814373016357	-5.9152364730835	0.0246444288641214	-0.0198359526693821	0.01847561635077	-0.0227580219507217
1874	107.508110046387	-17.407413482666	-6.11004114151001	0.0136055024340749	-0.0100957229733467	0.0194496400654316	-0.0136671401560307
1875	107.508110046387	-17.407413482666	-6.04510593414307	0.0100340843200684	-0.0162645354866982	0.0116574559360743	-0.0107450718060136
1876	108.806800842285	-18.0567626953125	-5.72043180465698	0.00711201597005129	-0.00619963090866804	0.00256657530553639	-0.00652430532500148
1877	110.105499267578	-18.7061100006104	-6.11004114151001	0.00613799272105098	-0.00717365415766835	-0.00165419070981443	-0.00327756232582033
1878	108.806800842285	-18.7061100006104	-6.11004114151001	0.00581331877037883	0.00126787810586393	0.000293855206109583	-0.00295288790948689
1879	108.806800842285	-17.7320880889893	-6.04510593414307	0.0272418223321438	-0.000355493422830477	0.000943203864153475	-0.00425158534198999
1880	108.157455444336	-17.407413482666	-5.98017120361328	-0.0117190945893526	-0.00295288790948689	-0.00522560812532902	0.000293855206109583
1881	109.456153869629	-18.7061100006104	-6.11004114151001	-0.00360223650932312	0.00191722682211548	-0.00587495695799589	0.00191722682211548
1882	108.806800842285	-18.3814373016357	-5.78536653518677	-0.0104203969240189	0.00548864435404539	-0.0123684434220195	0.00451462110504508
1883	107.508110046387	-17.7320880889893	-5.72043180465698	-0.0146411629393697	0.0223717093467712	-0.0292515084147453	0.0175015944987535
1884	109.456153869629	-19.0307846069336	-5.52562713623047	-0.00587495695799589	0.0155535480007529	-0.0211346503347158	0.000293855206109583
1885	108.157455444336	-18.3814373016357	-5.6554970741272	-0.00327756232582033	0.00906006153672934	-0.0156151866540313	0.00581331877037883
1886	108.157455444336	-18.7061100006104	-5.46069240570068	-0.00977104809135199	-0.00360223650932312	-0.00165419070981443	0.00321592413820326
1887	108.157455444336	-20.0048084259033	-5.59056186676025	-3.08191010844894e-05	-0.00522560812532902	0.00256657530553639	0.00516396993771195
1888	110.105499267578	-19.6801338195801	-5.72043180465698	-0.00749832857400179	-0.00717365415766835	0.00418994715437293	0.00451462110504508
1889	108.806800842285	-20.0048084259033	-5.52562713623047	0.013930176384747	0.00191722682211548	0.00354059832170606	-0.00587495695799589
1890	108.157455444336	-19.0307846069336	-5.59056186676025	0.00548864435404539	-0.000680167751852423	0.00938473641872406	0.000293855206109583
1891	108.157455444336	-17.407413482666	-5.9152364730835	0.00808603875339031	-0.00230353930965066	0.00646266713738441	0.00289124972186983
1892	108.157455444336	-17.7320880889893	-5.46069240570068	0.00354059832170606	-0.0273034609854221	0.0188002903014421	-0.0100957229733467
1893	108.157455444336	-17.407413482666	-6.30484533309937	0.0194496400654316	-0.0227580219507217	0.0210730116814375	-0.0156151866540313
1894	110.754852294922	-18.3814373016357	-5.72043180465698	0.0178262684494257	-0.0100957229733467	0.0210730116814375	-0.017887907102704
1895	108.806800842285	-17.407413482666	-5.85030126571655	0.0171769186854362	-0.0120437685400248	0.0158782228827477	-0.0100957229733467
1896	107.508110046387	-17.407413482666	-5.78536653518677	0.00873538758605719	-0.00555028254166245	0.00386527273803949	-0.000680167751852423
1897	107.508110046387	-17.0827388763428	-5.72043180465698	-0.00295288790948689	0.00321592413820326	-0.00360223650932312	-0.00360223650932312
1898	107.508110046387	-17.7320880889893	-5.26588773727417	0.00808603875339031	0.00483929552137852	-0.00392691092565656	-0.00425158534198999
1899	106.858757019043	-16.7580642700195	-5.52562713623047	-0.000680167751852423	0.0022419011220336	0.00289124972186983	-0.00782300252467394
1900	106.858757019043	-17.407413482666	-6.36978054046631	0.00159255252219737	0.00938473641872406	-0.00587495695799589	-0.00652430532500148
1901	108.806800842285	-17.0827388763428	-6.43471527099609	-0.00457625929266214	0.00613799272105098	0.00191722682211548	-0.00100484199356288
1902	105.56005859375	-18.0567626953125	-5.46069240570068	-0.0133424662053585	0.00970941036939621	-0.0191866029053926	0.00776136433705688
1903	105.56005859375	-16.7580642700195	-5.72043180465698	-0.0175632312893867	0.0230210572481155	-0.0204853005707264	0.0269171483814716
1904	106.858757019043	-17.7320880889893	-5.3957576751709	-0.0133424662053585	0.0278911720961332	-0.0133424662053585	-0.00100484199356288
1905	104.910713195801	-17.0827388763428	-5.9152364730835	-0.00652430532500148	0.0233457311987877	-0.0107450718060136	0.00906006153672934
1906	106.209411621094	-18.0567626953125	-5.52562713623047	-0.0126931173726916	0.01100810803473	-0.00652430532500148	0.00126787810586393
1907	108.806800842285	-17.7320880889893	-5.72043180465698	-0.0110697457566857	-0.00100484199356288	-0.00879702530801296	-0.00197886489331722
1908	107.508110046387	-18.0567626953125	-5.52562713623047	-0.0117190945893526	0.00191722682211548	-0.00197886489331722	0.000293855206109583
1909	109.456153869629	-18.3814373016357	-5.59056186676025	0.000943203864153475	0.0103587592020631	0.0113327819854021	-0.0123684434220195
1910	109.456153869629	-18.0567626953125	-5.52562713623047	0.00743668992072344	0.00646266713738441	0.000618529506027699	-0.00425158534198999
1911	108.806800842285	-17.0827388763428	-5.20095300674438	0.00711201597005129	-0.00100484199356288	0.00841071270406246	0.00321592413820326
1912	106.858757019043	-17.0827388763428	-5.20095300674438	0.00906006153672934	-0.0130177913233638	0.00256657530553639	-0.00879702530801296
1913	108.806800842285	-17.407413482666	-5.9152364730835	0.0168522447347641	-0.0146411629393697	0.0226963832974434	-0.0130177913233638
1914	108.806800842285	-17.407413482666	-5.59056186676025	0.0226963832974434	-0.0159398596733809	0.0191249661147594	-0.0113944197073579
1915	106.858757019043	-16.7580642700195	-5.78536653518677	0.011982130818069	0.000618529506027699	0.0100340843200684	-0.00912170019000769
1916	108.157455444336	-16.4333896636963	-5.78536653518677	0.00418994715437293	-0.00425158534198999	-0.00197886489331722	-0.00392691092565656
1917	108.157455444336	-17.7320880889893	-5.26588773727417	0.00354059832170606	-0.00100484199356288	-0.0100957229733467	0.00159255252219737
1918	108.806800842285	-17.407413482666	-5.59056186676025	0.00451462110504508	-0.00749832857400179	-0.00814767740666866	0.00970941036939621
1919	106.858757019043	-17.0827388763428	-5.85030126571655	0.0123068047687411	0.00354059832170606	0.00386527273803949	-0.00327756232582033
1920	107.508110046387	-16.7580642700195	-5.98017120361328	-0.0149658378213644	0.000293855206109583	-0.0026282137259841	0.000618529506027699
1921	106.858757019043	-16.7580642700195	-5.98017120361328	-0.00457625929266214	0.000618529506027699	-0.00782300252467394	0.0100340843200684
1922	110.105499267578	-18.3814373016357	-5.72043180465698	-0.0120437685400248	0.00938473641872406	-0.0188619289547205	-0.00587495695799589
1923	107.508110046387	-17.0827388763428	-5.3957576751709	-0.0123684434220195	0.0243197549134493	-0.0273034609854221	0.0233457311987877
1924	108.806800842285	-17.7320880889893	-5.46069240570068	0.00386527273803949	0.0226963832974434	-0.0152905117720366	0.0149041991680861
1925	108.157455444336	-17.0827388763428	-5.59056186676025	0.00159255252219737	0.0155535480007529	-0.0195112787187099	0.0149041991680861
1926	110.105499267578	-18.3814373016357	-5.6554970741272	-0.00100484199356288	0.00483929552137852	-0.00165419070981443	0.00776136433705688
1927	108.806800842285	-17.7320880889893	-5.6554970741272	-0.00327756232582033	0.00354059832170606	-0.00782300252467394	-0.0026282137259841
1928	108.806800842285	-18.0567626953125	-5.59056186676025	-0.00490093370899558	0.000943203864153475	0.000618529506027699	0.00289124972186983
1929	110.754852294922	-17.7320880889893	-5.33082246780396	0.00451462110504508	0.00289124972186983	0.00354059832170606	-0.0026282137259841
1930	110.105499267578	-18.7061100006104	-5.13601779937744	0.013930176384747	0.00418994715437293	-0.00652430532500148	0.00126787810586393
1931	107.508110046387	-18.0567626953125	-5.98017120361328	0.00354059832170606	-0.00522560812532902	0.00613799272105098	-3.08191010844894e-05
1932	109.456153869629	-19.6801338195801	-5.98017120361328	0.0178262684494257	-0.0247060675173998	0.00873538758605719	-0.0110697457566857
1933	107.508110046387	-17.407413482666	-6.23991060256958	0.01100810803473	-0.0253554154187441	0.0162028968334198	-0.0188619289547205
1934	108.806800842285	-19.0307846069336	-6.17497587203979	0.0181509424000978	-0.0182125810533762	0.0171769186854362	-0.0159398596733809
1935	108.806800842285	-17.7320880889893	-5.98017120361328	0.0152288740500808	-0.0198359526693821	0.00289124972186983	-0.0130177913233638
1936	108.157455444336	-19.0307846069336	-5.20095300674438	0.0178262684494257	-0.0113944197073579	0.00516396993771195	-0.00100484199356288
1937	109.456153869629	-19.0307846069336	-5.52562713623047	0.00581331877037883	-0.00490093370899558	-0.00522560812532902	-0.00360223650932312
1938	109.456153869629	-18.7061100006104	-5.98017120361328	0.000293855206109583	-0.00555028254166245	-0.00684897974133492	0.00776136433705688
1939	108.806800842285	-18.3814373016357	-5.6554970741272	0.0113327819854021	0.000618529506027699	0.00613799272105098	-0.0123684434220195
1940	107.508110046387	-18.3814373016357	-6.04510593414307	0.00906006153672934	0.00873538758605719	-0.00230353930965066	-0.00392691092565656
1941	108.157455444336	-17.0827388763428	-6.17497587203979	0.00289124972186983	0.00418994715437293	0.000943203864153475	-0.0026282137259841
1942	110.105499267578	-17.7320880889893	-5.85030126571655	-0.0152905117720366	0.00841071270406246	-0.0146411629393697	0.0103587592020631
1943	110.105499267578	-18.0567626953125	-5.26588773727417	-0.0185372550040483	0.0252937767654657	-0.0292515084147453	0.011982130818069
1944	108.157455444336	-16.7580642700195	-5.78536653518677	0.00613799272105098	0.0223717093467712	-0.0130177913233638	0.025618452578783
1945	107.508110046387	-17.0827388763428	-6.17497587203979	0.00191722682211548	0.0149041991680861	-0.0201606266200542	0.0100340843200684
1946	109.456153869629	-17.407413482666	-6.11004114151001	-0.0100957229733467	0.00743668992072344	0.000943203864153475	0.00418994715437293
1947	109.456153869629	-18.0567626953125	-5.52562713623047	-0.00782300252467394	-0.00457625929266214	-0.00587495695799589	-0.000355493422830477
1948	108.157455444336	-16.4333896636963	-6.11004114151001	-0.000680167751852423	0.00256657530553639	0.000618529506027699	0.00483929552137852
1949	106.858757019043	-17.407413482666	-5.85030126571655	0.000618529506027699	0.012956153601408	-0.00295288790948689	0.00711201597005129
1950	107.508110046387	-17.0827388763428	-6.04510593414307	0.00256657530553639	0.00678734155371785	-0.00100484199356288	-0.00490093370899558
1951	105.56005859375	-18.0567626953125	-5.52562713623047	-0.00522560812532902	0.00289124972186983	-0.00165419070981443	0.00451462110504508
1952	106.858757019043	-17.7320880889893	-5.59056186676025	0.00126787810586393	-0.0204853005707264	0.0100340843200684	-0.00749832857400179
1953	105.56005859375	-17.7320880889893	-5.3957576751709	0.0022419011220336	-0.0276281367987394	0.0230210572481155	-0.0172385573387146
1954	105.56005859375	-17.0827388763428	-5.78536653518677	0.00776136433705688	-0.0159398596733809	0.0207483377307653	-0.0139918150380254
1955	105.56005859375	-17.0827388763428	-5.3957576751709	0.0103587592020631	-0.0143164889886975	0.0207483377307653	-0.0133424662053585
1956	108.157455444336	-18.0567626953125	-5.46069240570068	-0.00392691092565656	-0.0230826959013939	-0.00587495695799589	-3.08191010844894e-05
1957	107.508110046387	-17.7320880889893	-6.11004114151001	0.00126787810586393	-0.0026282137259841	-0.00977104809135199	-0.000680167751852423
1958	110.105499267578	-17.7320880889893	-5.59056186676025	0.0116574559360743	-0.00555028254166245	-0.0026282137259841	-0.00230353930965066
1959	109.456153869629	-18.0567626953125	-6.11004114151001	-0.0104203969240189	0.0132808275520802	0.00289124972186983	-0.00684897974133492
1960	109.456153869629	-17.7320880889893	-5.98017120361328	-0.00165419070981443	0.00126787810586393	0.00289124972186983	-0.00230353930965066
1961	107.508110046387	-16.4333896636963	-6.04510593414307	-0.00360223650932312	0.00159255252219737	-0.0100957229733467	0.00451462110504508
1962	110.754852294922	-18.0567626953125	-5.26588773727417	-0.0146411629393697	0.0171769186854362	-0.021459324285388	-0.00230353930965066
1963	109.456153869629	-17.0827388763428	-5.72043180465698	-0.0159398596733809	0.0236704051494598	-0.0243813935667276	0.0272418223321438
1964	108.157455444336	-16.7580642700195	-5.98017120361328	0.00289124972186983	0.0236704051494598	-0.0237320438027382	0.00418994715437293
1965	108.806800842285	-17.0827388763428	-5.9152364730835	0.000943203864153475	0.0207483377307653	-0.0104203969240189	0.0022419011220336
1966	108.806800842285	-17.7320880889893	-5.6554970741272	-0.00360223650932312	0.00126787810586393	-0.0130177913233638	0.00516396993771195
1967	108.157455444336	-16.7580642700195	-5.98017120361328	-0.00490093370899558	0.00321592413820326	-0.00100484199356288	-0.00230353930965066
1968	108.806800842285	-16.7580642700195	-5.72043180465698	0.000293855206109583	0.00451462110504508	-0.00619963090866804	-0.00814767740666866
1969	107.508110046387	-16.7580642700195	-6.04510593414307	0.0181509424000978	0.00776136433705688	0.0103587592020631	-0.0172385573387146
1970	108.806800842285	-17.7320880889893	-6.04510593414307	0.00256657530553639	0.00646266713738441	0.00159255252219737	-0.00652430532500148
1971	109.456153869629	-17.7320880889893	-5.98017120361328	-0.00197886489331722	-0.00619963090866804	0.000293855206109583	-0.00782300252467394
1972	108.806800842285	-17.7320880889893	-5.6554970741272	0.0116574559360743	-0.0152905117720366	0.00581331877037883	-0.0126931173726916
1973	110.105499267578	-18.3814373016357	-5.59056186676025	0.0145795252174139	-0.0243813935667276	0.0223717093467712	-0.0169138833880424
1974	107.508110046387	-16.7580642700195	-5.52562713623047	0.011982130818069	-0.00652430532500148	0.0278911720961332	-0.0149658378213644
1975	108.806800842285	-17.407413482666	-5.3957576751709	0.013930176384747	-0.00814767740666866	0.0126314787194133	-0.0136671401560307
1976	108.806800842285	-18.3814373016357	-5.6554970741272	0.00386527273803949	-0.000355493422830477	0.00516396993771195	-0.00490093370899558
1977	110.754852294922	-18.3814373016357	-5.85030126571655	0.00321592413820326	-0.000680167751852423	0.000943203864153475	-0.00619963090866804
1978	108.806800842285	-17.7320880889893	-5.9152364730835	0.0106834331527352	0.00548864435404539	-0.00587495695799589	0.00548864435404539
1979	109.456153869629	-18.3814373016357	-5.26588773727417	0.06393001973629	0.00906006153672934	-0.00100484199356288	-0.00100484199356288
1980	108.806800842285	-18.0567626953125	-5.26588773727417	0.110683120787144	0.00483929552137852	-3.08191010844894e-05	-0.00197886489331722
1981	108.157455444336	-19.0307846069336	-5.3957576751709	-0.0224333461374044	-0.00165419070981443	-0.00879702530801296	0.000943203864153475
1982	109.456153869629	-18.7061100006104	-6.36978054046631	-0.00295288790948689	0.00841071270406246	-0.0208099745213985	0.00711201597005129
1983	109.456153869629	-19.6801338195801	-6.11004114151001	-0.0201606266200542	0.0207483377307653	-0.0240567177534103	0.025618452578783
1984	107.508110046387	-18.0567626953125	-6.43471527099609	-3.08191010844894e-05	0.0197743140161037	-0.0139918150380254	0.00841071270406246
1985	109.456153869629	-19.6801338195801	-6.04510593414307	0.00126787810586393	0.00613799272105098	-0.0146411629393697	0.00970941036939621
1986	109.456153869629	-19.3554592132568	-6.30484533309937	0.00808603875339031	0.000618529506027699	-0.00522560812532902	0.00678734155371785
1987	107.508110046387	-18.0567626953125	-5.9152364730835	-0.0107450718060136	-0.00165419070981443	0.0100340843200684	-0.00295288790948689
1988	106.858757019043	-18.0567626953125	-5.59056186676025	-0.0026282137259841	-0.00295288790948689	-0.00522560812532902	0.00321592413820326
1989	106.858757019043	-17.7320880889893	-5.98017120361328	0.0022419011220336	0.00906006153672934	0.00711201597005129	0.00191722682211548
1990	108.806800842285	-17.407413482666	-5.85030126571655	0.01100810803473	0.00841071270406246	0.000943203864153475	-0.00100484199356288
1991	109.456153869629	-18.0567626953125	-5.59056186676025	0.0022419011220336	-0.00717365415766835	0.0136055024340749	0.00354059832170606
1992	110.105499267578	-17.7320880889893	-5.78536653518677	0.00873538758605719	-0.00814767740666866	0.00256657530553639	-0.00912170019000769
1993	108.806800842285	-18.3814373016357	-5.85030126571655	0.01100810803473	-0.0240567177534103	0.0252937767654657	-0.0172385573387146
1994	107.508110046387	-17.407413482666	-5.85030126571655	0.0145795252174139	-0.00782300252467394	0.0158782228827477	-0.0139918150380254
1995	109.456153869629	-18.3814373016357	-6.17497587203979	0.00581331877037883	-0.00490093370899558	0.00678734155371785	-0.0123684434220195
1996	110.105499267578	-18.3814373016357	-6.11004114151001	0.000293855206109583	-0.00457625929266214	-0.00295288790948689	0.00516396993771195
1997	106.209411621094	-16.7580642700195	-5.85030126571655	-0.00230353930965066	-0.00197886489331722	0.00354059832170606	-0.00165419070981443
1998	106.209411621094	-17.7320880889893	-5.78536653518677	0.00191722682211548	0.00126787810586393	-0.0026282137259841	0.00418994715437293
1999	106.209411621094	-17.407413482666	-5.59056186676025	-0.00100484199356288	0.00970941036939621	0.00289124972186983	-0.00684897974133492
2000	106.209411621094	-18.3814373016357	-5.13601779937744	-0.000355493422830477	0.00808603875339031	-0.00360223650932312	0.00191722682211548
[truncated: 6,740 more rows]
