# Supplementary material for: Precise instruction and consideration of the vertical and horizontal force component increases validity and reliability of the 90:20 Isometric Posterior Chain Test
Source: PLoS One. 2024 Oct 28;19(10):e0312843. doi: 10.1371/journal.pone.0312843 (PMC11515970; doi:10.1371/journal.pone.0312843)
Supplement: S1 File — (ZIP) [file pone.0312843.s001.zip › S1_Raw_Data/M1_P07_v_1.csv]

1	107.931480407715	-18.7061100006104	-5.46069240570068	0.0230210572481155	-0.000680167751852423	0.00354059832170606	-0.00165419070981443
2	107.931480407715	-18.3814373016357	-5.72043180465698	0.0165275707840919	0.00354059832170606	-0.00555028254166245	-0.00165419070981443
3	107.931480407715	-18.0567626953125	-6.04510593414307	0.0213976856321096	-0.0169138833880424	0.01100810803473	-0.00684897974133492
4	107.931480407715	-18.0567626953125	-5.9152364730835	0.0142548503354192	-0.0221086721867323	0.0171769186854362	-0.0136671401560307
5	108.580833435059	-18.3814373016357	-6.04510593414307	0.011982130818069	-0.0123684434220195	0.0113327819854021	-0.00360223650932312
6	107.282135009766	-17.0827388763428	-5.98017120361328	0.0152288740500808	-0.0165892094373703	0.0197743140161037	-0.00425158534198999
7	107.282135009766	-17.407413482666	-5.6554970741272	0.00678734155371785	-0.0107450718060136	0.011982130818069	0.00289124972186983
8	107.282135009766	-17.0827388763428	-5.46069240570068	0.0113327819854021	0.0103587592020631	0.0197743140161037	-0.00100484199356288
9	106.632781982422	-17.407413482666	-5.72043180465698	0.00191722682211548	-0.00392691092565656	0.0158782228827477	0.00191722682211548
10	106.632781982422	-17.0827388763428	-5.9152364730835	-0.00457625929266214	0.00191722682211548	0.00483929552137852	-0.00132951640989631
11	107.282135009766	-17.7320880889893	-5.72043180465698	0.00873538758605719	0.00256657530553639	-0.00977104809135199	0.00613799272105098
12	105.983436584473	-16.7580642700195	-5.78536653518677	0.00321592413820326	0.00808603875339031	-0.00360223650932312	0.00321592413820326
13	105.334083557129	-17.7320880889893	-5.6554970741272	-0.000680167751852423	0.0181509424000978	-0.0191866029053926	0.0116574559360743
14	107.282135009766	-18.7061100006104	-4.94121360778809	-0.00295288790948689	0.013930176384747	-0.0217839982360601	0.0158782228827477
15	104.68473815918	-18.0567626953125	-5.78536653518677	-0.00749832857400179	0.00970941036939621	-0.0237320438027382	0.0158782228827477
16	107.931480407715	-19.6801338195801	-5.78536653518677	-0.00360223650932312	0.0100340843200684	-0.0273034609854221	0.0200989879667759
17	107.931480407715	-19.0307846069336	-5.52562713623047	0.00126787810586393	0.00808603875339031	-0.0113944197073579	-3.08191010844894e-05
18	107.282135009766	-17.7320880889893	-5.59056186676025	-0.000355493422830477	0.00743668992072344	-0.00619963090866804	0.00159255252219737
19	106.632781982422	-16.7580642700195	-5.52562713623047	-0.00879702530801296	0.00191722682211548	-0.00490093370899558	-0.00295288790948689
20	107.282135009766	-17.0827388763428	-5.33082246780396	-0.00132951640989631	0.00191722682211548	-0.0208099745213985	-3.08191010844894e-05
21	108.580833435059	-17.0827388763428	-5.46069240570068	0.00711201597005129	0.00483929552137852	0.00451462110504508	-0.00652430532500148
22	107.931480407715	-17.7320880889893	-5.72043180465698	0.0116574559360743	-0.00197886489331722	-0.00457625929266214	0.00418994715437293
23	106.632781982422	-17.0827388763428	-5.9152364730835	0.0181509424000978	-0.0159398596733809	0.00776136433705688	-0.0146411629393697
24	106.632781982422	-17.407413482666	-6.04510593414307	0.0181509424000978	-0.0263294391334057	0.00906006153672934	-0.0136671401560307
25	107.282135009766	-17.0827388763428	-6.17497587203979	0.00354059832170606	-0.0204853005707264	0.0103587592020631	-0.00814767740666866
26	104.68473815918	-16.7580642700195	-5.59056186676025	0.0155535480007529	-0.00912170019000769	0.00743668992072344	-0.00100484199356288
27	104.03539276123	-16.7580642700195	-5.59056186676025	0.0178262684494257	-0.00619963090866804	-0.000355493422830477	0.00289124972186983
28	104.03539276123	-17.407413482666	-5.6554970741272	0.00191722682211548	0.0022419011220336	-0.000355493422830477	0.00646266713738441
29	104.03539276123	-17.0827388763428	-5.6554970741272	-0.00912170019000769	-0.00522560812532902	-0.00555028254166245	-0.0123684434220195
30	105.334083557129	-17.0827388763428	-5.72043180465698	0.00256657530553639	-0.00425158534198999	-0.0146411629393697	0.00581331877037883
31	105.983436584473	-16.1087169647217	-5.72043180465698	0.00841071270406246	0.000943203864153475	-0.00522560812532902	0.00711201597005129
32	105.334083557129	-16.7580642700195	-5.52562713623047	-0.00360223650932312	0.0165275707840919	-0.00327756232582033	-0.000355493422830477
33	107.282135009766	-16.4333896636963	-5.85030126571655	-0.00587495695799589	0.0210730116814375	-0.0240567177534103	0.00646266713738441
34	107.282135009766	-17.0827388763428	-5.85030126571655	-0.00782300252467394	0.0275664981454611	-0.0347709693014622	0.0226963832974434
35	106.632781982422	-16.1087169647217	-5.98017120361328	-0.0139918150380254	0.0278911720961332	-0.0331475995481014	0.0223717093467712
36	107.282135009766	-17.0827388763428	-5.78536653518677	-0.00944637414067984	0.0168522447347641	-0.0250307414680719	0.0165275707840919
37	107.282135009766	-17.407413482666	-5.78536653518677	-0.00360223650932312	0.0145795252174139	-0.0104203969240189	0.0246444288641214
38	105.334083557129	-16.1087169647217	-6.23991060256958	-0.00587495695799589	0.013930176384747	-0.00684897974133492	-0.00652430532500148
39	105.334083557129	-16.7580642700195	-6.56458520889282	-0.00457625929266214	0.00873538758605719	-0.0110697457566857	0.00321592413820326
40	106.632781982422	-16.1087169647217	-6.11004114151001	-0.00555028254166245	0.00321592413820326	-0.00230353930965066	0.0200989879667759
41	106.632781982422	-17.0827388763428	-5.9152364730835	0.00516396993771195	0.00581331877037883	-0.00165419070981443	-0.00555028254166245
42	107.931480407715	-17.7320880889893	-5.6554970741272	0.00516396993771195	0.0113327819854021	0.01100810803473	0.00191722682211548
43	105.983436584473	-15.7840414047241	-5.6554970741272	0.0145795252174139	-0.0110697457566857	0.0246444288641214	-0.0120437685400248
44	108.580833435059	-17.0827388763428	-5.13601779937744	0.013930176384747	-0.0250307414680719	0.0200989879667759	-0.0208099745213985
45	105.983436584473	-16.4333896636963	-5.98017120361328	0.00646266713738441	-0.0237320438027382	0.0165275707840919	-0.00197886489331722
46	107.282135009766	-16.1087169647217	-5.9152364730835	0.0233457311987877	-0.00879702530801296	0.011982130818069	-0.0133424662053585
47	106.632781982422	-17.7320880889893	-5.6554970741272	0.0197743140161037	-0.00165419070981443	0.00126787810586393	-0.00684897974133492
48	108.580833435059	-18.0567626953125	-5.6554970741272	0.0158782228827477	-0.00490093370899558	0.00581331877037883	-0.00327756232582033
49	107.931480407715	-17.7320880889893	-5.98017120361328	0.0022419011220336	-0.00912170019000769	0.00548864435404539	-0.00360223650932312
50	105.983436584473	-18.0567626953125	-5.20095300674438	0.00159255252219737	-0.0143164889886975	-0.00230353930965066	-0.000355493422830477
51	105.983436584473	-16.7580642700195	-5.85030126571655	-0.00392691092565656	-0.00230353930965066	0.00678734155371785	-0.0104203969240189
52	106.632781982422	-17.0827388763428	-6.04510593414307	0.0142548503354192	0.00776136433705688	0.00191722682211548	-0.0104203969240189
53	105.983436584473	-16.4333896636963	-5.9152364730835	-0.00490093370899558	0.0220470335334539	-0.0243813935667276	-0.00132951640989631
54	107.931480407715	-17.0827388763428	-5.72043180465698	-0.0133424662053585	0.0249691028147936	-0.0217839982360601	-0.000680167751852423
55	105.983436584473	-16.4333896636963	-5.78536653518677	-0.0120437685400248	0.0171769186854362	-0.0146411629393697	0.0022419011220336
56	106.632781982422	-17.0827388763428	-5.20095300674438	-0.0146411629393697	0.013930176384747	-0.0175632312893867	0.00126787810586393
57	105.334083557129	-16.1087169647217	-5.78536653518677	-0.0107450718060136	0.0100340843200684	0.00126787810586393	0.000293855206109583
58	104.68473815918	-15.7840414047241	-5.98017120361328	-0.0156151866540313	0.0158782228827477	0.00678734155371785	-0.00944637414067984
59	105.334083557129	-16.4333896636963	-5.85030126571655	-0.0133424662053585	0.00906006153672934	-0.00392691092565656	-0.0026282137259841
60	103.386039733887	-15.7840414047241	-5.85030126571655	-0.0204853005707264	0.000293855206109583	-0.00230353930965066	0.00581331877037883
61	104.03539276123	-15.7840414047241	-5.85030126571655	-0.0107450718060136	0.00126787810586393	0.00126787810586393	-0.000680167751852423
62	103.386039733887	-15.7840414047241	-5.20095300674438	0.00386527273803949	-0.00555028254166245	0.00451462110504508	-0.00782300252467394
63	105.983436584473	-16.4333896636963	-5.59056186676025	0.00483929552137852	-0.023407369852066	0.00906006153672934	-0.0188619289547205
64	104.68473815918	-16.4333896636963	-5.72043180465698	0.00289124972186983	-0.0237320438027382	0.0252937767654657	-0.0299008563160896
65	107.282135009766	-17.0827388763428	-5.72043180465698	0.012956153601408	-0.0156151866540313	0.0171769186854362	-0.0130177913233638
66	106.632781982422	-16.1087169647217	-5.59056186676025	0.00581331877037883	-0.00847235135734081	0.0197743140161037	-0.00977104809135199
67	105.334083557129	-15.4593677520752	-5.46069240570068	0.0191249661147594	-3.08191010844894e-05	0.0217223595827818	-0.0117190945893526
68	106.632781982422	-15.7840414047241	-5.52562713623047	0.0136055024340749	-0.00522560812532902	0.0136055024340749	-0.00652430532500148
69	105.983436584473	-16.1087169647217	-5.59056186676025	0.000618529506027699	-0.00782300252467394	0.0162028968334198	-0.00295288790948689
70	107.282135009766	-16.7580642700195	-5.85030126571655	0.0022419011220336	-0.00360223650932312	-0.00587495695799589	0.00256657530553639
71	107.931480407715	-17.407413482666	-5.9152364730835	0.00418994715437293	-0.00457625929266214	-0.0026282137259841	0.00354059832170606
72	108.580833435059	-17.0827388763428	-5.72043180465698	-0.00587495695799589	0.0132808275520802	-0.00555028254166245	-0.00165419070981443
73	105.983436584473	-16.4333896636963	-5.78536653518677	-0.00425158534198999	0.0324366129934788	-0.0208099745213985	0.00808603875339031
74	106.632781982422	-16.4333896636963	-5.98017120361328	-0.0162645354866982	0.0317872650921345	-0.0311995539814234	0.011982130818069
75	107.931480407715	-16.4333896636963	-5.46069240570068	-0.0146411629393697	0.0223717093467712	-0.028926832601428	0.01847561635077
76	105.334083557129	-15.7840414047241	-5.9152364730835	-0.0113944197073579	0.0194496400654316	-0.0227580219507217	0.00711201597005129
77	105.983436584473	-15.7840414047241	-5.9152364730835	-0.0136671401560307	0.0106834331527352	-0.00912170019000769	-0.00165419070981443
78	107.282135009766	-17.0827388763428	-5.52562713623047	-0.00814767740666866	0.0152288740500808	-0.00652430532500148	0.00646266713738441
79	107.931480407715	-17.7320880889893	-5.59056186676025	-0.00717365415766835	0.00256657530553639	-0.00684897974133492	-0.000355493422830477
80	107.931480407715	-17.7320880889893	-5.3957576751709	-0.00230353930965066	-0.00100484199356288	-0.00360223650932312	0.0116574559360743
81	108.580833435059	-17.7320880889893	-5.26588773727417	0.0022419011220336	-0.000680167751852423	-0.00197886489331722	0.0158782228827477
82	105.983436584473	-17.0827388763428	-5.78536653518677	0.0100340843200684	-0.00327756232582033	0.00678734155371785	0.000293855206109583
83	107.931480407715	-17.407413482666	-5.9152364730835	0.0113327819854021	-0.0263294391334057	0.00776136433705688	0.00548864435404539
84	108.580833435059	-18.3814373016357	-5.59056186676025	0.0152288740500808	-0.0373683646321297	0.0324366129934788	-0.0133424662053585
85	107.282135009766	-16.7580642700195	-5.72043180465698	0.0126314787194133	-0.0273034609854221	0.0113327819854021	-0.000355493422830477
86	105.983436584473	-16.1087169647217	-5.78536653518677	0.013930176384747	-0.0224333461374044	0.0162028968334198	0.00841071270406246
87	106.632781982422	-17.0827388763428	-6.04510593414307	0.0158782228827477	-0.00425158534198999	0.0100340843200684	0.000293855206109583
88	105.334083557129	-15.7840414047241	-5.59056186676025	0.00938473641872406	-0.00782300252467394	-0.000680167751852423	0.00613799272105098
89	105.983436584473	-15.7840414047241	-5.9152364730835	0.00386527273803949	-0.00132951640989631	-0.0146411629393697	0.00743668992072344
90	107.282135009766	-16.4333896636963	-6.04510593414307	-0.00652430532500148	-0.0026282137259841	-0.00425158534198999	0.00354059832170606
91	107.282135009766	-17.0827388763428	-5.52562713623047	0.00451462110504508	-0.000680167751852423	-0.0110697457566857	0.00289124972186983
92	105.334083557129	-17.407413482666	-5.78536653518677	-0.00814767740666866	0.00483929552137852	-0.00132951640989631	0.0113327819854021
93	105.334083557129	-17.0827388763428	-5.33082246780396	-0.0133424662053585	0.0272418223321438	-0.0273034609854221	0.000293855206109583
94	105.334083557129	-16.1087169647217	-5.46069240570068	-0.0120437685400248	0.0217223595827818	-0.0227580219507217	0.0200989879667759
95	105.334083557129	-17.0827388763428	-5.78536653518677	-0.0204853005707264	0.0175015944987535	-0.0217839982360601	0.0178262684494257
96	104.68473815918	-15.7840414047241	-6.11004114151001	-0.0113944197073579	0.0132808275520802	-0.0201606266200542	0.013930176384747
97	105.334083557129	-17.0827388763428	-5.59056186676025	-0.00782300252467394	0.0113327819854021	-0.0130177913233638	0.00418994715437293
98	107.282135009766	-17.407413482666	-5.6554970741272	-0.00944637414067984	0.00938473641872406	-0.0224333461374044	0.00354059832170606
99	106.632781982422	-16.4333896636963	-5.72043180465698	-0.00944637414067984	0.00418994715437293	-0.0136671401560307	-0.00684897974133492
100	107.282135009766	-17.0827388763428	-5.33082246780396	-0.00360223650932312	-0.000355493422830477	-0.0117190945893526	-0.00392691092565656
101	107.931480407715	-16.7580642700195	-5.72043180465698	-0.00327756232582033	-0.00132951640989631	0.00321592413820326	-0.00522560812532902
102	108.580833435059	-17.0827388763428	-5.72043180465698	0.00938473641872406	0.000943203864153475	0.00451462110504508	-0.0110697457566857
103	105.334083557129	-17.0827388763428	-5.72043180465698	0.0194496400654316	-0.0204853005707264	0.0191249661147594	-0.0191866029053926
104	107.282135009766	-16.1087169647217	-5.9152364730835	0.00841071270406246	-0.0227580219507217	0.0269171483814716	-0.0175632312893867
105	105.983436584473	-16.1087169647217	-5.98017120361328	0.00938473641872406	-0.0221086721867323	0.00743668992072344	-0.0211346503347158
106	107.931480407715	-17.407413482666	-5.46069240570068	0.0100340843200684	-0.0149658378213644	0.0171769186854362	-0.00879702530801296
107	109.230178833008	-17.0827388763428	-5.85030126571655	0.0145795252174139	0.00159255252219737	-0.00295288790948689	-0.00782300252467394
108	107.931480407715	-17.0827388763428	-5.98017120361328	0.0142548503354192	-0.000680167751852423	0.00418994715437293	-0.0113944197073579
109	107.931480407715	-17.0827388763428	-5.85030126571655	-0.000355493422830477	-0.00457625929266214	0.00483929552137852	-0.0110697457566857
110	105.983436584473	-15.7840414047241	-6.43471527099609	0.00743668992072344	0.00256657530553639	-0.00327756232582033	-0.00425158534198999
111	107.931480407715	-15.7840414047241	-6.30484533309937	0.0152288740500808	-0.0026282137259841	-0.00490093370899558	-0.00197886489331722
112	105.983436584473	-15.4593677520752	-5.59056186676025	0.00581331877037883	0.00873538758605719	0.00159255252219737	-0.00392691092565656
113	107.931480407715	-16.4333896636963	-5.59056186676025	-0.00782300252467394	0.0252937767654657	-0.0172385573387146	0.00159255252219737
114	105.983436584473	-15.7840414047241	-5.78536653518677	-0.0162645354866982	0.0327612869441509	-0.0217839982360601	0.0126314787194133
115	107.282135009766	-17.407413482666	-5.78536653518677	-0.0191866029053926	0.0194496400654316	-0.0240567177534103	0.00873538758605719
116	106.632781982422	-16.4333896636963	-5.72043180465698	-0.00197886489331722	0.0197743140161037	-0.0130177913233638	0.00321592413820326
117	105.983436584473	-17.407413482666	-5.59056186676025	-0.00360223650932312	0.00354059832170606	-0.000355493422830477	0.00516396993771195
118	109.230178833008	-18.3814373016357	-5.3957576751709	-0.00327756232582033	0.00354059832170606	-0.00392691092565656	-0.00230353930965066
119	108.580833435059	-17.7320880889893	-5.33082246780396	0.000293855206109583	-3.08191010844894e-05	0.00386527273803949	-0.00392691092565656
120	107.931480407715	-17.7320880889893	-5.59056186676025	0.00451462110504508	0.00191722682211548	0.00483929552137852	0.00938473641872406
121	106.632781982422	-16.1087169647217	-5.98017120361328	0.0113327819854021	0.00256657530553639	-0.00327756232582033	-0.00944637414067984
122	107.282135009766	-16.1087169647217	-5.6554970741272	0.00938473641872406	-3.08191010844894e-05	0.00938473641872406	-0.00522560812532902
123	108.580833435059	-16.1087169647217	-6.04510593414307	0.0197743140161037	-0.0143164889886975	0.0155535480007529	-0.0211346503347158
124	107.931480407715	-16.7580642700195	-5.33082246780396	0.00873538758605719	-0.0273034609854221	0.0213976856321096	-0.0152905117720366
125	107.931480407715	-15.7840414047241	-5.33082246780396	-0.000355493422830477	-0.0208099745213985	0.0239950809627771	-0.0117190945893526
126	104.68473815918	-15.7840414047241	-5.85030126571655	0.013930176384747	0.0022419011220336	0.0158782228827477	-0.00912170019000769
127	104.03539276123	-15.7840414047241	-5.6554970741272	0.00711201597005129	-0.00425158534198999	0.00906006153672934	-0.00587495695799589
128	104.68473815918	-16.7580642700195	-5.52562713623047	0.00516396993771195	-0.00295288790948689	0.000943203864153475	-0.00619963090866804
129	105.334083557129	-17.0827388763428	-5.59056186676025	-0.0195112787187099	-0.00619963090866804	-0.0130177913233638	-0.00360223650932312
130	104.68473815918	-15.7840414047241	-5.46069240570068	-0.0240567177534103	-0.000355493422830477	-0.00457625929266214	-0.00652430532500148
131	104.68473815918	-15.4593677520752	-5.72043180465698	0.0132808275520802	-0.00360223650932312	-0.00490093370899558	0.00256657530553639
132	105.334083557129	-15.4593677520752	-6.04510593414307	-0.00619963090866804	0.00451462110504508	0.00354059832170606	0.00516396993771195
133	108.580833435059	-17.0827388763428	-5.52562713623047	-0.00490093370899558	0.0265924744307995	-0.00619963090866804	0.00873538758605719
134	107.282135009766	-16.4333896636963	-5.46069240570068	-0.0139918150380254	0.0308132413774729	0.00159255252219737	0.0210730116814375
135	107.931480407715	-16.7580642700195	-5.85030126571655	-0.017887907102704	0.0168522447347641	-0.0113944197073579	0.0145795252174139
136	106.632781982422	-14.8100185394287	-5.46069240570068	-0.00392691092565656	0.0162028968334198	0.000293855206109583	0.000293855206109583
137	107.282135009766	-16.1087169647217	-5.13601779937744	-3.08191010844894e-05	0.00548864435404539	0.00516396993771195	0.00743668992072344
138	107.282135009766	-16.4333896636963	-5.46069240570068	0.000618529506027699	0.013930176384747	-0.00295288790948689	0.00418994715437293
139	108.580833435059	-16.1087169647217	-5.6554970741272	-0.00912170019000769	-0.00587495695799589	0.00418994715437293	0.00646266713738441
140	108.580833435059	-16.1087169647217	-5.9152364730835	0.0022419011220336	-0.00197886489331722	-0.00522560812532902	0.000943203864153475
141	106.632781982422	-15.4593677520752	-5.98017120361328	-0.00555028254166245	-0.00457625929266214	0.00159255252219737	0.00321592413820326
142	107.282135009766	-16.1087169647217	-5.72043180465698	0.0123068047687411	-0.00457625929266214	0.0132808275520802	-0.00230353930965066
143	109.230178833008	-16.4333896636963	-5.26588773727417	0.0132808275520802	-0.0227580219507217	0.0126314787194133	-0.0104203969240189
144	107.931480407715	-16.7580642700195	-5.59056186676025	0.01847561635077	-0.0276281367987394	0.0226963832974434	-0.0152905117720366
145	107.282135009766	-16.4333896636963	-5.59056186676025	0.011982130818069	-0.0240567177534103	0.0165275707840919	-0.0172385573387146
146	107.931480407715	-15.7840414047241	-5.85030126571655	0.0158782228827477	-0.0182125810533762	0.00808603875339031	-0.00490093370899558
147	106.632781982422	-15.7840414047241	-5.59056186676025	0.0126314787194133	-0.0195112787187099	0.00256657530553639	0.0022419011220336
148	109.230178833008	-17.0827388763428	-5.3957576751709	0.0116574559360743	-0.0159398596733809	0.00256657530553639	-0.00490093370899558
149	107.931480407715	-16.7580642700195	-5.26588773727417	-0.00522560812532902	0.000943203864153475	-0.00392691092565656	-0.00360223650932312
150	107.282135009766	-17.0827388763428	-5.72043180465698	-0.00197886489331722	-0.00684897974133492	-0.00100484199356288	0.00418994715437293
151	106.632781982422	-17.0827388763428	-6.36978054046631	-0.0104203969240189	-0.00977104809135199	-0.00197886489331722	0.000618529506027699
152	105.983436584473	-17.0827388763428	-6.17497587203979	0.00159255252219737	-0.00100484199356288	-0.00230353930965066	0.00581331877037883
153	108.580833435059	-17.7320880889893	-6.30484533309937	-0.00749832857400179	0.0200989879667759	-0.0130177913233638	0.0022419011220336
154	108.580833435059	-17.7320880889893	-5.9152364730835	-0.0224333461374044	0.0181509424000978	-0.0337969474494457	0.011982130818069
155	107.931480407715	-16.1087169647217	-6.43471527099609	-0.0117190945893526	0.0123068047687411	-0.0198359526693821	0.0113327819854021
156	107.282135009766	-15.7840414047241	-6.23991060256958	-0.00814767740666866	0.0191249661147594	-0.017887907102704	-0.00165419070981443
157	109.879524230957	-17.407413482666	-6.23991060256958	-0.00522560812532902	0.0126314787194133	-0.000680167751852423	0.00256657530553639
158	108.580833435059	-16.7580642700195	-6.23991060256958	0.00451462110504508	0.0152288740500808	-0.00165419070981443	-0.0026282137259841
159	109.230178833008	-17.0827388763428	-5.98017120361328	0.000943203864153475	0.00548864435404539	-0.00555028254166245	0.0022419011220336
160	107.931480407715	-16.4333896636963	-5.72043180465698	0.00613799272105098	-0.00132951640989631	-0.00165419070981443	-0.000355493422830477
161	105.983436584473	-16.7580642700195	-5.6554970741272	0.0022419011220336	0.00873538758605719	-0.0117190945893526	0.00321592413820326
162	105.334083557129	-15.134693145752	-6.23991060256958	0.01100810803473	-0.00847235135734081	-0.00619963090866804	-0.00912170019000769
163	105.334083557129	-17.0827388763428	-6.17497587203979	0.0106834331527352	-0.0143164889886975	0.00516396993771195	-0.0139918150380254
164	105.334083557129	-17.407413482666	-6.17497587203979	0.00776136433705688	-0.0230826959013939	0.013930176384747	-0.0208099745213985
165	105.983436584473	-17.0827388763428	-5.59056186676025	0.00451462110504508	-0.0130177913233638	0.0210730116814375	-0.00814767740666866
166	105.334083557129	-16.1087169647217	-5.78536653518677	0.0181509424000978	-0.0136671401560307	0.00678734155371785	-0.00587495695799589
167	106.632781982422	-16.4333896636963	-5.85030126571655	0.0194496400654316	0.00386527273803949	0.0233457311987877	-0.000680167751852423
168	109.879524230957	-17.0827388763428	-5.33082246780396	0.0168522447347641	0.00386527273803949	0.0136055024340749	0.00321592413820326
169	107.282135009766	-16.7580642700195	-5.3957576751709	-0.00100484199356288	-3.08191010844894e-05	0.0113327819854021	-0.00425158534198999
170	108.580833435059	-15.7840414047241	-5.3957576751709	0.0123068047687411	-0.00197886489331722	-0.00587495695799589	-0.0026282137259841
171	107.282135009766	-15.7840414047241	-5.52562713623047	-0.0126931173726916	0.00841071270406246	-0.017887907102704	0.00451462110504508
172	109.230178833008	-16.1087169647217	-5.52562713623047	0.0278911720961332	0.011982130818069	-0.00587495695799589	0.00483929552137852
173	109.230178833008	-15.7840414047241	-5.33082246780396	-0.0156151866540313	0.0285405199974775	-0.0311995539814234	0.00743668992072344
174	109.230178833008	-16.7580642700195	-4.87627840042114	-0.0185372550040483	0.0223717093467712	-0.0415891297161579	0.00321592413820326
175	107.282135009766	-15.4593677520752	-5.72043180465698	-0.00879702530801296	0.0149041991680861	-0.0341216214001179	0.020423661917448
176	108.580833435059	-16.1087169647217	-5.46069240570068	-0.0136671401560307	0.0181509424000978	-0.0266541130840778	0.0103587592020631
177	108.580833435059	-16.7580642700195	-5.59056186676025	-0.0100957229733467	0.00808603875339031	0.00289124972186983	-0.000680167751852423
178	108.580833435059	-16.7580642700195	-5.33082246780396	0.0022419011220336	0.00906006153672934	-0.0126931173726916	0.0106834331527352
179	109.879524230957	-18.0567626953125	-5.46069240570068	-0.00684897974133492	0.00743668992072344	-0.00522560812532902	0.00808603875339031
180	109.230178833008	-17.0827388763428	-5.07108306884766	-0.00360223650932312	-3.08191010844894e-05	-0.00522560812532902	0.00451462110504508
181	108.580833435059	-17.0827388763428	-5.46069240570068	0.00289124972186983	0.00126787810586393	-0.00230353930965066	0.0158782228827477
182	108.580833435059	-16.7580642700195	-5.98017120361328	0.00126787810586393	-0.0146411629393697	-0.00132951640989631	-3.08191010844894e-05
183	109.879524230957	-17.407413482666	-5.78536653518677	0.0158782228827477	-0.0240567177534103	0.0123068047687411	-0.00652430532500148
184	108.580833435059	-17.407413482666	-5.52562713623047	0.0181509424000978	-0.0357449948787689	0.0145795252174139	-0.00555028254166245
185	109.879524230957	-18.7061100006104	-5.78536653518677	0.011982130818069	-0.0357449948787689	0.0142548503354192	-0.00165419070981443
186	107.282135009766	-16.7580642700195	-5.78536653518677	0.0178262684494257	-0.0149658378213644	0.00873538758605719	0.0022419011220336
187	107.931480407715	-18.0567626953125	-5.33082246780396	0.0145795252174139	-0.00295288790948689	0.00776136433705688	-0.00295288790948689
188	108.580833435059	-17.0827388763428	-6.23991060256958	0.00970941036939621	-0.00847235135734081	0.00906006153672934	-0.00977104809135199
189	107.931480407715	-17.0827388763428	-6.04510593414307	0.00776136433705688	-0.0120437685400248	0.00548864435404539	-0.000355493422830477
190	107.931480407715	-16.4333896636963	-5.78536653518677	0.0162028968334198	-0.00165419070981443	0.0158782228827477	-0.00230353930965066
191	107.282135009766	-15.7840414047241	-6.17497587203979	0.00776136433705688	0.00873538758605719	0.00743668992072344	0.0100340843200684
192	107.282135009766	-15.7840414047241	-6.36978054046631	0.00191722682211548	0.011982130818069	0.0126314787194133	-0.00100484199356288
193	108.580833435059	-16.4333896636963	-6.11004114151001	-0.00847235135734081	0.0207483377307653	0.0103587592020631	0.0022419011220336
194	108.580833435059	-17.0827388763428	-5.72043180465698	-0.0165892094373703	0.0226963832974434	0.00808603875339031	0.0175015944987535
195	105.334083557129	-16.1087169647217	-5.9152364730835	-0.0185372550040483	0.0226963832974434	-0.0104203969240189	0.0181509424000978
196	105.983436584473	-16.1087169647217	-5.6554970741272	-0.0104203969240189	0.0178262684494257	-0.0337969474494457	0.0194496400654316
197	106.632781982422	-16.7580642700195	-5.52562713623047	-0.0152905117720366	0.0162028968334198	-0.00912170019000769	0.00386527273803949
198	107.282135009766	-17.0827388763428	-5.46069240570068	-0.0100957229733467	0.00743668992072344	0.00159255252219737	0.00483929552137852
199	107.282135009766	-17.0827388763428	-5.3957576751709	-0.00912170019000769	0.000618529506027699	-0.00814767740666866	0.013930176384747
200	107.931480407715	-17.7320880889893	-5.46069240570068	-0.0146411629393697	0.00256657530553639	-0.00165419070981443	0.00483929552137852
201	107.931480407715	-17.0827388763428	-5.6554970741272	0.0152288740500808	0.00354059832170606	0.000293855206109583	0.0123068047687411
202	107.931480407715	-16.1087169647217	-5.78536653518677	0.0132808275520802	-0.0110697457566857	-0.00197886489331722	0.00126787810586393
203	109.230178833008	-16.7580642700195	-5.6554970741272	0.0220470335334539	-0.0191866029053926	0.0252937767654657	-0.0126931173726916
204	108.580833435059	-17.407413482666	-5.52562713623047	0.01100810803473	-0.0204853005707264	0.0236704051494598	-0.0110697457566857
205	109.230178833008	-17.7320880889893	-5.33082246780396	0.011982130818069	-0.0208099745213985	0.0178262684494257	-0.00619963090866804
206	107.282135009766	-16.1087169647217	-5.46069240570068	0.0217223595827818	-0.0120437685400248	0.00613799272105098	-0.00944637414067984
207	107.282135009766	-16.7580642700195	-5.59056186676025	0.00970941036939621	-0.00749832857400179	0.00938473641872406	-0.00100484199356288
208	107.931480407715	-17.407413482666	-5.59056186676025	0.00256657530553639	-0.00100484199356288	-0.00360223650932312	-0.00977104809135199
209	109.230178833008	-17.407413482666	-5.6554970741272	-0.00100484199356288	-0.00555028254166245	-0.0191866029053926	-0.00392691092565656
210	107.282135009766	-16.4333896636963	-5.52562713623047	0.00548864435404539	-0.00457625929266214	0.000618529506027699	-0.00165419070981443
211	109.230178833008	-16.4333896636963	-5.59056186676025	-0.00847235135734081	0.00191722682211548	-0.0152905117720366	-0.000680167751852423
212	107.282135009766	-15.7840414047241	-5.78536653518677	-0.00230353930965066	0.00711201597005129	-0.00912170019000769	-0.000355493422830477
213	107.931480407715	-16.4333896636963	-5.78536653518677	-0.00619963090866804	0.0246444288641214	-0.0230826959013939	0.00581331877037883
214	109.879524230957	-17.0827388763428	-5.59056186676025	-0.00684897974133492	0.0217223595827818	-0.0315242260694504	0.0136055024340749
215	106.632781982422	-16.1087169647217	-5.46069240570068	-0.0191866029053926	0.025618452578783	-0.0243813935667276	-0.00165419070981443
216	107.282135009766	-16.7580642700195	-5.33082246780396	-0.00555028254166245	0.0175015944987535	-0.0162645354866982	0.000618529506027699
217	108.580833435059	-18.0567626953125	-5.33082246780396	0.00126787810586393	0.00516396993771195	-0.00100484199356288	0.000293855206109583
218	108.580833435059	-18.0567626953125	-5.20095300674438	-0.0026282137259841	0.011982130818069	0.00256657530553639	0.000293855206109583
219	107.931480407715	-18.0567626953125	-5.33082246780396	-0.00749832857400179	0.00711201597005129	0.00516396993771195	-0.000680167751852423
220	109.879524230957	-18.7061100006104	-5.6554970741272	-0.00360223650932312	-0.00295288790948689	-0.00295288790948689	0.00808603875339031
221	107.931480407715	-18.7061100006104	-5.6554970741272	0.00548864435404539	-0.00360223650932312	0.000293855206109583	0.00289124972186983
222	107.931480407715	-18.0567626953125	-5.9152364730835	0.00548864435404539	-0.00165419070981443	0.00289124972186983	0.000943203864153475
223	108.580833435059	-17.7320880889893	-5.52562713623047	0.0243197549134493	-0.0143164889886975	0.0188002903014421	-0.00977104809135199
224	109.879524230957	-17.7320880889893	-5.26588773727417	0.0158782228827477	-0.0282774847000837	0.0171769186854362	-0.0201606266200542
225	107.931480407715	-16.4333896636963	-5.9152364730835	0.0168522447347641	-0.0224333461374044	0.0152288740500808	-0.0110697457566857
226	107.931480407715	-16.1087169647217	-5.78536653518677	0.0188002903014421	-0.0130177913233638	0.00906006153672934	-0.00587495695799589
227	108.580833435059	-16.7580642700195	-6.17497587203979	0.0246444288641214	-0.000355493422830477	0.011982130818069	-0.00392691092565656
228	107.931480407715	-17.0827388763428	-5.98017120361328	0.0136055024340749	0.00321592413820326	-0.00425158534198999	-0.00165419070981443
229	107.931480407715	-16.7580642700195	-5.98017120361328	0.0162028968334198	0.0022419011220336	-0.00425158534198999	-0.00327756232582033
230	105.983436584473	-17.0827388763428	-5.72043180465698	0.00906006153672934	0.00256657530553639	-3.08191010844894e-05	0.00646266713738441
231	106.632781982422	-16.4333896636963	-6.36978054046631	0.00483929552137852	0.000943203864153475	-0.00327756232582033	0.00678734155371785
232	104.68473815918	-16.1087169647217	-6.04510593414307	0.00418994715437293	0.013930176384747	-0.0146411629393697	0.00646266713738441
233	105.334083557129	-15.4593677520752	-5.9152364730835	-0.0204853005707264	0.0314625911414623	-0.0201606266200542	0.00418994715437293
234	106.632781982422	-16.7580642700195	-5.59056186676025	-0.0227580219507217	0.0259431265294552	-0.0276281367987394	0.0194496400654316
235	105.983436584473	-15.7840414047241	-5.72043180465698	-0.0250307414680719	0.00906006153672934	-0.0276281367987394	0.00711201597005129
236	105.334083557129	-17.0827388763428	-5.26588773727417	-0.0191866029053926	0.0113327819854021	-0.0208099745213985	0.0165275707840919
237	108.580833435059	-17.0827388763428	-5.59056186676025	-0.00912170019000769	0.00808603875339031	-0.00230353930965066	0.01100810803473
238	107.931480407715	-16.4333896636963	-5.78536653518677	0.000943203864153475	0.00256657530553639	-0.000680167751852423	0.00159255252219737
239	108.580833435059	-17.0827388763428	-5.3957576751709	-0.0113944197073579	-0.00392691092565656	-0.00814767740666866	0.00906006153672934
240	109.230178833008	-16.7580642700195	-5.52562713623047	-0.0126931173726916	-0.00522560812532902	-3.08191010844894e-05	0.0149041991680861
241	108.580833435059	-17.407413482666	-5.46069240570068	0.00354059832170606	-0.00392691092565656	-0.00847235135734081	-0.00749832857400179
242	107.931480407715	-15.7840414047241	-5.6554970741272	0.00191722682211548	-0.00522560812532902	0.0022419011220336	-0.00132951640989631
243	107.931480407715	-15.7840414047241	-5.52562713623047	0.0175015944987535	-0.0172385573387146	0.0200989879667759	-0.0130177913233638
244	109.230178833008	-16.7580642700195	-5.85030126571655	0.0132808275520802	-0.023407369852066	0.0149041991680861	-0.0165892094373703
245	107.282135009766	-16.1087169647217	-5.98017120361328	0.00808603875339031	-0.0221086721867323	0.0132808275520802	-0.0149658378213644
246	107.931480407715	-16.1087169647217	-5.59056186676025	0.0175015944987535	-0.00132951640989631	0.011982130818069	0.00159255252219737
247	108.580833435059	-16.7580642700195	-5.46069240570068	0.0152288740500808	0.00548864435404539	0.00256657530553639	-0.00327756232582033
248	110.528877258301	-16.4333896636963	-5.33082246780396	0.00646266713738441	0.00418994715437293	0.00548864435404539	-0.00944637414067984
249	108.580833435059	-15.7840414047241	-5.13601779937744	0.000293855206109583	-0.00490093370899558	-0.00847235135734081	-0.00360223650932312
250	109.230178833008	-16.4333896636963	-5.59056186676025	-0.000680167751852423	0.000293855206109583	-0.00360223650932312	-3.08191010844894e-05
251	107.282135009766	-14.8100185394287	-5.52562713623047	0.0171769186854362	-0.00749832857400179	0.00776136433705688	-0.000680167751852423
252	106.632781982422	-15.4593677520752	-5.72043180465698	-0.00165419070981443	0.00873538758605719	-0.00295288790948689	0.00256657530553639
253	106.632781982422	-15.4593677520752	-5.85030126571655	-0.0133424662053585	0.0236704051494598	-0.0165892094373703	0.00159255252219737
254	109.230178833008	-17.407413482666	-5.26588773727417	-0.0139918150380254	0.0230210572481155	-0.0256800893694162	0.013930176384747
255	107.282135009766	-15.7840414047241	-5.72043180465698	-0.0136671401560307	0.00678734155371785	-0.0172385573387146	0.0158782228827477
256	107.282135009766	-16.7580642700195	-6.11004114151001	-0.0110697457566857	0.0103587592020631	-0.0208099745213985	0.00613799272105098
257	108.580833435059	-17.7320880889893	-6.17497587203979	0.00418994715437293	0.0022419011220336	-0.00392691092565656	-0.00490093370899558
258	107.282135009766	-17.7320880889893	-5.59056186676025	0.00354059832170606	0.00256657530553639	-0.00360223650932312	0.00159255252219737
259	107.931480407715	-17.407413482666	-5.26588773727417	0.00159255252219737	-0.00392691092565656	0.00126787810586393	-0.00295288790948689
260	108.580833435059	-17.7320880889893	-5.26588773727417	-0.00392691092565656	-0.00522560812532902	-0.000680167751852423	0.00516396993771195
261	109.879524230957	-17.407413482666	-5.33082246780396	0.00126787810586393	-0.00295288790948689	-0.00327756232582033	-0.000680167751852423
262	107.282135009766	-15.4593677520752	-6.30484533309937	-0.0146411629393697	-0.00295288790948689	-3.08191010844894e-05	0.0022419011220336
263	107.931480407715	-16.1087169647217	-5.98017120361328	0.0200989879667759	-0.0149658378213644	0.0178262684494257	-0.00490093370899558
264	108.580833435059	-16.1087169647217	-5.59056186676025	0.00808603875339031	-0.0256800893694162	0.0230210572481155	-0.021459324285388
265	106.632781982422	-15.134693145752	-5.72043180465698	0.00289124972186983	-0.0243813935667276	0.0207483377307653	-0.00327756232582033
266	105.334083557129	-14.8100185394287	-5.59056186676025	0.00808603875339031	-0.00814767740666866	0.0116574559360743	-0.0152905117720366
267	107.282135009766	-16.1087169647217	-5.26588773727417	0.00581331877037883	-0.0247060675173998	0.00646266713738441	-0.00457625929266214
268	105.983436584473	-16.7580642700195	-5.6554970741272	0.00386527273803949	-0.0230826959013939	0.00808603875339031	-0.0107450718060136
269	105.334083557129	-16.7580642700195	-5.46069240570068	-0.00522560812532902	-0.000680167751852423	-0.0100957229733467	-0.00587495695799589
270	105.334083557129	-16.4333896636963	-5.3957576751709	-0.0126931173726916	-0.00587495695799589	-0.0107450718060136	0.00289124972186983
271	104.03539276123	-15.4593677520752	-5.46069240570068	-0.00555028254166245	-0.000355493422830477	-0.00847235135734081	0.00808603875339031
272	106.632781982422	-15.4593677520752	-5.78536653518677	-0.00587495695799589	0.0113327819854021	-0.00425158534198999	0.00711201597005129
273	105.983436584473	-14.8100185394287	-5.59056186676025	-0.00587495695799589	0.0213976856321096	-0.0253554154187441	0.012956153601408
274	108.580833435059	-16.4333896636963	-5.46069240570068	-0.0172385573387146	0.0252937767654657	-0.0328229255974293	0.00906006153672934
275	105.983436584473	-15.4593677520752	-5.9152364730835	-0.0149658378213644	0.0155535480007529	-0.0347709693014622	0.0152288740500808
276	105.983436584473	-16.4333896636963	-5.6554970741272	-0.00360223650932312	0.0197743140161037	-0.0195112787187099	0.00906006153672934
277	107.931480407715	-15.7840414047241	-5.52562713623047	0.000293855206109583	0.00776136433705688	-0.00847235135734081	-0.00977104809135199
278	107.282135009766	-16.7580642700195	-5.52562713623047	-0.0026282137259841	0.00938473641872406	-0.0107450718060136	-0.00392691092565656
279	107.931480407715	-16.1087169647217	-5.46069240570068	0.00191722682211548	0.00516396993771195	0.00483929552137852	-0.00652430532500148
280	107.931480407715	-16.7580642700195	-5.6554970741272	0.00516396993771195	0.00451462110504508	-0.00360223650932312	-0.00717365415766835
281	107.931480407715	-16.4333896636963	-5.9152364730835	0.00256657530553639	-0.00165419070981443	0.000943203864153475	-0.000355493422830477
282	105.334083557129	-15.4593677520752	-6.17497587203979	-0.00977104809135199	0.0126314787194133	-0.00555028254166245	-0.00230353930965066
283	105.983436584473	-15.7840414047241	-5.98017120361328	0.0269171483814716	-0.0165892094373703	-3.08191010844894e-05	-0.0117190945893526
284	107.931480407715	-16.4333896636963	-5.59056186676025	0.0178262684494257	-0.0188619289547205	-0.00490093370899558	-0.0224333461374044
285	106.632781982422	-15.4593677520752	-5.46069240570068	0.0155535480007529	-0.0162645354866982	0.01100810803473	-0.00619963090866804
286	105.334083557129	-15.7840414047241	-5.46069240570068	0.0123068047687411	-0.00197886489331722	0.0236704051494598	-0.0130177913233638
287	108.580833435059	-16.4333896636963	-5.59056186676025	0.0158782228827477	0.00159255252219737	0.000943203864153475	-0.0104203969240189
288	106.632781982422	-16.1087169647217	-5.72043180465698	0.0175015944987535	0.00451462110504508	0.00548864435404539	-0.0117190945893526
289	107.931480407715	-16.7580642700195	-5.59056186676025	0.00289124972186983	0.00321592413820326	-0.00230353930965066	-0.0159398596733809
290	107.931480407715	-16.4333896636963	-5.46069240570068	0.00256657530553639	-0.00132951640989631	-0.00425158534198999	-0.0120437685400248
291	105.334083557129	-16.7580642700195	-5.33082246780396	0.00289124972186983	-0.00392691092565656	-3.08191010844894e-05	-0.0117190945893526
292	105.983436584473	-16.1087169647217	-5.52562713623047	0.00613799272105098	0.00970941036939621	-0.00425158534198999	-0.00912170019000769
293	106.632781982422	-16.4333896636963	-5.46069240570068	-0.0156151866540313	0.0123068047687411	-0.0198359526693821	-0.0162645354866982
294	107.282135009766	-18.0567626953125	-5.3957576751709	-0.021459324285388	0.0175015944987535	-0.023407369852066	0.000618529506027699
295	105.983436584473	-16.7580642700195	-5.9152364730835	-0.0120437685400248	0.0106834331527352	-0.0250307414680719	0.00321592413820326
296	107.931480407715	-17.407413482666	-5.46069240570068	-0.00944637414067984	0.0136055024340749	-0.021459324285388	-0.00197886489331722
297	107.282135009766	-17.0827388763428	-5.59056186676025	-0.00392691092565656	0.0106834331527352	-0.0201606266200542	-0.00782300252467394
298	109.230178833008	-16.7580642700195	-4.94121360778809	0.0022419011220336	0.012956153601408	-0.0230826959013939	-0.0159398596733809
299	107.931480407715	-15.7840414047241	-5.52562713623047	-0.0136671401560307	0.0106834331527352	-0.02697878703475	-0.0149658378213644
300	108.580833435059	-16.4333896636963	-5.72043180465698	-0.00684897974133492	0.00711201597005129	-0.0172385573387146	-0.00944637414067984
301	106.632781982422	-16.1087169647217	-5.59056186676025	0.00191722682211548	0.00451462110504508	-0.00652430532500148	-0.00619963090866804
302	105.334083557129	-15.4593677520752	-5.26588773727417	0.00873538758605719	-0.00197886489331722	-0.00100484199356288	-0.00749832857400179
303	104.68473815918	-15.4593677520752	-5.6554970741272	0.0100340843200684	-0.0104203969240189	0.0236704051494598	-0.0188619289547205
304	105.983436584473	-16.4333896636963	-5.20095300674438	0.0162028968334198	-0.023407369852066	0.0259431265294552	-0.02697878703475
305	104.03539276123	-15.134693145752	-5.72043180465698	0.00451462110504508	-0.0227580219507217	0.0171769186854362	-0.0182125810533762
306	102.736694335938	-16.4333896636963	-5.6554970741272	0.00126787810586393	-0.0149658378213644	0.0149041991680861	-0.0100957229733467
307	105.334083557129	-16.7580642700195	-5.6554970741272	0.00938473641872406	-0.00327756232582033	0.00906006153672934	-0.00490093370899558
308	105.983436584473	-16.7580642700195	-5.59056186676025	-0.00295288790948689	0.000618529506027699	0.00548864435404539	-0.00879702530801296
309	106.632781982422	-16.7580642700195	-5.52562713623047	-0.00100484199356288	0.000618529506027699	-0.00230353930965066	-0.00327756232582033
310	107.282135009766	-16.7580642700195	-5.3957576751709	-0.00847235135734081	-0.00392691092565656	-0.00360223650932312	0.00646266713738441
311	107.282135009766	-17.0827388763428	-5.3957576751709	-0.00327756232582033	-0.00327756232582033	-0.0120437685400248	-0.00165419070981443
312	105.983436584473	-15.134693145752	-6.04510593414307	-0.00360223650932312	0.0207483377307653	0.00126787810586393	0.000293855206109583
313	106.632781982422	-16.1087169647217	-5.98017120361328	-0.00977104809135199	0.0288651939481497	-0.0224333461374044	0.0100340843200684
314	107.931480407715	-16.4333896636963	-5.6554970741272	-0.0110697457566857	0.0353586822748184	-0.0260047651827335	0.00126787810586393
315	105.983436584473	-15.4593677520752	-5.78536653518677	-0.0117190945893526	0.0200989879667759	-0.0299008563160896	0.0116574559360743
316	107.931480407715	-16.7580642700195	-5.52562713623047	-0.0156151866540313	0.0233457311987877	-0.0185372550040483	0.00289124972186983
317	108.580833435059	-16.7580642700195	-5.59056186676025	0.00256657530553639	0.0181509424000978	-0.0100957229733467	0.00516396993771195
318	106.632781982422	-15.7840414047241	-6.23991060256958	-0.000355493422830477	0.0171769186854362	-0.0117190945893526	0.00159255252219737
319	105.334083557129	-16.1087169647217	-6.04510593414307	-0.00684897974133492	0.00873538758605719	-0.0126931173726916	-0.000680167751852423
320	106.632781982422	-15.4593677520752	-6.04510593414307	-0.00944637414067984	0.00906006153672934	-0.000355493422830477	0.00711201597005129
321	107.282135009766	-16.4333896636963	-5.78536653518677	0.00289124972186983	0.00938473641872406	-0.000355493422830477	0.00548864435404539
322	109.879524230957	-17.0827388763428	-5.52562713623047	0.0288651939481497	0.00191722682211548	-0.00425158534198999	0.000943203864153475
323	107.282135009766	-16.4333896636963	-5.52562713623047	0.0152288740500808	-0.00749832857400179	0.0210730116814375	-0.0139918150380254
324	107.931480407715	-16.7580642700195	-6.23991060256958	0.0165275707840919	-0.023407369852066	0.0175015944987535	-0.0152905117720366
325	106.632781982422	-16.4333896636963	-5.72043180465698	-0.00522560812532902	-0.0211346503347158	0.0171769186854362	-0.00555028254166245
326	106.632781982422	-15.7840414047241	-5.9152364730835	0.00970941036939621	-0.0253554154187441	0.0136055024340749	-0.00847235135734081
327	105.334083557129	-15.7840414047241	-5.72043180465698	0.00418994715437293	-0.00295288790948689	0.0223717093467712	-0.0162645354866982
328	105.983436584473	-16.4333896636963	-5.6554970741272	0.0126314787194133	-0.0240567177534103	0.0136055024340749	-0.00360223650932312
329	106.632781982422	-16.1087169647217	-5.6554970741272	0.000293855206109583	-0.0149658378213644	0.0207483377307653	-0.00230353930965066
330	105.334083557129	-17.0827388763428	-5.59056186676025	-3.08191010844894e-05	-0.02697878703475	-3.08191010844894e-05	0.00646266713738441
331	107.931480407715	-18.3814373016357	-5.46069240570068	-0.00100484199356288	-0.0126931173726916	-0.000680167751852423	0.00191722682211548
332	105.983436584473	-16.4333896636963	-5.6554970741272	0.00386527273803949	-0.00100484199356288	-0.00230353930965066	-0.000355493422830477
333	107.282135009766	-16.7580642700195	-5.52562713623047	-0.0100957229733467	0.0162028968334198	-0.0156151866540313	0.0106834331527352
334	107.931480407715	-17.407413482666	-5.3957576751709	-0.0172385573387146	0.0178262684494257	-0.023407369852066	0.0321119390428066
335	106.632781982422	-16.4333896636963	-5.46069240570068	-0.0139918150380254	0.012956153601408	-0.0299008563160896	0.0158782228827477
336	107.931480407715	-16.7580642700195	-5.33082246780396	-0.00652430532500148	0.0100340843200684	-0.00847235135734081	0.00873538758605719
337	109.230178833008	-16.4333896636963	-5.85030126571655	0.00191722682211548	0.012956153601408	-0.00749832857400179	0.0113327819854021
338	105.983436584473	-15.4593677520752	-6.11004114151001	-0.00847235135734081	0.0136055024340749	0.00191722682211548	0.00678734155371785
339	105.983436584473	-16.1087169647217	-5.78536653518677	-0.00847235135734081	0.00776136433705688	-0.00425158534198999	-3.08191010844894e-05
340	104.03539276123	-15.7840414047241	-5.78536653518677	-0.00977104809135199	0.00126787810586393	-0.0126931173726916	0.00354059832170606
341	105.334083557129	-16.1087169647217	-6.23991060256958	-0.00814767740666866	-0.000680167751852423	0.000618529506027699	0.00841071270406246
342	104.68473815918	-17.0827388763428	-5.33082246780396	0.00678734155371785	0.000618529506027699	0.00418994715437293	0.00451462110504508
343	104.03539276123	-16.1087169647217	-5.78536653518677	0.00483929552137852	-0.0169138833880424	0.0226963832974434	-0.0100957229733467
344	106.632781982422	-17.0827388763428	-5.78536653518677	0.0136055024340749	-0.0263294391334057	0.0200989879667759	-0.0149658378213644
345	104.68473815918	-15.4593677520752	-5.85030126571655	0.0123068047687411	-0.0182125810533762	0.0152288740500808	-0.00197886489331722
346	105.983436584473	-16.1087169647217	-5.85030126571655	0.0158782228827477	-0.0123684434220195	0.013930176384747	-0.00619963090866804
347	107.282135009766	-17.0827388763428	-5.59056186676025	0.0197743140161037	-0.0120437685400248	0.000293855206109583	0.00581331877037883
348	109.230178833008	-17.0827388763428	-5.33082246780396	0.0116574559360743	-0.0123684434220195	0.00256657530553639	0.000943203864153475
349	108.580833435059	-16.7580642700195	-5.52562713623047	0.00191722682211548	0.00191722682211548	-0.0026282137259841	-0.00230353930965066
350	107.282135009766	-15.7840414047241	-5.9152364730835	0.00321592413820326	0.000943203864153475	-0.00717365415766835	0.00613799272105098
351	105.983436584473	-15.4593677520752	-5.9152364730835	-0.00555028254166245	0.00678734155371785	0.00451462110504508	0.00483929552137852
352	107.931480407715	-17.0827388763428	-5.72043180465698	0.0149041991680861	0.00906006153672934	-0.0100957229733467	0.00646266713738441
353	105.983436584473	-15.7840414047241	-5.85030126571655	-0.00392691092565656	0.0330859608948231	-0.0224333461374044	0.0100340843200684
354	105.334083557129	-15.7840414047241	-6.23991060256958	-0.00814767740666866	0.025618452578783	-0.0286021586507559	0.013930176384747
355	106.632781982422	-16.7580642700195	-6.04510593414307	-0.00490093370899558	0.0181509424000978	-0.0143164889886975	0.0155535480007529
356	107.931480407715	-17.0827388763428	-5.85030126571655	-0.00132951640989631	0.0152288740500808	-0.017887907102704	0.00451462110504508
357	106.632781982422	-16.1087169647217	-6.04510593414307	0.000943203864153475	0.0136055024340749	-0.00360223650932312	0.00906006153672934
358	106.632781982422	-16.1087169647217	-5.98017120361328	-0.000680167751852423	0.0103587592020631	0.000618529506027699	0.00321592413820326
359	106.632781982422	-16.1087169647217	-5.59056186676025	-0.00782300252467394	0.00483929552137852	0.00256657530553639	0.00646266713738441
360	105.983436584473	-16.1087169647217	-5.3957576751709	-0.00100484199356288	-3.08191010844894e-05	-0.00522560812532902	0.00646266713738441
361	107.282135009766	-16.4333896636963	-5.33082246780396	0.00321592413820326	0.000618529506027699	-0.00100484199356288	0.0113327819854021
362	107.282135009766	-17.0827388763428	-5.59056186676025	0.00938473641872406	-0.00619963090866804	0.00646266713738441	0.00451462110504508
363	107.282135009766	-17.0827388763428	-5.98017120361328	0.0175015944987535	-0.0237320438027382	0.011982130818069	-0.00327756232582033
364	108.580833435059	-17.407413482666	-5.59056186676025	0.0181509424000978	-0.032173577696085	0.0272418223321438	-0.0152905117720366
365	107.282135009766	-17.0827388763428	-5.52562713623047	0.0155535480007529	-0.0302255302667618	0.0100340843200684	-0.00230353930965066
366	106.632781982422	-17.407413482666	-5.52562713623047	0.0113327819854021	-0.0292515084147453	0.0126314787194133	-3.08191010844894e-05
367	107.282135009766	-18.7061100006104	-5.26588773727417	0.0194496400654316	-0.0100957229733467	-3.08191010844894e-05	0.00126787810586393
368	107.931480407715	-18.0567626953125	-5.52562713623047	0.011982130818069	-0.00522560812532902	-0.000355493422830477	-0.00879702530801296
369	108.580833435059	-17.7320880889893	-5.33082246780396	-0.00360223650932312	-0.00944637414067984	-0.00165419070981443	-0.00360223650932312
370	106.632781982422	-16.7580642700195	-5.72043180465698	0.0181509424000978	-0.00944637414067984	-0.00165419070981443	0.000618529506027699
371	106.632781982422	-15.7840414047241	-5.52562713623047	-0.0146411629393697	-0.00684897974133492	-0.00327756232582033	0.00159255252219737
372	108.580833435059	-17.0827388763428	-5.59056186676025	-0.00814767740666866	0.000618529506027699	-0.00165419070981443	-0.00197886489331722
373	108.580833435059	-16.7580642700195	-5.46069240570068	-0.00847235135734081	0.0317872650921345	-0.0273034609854221	0.00743668992072344
374	107.931480407715	-16.1087169647217	-5.52562713623047	-0.0130177913233638	0.0249691028147936	-0.0360696688294411	0.0191249661147594
375	107.931480407715	-16.7580642700195	-5.72043180465698	-0.0146411629393697	0.0252937767654657	-0.0260047651827335	0.0239950809627771
376	107.931480407715	-15.7840414047241	-5.9152364730835	-0.0188619289547205	0.012956153601408	-0.0227580219507217	0.0269171483814716
377	105.334083557129	-15.7840414047241	-5.78536653518677	-0.00587495695799589	0.0152288740500808	-0.0266541130840778	0.00808603875339031
378	104.03539276123	-16.4333896636963	-6.17497587203979	-0.0185372550040483	0.0136055024340749	-0.0227580219507217	0.0142548503354192
379	104.68473815918	-16.7580642700195	-5.46069240570068	-0.0113944197073579	0.00613799272105098	-0.0201606266200542	0.00159255252219737
380	104.68473815918	-16.1087169647217	-5.3957576751709	-0.0126931173726916	0.00613799272105098	-0.0195112787187099	0.00841071270406246
381	105.983436584473	-16.1087169647217	-5.78536653518677	-0.00782300252467394	0.00289124972186983	-0.017887907102704	-0.00327756232582033
382	107.282135009766	-15.7840414047241	-5.9152364730835	0.00354059832170606	0.00191722682211548	-0.0201606266200542	0.00743668992072344
383	106.632781982422	-16.1087169647217	-5.98017120361328	0.0191249661147594	-0.0217839982360601	-0.0172385573387146	-0.00555028254166245
384	106.632781982422	-15.7840414047241	-5.85030126571655	0.0123068047687411	-0.028926832601428	-0.0250307414680719	-0.0146411629393697
385	108.580833435059	-16.1087169647217	-5.78536653518677	0.00678734155371785	-0.0211346503347158	0.000943203864153475	-0.00782300252467394
386	107.931480407715	-16.7580642700195	-5.46069240570068	0.00873538758605719	-0.0172385573387146	0.0162028968334198	0.000618529506027699
387	110.528877258301	-17.407413482666	-5.26588773727417	0.0116574559360743	-0.00360223650932312	-0.000355493422830477	-0.00327756232582033
388	109.230178833008	-16.7580642700195	-5.98017120361328	0.0213976856321096	0.000293855206109583	-0.00392691092565656	0.00873538758605719
389	109.879524230957	-17.407413482666	-5.9152364730835	0.00548864435404539	-0.0026282137259841	-0.0130177913233638	0.00483929552137852
390	109.230178833008	-17.0827388763428	-5.9152364730835	0.00126787810586393	-0.00619963090866804	-0.00749832857400179	0.00743668992072344
391	106.632781982422	-16.4333896636963	-5.78536653518677	0.00776136433705688	0.00191722682211548	-0.00912170019000769	0.00191722682211548
392	108.580833435059	-16.7580642700195	-5.9152364730835	0.00938473641872406	0.00776136433705688	-0.00360223650932312	0.00191722682211548
393	108.580833435059	-17.0827388763428	-5.33082246780396	-0.00814767740666866	0.0340599827468395	-0.0172385573387146	0.0246444288641214
394	105.983436584473	-16.4333896636963	-5.98017120361328	-0.0172385573387146	0.0236704051494598	-0.0247060675173998	0.00418994715437293
395	108.580833435059	-17.407413482666	-5.78536653518677	-0.0188619289547205	0.0181509424000978	-0.0237320438027382	0.0272418223321438
396	106.632781982422	-16.1087169647217	-5.9152364730835	-0.00717365415766835	0.0200989879667759	-0.0120437685400248	0.0314625911414623
397	106.632781982422	-16.1087169647217	-5.46069240570068	0.00386527273803949	0.00873538758605719	-0.00230353930965066	0.00256657530553639
398	109.230178833008	-17.0827388763428	-5.46069240570068	-0.0104203969240189	0.0113327819854021	-0.00490093370899558	0.00711201597005129
399	109.879524230957	-17.407413482666	-5.33082246780396	-0.00100484199356288	0.00451462110504508	0.00483929552137852	0.000943203864153475
400	109.879524230957	-18.3814373016357	-5.98017120361328	-0.00717365415766835	-0.0026282137259841	-0.00652430532500148	0.00743668992072344
401	107.282135009766	-16.4333896636963	-6.04510593414307	0.0158782228827477	-0.00327756232582033	0.00191722682211548	0.00613799272105098
402	107.282135009766	-17.407413482666	-5.78536653518677	-0.00100484199356288	-0.00165419070981443	0.0103587592020631	-0.00100484199356288
403	106.632781982422	-17.407413482666	-5.59056186676025	0.020423661917448	-0.0279528107494116	0.0175015944987535	-0.0104203969240189
404	107.282135009766	-17.7320880889893	-5.78536653518677	0.0181509424000978	-0.0360696688294411	0.0155535480007529	-0.0159398596733809
405	107.282135009766	-17.407413482666	-5.20095300674438	0.00743668992072344	-0.0305502042174339	0.0252937767654657	-0.00977104809135199
406	108.580833435059	-18.0567626953125	-5.33082246780396	0.0162028968334198	-0.0221086721867323	0.0197743140161037	-0.00587495695799589
407	108.580833435059	-17.7320880889893	-5.72043180465698	0.0197743140161037	0.00354059832170606	0.0126314787194133	-0.0107450718060136
408	107.282135009766	-17.0827388763428	-5.78536653518677	0.0136055024340749	-0.000355493422830477	0.00256657530553639	-0.00295288790948689
409	108.580833435059	-17.407413482666	-5.6554970741272	0.00126787810586393	-0.00717365415766835	0.00321592413820326	-0.0156151866540313
410	108.580833435059	-17.407413482666	-5.6554970741272	-0.00619963090866804	-0.00912170019000769	-3.08191010844894e-05	-0.00814767740666866
411	107.931480407715	-16.4333896636963	-5.26588773727417	0.011982130818069	0.00483929552137852	0.00678734155371785	-0.00360223650932312
412	107.282135009766	-17.7320880889893	-5.46069240570068	0.00841071270406246	-0.00652430532500148	0.00711201597005129	-0.00879702530801296
413	107.282135009766	-17.7320880889893	-5.78536653518677	-0.0159398596733809	0.0246444288641214	-0.0126931173726916	0.01100810803473
414	104.68473815918	-16.7580642700195	-5.78536653518677	-0.0230826959013939	0.0197743140161037	-0.023407369852066	0.00191722682211548
415	107.931480407715	-17.7320880889893	-5.6554970741272	-0.0198359526693821	0.0175015944987535	-0.0211346503347158	0.025618452578783
416	105.334083557129	-16.4333896636963	-6.36978054046631	-0.0117190945893526	0.00808603875339031	-0.0130177913233638	0.00159255252219737
417	107.282135009766	-17.7320880889893	-5.85030126571655	-0.00587495695799589	0.00776136433705688	0.00548864435404539	0.000618529506027699
418	109.230178833008	-17.0827388763428	-5.3957576751709	-0.00814767740666866	0.0100340843200684	-0.00295288790948689	-0.00619963090866804
419	108.580833435059	-17.407413482666	-6.04510593414307	0.000618529506027699	-0.00522560812532902	-3.08191010844894e-05	0.000943203864153475
420	108.580833435059	-17.7320880889893	-5.78536653518677	0.0210730116814375	0.00516396993771195	-0.00165419070981443	0.00776136433705688
421	107.931480407715	-17.7320880889893	-5.6554970741272	0.00321592413820326	-0.000355493422830477	-0.00490093370899558	0.00711201597005129
422	107.282135009766	-17.0827388763428	-5.6554970741272	0.0116574559360743	-0.00879702530801296	0.00873538758605719	0.00126787810586393
423	107.931480407715	-17.7320880889893	-5.59056186676025	0.0223717093467712	-0.0156151866540313	0.0236704051494598	-0.00912170019000769
424	107.931480407715	-17.0827388763428	-5.6554970741272	0.0123068047687411	-0.0217839982360601	0.0252937767654657	-0.0146411629393697
425	107.931480407715	-17.7320880889893	-5.6554970741272	0.012956153601408	-0.0204853005707264	0.0165275707840919	-0.00749832857400179
426	109.230178833008	-17.7320880889893	-5.9152364730835	0.0106834331527352	-0.00360223650932312	0.0113327819854021	-0.0026282137259841
427	108.580833435059	-16.4333896636963	-6.04510593414307	0.0116574559360743	-0.00197886489331722	0.00970941036939621	-0.0126931173726916
428	107.931480407715	-16.7580642700195	-6.56458520889282	0.00451462110504508	-0.00132951640989631	-3.08191010844894e-05	-0.0104203969240189
429	109.230178833008	-17.407413482666	-5.98017120361328	-0.00197886489331722	-0.00457625929266214	0.00841071270406246	-0.00749832857400179
430	108.580833435059	-18.3814373016357	-5.26588773727417	-0.00977104809135199	-0.0191866029053926	0.00613799272105098	0.00159255252219737
431	107.931480407715	-17.7320880889893	-5.33082246780396	0.00159255252219737	-0.00425158534198999	0.00321592413820326	0.00548864435404539
432	107.282135009766	-17.407413482666	-5.78536653518677	-0.00295288790948689	0.00938473641872406	0.00776136433705688	-0.00522560812532902
433	108.580833435059	-17.7320880889893	-5.59056186676025	-0.0130177913233638	0.0252937767654657	-0.00684897974133492	-0.00522560812532902
434	107.931480407715	-19.3554592132568	-5.33082246780396	-0.0182125810533762	0.025618452578783	-0.0169138833880424	0.0226963832974434
435	108.580833435059	-18.0567626953125	-5.59056186676025	-0.00782300252467394	0.0200989879667759	-0.0130177913233638	0.0275664981454611
436	107.282135009766	-18.7061100006104	-5.20095300674438	-0.0130177913233638	0.00613799272105098	-0.0130177913233638	-0.00555028254166245
437	109.879524230957	-19.6801338195801	-5.33082246780396	-0.0026282137259841	0.0022419011220336	0.00483929552137852	-0.00360223650932312
438	109.230178833008	-19.3554592132568	-5.59056186676025	-0.00360223650932312	-0.000680167751852423	0.0126314787194133	-0.00327756232582033
439	109.230178833008	-19.6801338195801	-5.59056186676025	-0.00490093370899558	0.00451462110504508	0.00256657530553639	-0.0133424662053585
440	109.230178833008	-18.7061100006104	-5.59056186676025	-0.00165419070981443	-0.00197886489331722	-0.00327756232582033	-0.00197886489331722
441	109.230178833008	-19.3554592132568	-5.46069240570068	0.00483929552137852	-0.0026282137259841	0.00776136433705688	-0.00684897974133492
442	106.632781982422	-16.7580642700195	-5.59056186676025	0.00386527273803949	0.00126787810586393	0.0162028968334198	-0.00912170019000769
443	107.931480407715	-18.0567626953125	-5.07108306884766	0.020423661917448	-0.0149658378213644	0.0259431265294552	-0.0221086721867323
444	107.282135009766	-17.7320880889893	-5.59056186676025	0.0116574559360743	-0.0169138833880424	0.0304885655641556	-0.0211346503347158
445	108.580833435059	-18.3814373016357	-5.59056186676025	0.0022419011220336	-0.0172385573387146	0.0233457311987877	-0.0188619289547205
446	106.632781982422	-17.407413482666	-5.9152364730835	0.00646266713738441	-0.0100957229733467	0.0158782228827477	-0.0156151866540313
447	106.632781982422	-17.407413482666	-5.85030126571655	0.00613799272105098	0.00321592413820326	0.0123068047687411	-0.00782300252467394
448	106.632781982422	-17.0827388763428	-5.46069240570068	0.00289124972186983	0.00743668992072344	-0.00230353930965066	-0.00749832857400179
449	104.03539276123	-17.0827388763428	-5.59056186676025	-0.00912170019000769	0.00354059832170606	-3.08191010844894e-05	-0.00717365415766835
450	105.983436584473	-17.407413482666	-5.59056186676025	-0.0182125810533762	-3.08191010844894e-05	-0.00490093370899558	-0.00132951640989631
451	105.983436584473	-18.0567626953125	-5.72043180465698	-0.0100957229733467	0.0100340843200684	-3.08191010844894e-05	-0.00197886489331722
452	105.983436584473	-17.407413482666	-5.85030126571655	-0.0100957229733467	0.00906006153672934	-0.00587495695799589	0.00516396993771195
453	105.983436584473	-16.7580642700195	-5.78536653518677	-0.00652430532500148	0.0304885655641556	-0.0253554154187441	0.0158782228827477
454	107.931480407715	-18.7061100006104	-5.20095300674438	-0.00977104809135199	0.0262678004801273	-0.0308748781681061	0.0347093306481838
455	106.632781982422	-17.0827388763428	-5.72043180465698	-0.0120437685400248	0.01847561635077	-0.0240567177534103	0.00386527273803949
456	108.580833435059	-18.7061100006104	-5.20095300674438	0.00256657530553639	0.0239950809627771	-0.0204853005707264	0.0145795252174139
457	109.230178833008	-18.0567626953125	-5.59056186676025	-0.0026282137259841	0.0136055024340749	-0.000680167751852423	-0.00587495695799589
458	107.931480407715	-18.0567626953125	-5.98017120361328	0.00256657530553639	0.0136055024340749	-0.00814767740666866	0.0022419011220336
459	107.931480407715	-17.407413482666	-5.9152364730835	-0.00295288790948689	0.00808603875339031	-0.00360223650932312	-0.0026282137259841
460	107.931480407715	-17.7320880889893	-5.78536653518677	0.00159255252219737	0.00256657530553639	-0.00100484199356288	0.00159255252219737
461	109.879524230957	-18.3814373016357	-5.72043180465698	0.00159255252219737	0.00126787810586393	0.00289124972186983	0.00386527273803949
462	109.230178833008	-18.3814373016357	-5.59056186676025	-0.00425158534198999	-0.00132951640989631	0.00938473641872406	0.00289124972186983
463	109.230178833008	-18.0567626953125	-5.78536653518677	0.01100810803473	-0.0159398596733809	0.0239950809627771	0.00159255252219737
464	107.282135009766	-17.7320880889893	-5.9152364730835	0.01100810803473	-0.0221086721867323	0.0226963832974434	-0.00944637414067984
465	109.879524230957	-18.3814373016357	-5.85030126571655	0.0165275707840919	-0.0204853005707264	0.011982130818069	-0.000680167751852423
466	107.282135009766	-17.0827388763428	-5.98017120361328	0.0126314787194133	-0.0243813935667276	0.00159255252219737	-0.0026282137259841
467	107.282135009766	-17.407413482666	-6.30484533309937	0.0158782228827477	-0.00555028254166245	0.00321592413820326	0.00516396993771195
468	107.931480407715	-17.0827388763428	-6.11004114151001	0.0106834331527352	0.00938473641872406	-0.0100957229733467	-0.000355493422830477
469	107.282135009766	-17.0827388763428	-5.52562713623047	0.00386527273803949	0.000293855206109583	-0.00684897974133492	0.00354059832170606
470	107.282135009766	-17.7320880889893	-5.9152364730835	0.0136055024340749	0.00711201597005129	-0.00555028254166245	0.00354059832170606
471	109.230178833008	-18.0567626953125	-5.6554970741272	0.00548864435404539	0.00743668992072344	-0.00165419070981443	0.00776136433705688
472	107.282135009766	-17.407413482666	-5.33082246780396	0.00581331877037883	0.0191249661147594	-0.00522560812532902	0.0022419011220336
473	106.632781982422	-17.407413482666	-5.52562713623047	-0.00327756232582033	0.0285405199974775	-0.0243813935667276	-0.000355493422830477
474	109.230178833008	-19.0307846069336	-5.59056186676025	-0.0110697457566857	0.0236704051494598	-0.0308748781681061	0.0188002903014421
475	107.282135009766	-17.407413482666	-6.04510593414307	-0.00814767740666866	0.0162028968334198	-0.0256800893694162	0.0168522447347641
476	109.879524230957	-19.6801338195801	-5.6554970741272	-0.00814767740666866	0.00289124972186983	-0.0227580219507217	0.0233457311987877
477	109.230178833008	-18.3814373016357	-5.9152364730835	-0.00977104809135199	-0.00230353930965066	0.000943203864153475	0.0158782228827477
478	106.632781982422	-18.7061100006104	-5.85030126571655	-0.00652430532500148	-0.00132951640989631	0.00256657530553639	0.00451462110504508
479	107.282135009766	-18.0567626953125	-5.78536653518677	-0.0110697457566857	-0.00684897974133492	0.0100340843200684	0.00191722682211548
480	107.931480407715	-18.3814373016357	-5.78536653518677	-0.00457625929266214	-0.021459324285388	0.00646266713738441	0.00743668992072344
481	108.580833435059	-17.7320880889893	-5.6554970741272	0.00938473641872406	-0.0117190945893526	0.000943203864153475	0.00646266713738441
482	108.580833435059	-18.7061100006104	-5.46069240570068	0.0155535480007529	-0.0224333461374044	0.0236704051494598	0.00159255252219737
483	105.983436584473	-17.407413482666	-5.98017120361328	0.0239950809627771	-0.028926832601428	0.0249691028147936	-0.00782300252467394
484	107.931480407715	-18.3814373016357	-5.46069240570068	0.00548864435404539	-0.0399657599627972	0.0386054255068302	-0.0123684434220195
485	107.931480407715	-17.0827388763428	-5.9152364730835	0.00873538758605719	-0.032173577696085	0.0278911720961332	-0.00847235135734081
486	106.632781982422	-17.407413482666	-5.59056186676025	0.00938473641872406	-0.0227580219507217	0.0210730116814375	-0.00360223650932312
487	107.931480407715	-18.7061100006104	-5.46069240570068	0.000943203864153475	-0.00847235135734081	0.00808603875339031	-0.00132951640989631
488	106.632781982422	-18.3814373016357	-5.3957576751709	0.00970941036939621	0.00613799272105098	0.00646266713738441	0.00256657530553639
489	107.282135009766	-18.3814373016357	-5.6554970741272	-3.08191010844894e-05	-0.00717365415766835	-0.00522560812532902	-0.00100484199356288
490	104.68473815918	-17.407413482666	-5.6554970741272	-0.00490093370899558	-0.00912170019000769	-3.08191010844894e-05	-0.0026282137259841
491	106.632781982422	-17.407413482666	-5.78536653518677	-0.00782300252467394	-3.08191010844894e-05	-0.0110697457566857	0.01100810803473
492	106.632781982422	-17.7320880889893	-5.52562713623047	0.00678734155371785	0.0152288740500808	0.0113327819854021	0.00191722682211548
493	106.632781982422	-17.7320880889893	-5.3957576751709	-0.00457625929266214	0.0282158460468054	-0.0243813935667276	0.0162028968334198
494	107.931480407715	-16.7580642700195	-5.52562713623047	-0.0136671401560307	0.0210730116814375	-0.0273034609854221	0.0210730116814375
495	107.931480407715	-17.7320880889893	-5.59056186676025	-0.0159398596733809	0.0230210572481155	-0.0263294391334057	0.0136055024340749
496	109.230178833008	-17.7320880889893	-5.85030126571655	-0.00944637414067984	0.0165275707840919	-0.0201606266200542	0.0210730116814375
497	107.282135009766	-17.0827388763428	-5.46069240570068	-0.00490093370899558	0.0116574559360743	-0.0117190945893526	-3.08191010844894e-05
498	108.580833435059	-16.7580642700195	-5.6554970741272	-0.00360223650932312	0.01100810803473	-0.00295288790948689	0.0113327819854021
499	106.632781982422	-16.7580642700195	-5.98017120361328	-0.0126931173726916	-0.00197886489331722	-0.00327756232582033	0.00354059832170606
500	108.580833435059	-17.0827388763428	-5.72043180465698	-0.00457625929266214	-0.000355493422830477	-0.00587495695799589	0.00256657530553639
501	107.282135009766	-16.7580642700195	-6.49965000152588	0.000293855206109583	0.00451462110504508	-0.00912170019000769	0.0162028968334198
502	109.879524230957	-18.0567626953125	-6.43471527099609	-0.00100484199356288	-0.000355493422830477	-0.0026282137259841	0.00516396993771195
503	106.632781982422	-16.4333896636963	-6.56458520889282	0.0165275707840919	-0.0198359526693821	0.0207483377307653	-0.00749832857400179
504	109.230178833008	-17.7320880889893	-6.17497587203979	0.00289124972186983	-0.0230826959013939	0.0145795252174139	-0.0100957229733467
505	105.983436584473	-16.1087169647217	-5.78536653518677	0.0123068047687411	-0.0279528107494116	0.0155535480007529	-0.00749832857400179
506	106.632781982422	-18.0567626953125	-5.20095300674438	0.0152288740500808	-0.0126931173726916	0.0103587592020631	0.000618529506027699
507	109.230178833008	-17.407413482666	-5.33082246780396	0.0149041991680861	-0.0159398596733809	0.00256657530553639	0.00289124972186983
508	109.230178833008	-17.407413482666	-6.17497587203979	0.00938473641872406	-0.000355493422830477	-0.00165419070981443	0.000943203864153475
509	108.580833435059	-18.3814373016357	-5.72043180465698	0.00321592413820326	0.000618529506027699	-0.0026282137259841	0.00256657530553639
510	108.580833435059	-18.3814373016357	-5.46069240570068	-0.017887907102704	-0.0104203969240189	0.0022419011220336	0.00743668992072344
511	107.282135009766	-17.407413482666	-5.78536653518677	0.00289124972186983	-0.00327756232582033	0.00776136433705688	0.00841071270406246
512	108.580833435059	-18.3814373016357	-5.3957576751709	0.0171769186854362	-0.000680167751852423	-0.00295288790948689	0.0100340843200684
513	109.230178833008	-19.0307846069336	-5.20095300674438	-0.0149658378213644	0.0223717093467712	-0.0169138833880424	0.0162028968334198
514	106.632781982422	-17.0827388763428	-5.98017120361328	-0.00717365415766835	0.0217223595827818	-0.0227580219507217	0.0132808275520802
515	109.879524230957	-19.0307846069336	-5.72043180465698	-0.0136671401560307	0.0165275707840919	-0.0243813935667276	0.0106834331527352
516	107.282135009766	-17.0827388763428	-5.59056186676025	-0.0026282137259841	0.0126314787194133	-0.0165892094373703	0.020423661917448
517	107.282135009766	-16.7580642700195	-5.52562713623047	-0.00327756232582033	0.0100340843200684	-0.00912170019000769	-0.0120437685400248
518	107.282135009766	-16.4333896636963	-5.20095300674438	0.0103587592020631	0.0223717093467712	-0.0026282137259841	0.000943203864153475
519	106.632781982422	-17.407413482666	-4.81134366989136	0.0171769186854362	0.0178262684494257	-0.00684897974133492	0.00906006153672934
520	107.282135009766	-16.7580642700195	-5.26588773727417	-0.00327756232582033	0.00289124972186983	-0.0104203969240189	0.00191722682211548
521	105.983436584473	-17.0827388763428	-5.9152364730835	0.00354059832170606	0.01100810803473	-0.00847235135734081	0.00451462110504508
522	106.632781982422	-17.0827388763428	-5.78536653518677	0.0103587592020631	0.00938473641872406	0.0022419011220336	-0.0120437685400248
523	104.68473815918	-16.1087169647217	-5.59056186676025	0.0106834331527352	-0.0195112787187099	0.0142548503354192	-0.00782300252467394
524	105.983436584473	-16.7580642700195	-5.59056186676025	0.00711201597005129	-0.0104203969240189	0.0181509424000978	-0.0126931173726916
525	105.334083557129	-17.0827388763428	-5.26588773727417	-0.00392691092565656	-0.0159398596733809	0.0152288740500808	-0.00944637414067984
526	107.282135009766	-17.7320880889893	-5.33082246780396	0.0022419011220336	0.01100810803473	0.0136055024340749	-0.00587495695799589
527	107.282135009766	-17.407413482666	-5.72043180465698	0.00743668992072344	-0.00879702530801296	0.0116574559360743	-0.000355493422830477
528	108.580833435059	-17.407413482666	-5.59056186676025	0.00841071270406246	0.00776136433705688	0.0022419011220336	-0.00100484199356288
529	107.282135009766	-17.0827388763428	-5.72043180465698	-0.00197886489331722	0.0022419011220336	-0.00847235135734081	-0.00165419070981443
530	108.580833435059	-17.7320880889893	-5.46069240570068	0.01100810803473	-0.00587495695799589	0.0022419011220336	0.000293855206109583
531	107.282135009766	-16.1087169647217	-5.72043180465698	-0.00425158534198999	0.00159255252219737	-0.00652430532500148	-0.00912170019000769
532	108.580833435059	-17.407413482666	-5.72043180465698	-0.00392691092565656	0.00613799272105098	-0.00587495695799589	-0.00295288790948689
533	108.580833435059	-17.407413482666	-6.30484533309937	-0.0130177913233638	0.0265924744307995	-0.0211346503347158	-0.00619963090866804
534	107.931480407715	-16.4333896636963	-6.56458520889282	-0.0211346503347158	0.029189869761467	-0.0256800893694162	0.0123068047687411
535	109.879524230957	-17.0827388763428	-5.85030126571655	-0.0152905117720366	0.0136055024340749	-0.0260047651827335	0.0145795252174139
536	106.632781982422	-16.4333896636963	-6.04510593414307	-0.00782300252467394	0.00873538758605719	-0.0195112787187099	-0.00100484199356288
537	108.580833435059	-17.7320880889893	-5.78536653518677	0.000943203864153475	0.00873538758605719	0.000943203864153475	-0.00327756232582033
538	108.580833435059	-17.407413482666	-5.59056186676025	0.000618529506027699	0.0145795252174139	-0.00457625929266214	-0.00944637414067984
539	110.528877258301	-17.407413482666	-5.6554970741272	0.00256657530553639	-3.08191010844894e-05	-0.0130177913233638	-0.00587495695799589
540	108.580833435059	-17.407413482666	-5.9152364730835	0.00873538758605719	0.00516396993771195	-0.00197886489331722	-0.00490093370899558
541	108.580833435059	-17.7320880889893	-6.11004114151001	0.00191722682211548	0.00386527273803949	-0.000355493422830477	-0.00295288790948689
542	106.632781982422	-16.7580642700195	-6.43471527099609	0.0155535480007529	-0.00457625929266214	0.0100340843200684	-0.00782300252467394
543	109.230178833008	-17.7320880889893	-5.98017120361328	0.0194496400654316	-0.0162645354866982	0.0210730116814375	-0.0156151866540313
544	107.282135009766	-16.4333896636963	-5.59056186676025	0.0132808275520802	-0.0243813935667276	0.0197743140161037	-0.0302255302667618
545	108.580833435059	-18.3814373016357	-5.72043180465698	0.0116574559360743	-0.0260047651827335	0.0246444288641214	-0.0211346503347158
546	109.230178833008	-18.0567626953125	-5.6554970741272	0.0158782228827477	-0.0156151866540313	0.0158782228827477	-0.0130177913233638
547	107.282135009766	-17.407413482666	-5.9152364730835	0.0155535480007529	-0.0110697457566857	0.0113327819854021	-0.00684897974133492
548	108.580833435059	-17.407413482666	-5.9152364730835	0.012956153601408	-0.0107450718060136	-0.00587495695799589	-0.0182125810533762
549	109.230178833008	-18.3814373016357	-5.78536653518677	0.0106834331527352	-0.00425158534198999	-0.00132951640989631	-0.00717365415766835
550	109.230178833008	-18.7061100006104	-5.46069240570068	0.00418994715437293	-0.0165892094373703	-0.00327756232582033	-0.00490093370899558
551	108.580833435059	-18.7061100006104	-5.26588773727417	0.00776136433705688	-0.00457625929266214	0.00126787810586393	-0.0123684434220195
552	107.931480407715	-17.0827388763428	-5.6554970741272	0.00354059832170606	0.013930176384747	-0.0026282137259841	-0.00360223650932312
553	107.931480407715	-16.4333896636963	-5.78536653518677	-0.0107450718060136	0.0152288740500808	-0.017887907102704	-0.00360223650932312
554	108.580833435059	-17.7320880889893	-5.26588773727417	-0.0156151866540313	0.0217223595827818	-0.0399657599627972	0.00386527273803949
555	107.282135009766	-16.4333896636963	-5.6554970741272	-0.00619963090866804	0.0236704051494598	-0.0266541130840778	0.00581331877037883
556	106.632781982422	-17.0827388763428	-5.13601779937744	-0.000355493422830477	0.0207483377307653	-0.0224333461374044	-3.08191010844894e-05
557	107.931480407715	-17.7320880889893	-5.33082246780396	-0.00749832857400179	0.01100810803473	-0.0113944197073579	-0.00749832857400179
558	108.580833435059	-17.7320880889893	-5.3957576751709	-0.00100484199356288	0.0158782228827477	0.000293855206109583	-0.00782300252467394
559	106.632781982422	-18.0567626953125	-5.85030126571655	0.0123068047687411	0.00808603875339031	-3.08191010844894e-05	-0.00814767740666866
560	106.632781982422	-17.407413482666	-5.72043180465698	-0.0152905117720366	0.00289124972186983	-0.00165419070981443	-0.00197886489331722
561	106.632781982422	-17.7320880889893	-5.52562713623047	-0.0139918150380254	-0.00230353930965066	-0.00522560812532902	-0.00912170019000769
562	104.68473815918	-16.4333896636963	-5.52562713623047	0.00646266713738441	0.00483929552137852	0.00159255252219737	-0.0100957229733467
563	107.931480407715	-18.0567626953125	-5.26588773727417	0.00191722682211548	-0.0198359526693821	0.020423661917448	-0.0217839982360601
564	105.983436584473	-16.1087169647217	-5.59056186676025	-0.000355493422830477	-0.0217839982360601	0.0158782228827477	-0.0273034609854221
565	107.931480407715	-17.7320880889893	-5.6554970741272	0.00289124972186983	-0.0211346503347158	0.0126314787194133	-0.0162645354866982
566	108.580833435059	-17.0827388763428	-6.04510593414307	0.00873538758605719	-0.0149658378213644	0.0116574559360743	-0.0169138833880424
567	107.282135009766	-16.4333896636963	-5.78536653518677	0.00191722682211548	0.00776136433705688	-0.00132951640989631	-0.00522560812532902
568	106.632781982422	-16.4333896636963	-5.85030126571655	0.000293855206109583	0.00289124972186983	0.00256657530553639	-0.0126931173726916
569	107.282135009766	-16.4333896636963	-6.17497587203979	0.00256657530553639	-0.00490093370899558	-0.00197886489331722	-0.00944637414067984
570	109.879524230957	-18.0567626953125	-5.98017120361328	-0.00360223650932312	-0.00684897974133492	-0.00425158534198999	-0.00197886489331722
571	108.580833435059	-18.0567626953125	-5.78536653518677	-0.000680167751852423	-0.00132951640989631	-0.00230353930965066	0.00159255252219737
572	108.580833435059	-16.7580642700195	-6.17497587203979	0.00126787810586393	0.0116574559360743	0.00354059832170606	-0.000680167751852423
573	106.632781982422	-16.4333896636963	-6.11004114151001	-0.0136671401560307	0.0236704051494598	-0.00717365415766835	0.00678734155371785
574	109.230178833008	-17.7320880889893	-5.85030126571655	-0.0188619289547205	0.0262678004801273	-0.00749832857400179	0.0123068047687411
575	107.282135009766	-16.1087169647217	-5.9152364730835	-0.0195112787187099	0.0171769186854362	-0.0123684434220195	0.00776136433705688
576	108.580833435059	-17.407413482666	-5.3957576751709	-0.00295288790948689	0.0162028968334198	-0.0311995539814234	0.00516396993771195
577	108.580833435059	-17.407413482666	-5.72043180465698	-0.00814767740666866	0.0116574559360743	-0.00522560812532902	0.00354059832170606
578	108.580833435059	-18.0567626953125	-5.6554970741272	-0.00619963090866804	0.00873538758605719	-0.00977104809135199	0.00776136433705688
579	108.580833435059	-17.7320880889893	-5.85030126571655	-0.00619963090866804	0.00126787810586393	-0.00814767740666866	-0.00490093370899558
580	107.931480407715	-17.7320880889893	-5.9152364730835	-0.00587495695799589	0.00159255252219737	-0.00977104809135199	0.00289124972186983
581	109.230178833008	-18.0567626953125	-5.59056186676025	0.00970941036939621	-0.000355493422830477	-0.00847235135734081	0.000943203864153475
582	108.580833435059	-17.7320880889893	-5.26588773727417	0.00808603875339031	-0.00295288790948689	0.0022419011220336	-0.00197886489331722
583	109.879524230957	-18.7061100006104	-5.72043180465698	0.0223717093467712	-0.0201606266200542	0.0132808275520802	-0.0110697457566857
584	108.580833435059	-18.7061100006104	-5.6554970741272	0.0165275707840919	-0.0195112787187099	0.01847561635077	-0.0123684434220195
585	109.879524230957	-19.0307846069336	-5.72043180465698	0.0113327819854021	-0.0237320438027382	0.0113327819854021	-0.00619963090866804
586	106.632781982422	-18.0567626953125	-5.9152364730835	0.00873538758605719	-0.0182125810533762	0.0132808275520802	-0.00619963090866804
587	109.230178833008	-17.7320880889893	-5.46069240570068	0.013930176384747	-0.00555028254166245	0.0132808275520802	0.00646266713738441
588	108.580833435059	-18.0567626953125	-5.33082246780396	-0.00230353930965066	-0.0162645354866982	0.0126314787194133	-0.00100484199356288
589	107.931480407715	-17.7320880889893	-5.33082246780396	0.000943203864153475	0.00159255252219737	0.00516396993771195	-0.00522560812532902
590	107.282135009766	-16.1087169647217	-5.98017120361328	-0.00457625929266214	-0.00197886489331722	0.00613799272105098	0.00776136433705688
591	107.282135009766	-16.4333896636963	-5.9152364730835	0.000943203864153475	0.0022419011220336	-0.00490093370899558	0.00711201597005129
592	107.282135009766	-16.4333896636963	-5.78536653518677	-0.0026282137259841	0.0123068047687411	-0.00944637414067984	-0.00132951640989631
593	105.983436584473	-16.7580642700195	-5.72043180465698	-0.017887907102704	0.0278911720961332	-0.0273034609854221	0.00678734155371785
594	107.282135009766	-17.7320880889893	-5.26588773727417	-0.021459324285388	0.0350340083241463	-0.03444629535079	0.0168522447347641
595	105.983436584473	-17.0827388763428	-5.46069240570068	-0.0185372550040483	0.0191249661147594	-0.0256800893694162	0.0136055024340749
596	106.632781982422	-18.3814373016357	-5.6554970741272	-0.017887907102704	0.0126314787194133	-0.017887907102704	0.0126314787194133
597	106.632781982422	-17.407413482666	-6.23991060256958	-0.00555028254166245	0.0175015944987535	-0.00425158534198999	0.0210730116814375
598	107.931480407715	-17.407413482666	-5.9152364730835	-0.0110697457566857	0.00938473641872406	-0.00165419070981443	0.00483929552137852
599	107.931480407715	-17.0827388763428	-5.85030126571655	-0.00392691092565656	0.0022419011220336	-0.0159398596733809	0.00613799272105098
600	109.230178833008	-18.0567626953125	-5.6554970741272	-0.00782300252467394	0.000293855206109583	-0.00490093370899558	0.01100810803473
601	109.230178833008	-17.407413482666	-5.20095300674438	0.020423661917448	-0.00522560812532902	-0.00879702530801296	0.0236704051494598
602	109.230178833008	-18.0567626953125	-5.59056186676025	0.0142548503354192	0.00548864435404539	0.00581331877037883	0.01100810803473
603	107.931480407715	-16.1087169647217	-6.04510593414307	0.0252937767654657	-0.0302255302667618	0.0158782228827477	-0.00392691092565656
604	108.580833435059	-17.7320880889893	-5.52562713623047	0.012956153601408	-0.0260047651827335	0.020423661917448	-0.00684897974133492
605	106.632781982422	-16.1087169647217	-6.43471527099609	0.00970941036939621	-0.0282774847000837	0.0132808275520802	-0.00879702530801296
606	107.282135009766	-17.0827388763428	-6.43471527099609	0.0155535480007529	-0.0237320438027382	0.012956153601408	-0.0107450718060136
607	109.879524230957	-18.0567626953125	-5.52562713623047	0.0123068047687411	-0.00392691092565656	-0.00782300252467394	0.0022419011220336
608	108.580833435059	-17.7320880889893	-5.78536653518677	0.0145795252174139	-0.0165892094373703	-0.00230353930965066	-0.00944637414067984
609	110.528877258301	-18.0567626953125	-6.04510593414307	0.0103587592020631	-0.00425158534198999	-0.00392691092565656	0.00711201597005129
610	107.282135009766	-17.407413482666	-5.59056186676025	0.00126787810586393	-0.0136671401560307	-0.00555028254166245	0.00321592413820326
611	108.580833435059	-16.7580642700195	-5.78536653518677	0.00808603875339031	-0.0026282137259841	-0.0100957229733467	0.00354059832170606
612	107.931480407715	-16.1087169647217	-5.6554970741272	-0.00165419070981443	0.00678734155371785	-0.00132951640989631	0.01100810803473
613	106.632781982422	-16.7580642700195	-5.72043180465698	-0.00684897974133492	0.0236704051494598	-0.0026282137259841	0.00516396993771195
614	108.580833435059	-17.0827388763428	-5.3957576751709	-0.0143164889886975	0.0200989879667759	-0.00327756232582033	0.011982130818069
615	107.931480407715	-16.4333896636963	-5.9152364730835	-0.0130177913233638	0.012956153601408	-0.0204853005707264	-0.00165419070981443
616	108.580833435059	-17.7320880889893	-5.78536653518677	-0.0126931173726916	0.0152288740500808	-0.0169138833880424	0.00483929552137852
617	108.580833435059	-18.7061100006104	-5.52562713623047	-0.000680167751852423	0.0113327819854021	-0.00295288790948689	0.00613799272105098
618	109.230178833008	-18.7061100006104	-5.98017120361328	-0.000355493422830477	0.00191722682211548	-0.000355493422830477	-0.00522560812532902
619	107.282135009766	-18.0567626953125	-5.6554970741272	0.00548864435404539	-0.00749832857400179	0.000618529506027699	-0.00555028254166245
620	109.879524230957	-20.0048084259033	-5.72043180465698	-0.00652430532500148	0.00191722682211548	0.000618529506027699	0.00808603875339031
621	109.879524230957	-19.6801338195801	-5.78536653518677	0.013930176384747	-0.00327756232582033	0.00483929552137852	-3.08191010844894e-05
622	109.879524230957	-19.0307846069336	-5.72043180465698	0.0103587592020631	0.00516396993771195	-0.00360223650932312	0.000293855206109583
623	105.983436584473	-17.7320880889893	-5.9152364730835	0.0136055024340749	-0.0169138833880424	0.0136055024340749	-0.00749832857400179
624	109.879524230957	-18.7061100006104	-5.59056186676025	0.0145795252174139	-0.0188619289547205	0.0106834331527352	-0.0247060675173998
625	106.632781982422	-16.7580642700195	-5.72043180465698	0.00776136433705688	-0.0156151866540313	0.00126787810586393	-0.0185372550040483
626	107.931480407715	-17.0827388763428	-5.26588773727417	0.01100810803473	-0.00490093370899558	0.00483929552137852	-0.00749832857400179
627	107.282135009766	-17.0827388763428	-5.6554970741272	0.0152288740500808	0.00873538758605719	0.000943203864153475	-0.0156151866540313
628	107.931480407715	-18.0567626953125	-5.6554970741272	0.00613799272105098	0.00159255252219737	-0.000355493422830477	-0.0149658378213644
629	107.282135009766	-18.3814373016357	-5.6554970741272	0.00548864435404539	0.00289124972186983	-0.0107450718060136	-0.0165892094373703
630	106.632781982422	-18.0567626953125	-5.6554970741272	-0.00814767740666866	0.0022419011220336	-0.00327756232582033	-0.00360223650932312
631	105.334083557129	-17.0827388763428	-5.72043180465698	-0.00782300252467394	0.00159255252219737	-0.00782300252467394	-0.00684897974133492
632	105.334083557129	-17.0827388763428	-5.20095300674438	-0.0113944197073579	0.0181509424000978	-0.0146411629393697	-0.00360223650932312
633	105.334083557129	-17.0827388763428	-5.59056186676025	-0.0211346503347158	0.0262678004801273	-0.0250307414680719	0.00159255252219737
634	106.632781982422	-18.0567626953125	-5.59056186676025	-0.00847235135734081	0.0262678004801273	-0.0308748781681061	0.00126787810586393
635	106.632781982422	-17.407413482666	-5.72043180465698	-0.0227580219507217	0.0207483377307653	-0.0334722734987736	0.00418994715437293
636	107.931480407715	-18.0567626953125	-5.6554970741272	-0.00425158534198999	0.0152288740500808	-0.0237320438027382	0.00970941036939621
637	109.879524230957	-18.3814373016357	-5.52562713623047	-0.00197886489331722	0.0162028968334198	-0.0302255302667618	0.000943203864153475
638	107.931480407715	-16.7580642700195	-5.59056186676025	-0.00230353930965066	0.0116574559360743	-0.0198359526693821	-0.00522560812532902
639	107.931480407715	-17.0827388763428	-5.59056186676025	-3.08191010844894e-05	0.00256657530553639	-0.0260047651827335	-0.00619963090866804
640	107.931480407715	-17.0827388763428	-5.98017120361328	0.00126787810586393	0.00256657530553639	-0.0165892094373703	0.000943203864153475
641	108.580833435059	-18.0567626953125	-5.85030126571655	0.0100340843200684	-0.00392691092565656	0.00483929552137852	-0.00132951640989631
642	108.580833435059	-18.0567626953125	-6.23991060256958	0.0197743140161037	-0.00100484199356288	0.000943203864153475	-0.00652430532500148
643	107.282135009766	-17.0827388763428	-6.49965000152588	0.012956153601408	-0.0201606266200542	0.0188002903014421	-0.0123684434220195
644	109.879524230957	-18.3814373016357	-5.78536653518677	0.00808603875339031	-0.0240567177534103	0.0275664981454611	-0.0195112787187099
645	107.282135009766	-17.7320880889893	-5.85030126571655	0.0100340843200684	-0.0211346503347158	0.00678734155371785	-0.00619963090866804
646	108.580833435059	-18.3814373016357	-5.78536653518677	0.0126314787194133	-0.021459324285388	0.0126314787194133	-0.00425158534198999
647	109.879524230957	-18.7061100006104	-5.78536653518677	0.012956153601408	0.0022419011220336	0.00613799272105098	-0.00197886489331722
648	109.230178833008	-18.3814373016357	-5.9152364730835	0.0113327819854021	-0.00522560812532902	-0.00490093370899558	-0.00944637414067984
649	108.580833435059	-18.0567626953125	-5.59056186676025	0.00776136433705688	-0.00684897974133492	-0.00197886489331722	-0.0113944197073579
650	108.580833435059	-18.7061100006104	-5.52562713623047	0.00289124972186983	-0.00490093370899558	-0.00132951640989631	0.00613799272105098
651	107.282135009766	-17.407413482666	-5.52562713623047	-0.00814767740666866	-0.00847235135734081	0.00711201597005129	-0.00295288790948689
652	107.931480407715	-17.7320880889893	-5.3957576751709	0.00711201597005129	0.0149041991680861	0.00548864435404539	0.0106834331527352
653	107.931480407715	-17.7320880889893	-6.04510593414307	-0.0110697457566857	0.0265924744307995	-0.02697878703475	0.000943203864153475
654	108.580833435059	-18.0567626953125	-5.85030126571655	-0.0130177913233638	0.0194496400654316	-0.0237320438027382	0.00906006153672934
655	106.632781982422	-18.3814373016357	-5.72043180465698	-0.0100957229733467	0.00646266713738441	-0.0331475995481014	0.0132808275520802
656	109.879524230957	-19.6801338195801	-5.52562713623047	-0.0117190945893526	0.00808603875339031	-0.0149658378213644	0.00970941036939621
657	109.230178833008	-18.7061100006104	-5.6554970741272	-0.00360223650932312	0.00808603875339031	-0.00652430532500148	0.00711201597005129
658	106.632781982422	-18.0567626953125	-5.72043180465698	-0.0139918150380254	0.00808603875339031	-0.00425158534198999	0.000618529506027699
659	107.282135009766	-18.0567626953125	-5.98017120361328	0.00386527273803949	0.00289124972186983	-0.00100484199356288	0.00386527273803949
660	106.632781982422	-17.407413482666	-5.98017120361328	-0.00230353930965066	-0.000680167751852423	-0.00392691092565656	0.00906006153672934
661	108.580833435059	-18.7061100006104	-5.72043180465698	0.00418994715437293	-0.0026282137259841	-0.00457625929266214	0.00126787810586393
662	109.230178833008	-18.3814373016357	-5.59056186676025	0.0188002903014421	-0.00197886489331722	0.00743668992072344	-0.00490093370899558
663	107.282135009766	-17.0827388763428	-5.6554970741272	0.0149041991680861	-0.0162645354866982	0.0181509424000978	-0.00814767740666866
664	109.230178833008	-18.3814373016357	-5.3957576751709	0.0142548503354192	-0.0227580219507217	0.020423661917448	-0.0156151866540313
665	106.632781982422	-17.7320880889893	-5.78536653518677	0.00938473641872406	-0.023407369852066	0.0162028968334198	-0.00392691092565656
666	108.580833435059	-18.0567626953125	-5.78536653518677	0.0162028968334198	-0.000355493422830477	0.012956153601408	-0.0107450718060136
667	106.632781982422	-18.7061100006104	-5.52562713623047	0.0188002903014421	0.00678734155371785	0.00808603875339031	0.00548864435404539
668	107.282135009766	-19.0307846069336	-5.33082246780396	0.00386527273803949	0.00646266713738441	0.0022419011220336	-0.00100484199356288
669	106.632781982422	-18.7061100006104	-5.3957576751709	-0.00327756232582033	-0.00522560812532902	0.000618529506027699	0.00418994715437293
670	107.282135009766	-18.7061100006104	-5.26588773727417	-0.00100484199356288	-0.0139918150380254	-0.00132951640989631	0.00256657530553639
671	106.632781982422	-17.0827388763428	-5.6554970741272	0.000943203864153475	0.000943203864153475	0.00418994715437293	0.0126314787194133
672	107.282135009766	-18.0567626953125	-5.72043180465698	0.013930176384747	0.00451462110504508	-0.00360223650932312	0.00873538758605719
673	105.983436584473	-17.407413482666	-5.78536653518677	-0.0149658378213644	0.0249691028147936	-0.023407369852066	0.00159255252219737
674	108.580833435059	-18.3814373016357	-5.85030126571655	-0.0110697457566857	0.0197743140161037	-0.021459324285388	0.0123068047687411
675	107.282135009766	-17.0827388763428	-5.78536653518677	-0.0113944197073579	0.00873538758605719	-0.0308748781681061	0.0188002903014421
676	109.230178833008	-18.3814373016357	-5.20095300674438	-0.0120437685400248	0.0132808275520802	-0.0107450718060136	0.0188002903014421
677	108.580833435059	-18.0567626953125	-5.85030126571655	-0.00100484199356288	0.00613799272105098	-0.00132951640989631	0.00418994715437293
678	107.282135009766	-17.407413482666	-6.11004114151001	-0.0104203969240189	0.00418994715437293	-0.00522560812532902	0.0103587592020631
679	107.282135009766	-17.0827388763428	-6.11004114151001	0.00841071270406246	0.00451462110504508	-3.08191010844894e-05	0.000618529506027699
680	107.931480407715	-17.7320880889893	-6.17497587203979	-0.00619963090866804	0.000943203864153475	-0.00360223650932312	0.0191249661147594
681	109.879524230957	-18.3814373016357	-5.9152364730835	0.0200989879667759	-0.00555028254166245	-0.0026282137259841	0.00289124972186983
682	108.580833435059	-18.7061100006104	-5.72043180465698	0.00483929552137852	0.00516396993771195	0.00841071270406246	0.00386527273803949
683	107.931480407715	-17.7320880889893	-5.72043180465698	0.01847561635077	-0.0149658378213644	0.0226963832974434	-0.0026282137259841
684	108.580833435059	-17.407413482666	-6.04510593414307	0.0145795252174139	-0.0266541130840778	0.0197743140161037	-0.0133424662053585
685	108.580833435059	-17.7320880889893	-5.85030126571655	0.0171769186854362	-0.0100957229733467	0.00808603875339031	-0.00360223650932312
686	108.580833435059	-18.3814373016357	-5.59056186676025	0.0165275707840919	-0.00944637414067984	0.011982130818069	0.0022419011220336
687	108.580833435059	-18.7061100006104	-5.6554970741272	0.0171769186854362	0.00159255252219737	0.00613799272105098	0.00516396993771195
688	108.580833435059	-17.407413482666	-5.72043180465698	0.0142548503354192	0.00483929552137852	-0.000355493422830477	-0.00132951640989631
689	109.230178833008	-18.3814373016357	-5.98017120361328	0.00451462110504508	0.00126787810586393	-0.00977104809135199	0.000293855206109583
690	108.580833435059	-19.3554592132568	-6.30484533309937	-0.000355493422830477	-0.00814767740666866	-0.0026282137259841	0.00451462110504508
691	109.230178833008	-19.3554592132568	-5.59056186676025	-0.00879702530801296	0.000293855206109583	-0.00425158534198999	0.00808603875339031
692	109.879524230957	-20.0048084259033	-5.6554970741272	-0.00392691092565656	0.01100810803473	0.000293855206109583	0.0168522447347641
693	107.282135009766	-19.0307846069336	-6.17497587203979	-0.00230353930965066	0.0233457311987877	-0.0201606266200542	0.020423661917448
694	109.230178833008	-18.3814373016357	-5.78536653518677	-0.0113944197073579	0.0262678004801273	-0.0328229255974293	0.025618452578783
695	107.282135009766	-18.7061100006104	-5.78536653518677	-0.00944637414067984	0.0213976856321096	-0.0253554154187441	0.0269171483814716
696	109.230178833008	-18.3814373016357	-5.6554970741272	-0.00425158534198999	0.012956153601408	-0.0188619289547205	0.025618452578783
697	106.632781982422	-16.7580642700195	-5.9152364730835	-0.00425158534198999	0.00873538758605719	-0.00912170019000769	0.0103587592020631
698	107.282135009766	-17.407413482666	-5.78536653518677	-0.00749832857400179	0.01100810803473	-0.00684897974133492	0.0152288740500808
699	106.632781982422	-16.7580642700195	-5.98017120361328	0.00646266713738441	0.011982130818069	0.000943203864153475	0.00386527273803949
700	105.983436584473	-17.407413482666	-5.6554970741272	-0.00717365415766835	0.0113327819854021	-0.00684897974133492	0.0175015944987535
701	107.931480407715	-18.3814373016357	-5.3957576751709	-0.00555028254166245	0.00938473641872406	0.00191722682211548	0.0178262684494257
702	105.983436584473	-18.3814373016357	-5.13601779937744	0.000293855206109583	0.00354059832170606	0.00256657530553639	-0.00425158534198999
703	104.68473815918	-18.0567626953125	-5.59056186676025	0.00321592413820326	-0.00879702530801296	0.01847561635077	-0.00392691092565656
704	104.68473815918	-17.407413482666	-5.59056186676025	0.000293855206109583	-0.0263294391334057	0.0197743140161037	-0.0182125810533762
705	105.983436584473	-17.7320880889893	-5.46069240570068	0.000293855206109583	-0.0152905117720366	0.025618452578783	-0.00327756232582033
706	106.632781982422	-18.3814373016357	-5.26588773727417	0.00581331877037883	-3.08191010844894e-05	0.0126314787194133	0.00354059832170606
707	108.580833435059	-18.0567626953125	-5.46069240570068	0.00743668992072344	0.0022419011220336	0.00354059832170606	0.0022419011220336
708	106.632781982422	-17.0827388763428	-5.59056186676025	0.0158782228827477	-0.00360223650932312	0.00289124972186983	-0.00684897974133492
709	107.931480407715	-17.407413482666	-5.52562713623047	0.00289124972186983	-0.00912170019000769	0.00451462110504508	-0.00327756232582033
710	108.580833435059	-17.7320880889893	-5.6554970741272	-0.0026282137259841	-0.00425158534198999	0.00289124972186983	0.00289124972186983
711	109.230178833008	-18.3814373016357	-5.59056186676025	-0.00295288790948689	0.00418994715437293	0.000293855206109583	0.00159255252219737
712	109.230178833008	-18.3814373016357	-5.52562713623047	0.0171769186854362	0.0155535480007529	0.00711201597005129	0.00126787810586393
713	106.632781982422	-17.7320880889893	-5.78536653518677	-0.0117190945893526	0.0246444288641214	-0.0159398596733809	0.0171769186854362
714	109.879524230957	-17.407413482666	-5.85030126571655	-0.00587495695799589	0.01847561635077	-0.0172385573387146	0.0145795252174139
715	107.282135009766	-17.7320880889893	-5.52562713623047	-0.0120437685400248	0.0113327819854021	-0.0273034609854221	0.0136055024340749
716	108.580833435059	-18.3814373016357	-5.78536653518677	-0.00165419070981443	0.0116574559360743	-0.00814767740666866	0.00613799272105098
717	107.282135009766	-17.407413482666	-6.17497587203979	-0.00782300252467394	0.0106834331527352	0.000293855206109583	-0.00425158534198999
718	108.580833435059	-17.7320880889893	-6.11004114151001	-0.00132951640989631	0.00613799272105098	0.0132808275520802	0.00646266713738441
719	107.931480407715	-17.407413482666	-6.36978054046631	0.00613799272105098	0.00711201597005129	0.00516396993771195	0.0191249661147594
720	107.931480407715	-17.407413482666	-6.11004114151001	0.00483929552137852	-0.00295288790948689	-0.00490093370899558	0.0113327819854021
721	108.580833435059	-17.0827388763428	-5.52562713623047	0.00159255252219737	0.00321592413820326	0.00126787810586393	0.00483929552137852
722	109.879524230957	-19.0307846069336	-5.6554970741272	0.00873538758605719	0.00159255252219737	0.000293855206109583	0.00646266713738441
723	107.282135009766	-17.0827388763428	-5.98017120361328	0.0210730116814375	-0.0172385573387146	0.01847561635077	-0.00619963090866804
724	107.931480407715	-19.3554592132568	-5.46069240570068	0.0106834331527352	-0.0341216214001179	0.0262678004801273	-0.0123684434220195
725	107.931480407715	-17.7320880889893	-5.85030126571655	0.0142548503354192	-0.0295761823654175	0.0233457311987877	-0.0159398596733809
726	107.282135009766	-18.7061100006104	-5.59056186676025	0.0123068047687411	-0.0185372550040483	0.0194496400654316	-0.00717365415766835
727	107.931480407715	-19.6801338195801	-5.26588773727417	0.0100340843200684	0.000943203864153475	0.00873538758605719	-0.00425158534198999
728	108.580833435059	-20.0048084259033	-5.33082246780396	0.0103587592020631	-0.00847235135734081	0.00386527273803949	-0.00944637414067984
729	107.931480407715	-20.0048084259033	-5.52562713623047	0.0022419011220336	-0.00814767740666866	-0.00425158534198999	-0.00360223650932312
730	106.632781982422	-18.3814373016357	-5.78536653518677	0.000618529506027699	-0.00814767740666866	-0.00100484199356288	0.0022419011220336
731	108.580833435059	-18.0567626953125	-5.9152364730835	0.0197743140161037	0.00678734155371785	-0.0026282137259841	0.00191722682211548
732	107.931480407715	-18.0567626953125	-5.59056186676025	-0.00490093370899558	0.0136055024340749	0.00418994715437293	0.00873538758605719
733	107.931480407715	-18.0567626953125	-5.26588773727417	-0.0113944197073579	0.0304885655641556	-0.0263294391334057	0.01100810803473
734	107.282135009766	-17.0827388763428	-5.59056186676025	-0.0126931173726916	0.0308132413774729	-0.0311995539814234	0.0136055024340749
735	107.931480407715	-19.3554592132568	-5.78536653518677	-0.0107450718060136	0.0194496400654316	-0.0247060675173998	0.0239950809627771
736	105.983436584473	-18.7061100006104	-5.78536653518677	-0.0100957229733467	0.0162028968334198	-0.0165892094373703	0.00678734155371785
737	104.68473815918	-18.0567626953125	-5.59056186676025	-0.0159398596733809	0.0175015944987535	-0.0208099745213985	0.020423661917448
738	105.334083557129	-17.407413482666	-5.6554970741272	-0.00684897974133492	0.011982130818069	-0.0146411629393697	-0.00587495695799589
739	104.03539276123	-18.0567626953125	-5.33082246780396	-0.0172385573387146	0.00451462110504508	-0.0224333461374044	0.0022419011220336
740	105.334083557129	-17.7320880889893	-5.33082246780396	0.00808603875339031	0.00159255252219737	-0.00977104809135199	0.00191722682211548
741	105.983436584473	-18.0567626953125	-5.98017120361328	0.000293855206109583	-0.00977104809135199	0.00548864435404539	0.00386527273803949
742	108.580833435059	-19.0307846069336	-5.72043180465698	-0.00912170019000769	-0.00100484199356288	0.00354059832170606	0.00516396993771195
743	105.983436584473	-18.0567626953125	-5.98017120361328	0.0200989879667759	-0.0243813935667276	0.0171769186854362	-0.00522560812532902
744	109.230178833008	-18.7061100006104	-5.52562713623047	0.00906006153672934	-0.0256800893694162	0.0213976856321096	-0.0182125810533762
745	106.632781982422	-17.407413482666	-5.85030126571655	0.00321592413820326	-0.0227580219507217	0.0269171483814716	0.00191722682211548
746	108.580833435059	-17.7320880889893	-5.3957576751709	0.00354059832170606	-0.0104203969240189	0.00873538758605719	-0.0123684434220195
747	108.580833435059	-18.7061100006104	-5.52562713623047	0.0126314787194133	0.00646266713738441	0.00711201597005129	-0.00587495695799589
748	109.879524230957	-19.3554592132568	-5.78536653518677	0.012956153601408	0.00256657530553639	-0.00392691092565656	-0.00652430532500148
749	109.230178833008	-18.3814373016357	-5.9152364730835	0.00386527273803949	-0.00717365415766835	-0.000680167751852423	-0.0104203969240189
750	107.282135009766	-18.0567626953125	-5.9152364730835	0.00418994715437293	-0.00684897974133492	-0.00490093370899558	-0.00555028254166245
751	107.282135009766	-17.407413482666	-6.11004114151001	-0.0120437685400248	0.00191722682211548	-0.00522560812532902	0.00386527273803949
752	108.580833435059	-18.3814373016357	-5.46069240570068	-0.00197886489331722	0.00516396993771195	0.00548864435404539	0.00581331877037883
753	108.580833435059	-19.0307846069336	-6.11004114151001	-0.00652430532500148	0.0165275707840919	-0.0230826959013939	0.0171769186854362
754	107.282135009766	-17.7320880889893	-6.36978054046631	-0.0185372550040483	0.0220470335334539	-0.0279528107494116	0.00483929552137852
755	108.580833435059	-19.0307846069336	-6.17497587203979	-0.0139918150380254	0.0175015944987535	-0.0149658378213644	0.0126314787194133
756	109.230178833008	-18.0567626953125	-5.9152364730835	-0.0146411629393697	0.00483929552137852	-0.0123684434220195	0.013930176384747
757	107.282135009766	-18.3814373016357	-5.78536653518677	-0.00782300252467394	0.00516396993771195	-0.00555028254166245	0.00159255252219737
758	107.282135009766	-17.407413482666	-5.59056186676025	-0.00230353930965066	0.0123068047687411	-0.00165419070981443	0.00126787810586393
759	107.282135009766	-18.0567626953125	-5.26588773727417	-3.08191010844894e-05	0.00159255252219737	-0.00977104809135199	-0.0104203969240189
760	107.931480407715	-17.7320880889893	-5.85030126571655	0.000618529506027699	-0.00295288790948689	0.00321592413820326	-0.00652430532500148
761	107.282135009766	-18.3814373016357	-5.78536653518677	0.00126787810586393	0.00483929552137852	-3.08191010844894e-05	0.00386527273803949
762	108.580833435059	-19.3554592132568	-5.85030126571655	0.00289124972186983	-0.00522560812532902	0.00711201597005129	-0.0133424662053585
763	106.632781982422	-19.0307846069336	-5.78536653518677	-0.00230353930965066	-0.0230826959013939	-0.00587495695799589	-0.0156151866540313
764	108.580833435059	-20.0048084259033	-5.72043180465698	-0.00587495695799589	-0.0292515084147453	-0.00100484199356288	-0.0247060675173998
765	106.632781982422	-18.3814373016357	-5.3957576751709	0.01100810803473	-0.0253554154187441	0.00354059832170606	-0.0152905117720366
766	108.580833435059	-19.3554592132568	-5.52562713623047	0.0165275707840919	-0.00522560812532902	0.0152288740500808	-0.0146411629393697
767	108.580833435059	-18.7061100006104	-5.6554970741272	0.00256657530553639	0.0175015944987535	-0.00652430532500148	-0.0110697457566857
768	109.879524230957	-18.7061100006104	-5.72043180465698	0.0191249661147594	0.00289124972186983	-0.00847235135734081	-0.00879702530801296
769	109.230178833008	-19.3554592132568	-5.52562713623047	-0.00327756232582033	0.00256657530553639	-0.00457625929266214	-0.0117190945893526
770	109.879524230957	-19.3554592132568	-5.3957576751709	-0.0117190945893526	-3.08191010844894e-05	-0.00295288790948689	-0.00100484199356288
771	105.983436584473	-17.0827388763428	-5.59056186676025	-0.00425158534198999	-0.00587495695799589	-0.00132951640989631	0.000943203864153475
772	107.282135009766	-18.7061100006104	-5.26588773727417	0.0022419011220336	0.00711201597005129	-0.00490093370899558	0.00159255252219737
773	107.282135009766	-18.0567626953125	-6.11004114151001	-0.0182125810533762	0.0343846566975117	-0.00652430532500148	0.00711201597005129
774	104.68473815918	-18.0567626953125	-5.85030126571655	-0.023407369852066	0.0314625911414623	-0.00522560812532902	0.0132808275520802
775	107.282135009766	-18.7061100006104	-5.59056186676025	-0.0195112787187099	0.0249691028147936	-0.00587495695799589	0.0123068047687411
776	104.68473815918	-17.407413482666	-5.72043180465698	-0.0237320438027382	0.0210730116814375	-0.0026282137259841	0.012956153601408
777	105.983436584473	-17.407413482666	-5.59056186676025	-0.00327756232582033	0.0126314787194133	0.00776136433705688	-0.00457625929266214
778	106.632781982422	-18.7061100006104	-5.33082246780396	-0.00100484199356288	0.00548864435404539	-0.000680167751852423	-3.08191010844894e-05
779	109.879524230957	-18.7061100006104	-5.52562713623047	-0.00100484199356288	0.00483929552137852	-0.00619963090866804	-0.00555028254166245
780	107.931480407715	-18.0567626953125	-5.46069240570068	0.00289124972186983	0.00256657530553639	-0.00490093370899558	0.00289124972186983
781	108.580833435059	-17.0827388763428	-5.59056186676025	0.00613799272105098	0.00906006153672934	-0.00587495695799589	-0.000355493422830477
782	107.282135009766	-16.7580642700195	-5.6554970741272	0.0145795252174139	0.00451462110504508	0.000943203864153475	0.00256657530553639
783	107.931480407715	-17.407413482666	-5.72043180465698	0.0152288740500808	-0.0227580219507217	0.011982130818069	-0.017887907102704
784	107.931480407715	-16.7580642700195	-5.46069240570068	0.0236704051494598	-0.0224333461374044	0.0126314787194133	-0.0195112787187099
785	107.931480407715	-17.407413482666	-5.9152364730835	0.0100340843200684	-0.0253554154187441	0.011982130818069	-0.00490093370899558
786	108.580833435059	-18.0567626953125	-5.98017120361328	0.012956153601408	-0.0175632312893867	0.00386527273803949	-0.00879702530801296
787	109.230178833008	-18.3814373016357	-5.72043180465698	0.0165275707840919	0.00289124972186983	0.00191722682211548	-0.00587495695799589
788	109.879524230957	-18.3814373016357	-5.9152364730835	0.0197743140161037	-0.0104203969240189	-0.000355493422830477	-0.00717365415766835
789	107.931480407715	-18.0567626953125	-5.6554970741272	0.0022419011220336	-0.00165419070981443	-0.00165419070981443	-0.00782300252467394
790	109.230178833008	-18.3814373016357	-5.46069240570068	0.00191722682211548	-0.00847235135734081	0.0022419011220336	-0.000680167751852423
791	107.931480407715	-17.407413482666	-5.72043180465698	0.00906006153672934	-0.000680167751852423	0.00289124972186983	0.00256657530553639
792	109.879524230957	-18.3814373016357	-5.98017120361328	0.00159255252219737	0.00548864435404539	0.0123068047687411	0.00289124972186983
793	109.230178833008	-18.0567626953125	-5.72043180465698	-0.00879702530801296	0.0158782228827477	0.00321592413820326	0.00581331877037883
794	107.931480407715	-17.7320880889893	-5.85030126571655	-0.0152905117720366	0.0249691028147936	-0.000355493422830477	0.0230210572481155
795	109.230178833008	-18.0567626953125	-5.6554970741272	-0.00912170019000769	0.00516396993771195	-0.00587495695799589	0.00743668992072344
796	107.931480407715	-18.0567626953125	-5.72043180465698	-0.00684897974133492	0.00483929552137852	-0.0363943427801132	0.00841071270406246
797	107.931480407715	-18.0567626953125	-5.46069240570068	-0.00100484199356288	-0.00165419070981443	0.00873538758605719	0.00289124972186983
798	109.230178833008	-20.0048084259033	-5.59056186676025	0.00126787810586393	-0.000355493422830477	-0.00814767740666866	-0.00522560812532902
799	108.580833435059	-19.0307846069336	-5.6554970741272	-0.00587495695799589	-0.00782300252467394	-3.08191010844894e-05	-0.00555028254166245
800	108.580833435059	-19.0307846069336	-5.6554970741272	0.00516396993771195	-0.00230353930965066	-0.00782300252467394	0.00743668992072344
801	108.580833435059	-18.0567626953125	-5.85030126571655	0.0132808275520802	0.00159255252219737	-0.00847235135734081	0.00256657530553639
802	107.282135009766	-17.407413482666	-5.72043180465698	0.012956153601408	-0.00165419070981443	0.0022419011220336	0.00483929552137852
803	109.230178833008	-18.7061100006104	-5.26588773727417	0.0217223595827818	-0.0133424662053585	0.0100340843200684	-0.0130177913233638
804	107.931480407715	-17.0827388763428	-5.78536653518677	0.0142548503354192	-0.0159398596733809	0.00776136433705688	-0.0182125810533762
805	109.230178833008	-18.3814373016357	-5.6554970741272	0.0142548503354192	-0.0201606266200542	0.0175015944987535	-0.00847235135734081
806	107.282135009766	-17.7320880889893	-5.72043180465698	0.01100810803473	-0.0191866029053926	0.0106834331527352	-0.00619963090866804
807	107.931480407715	-17.407413482666	-5.52562713623047	0.00743668992072344	0.00418994715437293	0.0200989879667759	-0.000680167751852423
808	105.334083557129	-16.4333896636963	-5.78536653518677	0.00970941036939621	0.00321592413820326	0.0126314787194133	-0.00749832857400179
809	107.282135009766	-17.407413482666	-5.6554970741272	-0.00490093370899558	0.000618529506027699	0.0106834331527352	-0.00490093370899558
810	106.632781982422	-17.7320880889893	-5.20095300674438	-0.00652430532500148	-0.00100484199356288	0.00678734155371785	-0.00847235135734081
811	106.632781982422	-18.3814373016357	-5.59056186676025	0.00678734155371785	-0.00652430532500148	-0.0169138833880424	-0.00165419070981443
812	107.282135009766	-18.0567626953125	-5.9152364730835	-0.00522560812532902	0.0113327819854021	-0.00457625929266214	0.00126787810586393
813	106.632781982422	-18.3814373016357	-5.6554970741272	-0.0100957229733467	0.0288651939481497	-0.0211346503347158	-0.00360223650932312
814	107.282135009766	-18.0567626953125	-5.52562713623047	-0.0217839982360601	0.0282158460468054	-0.0263294391334057	0.0100340843200684
815	109.230178833008	-18.0567626953125	-5.72043180465698	-0.0100957229733467	0.0145795252174139	-0.0240567177534103	-0.00749832857400179
816	108.580833435059	-17.407413482666	-5.07108306884766	-0.0123684434220195	0.0162028968334198	-0.0185372550040483	0.0207483377307653
817	108.580833435059	-18.3814373016357	-5.26588773727417	0.00646266713738441	0.01100810803473	-0.00879702530801296	-0.00587495695799589
818	111.17822265625	-18.3814373016357	-5.46069240570068	0.00256657530553639	0.0132808275520802	-0.00782300252467394	-0.00522560812532902
819	109.230178833008	-17.7320880889893	-5.72043180465698	0.00191722682211548	0.0106834331527352	-0.00652430532500148	-0.00392691092565656
820	109.879524230957	-17.7320880889893	-5.72043180465698	0.000618529506027699	0.00678734155371785	-0.0104203969240189	-0.000680167751852423
821	107.931480407715	-17.7320880889893	-5.78536653518677	-0.00360223650932312	0.00126787810586393	0.000293855206109583	-0.00327756232582033
822	107.282135009766	-17.407413482666	-5.59056186676025	0.0158782228827477	0.00451462110504508	-0.00165419070981443	-0.00749832857400179
823	109.230178833008	-18.3814373016357	-5.6554970741272	0.0126314787194133	-0.0146411629393697	-0.00165419070981443	-0.0279528107494116
824	107.931480407715	-17.407413482666	-5.98017120361328	0.013930176384747	-0.0266541130840778	-0.00782300252467394	-0.021459324285388
825	109.879524230957	-18.3814373016357	-5.78536653518677	0.00483929552137852	-0.0243813935667276	0.00873538758605719	-0.0217839982360601
826	108.580833435059	-18.0567626953125	-5.78536653518677	0.00451462110504508	-0.0165892094373703	0.0188002903014421	-0.00879702530801296
827	107.931480407715	-17.7320880889893	-5.78536653518677	0.00646266713738441	-0.00230353930965066	0.012956153601408	-0.0104203969240189
828	107.282135009766	-17.0827388763428	-5.59056186676025	0.00873538758605719	0.00418994715437293	0.0123068047687411	-0.0123684434220195
829	108.580833435059	-17.7320880889893	-5.46069240570068	-0.00619963090866804	-0.00782300252467394	-0.00879702530801296	-0.000355493422830477
830	109.879524230957	-18.0567626953125	-5.52562713623047	0.000293855206109583	-0.0104203969240189	0.00646266713738441	-0.000680167751852423
831	109.230178833008	-19.0307846069336	-5.59056186676025	-0.0130177913233638	0.000293855206109583	-0.00360223650932312	0.0022419011220336
832	106.632781982422	-17.407413482666	-6.43471527099609	0.00970941036939621	0.011982130818069	-0.00360223650932312	-0.00490093370899558
833	107.931480407715	-18.0567626953125	-6.23991060256958	-0.00814767740666866	0.0246444288641214	-0.0305502042174339	0.00256657530553639
834	109.230178833008	-19.3554592132568	-5.33082246780396	-0.00360223650932312	0.0243197549134493	-0.0276281367987394	0.00126787810586393
835	107.931480407715	-18.7061100006104	-5.98017120361328	-0.00619963090866804	0.013930176384747	-0.0139918150380254	0.00646266713738441
836	107.282135009766	-18.3814373016357	-5.59056186676025	-0.00425158534198999	0.0155535480007529	-0.0188619289547205	0.00970941036939621
837	108.580833435059	-19.0307846069336	-5.6554970741272	-0.00457625929266214	0.00938473641872406	-0.0120437685400248	0.00548864435404539
838	109.230178833008	-18.3814373016357	-5.6554970741272	0.00126787810586393	0.00841071270406246	-0.0152905117720366	-0.00457625929266214
839	109.230178833008	-18.3814373016357	-5.6554970741272	-0.00782300252467394	0.0155535480007529	-0.0120437685400248	0.000293855206109583
840	111.17822265625	-18.3814373016357	-5.07108306884766	-0.0100957229733467	0.00808603875339031	-0.0133424662053585	0.00970941036939621
841	109.230178833008	-17.7320880889893	-5.33082246780396	-0.00490093370899558	0.00516396993771195	-0.0175632312893867	-0.00132951640989631
842	108.580833435059	-17.7320880889893	-5.59056186676025	0.00581331877037883	0.00776136433705688	-0.00782300252467394	0.00548864435404539
843	108.580833435059	-17.7320880889893	-5.59056186676025	0.0197743140161037	-0.0139918150380254	-0.0123684434220195	-0.0136671401560307
844	107.282135009766	-17.407413482666	-5.72043180465698	0.0171769186854362	-0.0221086721867323	-0.0139918150380254	-0.0139918150380254
845	107.931480407715	-17.7320880889893	-5.59056186676025	-0.00522560812532902	-0.0169138833880424	0.00191722682211548	-0.0100957229733467
846	105.983436584473	-17.7320880889893	-6.11004114151001	0.0113327819854021	-0.00879702530801296	0.0191249661147594	-0.00749832857400179
847	104.68473815918	-17.407413482666	-6.23991060256958	-0.000680167751852423	-0.00197886489331722	0.0126314787194133	0.00354059832170606
848	105.334083557129	-17.407413482666	-5.52562713623047	0.00451462110504508	-0.00132951640989631	0.00743668992072344	-0.00132951640989631
849	105.983436584473	-17.407413482666	-5.98017120361328	-0.00425158534198999	-0.00392691092565656	-0.00360223650932312	-0.00457625929266214
850	106.632781982422	-17.0827388763428	-6.04510593414307	-0.00295288790948689	-0.00782300252467394	0.00483929552137852	0.00159255252219737
851	109.230178833008	-18.3814373016357	-5.3957576751709	-0.00230353930965066	0.000293855206109583	-0.000355493422830477	0.00159255252219737
852	107.282135009766	-17.407413482666	-5.9152364730835	0.00743668992072344	0.0116574559360743	-0.00197886489331722	0.00191722682211548
853	107.931480407715	-17.407413482666	-5.46069240570068	-0.00490093370899558	0.0288651939481497	-0.0182125810533762	-3.08191010844894e-05
854	109.230178833008	-18.0567626953125	-5.33082246780396	-0.0133424662053585	0.0295145437121391	-0.0276281367987394	0.012956153601408
855	108.580833435059	-17.407413482666	-5.85030126571655	-0.0204853005707264	0.0171769186854362	-0.0331475995481014	0.00841071270406246
856	109.230178833008	-18.0567626953125	-5.85030126571655	-0.00230353930965066	0.0165275707840919	-0.0256800893694162	0.00451462110504508
857	109.230178833008	-18.3814373016357	-5.52562713623047	0.00289124972186983	0.0162028968334198	-0.0253554154187441	0.00126787810586393
858	109.230178833008	-18.3814373016357	-6.11004114151001	0.00451462110504508	-0.000355493422830477	-0.0185372550040483	-0.00555028254166245
859	109.230178833008	-17.407413482666	-5.9152364730835	-0.00100484199356288	0.00938473641872406	-0.0208099745213985	0.000943203864153475
860	109.230178833008	-18.7061100006104	-5.46069240570068	-0.000355493422830477	0.000943203864153475	-0.0120437685400248	-0.00100484199356288
861	109.879524230957	-18.3814373016357	-5.52562713623047	0.00321592413820326	0.00321592413820326	-0.000680167751852423	0.000943203864153475
862	107.931480407715	-18.3814373016357	-5.6554970741272	0.00776136433705688	-0.00132951640989631	0.00581331877037883	-0.00327756232582033
863	108.580833435059	-18.3814373016357	-5.46069240570068	0.020423661917448	-0.0260047651827335	0.0223717093467712	-0.0169138833880424
864	108.580833435059	-18.3814373016357	-5.46069240570068	0.0178262684494257	-0.0201606266200542	0.0239950809627771	-0.0159398596733809
865	109.230178833008	-17.7320880889893	-5.52562713623047	0.00743668992072344	-0.0175632312893867	0.01847561635077	-0.0120437685400248
866	108.580833435059	-17.7320880889893	-5.72043180465698	0.00776136433705688	-0.021459324285388	0.0149041991680861	-0.00522560812532902
867	107.931480407715	-17.407413482666	-5.6554970741272	0.012956153601408	-0.00230353930965066	0.00613799272105098	0.00126787810586393
868	107.282135009766	-18.3814373016357	-5.78536653518677	0.0178262684494257	-0.0110697457566857	0.00321592413820326	-0.00522560812532902
869	107.282135009766	-18.7061100006104	-5.98017120361328	0.00808603875339031	-0.00814767740666866	-0.00197886489331722	-0.00457625929266214
870	107.282135009766	-18.7061100006104	-5.98017120361328	-0.00360223650932312	-0.00360223650932312	-0.00295288790948689	0.00289124972186983
871	108.580833435059	-19.3554592132568	-5.59056186676025	-0.00100484199356288	-0.00912170019000769	0.00321592413820326	-0.00522560812532902
872	106.632781982422	-18.3814373016357	-6.17497587203979	-0.00392691092565656	0.00289124972186983	-0.00782300252467394	0.00126787810586393
873	107.931480407715	-18.3814373016357	-5.6554970741272	-0.00360223650932312	0.0181509424000978	-0.0159398596733809	0.00418994715437293
874	108.580833435059	-19.0307846069336	-5.3957576751709	-0.0130177913233638	0.0223717093467712	-0.0240567177534103	0.0152288740500808
875	107.931480407715	-17.7320880889893	-5.6554970741272	-0.00814767740666866	0.0223717093467712	-0.0211346503347158	0.0181509424000978
876	108.580833435059	-18.3814373016357	-5.85030126571655	-0.00360223650932312	0.0197743140161037	-0.0107450718060136	0.00289124972186983
877	109.879524230957	-18.3814373016357	-5.6554970741272	-0.00425158534198999	0.011982130818069	-0.0130177913233638	0.00678734155371785
878	107.931480407715	-16.7580642700195	-6.30484533309937	-0.00619963090866804	0.0171769186854362	-0.0162645354866982	-0.00100484199356288
879	107.282135009766	-17.7320880889893	-5.6554970741272	-0.00360223650932312	-0.00230353930965066	-0.0237320438027382	-0.000680167751852423
880	105.983436584473	-17.0827388763428	-6.17497587203979	-0.00555028254166245	0.000293855206109583	-0.0146411629393697	0.0149041991680861
881	106.632781982422	-18.7061100006104	-6.23991060256958	0.0158782228827477	-0.000680167751852423	0.00159255252219737	0.00483929552137852
882	107.931480407715	-18.0567626953125	-6.30484533309937	0.00678734155371785	-0.00165419070981443	-0.000680167751852423	0.00289124972186983
883	104.68473815918	-17.7320880889893	-6.30484533309937	0.00321592413820326	-0.0217839982360601	0.0220470335334539	-0.00132951640989631
884	106.632781982422	-18.7061100006104	-5.52562713623047	0.00678734155371785	-0.0224333461374044	0.0275664981454611	-0.00977104809135199
885	105.983436584473	-17.7320880889893	-5.72043180465698	-0.00295288790948689	-0.0204853005707264	0.0178262684494257	-0.00100484199356288
886	106.632781982422	-17.7320880889893	-5.46069240570068	0.00841071270406246	-0.0100957229733467	0.0145795252174139	0.00451462110504508
887	106.632781982422	-18.7061100006104	-5.72043180465698	0.0103587592020631	0.000293855206109583	0.0132808275520802	0.00776136433705688
888	109.879524230957	-18.7061100006104	-5.72043180465698	0.0116574559360743	0.000293855206109583	0.00873538758605719	0.00289124972186983
889	107.931480407715	-17.0827388763428	-5.78536653518677	0.000293855206109583	0.0113327819854021	-0.00327756232582033	0.00418994715437293
890	108.580833435059	-18.3814373016357	-5.78536653518677	-3.08191010844894e-05	-0.00295288790948689	-0.0026282137259841	0.00354059832170606
891	107.282135009766	-17.7320880889893	-5.72043180465698	0.000943203864153475	0.000618529506027699	-0.00197886489331722	0.00906006153672934
892	107.931480407715	-18.7061100006104	-5.13601779937744	0.000943203864153475	0.0152288740500808	0.000293855206109583	0.0181509424000978
893	107.282135009766	-17.7320880889893	-5.78536653518677	-0.017887907102704	0.0301638916134834	-0.0204853005707264	0.0165275707840919
894	109.879524230957	-19.0307846069336	-5.9152364730835	-0.0195112787187099	0.0246444288641214	-0.028926832601428	0.0223717093467712
895	107.282135009766	-17.407413482666	-6.17497587203979	-0.00684897974133492	0.0188002903014421	-0.0247060675173998	0.0155535480007529
896	109.230178833008	-18.7061100006104	-5.78536653518677	-0.0104203969240189	0.0126314787194133	-0.0136671401560307	0.0230210572481155
897	109.230178833008	-17.7320880889893	-5.78536653518677	-0.00619963090866804	0.0116574559360743	-0.000355493422830477	0.0149041991680861
898	107.282135009766	-18.0567626953125	-5.3957576751709	0.000293855206109583	0.00906006153672934	-0.00490093370899558	0.00289124972186983
899	107.931480407715	-18.0567626953125	-5.52562713623047	0.0230210572481155	0.00613799272105098	0.00386527273803949	0.00159255252219737
900	107.931480407715	-17.7320880889893	-5.85030126571655	-0.000355493422830477	0.00776136433705688	-0.00230353930965066	0.0197743140161037
901	110.528877258301	-19.0307846069336	-5.3957576751709	0.00451462110504508	0.000943203864153475	-0.00327756232582033	0.00776136433705688
902	109.230178833008	-19.3554592132568	-5.59056186676025	0.0126314787194133	-0.00619963090866804	-0.00295288790948689	0.00386527273803949
903	107.931480407715	-18.0567626953125	-5.72043180465698	0.0168522447347641	-0.0104203969240189	0.00289124972186983	-0.00782300252467394
904	109.879524230957	-18.3814373016357	-5.52562713623047	0.0145795252174139	-0.021459324285388	-0.00230353930965066	-0.0204853005707264
905	107.931480407715	-18.7061100006104	-5.3957576751709	0.00613799272105098	-0.0221086721867323	0.00711201597005129	-0.0156151866540313
906	107.931480407715	-18.7061100006104	-5.6554970741272	0.0162028968334198	-0.0185372550040483	0.011982130818069	-0.0130177913233638
907	109.879524230957	-20.0048084259033	-5.59056186676025	0.0165275707840919	-0.0104203969240189	-0.00944637414067984	-0.00360223650932312
908	109.230178833008	-20.3294830322266	-5.72043180465698	0.000618529506027699	-0.0120437685400248	-0.0026282137259841	-0.00782300252467394
909	109.230178833008	-20.3294830322266	-5.72043180465698	0.0126314787194133	-0.0104203969240189	-0.00912170019000769	-0.00652430532500148
910	109.230178833008	-20.0048084259033	-5.52562713623047	-0.0123684434220195	-0.00295288790948689	0.000943203864153475	-0.00814767740666866
911	107.282135009766	-18.3814373016357	-5.59056186676025	-0.00230353930965066	-0.00457625929266214	-0.00587495695799589	-0.0026282137259841
912	108.580833435059	-17.7320880889893	-5.6554970741272	-0.00912170019000769	0.00613799272105098	-3.08191010844894e-05	0.00548864435404539
913	107.282135009766	-17.7320880889893	-6.30484533309937	-0.0165892094373703	0.0194496400654316	0.00159255252219737	0.0132808275520802
914	108.580833435059	-18.0567626953125	-5.98017120361328	-0.0162645354866982	0.0149041991680861	-0.00717365415766835	0.00906006153672934
915	108.580833435059	-18.3814373016357	-5.72043180465698	-0.0208099745213985	0.00841071270406246	-0.00814767740666866	-0.00295288790948689
916	108.580833435059	-19.0307846069336	-5.6554970741272	-0.0130177913233638	0.00516396993771195	-0.0165892094373703	-0.00165419070981443
917	105.983436584473	-17.407413482666	-5.46069240570068	-0.0104203969240189	0.00516396993771195	0.0132808275520802	-0.00295288790948689
918	105.983436584473	-18.0567626953125	-5.33082246780396	-0.0123684434220195	-0.000355493422830477	0.00938473641872406	-0.00197886489331722
919	105.334083557129	-18.3814373016357	-5.6554970741272	-0.0156151866540313	-0.00684897974133492	0.00970941036939621	-0.0104203969240189
920	104.68473815918	-19.3554592132568	-5.59056186676025	-0.0136671401560307	-0.0120437685400248	0.00483929552137852	0.000293855206109583
921	105.983436584473	-18.0567626953125	-5.9152364730835	-0.00652430532500148	-0.00879702530801296	0.0106834331527352	-0.00879702530801296
922	106.632781982422	-17.7320880889893	-5.78536653518677	0.00646266713738441	-0.0100957229733467	0.00548864435404539	-0.000355493422830477
923	107.282135009766	-18.3814373016357	-5.59056186676025	0.0197743140161037	-0.0328229255974293	0.0132808275520802	-0.0172385573387146
924	109.230178833008	-19.0307846069336	-5.46069240570068	0.0155535480007529	-0.0282774847000837	0.0175015944987535	-0.021459324285388
925	109.230178833008	-18.7061100006104	-5.85030126571655	0.00711201597005129	-0.0282774847000837	0.0207483377307653	-0.0139918150380254
926	107.931480407715	-18.0567626953125	-5.78536653518677	0.00646266713738441	-0.021459324285388	0.0175015944987535	-0.00165419070981443
927	108.580833435059	-18.0567626953125	-5.59056186676025	0.0149041991680861	-0.00165419070981443	0.0132808275520802	-0.0026282137259841
928	107.931480407715	-17.7320880889893	-5.6554970741272	0.0213976856321096	0.00354059832170606	0.020423661917448	-0.0133424662053585
929	108.580833435059	-18.0567626953125	-5.52562713623047	0.00289124972186983	0.0022419011220336	0.0136055024340749	-0.00619963090866804
930	109.879524230957	-18.7061100006104	-5.13601779937744	0.00451462110504508	0.000943203864153475	0.00289124972186983	0.00354059832170606
931	109.879524230957	-19.3554592132568	-5.6554970741272	0.01100810803473	0.00126787810586393	-0.00587495695799589	0.00483929552137852
932	109.879524230957	-19.0307846069336	-6.04510593414307	0.00841071270406246	0.00548864435404539	-0.00587495695799589	-0.00327756232582033
933	109.230178833008	-19.0307846069336	-5.9152364730835	-0.0143164889886975	0.0275664981454611	-0.0279528107494116	-0.00197886489331722
934	107.931480407715	-17.7320880889893	-6.11004114151001	-0.0117190945893526	0.0243197549134493	-0.0237320438027382	0.0197743140161037
935	109.230178833008	-19.3554592132568	-5.78536653518677	-0.0182125810533762	0.0145795252174139	-0.0224333461374044	0.0191249661147594
936	109.879524230957	-19.3554592132568	-5.59056186676025	-0.00457625929266214	0.0123068047687411	-0.0208099745213985	0.00970941036939621
937	107.282135009766	-18.0567626953125	-5.72043180465698	-0.0107450718060136	0.00483929552137852	-0.0149658378213644	0.0022419011220336
938	109.230178833008	-18.3814373016357	-5.98017120361328	-0.00392691092565656	0.00678734155371785	-0.0172385573387146	0.000293855206109583
939	107.931480407715	-17.407413482666	-5.9152364730835	0.00289124972186983	0.00418994715437293	-0.02697878703475	0.0022419011220336
940	107.931480407715	-18.0567626953125	-5.78536653518677	0.00646266713738441	0.00743668992072344	-0.0237320438027382	0.00678734155371785
941	108.580833435059	-18.0567626953125	-5.78536653518677	-0.00490093370899558	0.0022419011220336	-0.00295288790948689	-0.00847235135734081
942	109.230178833008	-19.6801338195801	-5.3957576751709	0.00938473641872406	-0.0026282137259841	0.00548864435404539	-0.0100957229733467
943	108.580833435059	-20.3294830322266	-5.33082246780396	0.0168522447347641	-0.0217839982360601	0.0168522447347641	-0.0198359526693821
944	107.931480407715	-19.3554592132568	-6.30484533309937	0.0168522447347641	-0.0282774847000837	0.0288651939481497	-0.0282774847000837
945	109.879524230957	-20.6541557312012	-5.6554970741272	0.0158782228827477	-0.00879702530801296	0.0197743140161037	-0.0156151866540313
946	109.879524230957	-20.3294830322266	-5.59056186676025	0.0123068047687411	-0.0198359526693821	0.0220470335334539	-0.0133424662053585
947	107.931480407715	-19.3554592132568	-5.72043180465698	0.0246444288641214	-0.00327756232582033	0.0220470335334539	-0.0130177913233638
948	107.282135009766	-18.3814373016357	-5.72043180465698	0.0145795252174139	-0.00749832857400179	0.0226963832974434	-0.00977104809135199
949	109.230178833008	-18.7061100006104	-5.52562713623047	0.0149041991680861	-0.00847235135734081	0.0197743140161037	-0.0152905117720366
950	109.879524230957	-18.0567626953125	-5.72043180465698	-0.0139918150380254	-0.00457625929266214	0.00970941036939621	-0.0110697457566857
951	109.879524230957	-19.3554592132568	-5.72043180465698	-0.00490093370899558	-0.00490093370899558	0.00191722682211548	-0.00295288790948689
952	108.580833435059	-18.7061100006104	-5.6554970741272	-0.00425158534198999	0.00841071270406246	-0.000355493422830477	-0.00490093370899558
953	109.879524230957	-19.0307846069336	-5.3957576751709	-0.0165892094373703	0.0126314787194133	-0.0237320438027382	-0.00197886489331722
954	106.632781982422	-18.0567626953125	-5.52562713623047	-0.0195112787187099	0.0233457311987877	-0.0253554154187441	0.00743668992072344
955	107.282135009766	-19.3554592132568	-5.00614833831787	-0.0305502042174339	0.0197743140161037	-0.0263294391334057	0.0113327819854021
956	106.632781982422	-19.0307846069336	-5.59056186676025	-0.0156151866540313	0.0171769186854362	-0.023407369852066	-0.00197886489331722
957	104.68473815918	-18.3814373016357	-5.78536653518677	-0.0149658378213644	0.0230210572481155	-0.0188619289547205	-0.00490093370899558
958	106.632781982422	-18.0567626953125	-5.85030126571655	-0.0156151866540313	0.0152288740500808	-0.0266541130840778	-0.00360223650932312
959	105.334083557129	-18.0567626953125	-5.3957576751709	-0.00879702530801296	0.011982130818069	-0.0221086721867323	-0.00814767740666866
960	107.282135009766	-18.3814373016357	-5.72043180465698	-0.0123684434220195	0.0145795252174139	-0.0221086721867323	0.00159255252219737
961	109.879524230957	-18.3814373016357	-5.6554970741272	-0.00165419070981443	0.0126314787194133	-0.0162645354866982	0.00191722682211548
962	111.827575683594	-19.0307846069336	-5.20095300674438	0.0165275707840919	0.011982130818069	-0.0110697457566857	-0.0120437685400248
963	109.230178833008	-19.3554592132568	-5.72043180465698	0.0207483377307653	-0.00652430532500148	-0.0188619289547205	-0.0156151866540313
964	108.580833435059	-18.3814373016357	-5.9152364730835	0.0152288740500808	-0.0136671401560307	-0.0152905117720366	-0.0156151866540313
965	107.931480407715	-19.0307846069336	-5.6554970741272	-0.00230353930965066	-0.0026282137259841	-0.00782300252467394	-0.0113944197073579
966	109.879524230957	-19.0307846069336	-5.85030126571655	0.0116574559360743	-0.00457625929266214	0.011982130818069	-0.0026282137259841
967	107.931480407715	-17.7320880889893	-5.9152364730835	0.01847561635077	0.00743668992072344	0.00289124972186983	-0.000355493422830477
968	107.931480407715	-18.3814373016357	-5.33082246780396	0.0116574559360743	0.0022419011220336	-0.00912170019000769	0.00191722682211548
969	107.282135009766	-18.0567626953125	-5.85030126571655	0.00256657530553639	-0.00944637414067984	-0.00619963090866804	-0.00132951640989631
970	108.580833435059	-18.3814373016357	-6.04510593414307	-0.00749832857400179	-0.00879702530801296	-0.00360223650932312	0.0152288740500808
971	109.230178833008	-19.0307846069336	-5.72043180465698	0.00418994715437293	-0.0156151866540313	0.00354059832170606	0.0100340843200684
972	108.580833435059	-19.3554592132568	-5.6554970741272	-0.00749832857400179	-0.00717365415766835	-0.000355493422830477	0.00906006153672934
973	110.528877258301	-19.3554592132568	-5.52562713623047	-0.000355493422830477	0.0188002903014421	0.000618529506027699	0.0162028968334198
974	107.931480407715	-18.7061100006104	-5.46069240570068	-0.0110697457566857	0.0168522447347641	0.000618529506027699	0.0252937767654657
975	110.528877258301	-19.6801338195801	-5.46069240570068	-0.0152905117720366	0.000293855206109583	-0.0126931173726916	0.0265924744307995
976	109.230178833008	-18.7061100006104	-6.04510593414307	-0.00912170019000769	0.00354059832170606	-0.00749832857400179	0.0168522447347641
977	108.580833435059	-19.0307846069336	-5.78536653518677	-0.0026282137259841	-0.00360223650932312	0.00386527273803949	0.01100810803473
978	107.282135009766	-18.7061100006104	-5.85030126571655	-0.00392691092565656	-0.0117190945893526	-0.00132951640989631	-0.000680167751852423
979	107.931480407715	-19.6801338195801	-5.59056186676025	0.00354059832170606	-0.0159398596733809	-0.00197886489331722	0.00938473641872406
980	107.931480407715	-19.3554592132568	-5.52562713623047	0.0165275707840919	-0.0169138833880424	-0.000355493422830477	-0.000355493422830477
981	109.230178833008	-20.0048084259033	-5.46069240570068	-3.08191010844894e-05	-0.0120437685400248	0.0022419011220336	0.0207483377307653
982	109.879524230957	-19.6801338195801	-5.72043180465698	0.013930176384747	-0.0162645354866982	0.00386527273803949	0.01847561635077
983	108.580833435059	-20.0048084259033	-5.59056186676025	0.0236704051494598	-0.0260047651827335	-0.0026282137259841	-0.00490093370899558
984	107.931480407715	-18.0567626953125	-5.59056186676025	0.0142548503354192	-0.0201606266200542	0.000618529506027699	-0.00944637414067984
985	108.580833435059	-19.3554592132568	-5.33082246780396	0.011982130818069	-0.0221086721867323	-0.00230353930965066	-0.000355493422830477
986	109.879524230957	-18.3814373016357	-5.59056186676025	0.00678734155371785	-0.00717365415766835	-0.00555028254166245	-0.00165419070981443
987	107.282135009766	-18.3814373016357	-5.52562713623047	0.0165275707840919	-0.0143164889886975	0.00906006153672934	0.00354059832170606
988	107.282135009766	-18.7061100006104	-5.6554970741272	0.00938473641872406	0.00516396993771195	-0.00912170019000769	0.00581331877037883
989	104.68473815918	-17.7320880889893	-6.11004114151001	0.00451462110504508	-0.00944637414067984	0.00516396993771195	-0.0026282137259841
990	104.03539276123	-18.0567626953125	-5.78536653518677	-0.00295288790948689	-0.0026282137259841	-0.00717365415766835	0.00418994715437293
991	104.03539276123	-18.0567626953125	-5.85030126571655	0.00321592413820326	0.0022419011220336	0.00613799272105098	0.00581331877037883
992	106.632781982422	-19.0307846069336	-5.59056186676025	0.00159255252219737	0.00873538758605719	0.00581331877037883	0.00841071270406246
993	105.334083557129	-18.0567626953125	-5.52562713623047	-0.0130177913233638	0.0217223595827818	-0.00522560812532902	0.01100810803473
994	107.931480407715	-18.7061100006104	-5.46069240570068	-0.0136671401560307	0.0356833562254906	0.00548864435404539	0.01847561635077
995	107.282135009766	-18.3814373016357	-5.59056186676025	-0.00684897974133492	0.0282158460468054	-0.00814767740666866	0.0175015944987535
996	108.580833435059	-19.0307846069336	-5.3957576751709	-0.0133424662053585	0.0301638916134834	-0.00360223650932312	0.00938473641872406
997	109.879524230957	-19.3554592132568	-5.59056186676025	0.0022419011220336	0.0324366129934788	-0.00392691092565656	0.00613799272105098
998	109.879524230957	-19.3554592132568	-6.04510593414307	-0.0026282137259841	0.0369820520281792	-0.0113944197073579	-0.00457625929266214
999	110.528877258301	-19.3554592132568	-5.9152364730835	-0.0113944197073579	0.0246444288641214	-0.0113944197073579	0.00191722682211548
1000	107.931480407715	-18.0567626953125	-5.6554970741272	-0.00717365415766835	0.0288651939481497	-0.00684897974133492	-0.000355493422830477
1001	107.931480407715	-18.3814373016357	-5.98017120361328	0.000618529506027699	0.0162028968334198	-0.00912170019000769	0.00970941036939621
1002	109.879524230957	-18.3814373016357	-5.98017120361328	0.0142548503354192	0.0178262684494257	-0.00522560812532902	-0.00749832857400179
1003	109.230178833008	-19.3554592132568	-5.78536653518677	0.00256657530553639	-0.00587495695799589	-0.00717365415766835	-0.0165892094373703
1004	107.931480407715	-17.7320880889893	-5.85030126571655	0.0116574559360743	-0.0191866029053926	-0.00944637414067984	-0.0191866029053926
1005	109.230178833008	-19.3554592132568	-5.3957576751709	0.00938473641872406	-0.0191866029053926	-0.00360223650932312	-0.00587495695799589
1006	107.931480407715	-18.3814373016357	-5.59056186676025	0.00808603875339031	-0.00360223650932312	-0.00490093370899558	-0.00782300252467394
1007	107.931480407715	-18.7061100006104	-5.6554970741272	0.0142548503354192	-0.00814767740666866	-0.00522560812532902	-0.00230353930965066
1008	109.879524230957	-19.0307846069336	-5.59056186676025	0.0142548503354192	-0.00587495695799589	-0.00782300252467394	-0.00814767740666866
1009	109.879524230957	-19.3554592132568	-5.6554970741272	-0.00360223650932312	-0.00879702530801296	-0.00327756232582033	-0.00847235135734081
1010	110.528877258301	-20.0048084259033	-5.98017120361328	0.00191722682211548	-0.0201606266200542	-0.00425158534198999	0.000293855206109583
1011	107.931480407715	-18.7061100006104	-5.98017120361328	-0.00879702530801296	-0.00717365415766835	-0.00230353930965066	0.000943203864153475
1012	108.580833435059	-18.7061100006104	-5.52562713623047	0.00808603875339031	-0.00555028254166245	-0.00425158534198999	0.00483929552137852
1013	107.282135009766	-18.7061100006104	-5.59056186676025	-0.0130177913233638	0.0162028968334198	-0.00327756232582033	0.0116574559360743
1014	108.580833435059	-19.0307846069336	-5.59056186676025	-0.0133424662053585	0.0103587592020631	-0.000355493422830477	0.00776136433705688
1015	107.282135009766	-19.0307846069336	-5.6554970741272	-0.00684897974133492	0.0123068047687411	-0.00944637414067984	-0.00100484199356288
1016	108.580833435059	-20.3294830322266	-5.13601779937744	-0.0104203969240189	0.0103587592020631	0.00678734155371785	0.00970941036939621
1017	109.879524230957	-20.0048084259033	-5.26588773727417	0.00354059832170606	0.01100810803473	0.0126314787194133	-0.000355493422830477
1018	109.230178833008	-19.3554592132568	-5.20095300674438	-0.00360223650932312	0.0136055024340749	0.0181509424000978	0.000293855206109583
1019	109.230178833008	-18.7061100006104	-5.46069240570068	-0.00425158534198999	0.00354059832170606	0.0165275707840919	-0.00555028254166245
1020	107.282135009766	-17.7320880889893	-5.85030126571655	-0.00360223650932312	-0.000680167751852423	0.013930176384747	0.00191722682211548
1021	107.282135009766	-18.0567626953125	-5.9152364730835	-0.00425158534198999	-0.00717365415766835	0.00776136433705688	-0.00522560812532902
1022	107.931480407715	-17.7320880889893	-5.78536653518677	0.0220470335334539	-0.000355493422830477	0.0158782228827477	-0.00814767740666866
1023	109.230178833008	-18.7061100006104	-5.72043180465698	0.0155535480007529	-0.0299008563160896	0.0191249661147594	-0.0227580219507217
1024	105.983436584473	-17.7320880889893	-5.13601779937744	0.00711201597005129	-0.0350956469774246	0.0246444288641214	-0.0201606266200542
1025	107.282135009766	-19.0307846069336	-5.20095300674438	0.0022419011220336	-0.0370436906814575	0.01847561635077	-0.0146411629393697
1026	104.68473815918	-17.407413482666	-5.9152364730835	0.00289124972186983	-0.0256800893694162	0.0210730116814375	-0.0165892094373703
1027	105.334083557129	-19.3554592132568	-5.52562713623047	0.00516396993771195	-0.0172385573387146	0.0191249661147594	-0.00392691092565656
1028	107.931480407715	-18.3814373016357	-5.52562713623047	0.0103587592020631	-0.021459324285388	0.011982130818069	-0.0139918150380254
1029	107.931480407715	-19.0307846069336	-5.46069240570068	-0.0149658378213644	-0.0159398596733809	0.0200989879667759	-0.00619963090866804
1030	108.580833435059	-19.0307846069336	-5.13601779937744	-0.00100484199356288	-0.0107450718060136	0.0145795252174139	-0.0152905117720366
1031	107.282135009766	-18.0567626953125	-5.52562713623047	0.0239950809627771	-0.0162645354866982	0.0217223595827818	0.000293855206109583
1032	108.580833435059	-17.7320880889893	-6.36978054046631	-0.00360223650932312	-0.00522560812532902	0.0207483377307653	0.00581331877037883
1033	109.230178833008	-19.0307846069336	-6.30484533309937	-0.0182125810533762	0.0155535480007529	0.0136055024340749	-0.000355493422830477
1034	109.879524230957	-18.0567626953125	-6.43471527099609	-0.0143164889886975	0.0217223595827818	0.011982130818069	0.0100340843200684
1035	109.879524230957	-18.3814373016357	-6.17497587203979	-0.0107450718060136	0.0175015944987535	0.011982130818069	0.00808603875339031
1036	109.879524230957	-19.0307846069336	-5.6554970741272	-0.00684897974133492	0.011982130818069	0.01100810803473	0.00906006153672934
1037	108.580833435059	-17.407413482666	-5.9152364730835	-0.00230353930965066	0.0113327819854021	0.0123068047687411	0.00321592413820326
1038	107.282135009766	-18.0567626953125	-6.17497587203979	0.00126787810586393	0.0145795252174139	0.00548864435404539	0.00483929552137852
1039	108.580833435059	-17.407413482666	-6.82432460784912	0.00289124972186983	0.0132808275520802	0.00970941036939621	-0.00555028254166245
1040	109.879524230957	-19.0307846069336	-6.30484533309937	-0.00165419070981443	0.00483929552137852	0.00808603875339031	0.0022419011220336
1041	110.528877258301	-19.3554592132568	-5.72043180465698	0.00938473641872406	0.00159255252219737	0.0152288740500808	0.00418994715437293
1042	109.879524230957	-18.7061100006104	-5.72043180465698	0.0175015944987535	-0.017887907102704	0.0194496400654316	-0.000355493422830477
1043	111.17822265625	-19.0307846069336	-5.52562713623047	0.0217223595827818	-0.0159398596733809	0.00776136433705688	-0.00457625929266214
1044	108.580833435059	-19.0307846069336	-5.72043180465698	0.0178262684494257	-0.0256800893694162	0.0191249661147594	-0.0156151866540313
1045	109.230178833008	-18.0567626953125	-5.85030126571655	0.0149041991680861	-0.0253554154187441	0.00646266713738441	0.00354059832170606
1046	109.230178833008	-19.0307846069336	-5.52562713623047	0.00841071270406246	-0.021459324285388	0.0136055024340749	-0.00132951640989631
1047	108.580833435059	-19.6801338195801	-5.59056186676025	0.0210730116814375	-0.00587495695799589	0.00938473641872406	0.0022419011220336
1048	107.931480407715	-18.7061100006104	-5.78536653518677	0.013930176384747	0.00289124972186983	0.00646266713738441	-0.00749832857400179
1049	107.931480407715	-19.6801338195801	-5.52562713623047	-0.00165419070981443	-0.0136671401560307	0.00776136433705688	-0.000355493422830477
1050	107.931480407715	-19.0307846069336	-5.85030126571655	0.00256657530553639	-0.00457625929266214	0.00191722682211548	-0.00360223650932312
1051	107.931480407715	-19.3554592132568	-5.85030126571655	-0.00717365415766835	0.0022419011220336	0.01100810803473	-0.00100484199356288
1052	109.230178833008	-19.6801338195801	-5.78536653518677	0.00970941036939621	0.00483929552137852	0.00970941036939621	-0.00165419070981443
1053	109.879524230957	-20.0048084259033	-5.3957576751709	-0.00197886489331722	0.0269171483814716	0.00581331877037883	0.00256657530553639
1054	107.931480407715	-18.0567626953125	-5.72043180465698	-0.0152905117720366	0.0249691028147936	0.00938473641872406	0.0126314787194133
1055	108.580833435059	-18.0567626953125	-5.3957576751709	-0.0126931173726916	0.0149041991680861	0.00159255252219737	0.0223717093467712
1056	109.230178833008	-19.0307846069336	-5.46069240570068	-0.00944637414067984	0.0145795252174139	0.00808603875339031	0.00451462110504508
1057	108.580833435059	-18.7061100006104	-5.46069240570068	-0.00619963090866804	0.013930176384747	0.00581331877037883	0.0136055024340749
1058	109.230178833008	-19.0307846069336	-5.52562713623047	0.00386527273803949	0.0158782228827477	0.000293855206109583	0.0113327819854021
1059	107.282135009766	-17.407413482666	-5.78536653518677	-0.00944637414067984	0.0132808275520802	0.0113327819854021	0.00841071270406246
1060	105.983436584473	-18.0567626953125	-5.72043180465698	-0.00977104809135199	0.0145795252174139	-0.00295288790948689	0.00289124972186983
1061	106.632781982422	-18.3814373016357	-5.26588773727417	-0.0133424662053585	0.0103587592020631	0.00451462110504508	0.00841071270406246
1062	105.334083557129	-19.0307846069336	-5.33082246780396	0.00386527273803949	0.0022419011220336	0.00516396993771195	-0.00100484199356288
1063	104.68473815918	-17.7320880889893	-5.9152364730835	0.0113327819854021	-0.00749832857400179	0.000618529506027699	-0.0123684434220195
1064	106.632781982422	-19.0307846069336	-5.46069240570068	0.00354059832170606	-0.0156151866540313	0.00581331877037883	-0.00457625929266214
1065	107.931480407715	-18.3814373016357	-5.59056186676025	0.00613799272105098	-0.021459324285388	0.00256657530553639	-0.00587495695799589
1066	106.632781982422	-18.0567626953125	-5.78536653518677	-0.00230353930965066	-0.00197886489331722	0.00646266713738441	-0.00587495695799589
1067	108.580833435059	-18.7061100006104	-5.33082246780396	0.0113327819854021	0.000618529506027699	0.00418994715437293	0.00386527273803949
1068	109.230178833008	-19.0307846069336	-5.33082246780396	0.0123068047687411	-0.0026282137259841	-0.00100484199356288	-0.0107450718060136
1069	109.230178833008	-19.3554592132568	-5.72043180465698	0.00386527273803949	0.00386527273803949	0.000293855206109583	-0.000680167751852423
1070	107.931480407715	-18.0567626953125	-6.36978054046631	0.00354059832170606	-0.00360223650932312	-0.00197886489331722	0.00191722682211548
1071	107.931480407715	-18.3814373016357	-5.98017120361328	-0.00165419070981443	-0.000355493422830477	0.000618529506027699	0.00159255252219737
1072	108.580833435059	-18.0567626953125	-5.9152364730835	-0.00230353930965066	0.0126314787194133	0.00646266713738441	-0.00587495695799589
1073	108.580833435059	-18.3814373016357	-5.72043180465698	-0.00425158534198999	0.0269171483814716	-0.00132951640989631	0.00451462110504508
1074	110.528877258301	-19.0307846069336	-5.52562713623047	-0.0113944197073579	0.0243197549134493	0.00354059832170606	0.00386527273803949
1075	107.282135009766	-18.7061100006104	-5.9152364730835	-0.0149658378213644	0.0226963832974434	-0.0152905117720366	0.0100340843200684
1076	110.528877258301	-19.3554592132568	-5.85030126571655	-0.0123684434220195	0.0191249661147594	-0.039641086012125	0.00289124972186983
1077	109.230178833008	-19.3554592132568	-5.98017120361328	-3.08191010844894e-05	0.012956153601408	-0.0165892094373703	-0.00652430532500148
1078	109.230178833008	-18.7061100006104	-5.9152364730835	0.000293855206109583	0.00841071270406246	-0.02697878703475	-0.00587495695799589
1079	107.282135009766	-17.7320880889893	-5.6554970741272	-0.00327756232582033	0.00841071270406246	-0.0198359526693821	-0.00684897974133492
1080	109.879524230957	-18.7061100006104	-5.52562713623047	-0.00555028254166245	0.00418994715437293	-0.023407369852066	-0.00555028254166245
1081	109.879524230957	-19.6801338195801	-5.59056186676025	0.000943203864153475	0.00938473641872406	-0.0156151866540313	0.00516396993771195
1082	110.528877258301	-20.0048084259033	-5.46069240570068	0.000618529506027699	-0.000355493422830477	-0.0146411629393697	-0.00684897974133492
1083	107.282135009766	-17.7320880889893	-5.98017120361328	0.0249691028147936	-0.00717365415766835	-0.021459324285388	-0.0143164889886975
1084	110.528877258301	-19.6801338195801	-5.52562713623047	0.0145795252174139	-0.0266541130840778	-0.0224333461374044	-0.0195112787187099
1085	109.230178833008	-18.7061100006104	-5.78536653518677	0.00613799272105098	-0.0260047651827335	-0.0123684434220195	-0.0126931173726916
1086	108.580833435059	-19.3554592132568	-5.6554970741272	0.00938473641872406	-0.0175632312893867	-0.0159398596733809	-0.00717365415766835
1087	109.879524230957	-20.0048084259033	-5.20095300674438	0.0116574559360743	-0.0399657599627972	-0.00392691092565656	-0.0026282137259841
1088	109.879524230957	-20.6541557312012	-5.3957576751709	0.0116574559360743	-0.0172385573387146	-0.0139918150380254	-0.00555028254166245
1089	109.230178833008	-20.0048084259033	-5.3957576751709	0.0100340843200684	-0.00490093370899558	-0.0152905117720366	-0.00327756232582033
1090	109.230178833008	-18.7061100006104	-5.3957576751709	-0.00327756232582033	-0.0100957229733467	-0.0152905117720366	0.00581331877037883
1091	109.230178833008	-18.7061100006104	-5.52562713623047	-0.00944637414067984	-0.00587495695799589	-0.0110697457566857	0.0136055024340749
1092	107.931480407715	-18.3814373016357	-5.13601779937744	0.00256657530553639	0.00841071270406246	-0.00749832857400179	0.00159255252219737
1093	109.879524230957	-18.3814373016357	-5.20095300674438	-0.00327756232582033	0.0278911720961332	-0.0305502042174339	0.0178262684494257
1094	108.580833435059	-18.0567626953125	-5.59056186676025	-0.0162645354866982	0.0350340083241463	-0.0286021586507559	0.0288651939481497
1095	109.230178833008	-19.3554592132568	-5.72043180465698	-0.0185372550040483	0.0223717093467712	-0.0305502042174339	0.0350340083241463
1096	108.580833435059	-19.6801338195801	-5.9152364730835	-0.00782300252467394	0.0181509424000978	-0.0263294391334057	0.00841071270406246
1097	105.983436584473	-18.0567626953125	-5.72043180465698	-0.0133424662053585	0.0142548503354192	-0.0198359526693821	0.0162028968334198
1098	105.334083557129	-18.0567626953125	-5.6554970741272	-0.00555028254166245	0.0149041991680861	-0.0230826959013939	0.00418994715437293
1099	106.632781982422	-19.0307846069336	-4.87627840042114	-0.0130177913233638	0.0103587592020631	-0.0217839982360601	0.00906006153672934
1100	106.632781982422	-19.3554592132568	-5.52562713623047	-0.00295288790948689	-3.08191010844894e-05	-0.0188619289547205	0.000293855206109583
1101	107.931480407715	-17.7320880889893	-5.78536653518677	-0.00392691092565656	0.00386527273803949	-0.0104203969240189	0.0123068047687411
1102	107.931480407715	-18.0567626953125	-5.9152364730835	0.0142548503354192	0.0103587592020631	-0.000680167751852423	0.00321592413820326
1103	109.879524230957	-18.0567626953125	-5.72043180465698	0.0239950809627771	-0.0100957229733467	0.0162028968334198	-0.00295288790948689
1104	111.827575683594	-19.6801338195801	-5.52562713623047	0.00938473641872406	-0.0169138833880424	0.0188002903014421	-0.00944637414067984
1105	110.528877258301	-19.0307846069336	-5.52562713623047	0.00970941036939621	-0.0149658378213644	0.0100340843200684	-0.000680167751852423
1106	109.879524230957	-18.0567626953125	-5.6554970741272	0.00354059832170606	-0.0149658378213644	0.0123068047687411	-0.00425158534198999
1107	107.282135009766	-17.7320880889893	-5.98017120361328	0.00256657530553639	0.00581331877037883	0.00970941036939621	0.00581331877037883
1108	109.879524230957	-18.3814373016357	-6.04510593414307	0.0132808275520802	-3.08191010844894e-05	-0.00619963090866804	-0.000680167751852423
1109	109.230178833008	-17.7320880889893	-5.98017120361328	0.00418994715437293	-0.0026282137259841	-0.00457625929266214	-0.00814767740666866
1110	110.528877258301	-18.7061100006104	-5.6554970741272	0.00548864435404539	-0.00197886489331722	-0.00587495695799589	0.00451462110504508
1111	110.528877258301	-19.0307846069336	-5.78536653518677	-0.0100957229733467	-0.00782300252467394	0.00711201597005129	0.00126787810586393
1112	110.528877258301	-19.3554592132568	-5.6554970741272	0.00516396993771195	0.00256657530553639	-0.00132951640989631	0.000618529506027699
1113	110.528877258301	-19.6801338195801	-5.78536653518677	-0.00847235135734081	0.0168522447347641	0.000943203864153475	0.00516396993771195
1114	109.879524230957	-18.3814373016357	-6.43471527099609	-0.0217839982360601	0.0136055024340749	-0.00425158534198999	0.0194496400654316
1115	110.528877258301	-19.3554592132568	-6.17497587203979	-0.00555028254166245	0.00516396993771195	-3.08191010844894e-05	0.0217223595827818
1116	109.879524230957	-19.3554592132568	-5.52562713623047	-0.0100957229733467	0.00483929552137852	0.00289124972186983	0.00808603875339031
1117	111.827575683594	-19.6801338195801	-5.6554970741272	0.00159255252219737	-3.08191010844894e-05	0.00354059832170606	0.00743668992072344
1118	109.230178833008	-19.0307846069336	-5.46069240570068	0.000293855206109583	-3.08191010844894e-05	0.00386527273803949	0.0116574559360743
1119	110.528877258301	-19.6801338195801	-5.72043180465698	-0.00392691092565656	-0.00977104809135199	-0.00847235135734081	-0.000355493422830477
1120	110.528877258301	-20.3294830322266	-5.6554970741272	-0.00295288790948689	-0.0175632312893867	-0.00457625929266214	0.00354059832170606
1121	111.17822265625	-20.3294830322266	-5.26588773727417	-0.00490093370899558	-0.0130177913233638	-0.00360223650932312	0.00808603875339031
1122	109.230178833008	-19.3554592132568	-5.6554970741272	0.0149041991680861	-0.0211346503347158	-0.000680167751852423	0.00126787810586393
1123	110.528877258301	-19.6801338195801	-5.33082246780396	0.0181509424000978	-0.0266541130840778	0.0168522447347641	-0.0104203969240189
1124	108.580833435059	-18.0567626953125	-5.46069240570068	0.0171769186854362	-0.0182125810533762	0.01847561635077	-0.0175632312893867
1125	110.528877258301	-19.6801338195801	-5.59056186676025	0.00418994715437293	-0.0263294391334057	0.0165275707840919	-0.00749832857400179
1126	111.17822265625	-19.3554592132568	-5.78536653518677	0.00418994715437293	-0.00749832857400179	0.013930176384747	-0.00490093370899558
1127	107.931480407715	-18.0567626953125	-5.78536653518677	0.00841071270406246	-0.00977104809135199	0.00970941036939621	0.00451462110504508
1128	109.879524230957	-18.0567626953125	-5.59056186676025	0.0100340843200684	0.00516396993771195	-0.00100484199356288	-0.0026282137259841
1129	107.931480407715	-18.3814373016357	-5.52562713623047	0.00321592413820326	0.0116574559360743	-0.00782300252467394	-0.00457625929266214
1130	108.580833435059	-18.3814373016357	-5.59056186676025	-0.0130177913233638	-0.00717365415766835	-0.00360223650932312	-0.00165419070981443
1131	106.632781982422	-17.7320880889893	-5.9152364730835	-0.0130177913233638	0.00354059832170606	-0.0026282137259841	0.00613799272105098
1132	109.879524230957	-19.3554592132568	-5.46069240570068	-0.00132951640989631	0.00581331877037883	-0.00977104809135199	0.00711201597005129
1133	108.580833435059	-19.0307846069336	-5.72043180465698	-0.0110697457566857	0.0314625911414623	-0.0282774847000837	-0.0100957229733467
1134	108.580833435059	-18.3814373016357	-5.72043180465698	-0.0217839982360601	0.0210730116814375	-0.0331475995481014	0.0175015944987535
1135	109.879524230957	-19.3554592132568	-5.52562713623047	-0.0120437685400248	0.0162028968334198	-0.0276281367987394	0.0178262684494257
1136	111.17822265625	-19.3554592132568	-5.26588773727417	-0.0117190945893526	0.0197743140161037	-0.0302255302667618	0.00938473641872406
1137	109.230178833008	-18.0567626953125	-5.9152364730835	-0.00425158534198999	0.01100810803473	-0.0162645354866982	0.0100340843200684
1138	110.528877258301	-17.7320880889893	-5.98017120361328	0.0142548503354192	0.0100340843200684	-0.0237320438027382	-0.00360223650932312
1139	109.230178833008	-18.3814373016357	-6.11004114151001	-0.00165419070981443	0.00483929552137852	-0.0292515084147453	0.00776136433705688
1140	111.17822265625	-18.3814373016357	-5.9152364730835	-0.00392691092565656	0.00191722682211548	-0.0146411629393697	0.00581331877037883
1141	111.827575683594	-19.0307846069336	-5.46069240570068	0.0113327819854021	0.00841071270406246	-0.00944637414067984	0.00548864435404539
1142	110.528877258301	-18.7061100006104	-5.33082246780396	0.0100340843200684	-0.00360223650932312	0.00354059832170606	-0.00132951640989631
1143	111.827575683594	-19.3554592132568	-5.78536653518677	0.0259431265294552	-0.0211346503347158	0.0132808275520802	-0.0149658378213644
1144	109.230178833008	-17.7320880889893	-6.17497587203979	0.00906006153672934	-0.0182125810533762	0.012956153601408	-0.0159398596733809
1145	110.528877258301	-19.0307846069336	-5.72043180465698	0.00938473641872406	-0.0198359526693821	0.00678734155371785	-0.00425158534198999
1146	109.230178833008	-17.7320880889893	-5.98017120361328	0.012956153601408	-0.017887907102704	0.00841071270406246	-0.00587495695799589
1147	109.230178833008	-17.7320880889893	-6.11004114151001	0.0145795252174139	-0.00100484199356288	0.0136055024340749	0.00159255252219737
1148	108.580833435059	-17.7320880889893	-5.3957576751709	0.00646266713738441	0.00354059832170606	0.011982130818069	-0.0104203969240189
1149	109.230178833008	-18.0567626953125	-5.33082246780396	-0.00490093370899558	-0.00360223650932312	0.0106834331527352	-0.00197886489331722
1150	109.879524230957	-18.0567626953125	-5.9152364730835	-0.00977104809135199	-0.00457625929266214	0.011982130818069	0.00386527273803949
1151	109.230178833008	-18.0567626953125	-5.9152364730835	0.00483929552137852	0.00483929552137852	0.0103587592020631	0.00289124972186983
1152	111.17822265625	-18.3814373016357	-5.72043180465698	-0.00327756232582033	0.00938473641872406	0.0191249661147594	0.0103587592020631
1153	110.528877258301	-19.3554592132568	-5.52562713623047	-0.00749832857400179	0.0272418223321438	0.00451462110504508	0.00548864435404539
1154	109.879524230957	-19.3554592132568	-5.3957576751709	-0.00944637414067984	0.0239950809627771	0.00646266713738441	0.0194496400654316
1155	110.528877258301	-20.0048084259033	-4.94121360778809	-0.00814767740666866	0.0100340843200684	0.00646266713738441	0.00906006153672934
1156	111.17822265625	-20.0048084259033	-5.33082246780396	-0.00587495695799589	0.0106834331527352	0.00970941036939621	0.0162028968334198
1157	109.230178833008	-17.407413482666	-5.72043180465698	0.00581331877037883	0.0103587592020631	0.0181509424000978	0.00289124972186983
1158	108.580833435059	-18.7061100006104	-5.9152364730835	0.0175015944987535	0.0103587592020631	0.00970941036939621	0.00451462110504508
1159	108.580833435059	-17.0827388763428	-5.78536653518677	0.00483929552137852	0.0113327819854021	0.0132808275520802	0.00191722682211548
1160	109.230178833008	-18.3814373016357	-5.3957576751709	0.000618529506027699	0.000943203864153475	0.0022419011220336	0.00159255252219737
1161	110.528877258301	-18.3814373016357	-5.07108306884766	0.0149041991680861	-0.000680167751852423	-0.0110697457566857	-0.000680167751852423
1162	109.230178833008	-18.3814373016357	-5.00614833831787	0.00516396993771195	0.0132808275520802	-0.0104203969240189	-0.0026282137259841
1163	108.580833435059	-18.3814373016357	-5.3957576751709	0.0194496400654316	-0.0198359526693821	0.00678734155371785	-0.0123684434220195
1164	105.983436584473	-17.407413482666	-5.59056186676025	0.00613799272105098	-0.0107450718060136	0.0103587592020631	-0.0133424662053585
1165	108.580833435059	-18.3814373016357	-5.52562713623047	-0.00327756232582033	-0.00977104809135199	0.0126314787194133	-0.00749832857400179
1166	105.334083557129	-16.7580642700195	-5.52562713623047	-0.00295288790948689	-0.00457625929266214	0.0152288740500808	-0.00717365415766835
1167	108.580833435059	-18.7061100006104	-5.00614833831787	-0.00132951640989631	0.00483929552137852	0.0168522447347641	-0.000355493422830477
1168	108.580833435059	-18.0567626953125	-5.00614833831787	-0.00295288790948689	-0.00555028254166245	0.0165275707840919	-0.00684897974133492
1169	109.879524230957	-18.3814373016357	-5.72043180465698	-0.00847235135734081	0.00743668992072344	0.00516396993771195	0.000293855206109583
1170	109.230178833008	-18.3814373016357	-5.78536653518677	-0.0198359526693821	0.00191722682211548	0.00418994715437293	0.000618529506027699
1171	109.879524230957	-18.0567626953125	-5.46069240570068	-0.00425158534198999	-0.000355493422830477	-0.0217839982360601	0.000618529506027699
1172	107.282135009766	-16.7580642700195	-5.85030126571655	-0.00879702530801296	0.0191249661147594	-0.0162645354866982	0.00191722682211548
1173	108.580833435059	-17.7320880889893	-5.3957576751709	-0.0143164889886975	0.029189869761467	-0.0295761823654175	-0.00360223650932312
1174	110.528877258301	-17.407413482666	-5.52562713623047	-0.0156151866540313	0.0236704051494598	-0.038017712533474	0.0175015944987535
1175	107.931480407715	-17.0827388763428	-6.04510593414307	-0.0146411629393697	0.0217223595827818	-0.0315242260694504	0.0132808275520802
1176	109.230178833008	-17.7320880889893	-6.04510593414307	-0.00977104809135199	0.00808603875339031	-0.0360696688294411	0.0152288740500808
1177	108.580833435059	-18.0567626953125	-5.98017120361328	-0.00132951640989631	0.0100340843200684	-0.0311995539814234	0.0226963832974434
1178	109.879524230957	-18.0567626953125	-5.9152364730835	-0.00425158534198999	-0.000355493422830477	-0.0311995539814234	0.00548864435404539
1179	107.931480407715	-16.4333896636963	-5.85030126571655	-0.00360223650932312	-0.000680167751852423	-0.0295761823654175	0.01100810803473
1180	108.580833435059	-17.0827388763428	-5.72043180465698	-0.00977104809135199	-0.00425158534198999	-0.0331475995481014	0.00483929552137852
1181	107.282135009766	-16.4333896636963	-5.85030126571655	0.0123068047687411	-0.00814767740666866	-0.0273034609854221	0.0142548503354192
1182	109.879524230957	-17.7320880889893	-6.36978054046631	0.0207483377307653	-0.0217839982360601	-0.023407369852066	-0.000355493422830477
1183	109.879524230957	-17.407413482666	-6.49965000152588	0.0158782228827477	-0.021459324285388	-0.0253554154187441	-0.0120437685400248
1184	107.931480407715	-17.0827388763428	-5.46069240570068	0.0181509424000978	-0.0263294391334057	-0.028926832601428	-0.0104203969240189
1185	109.879524230957	-18.3814373016357	-5.6554970741272	0.013930176384747	-0.0227580219507217	-0.00912170019000769	-0.0110697457566857
1186	109.230178833008	-17.407413482666	-5.59056186676025	0.0116574559360743	-0.0224333461374044	0.0223717093467712	-0.00684897974133492
1187	109.230178833008	-18.7061100006104	-5.3957576751709	0.0123068047687411	-0.0117190945893526	0.00386527273803949	-0.00749832857400179
1188	109.879524230957	-19.0307846069336	-5.72043180465698	0.0103587592020631	-0.00977104809135199	0.00548864435404539	-0.00814767740666866
1189	111.17822265625	-19.0307846069336	-5.85030126571655	0.0113327819854021	-0.00944637414067984	-0.00912170019000769	-0.00879702530801296
1190	108.580833435059	-18.3814373016357	-5.59056186676025	-0.00360223650932312	-0.0100957229733467	0.00841071270406246	0.00483929552137852
1191	109.230178833008	-17.407413482666	-6.23991060256958	0.00126787810586393	-0.00749832857400179	-0.00619963090866804	0.00483929552137852
1192	108.580833435059	-16.7580642700195	-5.6554970741272	-0.00165419070981443	0.0145795252174139	0.00126787810586393	-0.000680167751852423
1193	110.528877258301	-18.0567626953125	-5.3957576751709	-0.0100957229733467	0.0230210572481155	0.0022419011220336	0.013930176384747
1194	107.931480407715	-17.0827388763428	-5.78536653518677	-0.0126931173726916	0.0210730116814375	-0.00522560812532902	0.00906006153672934
1195	109.879524230957	-17.7320880889893	-5.33082246780396	-0.0152905117720366	0.0168522447347641	0.00354059832170606	0.0207483377307653
1196	107.931480407715	-16.1087169647217	-5.6554970741272	-0.00295288790948689	0.013930176384747	0.00256657530553639	0.0142548503354192
1197	106.632781982422	-16.4333896636963	-5.46069240570068	0.0022419011220336	0.0132808275520802	-0.00165419070981443	0.0158782228827477
1198	106.632781982422	-16.7580642700195	-5.46069240570068	-0.0120437685400248	0.0113327819854021	0.00646266713738441	0.0100340843200684
1199	105.334083557129	-16.7580642700195	-5.52562713623047	-0.0100957229733467	0.00483929552137852	-0.00295288790948689	0.00516396993771195
1200	107.282135009766	-17.0827388763428	-5.72043180465698	-0.0136671401560307	-0.00165419070981443	0.000943203864153475	0.00548864435404539
1201	106.632781982422	-16.1087169647217	-6.04510593414307	-0.0104203969240189	0.000943203864153475	-0.00132951640989631	0.00256657530553639
1202	107.282135009766	-16.4333896636963	-5.52562713623047	0.00191722682211548	-0.00619963090866804	-0.00425158534198999	0.0022419011220336
1203	107.931480407715	-16.4333896636963	-5.9152364730835	0.0136055024340749	-0.0273034609854221	0.00451462110504508	-0.0182125810533762
1204	109.230178833008	-17.7320880889893	-5.20095300674438	0.0149041991680861	-0.0172385573387146	-0.00977104809135199	-0.0175632312893867
1205	110.528877258301	-16.1087169647217	-5.33082246780396	0.00321592413820326	-0.0139918150380254	0.00386527273803949	-0.0165892094373703
1206	109.230178833008	-16.4333896636963	-5.52562713623047	0.0200989879667759	-0.0276281367987394	0.00191722682211548	-0.0107450718060136
1207	110.528877258301	-17.407413482666	-5.52562713623047	0.0100340843200684	-0.0191866029053926	0.000293855206109583	-0.00977104809135199
1208	109.230178833008	-17.7320880889893	-5.33082246780396	0.00548864435404539	-0.00847235135734081	0.00321592413820326	-0.0162645354866982
1209	110.528877258301	-17.407413482666	-5.59056186676025	0.00613799272105098	0.00808603875339031	-0.00295288790948689	-0.0104203969240189
1210	109.879524230957	-17.407413482666	-5.3957576751709	-0.00879702530801296	-0.000355493422830477	0.000943203864153475	-0.00912170019000769
1211	109.230178833008	-16.7580642700195	-5.78536653518677	-0.0133424662053585	0.0103587592020631	-0.00327756232582033	-0.0169138833880424
1212	107.931480407715	-15.7840414047241	-5.9152364730835	-0.00684897974133492	0.0230210572481155	-0.00327756232582033	-0.00749832857400179
1213	110.528877258301	-17.0827388763428	-6.04510593414307	-0.0126931173726916	0.0334106348454952	0.00321592413820326	-0.000680167751852423
1214	108.580833435059	-17.0827388763428	-6.30484533309937	-0.0100957229733467	0.031137915328145	-0.00490093370899558	0.00841071270406246
1215	111.827575683594	-17.0827388763428	-6.23991060256958	-0.0182125810533762	0.0295145437121391	0.00126787810586393	0.00938473641872406
1216	107.931480407715	-15.7840414047241	-5.85030126571655	-0.0100957229733467	0.0223717093467712	0.00548864435404539	0.00743668992072344
1217	108.580833435059	-17.0827388763428	-5.59056186676025	-0.00555028254166245	0.0145795252174139	-0.00360223650932312	-0.00230353930965066
1218	108.580833435059	-16.7580642700195	-5.52562713623047	-0.00360223650932312	0.0145795252174139	0.00321592413820326	-0.00587495695799589
1219	108.580833435059	-16.7580642700195	-5.78536653518677	-0.0110697457566857	0.00289124972186983	-0.00490093370899558	-0.00230353930965066
1220	108.580833435059	-16.7580642700195	-5.85030126571655	-0.00684897974133492	0.00354059832170606	-0.00230353930965066	-0.00847235135734081
1221	109.879524230957	-18.3814373016357	-5.46069240570068	-0.00327756232582033	0.00321592413820326	0.00516396993771195	-0.00490093370899558
1222	107.282135009766	-17.7320880889893	-5.85030126571655	0.0116574559360743	-0.00619963090866804	-3.08191010844894e-05	-0.00587495695799589
1223	108.580833435059	-17.407413482666	-6.17497587203979	0.0210730116814375	-0.0195112787187099	0.00126787810586393	-0.0224333461374044
1224	110.528877258301	-18.7061100006104	-5.13601779937744	0.0132808275520802	-0.0334722734987736	-0.00684897974133492	-0.0260047651827335
1225	107.931480407715	-17.407413482666	-5.9152364730835	0.0142548503354192	-0.0263294391334057	-0.00360223650932312	-0.0123684434220195
1226	108.580833435059	-17.407413482666	-5.59056186676025	0.0149041991680861	-0.00684897974133492	0.00483929552137852	-0.00717365415766835
1227	109.879524230957	-17.7320880889893	-5.59056186676025	0.0126314787194133	-0.00490093370899558	-0.00457625929266214	-0.0136671401560307
1228	109.879524230957	-17.407413482666	-5.59056186676025	0.0155535480007529	-0.00230353930965066	-0.00425158534198999	-0.0185372550040483
1229	109.879524230957	-17.407413482666	-5.52562713623047	0.00581331877037883	-0.00165419070981443	-0.00652430532500148	-0.0162645354866982
1230	109.230178833008	-17.7320880889893	-5.20095300674438	0.0022419011220336	-0.0123684434220195	-0.00230353930965066	-0.00782300252467394
1231	109.230178833008	-17.7320880889893	-5.6554970741272	0.00289124972186983	0.00159255252219737	0.00354059832170606	-0.0113944197073579
1232	106.632781982422	-16.4333896636963	-5.85030126571655	0.00321592413820326	0.0132808275520802	0.00159255252219737	-0.00555028254166245
1233	108.580833435059	-17.407413482666	-5.85030126571655	-0.0123684434220195	0.0288651939481497	0.000618529506027699	0.00354059832170606
1234	105.983436584473	-17.407413482666	-5.59056186676025	-0.0243813935667276	0.0197743140161037	-0.00490093370899558	0.000618529506027699
1235	107.282135009766	-17.7320880889893	-5.46069240570068	-0.0175632312893867	0.0162028968334198	-0.00230353930965066	0.00451462110504508
1236	104.68473815918	-16.1087169647217	-5.52562713623047	-0.0156151866540313	0.0123068047687411	0.00159255252219737	-0.00555028254166245
1237	105.983436584473	-16.1087169647217	-5.72043180465698	-0.00912170019000769	0.00256657530553639	0.0022419011220336	-0.00847235135734081
1238	105.983436584473	-16.1087169647217	-5.72043180465698	-0.00490093370899558	0.00548864435404539	-0.00197886489331722	-0.00977104809135199
1239	107.931480407715	-16.1087169647217	-5.85030126571655	0.000943203864153475	-0.000680167751852423	-0.00847235135734081	-0.00555028254166245
1240	107.282135009766	-15.7840414047241	-5.98017120361328	0.00418994715437293	-0.0026282137259841	-0.00100484199356288	-0.00619963090866804
1241	108.580833435059	-17.407413482666	-5.20095300674438	0.000293855206109583	0.000618529506027699	0.0022419011220336	-0.00782300252467394
1242	107.931480407715	-16.1087169647217	-5.6554970741272	0.0171769186854362	-0.00230353930965066	-0.00327756232582033	-0.00327756232582033
1243	107.282135009766	-16.4333896636963	-5.59056186676025	0.0194496400654316	-0.0204853005707264	-0.00457625929266214	-0.0185372550040483
1244	108.580833435059	-17.407413482666	-5.9152364730835	0.0171769186854362	-0.0260047651827335	-0.00295288790948689	-0.0266541130840778
1245	107.282135009766	-16.1087169647217	-5.9152364730835	0.0132808275520802	-0.0263294391334057	-0.00652430532500148	-0.0130177913233638
1246	107.931480407715	-17.407413482666	-5.72043180465698	0.0152288740500808	-0.0133424662053585	0.000293855206109583	-0.0146411629393697
1247	109.230178833008	-16.7580642700195	-5.78536653518677	0.012956153601408	-0.00295288790948689	-0.000680167751852423	-0.00847235135734081
1248	110.528877258301	-17.0827388763428	-5.78536653518677	0.0123068047687411	0.00938473641872406	-0.00587495695799589	-0.0159398596733809
1249	109.879524230957	-16.1087169647217	-5.78536653518677	0.00548864435404539	-0.00555028254166245	-0.000680167751852423	-0.00230353930965066
1250	111.17822265625	-17.407413482666	-6.36978054046631	0.00289124972186983	-0.0185372550040483	-0.00847235135734081	0.00418994715437293
1251	109.879524230957	-16.7580642700195	-6.11004114151001	0.00386527273803949	-0.00165419070981443	0.00386527273803949	0.0123068047687411
1252	107.931480407715	-17.0827388763428	-5.46069240570068	-0.00295288790948689	0.00711201597005129	-0.000680167751852423	0.000943203864153475
1253	109.879524230957	-17.0827388763428	-5.85030126571655	-0.0100957229733467	0.0249691028147936	-0.000355493422830477	0.00808603875339031
1254	109.230178833008	-17.407413482666	-5.33082246780396	-0.00912170019000769	0.0236704051494598	-0.00619963090866804	0.0194496400654316
1255	109.879524230957	-17.0827388763428	-5.3957576751709	-0.0133424662053585	0.0213976856321096	-0.00327756232582033	0.0100340843200684
1256	107.931480407715	-16.7580642700195	-5.85030126571655	-0.00782300252467394	0.0103587592020631	0.00613799272105098	0.0162028968334198
1257	107.931480407715	-17.0827388763428	-5.85030126571655	-0.0026282137259841	0.00321592413820326	-0.000355493422830477	0.00970941036939621
1258	107.931480407715	-17.0827388763428	-5.85030126571655	-0.00522560812532902	0.00678734155371785	-0.000355493422830477	0.00256657530553639
1259	108.580833435059	-17.7320880889893	-5.52562713623047	-0.00977104809135199	-0.00360223650932312	-0.0026282137259841	0.00743668992072344
1260	107.931480407715	-17.0827388763428	-5.6554970741272	-0.00912170019000769	-0.00684897974133492	-0.00132951640989631	0.0168522447347641
1261	110.528877258301	-17.7320880889893	-5.26588773727417	0.0022419011220336	-0.00944637414067984	0.00321592413820326	0.0145795252174139
1262	107.931480407715	-15.7840414047241	-5.9152364730835	0.0155535480007529	-0.0130177913233638	0.00516396993771195	0.0136055024340749
1263	109.230178833008	-16.1087169647217	-5.98017120361328	0.0126314787194133	-0.0256800893694162	-0.00457625929266214	0.00289124972186983
1264	108.580833435059	-16.7580642700195	-5.52562713623047	0.0126314787194133	-0.0217839982360601	0.00191722682211548	-0.00619963090866804
1265	107.282135009766	-16.7580642700195	-5.72043180465698	0.000618529506027699	-0.0188619289547205	-0.0120437685400248	0.0022419011220336
1266	109.230178833008	-17.0827388763428	-5.46069240570068	0.00678734155371785	-0.0191866029053926	0.00289124972186983	0.00613799272105098
1267	106.632781982422	-16.1087169647217	-5.20095300674438	0.0155535480007529	-0.0130177913233638	-0.00327756232582033	0.0126314787194133
1268	105.334083557129	-15.7840414047241	-5.59056186676025	0.00678734155371785	-0.00295288790948689	0.00191722682211548	-0.000680167751852423
1269	105.334083557129	-16.1087169647217	-5.6554970741272	-0.00132951640989631	-0.000355493422830477	-0.00197886489331722	0.0126314787194133
1270	105.334083557129	-15.7840414047241	-5.6554970741272	0.00483929552137852	-0.000355493422830477	-0.0117190945893526	-0.00360223650932312
1271	105.334083557129	-15.7840414047241	-5.52562713623047	-0.00327756232582033	0.00613799272105098	0.00613799272105098	0.00808603875339031
1272	108.580833435059	-15.7840414047241	-5.72043180465698	0.000293855206109583	0.0152288740500808	-0.00327756232582033	0.0126314787194133
1273	107.282135009766	-16.4333896636963	-5.3957576751709	-0.0146411629393697	0.0363327041268349	-0.00132951640989631	0.0236704051494598
1274	107.931480407715	-16.1087169647217	-5.6554970741272	-0.0130177913233638	0.0340599827468395	-0.00847235135734081	0.0213976856321096
1275	109.879524230957	-16.7580642700195	-5.78536653518677	-0.0152905117720366	0.0259431265294552	-0.00360223650932312	0.0252937767654657
1276	109.230178833008	-16.7580642700195	-5.72043180465698	-0.0152905117720366	0.0194496400654316	0.00159255252219737	0.0149041991680861
1277	109.879524230957	-17.0827388763428	-5.6554970741272	-0.00230353930965066	0.013930176384747	-3.08191010844894e-05	0.00841071270406246
1278	109.230178833008	-17.0827388763428	-5.59056186676025	-0.0113944197073579	0.0149041991680861	-0.00230353930965066	0.00126787810586393
1279	109.230178833008	-17.0827388763428	-5.72043180465698	0.00159255252219737	0.0113327819854021	0.00289124972186983	0.00873538758605719
1280	107.282135009766	-16.4333896636963	-5.6554970741272	-0.00360223650932312	0.00776136433705688	-0.00749832857400179	0.0116574559360743
1281	109.230178833008	-17.407413482666	-5.98017120361328	0.00126787810586393	0.000293855206109583	0.00256657530553639	0.00711201597005129
1282	109.230178833008	-16.4333896636963	-5.85030126571655	0.0285405199974775	0.00321592413820326	0.00159255252219737	-0.00295288790948689
1283	107.282135009766	-16.1087169647217	-6.04510593414307	0.0246444288641214	-0.0146411629393697	-0.000680167751852423	-0.00782300252467394
1284	108.580833435059	-16.7580642700195	-5.72043180465698	0.0113327819854021	-0.023407369852066	-0.000680167751852423	-0.0136671401560307
1285	108.580833435059	-16.1087169647217	-5.72043180465698	0.011982130818069	-0.0198359526693821	-0.00912170019000769	0.00548864435404539
1286	107.931480407715	-17.0827388763428	-5.20095300674438	0.0123068047687411	-0.0191866029053926	0.00906006153672934	0.000293855206109583
1287	109.879524230957	-17.407413482666	-5.52562713623047	0.0165275707840919	-0.0191866029053926	-0.00457625929266214	0.00126787810586393
1288	109.230178833008	-17.0827388763428	-5.6554970741272	0.00321592413820326	-0.00165419070981443	-0.000680167751852423	0.00906006153672934
1289	109.879524230957	-17.7320880889893	-5.52562713623047	-0.00360223650932312	-0.00814767740666866	-0.0026282137259841	0.00483929552137852
1290	109.230178833008	-17.7320880889893	-5.59056186676025	-0.000680167751852423	-0.00912170019000769	-0.0107450718060136	0.0103587592020631
1291	107.282135009766	-17.0827388763428	-5.59056186676025	-0.0026282137259841	-0.00587495695799589	0.00646266713738441	0.0123068047687411
1292	109.879524230957	-18.7061100006104	-5.26588773727417	-0.00100484199356288	-0.000680167751852423	-0.00230353930965066	0.00191722682211548
1293	107.931480407715	-18.7061100006104	-5.59056186676025	-0.00555028254166245	0.020423661917448	0.00126787810586393	0.0152288740500808
1294	107.282135009766	-17.0827388763428	-5.9152364730835	-0.0126931173726916	0.0145795252174139	0.000943203864153475	0.0178262684494257
1295	107.282135009766	-17.407413482666	-5.72043180465698	-0.0104203969240189	0.0158782228827477	-0.00912170019000769	0.0145795252174139
1296	109.230178833008	-17.7320880889893	-5.52562713623047	-0.00360223650932312	0.0106834331527352	0.0022419011220336	-0.00814767740666866
1297	106.632781982422	-15.7840414047241	-5.6554970741272	-0.000355493422830477	0.00808603875339031	-0.00360223650932312	-0.00360223650932312
1298	107.282135009766	-16.1087169647217	-5.52562713623047	0.00126787810586393	0.00289124972186983	-0.00522560812532902	-0.000355493422830477
1299	107.282135009766	-15.4593677520752	-5.85030126571655	-0.0026282137259841	0.0022419011220336	0.00516396993771195	-0.0026282137259841
1300	106.632781982422	-16.1087169647217	-6.43471527099609	0.000293855206109583	-0.00327756232582033	-0.00652430532500148	0.00191722682211548
1301	107.931480407715	-16.4333896636963	-6.30484533309937	-0.00555028254166245	0.00386527273803949	0.00613799272105098	-0.00360223650932312
1302	105.983436584473	-17.0827388763428	-5.52562713623047	0.00321592413820326	-0.00425158534198999	0.00613799272105098	-0.00327756232582033
1303	104.03539276123	-15.7840414047241	-5.3957576751709	0.00808603875339031	-0.00977104809135199	-0.00457625929266214	-0.0162645354866982
1304	106.632781982422	-17.0827388763428	-5.46069240570068	0.00126787810586393	-0.0247060675173998	0.00646266713738441	-0.0243813935667276
1305	104.68473815918	-16.4333896636963	-5.78536653518677	0.00354059832170606	-0.00977104809135199	-0.00814767740666866	-0.00944637414067984
1306	105.983436584473	-16.7580642700195	-5.59056186676025	0.00354059832170606	-0.0247060675173998	0.000618529506027699	-0.00555028254166245
1307	106.632781982422	-17.7320880889893	-5.72043180465698	0.01100810803473	0.00548864435404539	0.00613799272105098	-0.00295288790948689
1308	106.632781982422	-17.0827388763428	-5.72043180465698	0.0103587592020631	0.00289124972186983	-0.000680167751852423	-0.00912170019000769
1309	108.580833435059	-17.407413482666	-5.6554970741272	-0.00295288790948689	0.00289124972186983	-0.00295288790948689	-0.00717365415766835
1310	108.580833435059	-17.0827388763428	-5.33082246780396	0.000618529506027699	-0.00977104809135199	-0.00555028254166245	-0.0100957229733467
1311	108.580833435059	-16.1087169647217	-5.78536653518677	-0.00392691092565656	0.00159255252219737	0.00386527273803949	-0.000680167751852423
1312	107.931480407715	-16.7580642700195	-5.72043180465698	0.000618529506027699	0.0181509424000978	-0.00327756232582033	-0.0100957229733467
1313	109.230178833008	-17.407413482666	-5.6554970741272	-0.00392691092565656	0.0324366129934788	-0.00425158534198999	0.00289124972186983
1314	105.983436584473	-15.7840414047241	-6.11004114151001	-0.0191866029053926	0.0188002903014421	0.00321592413820326	-0.00100484199356288
1315	107.931480407715	-16.7580642700195	-5.59056186676025	-0.00360223650932312	0.0217223595827818	-0.0120437685400248	0.00581331877037883
1316	108.580833435059	-16.7580642700195	-5.59056186676025	-0.00912170019000769	0.0181509424000978	0.00256657530553639	0.00451462110504508
1317	107.282135009766	-15.7840414047241	-5.85030126571655	0.0022419011220336	0.0162028968334198	-0.00522560812532902	0.00451462110504508
1318	107.282135009766	-16.1087169647217	-6.17497587203979	-0.00425158534198999	0.0106834331527352	-0.0100957229733467	-0.00749832857400179
1319	106.632781982422	-15.7840414047241	-6.62951993942261	-0.0026282137259841	-0.00197886489331722	0.000293855206109583	-0.00425158534198999
1320	106.632781982422	-16.1087169647217	-5.98017120361328	0.00126787810586393	0.00126787810586393	-0.00847235135734081	0.000943203864153475
1321	107.282135009766	-16.1087169647217	-5.9152364730835	0.0249691028147936	0.00126787810586393	0.00516396993771195	0.00354059832170606
1322	109.879524230957	-16.4333896636963	-5.52562713623047	0.01100810803473	-0.0133424662053585	-0.000680167751852423	0.00159255252219737
1323	107.282135009766	-15.7840414047241	-5.46069240570068	0.0272418223321438	-0.0191866029053926	-0.00295288790948689	-0.0104203969240189
1324	106.632781982422	-16.1087169647217	-5.78536653518677	0.0126314787194133	-0.0227580219507217	0.00483929552137852	-0.017887907102704
1325	106.632781982422	-16.1087169647217	-5.85030126571655	0.00970941036939621	-0.0211346503347158	-0.00717365415766835	-0.0104203969240189
1326	108.580833435059	-17.7320880889893	-5.33082246780396	0.0165275707840919	-0.0146411629393697	0.00418994715437293	-0.00782300252467394
1327	107.931480407715	-18.0567626953125	-5.33082246780396	0.0181509424000978	-0.00100484199356288	0.000943203864153475	-0.00814767740666866
1328	108.580833435059	-18.3814373016357	-5.6554970741272	0.00256657530553639	-0.00230353930965066	-0.00522560812532902	0.00321592413820326
1329	108.580833435059	-18.0567626953125	-5.13601779937744	-0.00425158534198999	0.00126787810586393	0.00191722682211548	-0.00132951640989631
1330	108.580833435059	-17.7320880889893	-5.59056186676025	-0.00522560812532902	-0.00652430532500148	-0.00392691092565656	0.0100340843200684
1331	107.931480407715	-17.0827388763428	-5.78536653518677	0.00548864435404539	0.00873538758605719	-0.00327756232582033	-3.08191010844894e-05
1332	108.580833435059	-17.0827388763428	-5.46069240570068	-0.00100484199356288	0.0210730116814375	0.000293855206109583	-0.00457625929266214
1333	108.580833435059	-16.7580642700195	-5.59056186676025	-0.0110697457566857	0.0275664981454611	-0.00879702530801296	0.0171769186854362
1334	106.632781982422	-15.4593677520752	-5.72043180465698	-0.0152905117720366	0.0269171483814716	0.00646266713738441	0.0113327819854021
1335	109.230178833008	-16.7580642700195	-5.13601779937744	-0.0143164889886975	0.0230210572481155	-0.00457625929266214	0.00938473641872406
1336	108.580833435059	-15.4593677520752	-5.85030126571655	-0.0130177913233638	0.0171769186854362	0.00289124972186983	0.01100810803473
1337	104.68473815918	-15.7840414047241	-5.98017120361328	-0.00814767740666866	0.0207483377307653	0.00418994715437293	0.0100340843200684
1338	104.68473815918	-15.7840414047241	-5.85030126571655	-0.00360223650932312	0.0106834331527352	-0.0107450718060136	0.000293855206109583
1339	104.68473815918	-15.7840414047241	-6.23991060256958	-0.00977104809135199	-0.000355493422830477	0.00321592413820326	0.00418994715437293
1340	104.03539276123	-15.4593677520752	-6.17497587203979	-0.0110697457566857	-0.00360223650932312	-0.00619963090866804	0.0158782228827477
1341	103.386039733887	-15.4593677520752	-5.46069240570068	-0.00360223650932312	0.00386527273803949	0.00386527273803949	0.000618529506027699
1342	105.983436584473	-17.0827388763428	-5.59056186676025	0.00873538758605719	0.00159255252219737	0.000943203864153475	0.00191722682211548
1343	105.983436584473	-16.7580642700195	-6.23991060256958	0.0149041991680861	-0.02697878703475	-0.00165419070981443	-0.00782300252467394
1344	106.632781982422	-15.7840414047241	-5.9152364730835	0.00646266713738441	-0.0224333461374044	-0.00100484199356288	-0.0162645354866982
1345	107.282135009766	-15.7840414047241	-5.6554970741272	0.01100810803473	-0.0240567177534103	0.000293855206109583	-0.00295288790948689
1346	109.230178833008	-17.0827388763428	-5.6554970741272	0.0106834331527352	-0.0117190945893526	-0.00522560812532902	0.00126787810586393
1347	107.931480407715	-15.4593677520752	-5.6554970741272	0.0136055024340749	-0.00132951640989631	0.00191722682211548	-0.0104203969240189
1348	107.282135009766	-15.7840414047241	-5.52562713623047	0.0181509424000978	-0.00555028254166245	-0.00879702530801296	-0.0026282137259841
1349	107.282135009766	-15.7840414047241	-5.72043180465698	0.0194496400654316	0.000943203864153475	-0.00425158534198999	-0.000680167751852423
1350	107.931480407715	-17.0827388763428	-5.52562713623047	-0.0126931173726916	-0.00522560812532902	-0.00555028254166245	0.00873538758605719
1351	108.580833435059	-17.0827388763428	-5.3957576751709	0.00418994715437293	0.00386527273803949	-0.00165419070981443	0.0126314787194133
1352	106.632781982422	-16.7580642700195	-5.6554970741272	-0.00132951640989631	0.012956153601408	-0.00132951640989631	0.0165275707840919
1353	109.230178833008	-17.0827388763428	-5.3957576751709	-0.00522560812532902	0.0230210572481155	-0.00912170019000769	0.0249691028147936
1354	106.632781982422	-15.7840414047241	-5.52562713623047	-0.0172385573387146	0.01847561635077	-0.00327756232582033	0.0246444288641214
1355	109.879524230957	-17.407413482666	-5.6554970741272	-0.0149658378213644	0.011982130818069	-0.00490093370899558	0.0239950809627771
1356	106.632781982422	-15.7840414047241	-5.52562713623047	-0.0120437685400248	0.00711201597005129	-0.00327756232582033	0.0230210572481155
1357	108.580833435059	-15.7840414047241	-5.6554970741272	-0.00197886489331722	0.00548864435404539	0.00548864435404539	0.0152288740500808
1358	105.983436584473	-15.7840414047241	-5.46069240570068	-0.00587495695799589	0.00516396993771195	-0.00392691092565656	0.00906006153672934
1359	106.632781982422	-16.1087169647217	-5.13601779937744	-0.00457625929266214	0.00191722682211548	0.00159255252219737	0.0191249661147594
1360	105.983436584473	-15.7840414047241	-5.33082246780396	-0.00132951640989631	-0.00392691092565656	-0.000355493422830477	0.0178262684494257
1361	107.282135009766	-16.4333896636963	-5.85030126571655	-0.00522560812532902	-0.00392691092565656	0.000943203864153475	0.0106834331527352
1362	109.230178833008	-17.0827388763428	-5.98017120361328	0.00451462110504508	-0.00490093370899558	0.00841071270406246	-0.00587495695799589
1363	108.580833435059	-18.3814373016357	-5.59056186676025	0.0152288740500808	-0.0256800893694162	-0.00847235135734081	-0.00912170019000769
1364	106.632781982422	-17.407413482666	-5.9152364730835	0.00841071270406246	-0.0273034609854221	0.0022419011220336	-0.0113944197073579
1365	107.931480407715	-18.3814373016357	-5.3957576751709	0.00776136433705688	-0.0243813935667276	-0.00230353930965066	-0.00295288790948689
1366	108.580833435059	-18.0567626953125	-5.33082246780396	0.0171769186854362	-0.00879702530801296	0.00548864435404539	0.00321592413820326
1367	105.983436584473	-16.1087169647217	-5.72043180465698	0.00938473641872406	-0.00295288790948689	0.00126787810586393	-0.00360223650932312
1368	107.931480407715	-16.4333896636963	-5.85030126571655	0.0162028968334198	0.00159255252219737	-0.0107450718060136	-0.00197886489331722
1369	107.282135009766	-15.4593677520752	-5.9152364730835	0.00159255252219737	0.0022419011220336	-3.08191010844894e-05	-0.00619963090866804
1370	108.580833435059	-17.407413482666	-5.72043180465698	-0.00457625929266214	-0.00230353930965066	-0.00717365415766835	-0.00230353930965066
1371	107.282135009766	-16.7580642700195	-5.52562713623047	-0.0136671401560307	-0.00360223650932312	-0.000355493422830477	-0.00587495695799589
1372	108.580833435059	-17.0827388763428	-5.9152364730835	0.0142548503354192	0.0158782228827477	0.00581331877037883	0.00126787810586393
1373	106.632781982422	-16.7580642700195	-6.04510593414307	-0.0107450718060136	0.0317872650921345	-0.00684897974133492	0.00613799272105098
1374	105.334083557129	-16.4333896636963	-5.85030126571655	-0.0182125810533762	0.0285405199974775	0.000618529506027699	0.00548864435404539
1375	106.632781982422	-17.407413482666	-5.72043180465698	-0.0139918150380254	0.013930176384747	0.000943203864153475	0.0113327819854021
1376	104.68473815918	-16.4333896636963	-5.78536653518677	-0.00847235135734081	0.0113327819854021	0.000618529506027699	0.00256657530553639
1377	105.334083557129	-16.4333896636963	-5.6554970741272	-0.00555028254166245	0.0126314787194133	0.00808603875339031	-0.00555028254166245
1378	105.334083557129	-16.7580642700195	-5.46069240570068	0.00191722682211548	0.013930176384747	-0.00749832857400179	-0.00912170019000769
1379	108.580833435059	-16.7580642700195	-5.26588773727417	-0.00165419070981443	0.00808603875339031	-0.00392691092565656	-0.00425158534198999
1380	106.632781982422	-15.4593677520752	-5.9152364730835	0.00126787810586393	0.00841071270406246	-3.08191010844894e-05	-0.00977104809135199
1381	107.282135009766	-16.4333896636963	-5.9152364730835	0.00289124972186983	-0.00132951640989631	-0.00425158534198999	-0.00490093370899558
1382	107.931480407715	-16.1087169647217	-5.98017120361328	0.000293855206109583	-0.0026282137259841	0.00354059832170606	-0.00684897974133492
1383	108.580833435059	-18.0567626953125	-5.20095300674438	0.0194496400654316	-0.0143164889886975	-0.00717365415766835	-0.0286021586507559
1384	107.282135009766	-16.4333896636963	-5.78536653518677	0.00711201597005129	-0.0260047651827335	-0.000680167751852423	-0.0208099745213985
1385	109.230178833008	-18.0567626953125	-5.3957576751709	0.0123068047687411	-0.0273034609854221	-0.00522560812532902	-0.0152905117720366
1386	107.931480407715	-18.0567626953125	-5.78536653518677	0.0145795252174139	-0.00782300252467394	-0.00132951640989631	-0.0113944197073579
1387	105.983436584473	-16.4333896636963	-5.98017120361328	0.00386527273803949	-0.00587495695799589	0.00159255252219737	-0.00522560812532902
1388	107.282135009766	-16.7580642700195	-5.85030126571655	0.0178262684494257	-0.0185372550040483	-0.00425158534198999	-0.0152905117720366
1389	107.282135009766	-16.7580642700195	-5.59056186676025	0.00581331877037883	0.00289124972186983	-0.00230353930965066	-0.00912170019000769
1390	110.528877258301	-17.7320880889893	-5.72043180465698	0.0145795252174139	-0.0117190945893526	-0.00295288790948689	-0.00717365415766835
1391	108.580833435059	-17.407413482666	-5.3957576751709	0.0022419011220336	0.00516396993771195	0.00418994715437293	0.00159255252219737
1392	109.879524230957	-16.7580642700195	-5.72043180465698	-0.00392691092565656	0.0145795252174139	-0.00360223650932312	-0.000680167751852423
1393	108.580833435059	-17.407413482666	-5.85030126571655	-0.0165892094373703	0.0249691028147936	-0.00522560812532902	-0.00165419070981443
1394	107.282135009766	-17.0827388763428	-5.52562713623047	-0.0130177913233638	0.0165275707840919	-0.00197886489331722	0.0200989879667759
1395	108.580833435059	-18.0567626953125	-5.52562713623047	-0.00619963090866804	0.0113327819854021	0.000293855206109583	-0.00230353930965066
1396	107.931480407715	-18.0567626953125	-5.59056186676025	-0.00327756232582033	0.00841071270406246	0.00191722682211548	0.0132808275520802
1397	107.282135009766	-18.3814373016357	-5.26588773727417	0.00516396993771195	-0.00425158534198999	0.00548864435404539	0.00159255252219737
1398	109.879524230957	-19.0307846069336	-5.33082246780396	0.00354059832170606	0.00191722682211548	-0.00490093370899558	-0.0026282137259841
1399	108.580833435059	-19.0307846069336	-5.85030126571655	0.000293855206109583	-0.00749832857400179	-0.00295288790948689	-0.00555028254166245
1400	109.230178833008	-18.0567626953125	-5.52562713623047	0.00386527273803949	-3.08191010844894e-05	0.00289124972186983	0.00354059832170606
1401	108.580833435059	-17.407413482666	-5.78536653518677	0.000618529506027699	-0.00327756232582033	-0.00327756232582033	-0.00100484199356288
1402	107.282135009766	-16.4333896636963	-6.11004114151001	0.0165275707840919	0.00191722682211548	0.00808603875339031	-0.00555028254166245
1403	109.879524230957	-17.7320880889893	-5.85030126571655	0.0252937767654657	-0.0201606266200542	-0.00912170019000769	-0.0156151866540313
1404	106.632781982422	-16.4333896636963	-6.04510593414307	0.0103587592020631	-0.0182125810533762	-0.0026282137259841	-0.0221086721867323
1405	107.931480407715	-17.7320880889893	-5.6554970741272	0.0142548503354192	-0.0263294391334057	-0.00912170019000769	-0.00782300252467394
1406	107.931480407715	-17.0827388763428	-6.17497587203979	0.0136055024340749	-0.0139918150380254	0.00613799272105098	-0.0110697457566857
1407	105.983436584473	-17.0827388763428	-5.6554970741272	-0.00132951640989631	-0.0250307414680719	0.00126787810586393	-0.00165419070981443
1408	104.68473815918	-16.7580642700195	-5.78536653518677	0.0123068047687411	0.0136055024340749	-0.00230353930965066	-0.00717365415766835
1409	105.334083557129	-16.7580642700195	-5.46069240570068	-0.0107450718060136	-0.00847235135734081	-0.00587495695799589	0.00126787810586393
1410	107.931480407715	-17.7320880889893	-5.3957576751709	-0.0302255302667618	-0.00360223650932312	-0.00230353930965066	-3.08191010844894e-05
1411	108.580833435059	-17.0827388763428	-5.6554970741272	-0.00717365415766835	-0.000680167751852423	-0.00555028254166245	0.00548864435404539
1412	108.580833435059	-16.7580642700195	-5.6554970741272	-0.00230353930965066	0.0113327819854021	0.00256657530553639	0.00386527273803949
1413	108.580833435059	-16.4333896636963	-5.59056186676025	-0.0117190945893526	0.0304885655641556	-0.00295288790948689	0.0178262684494257
1414	109.879524230957	-18.0567626953125	-5.33082246780396	-0.0110697457566857	0.0298392176628113	-0.00717365415766835	0.013930176384747
1415	109.230178833008	-17.0827388763428	-5.72043180465698	-0.0143164889886975	0.0213976856321096	-0.00977104809135199	0.0207483377307653
1416	108.580833435059	-17.0827388763428	-5.59056186676025	-0.0117190945893526	0.0155535480007529	-0.00295288790948689	0.00743668992072344
1417	109.879524230957	-17.7320880889893	-5.72043180465698	-0.00100484199356288	0.0123068047687411	-3.08191010844894e-05	0.00581331877037883
1418	109.230178833008	-17.7320880889893	-5.52562713623047	0.00483929552137852	0.0123068047687411	-3.08191010844894e-05	-0.000680167751852423
1419	109.879524230957	-17.407413482666	-5.72043180465698	0.00321592413820326	-0.00100484199356288	-0.00814767740666866	0.00126787810586393
1420	109.879524230957	-17.7320880889893	-5.52562713623047	0.0126314787194133	0.00354059832170606	-0.00619963090866804	0.00906006153672934
1421	108.580833435059	-17.407413482666	-5.26588773727417	0.000943203864153475	0.000618529506027699	-0.00360223650932312	0.0022419011220336
1422	108.580833435059	-17.0827388763428	-5.85030126571655	0.0223717093467712	-0.000355493422830477	0.00386527273803949	0.00191722682211548
1423	110.528877258301	-18.0567626953125	-5.78536653518677	0.029189869761467	-0.0191866029053926	-0.00457625929266214	-0.00847235135734081
1424	107.931480407715	-17.0827388763428	-6.04510593414307	0.0116574559360743	-0.0169138833880424	-0.000355493422830477	-0.00847235135734081
1425	111.827575683594	-18.3814373016357	-5.33082246780396	0.0126314787194133	-0.0198359526693821	-0.00360223650932312	-0.00879702530801296
1426	110.528877258301	-17.0827388763428	-5.85030126571655	0.0175015944987535	0.00289124972186983	0.00126787810586393	0.00418994715437293
1427	108.580833435059	-17.0827388763428	-5.6554970741272	0.0126314787194133	-0.00555028254166245	0.000293855206109583	-0.00360223650932312
1428	107.931480407715	-17.0827388763428	-6.11004114151001	0.011982130818069	0.000293855206109583	-0.00392691092565656	-0.00132951640989631
1429	107.282135009766	-17.7320880889893	-6.49965000152588	0.000293855206109583	-0.00360223650932312	-0.00944637414067984	0.00451462110504508
1430	109.230178833008	-19.3554592132568	-6.30484533309937	-0.0120437685400248	-0.00977104809135199	-0.00165419070981443	0.00548864435404539
1431	110.528877258301	-20.0048084259033	-5.46069240570068	0.00808603875339031	-0.00230353930965066	0.00159255252219737	0.00613799272105098
1432	108.580833435059	-18.7061100006104	-5.78536653518677	-0.0100957229733467	0.0103587592020631	0.000293855206109583	0.00451462110504508
1433	107.931480407715	-18.3814373016357	-5.6554970741272	-0.00814767740666866	0.0217223595827818	-0.000355493422830477	0.0132808275520802
1434	110.528877258301	-19.3554592132568	-5.07108306884766	-0.0149658378213644	0.0152288740500808	-0.00555028254166245	0.0136055024340749
1435	107.282135009766	-17.407413482666	-5.9152364730835	-0.0139918150380254	0.00743668992072344	-0.00100484199356288	0.0178262684494257
1436	109.230178833008	-17.407413482666	-5.78536653518677	-0.0156151866540313	0.012956153601408	-0.00360223650932312	0.0162028968334198
1437	109.230178833008	-17.7320880889893	-5.59056186676025	-0.0110697457566857	0.0113327819854021	0.0022419011220336	0.00841071270406246
1438	110.528877258301	-18.3814373016357	-5.78536653518677	-0.00392691092565656	0.00516396993771195	-0.00619963090866804	-3.08191010844894e-05
1439	107.931480407715	-18.0567626953125	-5.98017120361328	-0.00814767740666866	-0.00132951640989631	-0.00684897974133492	0.00548864435404539
1440	107.931480407715	-18.7061100006104	-5.78536653518677	-0.00587495695799589	-0.000680167751852423	-0.00457625929266214	0.00289124972186983
1441	105.334083557129	-18.0567626953125	-5.59056186676025	-0.0107450718060136	-0.0026282137259841	-3.08191010844894e-05	0.0252937767654657
1442	105.334083557129	-17.7320880889893	-5.9152364730835	-3.08191010844894e-05	0.00711201597005129	0.00581331877037883	0.01100810803473
1443	106.632781982422	-18.7061100006104	-5.78536653518677	0.0197743140161037	-0.0172385573387146	-0.00360223650932312	-0.0133424662053585
1444	105.334083557129	-18.0567626953125	-5.6554970741272	0.00548864435404539	-0.0169138833880424	-0.00230353930965066	-0.0149658378213644
1445	109.879524230957	-18.7061100006104	-5.26588773727417	0.0123068047687411	-0.0273034609854221	-0.00230353930965066	-0.00977104809135199
1446	107.282135009766	-17.407413482666	-5.3957576751709	0.0116574559360743	-0.00392691092565656	-0.00392691092565656	-0.00425158534198999
1447	109.230178833008	-17.7320880889893	-5.6554970741272	0.020423661917448	-0.0117190945893526	0.00256657530553639	-0.00652430532500148
1448	107.282135009766	-17.0827388763428	-5.98017120361328	0.0171769186854362	-0.00457625929266214	-0.00295288790948689	-0.0156151866540313
1449	108.580833435059	-18.0567626953125	-6.04510593414307	0.00451462110504508	-0.00327756232582033	-0.00977104809135199	-0.00912170019000769
1450	107.282135009766	-17.0827388763428	-5.85030126571655	-0.0026282137259841	0.00256657530553639	-0.00360223650932312	-0.00619963090866804
1451	109.230178833008	-18.3814373016357	-5.6554970741272	-0.00522560812532902	0.0113327819854021	-0.00230353930965066	-0.000680167751852423
1452	107.931480407715	-17.407413482666	-5.9152364730835	-0.00619963090866804	0.01847561635077	0.000943203864153475	-0.00555028254166245
1453	107.282135009766	-17.0827388763428	-5.85030126571655	-0.00944637414067984	0.0373067259788513	0.00126787810586393	0.0200989879667759
1454	109.230178833008	-18.3814373016357	-5.98017120361328	-0.0159398596733809	0.0265924744307995	-0.00392691092565656	-0.0149658378213644
1455	107.931480407715	-18.0567626953125	-6.17497587203979	-0.0123684434220195	0.0162028968334198	-0.000680167751852423	0.0106834331527352
1456	109.230178833008	-19.0307846069336	-6.04510593414307	-0.00197886489331722	0.0233457311987877	0.000618529506027699	0.00678734155371785
1457	108.580833435059	-19.0307846069336	-5.46069240570068	-0.00230353930965066	0.0188002903014421	0.00289124972186983	-0.00847235135734081
1458	110.528877258301	-19.0307846069336	-5.26588773727417	0.012956153601408	0.0142548503354192	0.000943203864153475	-0.00944637414067984
1459	108.580833435059	-18.7061100006104	-5.3957576751709	0.00451462110504508	0.00613799272105098	-0.00457625929266214	-0.00749832857400179
1460	111.17822265625	-19.0307846069336	-5.59056186676025	0.00970941036939621	0.00418994715437293	0.00321592413820326	-0.00327756232582033
1461	109.879524230957	-19.0307846069336	-5.78536653518677	0.00126787810586393	0.00386527273803949	0.00548864435404539	-0.00749832857400179
1462	108.580833435059	-18.0567626953125	-5.6554970741272	0.025618452578783	0.000943203864153475	0.00191722682211548	-0.0104203969240189
1463	107.931480407715	-18.3814373016357	-5.78536653518677	0.0288651939481497	-0.0243813935667276	0.000293855206109583	-0.0276281367987394
1464	110.528877258301	-20.3294830322266	-5.46069240570068	0.0181509424000978	-0.0292515084147453	-0.00717365415766835	-0.023407369852066
1465	109.230178833008	-19.0307846069336	-5.6554970741272	0.0207483377307653	-0.0311995539814234	0.00613799272105098	-0.0146411629393697
1466	107.282135009766	-19.3554592132568	-5.52562713623047	0.0142548503354192	-0.0149658378213644	-0.0026282137259841	-0.00944637414067984
1467	108.580833435059	-19.3554592132568	-5.6554970741272	0.0200989879667759	-0.00360223650932312	0.00191722682211548	-0.0172385573387146
1468	107.931480407715	-19.6801338195801	-5.52562713623047	0.0288651939481497	-0.0169138833880424	0.00516396993771195	-0.00944637414067984
1469	108.580833435059	-18.7061100006104	-5.6554970741272	0.00808603875339031	-3.08191010844894e-05	-0.0107450718060136	-0.00879702530801296
1470	106.632781982422	-18.3814373016357	-5.72043180465698	0.00711201597005129	0.00483929552137852	0.000618529506027699	-0.00100484199356288
1471	108.580833435059	-18.0567626953125	-5.6554970741272	0.0132808275520802	-0.000680167751852423	0.00289124972186983	0.00126787810586393
1472	106.632781982422	-17.407413482666	-5.6554970741272	0.0103587592020631	0.0136055024340749	0.00289124972186983	0.00581331877037883
1473	107.931480407715	-18.3814373016357	-6.04510593414307	-0.00847235135734081	0.0262678004801273	0.000618529506027699	0.00808603875339031
1474	107.931480407715	-18.0567626953125	-5.78536653518677	-0.0198359526693821	0.0207483377307653	-0.00425158534198999	0.0220470335334539
1475	104.68473815918	-18.0567626953125	-5.72043180465698	-0.0169138833880424	0.0155535480007529	0.00581331877037883	0.0145795252174139
1476	106.632781982422	-18.7061100006104	-5.52562713623047	-0.0117190945893526	0.00256657530553639	-0.00587495695799589	0.00743668992072344
1477	107.282135009766	-18.7061100006104	-5.46069240570068	-0.00977104809135199	0.0132808275520802	0.0022419011220336	0.00938473641872406
1478	106.632781982422	-17.7320880889893	-5.33082246780396	-0.0152905117720366	0.00418994715437293	0.00126787810586393	-0.000355493422830477
1479	106.632781982422	-18.3814373016357	-5.72043180465698	-0.0162645354866982	-0.0026282137259841	-0.00782300252467394	0.00126787810586393
1480	107.282135009766	-18.3814373016357	-5.72043180465698	0.00678734155371785	-0.00977104809135199	0.00516396993771195	0.00581331877037883
1481	108.580833435059	-19.0307846069336	-5.98017120361328	0.0191249661147594	-0.00522560812532902	-0.00165419070981443	0.00386527273803949
1482	111.17822265625	-19.3554592132568	-5.6554970741272	0.0123068047687411	-0.00425158534198999	0.00743668992072344	-0.00327756232582033
1483	109.879524230957	-18.3814373016357	-5.3957576751709	0.0188002903014421	-0.0260047651827335	-0.00100484199356288	-0.00425158534198999
1484	109.230178833008	-18.3814373016357	-5.52562713623047	0.00711201597005129	-0.0276281367987394	-0.00879702530801296	-0.0146411629393697
1485	110.528877258301	-19.0307846069336	-5.78536653518677	0.00386527273803949	-0.0260047651827335	0.00581331877037883	-0.00490093370899558
1486	109.230178833008	-19.0307846069336	-5.72043180465698	0.0106834331527352	-0.0175632312893867	-0.00879702530801296	-0.00165419070981443
1487	109.879524230957	-18.3814373016357	-6.36978054046631	0.012956153601408	-0.00457625929266214	0.00289124972186983	-0.00522560812532902
1488	109.879524230957	-19.0307846069336	-5.72043180465698	0.0126314787194133	0.0103587592020631	-0.000355493422830477	-0.00587495695799589
1489	109.879524230957	-18.7061100006104	-5.59056186676025	-0.00522560812532902	-0.0026282137259841	-0.00490093370899558	0.000943203864153475
1490	108.580833435059	-19.3554592132568	-5.26588773727417	-0.00652430532500148	-0.0315242260694504	0.0022419011220336	-0.00295288790948689
1491	111.17822265625	-19.0307846069336	-5.52562713623047	-0.00100484199356288	0.00581331877037883	-3.08191010844894e-05	-3.08191010844894e-05
1492	109.230178833008	-18.7061100006104	-5.72043180465698	-0.00717365415766835	0.00646266713738441	-0.00132951640989631	0.00613799272105098
1493	107.931480407715	-18.3814373016357	-5.85030126571655	-0.00327756232582033	0.0317872650921345	0.00906006153672934	0.0106834331527352
1494	109.879524230957	-19.6801338195801	-5.6554970741272	-0.0152905117720366	0.0223717093467712	-0.0156151866540313	0.0171769186854362
1495	109.230178833008	-18.0567626953125	-5.6554970741272	-0.0133424662053585	0.0220470335334539	0.00191722682211548	0.0217223595827818
1496	108.580833435059	-19.3554592132568	-5.3957576751709	-0.0100957229733467	0.0103587592020631	-0.00230353930965066	0.0213976856321096
1497	110.528877258301	-20.3294830322266	-5.33082246780396	-0.00749832857400179	0.000293855206109583	-0.00425158534198999	0.000943203864153475
1498	109.230178833008	-20.0048084259033	-5.72043180465698	-0.00197886489331722	0.00613799272105098	-3.08191010844894e-05	-0.000355493422830477
1499	109.230178833008	-20.3294830322266	-5.59056186676025	-0.0100957229733467	-0.00295288790948689	-0.00230353930965066	0.0149041991680861
1500	109.230178833008	-20.6541557312012	-5.59056186676025	-0.0185372550040483	-0.00847235135734081	-0.00295288790948689	0.00743668992072344
1501	109.230178833008	-19.3554592132568	-5.59056186676025	0.00256657530553639	-0.000355493422830477	-0.00230353930965066	0.00776136433705688
1502	107.931480407715	-18.7061100006104	-5.46069240570068	0.0165275707840919	-0.00100484199356288	0.00159255252219737	-0.00490093370899558
1503	107.931480407715	-18.7061100006104	-5.46069240570068	0.0213976856321096	-0.017887907102704	0.000943203864153475	-0.0113944197073579
1504	110.528877258301	-19.3554592132568	-5.46069240570068	0.0178262684494257	-0.0175632312893867	-0.00360223650932312	-0.0172385573387146
1505	107.931480407715	-17.7320880889893	-5.59056186676025	0.0178262684494257	-0.00814767740666866	-0.00100484199356288	-0.00912170019000769
1506	109.879524230957	-19.6801338195801	-5.3957576751709	0.013930176384747	-0.0026282137259841	-0.00360223650932312	-0.00619963090866804
1507	108.580833435059	-19.3554592132568	-5.3957576751709	0.01100810803473	0.00808603875339031	-0.00230353930965066	-0.0026282137259841
1508	109.230178833008	-19.3554592132568	-5.33082246780396	0.000618529506027699	0.0106834331527352	0.00191722682211548	-0.0026282137259841
1509	108.580833435059	-19.0307846069336	-5.07108306884766	-0.00425158534198999	0.012956153601408	-0.00132951640989631	-0.0100957229733467
1510	106.632781982422	-19.6801338195801	-5.33082246780396	-0.00847235135734081	0.000618529506027699	-0.00132951640989631	-0.00165419070981443
1511	105.334083557129	-18.7061100006104	-5.46069240570068	-3.08191010844894e-05	0.00711201597005129	-3.08191010844894e-05	-0.00100484199356288
1512	104.68473815918	-18.7061100006104	-5.59056186676025	-0.00782300252467394	0.0188002903014421	0.000618529506027699	0.00451462110504508
1513	105.983436584473	-18.0567626953125	-5.78536653518677	-0.0107450718060136	0.0353586822748184	0.00126787810586393	-0.0026282137259841
1514	108.580833435059	-19.3554592132568	-5.3957576751709	-0.0143164889886975	0.0343846566975117	-0.00490093370899558	-0.0136671401560307
1515	108.580833435059	-18.0567626953125	-5.46069240570068	-0.0217839982360601	0.0188002903014421	0.00289124972186983	0.013930176384747
1516	107.931480407715	-18.7061100006104	-6.04510593414307	-0.00425158534198999	0.01100810803473	-0.00749832857400179	0.00516396993771195
1517	110.528877258301	-19.3554592132568	-5.72043180465698	-0.0130177913233638	0.00938473641872406	-0.00717365415766835	0.00581331877037883
1518	110.528877258301	-19.3554592132568	-5.6554970741272	-0.00814767740666866	-0.000680167751852423	0.00126787810586393	-0.0026282137259841
1519	109.879524230957	-19.3554592132568	-5.59056186676025	0.00126787810586393	-0.00295288790948689	-0.0113944197073579	-3.08191010844894e-05
1520	109.230178833008	-18.3814373016357	-5.59056186676025	0.0158782228827477	-0.00749832857400179	-0.00100484199356288	-0.000355493422830477
1521	107.282135009766	-18.0567626953125	-5.59056186676025	-0.00392691092565656	-0.0026282137259841	-0.00230353930965066	-0.00652430532500148
1522	108.580833435059	-18.7061100006104	-5.3957576751709	0.00451462110504508	0.00126787810586393	-0.000355493422830477	-0.00230353930965066
1523	108.580833435059	-17.7320880889893	-5.78536653518677	0.0132808275520802	-0.0247060675173998	0.00256657530553639	-0.0191866029053926
1524	110.528877258301	-19.0307846069336	-5.85030126571655	0.00906006153672934	-0.028926832601428	-0.00425158534198999	-0.021459324285388
1525	108.580833435059	-18.0567626953125	-5.85030126571655	0.0178262684494257	-0.0227580219507217	0.000618529506027699	-0.000355493422830477
1526	109.879524230957	-19.3554592132568	-5.6554970741272	0.0149041991680861	-0.0260047651827335	-3.08191010844894e-05	-0.00684897974133492
1527	109.230178833008	-19.0307846069336	-5.59056186676025	0.0155535480007529	-0.00327756232582033	-3.08191010844894e-05	0.00483929552137852
1528	109.230178833008	-17.407413482666	-5.46069240570068	0.00678734155371785	0.00841071270406246	-3.08191010844894e-05	-0.00555028254166245
1529	109.230178833008	-18.0567626953125	-5.9152364730835	-0.00132951640989631	0.00386527273803949	0.000293855206109583	-0.00100484199356288
1530	111.17822265625	-19.3554592132568	-5.85030126571655	-0.00684897974133492	-0.00100484199356288	-0.00425158534198999	0.00841071270406246
1531	109.879524230957	-18.3814373016357	-5.46069240570068	-0.00814767740666866	-0.0130177913233638	0.000293855206109583	0.00354059832170606
1532	109.879524230957	-20.3294830322266	-5.46069240570068	0.00483929552137852	0.0136055024340749	-0.00684897974133492	0.00970941036939621
1533	108.580833435059	-19.0307846069336	-5.72043180465698	-0.0143164889886975	0.0200989879667759	0.0103587592020631	0.0132808275520802
1534	109.879524230957	-20.0048084259033	-5.13601779937744	-0.0195112787187099	0.0175015944987535	-0.00684897974133492	0.0145795252174139
1535	107.282135009766	-19.0307846069336	-5.72043180465698	-0.0130177913233638	0.00548864435404539	-0.00100484199356288	0.0171769186854362
1536	107.931480407715	-19.3554592132568	-5.46069240570068	-0.0146411629393697	0.00321592413820326	0.00418994715437293	0.00451462110504508
1537	110.528877258301	-19.6801338195801	-5.6554970741272	-0.00490093370899558	0.00256657530553639	-0.00652430532500148	0.00776136433705688
1538	108.580833435059	-18.7061100006104	-5.52562713623047	-0.00977104809135199	0.012956153601408	-0.00425158534198999	0.00451462110504508
1539	110.528877258301	-19.0307846069336	-5.3957576751709	-0.00457625929266214	0.0113327819854021	-0.00782300252467394	0.00418994715437293
1540	107.931480407715	-18.3814373016357	-5.13601779937744	-0.0026282137259841	0.00289124972186983	-0.00392691092565656	0.000618529506027699
1541	109.230178833008	-18.3814373016357	-5.9152364730835	-0.00100484199356288	-0.00555028254166245	-0.000680167751852423	0.0022419011220336
1542	108.580833435059	-18.7061100006104	-5.6554970741272	0.00451462110504508	-0.0026282137259841	-0.00555028254166245	-3.08191010844894e-05
1543	107.282135009766	-18.3814373016357	-5.52562713623047	0.00678734155371785	-0.0276281367987394	0.000943203864153475	-0.00814767740666866
1544	107.282135009766	-17.0827388763428	-5.85030126571655	0.00483929552137852	-0.0143164889886975	-0.00587495695799589	-0.0139918150380254
1545	105.334083557129	-17.7320880889893	-5.46069240570068	-0.0123684434220195	-0.0191866029053926	0.00191722682211548	-0.0026282137259841
1546	107.282135009766	-18.7061100006104	-5.26588773727417	0.00256657530553639	-0.00587495695799589	0.0022419011220336	-0.00879702530801296
1547	106.632781982422	-17.7320880889893	-5.78536653518677	0.012956153601408	-0.00230353930965066	-0.00944637414067984	0.000293855206109583
1548	107.931480407715	-17.407413482666	-5.9152364730835	0.0132808275520802	-0.00717365415766835	0.00321592413820326	-0.00717365415766835
1549	107.931480407715	-17.407413482666	-5.9152364730835	-0.00360223650932312	-0.0152905117720366	-0.0026282137259841	-0.00587495695799589
1550	109.879524230957	-17.407413482666	-5.9152364730835	0.00970941036939621	-0.00944637414067984	0.00126787810586393	0.00159255252219737
1551	108.580833435059	-18.7061100006104	-5.59056186676025	-0.000355493422830477	0.00613799272105098	0.0022419011220336	-0.00522560812532902
1552	111.17822265625	-18.7061100006104	-5.3957576751709	-0.00717365415766835	0.0210730116814375	-0.00847235135734081	0.00126787810586393
1553	107.931480407715	-16.7580642700195	-5.72043180465698	-0.0126931173726916	0.0321119390428066	0.00159255252219737	0.00581331877037883
1554	109.879524230957	-18.7061100006104	-5.85030126571655	-0.0126931173726916	0.0298392176628113	-0.00652430532500148	0.011982130818069
1555	108.580833435059	-16.7580642700195	-6.75938940048218	-0.0152905117720366	0.0171769186854362	-0.00912170019000769	0.00711201597005129
1556	107.282135009766	-18.0567626953125	-5.85030126571655	-0.0162645354866982	0.0181509424000978	0.00191722682211548	0.0213976856321096
1557	109.879524230957	-17.7320880889893	-5.85030126571655	-0.00165419070981443	0.0210730116814375	-0.0110697457566857	0.0022419011220336
1558	109.879524230957	-18.3814373016357	-5.3957576751709	0.000618529506027699	0.012956153601408	-0.00230353930965066	0.00418994715437293
1559	109.230178833008	-18.3814373016357	-5.20095300674438	0.00191722682211548	0.013930176384747	-0.00587495695799589	0.00581331877037883
1560	107.931480407715	-18.3814373016357	-5.72043180465698	-0.00652430532500148	0.0103587592020631	-0.00360223650932312	0.00873538758605719
1561	109.230178833008	-17.407413482666	-5.98017120361328	0.00126787810586393	0.00483929552137852	0.00516396993771195	0.00581331877037883
1562	109.230178833008	-18.0567626953125	-5.6554970741272	0.0116574559360743	0.000943203864153475	-0.00392691092565656	0.00743668992072344
1563	109.879524230957	-19.0307846069336	-5.46069240570068	0.0136055024340749	-0.0146411629393697	-0.00425158534198999	-0.00814767740666866
1564	107.931480407715	-17.0827388763428	-5.6554970741272	0.0123068047687411	-0.0204853005707264	-0.00230353930965066	-0.0130177913233638
1565	110.528877258301	-19.0307846069336	-5.33082246780396	0.00646266713738441	-0.0152905117720366	-0.0107450718060136	-0.00684897974133492
1566	109.230178833008	-18.7061100006104	-5.72043180465698	0.00483929552137852	0.000943203864153475	0.00451462110504508	-0.00425158534198999
1567	107.282135009766	-18.7061100006104	-5.78536653518677	0.0171769186854362	-0.0113944197073579	-0.00684897974133492	0.00613799272105098
1568	107.282135009766	-18.3814373016357	-6.04510593414307	0.0116574559360743	-0.00619963090866804	-0.0026282137259841	-0.00392691092565656
1569	107.282135009766	-18.3814373016357	-5.72043180465698	0.0162028968334198	-0.0026282137259841	-0.00197886489331722	0.00418994715437293
1570	107.931480407715	-18.3814373016357	-5.78536653518677	0.00191722682211548	-0.00555028254166245	-0.00587495695799589	0.00289124972186983
1571	107.282135009766	-17.7320880889893	-5.52562713623047	-0.00327756232582033	-0.000355493422830477	0.00646266713738441	0.00776136433705688
1572	109.230178833008	-18.7061100006104	-5.33082246780396	0.00159255252219737	0.0259431265294552	-0.00490093370899558	0.012956153601408
1573	107.931480407715	-17.407413482666	-5.72043180465698	-0.0143164889886975	0.0298392176628113	-0.000680167751852423	0.01100810803473
1574	109.879524230957	-18.0567626953125	-5.85030126571655	-0.0146411629393697	0.0272418223321438	-0.00327756232582033	0.0168522447347641
1575	106.632781982422	-17.0827388763428	-5.52562713623047	-0.0162645354866982	0.0246444288641214	-0.00197886489331722	0.0301638916134834
1576	107.282135009766	-18.3814373016357	-5.3957576751709	-0.0188619289547205	0.0191249661147594	0.00289124972186983	0.0126314787194133
1577	107.282135009766	-17.7320880889893	-5.26588773727417	-0.0139918150380254	0.0162028968334198	-0.00425158534198999	0.0100340843200684
1578	107.282135009766	-18.3814373016357	-5.6554970741272	-0.0113944197073579	0.0149041991680861	-0.00587495695799589	0.011982130818069
1579	105.983436584473	-18.0567626953125	-5.6554970741272	-0.0100957229733467	0.00711201597005129	-0.00197886489331722	0.00126787810586393
1580	105.983436584473	-17.0827388763428	-5.59056186676025	-0.0100957229733467	0.00743668992072344	-0.00295288790948689	0.0152288740500808
1581	105.334083557129	-17.407413482666	-5.78536653518677	-0.00684897974133492	0.00906006153672934	0.000293855206109583	0.00516396993771195
1582	109.230178833008	-18.3814373016357	-5.46069240570068	0.00711201597005129	0.00418994715437293	-0.00425158534198999	-0.00100484199356288
1583	110.528877258301	-18.7061100006104	-5.13601779937744	0.0265924744307995	-0.0172385573387146	-0.00587495695799589	-0.0107450718060136
1584	107.282135009766	-17.0827388763428	-5.52562713623047	0.00970941036939621	-0.0201606266200542	-0.00327756232582033	-0.0191866029053926
1585	110.528877258301	-18.3814373016357	-5.52562713623047	0.0123068047687411	-0.0182125810533762	-0.00555028254166245	-0.00814767740666866
1586	107.931480407715	-17.0827388763428	-5.98017120361328	0.0200989879667759	-0.00522560812532902	0.00581331877037883	-0.00587495695799589
1587	107.931480407715	-17.407413482666	-5.85030126571655	0.0158782228827477	-0.0152905117720366	-0.00425158534198999	-0.00295288790948689
1588	107.282135009766	-16.7580642700195	-5.85030126571655	0.0136055024340749	0.00581331877037883	-0.00814767740666866	-0.00684897974133492
1589	107.931480407715	-17.7320880889893	-5.46069240570068	0.00289124972186983	0.000293855206109583	-0.00457625929266214	-0.00457625929266214
1590	108.580833435059	-17.0827388763428	-5.85030126571655	0.00581331877037883	-0.00230353930965066	-0.0120437685400248	-0.00847235135734081
1591	107.282135009766	-17.407413482666	-6.56458520889282	0.000293855206109583	0.00126787810586393	0.00451462110504508	0.00126787810586393
1592	109.879524230957	-17.7320880889893	-5.98017120361328	-0.0026282137259841	0.0132808275520802	-0.00327756232582033	-0.00165419070981443
1593	107.282135009766	-17.0827388763428	-5.6554970741272	-0.00295288790948689	0.0239950809627771	-0.00652430532500148	-0.00197886489331722
1594	109.879524230957	-17.407413482666	-5.6554970741272	-0.00360223650932312	0.0152288740500808	0.00321592413820326	0.0194496400654316
1595	107.282135009766	-17.7320880889893	-5.3957576751709	-0.0026282137259841	0.00938473641872406	-0.00652430532500148	0.0123068047687411
1596	109.879524230957	-18.0567626953125	-5.07108306884766	-0.00749832857400179	0.0103587592020631	0.00386527273803949	0.00354059832170606
1597	109.230178833008	-18.3814373016357	-5.46069240570068	0.00581331877037883	0.00321592413820326	0.0022419011220336	0.000618529506027699
1598	110.528877258301	-19.3554592132568	-5.78536653518677	0.00581331877037883	0.00126787810586393	-0.00782300252467394	-0.0123684434220195
1599	108.580833435059	-18.7061100006104	-5.59056186676025	-0.0120437685400248	-0.00977104809135199	0.00159255252219737	-0.00977104809135199
1600	107.931480407715	-19.0307846069336	-5.6554970741272	0.0113327819854021	-0.00425158534198999	-0.0152905117720366	0.00289124972186983
1601	107.282135009766	-18.0567626953125	-5.72043180465698	0.00289124972186983	-0.00749832857400179	0.00483929552137852	-0.00619963090866804
1602	109.230178833008	-19.6801338195801	-5.20095300674438	0.0171769186854362	-0.0224333461374044	0.000943203864153475	-0.00425158534198999
1603	109.230178833008	-19.6801338195801	-5.78536653518677	0.0106834331527352	-0.0240567177534103	-0.00230353930965066	-0.0133424662053585
1604	106.632781982422	-17.7320880889893	-5.78536653518677	0.0165275707840919	-0.02697878703475	0.00451462110504508	-0.0188619289547205
1605	109.230178833008	-18.3814373016357	-5.85030126571655	-0.00197886489331722	-0.0221086721867323	-0.0107450718060136	-0.00684897974133492
1606	107.282135009766	-17.407413482666	-5.78536653518677	0.00516396993771195	-0.0169138833880424	0.00256657530553639	-0.00814767740666866
1607	109.879524230957	-18.0567626953125	-5.52562713623047	0.01100810803473	-0.00457625929266214	-0.00522560812532902	0.00159255252219737
1608	108.580833435059	-18.3814373016357	-5.26588773727417	-0.0165892094373703	-0.00912170019000769	-0.00522560812532902	-0.00522560812532902
1609	109.879524230957	-18.3814373016357	-5.72043180465698	0.00126787810586393	-0.0139918150380254	0.000618529506027699	0.000618529506027699
1610	107.931480407715	-17.7320880889893	-16.7593593597412	0.00256657530553639	-0.00457625929266214	-0.0100957229733467	-0.00425158534198999
1611	107.931480407715	-18.0567626953125	-5.59056186676025	-0.00619963090866804	-0.00587495695799589	0.00191722682211548	0.00321592413820326
1612	106.632781982422	-18.0567626953125	-5.59056186676025	-0.00749832857400179	0.00548864435404539	0.00873538758605719	-0.00587495695799589
1613	104.68473815918	-18.0567626953125	-5.46069240570068	-0.0253554154187441	0.0301638916134834	-0.00295288790948689	0.0126314787194133
1614	107.931480407715	-18.3814373016357	-5.3957576751709	-0.0195112787187099	0.0188002903014421	-0.00457625929266214	0.00516396993771195
1615	105.334083557129	-17.407413482666	-5.78536653518677	-0.0130177913233638	0.012956153601408	-0.00944637414067984	0.0275664981454611
1616	106.632781982422	-17.7320880889893	-6.04510593414307	-0.0110697457566857	0.0106834331527352	0.00191722682211548	0.0213976856321096
1617	105.983436584473	-17.407413482666	-5.6554970741272	-0.00197886489331722	0.0158782228827477	-0.00295288790948689	-3.08191010844894e-05
1618	108.580833435059	-17.7320880889893	-5.9152364730835	-0.00457625929266214	0.00711201597005129	-0.00652430532500148	-0.00360223650932312
1619	107.931480407715	-16.4333896636963	-5.85030126571655	-0.00392691092565656	0.00938473641872406	-3.08191010844894e-05	-0.00555028254166245
1620	110.528877258301	-18.3814373016357	-5.13601779937744	-0.00100484199356288	-0.00555028254166245	-0.0100957229733467	0.000943203864153475
1621	108.580833435059	-16.4333896636963	-5.46069240570068	-0.00879702530801296	-0.00132951640989631	-0.00197886489331722	-0.000680167751852423
1622	108.580833435059	-17.407413482666	-5.78536653518677	0.00841071270406246	-0.0026282137259841	-3.08191010844894e-05	-0.00749832857400179
1623	108.580833435059	-17.7320880889893	-5.9152364730835	0.0132808275520802	-0.0230826959013939	-0.00490093370899558	-0.0273034609854221
1624	107.931480407715	-17.407413482666	-5.85030126571655	0.00678734155371785	-0.0185372550040483	-0.00327756232582033	-0.0217839982360601
1625	109.879524230957	-18.0567626953125	-5.59056186676025	0.00970941036939621	-0.0182125810533762	-0.0107450718060136	-0.0143164889886975
1626	107.282135009766	-17.407413482666	-5.72043180465698	0.00678734155371785	-0.0175632312893867	-0.00619963090866804	-0.0175632312893867
1627	107.282135009766	-17.407413482666	-5.85030126571655	0.0100340843200684	-0.000355493422830477	-0.00425158534198999	-0.00749832857400179
1628	107.282135009766	-16.7580642700195	-6.04510593414307	-0.00360223650932312	0.000293855206109583	-0.00457625929266214	-0.0110697457566857
1629	107.282135009766	-17.0827388763428	-6.11004114151001	0.0168522447347641	0.00906006153672934	0.00159255252219737	-0.0104203969240189
1630	107.931480407715	-17.0827388763428	-5.85030126571655	-0.00555028254166245	-0.00392691092565656	-0.00490093370899558	-0.00392691092565656
1631	110.528877258301	-18.0567626953125	-5.72043180465698	0.00678734155371785	0.00191722682211548	0.00159255252219737	-0.00392691092565656
1632	106.632781982422	-16.7580642700195	-5.59056186676025	-0.00230353930965066	0.0123068047687411	0.00321592413820326	-0.00392691092565656
1633	107.931480407715	-17.0827388763428	-5.33082246780396	-0.0156151866540313	0.0262678004801273	-0.00490093370899558	0.0126314787194133
1634	108.580833435059	-18.3814373016357	-5.78536653518677	-0.0110697457566857	0.0223717093467712	0.00321592413820326	0.00159255252219737
1635	107.931480407715	-18.0567626953125	-5.85030126571655	-0.00977104809135199	0.0181509424000978	-0.0149658378213644	0.0116574559360743
1636	107.931480407715	-17.7320880889893	-5.85030126571655	-0.00814767740666866	0.00938473641872406	0.00418994715437293	0.000618529506027699
1637	108.580833435059	-20.0048084259033	-5.59056186676025	-0.0026282137259841	0.00970941036939621	-0.00295288790948689	-0.00490093370899558
1638	108.580833435059	-19.6801338195801	-5.46069240570068	-0.00230353930965066	0.00451462110504508	-0.00360223650932312	-0.00392691092565656
1639	107.931480407715	-19.6801338195801	-5.26588773727417	-0.00717365415766835	-3.08191010844894e-05	0.00126787810586393	0.00191722682211548
1640	109.879524230957	-19.3554592132568	-5.46069240570068	-0.00425158534198999	0.00386527273803949	-0.00587495695799589	0.00354059832170606
1641	107.282135009766	-18.3814373016357	-5.46069240570068	-0.0026282137259841	0.000943203864153475	0.000293855206109583	0.000618529506027699
1642	109.230178833008	-17.7320880889893	-5.9152364730835	0.0123068047687411	0.00418994715437293	0.00126787810586393	0.00126787810586393
1643	108.580833435059	-17.0827388763428	-5.78536653518677	0.0233457311987877	-0.0146411629393697	-0.00197886489331722	-0.0139918150380254
1644	108.580833435059	-18.3814373016357	-5.46069240570068	0.0136055024340749	-0.0185372550040483	-0.00165419070981443	-0.0152905117720366
1645	108.580833435059	-17.7320880889893	-5.3957576751709	0.00873538758605719	-0.0237320438027382	-0.0026282137259841	-0.0126931173726916
1646	107.282135009766	-17.0827388763428	-5.52562713623047	0.0194496400654316	-0.0240567177534103	-0.00165419070981443	-0.00717365415766835
1647	107.282135009766	-17.0827388763428	-5.9152364730835	0.0136055024340749	-0.00327756232582033	0.00256657530553639	-0.00717365415766835
1648	105.983436584473	-17.7320880889893	-5.59056186676025	0.00873538758605719	0.0106834331527352	-0.000680167751852423	-0.00165419070981443
1649	105.334083557129	-17.0827388763428	-5.85030126571655	0.00289124972186983	0.00159255252219737	0.00613799272105098	-0.00749832857400179
1650	104.68473815918	-17.407413482666	-5.72043180465698	-0.00165419070981443	0.000293855206109583	-0.00912170019000769	-0.00425158534198999
1651	107.282135009766	-18.0567626953125	-5.72043180465698	-0.00879702530801296	0.00418994715437293	-0.00295288790948689	-0.00327756232582033
1652	104.68473815918	-17.0827388763428	-6.23991060256958	-0.00879702530801296	0.0223717093467712	0.00678734155371785	0.0022419011220336
1653	107.931480407715	-17.407413482666	-6.43471527099609	-0.00619963090866804	0.0382807515561581	-0.00457625929266214	0.00678734155371785
1654	108.580833435059	-18.0567626953125	-6.23991060256958	-0.0146411629393697	0.0308132413774729	0.00321592413820326	-0.000355493422830477
1655	107.931480407715	-17.0827388763428	-5.9152364730835	-0.00944637414067984	0.0197743140161037	-0.00327756232582033	0.0152288740500808
1656	107.931480407715	-17.0827388763428	-5.59056186676025	-0.00717365415766835	0.0191249661147594	-0.00295288790948689	0.0103587592020631
1657	109.879524230957	-18.3814373016357	-5.3957576751709	-0.00230353930965066	0.00906006153672934	0.000618529506027699	-0.00360223650932312
1658	108.580833435059	-17.7320880889893	-5.46069240570068	0.00191722682211548	0.0223717093467712	-0.00425158534198999	0.000943203864153475
1659	109.230178833008	-18.3814373016357	-5.85030126571655	-0.00295288790948689	0.0162028968334198	0.00483929552137852	-0.00360223650932312
1660	109.879524230957	-18.0567626953125	-5.9152364730835	-0.00490093370899558	0.0113327819854021	-0.0026282137259841	-0.00132951640989631
1661	106.632781982422	-17.0827388763428	-5.85030126571655	0.000618529506027699	0.0022419011220336	-0.00522560812532902	0.00256657530553639
1662	107.931480407715	-17.0827388763428	-6.04510593414307	0.00938473641872406	-0.0146411629393697	0.0022419011220336	-0.0100957229733467
1663	108.580833435059	-17.407413482666	-5.98017120361328	0.0178262684494257	-0.0182125810533762	-0.0107450718060136	-0.0201606266200542
1664	109.879524230957	-18.3814373016357	-5.3957576751709	0.0132808275520802	-0.023407369852066	0.00938473641872406	-0.0182125810533762
1665	108.580833435059	-17.7320880889893	-5.9152364730835	0.0126314787194133	-0.0204853005707264	-0.00392691092565656	-0.0146411629393697
1666	107.931480407715	-17.407413482666	-5.98017120361328	0.00191722682211548	-0.00782300252467394	-0.00425158534198999	-0.0133424662053585
1667	107.931480407715	-17.0827388763428	-5.9152364730835	0.0168522447347641	0.00906006153672934	0.000618529506027699	-0.000680167751852423
1668	107.931480407715	-18.7061100006104	-5.26588773727417	0.0136055024340749	-0.0188619289547205	-0.00522560812532902	-0.00814767740666866
1669	108.580833435059	-17.7320880889893	-5.46069240570068	-0.0100957229733467	-0.00100484199356288	0.00743668992072344	-0.00684897974133492
1670	108.580833435059	-17.407413482666	-5.26588773727417	0.0155535480007529	-0.0123684434220195	-0.00717365415766835	0.00256657530553639
1671	108.580833435059	-18.0567626953125	-5.52562713623047	0.0155535480007529	-0.0156151866540313	0.00354059832170606	-0.00684897974133492
1672	108.580833435059	-18.3814373016357	-5.72043180465698	-0.00295288790948689	-0.000680167751852423	0.00483929552137852	-0.00652430532500148
1673	107.931480407715	-18.3814373016357	-6.11004114151001	-0.0104203969240189	0.0152288740500808	-0.00944637414067984	0.011982130818069
1674	108.580833435059	-19.6801338195801	-5.52562713623047	-0.0172385573387146	0.0162028968334198	-0.000680167751852423	0.00483929552137852
1675	107.282135009766	-18.7061100006104	-5.78536653518677	-0.00652430532500148	0.00516396993771195	-0.00847235135734081	0.00548864435404539
1676	107.282135009766	-18.0567626953125	-5.98017120361328	-0.0149658378213644	0.00483929552137852	-0.000355493422830477	0.00483929552137852
1677	109.230178833008	-18.7061100006104	-5.33082246780396	-0.00555028254166245	0.00516396993771195	-3.08191010844894e-05	-0.00522560812532902
1678	107.931480407715	-18.3814373016357	-5.85030126571655	-0.00652430532500148	0.00841071270406246	-0.00327756232582033	-0.00814767740666866
1679	109.879524230957	-18.3814373016357	-6.11004114151001	0.00289124972186983	0.00386527273803949	0.0022419011220336	-0.00360223650932312
1680	107.931480407715	-18.0567626953125	-5.6554970741272	-0.00230353930965066	0.00289124972186983	-0.0026282137259841	-0.00652430532500148
1681	107.282135009766	-18.3814373016357	-5.9152364730835	-0.00392691092565656	0.000293855206109583	-0.00555028254166245	-0.00555028254166245
1682	107.282135009766	-17.407413482666	-6.23991060256958	0.00418994715437293	-0.00717365415766835	0.00548864435404539	-0.0123684434220195
1683	105.983436584473	-17.0827388763428	-5.9152364730835	0.0175015944987535	-0.0211346503347158	-0.00782300252467394	-0.023407369852066
1684	107.282135009766	-18.3814373016357	-5.72043180465698	0.00418994715437293	-0.0243813935667276	-0.00295288790948689	-0.0286021586507559
1685	105.983436584473	-17.0827388763428	-5.98017120361328	-0.00555028254166245	-0.0133424662053585	0.00191722682211548	-0.00912170019000769
1686	104.68473815918	-17.407413482666	-5.85030126571655	0.00808603875339031	-0.00717365415766835	0.00191722682211548	-0.00522560812532902
1687	105.334083557129	-18.0567626953125	-5.46069240570068	0.00256657530553639	0.00159255252219737	0.00386527273803949	-0.00392691092565656
1688	107.931480407715	-18.0567626953125	-5.3957576751709	0.00743668992072344	0.000943203864153475	-0.00457625929266214	-0.0126931173726916
1689	105.334083557129	-18.0567626953125	-5.07108306884766	0.00808603875339031	-0.000355493422830477	0.00711201597005129	-0.0172385573387146
1690	107.931480407715	-17.407413482666	-5.52562713623047	-0.00230353930965066	-0.00587495695799589	-0.00555028254166245	-0.00814767740666866
1691	107.282135009766	-16.7580642700195	-5.9152364730835	-0.000355493422830477	-0.00457625929266214	-0.00360223650932312	-0.00652430532500148
1692	107.282135009766	-17.0827388763428	-5.9152364730835	0.0106834331527352	0.0113327819854021	0.00191722682211548	0.00808603875339031
1693	107.282135009766	-16.7580642700195	-5.52562713623047	0.000293855206109583	0.0285405199974775	-0.00522560812532902	-0.00684897974133492
1694	109.230178833008	-17.7320880889893	-5.59056186676025	-0.00912170019000769	0.0246444288641214	-0.00360223650932312	0.0106834331527352
1695	107.282135009766	-16.7580642700195	-5.3957576751709	-0.00490093370899558	0.0142548503354192	-0.00360223650932312	0.0022419011220336
1696	107.931480407715	-18.0567626953125	-5.07108306884766	-0.00197886489331722	0.0116574559360743	-0.00392691092565656	0.0103587592020631
1697	108.580833435059	-18.0567626953125	-5.85030126571655	-0.000355493422830477	0.00256657530553639	0.00581331877037883	0.000618529506027699
1698	109.230178833008	-18.7061100006104	-5.6554970741272	-0.00587495695799589	0.00678734155371785	-0.0104203969240189	0.00354059832170606
1699	109.879524230957	-18.3814373016357	-5.6554970741272	0.00548864435404539	-0.0026282137259841	-0.00619963090866804	-0.0026282137259841
1700	109.879524230957	-18.3814373016357	-5.78536653518677	0.00451462110504508	0.000293855206109583	-0.00230353930965066	-0.00132951640989631
1701	108.580833435059	-18.7061100006104	-5.52562713623047	0.00418994715437293	0.00808603875339031	-0.00814767740666866	0.00711201597005129
1702	107.282135009766	-17.0827388763428	-5.98017120361328	0.00873538758605719	-0.00749832857400179	0.00418994715437293	0.000293855206109583
1703	107.931480407715	-17.407413482666	-5.9152364730835	0.0223717093467712	-0.0250307414680719	-0.0107450718060136	-0.0113944197073579
1704	109.230178833008	-18.0567626953125	-5.72043180465698	0.0155535480007529	-0.0162645354866982	-0.00132951640989631	-0.0117190945893526
1705	107.931480407715	-17.0827388763428	-6.30484533309937	0.00581331877037883	-0.0256800893694162	0.00191722682211548	-0.00132951640989631
1706	107.282135009766	-16.7580642700195	-6.43471527099609	0.011982130818069	-0.00814767740666866	-0.00522560812532902	-0.00457625929266214
1707	107.931480407715	-18.3814373016357	-5.85030126571655	0.000943203864153475	-0.00457625929266214	0.00743668992072344	0.000293855206109583
1708	109.230178833008	-19.3554592132568	-5.9152364730835	0.00678734155371785	-0.0188619289547205	-0.00490093370899558	-0.00132951640989631
1709	107.931480407715	-19.3554592132568	-6.11004114151001	0.00418994715437293	-0.000355493422830477	-0.00230353930965066	0.000943203864153475
1710	108.580833435059	-18.3814373016357	-6.36978054046631	-0.00847235135734081	-0.00782300252467394	-0.00132951640989631	0.00743668992072344
1711	107.282135009766	-18.3814373016357	-5.9152364730835	0.00646266713738441	0.00548864435404539	-0.000680167751852423	0.00678734155371785
1712	108.580833435059	-17.7320880889893	-5.59056186676025	-0.00555028254166245	0.020423661917448	0.00938473641872406	0.00938473641872406
1713	106.632781982422	-17.0827388763428	-5.72043180465698	-0.0113944197073579	0.0282158460468054	-0.00490093370899558	0.0113327819854021
1714	109.879524230957	-18.3814373016357	-5.00614833831787	-0.0143164889886975	0.0246444288641214	-0.00555028254166245	0.0213976856321096
1715	107.282135009766	-16.4333896636963	-5.78536653518677	-0.0237320438027382	0.020423661917448	-0.00457625929266214	0.00938473641872406
1716	108.580833435059	-18.0567626953125	-5.6554970741272	-0.00879702530801296	0.0171769186854362	-0.00392691092565656	0.0158782228827477
1717	108.580833435059	-17.7320880889893	-5.6554970741272	-0.00425158534198999	0.013930176384747	0.000943203864153475	0.00321592413820326
1718	107.931480407715	-18.3814373016357	-5.59056186676025	-0.0107450718060136	0.00841071270406246	-0.00652430532500148	0.00906006153672934
1719	107.931480407715	-18.3814373016357	-5.26588773727417	-0.0123684434220195	0.00418994715437293	-0.00652430532500148	0.00841071270406246
1720	106.632781982422	-17.7320880889893	-5.26588773727417	-0.0130177913233638	-0.00555028254166245	-0.00295288790948689	0.00970941036939621
1721	105.983436584473	-18.3814373016357	-5.20095300674438	-0.0110697457566857	0.00451462110504508	-0.000355493422830477	0.0142548503354192
1722	104.68473815918	-17.407413482666	-5.46069240570068	-0.00100484199356288	-0.00327756232582033	0.00483929552137852	0.00159255252219737
1723	105.983436584473	-17.0827388763428	-5.78536653518677	0.012956153601408	-0.0331475995481014	-0.00230353930965066	-0.00165419070981443
1724	107.931480407715	-18.0567626953125	-5.3957576751709	0.00841071270406246	-0.0221086721867323	-0.00782300252467394	-0.00327756232582033
1725	107.282135009766	-17.0827388763428	-5.59056186676025	0.00483929552137852	-0.0250307414680719	-0.00360223650932312	-0.00230353930965066
1726	106.632781982422	-16.7580642700195	-5.33082246780396	0.01100810803473	-0.00619963090866804	0.00256657530553639	0.00646266713738441
1727	108.580833435059	-18.3814373016357	-5.13601779937744	0.00516396993771195	0.00970941036939621	0.00354059832170606	0.0113327819854021
1728	108.580833435059	-18.0567626953125	-5.3957576751709	0.0243197549134493	-0.00847235135734081	-0.00392691092565656	-0.00132951640989631
1729	108.580833435059	-18.3814373016357	-5.3957576751709	-3.08191010844894e-05	0.000293855206109583	-0.0026282137259841	0.000618529506027699
1730	107.931480407715	-16.7580642700195	-5.9152364730835	-0.00684897974133492	-0.00652430532500148	-0.00360223650932312	0.00938473641872406
1731	106.632781982422	-17.0827388763428	-5.9152364730835	0.0158782228827477	-0.000680167751852423	-0.00457625929266214	0.00613799272105098
1732	107.931480407715	-18.3814373016357	-5.6554970741272	0.00906006153672934	0.0155535480007529	0.00289124972186983	0.0103587592020631
1733	106.632781982422	-17.0827388763428	-5.85030126571655	-0.00977104809135199	0.036657378077507	-0.00100484199356288	0.0103587592020631
1734	109.230178833008	-18.3814373016357	-6.04510593414307	-0.0169138833880424	0.0340599827468395	-0.0100957229733467	0.0278911720961332
1735	107.282135009766	-17.0827388763428	-6.17497587203979	-0.0110697457566857	0.0162028968334198	-0.00197886489331722	0.0136055024340749
1736	110.528877258301	-17.7320880889893	-5.85030126571655	-0.00555028254166245	0.0123068047687411	-0.00782300252467394	0.0191249661147594
1737	109.230178833008	-17.407413482666	-5.6554970741272	-0.00879702530801296	0.0152288740500808	0.00126787810586393	0.0236704051494598
1738	109.879524230957	-17.7320880889893	-5.72043180465698	0.00386527273803949	0.00743668992072344	-0.00392691092565656	0.00386527273803949
1739	109.230178833008	-16.7580642700195	-5.6554970741272	0.00126787810586393	0.0116574559360743	-0.00587495695799589	-0.00197886489331722
1740	107.931480407715	-18.3814373016357	-5.52562713623047	-0.00587495695799589	0.00159255252219737	-0.00814767740666866	0.0191249661147594
1741	108.580833435059	-18.3814373016357	-5.72043180465698	0.00386527273803949	0.000943203864153475	0.0022419011220336	0.041852168738842
1742	109.879524230957	-18.3814373016357	-6.11004114151001	0.00548864435404539	-0.00847235135734081	0.00646266713738441	0.0022419011220336
1743	107.931480407715	-17.7320880889893	-5.85030126571655	0.0233457311987877	-0.0247060675173998	-0.00230353930965066	-0.00847235135734081
1744	108.580833435059	-19.0307846069336	-5.52562713623047	0.0191249661147594	-0.0247060675173998	-0.00295288790948689	-0.0104203969240189
1745	108.580833435059	-18.0567626953125	-5.52562713623047	0.013930176384747	-0.0240567177534103	0.00126787810586393	-0.00327756232582033
1746	106.632781982422	-18.0567626953125	-5.46069240570068	0.0162028968334198	-0.00652430532500148	0.00126787810586393	0.00418994715437293
1747	110.528877258301	-19.6801338195801	-5.46069240570068	0.00841071270406246	-0.00522560812532902	-0.000355493422830477	-0.0026282137259841
1748	109.230178833008	-18.7061100006104	-5.52562713623047	0.0155535480007529	0.0100340843200684	0.00191722682211548	-0.00847235135734081
1749	109.879524230957	-18.0567626953125	-5.3957576751709	0.0022419011220336	0.00289124972186983	-0.00457625929266214	0.0022419011220336
1750	107.931480407715	-16.7580642700195	-5.52562713623047	0.00126787810586393	-0.00587495695799589	-0.00360223650932312	-0.00847235135734081
1751	107.931480407715	-17.0827388763428	-5.46069240570068	0.00516396993771195	0.00159255252219737	-0.00555028254166245	-3.08191010844894e-05
1752	106.632781982422	-17.7320880889893	-5.00614833831787	0.00613799272105098	0.00581331877037883	0.00613799272105098	-0.00782300252467394
1753	106.632781982422	-17.407413482666	-5.59056186676025	-0.0107450718060136	0.0347093306481838	-0.00522560812532902	0.00938473641872406
1754	107.931480407715	-17.7320880889893	-5.78536653518677	-0.00392691092565656	0.0142548503354192	-0.00555028254166245	0.0162028968334198
1755	105.983436584473	-17.0827388763428	-5.78536653518677	-0.0172385573387146	0.0132808275520802	-3.08191010844894e-05	0.0194496400654316
1756	107.282135009766	-18.3814373016357	-5.6554970741272	-0.00782300252467394	0.00841071270406246	0.000943203864153475	0.0181509424000978
1757	106.632781982422	-18.3814373016357	-5.26588773727417	-0.0117190945893526	0.00841071270406246	-0.00197886489331722	0.013930176384747
1758	107.931480407715	-18.3814373016357	-5.46069240570068	-0.00944637414067984	0.00678734155371785	-0.00327756232582033	0.0145795252174139
1759	106.632781982422	-17.7320880889893	-5.72043180465698	-0.00652430532500148	-0.0026282137259841	-3.08191010844894e-05	-0.0026282137259841
1760	107.931480407715	-18.7061100006104	-5.59056186676025	-0.000355493422830477	-0.00782300252467394	-0.00587495695799589	0.00289124972186983
1761	107.931480407715	-17.0827388763428	-5.59056186676025	0.0103587592020631	-0.00555028254166245	-0.00230353930965066	-0.00165419070981443
1762	107.931480407715	-18.3814373016357	-5.59056186676025	0.00418994715437293	-0.0146411629393697	0.000293855206109583	-0.00879702530801296
1763	107.282135009766	-16.4333896636963	-5.6554970741272	0.0162028968334198	-0.0299008563160896	0.00386527273803949	-0.0211346503347158
1764	107.931480407715	-18.0567626953125	-5.20095300674438	0.0188002903014421	-0.0211346503347158	-0.00847235135734081	-0.0224333461374044
1765	107.282135009766	-17.0827388763428	-5.6554970741272	0.00581331877037883	-0.0188619289547205	-0.0026282137259841	-0.0191866029053926
1766	109.879524230957	-18.3814373016357	-5.6554970741272	0.0162028968334198	-0.00522560812532902	-0.00132951640989631	-0.00522560812532902
1767	109.230178833008	-18.0567626953125	-6.23991060256958	0.00938473641872406	0.0022419011220336	0.0022419011220336	-0.00360223650932312
1768	109.879524230957	-18.0567626953125	-5.78536653518677	0.00159255252219737	-0.0026282137259841	-0.00457625929266214	-0.00912170019000769
1769	109.879524230957	-18.0567626953125	-5.6554970741272	-0.00295288790948689	-0.00132951640989631	-0.00425158534198999	-0.00197886489331722
1770	109.879524230957	-17.7320880889893	-5.6554970741272	0.000943203864153475	0.000943203864153475	0.00191722682211548	-0.00197886489331722
1771	108.580833435059	-17.407413482666	-5.72043180465698	0.011982130818069	0.000618529506027699	-0.00749832857400179	0.00191722682211548
1772	108.580833435059	-18.0567626953125	-5.9152364730835	0.00970941036939621	0.0113327819854021	-0.00295288790948689	0.00159255252219737
1773	108.580833435059	-17.407413482666	-5.9152364730835	-0.0104203969240189	0.0356833562254906	-0.00197886489331722	-0.00619963090866804
1774	109.230178833008	-17.0827388763428	-6.04510593414307	-0.00749832857400179	0.0321119390428066	-0.00490093370899558	0.0197743140161037
1775	108.580833435059	-17.407413482666	-5.78536653518677	-0.0104203969240189	0.0197743140161037	-0.0026282137259841	0.0145795252174139
1776	108.580833435059	-18.3814373016357	-5.46069240570068	0.00418994715437293	0.0178262684494257	-0.0026282137259841	0.00743668992072344
1777	108.580833435059	-18.0567626953125	-5.26588773727417	-0.00425158534198999	0.0149041991680861	-0.000355493422830477	0.00613799272105098
1778	109.230178833008	-17.7320880889893	-5.78536653518677	0.00289124972186983	0.0152288740500808	-0.00100484199356288	-0.00652430532500148
1779	109.879524230957	-17.7320880889893	-5.9152364730835	-0.0162645354866982	0.0132808275520802	-0.00425158534198999	-0.00425158534198999
1780	109.879524230957	-19.0307846069336	-5.6554970741272	-0.00197886489331722	0.00711201597005129	-3.08191010844894e-05	0.00776136433705688
1781	109.879524230957	-19.6801338195801	-5.59056186676025	0.00613799272105098	0.00386527273803949	0.000618529506027699	0.00386527273803949
1782	110.528877258301	-19.6801338195801	-5.13601779937744	0.00841071270406246	-0.00749832857400179	0.00256657530553639	-0.00457625929266214
1783	107.282135009766	-18.7061100006104	-5.59056186676025	0.0230210572481155	-0.0276281367987394	0.00126787810586393	-0.0143164889886975
1784	110.528877258301	-19.6801338195801	-5.46069240570068	0.0165275707840919	-0.0266541130840778	-0.0117190945893526	-0.0146411629393697
1785	107.931480407715	-17.7320880889893	-5.9152364730835	0.0136055024340749	-0.0240567177534103	0.000943203864153475	-0.00392691092565656
1786	108.580833435059	-19.3554592132568	-5.6554970741272	0.01847561635077	-0.0227580219507217	-0.00490093370899558	-0.00295288790948689
1787	109.230178833008	-18.0567626953125	-5.59056186676025	0.0191249661147594	-0.0104203969240189	0.000618529506027699	-0.00814767740666866
1788	108.580833435059	-17.407413482666	-5.26588773727417	0.0103587592020631	-0.00100484199356288	-0.00132951640989631	-0.0113944197073579
1789	109.230178833008	-18.0567626953125	-5.46069240570068	0.00191722682211548	-0.000355493422830477	-0.00652430532500148	-0.0156151866540313
1790	109.230178833008	-17.7320880889893	-5.13601779937744	0.00970941036939621	-0.00879702530801296	0.00126787810586393	-0.00652430532500148
1791	106.632781982422	-16.4333896636963	-5.85030126571655	-3.08191010844894e-05	0.000618529506027699	-0.0026282137259841	-0.0100957229733467
1792	107.282135009766	-18.3814373016357	-5.59056186676025	-0.0159398596733809	0.0197743140161037	0.000293855206109583	0.000293855206109583
1793	107.282135009766	-18.0567626953125	-5.59056186676025	-0.0162645354866982	0.0317872650921345	0.00418994715437293	-0.00360223650932312
1794	107.282135009766	-17.0827388763428	-5.98017120361328	-0.0165892094373703	0.0347093306481838	-0.00425158534198999	0.00808603875339031
1795	106.632781982422	-17.407413482666	-5.72043180465698	-0.0217839982360601	0.0197743140161037	-0.00132951640989631	0.00386527273803949
1796	106.632781982422	-17.7320880889893	-5.20095300674438	-0.0149658378213644	0.0213976856321096	-0.00425158534198999	0.000293855206109583
1797	106.632781982422	-18.3814373016357	-5.72043180465698	-0.00749832857400179	0.013930176384747	0.000293855206109583	0.000293855206109583
1798	107.282135009766	-16.7580642700195	-5.9152364730835	-0.0130177913233638	0.00808603875339031	-0.00327756232582033	-3.08191010844894e-05
1799	108.580833435059	-17.407413482666	-5.85030126571655	-0.00327756232582033	0.00613799272105098	-0.0104203969240189	-0.00652430532500148
1800	108.580833435059	-18.0567626953125	-5.72043180465698	-0.00684897974133492	-0.00197886489331722	0.00451462110504508	-0.00717365415766835
1801	108.580833435059	-18.3814373016357	-5.20095300674438	-0.00132951640989631	-0.00100484199356288	-0.000680167751852423	0.00516396993771195
1802	109.230178833008	-18.3814373016357	-5.33082246780396	0.0252937767654657	-0.00522560812532902	0.00678734155371785	-0.00912170019000769
1803	107.931480407715	-17.0827388763428	-5.72043180465698	0.01847561635077	-0.0143164889886975	-0.000680167751852423	-0.0143164889886975
1804	110.528877258301	-17.7320880889893	-6.04510593414307	0.0158782228827477	-0.0201606266200542	-0.00457625929266214	-0.0185372550040483
1805	107.931480407715	-16.7580642700195	-6.17497587203979	0.0145795252174139	-0.0201606266200542	-0.00327756232582033	-0.0120437685400248
1806	109.879524230957	-18.0567626953125	-5.9152364730835	0.0126314787194133	-0.00587495695799589	-0.0133424662053585	-0.00230353930965066
1807	109.879524230957	-17.407413482666	-5.9152364730835	0.00256657530553639	0.00159255252219737	-0.0026282137259841	-0.00555028254166245
1808	109.879524230957	-18.3814373016357	-5.59056186676025	0.00354059832170606	-0.00392691092565656	-0.00295288790948689	-0.00295288790948689
1809	108.580833435059	-17.407413482666	-5.59056186676025	0.00906006153672934	0.00938473641872406	-0.0026282137259841	-0.00392691092565656
1810	109.230178833008	-18.3814373016357	-5.72043180465698	-0.0100957229733467	-0.00457625929266214	0.000293855206109583	0.00354059832170606
1811	108.580833435059	-17.407413482666	-5.52562713623047	-0.00360223650932312	-0.00197886489331722	-0.00360223650932312	0.00386527273803949
1812	109.879524230957	-18.7061100006104	-5.33082246780396	0.000293855206109583	0.0113327819854021	-0.00132951640989631	0.00808603875339031
1813	107.282135009766	-18.3814373016357	-5.59056186676025	-0.00522560812532902	0.0288651939481497	-0.00360223650932312	0.0230210572481155
1814	107.931480407715	-17.7320880889893	-5.6554970741272	-0.0139918150380254	0.0145795252174139	-0.00360223650932312	0.0162028968334198
1815	107.282135009766	-17.407413482666	-5.3957576751709	-0.00944637414067984	0.00581331877037883	0.000943203864153475	0.012956153601408
1816	109.230178833008	-18.3814373016357	-5.3957576751709	-0.000355493422830477	-0.00295288790948689	0.000293855206109583	0.0220470335334539
1817	109.230178833008	-19.0307846069336	-5.9152364730835	-0.00457625929266214	0.00289124972186983	0.00646266713738441	0.0171769186854362
1818	107.931480407715	-18.7061100006104	-5.98017120361328	0.00191722682211548	-0.00879702530801296	0.00289124972186983	0.00906006153672934
1819	109.230178833008	-18.7061100006104	-5.85030126571655	-0.00327756232582033	-0.0130177913233638	-0.0113944197073579	0.0223717093467712
1820	108.580833435059	-19.3554592132568	-5.59056186676025	-0.00392691092565656	-0.00879702530801296	0.00256657530553639	0.0285405199974775
1821	109.230178833008	-19.6801338195801	-5.78536653518677	-0.00522560812532902	-0.0185372550040483	-0.00490093370899558	0.00808603875339031
1822	107.931480407715	-19.0307846069336	-5.6554970741272	0.0220470335334539	-0.0175632312893867	0.00354059832170606	-0.000680167751852423
1823	107.931480407715	-18.3814373016357	-5.46069240570068	0.0155535480007529	-0.0253554154187441	0.00159255252219737	-0.00457625929266214
1824	108.580833435059	-17.407413482666	-5.59056186676025	0.012956153601408	-0.0250307414680719	-0.00782300252467394	-0.0172385573387146
1825	106.632781982422	-17.407413482666	-5.72043180465698	0.0103587592020631	-0.0198359526693821	0.00516396993771195	-0.000680167751852423
1826	109.230178833008	-18.7061100006104	-5.46069240570068	0.0132808275520802	-0.0133424662053585	-0.00457625929266214	-0.000355493422830477
1827	108.580833435059	-18.0567626953125	-5.13601779937744	0.0116574559360743	0.0158782228827477	0.00126787810586393	0.00873538758605719
1828	107.931480407715	-18.0567626953125	-5.72043180465698	0.00581331877037883	0.0123068047687411	0.00581331877037883	0.000293855206109583
1829	107.931480407715	-18.3814373016357	-5.9152364730835	0.000293855206109583	-0.00230353930965066	-0.00619963090866804	0.00159255252219737
1830	108.580833435059	-18.7061100006104	-5.52562713623047	-0.0136671401560307	-0.00522560812532902	0.000618529506027699	0.0136055024340749
1831	105.334083557129	-17.7320880889893	-6.11004114151001	0.00483929552137852	0.000618529506027699	-0.00295288790948689	-0.00197886489331722
1832	107.931480407715	-19.0307846069336	-5.98017120361328	-0.00847235135734081	0.0142548503354192	0.000293855206109583	0.0246444288641214
1833	106.632781982422	-17.7320880889893	-5.26588773727417	-0.0240567177534103	0.0334106348454952	0.00159255252219737	0.0149041991680861
1834	105.334083557129	-17.7320880889893	-5.6554970741272	-0.0162645354866982	0.0278911720961332	-0.00360223650932312	0.0188002903014421
1835	105.983436584473	-17.0827388763428	-5.72043180465698	-0.0165892094373703	0.0252937767654657	-0.000355493422830477	-3.08191010844894e-05
1836	109.879524230957	-18.3814373016357	-5.59056186676025	-0.0107450718060136	0.012956153601408	-0.00360223650932312	0.00516396993771195
1837	108.580833435059	-18.7061100006104	-5.98017120361328	-0.00555028254166245	0.0197743140161037	0.00711201597005129	-0.0026282137259841
1838	108.580833435059	-17.407413482666	-5.72043180465698	-0.00360223650932312	0.0142548503354192	0.00159255252219737	-0.00165419070981443
1839	110.528877258301	-17.7320880889893	-5.6554970741272	-0.00132951640989631	0.013930176384747	-0.00457625929266214	-0.00522560812532902
1840	109.879524230957	-17.7320880889893	-5.33082246780396	-0.00619963090866804	0.00678734155371785	0.0022419011220336	0.00451462110504508
1841	109.879524230957	-18.3814373016357	-5.52562713623047	-0.00230353930965066	0.00289124972186983	-0.00749832857400179	-0.000680167751852423
1842	108.580833435059	-18.3814373016357	-5.78536653518677	-0.00814767740666866	0.0022419011220336	0.00191722682211548	-0.000680167751852423
1843	110.528877258301	-18.3814373016357	-5.6554970741272	0.0142548503354192	-0.023407369852066	-0.00360223650932312	-0.00944637414067984
1844	106.632781982422	-17.0827388763428	-5.78536653518677	0.0168522447347641	-0.0165892094373703	-0.00522560812532902	-0.0169138833880424
1845	107.931480407715	-17.7320880889893	-5.33082246780396	0.00321592413820326	-0.017887907102704	-0.00360223650932312	-0.00814767740666866
1846	108.580833435059	-17.7320880889893	-5.46069240570068	0.00581331877037883	-0.0139918150380254	-0.00360223650932312	-0.0110697457566857
1847	108.580833435059	-17.7320880889893	-5.9152364730835	0.00873538758605719	0.00743668992072344	-0.00230353930965066	0.00548864435404539
1848	107.931480407715	-17.7320880889893	-6.11004114151001	0.00970941036939621	0.000618529506027699	0.00289124972186983	-0.0123684434220195
1849	107.282135009766	-17.407413482666	-5.98017120361328	0.00354059832170606	-0.0136671401560307	0.00386527273803949	0.00191722682211548
1850	108.580833435059	-18.3814373016357	-5.6554970741272	-0.00522560812532902	-0.00684897974133492	-0.00100484199356288	0.000618529506027699
1851	109.230178833008	-18.7061100006104	-5.59056186676025	-0.00814767740666866	-0.00132951640989631	-0.00100484199356288	0.00386527273803949
1852	109.879524230957	-18.7061100006104	-5.33082246780396	0.00354059832170606	0.00873538758605719	-0.00522560812532902	0.00289124972186983
1853	108.580833435059	-18.3814373016357	-5.46069240570068	-0.0117190945893526	0.0239950809627771	-0.000355493422830477	0.0168522447347641
1854	108.580833435059	-18.3814373016357	-6.49965000152588	-0.0120437685400248	0.0223717093467712	-0.00717365415766835	0.00808603875339031
1855	107.282135009766	-18.3814373016357	-5.72043180465698	-0.0100957229733467	0.00938473641872406	-0.00197886489331722	-0.00522560812532902
1856	108.580833435059	-19.6801338195801	-5.59056186676025	-0.00782300252467394	0.00451462110504508	-0.00490093370899558	0.00743668992072344
1857	108.580833435059	-19.0307846069336	-5.85030126571655	0.0126314787194133	0.0106834331527352	0.00354059832170606	0.0191249661147594
1858	107.931480407715	-17.7320880889893	-5.6554970741272	-0.00555028254166245	0.0155535480007529	-0.00295288790948689	-0.00132951640989631
1859	108.580833435059	-18.0567626953125	-5.52562713623047	-0.00230353930965066	0.011982130818069	-0.00100484199356288	-0.00814767740666866
1860	107.931480407715	-18.3814373016357	-5.6554970741272	0.00483929552137852	0.00808603875339031	-0.00555028254166245	0.00743668992072344
1861	109.230178833008	-18.0567626953125	-5.72043180465698	0.00548864435404539	0.00841071270406246	0.0022419011220336	0.00159255252219737
1862	108.580833435059	-18.3814373016357	-5.59056186676025	0.00776136433705688	0.00613799272105098	0.0022419011220336	0.00516396993771195
1863	107.931480407715	-18.3814373016357	-5.6554970741272	0.0213976856321096	-0.0195112787187099	0.00321592413820326	-0.0107450718060136
1864	104.68473815918	-16.4333896636963	-5.72043180465698	0.00613799272105098	-0.0130177913233638	0.00354059832170606	-0.0172385573387146
1865	105.334083557129	-18.3814373016357	-5.26588773727417	-0.000680167751852423	-0.00847235135734081	-0.00944637414067984	-0.00360223650932312
1866	106.632781982422	-18.0567626953125	-5.59056186676025	0.00678734155371785	-0.00944637414067984	0.00126787810586393	-0.00490093370899558
1867	105.983436584473	-17.7320880889893	-6.04510593414307	0.0116574559360743	-0.00879702530801296	-0.00392691092565656	0.000943203864153475
1868	104.68473815918	-16.7580642700195	-6.43471527099609	0.00711201597005129	0.00354059832170606	0.00418994715437293	-0.00522560812532902
1869	107.282135009766	-17.407413482666	-6.23991060256958	-0.00977104809135199	0.00354059832170606	0.000943203864153475	0.000943203864153475
1870	107.931480407715	-17.7320880889893	-6.36978054046631	0.0022419011220336	-0.00684897974133492	-0.00327756232582033	-0.00587495695799589
1871	108.580833435059	-18.3814373016357	-5.78536653518677	-0.000355493422830477	0.00613799272105098	0.00289124972186983	-0.00327756232582033
1872	109.230178833008	-18.3814373016357	-5.72043180465698	0.00548864435404539	0.0181509424000978	0.000293855206109583	-0.00392691092565656
1873	108.580833435059	-18.0567626953125	-5.6554970741272	-0.00977104809135199	0.0317872650921345	0.00256657530553639	0.00613799272105098
1874	107.931480407715	-17.407413482666	-5.78536653518677	-0.00652430532500148	0.0233457311987877	-0.0026282137259841	-0.00912170019000769
1875	107.282135009766	-17.7320880889893	-5.59056186676025	-0.0123684434220195	0.0239950809627771	-0.00555028254166245	0.0106834331527352
1876	109.879524230957	-18.3814373016357	-5.85030126571655	-0.00847235135734081	0.013930176384747	0.00354059832170606	0.000293855206109583
1877	108.580833435059	-17.407413482666	-5.59056186676025	-0.00749832857400179	0.0116574559360743	-0.0026282137259841	0.00256657530553639
1878	107.931480407715	-17.0827388763428	-5.52562713623047	-0.00522560812532902	0.00776136433705688	0.000618529506027699	-0.00717365415766835
1879	107.931480407715	-16.7580642700195	-5.6554970741272	-0.00619963090866804	-0.00100484199356288	0.00289124972186983	-0.00619963090866804
1880	109.230178833008	-18.3814373016357	-5.46069240570068	-0.00197886489331722	-0.00717365415766835	-0.00457625929266214	0.00646266713738441
1881	109.230178833008	-18.0567626953125	-5.26588773727417	0.00256657530553639	-0.00230353930965066	0.00581331877037883	-0.0107450718060136
1882	107.931480407715	-18.7061100006104	-5.26588773727417	0.00451462110504508	-0.0146411629393697	-0.00587495695799589	-0.0026282137259841
1883	109.230178833008	-18.7061100006104	-5.20095300674438	0.0262678004801273	-0.0250307414680719	0.000618529506027699	-0.0198359526693821
1884	107.282135009766	-18.3814373016357	-5.3957576751709	0.00776136433705688	-0.0308748781681061	0.00354059832170606	-0.0230826959013939
1885	108.580833435059	-19.6801338195801	-5.52562713623047	0.0126314787194133	-0.0208099745213985	-0.00457625929266214	-0.0113944197073579
1886	107.931480407715	-19.6801338195801	-5.72043180465698	0.012956153601408	-0.0305502042174339	-0.00165419070981443	-0.0107450718060136
1887	108.580833435059	-18.7061100006104	-5.59056186676025	0.0152288740500808	-0.0152905117720366	-0.000355493422830477	-0.00782300252467394
1888	107.282135009766	-18.0567626953125	-5.59056186676025	0.00613799272105098	-0.00457625929266214	-0.00392691092565656	-0.0185372550040483
1889	108.580833435059	-18.0567626953125	-5.59056186676025	0.00613799272105098	0.000618529506027699	-0.00360223650932312	-0.0126931173726916
1890	108.580833435059	-18.0567626953125	-5.59056186676025	0.00873538758605719	0.00711201597005129	-0.00100484199356288	-0.00132951640989631
1891	109.230178833008	-18.0567626953125	-5.26588773727417	0.00418994715437293	-0.00327756232582033	-0.00392691092565656	0.00126787810586393
1892	108.580833435059	-18.0567626953125	-5.72043180465698	0.0152288740500808	0.01847561635077	-0.00619963090866804	0.00321592413820326
1893	108.580833435059	-18.0567626953125	-5.59056186676025	0.000618529506027699	0.029189869761467	0.00126787810586393	0.000943203864153475
1894	106.632781982422	-17.0827388763428	-5.85030126571655	-0.00587495695799589	0.0132808275520802	-3.08191010844894e-05	0.00126787810586393
1895	107.282135009766	-18.0567626953125	-5.98017120361328	-0.0139918150380254	0.0158782228827477	-0.0117190945893526	0.0191249661147594
1896	107.931480407715	-17.407413482666	-5.78536653518677	-0.0195112787187099	0.00613799272105098	0.00483929552137852	0.00386527273803949
1897	107.282135009766	-17.7320880889893	-5.46069240570068	-0.00879702530801296	0.0126314787194133	0.000618529506027699	0.00938473641872406
1898	105.983436584473	-17.0827388763428	-5.85030126571655	-0.00944637414067984	0.00906006153672934	-0.00782300252467394	0.00873538758605719
1899	105.983436584473	-17.0827388763428	-5.9152364730835	-0.0139918150380254	0.00418994715437293	0.00191722682211548	-0.00619963090866804
1900	108.580833435059	-18.0567626953125	-5.72043180465698	-0.0139918150380254	0.00386527273803949	-0.00522560812532902	0.00354059832170606
1901	107.282135009766	-18.0567626953125	-5.46069240570068	-0.0169138833880424	0.00256657530553639	0.00906006153672934	0.011982130818069
1902	109.879524230957	-18.0567626953125	-5.52562713623047	0.0171769186854362	-3.08191010844894e-05	-0.00749832857400179	0.00873538758605719
1903	109.230178833008	-17.407413482666	-5.46069240570068	0.0126314787194133	-0.0152905117720366	-0.00425158534198999	-0.00879702530801296
1904	107.931480407715	-16.7580642700195	-5.78536653518677	0.0175015944987535	-0.0146411629393697	-0.000355493422830477	-0.0130177913233638
1905	108.580833435059	-17.7320880889893	-5.72043180465698	0.0113327819854021	-0.0159398596733809	-0.00587495695799589	-0.00814767740666866
1906	108.580833435059	-17.0827388763428	-6.11004114151001	0.00159255252219737	-0.0026282137259841	0.00191722682211548	-0.00490093370899558
1907	107.282135009766	-16.7580642700195	-5.9152364730835	0.0103587592020631	0.00646266713738441	-0.00457625929266214	-0.00100484199356288
1908	107.282135009766	-16.7580642700195	-5.6554970741272	0.00451462110504508	0.00970941036939621	-0.00879702530801296	-3.08191010844894e-05
1909	107.931480407715	-16.7580642700195	-5.6554970741272	-0.0136671401560307	0.0123068047687411	0.00289124972186983	-0.00230353930965066
1910	106.632781982422	-16.4333896636963	-5.98017120361328	0.0123068047687411	0.00646266713738441	-0.00587495695799589	-0.000680167751852423
1911	109.879524230957	-17.407413482666	-6.11004114151001	-0.00944637414067984	0.00776136433705688	-3.08191010844894e-05	0.00159255252219737
1912	108.580833435059	-17.7320880889893	-5.78536653518677	0.00386527273803949	0.0188002903014421	-0.00457625929266214	0.00906006153672934
1913	109.230178833008	-17.7320880889893	-5.6554970741272	-0.0230826959013939	0.0223717093467712	-0.00587495695799589	0.00646266713738441
1914	107.282135009766	-16.4333896636963	-5.78536653518677	-0.0204853005707264	0.0213976856321096	-0.00197886489331722	0.0188002903014421
1915	107.282135009766	-18.3814373016357	-5.20095300674438	-0.0195112787187099	0.0194496400654316	-0.00944637414067984	0.00581331877037883
1916	109.230178833008	-17.7320880889893	-5.13601779937744	-0.0143164889886975	0.00906006153672934	0.00321592413820326	0.00678734155371785
1917	109.230178833008	-18.0567626953125	-5.52562713623047	-0.00295288790948689	0.00906006153672934	-0.0026282137259841	0.00289124972186983
1918	108.580833435059	-18.3814373016357	-5.78536653518677	-0.00555028254166245	-0.00587495695799589	-0.00684897974133492	0.00451462110504508
1919	108.580833435059	-18.7061100006104	-5.6554970741272	-0.0100957229733467	-0.00814767740666866	0.00386527273803949	0.00289124972186983
1920	109.879524230957	-19.3554592132568	-5.6554970741272	-0.00912170019000769	-0.0237320438027382	-0.00490093370899558	0.00386527273803949
1921	107.931480407715	-19.0307846069336	-5.33082246780396	-0.00490093370899558	-0.0279528107494116	0.00289124972186983	0.00938473641872406
1922	109.230178833008	-19.0307846069336	-5.52562713623047	0.00191722682211548	-0.0331475995481014	-0.00684897974133492	-0.000680167751852423
1923	107.931480407715	-19.0307846069336	-5.6554970741272	0.0217223595827818	-0.0305502042174339	-0.00197886489331722	0.00321592413820326
1924	107.931480407715	-17.0827388763428	-5.78536653518677	0.0158782228827477	-0.0311995539814234	-3.08191010844894e-05	-0.0318489037454128
1925	109.230178833008	-17.7320880889893	-5.59056186676025	0.0103587592020631	-0.0240567177534103	-0.00814767740666866	-0.00749832857400179
1926	108.580833435059	-16.7580642700195	-5.72043180465698	0.00613799272105098	-0.00327756232582033	-0.00165419070981443	-0.00782300252467394
1927	107.282135009766	-16.7580642700195	-5.6554970741272	0.0142548503354192	-0.0221086721867323	-0.00100484199356288	-0.0126931173726916
1928	107.282135009766	-17.7320880889893	-5.26588773727417	0.0113327819854021	-0.0188619289547205	-0.0126931173726916	-0.00847235135734081
1929	107.282135009766	-16.4333896636963	-5.85030126571655	0.00386527273803949	-0.00165419070981443	0.00841071270406246	-0.0133424662053585
1930	106.632781982422	-17.0827388763428	-5.85030126571655	0.00321592413820326	-0.00392691092565656	-0.0120437685400248	-0.0026282137259841
1931	106.632781982422	-17.0827388763428	-5.85030126571655	-0.0169138833880424	-0.00392691092565656	0.00256657530553639	-0.000355493422830477
1932	107.282135009766	-17.7320880889893	-5.72043180465698	-0.00912170019000769	0.00776136433705688	0.00516396993771195	0.00126787810586393
1933	106.632781982422	-18.0567626953125	-5.52562713623047	-0.0143164889886975	0.031137915328145	-0.00522560812532902	0.012956153601408
1934	104.03539276123	-17.0827388763428	-6.11004114151001	-0.00977104809135199	0.0210730116814375	0.00581331877037883	0.0181509424000978
1935	107.282135009766	-18.0567626953125	-5.46069240570068	-0.0149658378213644	0.0223717093467712	-0.00814767740666866	0.00321592413820326
1936	107.931480407715	-18.0567626953125	-5.78536653518677	-0.0195112787187099	0.00646266713738441	0.00581331877037883	0.00646266713738441
1937	109.230178833008	-17.7320880889893	-5.9152364730835	-3.08191010844894e-05	0.00548864435404539	-0.00555028254166245	0.0022419011220336
1938	107.931480407715	-16.7580642700195	-5.59056186676025	0.0022419011220336	0.00906006153672934	-0.00587495695799589	-0.00555028254166245
1939	109.879524230957	-18.0567626953125	-5.3957576751709	-0.000355493422830477	0.0113327819854021	0.000293855206109583	-0.00392691092565656
1940	109.879524230957	-17.7320880889893	-5.13601779937744	0.00321592413820326	-3.08191010844894e-05	-0.00522560812532902	-0.00165419070981443
1941	107.282135009766	-18.3814373016357	-5.07108306884766	0.00646266713738441	-0.00490093370899558	-0.0026282137259841	-0.00425158534198999
1942	109.879524230957	-17.7320880889893	-5.9152364730835	0.0275664981454611	-0.0110697457566857	0.00191722682211548	-0.00944637414067984
1943	109.879524230957	-18.0567626953125	-5.6554970741272	0.0178262684494257	-0.0172385573387146	-0.00749832857400179	-0.0195112787187099
1944	107.931480407715	-17.7320880889893	-5.98017120361328	0.0145795252174139	-0.0299008563160896	-0.00587495695799589	-0.0286021586507559
1945	108.580833435059	-18.0567626953125	-5.78536653518677	0.0178262684494257	-0.0107450718060136	-0.00782300252467394	-0.0149658378213644
1946	108.580833435059	-17.407413482666	-5.85030126571655	0.013930176384747	-0.0133424662053585	-0.00684897974133492	-0.00684897974133492
1947	108.580833435059	-18.3814373016357	-5.6554970741272	0.0123068047687411	-0.00944637414067984	0.00451462110504508	-0.0136671401560307
1948	109.879524230957	-18.3814373016357	-5.9152364730835	0.012956153601408	-0.00327756232582033	-0.00912170019000769	-0.0120437685400248
1949	109.879524230957	-17.407413482666	-5.78536653518677	0.00483929552137852	-0.00132951640989631	0.00548864435404539	-0.0146411629393697
1950	110.528877258301	-18.3814373016357	-5.52562713623047	0.00256657530553639	-0.000355493422830477	-0.0120437685400248	-0.00782300252467394
1951	109.230178833008	-18.0567626953125	-5.6554970741272	-0.00392691092565656	-0.0286021586507559	-0.00360223650932312	-0.0104203969240189
1952	107.282135009766	-17.0827388763428	-5.6554970741272	0.00191722682211548	0.0126314787194133	0.00191722682211548	-0.00684897974133492
1953	107.282135009766	-16.7580642700195	-5.33082246780396	-0.0139918150380254	0.0272418223321438	-0.0110697457566857	-0.00295288790948689
1954	109.230178833008	-18.7061100006104	-5.9152364730835	-0.0123684434220195	0.0220470335334539	0.000618529506027699	0.00483929552137852
1955	107.931480407715	-18.0567626953125	-5.9152364730835	-0.0026282137259841	0.0181509424000978	-0.00782300252467394	0.0106834331527352
1956	107.282135009766	-18.3814373016357	-5.72043180465698	-0.0104203969240189	0.00126787810586393	0.000293855206109583	-0.00100484199356288
1957	108.580833435059	-18.7061100006104	-5.78536653518677	0.000293855206109583	-0.00100484199356288	-0.00295288790948689	-0.00749832857400179
1958	107.931480407715	-18.7061100006104	-5.59056186676025	0.00256657530553639	0.0132808275520802	-0.00132951640989631	-0.00652430532500148
1959	107.282135009766	-18.0567626953125	-5.59056186676025	-0.00392691092565656	0.00483929552137852	0.00354059832170606	-0.00132951640989631
1960	108.580833435059	-18.3814373016357	-5.9152364730835	-0.00197886489331722	0.00678734155371785	-0.00879702530801296	-0.0026282137259841
1961	107.282135009766	-18.0567626953125	-5.85030126571655	-0.00100484199356288	-0.00327756232582033	-0.00490093370899558	0.00483929552137852
1962	107.931480407715	-16.7580642700195	-5.78536653518677	0.00711201597005129	-0.00944637414067984	0.00386527273803949	-0.00652430532500148
1963	109.879524230957	-18.3814373016357	-5.46069240570068	0.0210730116814375	-0.0253554154187441	-0.00295288790948689	-0.0162645354866982
1964	107.282135009766	-17.0827388763428	-5.59056186676025	0.0152288740500808	-0.0230826959013939	-0.00360223650932312	-0.0208099745213985
1965	107.282135009766	-18.3814373016357	-5.20095300674438	0.00386527273803949	-0.0227580219507217	-0.0100957229733467	-0.0126931173726916
1966	106.632781982422	-17.407413482666	-5.9152364730835	0.00873538758605719	-0.017887907102704	-0.000680167751852423	-0.0026282137259841
1967	105.334083557129	-17.0827388763428	-5.72043180465698	0.00386527273803949	-0.00360223650932312	0.00776136433705688	-0.00392691092565656
1968	105.334083557129	-17.407413482666	-5.72043180465698	0.00711201597005129	-0.00717365415766835	-0.00425158534198999	-0.00392691092565656
1969	104.68473815918	-17.0827388763428	-5.78536653518677	-0.00132951640989631	-0.000680167751852423	0.00256657530553639	-3.08191010844894e-05
1970	107.931480407715	-16.7580642700195	-5.59056186676025	0.00159255252219737	-0.0130177913233638	-0.00360223650932312	-0.00684897974133492
1971	106.632781982422	-18.3814373016357	-5.33082246780396	-0.00490093370899558	0.000943203864153475	-0.00392691092565656	0.000943203864153475
1972	107.282135009766	-17.407413482666	-5.85030126571655	0.00776136433705688	0.00711201597005129	0.00354059832170606	0.00743668992072344
1973	106.632781982422	-17.0827388763428	-5.59056186676025	-0.0113944197073579	0.025618452578783	-0.00522560812532902	0.0168522447347641
1974	108.580833435059	-18.3814373016357	-5.3957576751709	-0.0107450718060136	0.0249691028147936	-0.00360223650932312	0.0223717093467712
1975	109.230178833008	-18.0567626953125	-5.59056186676025	-0.00944637414067984	0.0249691028147936	-0.00490093370899558	0.0158782228827477
1976	107.931480407715	-17.0827388763428	-5.52562713623047	-0.0107450718060136	0.012956153601408	-0.00522560812532902	0.011982130818069
1977	107.931480407715	-17.407413482666	-5.26588773727417	-0.00360223650932312	0.0142548503354192	0.00516396993771195	0.00711201597005129
1978	108.580833435059	-18.0567626953125	-5.52562713623047	0.0178262684494257	0.012956153601408	-0.000355493422830477	0.00906006153672934
1979	109.230178833008	-18.3814373016357	-6.17497587203979	0.00938473641872406	0.000618529506027699	-0.000680167751852423	0.0123068047687411
1980	107.282135009766	-17.0827388763428	-5.98017120361328	-0.00619963090866804	0.00321592413820326	-0.00749832857400179	0.00776136433705688
1981	107.931480407715	-17.7320880889893	-6.56458520889282	0.00451462110504508	0.00126787810586393	-0.00522560812532902	0.00808603875339031
1982	107.931480407715	-17.0827388763428	-5.9152364730835	0.013930176384747	-0.0156151866540313	0.00613799272105098	0.00126787810586393
1983	109.879524230957	-18.3814373016357	-5.85030126571655	0.011982130818069	-0.0172385573387146	-0.00944637414067984	-0.00847235135734081
1984	107.282135009766	-17.407413482666	-5.6554970741272	0.0103587592020631	-0.02697878703475	-0.00132951640989631	-0.0110697457566857
1985	109.230178833008	-18.3814373016357	-5.78536653518677	0.00581331877037883	-0.0331475995481014	-0.00749832857400179	-0.00749832857400179
1986	107.282135009766	-17.0827388763428	-5.9152364730835	0.011982130818069	-0.0191866029053926	-0.00847235135734081	-0.00457625929266214
1987	107.282135009766	-17.0827388763428	-5.72043180465698	0.013930176384747	-0.0191866029053926	-0.00100484199356288	-0.00132951640989631
1988	107.931480407715	-17.407413482666	-5.72043180465698	0.012956153601408	0.00906006153672934	-0.00587495695799589	-0.00879702530801296
1989	107.282135009766	-17.7320880889893	-5.46069240570068	0.00548864435404539	0.00159255252219737	-0.00425158534198999	-0.0026282137259841
1990	107.931480407715	-17.407413482666	-5.72043180465698	0.00256657530553639	-0.00360223650932312	-0.00132951640989631	0.00289124972186983
1991	108.580833435059	-19.0307846069336	-5.59056186676025	0.00256657530553639	-0.00295288790948689	-0.00522560812532902	0.00808603875339031
1992	107.931480407715	-18.3814373016357	-5.85030126571655	-0.00587495695799589	0.00321592413820326	0.00678734155371785	0.00711201597005129
1993	109.230178833008	-19.6801338195801	-5.59056186676025	-0.00327756232582033	0.0317872650921345	-0.00392691092565656	0.0165275707840919
1994	109.879524230957	-20.0048084259033	-5.20095300674438	-0.0107450718060136	0.0123068047687411	-0.00360223650932312	0.0217223595827818
1995	109.230178833008	-18.3814373016357	-5.26588773727417	-0.00912170019000769	0.0126314787194133	-0.00100484199356288	0.0285405199974775
1996	109.230178833008	-18.0567626953125	-5.59056186676025	-0.0126931173726916	0.0116574559360743	-0.0143164889886975	0.012956153601408
1997	109.230178833008	-17.7320880889893	-5.33082246780396	-0.00392691092565656	0.00841071270406246	0.00743668992072344	0.000293855206109583
1998	107.931480407715	-18.0567626953125	-5.33082246780396	-0.00197886489331722	0.0152288740500808	-0.00619963090866804	0.00711201597005129
1999	109.230178833008	-17.7320880889893	-5.59056186676025	-0.00749832857400179	0.0103587592020631	0.00548864435404539	-0.0026282137259841
2000	109.230178833008	-18.3814373016357	-5.33082246780396	-0.00327756232582033	0.00678734155371785	-0.00749832857400179	0.000293855206109583
[truncated: 6,360 more rows]
