# Supplementary material for: Precise instruction and consideration of the vertical and horizontal force component increases validity and reliability of the 90:20 Isometric Posterior Chain Test
Source: PLoS One. 2024 Oct 28;19(10):e0312843. doi: 10.1371/journal.pone.0312843 (PMC11515970; doi:10.1371/journal.pone.0312843)
Supplement: S1 File — (ZIP) [file pone.0312843.s001.zip › S1_Raw_Data/M1_P07_v_2.csv]

1	107.931480407715	-12.2126245498657	-5.78536653518677	0.00548864435404539	0.00418994715437293	0.00159255252219737	-0.00879702530801296
2	108.580833435059	-13.5113220214844	-5.20095300674438	0.0100340843200684	-0.00230353930965066	-0.00295288790948689	0.00418994715437293
3	107.931480407715	-13.1866474151611	-5.6554970741272	0.0132808275520802	-0.00684897974133492	0.00321592413820326	-0.00912170019000769
4	107.931480407715	-13.8359956741333	-5.98017120361328	0.0158782228827477	-0.0279528107494116	0.0175015944987535	-0.0217839982360601
5	109.230178833008	-14.8100185394287	-5.78536653518677	0.00418994715437293	-0.0308748781681061	0.0152288740500808	-0.0276281367987394
6	108.580833435059	-14.1606702804565	-5.78536653518677	0.0126314787194133	-0.0230826959013939	0.013930176384747	-0.0123684434220195
7	108.580833435059	-14.1606702804565	-5.85030126571655	0.00711201597005129	-0.0165892094373703	0.00256657530553639	-0.00587495695799589
8	108.580833435059	-14.4853448867798	-5.33082246780396	0.00711201597005129	-0.00847235135734081	0.00711201597005129	-0.00197886489331722
9	110.528877258301	-14.4853448867798	-5.9152364730835	0.00418994715437293	-0.00977104809135199	-0.00197886489331722	-3.08191010844894e-05
10	108.580833435059	-14.1606702804565	-5.78536653518677	0.0106834331527352	0.00451462110504508	-0.00490093370899558	-0.00132951640989631
11	110.528877258301	-13.8359956741333	-5.52562713623047	0.00418994715437293	-0.00522560812532902	-0.00652430532500148	0.0142548503354192
12	107.282135009766	-12.2126245498657	-5.9152364730835	0.00711201597005129	0.0113327819854021	-0.0152905117720366	0.0103587592020631
13	107.931480407715	-12.8619728088379	-6.36978054046631	-0.0185372550040483	0.0149041991680861	-0.00912170019000769	0.0145795252174139
14	108.580833435059	-12.2126245498657	-5.72043180465698	-0.00295288790948689	0.0350340083241463	-0.028926832601428	0.0162028968334198
15	109.230178833008	-13.8359956741333	-5.00614833831787	-0.00782300252467394	0.0324366129934788	-0.02697878703475	0.0191249661147594
16	106.632781982422	-13.8359956741333	-5.78536653518677	-0.0113944197073579	0.0200989879667759	-0.0208099745213985	0.0113327819854021
17	104.68473815918	-12.8619728088379	-5.78536653518677	-0.00717365415766835	0.0230210572481155	-0.0130177913233638	0.0149041991680861
18	104.68473815918	-12.8619728088379	-6.23991060256958	-0.0120437685400248	0.00678734155371785	-3.08191010844894e-05	0.01100810803473
19	104.68473815918	-13.1866474151611	-6.17497587203979	-0.0175632312893867	0.00841071270406246	0.00354059832170606	-0.000680167751852423
20	104.68473815918	-13.1866474151611	-6.17497587203979	-0.0243813935667276	0.0116574559360743	-0.00717365415766835	-0.000680167751852423
21	105.983436584473	-12.5372982025146	-5.85030126571655	-0.0169138833880424	-0.00230353930965066	0.00548864435404539	-0.00522560812532902
22	107.931480407715	-14.1606702804565	-6.17497587203979	-0.00457625929266214	-0.00619963090866804	-0.00490093370899558	0.00386527273803949
23	106.632781982422	-13.1866474151611	-6.49965000152588	-0.00619963090866804	-0.00295288790948689	0.0155535480007529	-0.00749832857400179
24	107.282135009766	-12.8619728088379	-5.98017120361328	0.00516396993771195	-0.0208099745213985	0.0259431265294552	-0.0247060675173998
25	108.580833435059	-13.8359956741333	-5.59056186676025	-0.00782300252467394	-0.0221086721867323	0.0152288740500808	-0.02697878703475
26	107.931480407715	-13.1866474151611	-6.30484533309937	0.00678734155371785	-0.0130177913233638	0.00613799272105098	-0.0182125810533762
27	106.632781982422	-13.1866474151611	-5.98017120361328	-0.00425158534198999	-0.0169138833880424	0.00483929552137852	-0.0100957229733467
28	109.230178833008	-14.1606702804565	-5.98017120361328	-0.000680167751852423	-3.08191010844894e-05	-0.00587495695799589	-0.000355493422830477
29	107.931480407715	-13.8359956741333	-5.9152364730835	0.00354059832170606	-0.0295761823654175	0.00321592413820326	-0.0100957229733467
30	109.230178833008	-14.1606702804565	-5.9152364730835	-0.0123684434220195	-0.00327756232582033	-0.00587495695799589	-0.00555028254166245
31	109.230178833008	-14.1606702804565	-5.78536653518677	0.00386527273803949	-0.000355493422830477	-0.00977104809135199	-0.00782300252467394
32	106.632781982422	-13.5113220214844	-6.23991060256958	0.00321592413820326	0.00289124972186983	-0.00587495695799589	0.00289124972186983
33	107.282135009766	-13.1866474151611	-5.78536653518677	-0.00490093370899558	0.0106834331527352	-0.0208099745213985	0.00354059832170606
34	107.282135009766	-12.8619728088379	-5.6554970741272	-0.0208099745213985	0.0350340083241463	-0.0191866029053926	0.0197743140161037
35	109.230178833008	-13.8359956741333	-6.43471527099609	-0.00652430532500148	0.0249691028147936	-0.0198359526693821	0.01100810803473
36	107.282135009766	-12.8619728088379	-5.98017120361328	-0.0159398596733809	0.0162028968334198	-0.0117190945893526	0.0145795252174139
37	109.230178833008	-13.5113220214844	-5.85030126571655	-0.0113944197073579	0.01100810803473	-0.00619963090866804	0.0175015944987535
38	109.230178833008	-13.5113220214844	-5.59056186676025	-0.00879702530801296	0.00613799272105098	-0.00944637414067984	-0.00555028254166245
39	109.879524230957	-14.1606702804565	-5.46069240570068	-0.00100484199356288	0.00646266713738441	0.00873538758605719	0.00289124972186983
40	108.580833435059	-13.8359956741333	-5.26588773727417	-0.00425158534198999	0.00873538758605719	-0.00230353930965066	-0.00814767740666866
41	107.931480407715	-13.5113220214844	-5.3957576751709	0.00289124972186983	-0.000355493422830477	0.00516396993771195	-0.00425158534198999
42	107.931480407715	-12.8619728088379	-5.9152364730835	0.0106834331527352	-0.00652430532500148	-0.00197886489331722	-0.00749832857400179
43	107.282135009766	-15.134693145752	-5.46069240570068	-0.00327756232582033	-0.0149658378213644	0.00678734155371785	-0.00490093370899558
44	107.282135009766	-14.1606702804565	-5.6554970741272	0.0149041991680861	-0.0311995539814234	0.0171769186854362	-0.0221086721867323
45	109.230178833008	-15.134693145752	-5.46069240570068	0.00808603875339031	-0.021459324285388	0.0230210572481155	-0.0273034609854221
46	107.931480407715	-14.1606702804565	-5.46069240570068	0.0175015944987535	-0.0315242260694504	0.00906006153672934	-0.0191866029053926
47	108.580833435059	-14.8100185394287	-5.78536653518677	0.0165275707840919	-0.0165892094373703	0.00743668992072344	-0.0120437685400248
48	109.879524230957	-14.4853448867798	-6.23991060256958	0.00906006153672934	-0.0146411629393697	-3.08191010844894e-05	-0.00684897974133492
49	108.580833435059	-13.5113220214844	-6.30484533309937	0.00776136433705688	-0.00230353930965066	0.00321592413820326	-0.00782300252467394
50	109.230178833008	-13.8359956741333	-6.17497587203979	0.0181509424000978	0.000943203864153475	-0.00782300252467394	-0.0123684434220195
51	107.931480407715	-13.5113220214844	-6.04510593414307	0.00483929552137852	0.00159255252219737	-0.00100484199356288	-0.00392691092565656
52	109.230178833008	-14.1606702804565	-5.33082246780396	0.0106834331527352	-0.000680167751852423	-0.00847235135734081	0.00191722682211548
53	109.230178833008	-13.1866474151611	-5.3957576751709	0.00256657530553639	0.0116574559360743	-0.00944637414067984	0.00321592413820326
54	107.282135009766	-12.5372982025146	-5.72043180465698	-0.0136671401560307	0.0278911720961332	-0.0217839982360601	0.0155535480007529
55	108.580833435059	-12.2126245498657	-5.98017120361328	-0.0123684434220195	0.020423661917448	-0.0182125810533762	0.01100810803473
56	105.334083557129	-13.1866474151611	-5.85030126571655	-0.0149658378213644	0.0275664981454611	-0.0188619289547205	0.0142548503354192
57	106.632781982422	-13.8359956741333	-5.52562713623047	-0.00814767740666866	0.0155535480007529	-0.0139918150380254	0.013930176384747
58	105.983436584473	-13.5113220214844	-5.26588773727417	-0.00944637414067984	0.00938473641872406	-0.0026282137259841	-0.00197886489331722
59	106.632781982422	-13.5113220214844	-5.46069240570068	0.012956153601408	0.00711201597005129	0.000943203864153475	-0.000355493422830477
60	105.983436584473	-13.5113220214844	-5.72043180465698	0.0152288740500808	0.0106834331527352	0.00548864435404539	-0.00132951640989631
61	107.282135009766	-13.1866474151611	-6.23991060256958	-0.00944637414067984	0.00516396993771195	0.00191722682211548	-0.00555028254166245
62	107.282135009766	-13.1866474151611	-5.6554970741272	0.00711201597005129	-0.00165419070981443	0.00159255252219737	-3.08191010844894e-05
63	109.230178833008	-14.1606702804565	-5.52562713623047	0.01100810803473	-0.00652430532500148	0.00776136433705688	-0.0107450718060136
64	109.230178833008	-12.8619728088379	-5.46069240570068	0.0188002903014421	-0.0162645354866982	0.0236704051494598	-0.0204853005707264
65	107.931480407715	-12.5372982025146	-6.04510593414307	0.0158782228827477	-0.0130177913233638	0.0178262684494257	-0.0250307414680719
66	107.931480407715	-12.8619728088379	-5.6554970741272	0.0152288740500808	-0.0130177913233638	0.013930176384747	-0.0201606266200542
67	109.879524230957	-13.1866474151611	-5.33082246780396	0.0103587592020631	0.00256657530553639	0.00938473641872406	-0.017887907102704
68	107.282135009766	-11.8879499435425	-5.98017120361328	0.00906006153672934	-0.0107450718060136	-0.00490093370899558	-0.00879702530801296
69	106.632781982422	-12.2126245498657	-6.36978054046631	-0.0110697457566857	-0.00197886489331722	-0.00230353930965066	-0.00490093370899558
70	107.282135009766	-11.8879499435425	-6.49965000152588	0.0142548503354192	0.00581331877037883	-0.0123684434220195	-0.00165419070981443
71	107.282135009766	-11.8879499435425	-6.23991060256958	-0.00197886489331722	-0.00457625929266214	0.00289124972186983	-0.00230353930965066
72	109.230178833008	-13.1866474151611	-6.30484533309937	0.00743668992072344	0.00126787810586393	-0.00912170019000769	0.00126787810586393
73	109.879524230957	-13.1866474151611	-6.43471527099609	-0.00100484199356288	0.00581331877037883	-0.00977104809135199	-0.000355493422830477
74	109.879524230957	-13.5113220214844	-5.72043180465698	-0.00327756232582033	0.0249691028147936	-0.0221086721867323	0.00451462110504508
75	107.282135009766	-12.2126245498657	-5.78536653518677	-0.00360223650932312	0.0304885655641556	-0.0227580219507217	0.0249691028147936
76	107.282135009766	-12.8619728088379	-5.52562713623047	-0.00165419070981443	0.0155535480007529	-0.0195112787187099	0.01847561635077
77	108.580833435059	-12.8619728088379	-5.26588773727417	0.00776136433705688	0.0152288740500808	-0.00619963090866804	0.000618529506027699
78	109.230178833008	-13.1866474151611	-5.59056186676025	-0.00197886489331722	0.00873538758605719	-0.0104203969240189	-0.00132951640989631
79	107.282135009766	-11.8879499435425	-6.04510593414307	-0.0126931173726916	0.00386527273803949	0.000943203864153475	-0.0026282137259841
80	108.580833435059	-12.5372982025146	-5.78536653518677	0.00581331877037883	0.00126787810586393	-0.00749832857400179	-0.00619963090866804
81	108.580833435059	-13.1866474151611	-6.04510593414307	-0.00490093370899558	-0.0123684434220195	-0.00100484199356288	-0.00717365415766835
82	108.580833435059	-14.1606702804565	-6.04510593414307	-0.0107450718060136	-0.00555028254166245	0.00646266713738441	-0.00879702530801296
83	109.879524230957	-13.8359956741333	-5.85030126571655	0.0158782228827477	-0.0227580219507217	0.0126314787194133	-0.0130177913233638
84	109.230178833008	-14.1606702804565	-5.59056186676025	0.00906006153672934	-0.0331475995481014	0.0233457311987877	-0.0201606266200542
85	107.282135009766	-13.1866474151611	-5.98017120361328	0.0142548503354192	-0.0341216214001179	0.0223717093467712	-0.0286021586507559
86	109.230178833008	-14.1606702804565	-5.72043180465698	0.0142548503354192	-0.0286021586507559	0.0194496400654316	-0.0175632312893867
87	109.230178833008	-13.1866474151611	-5.72043180465698	0.0168522447347641	-0.0253554154187441	0.00841071270406246	-0.0104203969240189
88	106.632781982422	-12.8619728088379	-5.78536653518677	0.00418994715437293	-0.0117190945893526	0.00646266713738441	-0.00230353930965066
89	109.230178833008	-12.8619728088379	-5.59056186676025	-0.00100484199356288	-0.00555028254166245	-0.00132951640989631	-0.00132951640989631
90	107.931480407715	-11.5632753372192	-5.59056186676025	-0.00457625929266214	0.00126787810586393	0.00386527273803949	-0.00587495695799589
91	107.282135009766	-12.2126245498657	-5.59056186676025	-0.0169138833880424	-0.00230353930965066	-0.000355493422830477	0.000293855206109583
92	108.580833435059	-12.5372982025146	-5.78536653518677	0.00321592413820326	-0.00197886489331722	-0.000355493422830477	0.00548864435404539
93	108.580833435059	-13.1866474151611	-5.85030126571655	-0.00490093370899558	0.0100340843200684	-0.0169138833880424	0.00516396993771195
94	107.931480407715	-12.5372982025146	-5.59056186676025	-0.0139918150380254	0.025618452578783	-0.0130177913233638	0.00906006153672934
95	105.983436584473	-11.5632753372192	-5.52562713623047	-0.0221086721867323	0.0175015944987535	-0.0279528107494116	0.0181509424000978
96	106.632781982422	-12.2126245498657	-5.3957576751709	-0.0146411629393697	0.0106834331527352	-0.0185372550040483	0.0220470335334539
97	104.68473815918	-12.2126245498657	-5.78536653518677	-0.00717365415766835	0.0155535480007529	-0.00360223650932312	0.00808603875339031
98	105.334083557129	-11.8879499435425	-5.9152364730835	-0.00944637414067984	0.00873538758605719	-0.000680167751852423	-0.00327756232582033
99	104.03539276123	-11.8879499435425	-5.78536653518677	-0.0117190945893526	0.00191722682211548	0.00516396993771195	-3.08191010844894e-05
100	106.632781982422	-11.8879499435425	-5.9152364730835	-0.00587495695799589	0.00743668992072344	0.00126787810586393	0.00354059832170606
101	105.983436584473	-11.8879499435425	-5.72043180465698	0.0123068047687411	-0.00295288790948689	0.00191722682211548	0.0022419011220336
102	109.230178833008	-12.8619728088379	-5.33082246780396	-0.0117190945893526	-0.0026282137259841	0.00321592413820326	0.00451462110504508
103	107.282135009766	-11.8879499435425	-5.78536653518677	0.01100810803473	-0.00457625929266214	0.00873538758605719	0.000943203864153475
104	109.230178833008	-12.8619728088379	-5.6554970741272	0.0191249661147594	-0.0198359526693821	0.0171769186854362	-0.0120437685400248
105	105.983436584473	-11.8879499435425	-5.78536653518677	0.0123068047687411	-0.0162645354866982	0.01847561635077	-0.0191866029053926
106	109.230178833008	-12.8619728088379	-6.04510593414307	0.0158782228827477	-0.00782300252467394	0.00581331877037883	-0.0107450718060136
107	107.282135009766	-11.5632753372192	-6.17497587203979	0.013930176384747	-0.00360223650932312	0.00613799272105098	-0.0113944197073579
108	106.632781982422	-11.8879499435425	-5.59056186676025	0.00776136433705688	-0.0026282137259841	-0.00230353930965066	0.00808603875339031
109	107.931480407715	-11.8879499435425	-5.59056186676025	0.000943203864153475	0.00418994715437293	-0.00425158534198999	0.000293855206109583
110	107.931480407715	-11.5632753372192	-6.17497587203979	0.00548864435404539	0.000943203864153475	0.000943203864153475	0.00938473641872406
111	107.931480407715	-12.2126245498657	-6.11004114151001	0.0022419011220336	0.000293855206109583	-0.0126931173726916	-0.000680167751852423
112	107.282135009766	-11.8879499435425	-5.98017120361328	-3.08191010844894e-05	0.00451462110504508	-3.08191010844894e-05	0.0126314787194133
113	107.931480407715	-11.8879499435425	-6.17497587203979	-0.00944637414067984	0.01100810803473	-0.0104203969240189	0.0149041991680861
114	108.580833435059	-12.8619728088379	-5.72043180465698	-0.0208099745213985	0.0295145437121391	-0.0221086721867323	0.0308132413774729
115	108.580833435059	-13.1866474151611	-5.3957576751709	-0.0100957229733467	0.0226963832974434	-0.0208099745213985	0.0285405199974775
116	107.931480407715	-12.8619728088379	-5.72043180465698	-0.0162645354866982	0.0194496400654316	-0.0175632312893867	0.0181509424000978
117	107.931480407715	-11.8879499435425	-6.36978054046631	-0.00944637414067984	0.00970941036939621	-0.0191866029053926	0.0165275707840919
118	107.931480407715	-11.8879499435425	-5.78536653518677	-0.00327756232582033	0.0100340843200684	-0.00327756232582033	0.0136055024340749
119	107.282135009766	-12.2126245498657	-6.30484533309937	-0.00684897974133492	0.00256657530553639	0.000293855206109583	0.01847561635077
120	105.983436584473	-11.8879499435425	-6.11004114151001	0.000943203864153475	0.00126787810586393	0.000618529506027699	0.00256657530553639
121	107.282135009766	-12.2126245498657	-5.85030126571655	-0.00132951640989631	0.00126787810586393	-0.00360223650932312	0.0188002903014421
122	107.931480407715	-13.1866474151611	-6.36978054046631	0.0226963832974434	-0.00749832857400179	0.0100340843200684	0.00483929552137852
123	107.282135009766	-13.1866474151611	-6.30484533309937	-0.00490093370899558	-0.00555028254166245	0.0103587592020631	-0.00165419070981443
124	107.931480407715	-13.1866474151611	-5.85030126571655	0.0207483377307653	-0.0334722734987736	0.0340599827468395	-0.0143164889886975
125	108.580833435059	-14.4853448867798	-5.46069240570068	0.0168522447347641	-0.0253554154187441	0.0236704051494598	-0.0139918150380254
126	108.580833435059	-12.8619728088379	-5.72043180465698	0.0197743140161037	-0.0201606266200542	0.00808603875339031	-0.00749832857400179
127	107.931480407715	-12.5372982025146	-6.04510593414307	0.011982130818069	-0.00619963090866804	0.00581331877037883	-0.00522560812532902
128	108.580833435059	-13.5113220214844	-5.52562713623047	-0.00100484199356288	-3.08191010844894e-05	0.0022419011220336	0.00321592413820326
129	109.230178833008	-12.8619728088379	-5.72043180465698	0.00483929552137852	0.000618529506027699	-0.00652430532500148	-0.00132951640989631
130	109.879524230957	-13.1866474151611	-5.3957576751709	0.00516396993771195	-0.00457625929266214	0.00418994715437293	-0.000680167751852423
131	108.580833435059	-12.5372982025146	-5.6554970741272	0.00678734155371785	-3.08191010844894e-05	-0.0133424662053585	-0.00425158534198999
132	107.931480407715	-11.8879499435425	-6.23991060256958	0.00678734155371785	0.00159255252219737	-0.00619963090866804	-3.08191010844894e-05
133	105.983436584473	-11.5632753372192	-6.11004114151001	-0.00619963090866804	0.00418994715437293	-0.0139918150380254	0.00906006153672934
134	106.632781982422	-11.8879499435425	-5.59056186676025	-0.0100957229733467	0.0285405199974775	-0.023407369852066	0.0158782228827477
135	107.282135009766	-13.1866474151611	-5.6554970741272	-0.0146411629393697	0.0191249661147594	-0.0126931173726916	0.0230210572481155
136	105.983436584473	-12.8619728088379	-6.30484533309937	-0.0133424662053585	0.0168522447347641	-0.0198359526693821	0.0207483377307653
137	104.68473815918	-11.8879499435425	-5.78536653518677	-0.00230353930965066	0.0116574559360743	-0.00197886489331722	0.00808603875339031
138	104.68473815918	-12.5372982025146	-5.3957576751709	-0.00684897974133492	0.0103587592020631	-0.0139918150380254	0.00289124972186983
139	105.334083557129	-13.1866474151611	-5.3957576751709	0.0181509424000978	0.00678734155371785	-0.00100484199356288	0.000293855206109583
140	105.334083557129	-12.5372982025146	-5.78536653518677	-0.00587495695799589	0.00776136433705688	0.000943203864153475	-0.00392691092565656
141	108.580833435059	-12.5372982025146	-5.85030126571655	0.00841071270406246	0.00126787810586393	-0.00425158534198999	0.00289124972186983
142	106.632781982422	-12.5372982025146	-5.9152364730835	0.00289124972186983	0.00159255252219737	-3.08191010844894e-05	-0.00425158534198999
143	107.282135009766	-12.2126245498657	-5.78536653518677	0.012956153601408	0.000618529506027699	-0.000680167751852423	-0.00814767740666866
144	107.282135009766	-11.8879499435425	-6.30484533309937	0.012956153601408	-3.08191010844894e-05	0.00711201597005129	-0.0282774847000837
145	109.230178833008	-13.5113220214844	-5.46069240570068	0.012956153601408	0.00776136433705688	-0.00457625929266214	-0.0279528107494116
146	107.282135009766	-12.2126245498657	-5.6554970741272	0.0155535480007529	0.00321592413820326	-0.00912170019000769	-0.0201606266200542
147	107.282135009766	-13.5113220214844	-6.36978054046631	0.00516396993771195	-0.0159398596733809	-0.00457625929266214	-0.0146411629393697
148	108.580833435059	-13.1866474151611	-6.49965000152588	0.000618529506027699	-0.00360223650932312	-0.00522560812532902	-0.0208099745213985
149	108.580833435059	-13.5113220214844	-5.85030126571655	-0.0110697457566857	0.0022419011220336	-0.0100957229733467	-0.00944637414067984
150	108.580833435059	-13.1866474151611	-6.36978054046631	-0.0211346503347158	0.00418994715437293	-0.0156151866540313	-0.00847235135734081
151	108.580833435059	-13.8359956741333	-5.9152364730835	-0.0104203969240189	-0.00457625929266214	-0.00327756232582033	0.00516396993771195
152	109.230178833008	-13.8359956741333	-5.78536653518677	-0.023407369852066	0.00256657530553639	-0.00100484199356288	-0.00327756232582033
153	107.282135009766	-13.1866474151611	-6.17497587203979	-0.0107450718060136	0.00483929552137852	0.00289124972186983	0.00613799272105098
154	106.632781982422	-12.5372982025146	-5.9152364730835	-0.0221086721867323	0.00159255252219737	-0.00652430532500148	-0.00197886489331722
155	107.931480407715	-14.1606702804565	-5.59056186676025	-0.0162645354866982	0.000293855206109583	0.00743668992072344	0.0116574559360743
156	107.931480407715	-12.8619728088379	-5.78536653518677	-0.00230353930965066	-0.00490093370899558	-0.00684897974133492	-0.00100484199356288
157	106.632781982422	-13.5113220214844	-5.52562713623047	-0.00749832857400179	-0.000355493422830477	-0.00522560812532902	0.00159255252219737
158	109.879524230957	-14.4853448867798	-5.26588773727417	-0.00619963090866804	-0.00100484199356288	-0.00814767740666866	0.0022419011220336
159	108.580833435059	-14.4853448867798	-5.52562713623047	-0.00619963090866804	0.0022419011220336	-0.00425158534198999	-0.00652430532500148
160	109.230178833008	-15.134693145752	-5.52562713623047	-0.00490093370899558	0.000293855206109583	-0.00197886489331722	-0.00749832857400179
161	107.282135009766	-13.8359956741333	-5.59056186676025	0.00159255252219737	-0.00132951640989631	-0.00749832857400179	-0.0149658378213644
162	106.632781982422	-13.1866474151611	-5.78536653518677	0.00191722682211548	-0.00132951640989631	0.00256657530553639	-0.00197886489331722
163	107.282135009766	-12.8619728088379	-5.85030126571655	0.0165275707840919	-0.00977104809135199	0.0103587592020631	-0.0136671401560307
164	107.282135009766	-12.5372982025146	-5.46069240570068	0.0126314787194133	-0.0247060675173998	0.0295145437121391	-0.0354203209280968
165	109.230178833008	-14.1606702804565	-5.33082246780396	0.011982130818069	-0.023407369852066	0.01847561635077	-0.0318489037454128
166	107.931480407715	-13.1866474151611	-5.78536653518677	0.012956153601408	-0.0126931173726916	0.0100340843200684	-0.0211346503347158
167	109.230178833008	-13.8359956741333	-5.6554970741272	0.00289124972186983	-0.017887907102704	0.0106834331527352	-0.0107450718060136
168	107.931480407715	-12.8619728088379	-5.85030126571655	-0.00392691092565656	-0.00100484199356288	-3.08191010844894e-05	-0.000355493422830477
169	106.632781982422	-12.5372982025146	-5.85030126571655	0.00483929552137852	0.000943203864153475	-0.00100484199356288	-0.00684897974133492
170	105.334083557129	-12.5372982025146	-5.72043180465698	-0.00847235135734081	-0.00360223650932312	-0.00490093370899558	0.000943203864153475
171	104.68473815918	-12.8619728088379	-5.98017120361328	-0.0172385573387146	0.00321592413820326	0.00678734155371785	-3.08191010844894e-05
172	105.983436584473	-13.1866474151611	-5.78536653518677	-0.00879702530801296	0.00451462110504508	-0.00230353930965066	0.00191722682211548
173	107.282135009766	-13.5113220214844	-5.72043180465698	-0.00652430532500148	0.0142548503354192	-0.0204853005707264	0.0142548503354192
174	105.983436584473	-12.2126245498657	-6.36978054046631	-0.0195112787187099	0.0262678004801273	-0.0237320438027382	0.0116574559360743
175	109.230178833008	-14.1606702804565	-5.52562713623047	-0.0110697457566857	0.0295145437121391	-0.0305502042174339	0.0272418223321438
176	109.230178833008	-13.8359956741333	-5.85030126571655	-0.00100484199356288	0.0178262684494257	-0.0172385573387146	0.0142548503354192
177	108.580833435059	-13.1866474151611	-5.9152364730835	-0.00749832857400179	0.0223717093467712	0.000943203864153475	0.0197743140161037
178	107.931480407715	-12.2126245498657	-6.56458520889282	0.0022419011220336	0.00808603875339031	-0.00749832857400179	0.00483929552137852
179	107.282135009766	-12.5372982025146	-5.98017120361328	-0.0143164889886975	0.0103587592020631	-0.00197886489331722	0.00516396993771195
180	107.282135009766	-12.5372982025146	-5.85030126571655	0.012956153601408	0.00970941036939621	-0.00879702530801296	0.0106834331527352
181	109.230178833008	-13.1866474151611	-5.78536653518677	-0.00814767740666866	0.0126314787194133	-0.00555028254166245	0.00581331877037883
182	110.528877258301	-13.8359956741333	-5.72043180465698	-0.00360223650932312	0.00906006153672934	-0.00652430532500148	0.011982130818069
183	108.580833435059	-13.1866474151611	-5.52562713623047	0.0158782228827477	-3.08191010844894e-05	0.00776136433705688	0.000943203864153475
184	109.879524230957	-13.8359956741333	-6.36978054046631	0.0207483377307653	-0.0182125810533762	0.0175015944987535	-0.0107450718060136
185	106.632781982422	-11.8879499435425	-6.82432460784912	0.0158782228827477	-0.0224333461374044	0.01847561635077	-0.0136671401560307
186	109.879524230957	-14.1606702804565	-6.23991060256958	0.0223717093467712	-0.0113944197073579	0.0022419011220336	-0.00132951640989631
187	107.931480407715	-12.5372982025146	-6.43471527099609	0.0126314787194133	-0.0224333461374044	0.00743668992072344	-0.00165419070981443
188	107.931480407715	-13.5113220214844	-5.52562713623047	0.0152288740500808	0.00613799272105098	-0.00132951640989631	0.00613799272105098
189	108.580833435059	-13.1866474151611	-5.33082246780396	0.00321592413820326	-0.000355493422830477	-3.08191010844894e-05	0.00483929552137852
190	109.230178833008	-13.1866474151611	-5.46069240570068	0.00548864435404539	0.00126787810586393	0.00126787810586393	0.00548864435404539
191	109.879524230957	-13.1866474151611	-6.11004114151001	0.00548864435404539	0.00354059832170606	-0.00522560812532902	0.0149041991680861
192	109.230178833008	-14.1606702804565	-5.98017120361328	-0.00165419070981443	-0.00619963090866804	0.00451462110504508	0.0200989879667759
193	108.580833435059	-13.5113220214844	-5.59056186676025	-0.00684897974133492	0.00743668992072344	-0.00977104809135199	0.01100810803473
194	107.931480407715	-14.1606702804565	-5.72043180465698	-0.0139918150380254	0.0262678004801273	-0.0191866029053926	0.0317872650921345
195	111.17822265625	-15.134693145752	-5.26588773727417	-0.0146411629393697	0.01100810803473	-0.021459324285388	0.0298392176628113
196	108.580833435059	-13.5113220214844	-5.6554970741272	-0.00847235135734081	0.0152288740500808	-0.0208099745213985	0.0239950809627771
197	107.931480407715	-13.5113220214844	-5.78536653518677	-0.00814767740666866	0.00711201597005129	-0.0185372550040483	0.0194496400654316
198	107.931480407715	-12.5372982025146	-5.98017120361328	-3.08191010844894e-05	-3.08191010844894e-05	0.00321592413820326	0.0282158460468054
199	107.931480407715	-12.5372982025146	-5.72043180465698	-0.00944637414067984	0.0100340843200684	0.00159255252219737	0.00743668992072344
200	108.580833435059	-12.5372982025146	-5.78536653518677	0.0171769186854362	0.000618529506027699	0.000293855206109583	-0.00717365415766835
201	109.879524230957	-14.1606702804565	-5.26588773727417	-0.00165419070981443	0.00548864435404539	-0.00457625929266214	0.00743668992072344
202	107.931480407715	-12.2126245498657	-5.78536653518677	0.00841071270406246	-0.00165419070981443	-0.00652430532500148	0.00581331877037883
203	105.983436584473	-12.8619728088379	-5.78536653518677	0.0178262684494257	-0.00490093370899558	0.00970941036939621	0.000943203864153475
204	107.282135009766	-12.5372982025146	-5.98017120361328	0.00808603875339031	-0.0165892094373703	0.0252937767654657	-0.0175632312893867
205	107.282135009766	-13.8359956741333	-5.59056186676025	0.00451462110504508	-0.0253554154187441	0.0236704051494598	-0.0188619289547205
206	104.68473815918	-12.8619728088379	-6.17497587203979	-0.0123684434220195	-0.0182125810533762	0.00418994715437293	-0.0113944197073579
207	106.632781982422	-13.1866474151611	-5.85030126571655	-0.000355493422830477	-0.0123684434220195	0.00743668992072344	-0.00490093370899558
208	109.230178833008	-13.5113220214844	-5.46069240570068	-0.00652430532500148	0.00418994715437293	-0.00230353930965066	-0.000355493422830477
209	107.931480407715	-13.5113220214844	-5.98017120361328	0.0100340843200684	0.00321592413820326	-0.00327756232582033	-0.00100484199356288
210	109.879524230957	-12.8619728088379	-5.85030126571655	0.00548864435404539	0.00321592413820326	0.00418994715437293	0.00548864435404539
211	109.879524230957	-13.1866474151611	-5.78536653518677	-0.00717365415766835	0.00321592413820326	-0.00652430532500148	-0.00555028254166245
212	109.230178833008	-14.1606702804565	-5.52562713623047	0.0191249661147594	0.000293855206109583	-0.0104203969240189	0.000618529506027699
213	108.580833435059	-13.5113220214844	-5.33082246780396	0.000943203864153475	0.00678734155371785	-0.00587495695799589	0.000618529506027699
214	109.230178833008	-13.8359956741333	-5.9152364730835	-0.0123684434220195	0.0246444288641214	-0.0221086721867323	0.00776136433705688
215	106.632781982422	-12.2126245498657	-6.56458520889282	-0.00814767740666866	0.0233457311987877	-0.0136671401560307	0.020423661917448
216	109.230178833008	-13.8359956741333	-5.6554970741272	0.00256657530553639	0.0236704051494598	-0.017887907102704	0.0197743140161037
217	108.580833435059	-13.5113220214844	-5.9152364730835	0.00159255252219737	0.00711201597005129	-0.00717365415766835	0.0165275707840919
218	109.879524230957	-13.8359956741333	-5.85030126571655	0.000293855206109583	0.00418994715437293	-3.08191010844894e-05	-0.00425158534198999
219	109.230178833008	-13.8359956741333	-5.6554970741272	0.00126787810586393	0.00711201597005129	0.00354059832170606	0.00126787810586393
220	108.580833435059	-13.8359956741333	-5.33082246780396	0.0022419011220336	0.00873538758605719	0.00743668992072344	-0.00230353930965066
221	110.528877258301	-14.4853448867798	-5.72043180465698	0.00873538758605719	0.00646266713738441	-0.00619963090866804	-0.00132951640989631
222	110.528877258301	-13.8359956741333	-6.23991060256958	0.0210730116814375	0.00613799272105098	0.00354059832170606	-0.0026282137259841
223	110.528877258301	-14.1606702804565	-5.6554970741272	0.0103587592020631	-0.000355493422830477	0.0103587592020631	-0.00782300252467394
224	107.931480407715	-12.8619728088379	-5.85030126571655	0.0103587592020631	-0.0273034609854221	0.0213976856321096	-0.0256800893694162
225	109.879524230957	-14.4853448867798	-5.59056186676025	0.0132808275520802	-0.0217839982360601	0.0158782228827477	-0.0308748781681061
226	107.282135009766	-13.1866474151611	-5.9152364730835	0.00873538758605719	-0.00879702530801296	0.0113327819854021	-0.0230826959013939
227	109.230178833008	-14.8100185394287	-6.11004114151001	0.00970941036939621	-0.0136671401560307	0.00678734155371785	-0.0130177913233638
228	109.879524230957	-14.4853448867798	-5.78536653518677	0.0100340843200684	-0.00327756232582033	0.00191722682211548	-0.0149658378213644
229	109.230178833008	-14.4853448867798	-5.72043180465698	-0.00425158534198999	-0.00684897974133492	-0.00490093370899558	-0.0107450718060136
230	108.580833435059	-14.8100185394287	-5.72043180465698	-0.00360223650932312	-0.00490093370899558	0.00289124972186983	-0.00684897974133492
231	109.879524230957	-15.4593677520752	-5.9152364730835	0.00159255252219737	-0.00619963090866804	-0.00522560812532902	-0.00555028254166245
232	109.879524230957	-15.4593677520752	-5.72043180465698	0.00548864435404539	-0.00490093370899558	-0.00814767740666866	-0.00165419070981443
233	108.580833435059	-15.134693145752	-5.33082246780396	-0.00522560812532902	0.00516396993771195	-0.00587495695799589	-0.00132951640989631
234	107.282135009766	-13.1866474151611	-5.98017120361328	-0.0130177913233638	0.0321119390428066	-0.0159398596733809	0.0239950809627771
235	108.580833435059	-14.1606702804565	-5.85030126571655	-0.0143164889886975	0.0262678004801273	-0.0208099745213985	0.00808603875339031
236	108.580833435059	-13.1866474151611	-5.72043180465698	-0.0026282137259841	0.0239950809627771	-0.0191866029053926	0.0239950809627771
237	108.580833435059	-14.1606702804565	-6.04510593414307	0.000943203864153475	0.0149041991680861	-0.0191866029053926	0.00483929552137852
238	109.230178833008	-14.1606702804565	-5.33082246780396	-0.0256800893694162	0.00808603875339031	-0.0026282137259841	0.00613799272105098
239	107.931480407715	-13.5113220214844	-5.9152364730835	0.00613799272105098	0.00808603875339031	-0.00652430532500148	-0.00587495695799589
240	107.282135009766	-14.1606702804565	-5.72043180465698	0.000618529506027699	0.0106834331527352	0.000618529506027699	-3.08191010844894e-05
241	106.632781982422	-13.8359956741333	-5.72043180465698	-3.08191010844894e-05	0.00808603875339031	-0.0026282137259841	0.00289124972186983
242	105.334083557129	-13.8359956741333	-5.72043180465698	-0.00100484199356288	0.000293855206109583	-0.00684897974133492	-0.00197886489331722
243	106.632781982422	-14.1606702804565	-5.46069240570068	0.0106834331527352	0.000618529506027699	0.0116574559360743	-0.0026282137259841
244	107.931480407715	-14.8100185394287	-5.33082246780396	0.00938473641872406	-0.0133424662053585	0.0152288740500808	-0.017887907102704
245	106.632781982422	-13.1866474151611	-5.72043180465698	0.00906006153672934	-0.0117190945893526	0.0181509424000978	-0.0237320438027382
246	107.931480407715	-14.4853448867798	-5.52562713623047	0.00970941036939621	-0.00944637414067984	0.0149041991680861	-0.00814767740666866
247	109.879524230957	-14.4853448867798	-5.72043180465698	0.0113327819854021	-0.00490093370899558	-0.00295288790948689	0.00289124972186983
248	107.931480407715	-13.5113220214844	-5.85030126571655	0.00678734155371785	-0.00132951640989631	0.00289124972186983	0.013930176384747
249	109.879524230957	-13.5113220214844	-5.9152364730835	0.0116574559360743	-0.00100484199356288	-0.00327756232582033	0.00418994715437293
250	107.931480407715	-12.8619728088379	-5.6554970741272	-0.00230353930965066	0.00516396993771195	-0.00619963090866804	0.00483929552137852
251	108.580833435059	-13.1866474151611	-6.04510593414307	0.0136055024340749	0.000618529506027699	-0.00684897974133492	0.00418994715437293
252	109.230178833008	-13.8359956741333	-5.78536653518677	-0.0198359526693821	0.00646266713738441	-0.0104203969240189	0.00938473641872406
253	110.528877258301	-14.8100185394287	-5.78536653518677	0.00646266713738441	0.00418994715437293	-0.0182125810533762	0.000293855206109583
254	108.580833435059	-14.1606702804565	-5.9152364730835	-0.0247060675173998	0.0295145437121391	-0.0295761823654175	0.01847561635077
255	107.931480407715	-13.8359956741333	-5.98017120361328	-0.0188619289547205	0.0308132413774729	-0.0263294391334057	0.012956153601408
256	107.931480407715	-13.5113220214844	-5.6554970741272	-0.00977104809135199	0.0226963832974434	-0.0195112787187099	0.0168522447347641
257	109.879524230957	-14.8100185394287	-5.72043180465698	-0.0152905117720366	0.00711201597005129	-0.00814767740666866	0.012956153601408
258	110.528877258301	-15.134693145752	-5.78536653518677	0.000293855206109583	0.00321592413820326	-3.08191010844894e-05	-0.00360223650932312
259	109.230178833008	-14.1606702804565	-5.72043180465698	-0.00749832857400179	0.00841071270406246	0.01100810803473	0.00418994715437293
260	109.879524230957	-14.8100185394287	-5.78536653518677	-0.00392691092565656	0.0022419011220336	0.00191722682211548	-0.00879702530801296
261	109.230178833008	-14.8100185394287	-5.52562713623047	-0.00295288790948689	0.00321592413820326	0.00548864435404539	-0.00165419070981443
262	110.528877258301	-14.8100185394287	-5.3957576751709	0.0022419011220336	-0.00457625929266214	-0.00425158534198999	-0.00652430532500148
263	109.879524230957	-15.134693145752	-5.3957576751709	0.0152288740500808	-0.0117190945893526	0.0126314787194133	-0.0026282137259841
264	111.17822265625	-16.1087169647217	-5.46069240570068	0.0188002903014421	-0.0318489037454128	0.0116574559360743	-0.0230826959013939
265	109.230178833008	-14.8100185394287	-5.9152364730835	0.00711201597005129	-0.0195112787187099	0.01847561635077	-0.0253554154187441
266	110.528877258301	-16.1087169647217	-5.6554970741272	0.01847561635077	-0.0279528107494116	0.0106834331527352	-0.017887907102704
267	107.931480407715	-14.8100185394287	-5.9152364730835	0.0103587592020631	-0.021459324285388	0.00418994715437293	-0.00814767740666866
268	107.282135009766	-14.4853448867798	-5.85030126571655	0.0136055024340749	-0.000680167751852423	-0.000355493422830477	-0.00100484199356288
269	105.983436584473	-14.1606702804565	-5.46069240570068	0.00516396993771195	0.00191722682211548	-0.00360223650932312	-0.0107450718060136
270	107.931480407715	-14.1606702804565	-5.52562713623047	-0.00717365415766835	-0.00490093370899558	-0.000355493422830477	-0.00457625929266214
271	107.282135009766	-13.8359956741333	-5.9152364730835	0.00743668992072344	-0.00360223650932312	0.000293855206109583	-0.00587495695799589
272	107.931480407715	-14.1606702804565	-6.30484533309937	0.0191249661147594	0.00191722682211548	-0.00555028254166245	0.000618529506027699
273	109.230178833008	-14.4853448867798	-6.30484533309937	-0.000355493422830477	0.00646266713738441	-0.0120437685400248	-0.00717365415766835
274	108.580833435059	-14.8100185394287	-5.52562713623047	-0.0126931173726916	0.0337353087961674	-0.0224333461374044	0.0158782228827477
275	105.334083557129	-13.8359956741333	-5.6554970741272	-0.00977104809135199	0.0252937767654657	-0.0211346503347158	0.00516396993771195
276	106.632781982422	-14.4853448867798	-5.20095300674438	-0.00457625929266214	0.0207483377307653	-0.0198359526693821	0.00743668992072344
277	107.931480407715	-14.4853448867798	-5.52562713623047	-0.00912170019000769	0.0103587592020631	-0.00977104809135199	0.00776136433705688
278	105.334083557129	-13.5113220214844	-6.36978054046631	-0.0107450718060136	0.00516396993771195	0.00191722682211548	-0.00197886489331722
279	105.983436584473	-13.8359956741333	-6.30484533309937	-0.0169138833880424	0.00451462110504508	-0.00847235135734081	-0.00522560812532902
280	105.334083557129	-13.1866474151611	-5.78536653518677	-0.0133424662053585	0.00711201597005129	-0.00100484199356288	-0.00587495695799589
281	107.282135009766	-14.4853448867798	-6.04510593414307	0.00256657530553639	0.00483929552137852	-0.00814767740666866	-0.00782300252467394
282	107.931480407715	-14.4853448867798	-5.78536653518677	-0.00879702530801296	-3.08191010844894e-05	-0.000680167751852423	-0.00522560812532902
283	109.879524230957	-13.5113220214844	-6.11004114151001	0.00906006153672934	-0.00749832857400179	0.00776136433705688	-0.00425158534198999
284	109.230178833008	-14.8100185394287	-5.78536653518677	0.0207483377307653	-0.0139918150380254	0.0265924744307995	-0.0188619289547205
285	107.282135009766	-13.5113220214844	-5.72043180465698	0.00743668992072344	-0.0211346503347158	0.0223717093467712	-0.0243813935667276
286	109.879524230957	-14.8100185394287	-5.59056186676025	0.00873538758605719	-0.0149658378213644	0.0149041991680861	-0.0133424662053585
287	107.931480407715	-13.8359956741333	-6.36978054046631	0.00938473641872406	-0.0195112787187099	-3.08191010844894e-05	-0.000355493422830477
288	108.580833435059	-13.5113220214844	-6.17497587203979	0.0136055024340749	-0.00522560812532902	-0.00230353930965066	-0.00100484199356288
289	107.931480407715	-14.8100185394287	-5.46069240570068	0.00873538758605719	0.00159255252219737	0.000293855206109583	-0.00165419070981443
290	108.580833435059	-14.1606702804565	-5.85030126571655	0.00873538758605719	-3.08191010844894e-05	-0.0139918150380254	-0.000680167751852423
291	105.983436584473	-13.5113220214844	-6.11004114151001	0.00516396993771195	-0.000680167751852423	-0.0126931173726916	0.0149041991680861
292	107.282135009766	-13.8359956741333	-6.04510593414307	0.0149041991680861	-0.00165419070981443	-0.0162645354866982	0.0100340843200684
293	107.931480407715	-13.1866474151611	-6.30484533309937	-0.000355493422830477	0.00678734155371785	-0.0146411629393697	0.01847561635077
294	110.528877258301	-14.4853448867798	-6.04510593414307	-0.00847235135734081	0.0324366129934788	-0.0256800893694162	0.0230210572481155
295	107.282135009766	-13.1866474151611	-6.11004114151001	-0.00847235135734081	0.0197743140161037	-0.0198359526693821	0.0246444288641214
296	109.230178833008	-14.8100185394287	-5.98017120361328	-0.00360223650932312	0.0230210572481155	-0.0188619289547205	0.0272418223321438
297	108.580833435059	-13.5113220214844	-6.43471527099609	0.0217223595827818	0.0197743140161037	-0.0185372550040483	0.012956153601408
298	106.632781982422	-13.8359956741333	-5.78536653518677	0.00776136433705688	0.00613799272105098	0.00289124972186983	0.0106834331527352
299	107.931480407715	-14.1606702804565	-5.85030126571655	-0.00392691092565656	0.0113327819854021	0.00289124972186983	-0.00230353930965066
300	107.282135009766	-14.1606702804565	-5.6554970741272	0.00451462110504508	0.00516396993771195	-0.00392691092565656	0.00354059832170606
301	109.879524230957	-15.134693145752	-5.52562713623047	0.0168522447347641	-0.00522560812532902	-0.00522560812532902	-3.08191010844894e-05
302	109.230178833008	-15.7840414047241	-6.23991060256958	0.000618529506027699	-0.00197886489331722	-0.00684897974133492	0.0022419011220336
303	108.580833435059	-14.8100185394287	-5.85030126571655	0.0162028968334198	-0.017887907102704	0.00548864435404539	-0.00490093370899558
304	107.931480407715	-14.4853448867798	-5.78536653518677	0.0272418223321438	-0.0282774847000837	0.0236704051494598	-0.0191866029053926
305	110.528877258301	-15.7840414047241	-5.52562713623047	0.0113327819854021	-0.0276281367987394	0.013930176384747	-0.0247060675173998
306	109.230178833008	-14.4853448867798	-5.78536653518677	0.0249691028147936	-0.0191866029053926	0.0152288740500808	-0.0201606266200542
307	107.931480407715	-14.4853448867798	-5.78536653518677	0.00516396993771195	-0.00814767740666866	-0.00165419070981443	-0.00555028254166245
308	109.230178833008	-14.1606702804565	-5.9152364730835	0.00743668992072344	-0.0162645354866982	0.00159255252219737	-0.00619963090866804
309	109.879524230957	-15.134693145752	-6.11004114151001	0.01100810803473	0.000943203864153475	-3.08191010844894e-05	0.00678734155371785
310	109.879524230957	-14.1606702804565	-5.59056186676025	0.01100810803473	0.00613799272105098	-0.00295288790948689	0.000293855206109583
311	108.580833435059	-14.4853448867798	-5.52562713623047	0.00711201597005129	-0.00230353930965066	0.00581331877037883	0.00418994715437293
312	106.632781982422	-13.8359956741333	-5.72043180465698	-0.000355493422830477	-0.00230353930965066	-0.00912170019000769	0.00451462110504508
313	107.282135009766	-13.5113220214844	-5.6554970741272	-0.0120437685400248	0.00873538758605719	-0.00360223650932312	0.0181509424000978
314	108.580833435059	-14.4853448867798	-5.6554970741272	-0.0159398596733809	0.0220470335334539	-0.0172385573387146	0.0226963832974434
315	106.632781982422	-14.1606702804565	-5.72043180465698	-0.0224333461374044	0.0314625911414623	-0.0156151866540313	0.0337353087961674
316	107.282135009766	-14.8100185394287	-5.78536653518677	-0.0136671401560307	0.0116574559360743	-0.0146411629393697	0.0252937767654657
317	105.983436584473	-13.1866474151611	-6.36978054046631	-0.0165892094373703	0.00743668992072344	-0.0110697457566857	0.0226963832974434
318	106.632781982422	-13.8359956741333	-6.30484533309937	-0.0149658378213644	-0.00230353930965066	-0.00684897974133492	0.0155535480007529
319	106.632781982422	-13.1866474151611	-6.11004114151001	-0.00230353930965066	0.00613799272105098	0.00711201597005129	0.00516396993771195
320	107.931480407715	-13.8359956741333	-5.85030126571655	-0.00165419070981443	-0.00490093370899558	0.00126787810586393	0.00418994715437293
321	107.282135009766	-12.8619728088379	-5.85030126571655	0.00516396993771195	0.0022419011220336	0.00581331877037883	0.00191722682211548
322	108.580833435059	-14.8100185394287	-5.6554970741272	0.0149041991680861	-0.00555028254166245	-0.00587495695799589	0.0100340843200684
323	107.282135009766	-13.8359956741333	-5.9152364730835	-0.0126931173726916	-0.00749832857400179	0.01847561635077	-0.000680167751852423
324	107.931480407715	-13.8359956741333	-5.6554970741272	0.0213976856321096	-0.0162645354866982	0.0252937767654657	-0.0182125810533762
325	110.528877258301	-14.4853448867798	-5.72043180465698	0.00873538758605719	-0.017887907102704	0.0178262684494257	-0.021459324285388
326	107.931480407715	-13.5113220214844	-5.72043180465698	0.00808603875339031	-0.0230826959013939	0.0103587592020631	-0.0123684434220195
327	109.879524230957	-14.4853448867798	-5.85030126571655	0.0142548503354192	-0.0104203969240189	0.00906006153672934	-0.00522560812532902
328	109.879524230957	-14.4853448867798	-5.85030126571655	0.0152288740500808	-0.0247060675173998	0.000943203864153475	-0.00327756232582033
329	109.230178833008	-14.1606702804565	-5.9152364730835	-0.000680167751852423	-0.00392691092565656	0.000293855206109583	0.00613799272105098
330	108.580833435059	-13.1866474151611	-5.85030126571655	-0.0188619289547205	-0.00197886489331722	-0.00684897974133492	-0.00327756232582033
331	109.230178833008	-14.4853448867798	-6.23991060256958	0.00776136433705688	-0.00749832857400179	-0.0123684434220195	0.00321592413820326
332	109.230178833008	-14.4853448867798	-5.26588773727417	-0.00847235135734081	0.00548864435404539	-0.00684897974133492	0.00711201597005129
333	107.931480407715	-14.8100185394287	-5.52562713623047	-0.00619963090866804	0.00776136433705688	-0.0117190945893526	0.0171769186854362
334	109.879524230957	-14.8100185394287	-5.72043180465698	-0.0152905117720366	0.0181509424000978	-0.021459324285388	0.0145795252174139
335	107.931480407715	-14.8100185394287	-5.9152364730835	-0.0165892094373703	0.0200989879667759	-0.0208099745213985	0.020423661917448
336	109.230178833008	-15.7840414047241	-5.72043180465698	-0.00587495695799589	0.00646266713738441	-0.0198359526693821	0.00354059832170606
337	109.879524230957	-15.134693145752	-5.52562713623047	-0.00652430532500148	0.00646266713738441	-0.00717365415766835	0.00191722682211548
338	109.230178833008	-15.4593677520752	-5.46069240570068	-0.00555028254166245	-0.00717365415766835	0.00321592413820326	0.0113327819854021
339	109.879524230957	-15.4593677520752	-5.52562713623047	0.00386527273803949	0.00646266713738441	0.000618529506027699	-0.00652430532500148
340	109.879524230957	-14.4853448867798	-5.3957576751709	-0.00295288790948689	0.000618529506027699	-0.00100484199356288	-0.00912170019000769
341	107.931480407715	-14.4853448867798	-5.46069240570068	0.00191722682211548	0.000618529506027699	0.00776136433705688	-0.00360223650932312
342	109.230178833008	-14.4853448867798	-5.46069240570068	-0.00490093370899558	-0.00165419070981443	-0.00684897974133492	0.000618529506027699
343	108.580833435059	-14.4853448867798	-6.17497587203979	0.00613799272105098	-0.0107450718060136	0.0210730116814375	-0.0120437685400248
344	107.282135009766	-13.5113220214844	-5.33082246780396	0.0217223595827818	-0.0172385573387146	0.0175015944987535	-0.0250307414680719
345	107.282135009766	-13.8359956741333	-5.6554970741272	0.00646266713738441	-0.017887907102704	0.0200989879667759	-0.0324982516467571
346	104.68473815918	-13.5113220214844	-5.72043180465698	0.00321592413820326	-0.0188619289547205	0.01100810803473	-0.021459324285388
347	106.632781982422	-14.4853448867798	-5.59056186676025	0.013930176384747	-0.0182125810533762	0.00126787810586393	-0.0117190945893526
348	105.983436584473	-14.4853448867798	-5.85030126571655	-0.00425158534198999	0.00581331877037883	-0.00197886489331722	-0.00230353930965066
349	105.983436584473	-12.8619728088379	-5.78536653518677	-0.00555028254166245	-0.00360223650932312	0.00970941036939621	-0.00814767740666866
350	105.983436584473	-13.5113220214844	-5.98017120361328	-0.00912170019000769	0.00354059832170606	-0.00782300252467394	0.00256657530553639
351	107.282135009766	-13.1866474151611	-6.23991060256958	-0.00522560812532902	-0.00360223650932312	-0.00230353930965066	0.00159255252219737
352	108.580833435059	-14.4853448867798	-5.78536653518677	0.0304885655641556	0.00516396993771195	-0.00490093370899558	0.0100340843200684
353	109.879524230957	-14.4853448867798	-5.78536653518677	-0.0126931173726916	0.0162028968334198	-0.0188619289547205	0.00159255252219737
354	107.931480407715	-13.1866474151611	-5.85030126571655	-0.00360223650932312	0.0252937767654657	-0.0188619289547205	0.0191249661147594
355	111.17822265625	-15.134693145752	-5.59056186676025	-3.08191010844894e-05	0.0213976856321096	-0.023407369852066	0.0207483377307653
356	107.282135009766	-12.5372982025146	-5.6554970741272	-0.00717365415766835	0.0142548503354192	-0.0240567177534103	0.0113327819854021
357	107.931480407715	-13.1866474151611	-5.78536653518677	-0.00360223650932312	0.00970941036939621	-0.0107450718060136	0.01100810803473
358	107.282135009766	-13.1866474151611	-5.9152364730835	-0.00100484199356288	0.00808603875339031	-0.0120437685400248	0.00126787810586393
359	107.931480407715	-13.8359956741333	-5.78536653518677	-0.00165419070981443	0.00516396993771195	-0.00327756232582033	-0.0026282137259841
360	107.931480407715	-12.5372982025146	-6.11004114151001	0.000618529506027699	0.01100810803473	0.00256657530553639	-0.0133424662053585
361	107.931480407715	-13.1866474151611	-6.36978054046631	-0.00717365415766835	0.00418994715437293	-0.00457625929266214	-3.08191010844894e-05
362	109.230178833008	-14.1606702804565	-6.43471527099609	0.0113327819854021	0.00581331877037883	-0.00490093370899558	-0.0107450718060136
363	109.230178833008	-14.1606702804565	-5.26588773727417	0.0178262684494257	-0.0169138833880424	0.0149041991680861	-0.0113944197073579
364	110.528877258301	-14.1606702804565	-6.11004114151001	0.0168522447347641	-0.0169138833880424	0.0165275707840919	-0.0159398596733809
365	107.931480407715	-13.5113220214844	-6.43471527099609	0.00906006153672934	-0.0198359526693821	0.0162028968334198	-0.0230826959013939
366	110.528877258301	-14.4853448867798	-6.11004114151001	0.00548864435404539	-0.0195112787187099	0.0213976856321096	-0.0159398596733809
367	107.282135009766	-12.8619728088379	-5.78536653518677	0.01100810803473	-0.00879702530801296	0.00743668992072344	-0.00522560812532902
368	107.931480407715	-13.5113220214844	-5.59056186676025	0.00548864435404539	-0.00327756232582033	-0.00360223650932312	-0.00814767740666866
369	109.230178833008	-14.4853448867798	-5.33082246780396	0.00613799272105098	-0.00100484199356288	0.00808603875339031	-0.00879702530801296
370	110.528877258301	-15.134693145752	-6.17497587203979	0.000293855206109583	0.00451462110504508	0.00126787810586393	-0.000680167751852423
371	109.230178833008	-15.134693145752	-5.59056186676025	0.012956153601408	-0.00652430532500148	-0.00197886489331722	-0.00100484199356288
372	107.282135009766	-15.4593677520752	-5.59056186676025	-0.00717365415766835	-0.00360223650932312	-0.00490093370899558	0.0132808275520802
373	107.931480407715	-13.8359956741333	-6.23991060256958	0.000293855206109583	0.00386527273803949	-0.0143164889886975	0.0100340843200684
374	107.931480407715	-14.1606702804565	-6.17497587203979	-0.00457625929266214	0.0226963832974434	-0.0247060675173998	0.0288651939481497
375	109.230178833008	-14.8100185394287	-5.33082246780396	-0.0169138833880424	0.0213976856321096	-0.0159398596733809	0.0200989879667759
376	106.632781982422	-13.5113220214844	-5.72043180465698	-0.00555028254166245	0.0181509424000978	-0.0217839982360601	0.0252937767654657
377	106.632781982422	-13.1866474151611	-6.56458520889282	0.000293855206109583	0.0162028968334198	-0.00847235135734081	0.0178262684494257
378	107.282135009766	-13.1866474151611	-6.43471527099609	-0.00327756232582033	0.01100810803473	-0.0026282137259841	0.0113327819854021
379	106.632781982422	-13.1866474151611	-5.72043180465698	-0.0133424662053585	0.00548864435404539	-0.00619963090866804	0.011982130818069
380	106.632781982422	-12.8619728088379	-5.78536653518677	-0.00912170019000769	0.0171769186854362	-3.08191010844894e-05	0.0022419011220336
381	107.931480407715	-13.8359956741333	-5.46069240570068	0.000618529506027699	0.0123068047687411	0.00289124972186983	0.00808603875339031
382	105.334083557129	-11.8879499435425	-6.30484533309937	0.00548864435404539	0.00548864435404539	-0.0133424662053585	-0.00100484199356288
383	105.334083557129	-13.1866474151611	-6.43471527099609	0.00321592413820326	-0.0026282137259841	0.00126787810586393	0.0022419011220336
384	106.632781982422	-13.5113220214844	-5.85030126571655	0.01100810803473	-0.0185372550040483	0.0249691028147936	-0.0237320438027382
385	106.632781982422	-13.8359956741333	-5.52562713623047	0.00386527273803949	-0.0208099745213985	0.0142548503354192	-0.0172385573387146
386	105.983436584473	-12.8619728088379	-5.78536653518677	0.00776136433705688	-0.00782300252467394	0.00873538758605719	-0.0123684434220195
387	107.282135009766	-13.5113220214844	-5.72043180465698	0.00841071270406246	-0.0117190945893526	0.000618529506027699	-0.00392691092565656
388	109.230178833008	-14.1606702804565	-5.98017120361328	0.0116574559360743	0.00354059832170606	0.00451462110504508	0.00191722682211548
389	109.879524230957	-12.8619728088379	-6.56458520889282	0.00678734155371785	-0.00132951640989631	0.0100340843200684	0.000943203864153475
390	108.580833435059	-13.1866474151611	-5.9152364730835	0.00354059832170606	0.00581331877037883	-0.00555028254166245	0.00548864435404539
391	107.282135009766	-13.1866474151611	-5.85030126571655	-0.0110697457566857	0.00289124972186983	-0.00392691092565656	0.0103587592020631
392	110.528877258301	-14.1606702804565	-5.59056186676025	-0.00100484199356288	0.000943203864153475	-0.00425158534198999	-0.00392691092565656
393	108.580833435059	-13.8359956741333	-5.52562713623047	-0.00295288790948689	0.00678734155371785	-0.0113944197073579	0.00418994715437293
394	109.230178833008	-14.1606702804565	-5.59056186676025	-0.0107450718060136	0.025618452578783	-0.0156151866540313	0.0171769186854362
395	107.282135009766	-13.1866474151611	-6.56458520889282	-0.0143164889886975	0.0301638916134834	-0.0227580219507217	0.0168522447347641
396	107.931480407715	-13.8359956741333	-5.85030126571655	-0.0130177913233638	0.0220470335334539	-0.0237320438027382	0.01847561635077
397	109.230178833008	-14.1606702804565	-5.85030126571655	0.00743668992072344	0.00906006153672934	-0.0110697457566857	0.00548864435404539
398	108.580833435059	-14.4853448867798	-5.46069240570068	-0.00912170019000769	0.000618529506027699	-0.00230353930965066	0.000618529506027699
399	108.580833435059	-14.1606702804565	-5.33082246780396	-0.000680167751852423	0.000943203864153475	0.00711201597005129	-0.00944637414067984
400	107.282135009766	-13.8359956741333	-5.26588773727417	-0.00490093370899558	0.00613799272105098	0.00581331877037883	0.00321592413820326
401	107.282135009766	-13.5113220214844	-5.98017120361328	0.00873538758605719	-0.00100484199356288	-0.00327756232582033	-0.00717365415766835
402	107.282135009766	-14.1606702804565	-5.6554970741272	0.0126314787194133	-0.000680167751852423	0.00548864435404539	0.00126787810586393
403	109.879524230957	-13.8359956741333	-5.6554970741272	0.0188002903014421	-0.00327756232582033	0.0136055024340749	-0.00814767740666866
404	107.282135009766	-13.1866474151611	-5.85030126571655	0.0175015944987535	-0.0175632312893867	0.0262678004801273	-0.0253554154187441
405	109.879524230957	-14.8100185394287	-5.3957576751709	0.012956153601408	-0.0295761823654175	0.011982130818069	-0.0201606266200542
406	107.931480407715	-13.8359956741333	-5.72043180465698	0.0168522447347641	-0.0237320438027382	0.0230210572481155	-0.028926832601428
407	107.931480407715	-15.134693145752	-5.78536653518677	0.0194496400654316	-0.0110697457566857	0.00289124972186983	-0.0110697457566857
408	108.580833435059	-14.8100185394287	-5.72043180465698	0.011982130818069	-0.0172385573387146	0.000618529506027699	-0.00944637414067984
409	109.230178833008	-15.134693145752	-5.52562713623047	-3.08191010844894e-05	-0.0126931173726916	0.00256657530553639	-0.00197886489331722
410	109.230178833008	-13.8359956741333	-5.59056186676025	0.00548864435404539	-0.00652430532500148	0.00126787810586393	-0.0136671401560307
411	109.879524230957	-14.4853448867798	-5.78536653518677	0.00451462110504508	-0.00132951640989631	-0.00619963090866804	-0.00457625929266214
412	106.632781982422	-14.1606702804565	-5.72043180465698	0.0207483377307653	0.000618529506027699	-0.00197886489331722	-0.00782300252467394
413	108.580833435059	-13.8359956741333	-6.11004114151001	-0.0149658378213644	0.00906006153672934	-0.0152905117720366	0.000293855206109583
414	107.282135009766	-12.5372982025146	-6.43471527099609	-0.0130177913233638	0.01847561635077	-0.0159398596733809	0.0142548503354192
415	107.282135009766	-13.8359956741333	-5.78536653518677	-0.0195112787187099	0.0275664981454611	-0.0276281367987394	0.011982130818069
416	106.632781982422	-13.5113220214844	-5.78536653518677	-0.00977104809135199	0.0155535480007529	-0.0208099745213985	0.00548864435404539
417	106.632781982422	-14.4853448867798	-5.85030126571655	-0.00912170019000769	0.0145795252174139	-0.0146411629393697	0.00646266713738441
418	107.282135009766	-14.1606702804565	-5.72043180465698	-0.0208099745213985	0.00126787810586393	-0.00652430532500148	-0.00327756232582033
419	106.632781982422	-13.5113220214844	-5.52562713623047	-0.00295288790948689	0.00808603875339031	0.000293855206109583	-0.00360223650932312
420	108.580833435059	-14.4853448867798	-5.59056186676025	-0.00327756232582033	0.00646266713738441	-0.00717365415766835	-0.00912170019000769
421	109.230178833008	-13.8359956741333	-5.52562713623047	-0.00230353930965066	0.00289124972186983	-0.00165419070981443	-0.00587495695799589
422	107.931480407715	-13.5113220214844	-5.6554970741272	0.00516396993771195	0.0022419011220336	-0.00490093370899558	-0.00879702530801296
423	109.230178833008	-13.8359956741333	-5.98017120361328	0.00483929552137852	-0.0136671401560307	0.00613799272105098	-0.0110697457566857
424	109.230178833008	-13.8359956741333	-5.72043180465698	0.0132808275520802	-0.0211346503347158	0.0162028968334198	-0.0292515084147453
425	108.580833435059	-13.1866474151611	-5.9152364730835	0.0158782228827477	-0.0172385573387146	0.0188002903014421	-0.0240567177534103
426	107.282135009766	-13.5113220214844	-5.6554970741272	0.00289124972186983	-0.0240567177534103	0.00483929552137852	-0.017887907102704
427	109.879524230957	-14.1606702804565	-5.78536653518677	0.00516396993771195	-0.0113944197073579	-0.00132951640989631	-0.0113944197073579
428	109.230178833008	-13.1866474151611	-6.04510593414307	0.0126314787194133	-0.00100484199356288	-0.00327756232582033	-0.00522560812532902
429	109.230178833008	-13.5113220214844	-6.11004114151001	-0.0133424662053585	0.0022419011220336	-0.00230353930965066	-0.0113944197073579
430	107.931480407715	-12.8619728088379	-5.9152364730835	0.0132808275520802	0.00841071270406246	-0.00457625929266214	-0.00555028254166245
431	110.528877258301	-14.1606702804565	-5.85030126571655	-0.0026282137259841	0.00418994715437293	-0.0139918150380254	-0.00749832857400179
432	108.580833435059	-14.1606702804565	-5.9152364730835	-0.00522560812532902	0.00191722682211548	-0.0104203969240189	-0.00490093370899558
433	109.879524230957	-14.4853448867798	-5.78536653518677	-0.0113944197073579	0.0145795252174139	-0.0175632312893867	0.000943203864153475
434	108.580833435059	-13.8359956741333	-5.52562713623047	-0.0201606266200542	0.0236704051494598	-0.0175632312893867	0.00516396993771195
435	107.931480407715	-13.5113220214844	-5.72043180465698	-0.0136671401560307	0.0278911720961332	-0.0188619289547205	0.0217223595827818
436	107.931480407715	-14.1606702804565	-5.33082246780396	-0.00522560812532902	0.0191249661147594	-0.0224333461374044	0.0171769186854362
437	109.879524230957	-14.8100185394287	-5.78536653518677	-0.00327756232582033	0.0171769186854362	0.00126787810586393	0.0116574559360743
438	110.528877258301	-13.8359956741333	-6.36978054046631	-0.0110697457566857	0.00126787810586393	0.00289124972186983	0.000943203864153475
439	107.931480407715	-14.1606702804565	-6.36978054046631	0.0022419011220336	0.00516396993771195	0.000943203864153475	-0.00944637414067984
440	109.230178833008	-14.4853448867798	-6.36978054046631	0.00289124972186983	-0.00457625929266214	0.000293855206109583	-0.00425158534198999
441	109.230178833008	-15.7840414047241	-5.9152364730835	0.020423661917448	-0.00230353930965066	-0.00392691092565656	-0.00327756232582033
442	110.528877258301	-15.4593677520752	-5.85030126571655	0.0191249661147594	-0.0117190945893526	-0.00295288790948689	-0.0026282137259841
443	109.879524230957	-15.7840414047241	-5.78536653518677	0.00841071270406246	-0.0227580219507217	0.00483929552137852	-0.00619963090866804
444	110.528877258301	-15.134693145752	-5.46069240570068	0.0175015944987535	-0.0263294391334057	0.0200989879667759	-0.0250307414680719
445	107.931480407715	-13.8359956741333	-5.9152364730835	0.011982130818069	-0.0204853005707264	0.0152288740500808	-0.0263294391334057
446	109.230178833008	-14.4853448867798	-5.52562713623047	0.00613799272105098	-0.023407369852066	0.00808603875339031	-0.0143164889886975
447	109.230178833008	-12.8619728088379	-5.72043180465698	0.0145795252174139	0.00354059832170606	0.00418994715437293	-0.00652430532500148
448	107.282135009766	-13.1866474151611	-5.52562713623047	0.00711201597005129	-0.00717365415766835	-0.00425158534198999	-0.00230353930965066
449	106.632781982422	-13.5113220214844	-5.3957576751709	0.00126787810586393	0.00256657530553639	0.00126787810586393	-0.00360223650932312
450	107.282135009766	-13.1866474151611	-5.6554970741272	0.00451462110504508	-3.08191010844894e-05	-0.00749832857400179	0.000943203864153475
451	105.983436584473	-13.1866474151611	-5.9152364730835	-0.00425158534198999	-0.00392691092565656	-0.00847235135734081	0.00938473641872406
452	106.632781982422	-14.4853448867798	-5.85030126571655	-0.0152905117720366	-0.00522560812532902	-0.0149658378213644	0.00581331877037883
453	107.282135009766	-13.8359956741333	-5.72043180465698	-0.0133424662053585	0.011982130818069	-0.0152905117720366	0.00483929552137852
454	106.632781982422	-14.1606702804565	-5.59056186676025	-0.0230826959013939	0.0220470335334539	-0.0217839982360601	0.00808603875339031
455	105.983436584473	-13.8359956741333	-5.3957576751709	-0.0188619289547205	0.0282158460468054	-0.0221086721867323	0.0259431265294552
456	108.580833435059	-14.1606702804565	-5.52562713623047	-0.0172385573387146	0.0171769186854362	-0.0117190945893526	0.0200989879667759
457	109.230178833008	-14.1606702804565	-5.98017120361328	-0.00717365415766835	0.0145795252174139	-0.00977104809135199	0.00970941036939621
458	107.282135009766	-13.1866474151611	-5.85030126571655	-0.000355493422830477	0.0106834331527352	-0.00100484199356288	0.00841071270406246
459	107.282135009766	-13.1866474151611	-5.85030126571655	-0.00555028254166245	0.0155535480007529	0.000943203864153475	0.00483929552137852
460	107.282135009766	-12.8619728088379	-5.78536653518677	-0.0026282137259841	0.00613799272105098	0.00321592413820326	0.00483929552137852
461	108.580833435059	-13.5113220214844	-5.6554970741272	0.00451462110504508	0.00678734155371785	-0.0026282137259841	0.00938473641872406
462	109.879524230957	-14.8100185394287	-5.52562713623047	0.0152288740500808	-0.00652430532500148	-0.00197886489331722	0.0022419011220336
463	108.580833435059	-13.5113220214844	-5.52562713623047	0.0123068047687411	-0.00457625929266214	0.00743668992072344	-0.00749832857400179
464	109.879524230957	-14.8100185394287	-5.98017120361328	0.00970941036939621	-0.0211346503347158	0.0116574559360743	-0.0198359526693821
465	107.282135009766	-13.5113220214844	-6.43471527099609	0.00808603875339031	-0.021459324285388	0.0168522447347641	-0.0224333461374044
466	110.528877258301	-14.4853448867798	-6.23991060256958	0.00906006153672934	-0.0136671401560307	0.00776136433705688	-0.0159398596733809
467	107.282135009766	-13.1866474151611	-6.30484533309937	0.01100810803473	-0.00230353930965066	0.0158782228827477	-0.00555028254166245
468	109.230178833008	-13.5113220214844	-5.78536653518677	0.0152288740500808	-0.00717365415766835	-0.00360223650932312	0.00386527273803949
469	107.282135009766	-13.1866474151611	-6.30484533309937	-0.0026282137259841	0.0022419011220336	0.00191722682211548	-0.00490093370899558
470	108.580833435059	-13.5113220214844	-6.17497587203979	0.00418994715437293	-0.00197886489331722	-0.00522560812532902	0.00386527273803949
471	107.282135009766	-12.8619728088379	-6.36978054046631	-0.00132951640989631	-0.00587495695799589	-0.0026282137259841	-0.0100957229733467
472	107.931480407715	-13.5113220214844	-6.17497587203979	-0.00457625929266214	-0.00425158534198999	-0.0117190945893526	0.00516396993771195
473	106.632781982422	-14.4853448867798	-5.6554970741272	-0.00652430532500148	0.0106834331527352	-0.0117190945893526	-0.00100484199356288
474	109.230178833008	-15.4593677520752	-5.46069240570068	-0.0136671401560307	0.0181509424000978	-0.0224333461374044	0.00906006153672934
475	107.282135009766	-15.134693145752	-5.59056186676025	-0.00522560812532902	0.0207483377307653	-0.0120437685400248	0.0152288740500808
476	109.230178833008	-15.7840414047241	-5.6554970741272	-0.00425158534198999	0.01100810803473	-0.0182125810533762	0.0243197549134493
477	107.931480407715	-14.1606702804565	-6.04510593414307	-0.00619963090866804	-3.08191010844894e-05	-0.00555028254166245	0.0103587592020631
478	107.931480407715	-14.4853448867798	-5.72043180465698	0.00613799272105098	0.00711201597005129	-0.00360223650932312	0.00321592413820326
479	108.580833435059	-13.8359956741333	-5.59056186676025	0.00126787810586393	0.00581331877037883	-0.00392691092565656	-0.00879702530801296
480	107.282135009766	-12.8619728088379	-5.52562713623047	-0.00327756232582033	-0.00165419070981443	-0.00652430532500148	-0.00555028254166245
481	109.230178833008	-13.5113220214844	-5.78536653518677	0.00386527273803949	0.00126787810586393	-0.0026282137259841	-0.00847235135734081
482	107.931480407715	-13.1866474151611	-5.9152364730835	0.00126787810586393	-0.00847235135734081	-0.00425158534198999	-0.00360223650932312
483	106.632781982422	-13.5113220214844	-5.98017120361328	0.00483929552137852	-0.00327756232582033	0.0145795252174139	-0.00619963090866804
484	105.983436584473	-12.5372982025146	-5.72043180465698	0.0113327819854021	-0.0227580219507217	0.0288651939481497	-0.0256800893694162
485	106.632781982422	-14.4853448867798	-5.85030126571655	0.00938473641872406	-0.017887907102704	0.0194496400654316	-0.0230826959013939
486	105.334083557129	-13.1866474151611	-5.98017120361328	0.000618529506027699	-0.00912170019000769	0.0113327819854021	-0.0240567177534103
487	104.03539276123	-13.5113220214844	-6.04510593414307	0.00808603875339031	-0.00132951640989631	0.0103587592020631	-0.00684897974133492
488	106.632781982422	-14.4853448867798	-6.17497587203979	-0.00230353930965066	-0.000680167751852423	-3.08191010844894e-05	-0.00749832857400179
489	107.931480407715	-14.1606702804565	-5.59056186676025	0.00906006153672934	0.00191722682211548	-0.0026282137259841	-0.00912170019000769
490	109.879524230957	-14.4853448867798	-5.46069240570068	0.00678734155371785	0.00289124972186983	0.00483929552137852	-0.00392691092565656
491	108.580833435059	-14.4853448867798	-5.3957576751709	0.00873538758605719	0.00386527273803949	-0.00879702530801296	-0.00100484199356288
492	109.230178833008	-13.1866474151611	-5.59056186676025	0.00841071270406246	0.00256657530553639	-0.00230353930965066	0.00386527273803949
493	107.282135009766	-13.1866474151611	-5.6554970741272	0.00321592413820326	0.0123068047687411	-0.00522560812532902	0.0103587592020631
494	108.580833435059	-13.1866474151611	-5.9152364730835	-0.0165892094373703	0.0288651939481497	-0.0240567177534103	0.0188002903014421
495	109.230178833008	-13.5113220214844	-5.85030126571655	-0.0152905117720366	0.0226963832974434	-0.0266541130840778	0.0233457311987877
496	109.230178833008	-13.1866474151611	-6.36978054046631	-0.00132951640989631	0.0155535480007529	-0.0191866029053926	0.0142548503354192
497	107.931480407715	-12.5372982025146	-6.36978054046631	-0.0130177913233638	0.00743668992072344	-0.0117190945893526	0.0103587592020631
498	107.282135009766	-13.8359956741333	-5.9152364730835	0.0022419011220336	0.00613799272105098	0.000618529506027699	0.00873538758605719
499	109.230178833008	-13.8359956741333	-6.04510593414307	-0.00392691092565656	0.00711201597005129	-0.00425158534198999	-0.00360223650932312
500	107.931480407715	-13.8359956741333	-5.72043180465698	-0.00782300252467394	0.00418994715437293	0.00321592413820326	0.00678734155371785
501	106.632781982422	-13.5113220214844	-5.98017120361328	-0.0113944197073579	0.00159255252219737	0.00321592413820326	-0.00652430532500148
502	107.282135009766	-13.5113220214844	-5.85030126571655	0.0022419011220336	-0.00100484199356288	-3.08191010844894e-05	0.00646266713738441
503	107.931480407715	-13.5113220214844	-5.52562713623047	0.0132808275520802	-0.00749832857400179	0.0103587592020631	0.000943203864153475
504	107.282135009766	-13.1866474151611	-5.6554970741272	0.0188002903014421	-0.0227580219507217	0.0132808275520802	-0.021459324285388
505	109.879524230957	-14.1606702804565	-5.26588773727417	0.0132808275520802	-0.0198359526693821	0.0210730116814375	-0.0247060675173998
506	107.931480407715	-13.1866474151611	-5.85030126571655	0.0181509424000978	-0.0152905117720366	0.0181509424000978	-0.0117190945893526
507	109.879524230957	-15.134693145752	-5.6554970741272	0.01847561635077	-0.0162645354866982	0.0106834331527352	-0.00587495695799589
508	109.230178833008	-14.8100185394287	-5.6554970741272	0.0142548503354192	-0.0104203969240189	0.00548864435404539	0.00873538758605719
509	109.230178833008	-15.134693145752	-6.23991060256958	0.00483929552137852	-0.00652430532500148	-0.00230353930965066	-0.0026282137259841
510	109.230178833008	-14.4853448867798	-6.17497587203979	0.000618529506027699	-0.00165419070981443	-0.00100484199356288	0.00354059832170606
511	109.230178833008	-14.8100185394287	-5.6554970741272	0.00483929552137852	-0.00230353930965066	-0.00749832857400179	0.00321592413820326
512	108.580833435059	-14.4853448867798	-5.72043180465698	0.00354059832170606	-0.00230353930965066	-3.08191010844894e-05	-0.00230353930965066
513	108.580833435059	-14.8100185394287	-6.04510593414307	-0.0026282137259841	0.011982130818069	-0.0156151866540313	0.0132808275520802
514	107.931480407715	-13.1866474151611	-5.85030126571655	-0.0185372550040483	0.0259431265294552	-0.0256800893694162	0.0249691028147936
515	108.580833435059	-14.1606702804565	-5.72043180465698	-0.0149658378213644	0.0197743140161037	-0.0172385573387146	0.01847561635077
516	106.632781982422	-13.5113220214844	-5.78536653518677	-0.0143164889886975	0.0213976856321096	-0.0243813935667276	0.0275664981454611
517	107.931480407715	-13.8359956741333	-5.85030126571655	-0.00425158534198999	0.0136055024340749	-0.0126931173726916	0.0220470335334539
518	107.282135009766	-14.1606702804565	-6.17497587203979	-0.0123684434220195	0.000943203864153475	-0.00425158534198999	0.0272418223321438
519	106.632781982422	-13.8359956741333	-5.6554970741272	0.000943203864153475	0.00289124972186983	0.00321592413820326	0.0022419011220336
520	106.632781982422	-13.8359956741333	-5.72043180465698	-0.00847235135734081	-0.00814767740666866	0.00321592413820326	0.0213976856321096
521	106.632781982422	-13.5113220214844	-5.46069240570068	-0.0152905117720366	0.00126787810586393	-0.00295288790948689	0.0207483377307653
522	104.68473815918	-13.5113220214844	-5.72043180465698	0.00256657530553639	-0.00327756232582033	-0.00555028254166245	0.0428261905908585
523	107.282135009766	-13.5113220214844	-5.3957576751709	0.0113327819854021	-0.0250307414680719	0.00646266713738441	0.00256657530553639
524	107.282135009766	-13.8359956741333	-5.33082246780396	0.0168522447347641	-0.0195112787187099	0.0223717093467712	-0.00490093370899558
525	107.282135009766	-12.8619728088379	-5.98017120361328	0.0106834331527352	-0.0247060675173998	0.0213976856321096	-0.0152905117720366
526	106.632781982422	-13.8359956741333	-5.98017120361328	0.012956153601408	-0.0201606266200542	0.0113327819854021	-0.00749832857400179
527	109.230178833008	-13.8359956741333	-6.11004114151001	0.00516396993771195	-0.0126931173726916	0.00970941036939621	0.00418994715437293
528	107.931480407715	-12.8619728088379	-5.78536653518677	0.0113327819854021	-0.0221086721867323	0.00516396993771195	0.00711201597005129
529	107.931480407715	-13.1866474151611	-5.6554970741272	0.00808603875339031	0.00548864435404539	0.00126787810586393	-0.00619963090866804
530	107.282135009766	-12.8619728088379	-5.78536653518677	0.000618529506027699	-0.00230353930965066	-0.00360223650932312	0.00906006153672934
531	109.879524230957	-13.1866474151611	-6.17497587203979	-0.00165419070981443	0.00159255252219737	-0.000355493422830477	0.00386527273803949
532	108.580833435059	-14.1606702804565	-6.36978054046631	0.0022419011220336	-0.00392691092565656	-0.00717365415766835	0.0360080301761627
533	110.528877258301	-14.1606702804565	-6.36978054046631	-0.00295288790948689	0.0181509424000978	-0.0146411629393697	0.00483929552137852
534	108.580833435059	-13.5113220214844	-5.72043180465698	-0.0185372550040483	0.0298392176628113	-0.0182125810533762	0.0259431265294552
535	108.580833435059	-13.1866474151611	-5.6554970741272	-0.0159398596733809	0.0282158460468054	-0.0211346503347158	0.0249691028147936
536	107.282135009766	-13.8359956741333	-5.26588773727417	-0.00360223650932312	0.0168522447347641	-0.0221086721867323	0.0249691028147936
537	109.230178833008	-13.8359956741333	-5.59056186676025	-0.00457625929266214	0.01847561635077	-0.00652430532500148	0.01847561635077
538	109.230178833008	-13.5113220214844	-5.9152364730835	0.00581331877037883	0.0149041991680861	-0.00165419070981443	0.00418994715437293
539	106.632781982422	-13.5113220214844	-6.23991060256958	0.00678734155371785	0.00970941036939621	0.00776136433705688	0.0168522447347641
540	108.580833435059	-12.8619728088379	-6.43471527099609	0.0100340843200684	0.00126787810586393	0.00191722682211548	-0.00652430532500148
541	108.580833435059	-14.8100185394287	-5.52562713623047	0.00256657530553639	0.000943203864153475	-0.00230353930965066	0.00873538758605719
542	109.879524230957	-15.134693145752	-5.26588773727417	0.00743668992072344	-0.00555028254166245	0.000618529506027699	0.00289124972186983
543	109.230178833008	-15.4593677520752	-6.04510593414307	0.0217223595827818	-0.0130177913233638	0.000943203864153475	0.00126787810586393
544	109.230178833008	-14.8100185394287	-6.23991060256958	0.0158782228827477	-0.0292515084147453	0.0158782228827477	-0.0136671401560307
545	106.632781982422	-13.1866474151611	-5.85030126571655	0.0175015944987535	-0.0224333461374044	0.0188002903014421	-0.0260047651827335
546	110.528877258301	-14.4853448867798	-5.52562713623047	0.0142548503354192	-0.0152905117720366	0.00646266713738441	-0.00879702530801296
547	107.282135009766	-12.8619728088379	-5.78536653518677	0.0171769186854362	-0.0136671401560307	0.00159255252219737	-0.00749832857400179
548	107.282135009766	-12.8619728088379	-5.46069240570068	0.0100340843200684	0.00451462110504508	0.00418994715437293	0.00354059832170606
549	107.282135009766	-12.2126245498657	-5.6554970741272	0.00289124972186983	-0.00100484199356288	0.00906006153672934	-0.00619963090866804
550	107.282135009766	-13.1866474151611	-5.85030126571655	0.0168522447347641	-0.0286021586507559	0.000618529506027699	-0.00100484199356288
551	107.282135009766	-12.5372982025146	-5.85030126571655	-0.00100484199356288	0.00126787810586393	-0.00847235135734081	-3.08191010844894e-05
552	106.632781982422	-13.1866474151611	-5.6554970741272	-0.00749832857400179	-0.00197886489331722	0.00126787810586393	0.00418994715437293
553	107.931480407715	-13.1866474151611	-6.30484533309937	-0.0172385573387146	0.00711201597005129	-0.0117190945893526	0.011982130818069
554	105.983436584473	-13.8359956741333	-5.85030126571655	-0.0276281367987394	0.025618452578783	-0.0185372550040483	0.0220470335334539
555	105.334083557129	-12.8619728088379	-6.04510593414307	-0.0201606266200542	0.0259431265294552	-0.0230826959013939	0.0171769186854362
556	106.632781982422	-13.5113220214844	-6.23991060256958	-0.0149658378213644	0.0207483377307653	-0.0159398596733809	0.0213976856321096
557	109.230178833008	-13.8359956741333	-5.85030126571655	-0.0120437685400248	0.012956153601408	-0.0117190945893526	0.00873538758605719
558	106.632781982422	-12.8619728088379	-6.17497587203979	-0.00555028254166245	0.00386527273803949	-0.00100484199356288	0.0200989879667759
559	107.931480407715	-13.1866474151611	-5.85030126571655	-0.00327756232582033	0.0126314787194133	0.00159255252219737	0.0132808275520802
560	107.282135009766	-12.8619728088379	-5.6554970741272	-3.08191010844894e-05	0.00841071270406246	0.00386527273803949	0.00126787810586393
561	107.931480407715	-12.5372982025146	-5.59056186676025	-0.00717365415766835	0.00516396993771195	-0.00652430532500148	-0.000680167751852423
562	108.580833435059	-13.5113220214844	-5.72043180465698	0.0103587592020631	-0.00230353930965066	0.00451462110504508	0.00516396993771195
563	107.931480407715	-12.8619728088379	-5.9152364730835	0.01100810803473	0.000293855206109583	0.00354059832170606	-0.0026282137259841
564	109.230178833008	-13.5113220214844	-6.11004114151001	0.0233457311987877	-0.0230826959013939	0.0175015944987535	-0.0263294391334057
565	107.282135009766	-13.1866474151611	-5.72043180465698	0.00808603875339031	-0.0175632312893867	0.0145795252174139	-0.0247060675173998
566	109.230178833008	-14.1606702804565	-6.23991060256958	0.00938473641872406	-0.0172385573387146	0.0207483377307653	-0.0123684434220195
567	107.282135009766	-12.8619728088379	-5.78536653518677	0.00483929552137852	-0.0117190945893526	0.0175015944987535	-0.00360223650932312
568	107.282135009766	-13.1866474151611	-6.43471527099609	-3.08191010844894e-05	0.0100340843200684	-0.0026282137259841	0.0022419011220336
569	107.931480407715	-14.1606702804565	-5.85030126571655	-0.00425158534198999	0.00386527273803949	0.00321592413820326	-0.00197886489331722
570	108.580833435059	-13.1866474151611	-5.85030126571655	-0.0143164889886975	0.00548864435404539	-0.00782300252467394	-0.00555028254166245
571	106.632781982422	-12.8619728088379	-5.85030126571655	0.0236704051494598	-0.00360223650932312	-0.0117190945893526	-0.00490093370899558
572	108.580833435059	-13.1866474151611	-5.72043180465698	0.00289124972186983	0.000943203864153475	-0.00132951640989631	0.00386527273803949
573	107.282135009766	-12.2126245498657	-5.72043180465698	-0.00782300252467394	0.0103587592020631	-0.0123684434220195	0.00418994715437293
574	109.230178833008	-13.8359956741333	-5.59056186676025	-0.0146411629393697	0.0314625911414623	-0.0305502042174339	0.0162028968334198
575	108.580833435059	-13.8359956741333	-5.72043180465698	-0.000680167751852423	0.0249691028147936	-0.0201606266200542	0.00678734155371785
576	109.230178833008	-14.4853448867798	-5.6554970741272	-0.00717365415766835	0.0220470335334539	-0.0237320438027382	0.0178262684494257
577	107.282135009766	-13.5113220214844	-5.72043180465698	-0.00100484199356288	0.00516396993771195	-0.0120437685400248	-0.00457625929266214
578	107.282135009766	-13.8359956741333	-5.6554970741272	-0.00197886489331722	0.00159255252219737	0.00386527273803949	0.00613799272105098
579	107.931480407715	-14.1606702804565	-5.59056186676025	-0.00360223650932312	0.00711201597005129	0.00841071270406246	-0.00132951640989631
580	106.632781982422	-13.8359956741333	-5.46069240570068	0.0181509424000978	0.000943203864153475	-0.00165419070981443	-0.00814767740666866
581	108.580833435059	-13.8359956741333	-5.85030126571655	0.00906006153672934	0.00354059832170606	-0.00425158534198999	-0.00587495695799589
582	109.230178833008	-13.8359956741333	-5.9152364730835	0.0132808275520802	0.000943203864153475	0.00126787810586393	0.00256657530553639
583	107.931480407715	-13.1866474151611	-5.72043180465698	0.0100340843200684	-0.00717365415766835	0.0113327819854021	-0.00912170019000769
584	106.632781982422	-12.2126245498657	-5.72043180465698	0.0197743140161037	-0.0201606266200542	0.0259431265294552	-0.0204853005707264
585	109.879524230957	-14.1606702804565	-5.85030126571655	0.0132808275520802	-0.0191866029053926	0.0243197549134493	-0.0237320438027382
586	107.931480407715	-12.2126245498657	-5.59056186676025	0.0194496400654316	-0.0152905117720366	0.0220470335334539	-0.0201606266200542
587	106.632781982422	-12.8619728088379	-5.6554970741272	0.00191722682211548	-0.0110697457566857	0.000618529506027699	-0.00749832857400179
588	107.282135009766	-13.5113220214844	-6.17497587203979	0.00289124972186983	-0.00490093370899558	-0.00392691092565656	-0.00425158534198999
589	105.983436584473	-13.8359956741333	-6.04510593414307	-0.00327756232582033	0.000293855206109583	-0.00197886489331722	-0.00295288790948689
590	106.632781982422	-13.8359956741333	-5.46069240570068	-0.0208099745213985	0.000618529506027699	-0.00295288790948689	-0.00782300252467394
591	105.334083557129	-13.5113220214844	-5.9152364730835	-0.0217839982360601	0.00159255252219737	-0.000680167751852423	0.00678734155371785
592	105.334083557129	-12.5372982025146	-5.46069240570068	-0.017887907102704	0.00938473641872406	-0.00749832857400179	0.00841071270406246
593	105.334083557129	-12.5372982025146	-5.6554970741272	-0.00717365415766835	0.00678734155371785	-0.00684897974133492	-3.08191010844894e-05
594	106.632781982422	-12.5372982025146	-5.85030126571655	-0.0201606266200542	0.0295145437121391	-0.0295761823654175	0.01847561635077
595	107.931480407715	-13.5113220214844	-5.6554970741272	-0.0217839982360601	0.0249691028147936	-0.0208099745213985	0.0269171483814716
596	107.931480407715	-12.5372982025146	-5.72043180465698	-0.00912170019000769	0.0178262684494257	-0.0162645354866982	0.0136055024340749
597	107.282135009766	-12.2126245498657	-5.52562713623047	-0.00457625929266214	0.00906006153672934	-0.0146411629393697	0.00418994715437293
598	110.528877258301	-13.5113220214844	-5.13601779937744	-0.00619963090866804	0.00841071270406246	-0.0100957229733467	0.00548864435404539
599	109.230178833008	-13.1866474151611	-5.6554970741272	-0.00360223650932312	0.0165275707840919	0.00321592413820326	-0.00230353930965066
600	108.580833435059	-13.5113220214844	-5.6554970741272	-0.00360223650932312	0.00483929552137852	-0.00717365415766835	-0.00327756232582033
601	107.931480407715	-13.1866474151611	-6.30484533309937	0.00354059832170606	0.00873538758605719	-0.00327756232582033	-0.00457625929266214
602	107.931480407715	-12.2126245498657	-6.36978054046631	-0.00230353930965066	-0.00132951640989631	-0.00944637414067984	-0.00587495695799589
603	107.931480407715	-13.1866474151611	-6.23991060256958	0.0136055024340749	0.000293855206109583	0.0136055024340749	-0.0126931173726916
604	106.632781982422	-12.5372982025146	-5.6554970741272	0.0106834331527352	-0.0146411629393697	0.0168522447347641	-0.0240567177534103
605	109.230178833008	-13.5113220214844	-5.9152364730835	0.0113327819854021	-0.0156151866540313	0.0165275707840919	-0.028926832601428
606	107.282135009766	-12.2126245498657	-6.49965000152588	0.00126787810586393	-0.0130177913233638	0.0113327819854021	-0.0191866029053926
607	110.528877258301	-13.8359956741333	-6.30484533309937	0.011982130818069	-0.00619963090866804	-0.00327756232582033	-0.00977104809135199
608	108.580833435059	-13.1866474151611	-6.17497587203979	0.01100810803473	-0.00425158534198999	-3.08191010844894e-05	-0.00230353930965066
609	108.580833435059	-12.5372982025146	-5.78536653518677	0.0145795252174139	0.00548864435404539	-0.00230353930965066	-0.00619963090866804
610	109.230178833008	-13.1866474151611	-5.59056186676025	-0.00522560812532902	0.00938473641872406	-0.00457625929266214	-0.00425158534198999
611	109.879524230957	-13.5113220214844	-5.3957576751709	0.00808603875339031	-0.00425158534198999	-0.00490093370899558	-0.0133424662053585
612	108.580833435059	-13.1866474151611	-5.6554970741272	-0.00587495695799589	0.0116574559360743	-0.00230353930965066	-0.00230353930965066
613	108.580833435059	-14.1606702804565	-5.46069240570068	0.00191722682211548	0.00808603875339031	-0.00782300252467394	-0.00392691092565656
614	107.282135009766	-12.8619728088379	-6.23991060256958	-0.0117190945893526	0.0226963832974434	-0.0295761823654175	-0.0026282137259841
615	108.580833435059	-13.8359956741333	-5.78536653518677	-0.0100957229733467	0.0226963832974434	-0.0318489037454128	0.011982130818069
616	106.632781982422	-13.1866474151611	-6.17497587203979	0.00386527273803949	0.0155535480007529	-0.0188619289547205	0.00613799272105098
617	108.580833435059	-14.4853448867798	-5.6554970741272	-3.08191010844894e-05	0.00418994715437293	-0.00717365415766835	0.0103587592020631
618	109.230178833008	-14.1606702804565	-6.23991060256958	-0.00847235135734081	0.000618529506027699	-0.0104203969240189	-0.000680167751852423
619	109.879524230957	-13.8359956741333	-6.36978054046631	0.00354059832170606	0.00159255252219737	-0.00197886489331722	-0.00457625929266214
620	109.230178833008	-13.8359956741333	-6.23991060256958	-0.00522560812532902	0.00386527273803949	-0.00555028254166245	-0.00230353930965066
621	107.931480407715	-13.5113220214844	-6.11004114151001	-0.00392691092565656	0.0022419011220336	-0.00360223650932312	-0.00457625929266214
622	109.230178833008	-13.5113220214844	-5.98017120361328	-0.00619963090866804	0.00321592413820326	-0.0100957229733467	-0.00197886489331722
623	109.230178833008	-12.5372982025146	-5.9152364730835	0.00906006153672934	-0.00619963090866804	0.00808603875339031	-0.0104203969240189
624	108.580833435059	-13.8359956741333	-5.3957576751709	0.0132808275520802	-0.0162645354866982	0.0152288740500808	-0.0113944197073579
625	107.282135009766	-11.8879499435425	-5.98017120361328	0.0126314787194133	-0.0139918150380254	0.01100810803473	-0.0260047651827335
626	105.334083557129	-13.1866474151611	-5.59056186676025	-0.00100484199356288	-0.0162645354866982	0.00808603875339031	-0.0217839982360601
627	106.632781982422	-12.8619728088379	-5.52562713623047	0.00970941036939621	-0.0100957229733467	-0.000355493422830477	-0.00814767740666866
628	104.68473815918	-11.8879499435425	-6.23991060256958	-0.00425158534198999	-0.00619963090866804	0.00191722682211548	0.00256657530553639
629	105.334083557129	-11.8879499435425	-6.04510593414307	-0.0100957229733467	-0.00197886489331722	-0.00425158534198999	-0.00132951640989631
630	105.334083557129	-12.2126245498657	-6.11004114151001	-0.00782300252467394	0.00321592413820326	-0.00295288790948689	-0.00132951640989631
631	107.931480407715	-12.5372982025146	-6.36978054046631	-0.00749832857400179	-0.00197886489331722	-0.00977104809135199	-0.00782300252467394
632	107.931480407715	-13.1866474151611	-5.72043180465698	-0.00165419070981443	0.00289124972186983	-0.00490093370899558	0.0136055024340749
633	109.230178833008	-13.1866474151611	-5.72043180465698	-0.00977104809135199	0.00776136433705688	-0.00977104809135199	-0.000680167751852423
634	108.580833435059	-13.1866474151611	-5.46069240570068	-0.0133424662053585	0.0269171483814716	-0.0211346503347158	0.0226963832974434
635	107.931480407715	-12.2126245498657	-5.6554970741272	-0.0123684434220195	0.0272418223321438	-0.0295761823654175	0.020423661917448
636	108.580833435059	-12.8619728088379	-5.33082246780396	-0.00392691092565656	0.0126314787194133	-0.0191866029053926	0.0168522447347641
637	109.879524230957	-13.1866474151611	-5.6554970741272	0.00256657530553639	0.00970941036939621	-0.0172385573387146	0.0194496400654316
638	107.282135009766	-11.5632753372192	-6.11004114151001	0.000943203864153475	-0.00132951640989631	-0.0107450718060136	-0.00327756232582033
639	107.282135009766	-12.2126245498657	-5.85030126571655	0.000618529506027699	0.00418994715437293	-0.00912170019000769	-0.00555028254166245
640	107.931480407715	-11.5632753372192	-6.11004114151001	-0.00165419070981443	-0.00100484199356288	-0.00619963090866804	-0.00652430532500148
641	107.931480407715	-11.8879499435425	-5.85030126571655	-0.00197886489331722	0.00581331877037883	-0.00425158534198999	-0.00100484199356288
642	109.230178833008	-13.1866474151611	-5.52562713623047	0.00516396993771195	-0.00197886489331722	-0.00944637414067984	0.00191722682211548
643	108.580833435059	-13.1866474151611	-6.04510593414307	0.0165275707840919	-0.00360223650932312	0.00386527273803949	-0.00879702530801296
644	109.230178833008	-13.5113220214844	-5.72043180465698	0.0142548503354192	-0.0240567177534103	0.031137915328145	-0.023407369852066
645	107.282135009766	-11.8879499435425	-5.9152364730835	0.013930176384747	-0.0110697457566857	0.0194496400654316	-0.0224333461374044
646	109.879524230957	-13.5113220214844	-6.17497587203979	0.0207483377307653	-0.0211346503347158	0.0162028968334198	-0.0123684434220195
647	107.931480407715	-11.8879499435425	-5.72043180465698	0.0207483377307653	-0.00197886489331722	0.0022419011220336	-0.00619963090866804
648	108.580833435059	-12.2126245498657	-5.52562713623047	0.0126314787194133	-0.00619963090866804	0.00873538758605719	-0.00749832857400179
649	107.931480407715	-12.2126245498657	-5.85030126571655	0.00289124972186983	-0.00100484199356288	0.00581331877037883	-0.00165419070981443
650	107.931480407715	-12.5372982025146	-5.85030126571655	0.00938473641872406	-0.00684897974133492	-3.08191010844894e-05	0.00678734155371785
651	106.632781982422	-13.1866474151611	-5.9152364730835	0.00841071270406246	-0.0113944197073579	-0.000355493422830477	-0.00782300252467394
652	109.230178833008	-14.8100185394287	-5.52562713623047	0.0181509424000978	-0.0026282137259841	-0.0146411629393697	0.00970941036939621
653	109.230178833008	-13.5113220214844	-5.72043180465698	-0.00782300252467394	-0.0026282137259841	-0.021459324285388	0.00743668992072344
654	109.230178833008	-14.1606702804565	-5.13601779937744	-0.0120437685400248	0.0259431265294552	-0.0165892094373703	0.0188002903014421
655	107.282135009766	-12.8619728088379	-5.3957576751709	-0.0133424662053585	0.0233457311987877	-0.0162645354866982	0.01847561635077
656	108.580833435059	-13.8359956741333	-5.72043180465698	-0.00555028254166245	0.0213976856321096	-0.0204853005707264	0.0132808275520802
657	107.282135009766	-12.8619728088379	-5.85030126571655	-0.00100484199356288	0.00646266713738441	-0.0169138833880424	0.000943203864153475
658	106.632781982422	-12.2126245498657	-6.23991060256958	-0.00425158534198999	0.00191722682211548	-0.00749832857400179	0.00743668992072344
659	107.931480407715	-12.8619728088379	-6.23991060256958	-0.0204853005707264	0.0155535480007529	0.00483929552137852	0.00516396993771195
660	106.632781982422	-12.8619728088379	-5.9152364730835	-0.00555028254166245	0.0113327819854021	0.000943203864153475	-0.00165419070981443
661	106.632781982422	-12.2126245498657	-5.52562713623047	-0.0159398596733809	-3.08191010844894e-05	0.00159255252219737	0.00418994715437293
662	107.282135009766	-13.1866474151611	-5.85030126571655	0.0022419011220336	0.00126787810586393	0.00289124972186983	-0.00295288790948689
663	105.983436584473	-12.5372982025146	-5.78536653518677	-0.00555028254166245	-0.00295288790948689	0.00581331877037883	-0.00652430532500148
664	105.983436584473	-12.8619728088379	-5.9152364730835	0.0194496400654316	-0.0240567177534103	0.0265924744307995	-0.0247060675173998
665	106.632781982422	-13.5113220214844	-5.46069240570068	0.00906006153672934	-0.0198359526693821	0.0103587592020631	-0.0230826959013939
666	107.931480407715	-13.5113220214844	-6.11004114151001	0.00938473641872406	-0.017887907102704	0.0239950809627771	-0.02697878703475
667	106.632781982422	-12.8619728088379	-5.52562713623047	0.0149041991680861	-0.0185372550040483	0.00646266713738441	-0.00879702530801296
668	107.282135009766	-13.8359956741333	-5.6554970741272	0.0136055024340749	-0.00295288790948689	0.00126787810586393	-0.0149658378213644
669	108.580833435059	-14.4853448867798	-5.46069240570068	0.00808603875339031	-0.00360223650932312	0.0022419011220336	-0.00652430532500148
670	109.230178833008	-13.8359956741333	-5.59056186676025	0.00970941036939621	-0.00522560812532902	0.000293855206109583	-0.00749832857400179
671	107.931480407715	-13.1866474151611	-5.52562713623047	0.00841071270406246	0.00418994715437293	0.00451462110504508	-0.0113944197073579
672	108.580833435059	-13.1866474151611	-5.85030126571655	0.0103587592020631	0.00191722682211548	-0.00230353930965066	0.00289124972186983
673	107.282135009766	-12.2126245498657	-5.72043180465698	-0.00684897974133492	0.00841071270406246	-0.0117190945893526	-0.00327756232582033
674	110.528877258301	-13.5113220214844	-5.98017120361328	-0.0230826959013939	0.0246444288641214	-0.0266541130840778	0.0171769186854362
675	109.230178833008	-13.5113220214844	-6.56458520889282	-0.0107450718060136	0.0191249661147594	-0.0156151866540313	0.0175015944987535
676	109.230178833008	-13.8359956741333	-5.9152364730835	-0.00457625929266214	0.0223717093467712	-0.0110697457566857	0.01847561635077
677	107.282135009766	-12.8619728088379	-6.36978054046631	-0.00100484199356288	0.00776136433705688	-0.0110697457566857	0.00386527273803949
678	108.580833435059	-13.1866474151611	-5.72043180465698	-0.00944637414067984	0.000293855206109583	-0.00879702530801296	0.00386527273803949
679	107.282135009766	-12.8619728088379	-5.3957576751709	0.00516396993771195	0.0103587592020631	0.00906006153672934	-0.0100957229733467
680	106.632781982422	-13.5113220214844	-5.3957576751709	-0.0159398596733809	0.0103587592020631	-0.00360223650932312	-0.00457625929266214
681	107.282135009766	-13.1866474151611	-5.98017120361328	0.00191722682211548	-0.00100484199356288	-0.00555028254166245	-0.000680167751852423
682	109.230178833008	-14.1606702804565	-5.78536653518677	-0.000355493422830477	-0.00587495695799589	0.000618529506027699	-0.00490093370899558
683	107.931480407715	-13.8359956741333	-5.72043180465698	0.0126314787194133	-0.0227580219507217	0.00970941036939621	-0.0152905117720366
684	107.931480407715	-13.8359956741333	-5.78536653518677	0.00873538758605719	-0.0247060675173998	0.0334106348454952	-0.0204853005707264
685	110.528877258301	-15.4593677520752	-5.3957576751709	0.0194496400654316	-0.0256800893694162	0.0165275707840919	-0.0295761823654175
686	106.632781982422	-13.8359956741333	-5.46069240570068	0.00354059832170606	-0.00977104809135199	0.0197743140161037	-0.0107450718060136
687	107.931480407715	-13.5113220214844	-5.59056186676025	0.00938473641872406	-0.0107450718060136	0.0103587592020631	-0.00782300252467394
688	108.580833435059	-14.1606702804565	-5.59056186676025	0.012956153601408	-0.0159398596733809	0.00646266713738441	-0.00782300252467394
689	108.580833435059	-13.8359956741333	-6.11004114151001	0.00711201597005129	0.0142548503354192	0.00386527273803949	-0.00100484199356288
690	109.230178833008	-13.1866474151611	-6.11004114151001	0.00354059832170606	0.000293855206109583	0.00581331877037883	-0.00197886489331722
691	108.580833435059	-13.8359956741333	-5.9152364730835	0.00613799272105098	-0.00782300252467394	-0.00912170019000769	-0.00392691092565656
692	106.632781982422	-12.2126245498657	-5.3957576751709	0.01847561635077	-0.00100484199356288	-0.00717365415766835	0.00289124972186983
693	106.632781982422	-12.8619728088379	-5.72043180465698	-0.0182125810533762	0.0123068047687411	-0.0130177913233638	0.00483929552137852
694	105.983436584473	-13.1866474151611	-5.98017120361328	-0.0152905117720366	0.0288651939481497	-0.0247060675173998	0.0197743140161037
695	105.983436584473	-13.5113220214844	-5.72043180465698	-0.021459324285388	0.0265924744307995	-0.0237320438027382	0.0275664981454611
696	105.334083557129	-13.1866474151611	-5.85030126571655	-0.0201606266200542	0.0200989879667759	-0.0201606266200542	0.0269171483814716
697	105.334083557129	-12.8619728088379	-5.78536653518677	-0.00944637414067984	0.00711201597005129	-0.0175632312893867	0.0136055024340749
698	109.230178833008	-13.8359956741333	-5.33082246780396	-0.00392691092565656	0.00873538758605719	-0.00587495695799589	0.00906006153672934
699	107.282135009766	-13.5113220214844	-5.59056186676025	-0.00619963090866804	0.00613799272105098	0.00159255252219737	0.00743668992072344
700	109.879524230957	-13.5113220214844	-5.59056186676025	-0.00587495695799589	0.00743668992072344	-0.00847235135734081	0.000943203864153475
701	107.282135009766	-12.2126245498657	-5.85030126571655	-0.0026282137259841	0.00354059832170606	-0.00587495695799589	-0.00165419070981443
702	107.931480407715	-12.8619728088379	-6.36978054046631	0.0123068047687411	0.0022419011220336	-0.0146411629393697	0.00191722682211548
703	107.931480407715	-13.1866474151611	-5.6554970741272	0.0100340843200684	-0.0182125810533762	0.00126787810586393	0.00418994715437293
704	107.282135009766	-12.5372982025146	-5.52562713623047	0.0126314787194133	-0.0240567177534103	0.0220470335334539	-0.0208099745213985
705	109.230178833008	-13.5113220214844	-6.30484533309937	0.0188002903014421	-0.0250307414680719	0.0149041991680861	-0.0149658378213644
706	107.282135009766	-13.1866474151611	-6.04510593414307	0.00776136433705688	-0.0143164889886975	0.00354059832170606	-0.0113944197073579
707	109.230178833008	-13.5113220214844	-5.9152364730835	0.0103587592020631	-0.0162645354866982	0.00321592413820326	-0.00782300252467394
708	109.230178833008	-13.8359956741333	-6.36978054046631	-0.0100957229733467	-0.00587495695799589	-0.00684897974133492	0.00516396993771195
709	109.230178833008	-12.8619728088379	-5.85030126571655	-0.00230353930965066	0.00159255252219737	-0.00360223650932312	0.000943203864153475
710	107.931480407715	-12.5372982025146	-5.78536653518677	-0.00912170019000769	0.00289124972186983	-0.00879702530801296	0.00159255252219737
711	109.879524230957	-13.8359956741333	-5.52562713623047	-0.00327756232582033	0.0022419011220336	-0.00717365415766835	0.00613799272105098
712	109.230178833008	-13.5113220214844	-5.72043180465698	-0.0026282137259841	0.0100340843200684	0.000943203864153475	0.00354059832170606
713	109.230178833008	-14.1606702804565	-5.59056186676025	-0.00717365415766835	0.0126314787194133	-0.0204853005707264	0.0123068047687411
714	107.931480407715	-12.8619728088379	-5.85030126571655	-0.0230826959013939	0.0288651939481497	-0.0120437685400248	0.0171769186854362
715	109.230178833008	-14.8100185394287	-6.17497587203979	-0.00814767740666866	0.0239950809627771	-0.0308748781681061	0.0308132413774729
716	106.632781982422	-13.1866474151611	-5.72043180465698	-0.0107450718060136	0.0162028968334198	-0.0279528107494116	0.0162028968334198
717	107.931480407715	-15.134693145752	-5.78536653518677	-0.00652430532500148	0.00483929552137852	-0.0100957229733467	0.01847561635077
718	109.879524230957	-14.8100185394287	-5.72043180465698	-0.00327756232582033	-0.000680167751852423	-0.00814767740666866	0.000618529506027699
719	109.230178833008	-14.8100185394287	-5.59056186676025	0.00354059832170606	0.00256657530553639	-0.000680167751852423	0.00354059832170606
720	109.230178833008	-15.134693145752	-5.59056186676025	0.00483929552137852	0.00126787810586393	0.000943203864153475	-0.00327756232582033
721	109.230178833008	-14.4853448867798	-5.52562713623047	-0.00360223650932312	-3.08191010844894e-05	-0.0159398596733809	-0.00132951640989631
722	107.282135009766	-13.5113220214844	-5.6554970741272	0.00418994715437293	0.00126787810586393	-0.0110697457566857	-0.00165419070981443
723	108.580833435059	-14.1606702804565	-5.26588773727417	0.012956153601408	-0.00360223650932312	0.00841071270406246	-0.00587495695799589
724	109.879524230957	-13.8359956741333	-5.33082246780396	0.0171769186854362	-0.00847235135734081	0.0275664981454611	-0.0253554154187441
725	106.632781982422	-12.8619728088379	-5.98017120361328	0.00970941036939621	-0.0175632312893867	0.01847561635077	-0.0263294391334057
726	108.580833435059	-13.8359956741333	-5.59056186676025	0.00451462110504508	-0.00912170019000769	0.00808603875339031	-0.0185372550040483
727	107.931480407715	-13.1866474151611	-5.59056186676025	0.0175015944987535	-0.0107450718060136	0.00743668992072344	-0.017887907102704
728	106.632781982422	-13.1866474151611	-5.6554970741272	0.00743668992072344	-0.000355493422830477	-0.00100484199356288	-3.08191010844894e-05
729	105.334083557129	-12.2126245498657	-5.46069240570068	-0.00295288790948689	-0.00717365415766835	0.00386527273803949	-0.00360223650932312
730	105.334083557129	-12.8619728088379	-6.17497587203979	0.00159255252219737	-3.08191010844894e-05	-0.00132951640989631	0.00321592413820326
731	104.68473815918	-12.8619728088379	-6.43471527099609	0.00548864435404539	0.0022419011220336	0.00126787810586393	0.00581331877037883
732	105.983436584473	-13.8359956741333	-6.17497587203979	-0.0126931173726916	0.00289124972186983	-0.00132951640989631	0.0155535480007529
733	106.632781982422	-14.1606702804565	-5.52562713623047	-0.00522560812532902	0.00678734155371785	-0.00944637414067984	0.0145795252174139
734	106.632781982422	-13.1866474151611	-5.46069240570068	-0.0159398596733809	0.0220470335334539	-0.0162645354866982	0.0275664981454611
735	107.931480407715	-12.5372982025146	-5.3957576751709	-0.00782300252467394	0.0252937767654657	-0.0185372550040483	0.0243197549134493
736	106.632781982422	-12.8619728088379	-5.72043180465698	-0.00749832857400179	0.0249691028147936	-0.0237320438027382	0.012956153601408
737	109.230178833008	-13.5113220214844	-6.17497587203979	-0.00587495695799589	0.0165275707840919	-0.00944637414067984	0.0243197549134493
738	109.230178833008	-13.1866474151611	-6.30484533309937	0.00354059832170606	0.00483929552137852	-0.00132951640989631	0.0116574559360743
739	109.879524230957	-13.5113220214844	-5.72043180465698	-3.08191010844894e-05	0.00711201597005129	0.013930176384747	-0.00165419070981443
740	109.230178833008	-13.5113220214844	-5.72043180465698	-0.00100484199356288	0.00613799272105098	-3.08191010844894e-05	-0.00360223650932312
741	108.580833435059	-13.8359956741333	-5.33082246780396	-0.00425158534198999	0.000293855206109583	-0.000680167751852423	-0.00392691092565656
742	107.282135009766	-12.2126245498657	-5.78536653518677	0.0113327819854021	-0.00197886489331722	0.00418994715437293	-0.00522560812532902
743	109.230178833008	-13.8359956741333	-6.04510593414307	-0.00522560812532902	-0.0169138833880424	0.00808603875339031	-0.00587495695799589
744	109.230178833008	-13.5113220214844	-5.85030126571655	0.0233457311987877	-0.0221086721867323	0.0220470335334539	-0.0221086721867323
745	107.282135009766	-11.8879499435425	-6.36978054046631	0.00938473641872406	-0.0185372550040483	0.0191249661147594	-0.0243813935667276
746	109.879524230957	-13.1866474151611	-6.11004114151001	0.00873538758605719	-0.0130177913233638	0.0158782228827477	-0.0217839982360601
747	107.282135009766	-12.2126245498657	-6.23991060256958	0.0308132413774729	-0.0113944197073579	0.0116574559360743	-0.017887907102704
748	109.879524230957	-12.5372982025146	-5.9152364730835	0.01847561635077	0.000293855206109583	-3.08191010844894e-05	-0.0123684434220195
749	107.282135009766	-12.8619728088379	-5.6554970741272	0.00938473641872406	0.0022419011220336	-0.0026282137259841	-0.0130177913233638
750	107.931480407715	-12.8619728088379	-6.11004114151001	0.00386527273803949	-0.00425158534198999	-0.00165419070981443	-0.0117190945893526
751	107.282135009766	-12.8619728088379	-5.9152364730835	0.0165275707840919	0.00126787810586393	0.00191722682211548	-0.00652430532500148
752	107.282135009766	-13.8359956741333	-5.85030126571655	0.00126787810586393	0.000293855206109583	-0.00782300252467394	0.00159255252219737
753	108.580833435059	-13.5113220214844	-5.72043180465698	-0.00717365415766835	0.000943203864153475	-0.0156151866540313	0.00159255252219737
754	109.879524230957	-14.4853448867798	-5.20095300674438	-0.0123684434220195	0.0262678004801273	-0.0208099745213985	0.0188002903014421
755	107.931480407715	-12.5372982025146	-5.72043180465698	-0.0107450718060136	0.0207483377307653	-0.021459324285388	0.0165275707840919
756	107.931480407715	-13.8359956741333	-5.6554970741272	0.000943203864153475	0.0200989879667759	-0.0195112787187099	0.0200989879667759
757	109.230178833008	-13.8359956741333	-6.04510593414307	-0.000355493422830477	0.00191722682211548	-0.00684897974133492	0.0230210572481155
758	109.230178833008	-13.1866474151611	-5.72043180465698	0.0113327819854021	0.0165275707840919	0.000618529506027699	-0.00230353930965066
759	109.879524230957	-13.1866474151611	-5.78536653518677	0.00743668992072344	0.00581331877037883	0.00289124972186983	0.00938473641872406
760	108.580833435059	-12.8619728088379	-5.33082246780396	-0.00457625929266214	0.0126314787194133	0.0022419011220336	0.00970941036939621
761	108.580833435059	-13.5113220214844	-5.98017120361328	0.0113327819854021	0.00289124972186983	-0.00197886489331722	0.0194496400654316
762	105.334083557129	-12.2126245498657	-6.11004114151001	-0.00327756232582033	-3.08191010844894e-05	0.00646266713738441	-0.00425158534198999
763	105.334083557129	-12.2126245498657	-6.43471527099609	0.00451462110504508	-0.00684897974133492	0.00256657530553639	0.012956153601408
764	105.334083557129	-11.8879499435425	-6.49965000152588	-0.00165419070981443	-0.0227580219507217	0.0282158460468054	-0.0159398596733809
765	104.68473815918	-12.8619728088379	-5.9152364730835	-0.00295288790948689	-0.0191866029053926	0.0226963832974434	-0.00619963090866804
766	105.983436584473	-13.1866474151611	-5.52562713623047	0.0113327819854021	-0.0100957229733467	0.0168522447347641	-0.00230353930965066
767	105.983436584473	-11.8879499435425	-5.98017120361328	-0.000355493422830477	-0.00684897974133492	0.0126314787194133	0.00451462110504508
768	106.632781982422	-12.5372982025146	-6.17497587203979	0.00776136433705688	0.00126787810586393	-0.00197886489331722	0.00841071270406246
769	109.230178833008	-13.1866474151611	-6.17497587203979	0.00159255252219737	-0.00132951640989631	0.00289124972186983	-0.000355493422830477
770	109.879524230957	-13.5113220214844	-5.6554970741272	-0.00619963090866804	-0.00360223650932312	0.00548864435404539	0.0126314787194133
771	108.580833435059	-13.1866474151611	-5.59056186676025	0.00841071270406246	0.00711201597005129	-0.00522560812532902	0.0200989879667759
772	108.580833435059	-12.5372982025146	-5.6554970741272	0.00321592413820326	-0.00425158534198999	-0.00749832857400179	0.0207483377307653
773	107.282135009766	-11.8879499435425	-5.6554970741272	-0.000355493422830477	0.00743668992072344	-0.0110697457566857	0.0181509424000978
774	110.528877258301	-13.5113220214844	-5.78536653518677	-0.0113944197073579	0.0301638916134834	-0.021459324285388	0.0295145437121391
775	107.931480407715	-12.2126245498657	-5.78536653518677	-0.0162645354866982	0.0236704051494598	-0.0217839982360601	0.0382807515561581
776	109.230178833008	-13.1866474151611	-5.78536653518677	-0.0152905117720366	0.0249691028147936	-0.0195112787187099	0.025618452578783
777	107.931480407715	-11.8879499435425	-6.04510593414307	-0.00295288790948689	0.0136055024340749	-0.0139918150380254	0.0181509424000978
778	107.931480407715	-12.2126245498657	-5.85030126571655	-0.00100484199356288	0.00516396993771195	-0.00327756232582033	0.0188002903014421
779	107.282135009766	-11.8879499435425	-6.04510593414307	0.00256657530553639	0.000943203864153475	0.00126787810586393	0.00289124972186983
780	107.282135009766	-12.8619728088379	-6.30484533309937	-0.00360223650932312	0.00548864435404539	0.00256657530553639	0.00548864435404539
781	108.580833435059	-12.5372982025146	-5.98017120361328	-0.00847235135734081	-0.00425158534198999	-0.00197886489331722	0.01100810803473
782	109.230178833008	-13.8359956741333	-6.11004114151001	-0.00782300252467394	-0.00522560812532902	0.0106834331527352	0.0162028968334198
783	107.931480407715	-12.8619728088379	-6.30484533309937	0.00646266713738441	-0.0123684434220195	0.00548864435404539	-0.0120437685400248
784	107.282135009766	-13.1866474151611	-5.78536653518677	0.01100810803473	-0.0263294391334057	0.0278911720961332	-0.0130177913233638
785	110.528877258301	-14.4853448867798	-5.26588773727417	0.0158782228827477	-0.0279528107494116	0.0126314787194133	-0.0201606266200542
786	106.632781982422	-13.5113220214844	-5.6554970741272	0.0175015944987535	-0.0175632312893867	0.0168522447347641	-0.0139918150380254
787	109.230178833008	-14.8100185394287	-6.17497587203979	0.00938473641872406	-0.0159398596733809	-0.00360223650932312	-0.00814767740666866
788	108.580833435059	-14.1606702804565	-6.17497587203979	0.012956153601408	-0.00619963090866804	0.00159255252219737	0.000293855206109583
789	107.931480407715	-13.8359956741333	-5.59056186676025	-3.08191010844894e-05	-0.00165419070981443	-0.00295288790948689	0.0022419011220336
790	107.282135009766	-12.5372982025146	-5.78536653518677	0.000293855206109583	-0.00327756232582033	0.00386527273803949	-0.00912170019000769
791	106.632781982422	-12.8619728088379	-5.46069240570068	0.00678734155371785	-3.08191010844894e-05	-0.00100484199356288	-0.00197886489331722
792	107.931480407715	-13.5113220214844	-5.26588773727417	-0.0026282137259841	-3.08191010844894e-05	-0.00360223650932312	0.00646266713738441
793	108.580833435059	-14.4853448867798	-5.59056186676025	-0.000355493422830477	0.00418994715437293	-0.0182125810533762	0.0145795252174139
794	107.931480407715	-13.8359956741333	-6.11004114151001	-0.0110697457566857	0.0285405199974775	-0.0253554154187441	0.0116574559360743
795	105.334083557129	-12.5372982025146	-6.30484533309937	-0.0107450718060136	0.0272418223321438	-0.0211346503347158	0.0243197549134493
796	107.282135009766	-13.8359956741333	-5.46069240570068	-0.00457625929266214	0.01847561635077	-0.0110697457566857	0.0171769186854362
797	105.983436584473	-13.5113220214844	-5.3957576751709	-0.00749832857400179	0.0191249661147594	-0.00814767740666866	0.0162028968334198
798	106.632781982422	-14.1606702804565	-5.33082246780396	-0.00392691092565656	0.00743668992072344	0.00159255252219737	-0.00327756232582033
799	105.983436584473	-13.1866474151611	-5.6554970741272	-0.000355493422830477	0.00906006153672934	0.0022419011220336	0.00159255252219737
800	108.580833435059	-14.1606702804565	-5.6554970741272	0.00289124972186983	0.00256657530553639	-0.00165419070981443	-0.0107450718060136
801	105.983436584473	-12.5372982025146	-5.85030126571655	0.000618529506027699	0.00743668992072344	-0.00490093370899558	-0.00944637414067984
802	108.580833435059	-13.1866474151611	-5.9152364730835	0.00873538758605719	-0.00165419070981443	-0.00392691092565656	-0.00684897974133492
803	108.580833435059	-13.5113220214844	-5.52562713623047	0.0171769186854362	-0.00295288790948689	0.0022419011220336	-0.0172385573387146
804	106.632781982422	-12.5372982025146	-5.59056186676025	0.01847561635077	-0.0191866029053926	0.01847561635077	-0.0331475995481014
805	108.580833435059	-13.5113220214844	-6.17497587203979	0.01100810803473	-0.0152905117720366	0.0207483377307653	-0.0445111989974976
806	106.632781982422	-13.1866474151611	-6.62951993942261	0.0282158460468054	-0.0133424662053585	0.00256657530553639	-0.0253554154187441
807	109.230178833008	-14.1606702804565	-6.43471527099609	0.00126787810586393	-0.00652430532500148	-0.0026282137259841	-0.0292515084147453
808	107.282135009766	-13.8359956741333	-5.72043180465698	0.0132808275520802	0.000293855206109583	-0.0026282137259841	-0.0188619289547205
809	107.931480407715	-13.1866474151611	-6.11004114151001	0.00841071270406246	0.00386527273803949	-0.00100484199356288	-0.0165892094373703
810	107.282135009766	-12.8619728088379	-6.23991060256958	0.000293855206109583	-0.00295288790948689	-0.00360223650932312	-0.0133424662053585
811	109.879524230957	-14.1606702804565	-6.30484533309937	0.0123068047687411	0.00191722682211548	-0.0152905117720366	-0.0133424662053585
812	109.230178833008	-13.5113220214844	-5.78536653518677	0.00159255252219737	0.00256657530553639	-0.00522560812532902	-0.00684897974133492
813	109.230178833008	-14.1606702804565	-5.6554970741272	0.00483929552137852	0.00646266713738441	-0.0152905117720366	-0.00230353930965066
814	106.632781982422	-12.5372982025146	-6.30484533309937	-0.00717365415766835	0.0272418223321438	-0.0253554154187441	0.000618529506027699
815	108.580833435059	-14.1606702804565	-5.98017120361328	-0.00230353930965066	0.0269171483814716	-0.028926832601428	0.000943203864153475
816	105.983436584473	-12.5372982025146	-5.98017120361328	0.00873538758605719	0.0162028968334198	-0.0263294391334057	0.000293855206109583
817	107.282135009766	-14.1606702804565	-6.04510593414307	-0.000355493422830477	-0.00522560812532902	-0.0130177913233638	0.00126787810586393
818	109.230178833008	-15.134693145752	-6.04510593414307	0.0165275707840919	-0.00522560812532902	-0.00652430532500148	-0.0133424662053585
819	107.282135009766	-15.4593677520752	-5.59056186676025	-0.00847235135734081	-0.000680167751852423	-0.00587495695799589	-0.0113944197073579
820	108.580833435059	-15.4593677520752	-5.59056186676025	-0.00360223650932312	-0.00749832857400179	0.00289124972186983	-0.0169138833880424
821	106.632781982422	-14.1606702804565	-5.98017120361328	-0.00814767740666866	-0.00782300252467394	-0.0133424662053585	-0.00165419070981443
822	107.282135009766	-13.5113220214844	-5.59056186676025	0.00646266713738441	-0.00490093370899558	-0.00360223650932312	-0.00132951640989631
823	109.230178833008	-13.8359956741333	-5.46069240570068	0.0162028968334198	-0.0117190945893526	0.00451462110504508	-0.00977104809135199
824	110.528877258301	-13.8359956741333	-6.11004114151001	0.00516396993771195	-0.0224333461374044	0.011982130818069	-0.021459324285388
825	105.983436584473	-12.5372982025146	-6.36978054046631	0.00841071270406246	-0.0217839982360601	0.0213976856321096	-0.0276281367987394
826	107.931480407715	-14.1606702804565	-5.98017120361328	0.00776136433705688	-0.0165892094373703	0.00548864435404539	-0.0188619289547205
827	107.282135009766	-13.1866474151611	-5.98017120361328	0.000943203864153475	-0.000680167751852423	0.00451462110504508	-0.0123684434220195
828	105.334083557129	-12.5372982025146	-5.98017120361328	0.0103587592020631	-0.00425158534198999	-0.0026282137259841	-0.0100957229733467
829	105.334083557129	-12.8619728088379	-6.11004114151001	-0.00879702530801296	-0.0133424662053585	-0.00327756232582033	-0.0113944197073579
830	104.03539276123	-12.5372982025146	-5.9152364730835	-0.00587495695799589	-0.00132951640989631	0.00841071270406246	-0.00360223650932312
831	104.68473815918	-12.5372982025146	-6.43471527099609	-0.00879702530801296	-0.00360223650932312	-0.00327756232582033	-0.00457625929266214
832	105.983436584473	-13.5113220214844	-5.59056186676025	0.00159255252219737	-0.00684897974133492	-0.00425158534198999	-0.0026282137259841
833	107.931480407715	-13.8359956741333	-5.6554970741272	-0.0100957229733467	0.01100810803473	-0.00619963090866804	0.00289124972186983
834	107.282135009766	-13.5113220214844	-5.9152364730835	-0.00977104809135199	0.0282158460468054	-0.0201606266200542	0.00646266713738441
835	108.580833435059	-13.1866474151611	-6.04510593414307	-0.0146411629393697	0.0272418223321438	-0.0191866029053926	0.00548864435404539
836	107.931480407715	-12.5372982025146	-6.30484533309937	0.0022419011220336	0.0272418223321438	-0.023407369852066	0.00743668992072344
837	109.879524230957	-13.8359956741333	-5.6554970741272	0.000618529506027699	0.0100340843200684	-0.0149658378213644	0.00873538758605719
838	109.230178833008	-13.1866474151611	-5.6554970741272	0.00289124972186983	0.0100340843200684	-0.000680167751852423	-0.00555028254166245
839	109.230178833008	-13.8359956741333	-5.78536653518677	-0.000355493422830477	0.00483929552137852	-0.00295288790948689	-0.00879702530801296
840	108.580833435059	-13.8359956741333	-5.59056186676025	0.0103587592020631	-0.00197886489331722	0.000293855206109583	-0.0120437685400248
841	109.879524230957	-14.1606702804565	-5.9152364730835	0.0171769186854362	0.00776136433705688	-0.00814767740666866	-0.00555028254166245
842	107.931480407715	-12.8619728088379	-6.56458520889282	0.00321592413820326	-0.00132951640989631	-0.00847235135734081	-0.00165419070981443
843	109.230178833008	-13.8359956741333	-5.85030126571655	-0.0123684434220195	-0.000680167751852423	0.00841071270406246	-0.00847235135734081
844	109.230178833008	-13.8359956741333	-5.85030126571655	0.0168522447347641	-0.0276281367987394	0.0223717093467712	-0.0162645354866982
845	107.282135009766	-12.8619728088379	-5.85030126571655	0.00873538758605719	-0.0139918150380254	0.020423661917448	-0.0230826959013939
846	109.879524230957	-14.1606702804565	-5.59056186676025	-0.00327756232582033	-0.0195112787187099	0.00906006153672934	-0.0107450718060136
847	107.931480407715	-13.1866474151611	-5.6554970741272	0.00289124972186983	-0.0169138833880424	0.00646266713738441	-0.00782300252467394
848	109.230178833008	-13.1866474151611	-5.59056186676025	0.0220470335334539	-0.0123684434220195	-0.00522560812532902	-0.00100484199356288
849	107.931480407715	-13.8359956741333	-6.17497587203979	-0.0136671401560307	-0.0198359526693821	-0.00165419070981443	0.00126787810586393
850	110.528877258301	-14.4853448867798	-6.04510593414307	0.0207483377307653	-0.00457625929266214	-0.000355493422830477	0.00906006153672934
851	109.230178833008	-13.8359956741333	-5.59056186676025	-0.0107450718060136	-0.00717365415766835	-0.00425158534198999	-0.000355493422830477
852	108.580833435059	-14.4853448867798	-5.52562713623047	-0.00360223650932312	-0.0139918150380254	-0.00684897974133492	0.0171769186854362
853	107.282135009766	-13.5113220214844	-5.59056186676025	-0.00684897974133492	0.000618529506027699	-0.00879702530801296	0.0197743140161037
854	106.632781982422	-14.1606702804565	-5.52562713623047	-0.0185372550040483	0.0197743140161037	-0.0292515084147453	0.0285405199974775
855	109.230178833008	-15.134693145752	-5.98017120361328	-0.0201606266200542	0.0188002903014421	-0.0139918150380254	0.0246444288641214
856	107.282135009766	-13.5113220214844	-5.72043180465698	0.00126787810586393	0.0155535480007529	-0.00814767740666866	0.0213976856321096
857	106.632781982422	-12.8619728088379	-5.78536653518677	-0.0113944197073579	0.00906006153672934	-0.0156151866540313	0.0223717093467712
858	107.282135009766	-13.8359956741333	-5.3957576751709	-0.00977104809135199	0.00841071270406246	-0.0143164889886975	0.00970941036939621
859	107.282135009766	-12.8619728088379	-5.3957576751709	0.00256657530553639	0.0152288740500808	-3.08191010844894e-05	0.00354059832170606
860	105.983436584473	-12.8619728088379	-5.46069240570068	0.00289124972186983	0.00970941036939621	-0.00197886489331722	0.00126787810586393
861	107.931480407715	-12.5372982025146	-6.36978054046631	0.0152288740500808	0.01100810803473	-0.00230353930965066	0.00906006153672934
862	105.334083557129	-12.8619728088379	-6.43471527099609	0.0022419011220336	0.00548864435404539	-0.0113944197073579	0.00451462110504508
863	105.334083557129	-12.8619728088379	-5.78536653518677	0.0113327819854021	-0.0104203969240189	0.00289124972186983	0.00743668992072344
864	106.632781982422	-13.1866474151611	-5.6554970741272	0.00678734155371785	-0.0136671401560307	0.0230210572481155	-0.0146411629393697
865	104.68473815918	-13.5113220214844	-5.46069240570068	0.00418994715437293	-0.0165892094373703	0.0207483377307653	-0.0143164889886975
866	106.632781982422	-13.5113220214844	-5.46069240570068	0.0022419011220336	-0.0100957229733467	0.0200989879667759	-0.0120437685400248
867	105.334083557129	-12.8619728088379	-5.72043180465698	0.000943203864153475	-0.00425158534198999	0.00938473641872406	0.00289124972186983
868	107.931480407715	-13.5113220214844	-5.78536653518677	0.000943203864153475	-0.00782300252467394	0.00646266713738441	0.0145795252174139
869	109.230178833008	-14.1606702804565	-6.04510593414307	0.000943203864153475	0.00483929552137852	0.00646266713738441	0.00483929552137852
870	109.230178833008	-14.1606702804565	-5.52562713623047	-0.00782300252467394	-0.00360223650932312	0.00548864435404539	0.00548864435404539
871	109.230178833008	-13.8359956741333	-5.3957576751709	-0.0123684434220195	0.00159255252219737	0.0022419011220336	0.000618529506027699
872	108.580833435059	-13.1866474151611	-5.46069240570068	0.00354059832170606	0.00126787810586393	0.00159255252219737	0.0126314787194133
873	107.282135009766	-13.1866474151611	-5.9152364730835	-0.00879702530801296	0.0100340843200684	-0.00847235135734081	0.00646266713738441
874	110.528877258301	-13.8359956741333	-5.9152364730835	-0.0188619289547205	0.0340599827468395	-0.017887907102704	0.0246444288641214
875	108.580833435059	-13.1866474151611	-6.56458520889282	-0.0201606266200542	0.0230210572481155	-0.0237320438027382	0.0308132413774729
876	110.528877258301	-13.8359956741333	-6.17497587203979	-0.0107450718060136	0.020423661917448	-0.028926832601428	0.0233457311987877
877	109.230178833008	-13.1866474151611	-6.36978054046631	-0.000355493422830477	0.01847561635077	-0.00684897974133492	0.0136055024340749
878	108.580833435059	-12.8619728088379	-5.72043180465698	-0.00652430532500148	0.0106834331527352	-0.0104203969240189	0.00516396993771195
879	107.282135009766	-12.5372982025146	-5.9152364730835	0.000618529506027699	0.00483929552137852	0.000618529506027699	0.00289124972186983
880	107.931480407715	-12.8619728088379	-5.98017120361328	-0.00684897974133492	0.00776136433705688	-0.00652430532500148	0.00873538758605719
881	109.879524230957	-13.8359956741333	-5.6554970741272	0.0136055024340749	0.00906006153672934	-0.000680167751852423	0.0106834331527352
882	107.282135009766	-14.4853448867798	-5.46069240570068	0.00873538758605719	-0.00457625929266214	-0.0107450718060136	0.000293855206109583
883	106.632781982422	-12.8619728088379	-5.6554970741272	0.0132808275520802	-0.00555028254166245	0.0155535480007529	0.000618529506027699
884	106.632781982422	-12.8619728088379	-5.9152364730835	0.0249691028147936	-0.0162645354866982	0.0249691028147936	-0.0208099745213985
885	109.879524230957	-14.1606702804565	-6.17497587203979	0.0155535480007529	-0.021459324285388	0.0194496400654316	-0.0253554154187441
886	107.282135009766	-13.1866474151611	-6.43471527099609	0.00483929552137852	-0.0182125810533762	0.0116574559360743	-0.0100957229733467
887	109.879524230957	-14.8100185394287	-5.6554970741272	0.0123068047687411	-0.0123684434220195	0.00483929552137852	-0.00749832857400179
888	109.230178833008	-15.134693145752	-5.72043180465698	0.00646266713738441	-0.00879702530801296	0.00159255252219737	-0.00392691092565656
889	110.528877258301	-14.8100185394287	-5.6554970741272	0.00581331877037883	-0.0107450718060136	-0.00457625929266214	0.00354059832170606
890	109.230178833008	-14.4853448867798	-5.52562713623047	0.00256657530553639	-0.00425158534198999	0.000293855206109583	-0.00879702530801296
891	109.230178833008	-14.8100185394287	-5.59056186676025	0.0145795252174139	-0.00814767740666866	-0.00684897974133492	-0.00100484199356288
892	109.230178833008	-13.8359956741333	-5.78536653518677	0.00418994715437293	-0.00522560812532902	-0.0136671401560307	0.00776136433705688
893	107.931480407715	-14.1606702804565	-5.6554970741272	-0.0139918150380254	0.00646266713738441	-0.0185372550040483	0.00418994715437293
894	107.282135009766	-12.5372982025146	-6.04510593414307	-0.0221086721867323	0.031137915328145	-0.0243813935667276	0.0226963832974434
895	108.580833435059	-13.8359956741333	-5.3957576751709	-0.0113944197073579	0.0191249661147594	-0.0253554154187441	0.0178262684494257
896	109.879524230957	-13.8359956741333	-5.6554970741272	-0.00977104809135199	0.0220470335334539	-0.0263294391334057	0.0103587592020631
897	105.983436584473	-13.1866474151611	-5.59056186676025	0.0022419011220336	0.00711201597005129	-0.00847235135734081	0.0188002903014421
898	105.983436584473	-12.5372982025146	-5.85030126571655	-0.00490093370899558	0.00418994715437293	-0.0117190945893526	0.0181509424000978
899	105.983436584473	-13.1866474151611	-6.04510593414307	0.00354059832170606	0.00970941036939621	0.000618529506027699	0.000943203864153475
900	107.282135009766	-13.5113220214844	-5.78536653518677	-0.0136671401560307	0.0126314787194133	-0.00555028254166245	0.0165275707840919
901	104.03539276123	-13.1866474151611	-5.85030126571655	0.0145795252174139	0.00678734155371785	-0.00230353930965066	0.00548864435404539
902	108.580833435059	-14.4853448867798	-5.26588773727417	-0.00847235135734081	-0.00619963090866804	-0.0152905117720366	-0.00132951640989631
903	105.983436584473	-13.5113220214844	-5.33082246780396	-0.00522560812532902	-0.00295288790948689	0.00841071270406246	-0.0026282137259841
904	105.334083557129	-13.8359956741333	-5.59056186676025	0.0103587592020631	-0.0120437685400248	0.0188002903014421	-0.0130177913233638
905	107.282135009766	-12.8619728088379	-5.98017120361328	0.00776136433705688	-0.0156151866540313	0.0191249661147594	-0.0250307414680719
906	106.632781982422	-13.1866474151611	-5.52562713623047	0.0126314787194133	-0.0117190945893526	0.0106834331527352	-0.00327756232582033
907	108.580833435059	-13.8359956741333	-5.52562713623047	0.00678734155371785	-0.000680167751852423	-0.00944637414067984	-0.0126931173726916
908	107.931480407715	-13.1866474151611	-5.52562713623047	0.00808603875339031	-0.0198359526693821	0.000293855206109583	-0.00977104809135199
909	107.282135009766	-12.5372982025146	-5.52562713623047	0.00386527273803949	0.0116574559360743	-0.00555028254166245	-0.00230353930965066
910	107.282135009766	-13.1866474151611	-5.85030126571655	0.00159255252219737	0.000618529506027699	-0.00100484199356288	0.00321592413820326
911	108.580833435059	-12.8619728088379	-5.98017120361328	0.0123068047687411	-0.00587495695799589	-0.00944637414067984	-0.00295288790948689
912	109.230178833008	-14.1606702804565	-6.30484533309937	-0.00652430532500148	-0.000355493422830477	-0.0107450718060136	-0.00100484199356288
913	109.879524230957	-14.4853448867798	-5.78536653518677	-0.00587495695799589	0.00483929552137852	-0.0113944197073579	0.0116574559360743
914	107.282135009766	-12.8619728088379	-5.72043180465698	-0.00814767740666866	0.0275664981454611	-0.0217839982360601	0.0210730116814375
915	109.879524230957	-13.8359956741333	-6.11004114151001	-0.00977104809135199	0.0343846566975117	-0.0227580219507217	0.0298392176628113
916	106.632781982422	-13.1866474151611	-6.56458520889282	-0.00555028254166245	0.0226963832974434	-0.023407369852066	0.012956153601408
917	109.230178833008	-14.1606702804565	-6.30484533309937	-0.00619963090866804	0.0142548503354192	-0.0169138833880424	0.00581331877037883
918	107.931480407715	-13.5113220214844	-5.6554970741272	-0.00132951640989631	0.00289124972186983	-3.08191010844894e-05	0.00289124972186983
919	109.230178833008	-14.4853448867798	-5.52562713623047	0.000293855206109583	0.011982130818069	-0.00100484199356288	0.0288651939481497
920	109.230178833008	-13.8359956741333	-5.52562713623047	0.00613799272105098	0.0022419011220336	0.00191722682211548	-0.00749832857400179
921	106.632781982422	-13.5113220214844	-5.72043180465698	-0.00392691092565656	0.00159255252219737	0.00191722682211548	-0.00165419070981443
922	107.931480407715	-13.5113220214844	-5.72043180465698	0.00548864435404539	-0.00230353930965066	-0.00490093370899558	0.000293855206109583
923	109.879524230957	-14.1606702804565	-5.6554970741272	0.0106834331527352	-0.0139918150380254	0.00548864435404539	-0.00327756232582033
924	107.931480407715	-14.8100185394287	-5.72043180465698	0.0136055024340749	-0.0198359526693821	0.0282158460468054	-0.00944637414067984
925	105.983436584473	-14.4853448867798	-5.78536653518677	0.00970941036939621	-0.02697878703475	0.0126314787194133	-0.0162645354866982
926	109.230178833008	-15.7840414047241	-5.6554970741272	-0.00295288790948689	-0.0204853005707264	0.0188002903014421	-0.00555028254166245
927	107.931480407715	-14.8100185394287	-5.98017120361328	0.0155535480007529	-0.0191866029053926	-0.00490093370899558	-0.00295288790948689
928	107.931480407715	-15.134693145752	-6.11004114151001	0.00581331877037883	-0.0217839982360601	-0.00295288790948689	0.000618529506027699
929	107.931480407715	-14.1606702804565	-6.49965000152588	0.00386527273803949	-0.0026282137259841	-0.0026282137259841	-0.00555028254166245
930	107.931480407715	-14.1606702804565	-6.36978054046631	-0.00295288790948689	-0.00912170019000769	-0.00814767740666866	0.00126787810586393
931	106.632781982422	-13.1866474151611	-5.85030126571655	0.00516396993771195	-0.00782300252467394	-0.00132951640989631	-0.00749832857400179
932	107.282135009766	-13.5113220214844	-5.85030126571655	0.000943203864153475	-0.00425158534198999	-0.0113944197073579	0.000943203864153475
933	107.931480407715	-13.5113220214844	-5.59056186676025	-0.0152905117720366	0.00938473641872406	-0.0113944197073579	0.0116574559360743
934	107.931480407715	-14.4853448867798	-5.26588773727417	-0.0243813935667276	0.0298392176628113	-0.0191866029053926	0.011982130818069
935	105.983436584473	-13.1866474151611	-6.04510593414307	-0.0130177913233638	0.0285405199974775	-0.0152905117720366	0.011982130818069
936	107.282135009766	-14.1606702804565	-5.52562713623047	-0.00457625929266214	0.0175015944987535	-0.0172385573387146	0.00386527273803949
937	108.580833435059	-14.4853448867798	-5.52562713623047	-0.00165419070981443	0.0171769186854362	-0.0133424662053585	0.00321592413820326
938	108.580833435059	-13.8359956741333	-5.78536653518677	-0.00684897974133492	0.00191722682211548	0.00418994715437293	0.00289124972186983
939	106.632781982422	-13.1866474151611	-5.59056186676025	-0.0120437685400248	0.00743668992072344	0.00613799272105098	0.00191722682211548
940	106.632781982422	-14.1606702804565	-5.46069240570068	-0.00847235135734081	0.0022419011220336	-0.00165419070981443	-0.00360223650932312
941	107.931480407715	-14.4853448867798	-5.72043180465698	-0.00457625929266214	0.00646266713738441	0.00808603875339031	-0.00360223650932312
942	105.983436584473	-13.8359956741333	-5.6554970741272	-0.00392691092565656	-0.00717365415766835	0.00159255252219737	-0.00879702530801296
943	107.282135009766	-13.1866474151611	-5.78536653518677	-0.0136671401560307	-0.0100957229733467	0.00743668992072344	-0.00457625929266214
944	107.931480407715	-13.5113220214844	-5.72043180465698	0.0165275707840919	-0.0169138833880424	0.0259431265294552	-0.023407369852066
945	107.282135009766	-12.8619728088379	-5.46069240570068	0.0149041991680861	-0.0266541130840778	0.011982130818069	-0.02697878703475
946	108.580833435059	-13.8359956741333	-5.33082246780396	0.011982130818069	-0.0182125810533762	0.0155535480007529	-0.0266541130840778
947	106.632781982422	-13.1866474151611	-5.85030126571655	0.0162028968334198	-0.00392691092565656	-0.00100484199356288	-0.00944637414067984
948	107.931480407715	-12.2126245498657	-5.85030126571655	0.00711201597005129	-0.00360223650932312	0.00418994715437293	-0.0185372550040483
949	109.230178833008	-13.8359956741333	-5.3957576751709	-0.0165892094373703	-0.000355493422830477	0.00678734155371785	-0.0149658378213644
950	109.230178833008	-14.1606702804565	-5.72043180465698	0.0100340843200684	-0.000355493422830477	0.000943203864153475	-0.0133424662053585
951	106.632781982422	-13.1866474151611	-5.59056186676025	-0.00912170019000769	0.000943203864153475	-0.00230353930965066	-0.00944637414067984
952	107.931480407715	-12.8619728088379	-5.72043180465698	0.0022419011220336	0.000293855206109583	-0.00327756232582033	-0.00912170019000769
953	106.632781982422	-12.5372982025146	-5.98017120361328	-0.00912170019000769	0.0149041991680861	-0.0208099745213985	-0.00295288790948689
954	110.528877258301	-14.1606702804565	-5.9152364730835	-0.021459324285388	0.0262678004801273	-0.0250307414680719	-0.00327756232582033
955	107.931480407715	-12.5372982025146	-5.9152364730835	-0.0126931173726916	0.0298392176628113	-0.0247060675173998	0.0149041991680861
956	108.580833435059	-14.1606702804565	-5.6554970741272	-0.00847235135734081	0.0236704051494598	-0.0188619289547205	0.0103587592020631
957	108.580833435059	-13.5113220214844	-5.72043180465698	-0.00100484199356288	0.00613799272105098	-0.0152905117720366	0.0103587592020631
958	106.632781982422	-13.1866474151611	-5.52562713623047	-0.00360223650932312	0.00776136433705688	-0.00912170019000769	0.00938473641872406
959	106.632781982422	-12.5372982025146	-5.78536653518677	-0.00652430532500148	-3.08191010844894e-05	0.00159255252219737	0.0100340843200684
960	107.931480407715	-12.8619728088379	-5.78536653518677	0.00159255252219737	0.00126787810586393	0.00548864435404539	-0.00684897974133492
961	107.931480407715	-14.1606702804565	-6.30484533309937	0.000293855206109583	0.000618529506027699	-0.00652430532500148	-0.00749832857400179
962	107.931480407715	-14.4853448867798	-5.9152364730835	0.0155535480007529	-3.08191010844894e-05	-0.00555028254166245	-0.00132951640989631
963	107.931480407715	-13.8359956741333	-6.17497587203979	0.0210730116814375	-0.0159398596733809	0.00711201597005129	-0.00490093370899558
964	107.931480407715	-13.5113220214844	-6.11004114151001	0.0272418223321438	-0.0221086721867323	0.0191249661147594	-0.0143164889886975
965	107.931480407715	-14.4853448867798	-5.3957576751709	0.0181509424000978	-0.0221086721867323	0.0126314787194133	-0.0165892094373703
966	107.282135009766	-13.8359956741333	-6.04510593414307	0.0152288740500808	-0.0230826959013939	0.00873538758605719	-0.0159398596733809
967	107.282135009766	-13.1866474151611	-5.9152364730835	0.0116574559360743	-0.0110697457566857	-0.00490093370899558	0.000293855206109583
968	109.230178833008	-13.1866474151611	-6.11004114151001	0.00646266713738441	-0.00295288790948689	-0.00490093370899558	0.000618529506027699
969	109.230178833008	-13.8359956741333	-5.46069240570068	0.0103587592020631	-0.00165419070981443	0.0106834331527352	0.00711201597005129
970	107.931480407715	-12.5372982025146	-5.46069240570068	-0.00100484199356288	-0.00847235135734081	-0.00490093370899558	0.000618529506027699
971	106.632781982422	-14.1606702804565	-5.26588773727417	-0.00652430532500148	-0.00197886489331722	0.00516396993771195	-0.000355493422830477
972	106.632781982422	-12.5372982025146	-5.85030126571655	-0.00360223650932312	0.0022419011220336	-0.00360223650932312	0.0171769186854362
973	105.983436584473	-12.5372982025146	-5.9152364730835	-0.0110697457566857	0.0113327819854021	-0.00814767740666866	0.00776136433705688
974	105.334083557129	-12.8619728088379	-6.30484533309937	-0.0191866029053926	0.0360080301761627	-0.00522560812532902	0.0188002903014421
975	104.68473815918	-13.5113220214844	-5.9152364730835	-0.0143164889886975	0.0278911720961332	-0.00879702530801296	0.0188002903014421
976	105.983436584473	-13.1866474151611	-5.46069240570068	-0.0165892094373703	0.00938473641872406	-0.0211346503347158	0.0113327819854021
977	104.03539276123	-12.5372982025146	-5.52562713623047	-0.0104203969240189	0.00906006153672934	-0.00295288790948689	0.0243197549134493
978	105.983436584473	-12.2126245498657	-5.72043180465698	-0.00555028254166245	0.00159255252219737	0.00548864435404539	0.00321592413820326
979	105.983436584473	-11.8879499435425	-6.36978054046631	0.00483929552137852	0.00613799272105098	0.00808603875339031	0.00289124972186983
980	107.282135009766	-12.5372982025146	-5.9152364730835	-0.00425158534198999	0.00256657530553639	0.00126787810586393	-0.000355493422830477
981	107.282135009766	-11.5632753372192	-5.72043180465698	0.000618529506027699	0.00418994715437293	0.00418994715437293	-0.00100484199356288
982	107.931480407715	-12.8619728088379	-5.3957576751709	0.00191722682211548	-0.00652430532500148	-0.00165419070981443	0.00289124972186983
983	105.983436584473	-11.5632753372192	-5.52562713623047	0.0106834331527352	-0.00749832857400179	0.00711201597005129	-0.00522560812532902
984	106.632781982422	-12.2126245498657	-5.72043180465698	0.0220470335334539	-0.0279528107494116	0.0213976856321096	-0.0253554154187441
985	107.931480407715	-13.1866474151611	-5.78536653518677	0.0136055024340749	-0.0182125810533762	0.0155535480007529	-0.0256800893694162
986	105.983436584473	-12.5372982025146	-5.98017120361328	0.0152288740500808	-0.0162645354866982	0.0165275707840919	-0.0126931173726916
987	107.282135009766	-13.1866474151611	-5.85030126571655	0.0155535480007529	-0.00457625929266214	-0.00327756232582033	-0.00977104809135199
988	107.931480407715	-13.1866474151611	-5.59056186676025	0.00711201597005129	0.00483929552137852	-0.00230353930965066	-0.00879702530801296
989	108.580833435059	-13.1866474151611	-5.52562713623047	0.00678734155371785	0.00159255252219737	0.000293855206109583	-0.00912170019000769
990	107.931480407715	-13.1866474151611	-5.98017120361328	0.0113327819854021	-0.00165419070981443	-0.00587495695799589	-0.00457625929266214
991	109.230178833008	-12.8619728088379	-6.36978054046631	0.00126787810586393	-0.00100484199356288	-0.00425158534198999	-0.00360223650932312
992	107.931480407715	-12.8619728088379	-6.23991060256958	-3.08191010844894e-05	-0.00132951640989631	-0.00847235135734081	0.00191722682211548
993	106.632781982422	-11.8879499435425	-6.17497587203979	-0.00100484199356288	0.00191722682211548	-0.0185372550040483	0.00483929552137852
994	106.632781982422	-12.2126245498657	-6.23991060256958	-0.00912170019000769	0.0278911720961332	-0.0273034609854221	0.0213976856321096
995	109.230178833008	-13.5113220214844	-5.6554970741272	-0.00652430532500148	0.0226963832974434	-0.0230826959013939	0.0155535480007529
996	106.632781982422	-11.8879499435425	-6.49965000152588	-0.0026282137259841	0.0188002903014421	-0.0198359526693821	0.0155535480007529
997	106.632781982422	-13.1866474151611	-6.30484533309937	0.000293855206109583	0.01100810803473	-0.0146411629393697	0.0200989879667759
998	107.931480407715	-13.1866474151611	-6.11004114151001	-0.00132951640989631	-0.00425158534198999	-0.00977104809135199	-0.00230353930965066
999	106.632781982422	-14.1606702804565	-5.46069240570068	0.00613799272105098	-0.00327756232582033	0.000293855206109583	-0.000355493422830477
1000	107.282135009766	-13.8359956741333	-5.52562713623047	0.00938473641872406	0.00386527273803949	0.00289124972186983	-0.00360223650932312
1001	106.632781982422	-13.8359956741333	-5.46069240570068	0.00548864435404539	0.00191722682211548	0.00191722682211548	-0.00847235135734081
1002	107.931480407715	-13.1866474151611	-5.78536653518677	0.0152288740500808	-0.00132951640989631	-0.00749832857400179	-0.00165419070981443
1003	106.632781982422	-13.5113220214844	-6.11004114151001	0.01100810803473	0.00256657530553639	0.00743668992072344	0.000293855206109583
1004	107.931480407715	-12.5372982025146	-5.6554970741272	0.0188002903014421	-0.0230826959013939	0.0243197549134493	-0.0237320438027382
1005	107.931480407715	-13.5113220214844	-5.78536653518677	0.0155535480007529	-0.0188619289547205	0.0178262684494257	-0.0162645354866982
1006	107.282135009766	-12.2126245498657	-5.72043180465698	0.000943203864153475	-0.0139918150380254	0.0200989879667759	-0.021459324285388
1007	107.931480407715	-13.5113220214844	-5.6554970741272	0.0123068047687411	-0.0110697457566857	0.00678734155371785	-0.0100957229733467
1008	107.931480407715	-13.1866474151611	-6.04510593414307	0.0106834331527352	-0.00100484199356288	0.00581331877037883	-0.0026282137259841
1009	105.983436584473	-12.2126245498657	-6.49965000152588	0.000618529506027699	0.00159255252219737	0.00678734155371785	-0.00100484199356288
1010	105.334083557129	-12.2126245498657	-5.78536653518677	-0.00977104809135199	0.00646266713738441	0.00548864435404539	-0.00100484199356288
1011	105.983436584473	-12.8619728088379	-5.85030126571655	0.0022419011220336	0.00289124972186983	0.00126787810586393	-0.00684897974133492
1012	105.983436584473	-13.5113220214844	-5.46069240570068	-0.00749832857400179	-3.08191010844894e-05	-3.08191010844894e-05	0.000293855206109583
1013	106.632781982422	-13.5113220214844	-5.26588773727417	-0.0123684434220195	0.00873538758605719	-0.0104203969240189	-0.00360223650932312
1014	105.334083557129	-12.5372982025146	-5.52562713623047	-0.0146411629393697	0.0155535480007529	-0.0136671401560307	0.0158782228827477
1015	108.580833435059	-13.5113220214844	-5.6554970741272	-0.0139918150380254	0.0246444288641214	-0.0276281367987394	0.0178262684494257
1016	107.282135009766	-12.2126245498657	-5.85030126571655	-0.0126931173726916	0.0223717093467712	-0.0162645354866982	0.0155535480007529
1017	107.931480407715	-12.5372982025146	-5.72043180465698	0.000618529506027699	0.0100340843200684	-0.0152905117720366	0.0142548503354192
1018	108.580833435059	-13.8359956741333	-5.59056186676025	0.0022419011220336	0.00418994715437293	-0.000355493422830477	0.000943203864153475
1019	109.879524230957	-13.8359956741333	-6.04510593414307	-0.00944637414067984	0.00906006153672934	0.00386527273803949	-0.000355493422830477
1020	107.282135009766	-13.5113220214844	-5.33082246780396	0.00581331877037883	0.00451462110504508	-0.00490093370899558	-0.00295288790948689
1021	107.931480407715	-12.8619728088379	-6.11004114151001	0.0149041991680861	0.00808603875339031	-0.00327756232582033	0.000293855206109583
1022	106.632781982422	-12.2126245498657	-6.36978054046631	0.01847561635077	0.00256657530553639	0.00743668992072344	-3.08191010844894e-05
1023	107.931480407715	-13.5113220214844	-6.30484533309937	0.0194496400654316	0.000943203864153475	0.00354059832170606	-0.0130177913233638
1024	107.282135009766	-12.8619728088379	-6.36978054046631	0.01847561635077	-0.021459324285388	0.0210730116814375	-0.0250307414680719
1025	105.983436584473	-12.8619728088379	-6.36978054046631	0.0226963832974434	-0.0156151866540313	0.0165275707840919	-0.0221086721867323
1026	106.632781982422	-14.1606702804565	-5.46069240570068	0.01100810803473	-0.0188619289547205	0.0123068047687411	-0.0146411629393697
1027	109.230178833008	-14.8100185394287	-5.6554970741272	0.00841071270406246	-0.00684897974133492	0.000618529506027699	-0.00879702530801296
1028	107.931480407715	-13.1866474151611	-6.04510593414307	0.0171769186854362	-0.0117190945893526	0.00321592413820326	0.0022419011220336
1029	106.632781982422	-13.5113220214844	-5.78536653518677	-0.00522560812532902	-0.00977104809135199	0.00613799272105098	-3.08191010844894e-05
1030	107.931480407715	-13.8359956741333	-5.78536653518677	-0.00944637414067984	-0.0104203969240189	0.00191722682211548	0.00483929552137852
1031	106.632781982422	-13.1866474151611	-5.78536653518677	-0.0117190945893526	-3.08191010844894e-05	0.00711201597005129	0.00613799272105098
1032	107.282135009766	-13.8359956741333	-5.98017120361328	0.0207483377307653	-0.00197886489331722	0.00159255252219737	0.0285405199974775
1033	109.230178833008	-14.8100185394287	-6.36978054046631	-0.00847235135734081	0.00678734155371785	-0.00652430532500148	0.0022419011220336
1034	107.931480407715	-14.4853448867798	-5.9152364730835	-0.021459324285388	0.0171769186854362	-0.023407369852066	0.0275664981454611
1035	108.580833435059	-15.4593677520752	-5.59056186676025	-0.00879702530801296	0.0149041991680861	-0.0195112787187099	0.0259431265294552
1036	108.580833435059	-14.4853448867798	-6.17497587203979	-0.00782300252467394	0.0178262684494257	-0.0221086721867323	0.0217223595827818
1037	106.632781982422	-13.5113220214844	-6.23991060256958	-0.000680167751852423	0.00483929552137852	-0.00165419070981443	0.0210730116814375
1038	106.632781982422	-14.1606702804565	-5.9152364730835	0.00938473641872406	0.0116574559360743	-0.00555028254166245	0.0197743140161037
1039	107.931480407715	-13.5113220214844	-6.30484533309937	0.0175015944987535	0.00776136433705688	0.00451462110504508	-0.00392691092565656
1040	106.632781982422	-12.8619728088379	-5.85030126571655	0.0162028968334198	0.00776136433705688	0.00743668992072344	0.00516396993771195
1041	109.230178833008	-14.4853448867798	-5.59056186676025	0.000293855206109583	0.011982130818069	-0.00490093370899558	0.00159255252219737
1042	108.580833435059	-13.8359956741333	-5.78536653518677	0.00841071270406246	0.000618529506027699	0.00354059832170606	0.00581331877037883
1043	108.580833435059	-13.8359956741333	-6.17497587203979	0.00841071270406246	-0.00619963090866804	-3.08191010844894e-05	-0.00360223650932312
1044	107.931480407715	-14.1606702804565	-5.26588773727417	0.0152288740500808	-0.0130177913233638	0.0282158460468054	-0.00944637414067984
1045	104.68473815918	-13.5113220214844	-5.78536653518677	0.01100810803473	-0.0143164889886975	0.0165275707840919	-0.0182125810533762
1046	106.632781982422	-14.1606702804565	-5.6554970741272	0.000618529506027699	-0.0175632312893867	0.0103587592020631	-0.0156151866540313
1047	104.68473815918	-13.5113220214844	-5.78536653518677	0.000618529506027699	-0.00425158534198999	0.00159255252219737	-0.00555028254166245
1048	104.03539276123	-13.1866474151611	-5.9152364730835	-0.000680167751852423	-0.00587495695799589	-0.00392691092565656	-0.00165419070981443
1049	104.68473815918	-13.8359956741333	-5.46069240570068	-0.00392691092565656	0.00483929552137852	0.000293855206109583	-0.00100484199356288
1050	105.334083557129	-13.5113220214844	-5.26588773727417	-0.00879702530801296	0.0022419011220336	-0.0104203969240189	-0.000355493422830477
1051	106.632781982422	-13.5113220214844	-5.85030126571655	-0.00457625929266214	-0.000355493422830477	0.00483929552137852	0.00159255252219737
1052	106.632781982422	-13.8359956741333	-5.85030126571655	0.00126787810586393	0.00548864435404539	-0.00684897974133492	0.00548864435404539
1053	109.230178833008	-13.8359956741333	-5.9152364730835	0.00516396993771195	0.011982130818069	-0.0182125810533762	0.0022419011220336
1054	108.580833435059	-14.4853448867798	-5.6554970741272	-0.0250307414680719	0.0337353087961674	-0.0195112787187099	0.0123068047687411
1055	107.931480407715	-13.5113220214844	-6.17497587203979	-0.0107450718060136	0.0262678004801273	-0.0146411629393697	0.025618452578783
1056	108.580833435059	-14.1606702804565	-5.33082246780396	-0.0107450718060136	0.0278911720961332	-0.0227580219507217	0.00938473641872406
1057	109.230178833008	-14.1606702804565	-5.72043180465698	-0.00749832857400179	0.013930176384747	-0.00977104809135199	-0.000355493422830477
1058	109.230178833008	-14.8100185394287	-5.85030126571655	-0.00425158534198999	0.0103587592020631	0.00354059832170606	-0.00100484199356288
1059	108.580833435059	-14.4853448867798	-5.78536653518677	-0.00490093370899558	0.00906006153672934	0.000618529506027699	-0.00230353930965066
1060	109.879524230957	-14.8100185394287	-5.78536653518677	-0.00295288790948689	0.0123068047687411	-0.00555028254166245	-0.00457625929266214
1061	108.580833435059	-14.4853448867798	-5.6554970741272	0.000618529506027699	0.00289124972186983	-0.0100957229733467	-0.00782300252467394
1062	107.931480407715	-13.5113220214844	-6.11004114151001	0.00126787810586393	-0.00555028254166245	-0.0107450718060136	0.000943203864153475
1063	108.580833435059	-14.4853448867798	-6.04510593414307	0.0155535480007529	-0.00295288790948689	0.00191722682211548	-0.00912170019000769
1064	109.230178833008	-15.134693145752	-5.6554970741272	0.0136055024340749	-0.017887907102704	0.0197743140161037	-0.0201606266200542
1065	107.931480407715	-13.8359956741333	-5.52562713623047	0.00841071270406246	-0.0211346503347158	0.0106834331527352	-0.0282774847000837
1066	108.580833435059	-15.134693145752	-6.23991060256958	0.00808603875339031	-0.0156151866540313	0.0100340843200684	-0.00749832857400179
1067	108.580833435059	-14.1606702804565	-6.17497587203979	0.0188002903014421	0.00548864435404539	0.000293855206109583	-0.00879702530801296
1068	109.230178833008	-15.134693145752	-5.6554970741272	0.0152288740500808	-0.00100484199356288	-0.00652430532500148	0.000293855206109583
1069	110.528877258301	-15.134693145752	-5.72043180465698	0.00678734155371785	-0.00165419070981443	-0.00555028254166245	0.000943203864153475
1070	109.230178833008	-15.4593677520752	-5.85030126571655	0.00191722682211548	-0.00814767740666866	-0.00555028254166245	-0.00327756232582033
1071	109.879524230957	-15.7840414047241	-5.59056186676025	0.012956153601408	-0.00879702530801296	-0.00619963090866804	-0.00132951640989631
1072	108.580833435059	-15.4593677520752	-6.11004114151001	-0.00652430532500148	-0.00717365415766835	0.000943203864153475	-0.00230353930965066
1073	108.580833435059	-15.7840414047241	-5.46069240570068	0.00321592413820326	0.0022419011220336	-0.0139918150380254	0.00581331877037883
1074	109.230178833008	-15.4593677520752	-5.3957576751709	-0.0230826959013939	0.0145795252174139	-0.0195112787187099	0.0178262684494257
1075	107.931480407715	-14.4853448867798	-5.6554970741272	-0.0107450718060136	0.0123068047687411	-0.0185372550040483	0.0200989879667759
1076	107.931480407715	-14.1606702804565	-5.98017120361328	-0.00847235135734081	0.0123068047687411	-0.0191866029053926	0.0785403624176979
1077	106.632781982422	-14.8100185394287	-5.52562713623047	-0.00944637414067984	0.00711201597005129	-0.0126931173726916	0.0317872650921345
1078	108.580833435059	-15.134693145752	-5.6554970741272	-0.00360223650932312	0.00841071270406246	-0.00197886489331722	-0.00717365415766835
1079	108.580833435059	-14.4853448867798	-5.46069240570068	-0.00782300252467394	0.00613799272105098	0.00321592413820326	-0.00619963090866804
1080	107.931480407715	-13.5113220214844	-5.59056186676025	-0.0107450718060136	0.00613799272105098	0.00354059832170606	-0.00295288790948689
1081	106.632781982422	-13.1866474151611	-5.6554970741272	0.00483929552137852	-0.00165419070981443	0.00126787810586393	-0.00749832857400179
1082	107.282135009766	-13.8359956741333	-5.6554970741272	-0.00749832857400179	-0.00749832857400179	-0.00522560812532902	-0.00912170019000769
1083	104.68473815918	-13.8359956741333	-5.78536653518677	0.00678734155371785	-0.0165892094373703	0.0123068047687411	-0.00717365415766835
1084	105.334083557129	-13.5113220214844	-5.72043180465698	0.0142548503354192	-0.0172385573387146	0.0259431265294552	-0.0256800893694162
1085	106.632781982422	-13.8359956741333	-5.52562713623047	0.00776136433705688	-0.0204853005707264	0.0200989879667759	-0.0363943427801132
1086	105.983436584473	-13.1866474151611	-5.59056186676025	0.00646266713738441	-0.0230826959013939	0.00483929552137852	-0.0165892094373703
1087	105.983436584473	-13.1866474151611	-5.46069240570068	0.00483929552137852	-0.0120437685400248	0.00678734155371785	-0.0130177913233638
1088	107.282135009766	-14.8100185394287	-5.59056186676025	0.00646266713738441	-0.021459324285388	-0.000680167751852423	-0.0026282137259841
1089	107.931480407715	-14.8100185394287	-5.6554970741272	0.00191722682211548	-0.00327756232582033	0.00386527273803949	-0.0159398596733809
1090	109.230178833008	-14.8100185394287	-5.52562713623047	0.00354059832170606	-0.000680167751852423	0.000943203864153475	-0.00295288790948689
1091	109.230178833008	-14.8100185394287	-5.52562713623047	-0.00392691092565656	-0.000355493422830477	-3.08191010844894e-05	-0.0123684434220195
1092	107.931480407715	-13.1866474151611	-5.6554970741272	0.00711201597005129	0.000943203864153475	-0.00814767740666866	-0.00490093370899558
1093	107.931480407715	-13.8359956741333	-5.52562713623047	-0.00230353930965066	0.00256657530553639	-0.00392691092565656	-0.00100484199356288
1094	107.282135009766	-13.5113220214844	-5.98017120361328	-0.023407369852066	0.0314625911414623	-0.0195112787187099	0.00646266713738441
1095	110.528877258301	-14.1606702804565	-5.78536653518677	-0.00847235135734081	0.0226963832974434	-0.0198359526693821	0.0175015944987535
1096	107.931480407715	-13.5113220214844	-6.17497587203979	-0.00814767740666866	0.0223717093467712	-0.0224333461374044	0.00906006153672934
1097	107.931480407715	-13.8359956741333	-6.49965000152588	-0.0143164889886975	0.01100810803473	-0.0100957229733467	0.00451462110504508
1098	107.282135009766	-13.5113220214844	-6.23991060256958	-0.00425158534198999	0.00938473641872406	-0.00392691092565656	0.00126787810586393
1099	108.580833435059	-14.4853448867798	-5.9152364730835	-0.00457625929266214	0.013930176384747	-0.00879702530801296	-0.0107450718060136
1100	107.931480407715	-14.1606702804565	-5.72043180465698	-0.00165419070981443	0.00970941036939621	0.00743668992072344	-0.0139918150380254
1101	107.282135009766	-13.5113220214844	-5.85030126571655	0.000943203864153475	0.00581331877037883	-0.00749832857400179	-0.00879702530801296
1102	107.931480407715	-13.1866474151611	-6.43471527099609	0.00743668992072344	-0.00100484199356288	0.00418994715437293	-0.00717365415766835
1103	107.282135009766	-13.1866474151611	-5.72043180465698	0.00841071270406246	-3.08191010844894e-05	0.00483929552137852	-0.00652430532500148
1104	107.282135009766	-13.5113220214844	-6.17497587203979	0.00451462110504508	-0.0175632312893867	0.0265924744307995	-0.0279528107494116
1105	109.230178833008	-14.8100185394287	-5.33082246780396	0.00646266713738441	-0.0175632312893867	0.0249691028147936	-0.0311995539814234
1106	109.230178833008	-13.8359956741333	-5.72043180465698	0.011982130818069	-0.0201606266200542	0.00646266713738441	-0.0286021586507559
1107	107.931480407715	-14.8100185394287	-5.59056186676025	0.00970941036939621	-0.00944637414067984	0.00256657530553639	-0.0162645354866982
1108	109.879524230957	-15.7840414047241	-5.6554970741272	0.0149041991680861	-0.0130177913233638	0.0022419011220336	-0.00977104809135199
1109	108.580833435059	-15.4593677520752	-6.23991060256958	-0.000355493422830477	-0.0126931173726916	0.00548864435404539	-0.00619963090866804
1110	109.230178833008	-15.7840414047241	-6.04510593414307	-0.00295288790948689	-0.00814767740666866	0.000293855206109583	-0.00327756232582033
1111	109.230178833008	-15.4593677520752	-5.26588773727417	0.0149041991680861	-0.00230353930965066	0.00159255252219737	-0.00522560812532902
1112	106.632781982422	-15.134693145752	-5.3957576751709	-0.00425158534198999	-0.00522560812532902	-0.0130177913233638	-3.08191010844894e-05
1113	107.282135009766	-14.1606702804565	-6.17497587203979	-0.0026282137259841	-3.08191010844894e-05	-0.0133424662053585	-0.000355493422830477
1114	106.632781982422	-13.8359956741333	-5.78536653518677	-0.0201606266200542	0.0249691028147936	-0.0130177913233638	0.0175015944987535
1115	108.580833435059	-14.4853448867798	-6.04510593414307	-0.00587495695799589	0.0262678004801273	-0.0247060675173998	0.0171769186854362
1116	106.632781982422	-13.1866474151611	-6.17497587203979	-0.00879702530801296	0.0158782228827477	-0.0185372550040483	0.0171769186854362
1117	107.931480407715	-13.5113220214844	-5.33082246780396	-0.00327756232582033	0.01100810803473	-0.00555028254166245	0.0136055024340749
1118	107.931480407715	-14.4853448867798	-5.3957576751709	-0.000680167751852423	0.000943203864153475	-0.0172385573387146	0.00711201597005129
1119	109.230178833008	-14.1606702804565	-5.6554970741272	-0.00749832857400179	0.00191722682211548	0.000293855206109583	0.00808603875339031
1120	107.282135009766	-14.1606702804565	-5.78536653518677	0.00289124972186983	0.00451462110504508	-0.00230353930965066	-0.00197886489331722
1121	106.632781982422	-13.8359956741333	-5.59056186676025	-0.00652430532500148	-0.000355493422830477	-0.00652430532500148	0.00581331877037883
1122	105.334083557129	-13.1866474151611	-5.78536653518677	0.00256657530553639	-3.08191010844894e-05	-0.00197886489331722	0.0103587592020631
1123	106.632781982422	-14.4853448867798	-5.3957576751709	0.00256657530553639	-0.00490093370899558	0.00256657530553639	0.00711201597005129
1124	104.03539276123	-13.1866474151611	-5.78536653518677	0.0158782228827477	-0.0247060675173998	0.0236704051494598	-0.021459324285388
1125	107.282135009766	-13.8359956741333	-6.36978054046631	0.0106834331527352	-0.0182125810533762	0.0191249661147594	-0.0230826959013939
1126	106.632781982422	-13.1866474151611	-5.98017120361328	0.0116574559360743	-0.017887907102704	0.0113327819854021	-0.00912170019000769
1127	108.580833435059	-14.4853448867798	-5.52562713623047	0.0191249661147594	-0.00749832857400179	0.00516396993771195	-0.00879702530801296
1128	108.580833435059	-14.4853448867798	-5.72043180465698	0.012956153601408	-0.0026282137259841	0.00256657530553639	0.00256657530553639
1129	107.282135009766	-13.1866474151611	-5.59056186676025	0.00808603875339031	0.00321592413820326	-0.00327756232582033	0.0100340843200684
1130	107.931480407715	-13.5113220214844	-6.04510593414307	0.0106834331527352	-0.00425158534198999	0.00159255252219737	0.00451462110504508
1131	109.230178833008	-14.1606702804565	-6.43471527099609	0.0162028968334198	0.00678734155371785	0.0022419011220336	0.00451462110504508
1132	110.528877258301	-14.4853448867798	-5.72043180465698	0.0145795252174139	0.00321592413820326	-0.0107450718060136	0.00646266713738441
1133	108.580833435059	-13.8359956741333	-5.85030126571655	0.00256657530553639	0.0168522447347641	-0.0169138833880424	0.0168522447347641
1134	109.230178833008	-13.5113220214844	-5.9152364730835	-0.0191866029053926	0.0330859608948231	-0.0282774847000837	0.0233457311987877
1135	107.931480407715	-13.5113220214844	-6.56458520889282	-0.0143164889886975	0.0236704051494598	-0.0198359526693821	0.0249691028147936
1136	106.632781982422	-13.5113220214844	-6.11004114151001	-0.00522560812532902	0.0207483377307653	-0.0201606266200542	0.0168522447347641
1137	109.230178833008	-14.4853448867798	-6.30484533309937	-0.00847235135734081	0.00970941036939621	-0.0026282137259841	0.0188002903014421
1138	109.879524230957	-14.8100185394287	-6.11004114151001	-0.00879702530801296	0.00386527273803949	-0.00425158534198999	0.00873538758605719
1139	109.230178833008	-14.4853448867798	-6.17497587203979	-0.00684897974133492	0.00483929552137852	-0.00457625929266214	0.000943203864153475
1140	109.879524230957	-14.8100185394287	-5.98017120361328	0.000293855206109583	0.0116574559360743	-0.000355493422830477	-3.08191010844894e-05
1141	108.580833435059	-14.8100185394287	-5.85030126571655	0.00613799272105098	0.00321592413820326	-0.00132951640989631	-0.00165419070981443
1142	106.632781982422	-13.8359956741333	-5.46069240570068	-0.00230353930965066	-0.00230353930965066	0.00256657530553639	0.00906006153672934
1143	109.879524230957	-15.134693145752	-5.72043180465698	0.0168522447347641	-0.00327756232582033	0.00321592413820326	0.000943203864153475
1144	108.580833435059	-15.134693145752	-5.6554970741272	0.0213976856321096	-0.0208099745213985	0.0233457311987877	-0.0162645354866982
1145	108.580833435059	-14.4853448867798	-5.9152364730835	0.00841071270406246	-0.0217839982360601	0.0158782228827477	-0.0130177913233638
1146	108.580833435059	-15.134693145752	-5.72043180465698	0.013930176384747	-0.0159398596733809	0.0123068047687411	-0.00749832857400179
1147	109.230178833008	-16.1087169647217	-5.9152364730835	0.0132808275520802	-0.0107450718060136	0.00354059832170606	-0.00132951640989631
1148	107.931480407715	-14.8100185394287	-5.3957576751709	0.00354059832170606	-0.00360223650932312	-0.00522560812532902	0.00743668992072344
1149	107.282135009766	-14.4853448867798	-5.85030126571655	0.00418994715437293	-0.00814767740666866	-0.00457625929266214	0.00386527273803949
1150	106.632781982422	-13.8359956741333	-5.9152364730835	0.00938473641872406	-0.00392691092565656	0.00613799272105098	-0.00197886489331722
1151	107.282135009766	-14.4853448867798	-5.85030126571655	0.0132808275520802	-0.00295288790948689	-0.00490093370899558	-0.000680167751852423
1152	108.580833435059	-14.4853448867798	-5.6554970741272	-0.00132951640989631	0.00289124972186983	-0.00847235135734081	0.00289124972186983
1153	107.931480407715	-14.8100185394287	-5.33082246780396	-0.00360223650932312	0.0100340843200684	-0.0162645354866982	0.00873538758605719
1154	108.580833435059	-15.134693145752	-5.26588773727417	-0.0221086721867323	0.0213976856321096	-0.0247060675173998	0.0220470335334539
1155	106.632781982422	-13.8359956741333	-6.36978054046631	-0.0126931173726916	0.0239950809627771	-0.0159398596733809	0.0285405199974775
1156	108.580833435059	-15.134693145752	-6.23991060256958	-0.0159398596733809	0.0194496400654316	-0.0198359526693821	0.0288651939481497
1157	107.282135009766	-15.134693145752	-5.6554970741272	-0.00652430532500148	0.00906006153672934	-0.0113944197073579	0.0243197549134493
1158	107.282135009766	-14.4853448867798	-5.78536653518677	-0.00847235135734081	-0.00165419070981443	-0.00522560812532902	0.0162028968334198
1159	105.334083557129	-13.5113220214844	-5.72043180465698	-0.0250307414680719	0.0132808275520802	-0.00782300252467394	0.0145795252174139
1160	105.983436584473	-13.8359956741333	-6.04510593414307	-0.0159398596733809	0.00613799272105098	-0.00814767740666866	0.0226963832974434
1161	106.632781982422	-14.1606702804565	-5.78536653518677	-0.00619963090866804	0.00418994715437293	-3.08191010844894e-05	0.0171769186854362
1162	107.282135009766	-15.4593677520752	-5.6554970741272	0.00191722682211548	0.00483929552137852	-0.00587495695799589	0.0100340843200684
1163	108.580833435059	-14.4853448867798	-6.36978054046631	0.0022419011220336	-0.00197886489331722	0.0149041991680861	-0.0026282137259841
1164	107.931480407715	-14.8100185394287	-5.98017120361328	0.01847561635077	-0.0208099745213985	0.0239950809627771	-0.0123684434220195
1165	107.282135009766	-13.8359956741333	-5.72043180465698	0.00386527273803949	-0.0162645354866982	0.0226963832974434	-0.0211346503347158
1166	109.879524230957	-14.8100185394287	-5.13601779937744	0.013930176384747	-0.0169138833880424	0.0194496400654316	-0.00717365415766835
1167	107.931480407715	-14.1606702804565	-5.6554970741272	0.011982130818069	-0.0123684434220195	-0.000355493422830477	-0.00490093370899558
1168	107.282135009766	-14.1606702804565	-6.30484533309937	0.0126314787194133	-0.0026282137259841	-0.00360223650932312	0.0022419011220336
1169	107.931480407715	-13.8359956741333	-6.43471527099609	0.0136055024340749	-0.00392691092565656	-0.0110697457566857	0.00191722682211548
1170	107.282135009766	-13.8359956741333	-6.49965000152588	0.000618529506027699	0.00516396993771195	-0.00684897974133492	0.00191722682211548
1171	109.230178833008	-14.4853448867798	-6.49965000152588	0.0103587592020631	-0.000355493422830477	-0.0100957229733467	0.00386527273803949
1172	107.931480407715	-13.8359956741333	-5.6554970741272	0.00808603875339031	0.00321592413820326	-0.00425158534198999	-0.00165419070981443
1173	110.528877258301	-14.1606702804565	-5.9152364730835	-0.00619963090866804	0.00191722682211548	-0.00327756232582033	0.00613799272105098
1174	108.580833435059	-14.1606702804565	-6.36978054046631	-0.00749832857400179	0.0249691028147936	-0.0221086721867323	0.0213976856321096
1175	107.931480407715	-13.8359956741333	-6.43471527099609	-0.0182125810533762	0.0282158460468054	-0.0227580219507217	0.0262678004801273
1176	108.580833435059	-14.4853448867798	-6.23991060256958	-0.00619963090866804	0.0145795252174139	-0.0113944197073579	0.0126314787194133
1177	109.230178833008	-14.8100185394287	-5.72043180465698	-0.00490093370899558	0.0171769186854362	-0.0123684434220195	0.0123068047687411
1178	107.931480407715	-13.8359956741333	-5.52562713623047	-0.0107450718060136	-0.00197886489331722	0.00418994715437293	0.00548864435404539
1179	107.282135009766	-14.1606702804565	-5.3957576751709	0.0022419011220336	0.00906006153672934	0.00159255252219737	-0.00100484199356288
1180	107.931480407715	-14.8100185394287	-6.49965000152588	-0.00197886489331722	0.00126787810586393	0.000618529506027699	-0.000355493422830477
1181	108.580833435059	-14.8100185394287	-5.6554970741272	0.00483929552137852	0.00418994715437293	-0.00327756232582033	-0.00392691092565656
1182	110.528877258301	-15.4593677520752	-5.59056186676025	0.00191722682211548	0.00418994715437293	-0.00684897974133492	-0.00230353930965066
1183	107.931480407715	-15.4593677520752	-5.72043180465698	0.00970941036939621	-0.0100957229733467	0.00581331877037883	-0.00230353930965066
1184	109.879524230957	-15.4593677520752	-5.72043180465698	0.0200989879667759	-0.028926832601428	0.0197743140161037	-0.0152905117720366
1185	108.580833435059	-16.1087169647217	-5.72043180465698	0.0123068047687411	-0.0217839982360601	0.0181509424000978	-0.0292515084147453
1186	110.528877258301	-16.1087169647217	-6.43471527099609	0.0168522447347641	-0.0266541130840778	0.00873538758605719	-0.0159398596733809
1187	107.931480407715	-14.8100185394287	-6.43471527099609	0.0113327819854021	-0.00392691092565656	0.00743668992072344	-0.0100957229733467
1188	110.528877258301	-15.4593677520752	-6.23991060256958	0.00938473641872406	-0.00782300252467394	0.00126787810586393	-0.00457625929266214
1189	109.879524230957	-14.4853448867798	-5.6554970741272	0.00646266713738441	0.00126787810586393	0.00191722682211548	-0.00749832857400179
1190	109.230178833008	-15.134693145752	-5.98017120361328	0.00159255252219737	0.00126787810586393	0.000943203864153475	-0.00717365415766835
1191	109.230178833008	-14.4853448867798	-5.20095300674438	-0.00619963090866804	-0.00100484199356288	0.000293855206109583	-0.0100957229733467
1192	107.931480407715	-13.5113220214844	-5.85030126571655	-0.00490093370899558	0.00354059832170606	-0.0175632312893867	0.0022419011220336
1193	105.983436584473	-13.8359956741333	-5.98017120361328	-0.0139918150380254	0.00743668992072344	-0.00814767740666866	0.00191722682211548
1194	106.632781982422	-14.8100185394287	-5.52562713623047	-0.021459324285388	0.036657378077507	-0.0175632312893867	0.0226963832974434
1195	104.68473815918	-13.8359956741333	-5.52562713623047	-0.0185372550040483	0.0239950809627771	-0.0188619289547205	0.0194496400654316
1196	106.632781982422	-14.8100185394287	-5.52562713623047	-0.0107450718060136	0.01847561635077	-0.0130177913233638	0.0142548503354192
1197	106.632781982422	-13.8359956741333	-5.46069240570068	-0.00944637414067984	0.0106834331527352	-0.0136671401560307	0.00711201597005129
1198	105.983436584473	-13.8359956741333	-5.72043180465698	-0.00912170019000769	-0.000680167751852423	-0.00100484199356288	-0.00132951640989631
1199	107.931480407715	-14.1606702804565	-6.04510593414307	-0.0110697457566857	0.00873538758605719	-0.00132951640989631	-0.00522560812532902
1200	105.983436584473	-13.1866474151611	-6.49965000152588	-0.0110697457566857	0.00289124972186983	0.00451462110504508	-0.00392691092565656
1201	109.879524230957	-13.8359956741333	-6.43471527099609	0.0106834331527352	0.000618529506027699	-0.0100957229733467	-0.00587495695799589
1202	109.230178833008	-14.4853448867798	-6.04510593414307	0.00678734155371785	-0.00457625929266214	0.000618529506027699	-0.00490093370899558
1203	108.580833435059	-13.8359956741333	-5.52562713623047	-0.00360223650932312	-0.0113944197073579	-0.000680167751852423	-0.00490093370899558
1204	108.580833435059	-12.8619728088379	-6.30484533309937	0.0155535480007529	-0.0208099745213985	0.00906006153672934	-0.0260047651827335
1205	109.230178833008	-15.134693145752	-6.30484533309937	0.013930176384747	-0.0130177913233638	0.0106834331527352	-0.0279528107494116
1206	107.931480407715	-13.5113220214844	-6.62951993942261	0.0100340843200684	-0.0107450718060136	0.012956153601408	-0.0185372550040483
1207	109.230178833008	-15.134693145752	-6.17497587203979	0.0132808275520802	-0.0107450718060136	0.00256657530553639	-0.0139918150380254
1208	109.879524230957	-14.8100185394287	-6.30484533309937	0.00711201597005129	-0.00684897974133492	-0.00132951640989631	-0.00360223650932312
1209	107.931480407715	-13.8359956741333	-5.6554970741272	-0.00717365415766835	0.00646266713738441	-0.00230353930965066	-0.00197886489331722
1210	107.931480407715	-13.5113220214844	-5.6554970741272	0.0136055024340749	0.00418994715437293	-0.00619963090866804	-0.00522560812532902
1211	107.282135009766	-13.8359956741333	-5.98017120361328	-0.00197886489331722	-0.00230353930965066	-0.000680167751852423	-0.00165419070981443
1212	110.528877258301	-14.4853448867798	-5.85030126571655	0.0136055024340749	0.000943203864153475	-0.00360223650932312	0.00386527273803949
1213	109.879524230957	-15.4593677520752	-5.59056186676025	-0.00619963090866804	0.000618529506027699	-0.0113944197073579	0.00191722682211548
1214	109.879524230957	-15.134693145752	-5.98017120361328	-0.00847235135734081	0.0223717093467712	-0.0240567177534103	0.01100810803473
1215	108.580833435059	-14.4853448867798	-6.11004114151001	-0.00490093370899558	0.0165275707840919	-0.0227580219507217	0.0236704051494598
1216	111.17822265625	-16.4333896636963	-5.78536653518677	-0.000680167751852423	0.0106834331527352	-0.0250307414680719	0.0178262684494257
1217	109.879524230957	-15.7840414047241	-6.17497587203979	0.00321592413820326	0.00191722682211548	-0.0139918150380254	0.00841071270406246
1218	109.879524230957	-16.7580642700195	-6.11004114151001	-0.00132951640989631	-0.00555028254166245	-0.00490093370899558	-0.000355493422830477
1219	110.528877258301	-15.4593677520752	-6.11004114151001	-0.00360223650932312	-0.00132951640989631	0.00289124972186983	0.00191722682211548
1220	109.230178833008	-15.4593677520752	-5.52562713623047	-0.00230353930965066	-0.000680167751852423	0.00354059832170606	0.000618529506027699
1221	107.931480407715	-14.1606702804565	-6.04510593414307	-0.00295288790948689	-0.00295288790948689	0.00418994715437293	-0.00295288790948689
1222	109.230178833008	-15.4593677520752	-5.78536653518677	0.00646266713738441	0.000293855206109583	0.00321592413820326	0.00321592413820326
1223	109.879524230957	-14.8100185394287	-6.17497587203979	0.00906006153672934	-0.0208099745213985	0.0168522447347641	-0.00100484199356288
1224	107.282135009766	-13.8359956741333	-5.98017120361328	0.00613799272105098	-0.0126931173726916	0.031137915328145	-0.0165892094373703
1225	109.230178833008	-14.8100185394287	-5.72043180465698	0.00938473641872406	-0.0191866029053926	0.0188002903014421	-0.0305502042174339
1226	105.983436584473	-14.1606702804565	-5.85030126571655	0.0116574559360743	-0.0162645354866982	0.0100340843200684	-0.017887907102704
1227	108.580833435059	-15.4593677520752	-5.52562713623047	0.00548864435404539	-0.0195112787187099	0.0022419011220336	-0.00619963090866804
1228	106.632781982422	-14.1606702804565	-5.3957576751709	-0.0172385573387146	-0.0169138833880424	-3.08191010844894e-05	-0.00230353930965066
1229	107.931480407715	-15.134693145752	-5.72043180465698	-0.0126931173726916	0.00418994715437293	-0.00100484199356288	0.000618529506027699
1230	107.282135009766	-13.8359956741333	-5.85030126571655	-0.0156151866540313	0.000618529506027699	0.00516396993771195	-0.00197886489331722
1231	107.282135009766	-15.134693145752	-5.59056186676025	0.00126787810586393	-0.00197886489331722	0.00191722682211548	-0.00327756232582033
1232	108.580833435059	-14.4853448867798	-5.52562713623047	-0.00457625929266214	0.00289124972186983	-0.00490093370899558	0.00159255252219737
1233	109.230178833008	-15.134693145752	-5.85030126571655	-0.0104203969240189	0.00451462110504508	-0.00749832857400179	0.00386527273803949
1234	107.282135009766	-14.8100185394287	-5.9152364730835	-0.0159398596733809	0.0301638916134834	-0.0240567177534103	0.0165275707840919
1235	107.931480407715	-13.8359956741333	-5.6554970741272	-0.00360223650932312	0.0265924744307995	-0.028926832601428	0.0210730116814375
1236	107.931480407715	-13.5113220214844	-6.36978054046631	-0.00327756232582033	0.0233457311987877	-0.0204853005707264	0.0197743140161037
1237	109.879524230957	-14.8100185394287	-6.23991060256958	0.000618529506027699	0.0152288740500808	-0.0136671401560307	0.0207483377307653
1238	110.528877258301	-14.8100185394287	-6.11004114151001	0.00711201597005129	0.00191722682211548	-0.00230353930965066	-0.00100484199356288
1239	108.580833435059	-13.8359956741333	-5.9152364730835	0.000293855206109583	0.0126314787194133	0.00483929552137852	-0.000680167751852423
1240	109.879524230957	-13.8359956741333	-5.98017120361328	-0.00944637414067984	0.0100340843200684	-0.0159398596733809	-0.000680167751852423
1241	109.230178833008	-13.8359956741333	-5.59056186676025	0.00970941036939621	0.00159255252219737	-0.0139918150380254	-0.00197886489331722
1242	110.528877258301	-14.8100185394287	-5.78536653518677	0.00321592413820326	-0.00327756232582033	-0.0123684434220195	-0.000680167751852423
1243	108.580833435059	-14.4853448867798	-5.85030126571655	0.00191722682211548	-0.0117190945893526	0.00613799272105098	-0.00847235135734081
1244	108.580833435059	-14.8100185394287	-5.59056186676025	0.0158782228827477	-0.0185372550040483	0.0191249661147594	-0.0165892094373703
1245	107.282135009766	-12.8619728088379	-5.85030126571655	0.00970941036939621	-0.0243813935667276	0.0175015944987535	-0.028926832601428
1246	107.931480407715	-14.1606702804565	-5.33082246780396	0.020423661917448	-0.0117190945893526	0.0175015944987535	-0.0217839982360601
1247	109.879524230957	-14.8100185394287	-5.33082246780396	0.00970941036939621	-0.0182125810533762	0.00483929552137852	-0.0133424662053585
1248	107.282135009766	-13.8359956741333	-6.43471527099609	0.00126787810586393	0.00256657530553639	-0.00555028254166245	-0.0136671401560307
1249	107.282135009766	-14.1606702804565	-6.36978054046631	0.00743668992072344	0.00159255252219737	0.000293855206109583	-0.0107450718060136
1250	107.282135009766	-14.4853448867798	-5.9152364730835	-0.00425158534198999	-3.08191010844894e-05	-0.00619963090866804	0.000943203864153475
1251	109.230178833008	-14.8100185394287	-5.85030126571655	-0.000355493422830477	-0.0133424662053585	-0.00977104809135199	-0.00782300252467394
1252	109.230178833008	-16.1087169647217	-5.46069240570068	0.00483929552137852	-0.00360223650932312	-0.0107450718060136	-0.00392691092565656
1253	109.879524230957	-16.1087169647217	-5.26588773727417	-0.0139918150380254	0.000618529506027699	-0.0110697457566857	-0.00100484199356288
1254	109.230178833008	-15.7840414047241	-5.98017120361328	-0.0198359526693821	0.0207483377307653	-0.0133424662053585	0.00321592413820326
1255	108.580833435059	-14.8100185394287	-6.43471527099609	-0.017887907102704	0.0171769186854362	-0.0201606266200542	0.0171769186854362
1256	108.580833435059	-15.4593677520752	-5.59056186676025	-0.0113944197073579	0.00906006153672934	-0.0130177913233638	0.00321592413820326
1257	109.879524230957	-14.8100185394287	-6.04510593414307	0.00191722682211548	0.00938473641872406	-0.0117190945893526	0.00906006153672934
1258	107.931480407715	-13.8359956741333	-5.78536653518677	-0.00132951640989631	0.00451462110504508	0.000943203864153475	-0.0126931173726916
1259	107.931480407715	-13.5113220214844	-5.13601779937744	-0.00425158534198999	0.0103587592020631	0.00321592413820326	-0.00327756232582033
1260	106.632781982422	-13.5113220214844	-5.52562713623047	0.00126787810586393	0.000293855206109583	-0.00197886489331722	-0.0136671401560307
1261	109.230178833008	-14.1606702804565	-5.9152364730835	0.00256657530553639	0.00289124972186983	0.00354059832170606	-0.00360223650932312
1262	107.931480407715	-14.4853448867798	-5.78536653518677	0.00776136433705688	-0.000680167751852423	0.00289124972186983	-0.00587495695799589
1263	107.282135009766	-14.8100185394287	-5.6554970741272	0.00613799272105098	-0.0130177913233638	0.01100810803473	-0.0175632312893867
1264	107.931480407715	-15.134693145752	-6.04510593414307	0.00289124972186983	-0.0292515084147453	0.0334106348454952	-0.0237320438027382
1265	105.334083557129	-13.1866474151611	-6.17497587203979	0.00776136433705688	-0.0191866029053926	0.0188002903014421	-0.0331475995481014
1266	105.983436584473	-14.1606702804565	-5.9152364730835	0.00418994715437293	-0.0172385573387146	0.0171769186854362	-0.0243813935667276
1267	105.334083557129	-13.1866474151611	-6.43471527099609	0.00613799272105098	0.00646266713738441	0.00970941036939621	-0.0130177913233638
1268	107.282135009766	-13.5113220214844	-5.9152364730835	0.01100810803473	-0.00555028254166245	-0.00165419070981443	-0.00425158534198999
1269	106.632781982422	-13.1866474151611	-5.78536653518677	0.00451462110504508	0.00256657530553639	0.00938473641872406	-0.00457625929266214
1270	107.282135009766	-14.1606702804565	-5.72043180465698	0.00354059832170606	0.00354059832170606	-0.00749832857400179	0.00126787810586393
1271	107.282135009766	-13.5113220214844	-5.78536653518677	-0.00230353930965066	-0.00652430532500148	0.00386527273803949	-0.00912170019000769
1272	108.580833435059	-13.8359956741333	-5.46069240570068	-0.00230353930965066	0.00906006153672934	0.00191722682211548	0.00483929552137852
1273	109.879524230957	-13.5113220214844	-6.36978054046631	-0.0104203969240189	0.00906006153672934	-0.00944637414067984	0.00386527273803949
1274	108.580833435059	-14.4853448867798	-5.72043180465698	-0.0175632312893867	0.0340599827468395	-0.0217839982360601	0.0223717093467712
1275	107.282135009766	-13.8359956741333	-6.04510593414307	-0.00977104809135199	0.0249691028147936	-0.0198359526693821	0.0149041991680861
1276	109.230178833008	-14.1606702804565	-5.85030126571655	-0.0149658378213644	0.0171769186854362	-0.0139918150380254	0.0149041991680861
1277	109.230178833008	-13.8359956741333	-6.04510593414307	-0.00100484199356288	0.0210730116814375	-0.0104203969240189	0.00289124972186983
1278	107.282135009766	-13.8359956741333	-5.72043180465698	-0.0113944197073579	0.00938473641872406	-0.00360223650932312	0.0171769186854362
1279	107.282135009766	-13.8359956741333	-5.59056186676025	0.00613799272105098	0.0113327819854021	-0.000680167751852423	0.00938473641872406
1280	105.983436584473	-13.1866474151611	-6.17497587203979	0.000293855206109583	0.00289124972186983	-0.00100484199356288	0.00418994715437293
1281	107.931480407715	-13.8359956741333	-5.98017120361328	-0.00165419070981443	-3.08191010844894e-05	0.00159255252219737	0.00711201597005129
1282	109.230178833008	-13.5113220214844	-5.6554970741272	0.013930176384747	0.00321592413820326	-0.00392691092565656	0.00516396993771195
1283	107.282135009766	-13.5113220214844	-5.72043180465698	0.00289124972186983	-0.0169138833880424	-3.08191010844894e-05	0.00126787810586393
1284	109.230178833008	-14.1606702804565	-6.11004114151001	0.0249691028147936	-0.0230826959013939	0.0373067259788513	-0.0172385573387146
1285	106.632781982422	-14.4853448867798	-5.59056186676025	0.0175015944987535	-0.0211346503347158	0.020423661917448	-0.0146411629393697
1286	107.931480407715	-14.4853448867798	-6.17497587203979	0.0175015944987535	-0.0195112787187099	0.013930176384747	-0.00879702530801296
1287	105.334083557129	-14.4853448867798	-6.36978054046631	0.0220470335334539	-0.0110697457566857	0.0116574559360743	-0.00100484199356288
1288	106.632781982422	-14.8100185394287	-5.59056186676025	0.0149041991680861	-0.0100957229733467	0.00386527273803949	0.00743668992072344
1289	107.931480407715	-15.7840414047241	-5.52562713623047	0.00354059832170606	-0.00522560812532902	0.00646266713738441	0.0132808275520802
1290	108.580833435059	-15.7840414047241	-5.46069240570068	0.00841071270406246	-0.0026282137259841	0.00354059832170606	0.00646266713738441
1291	107.282135009766	-14.1606702804565	-5.52562713623047	0.00483929552137852	0.000293855206109583	-0.00360223650932312	0.00906006153672934
1292	107.931480407715	-14.1606702804565	-5.78536653518677	0.00678734155371785	-0.000680167751852423	-0.00425158534198999	0.00743668992072344
1293	107.282135009766	-13.8359956741333	-5.9152364730835	-0.00100484199356288	0.013930176384747	-0.0165892094373703	-0.000355493422830477
1294	109.879524230957	-14.4853448867798	-6.30484533309937	-0.0130177913233638	0.0239950809627771	-0.0240567177534103	0.0213976856321096
1295	107.282135009766	-14.1606702804565	-6.11004114151001	-0.0110697457566857	0.0321119390428066	-0.0133424662053585	0.0152288740500808
1296	109.230178833008	-14.4853448867798	-5.52562713623047	-0.0152905117720366	0.0132808275520802	-0.0146411629393697	0.000618529506027699
1297	106.632781982422	-12.8619728088379	-5.72043180465698	-3.08191010844894e-05	0.0136055024340749	-0.0149658378213644	0.0145795252174139
1298	105.983436584473	-13.1866474151611	-5.33082246780396	-0.00847235135734081	0.00321592413820326	0.00613799272105098	0.0132808275520802
1299	104.68473815918	-13.5113220214844	-6.36978054046631	-0.00652430532500148	0.000943203864153475	0.00354059832170606	-0.000680167751852423
1300	105.334083557129	-13.1866474151611	-5.78536653518677	-0.0279528107494116	0.00191722682211548	-0.000355493422830477	-0.00100484199356288
1301	104.68473815918	-13.1866474151611	-6.30484533309937	-0.00230353930965066	0.00483929552137852	-0.00132951640989631	0.000293855206109583
1302	105.334083557129	-14.4853448867798	-6.23991060256958	0.00451462110504508	0.00418994715437293	0.00581331877037883	0.00743668992072344
1303	105.334083557129	-13.5113220214844	-5.78536653518677	0.00970941036939621	-0.00977104809135199	-0.00360223650932312	-0.00230353930965066
1304	105.983436584473	-13.8359956741333	-5.3957576751709	0.0178262684494257	-0.0149658378213644	0.0272418223321438	-0.0126931173726916
1305	109.230178833008	-14.8100185394287	-5.59056186676025	0.013930176384747	-0.0139918150380254	0.0142548503354192	-0.0204853005707264
1306	107.931480407715	-12.8619728088379	-5.98017120361328	0.0123068047687411	-0.00717365415766835	0.0100340843200684	-0.0126931173726916
1307	108.580833435059	-13.5113220214844	-6.36978054046631	0.01847561635077	0.000943203864153475	0.00256657530553639	-0.0026282137259841
1308	107.931480407715	-14.1606702804565	-6.04510593414307	0.00711201597005129	0.0022419011220336	-0.00360223650932312	-0.00392691092565656
1309	108.580833435059	-14.4853448867798	-5.98017120361328	-0.00490093370899558	0.00321592413820326	0.00321592413820326	-0.00522560812532902
1310	108.580833435059	-14.1606702804565	-5.98017120361328	-0.00197886489331722	0.0100340843200684	-0.00847235135734081	0.00289124972186983
1311	107.931480407715	-14.4853448867798	-5.46069240570068	-0.00782300252467394	-0.00197886489331722	-0.00749832857400179	-0.00360223650932312
1312	107.282135009766	-13.1866474151611	-6.17497587203979	-0.00327756232582033	0.000943203864153475	-0.00782300252467394	0.00581331877037883
1313	107.931480407715	-13.8359956741333	-6.04510593414307	-0.000355493422830477	0.00970941036939621	-0.0149658378213644	0.0116574559360743
1314	107.931480407715	-13.8359956741333	-5.85030126571655	-0.00717365415766835	0.0337353087961674	-0.0182125810533762	0.0116574559360743
1315	108.580833435059	-14.4853448867798	-5.52562713623047	-0.00522560812532902	0.0259431265294552	-0.0182125810533762	0.0220470335334539
1316	109.879524230957	-13.5113220214844	-5.98017120361328	-0.00100484199356288	0.0168522447347641	-0.0237320438027382	0.0233457311987877
1317	107.282135009766	-13.5113220214844	-5.98017120361328	0.000618529506027699	0.013930176384747	-0.0110697457566857	0.0191249661147594
1318	108.580833435059	-14.4853448867798	-5.6554970741272	0.0113327819854021	-0.00295288790948689	-0.00327756232582033	0.000943203864153475
1319	109.230178833008	-14.8100185394287	-5.6554970741272	0.00581331877037883	0.00191722682211548	0.0022419011220336	0.00483929552137852
1320	108.580833435059	-15.134693145752	-5.9152364730835	0.0230210572481155	0.00191722682211548	-0.00457625929266214	0.00126787810586393
1321	107.282135009766	-13.5113220214844	-6.23991060256958	0.00354059832170606	-0.000355493422830477	0.00386527273803949	-0.00749832857400179
1322	107.931480407715	-15.134693145752	-6.04510593414307	0.00906006153672934	-0.00165419070981443	-0.00587495695799589	0.00743668992072344
1323	107.931480407715	-13.8359956741333	-5.6554970741272	0.0188002903014421	-0.0149658378213644	0.0175015944987535	-0.00717365415766835
1324	107.282135009766	-14.1606702804565	-5.85030126571655	0.0210730116814375	-0.0211346503347158	0.0188002903014421	-0.0191866029053926
1325	108.580833435059	-14.8100185394287	-5.72043180465698	0.0155535480007529	-0.0305502042174339	0.0197743140161037	-0.0260047651827335
1326	106.632781982422	-13.5113220214844	-5.9152364730835	0.00743668992072344	-0.0256800893694162	0.00776136433705688	-0.0113944197073579
1327	107.282135009766	-13.1866474151611	-5.6554970741272	0.0126314787194133	-3.08191010844894e-05	0.0022419011220336	-0.00912170019000769
1328	108.580833435059	-14.4853448867798	-5.33082246780396	0.00678734155371785	-0.00197886489331722	-0.00490093370899558	0.00289124972186983
1329	109.230178833008	-13.8359956741333	-5.33082246780396	0.0113327819854021	-0.00782300252467394	0.00581331877037883	-0.00587495695799589
1330	108.580833435059	-14.4853448867798	-5.6554970741272	0.00906006153672934	-0.000680167751852423	-0.00425158534198999	0.00191722682211548
1331	107.931480407715	-14.1606702804565	-5.6554970741272	-0.0260047651827335	0.00646266713738441	-0.00912170019000769	0.000618529506027699
1332	105.334083557129	-12.8619728088379	-5.9152364730835	-0.0169138833880424	0.00354059832170606	-0.00555028254166245	0.0207483377307653
1333	105.334083557129	-13.8359956741333	-5.6554970741272	-0.0240567177534103	0.0106834331527352	-0.0182125810533762	0.0022419011220336
1334	104.68473815918	-12.8619728088379	-5.72043180465698	-0.0305502042174339	0.0252937767654657	-0.0198359526693821	0.01847561635077
1335	107.931480407715	-13.8359956741333	-5.26588773727417	-0.0204853005707264	0.0217223595827818	-0.0263294391334057	0.0246444288641214
1336	105.983436584473	-12.2126245498657	-6.04510593414307	-0.021459324285388	0.0194496400654316	-0.0191866029053926	0.00970941036939621
1337	107.282135009766	-13.1866474151611	-5.78536653518677	-0.00230353930965066	0.0136055024340749	-0.0123684434220195	-3.08191010844894e-05
1338	107.931480407715	-13.5113220214844	-5.72043180465698	-0.0117190945893526	-0.00295288790948689	-0.00522560812532902	-0.0026282137259841
1339	109.230178833008	-14.8100185394287	-5.98017120361328	-0.0026282137259841	-0.0026282137259841	-0.00295288790948689	-0.00717365415766835
1340	109.230178833008	-14.8100185394287	-5.3957576751709	-0.00587495695799589	0.00711201597005129	0.00256657530553639	-0.0143164889886975
1341	107.931480407715	-13.8359956741333	-5.78536653518677	0.0155535480007529	0.000293855206109583	-0.00879702530801296	-0.00522560812532902
1342	107.282135009766	-12.5372982025146	-6.11004114151001	0.0142548503354192	-3.08191010844894e-05	-0.00717365415766835	-0.00619963090866804
1343	107.282135009766	-13.1866474151611	-5.9152364730835	0.0158782228827477	-0.0165892094373703	0.00386527273803949	-0.0107450718060136
1344	107.931480407715	-13.1866474151611	-5.98017120361328	0.0126314787194133	-0.0299008563160896	0.013930176384747	-0.0286021586507559
1345	107.931480407715	-14.4853448867798	-5.78536653518677	0.00776136433705688	-0.0198359526693821	0.00938473641872406	-0.0363943427801132
1346	107.931480407715	-13.1866474151611	-5.78536653518677	-0.000355493422830477	-0.0195112787187099	0.012956153601408	-0.0250307414680719
1347	108.580833435059	-13.5113220214844	-5.26588773727417	0.0178262684494257	-0.017887907102704	0.0022419011220336	-0.0149658378213644
1348	109.230178833008	-14.8100185394287	-6.17497587203979	0.00483929552137852	-0.00392691092565656	-0.00295288790948689	-0.00814767740666866
1349	108.580833435059	-14.4853448867798	-6.36978054046631	-0.0110697457566857	-3.08191010844894e-05	0.00386527273803949	-0.00977104809135199
1350	108.580833435059	-15.134693145752	-6.11004114151001	0.00516396993771195	-0.00652430532500148	0.00451462110504508	-0.0136671401560307
1351	109.230178833008	-15.134693145752	-6.04510593414307	0.00418994715437293	-0.00392691092565656	-0.00619963090866804	-0.0107450718060136
1352	108.580833435059	-15.4593677520752	-6.04510593414307	-0.00555028254166245	-0.0026282137259841	-0.0110697457566857	0.00159255252219737
1353	108.580833435059	-15.4593677520752	-5.26588773727417	-0.00555028254166245	0.0022419011220336	-0.00652430532500148	-0.00425158534198999
1354	107.282135009766	-14.4853448867798	-5.85030126571655	-0.00912170019000769	0.0217223595827818	-0.0165892094373703	0.00548864435404539
1355	109.879524230957	-15.134693145752	-5.72043180465698	-0.00652430532500148	0.0226963832974434	-0.0195112787187099	0.0123068047687411
1356	107.282135009766	-13.8359956741333	-5.85030126571655	-0.00327756232582033	0.0230210572481155	-0.0139918150380254	0.00743668992072344
1357	108.580833435059	-14.4853448867798	-5.52562713623047	0.00289124972186983	0.01100810803473	-0.0113944197073579	0.0132808275520802
1358	107.931480407715	-14.1606702804565	-5.46069240570068	0.0162028968334198	0.0132808275520802	-0.00717365415766835	-0.00717365415766835
1359	109.230178833008	-14.4853448867798	-5.33082246780396	-3.08191010844894e-05	0.0123068047687411	-0.00717365415766835	-0.00295288790948689
1360	106.632781982422	-13.8359956741333	-5.3957576751709	0.00386527273803949	0.012956153601408	-0.00392691092565656	-0.00847235135734081
1361	106.632781982422	-14.4853448867798	-5.78536653518677	-0.00100484199356288	0.00938473641872406	-0.00619963090866804	-0.00100484199356288
1362	105.983436584473	-12.8619728088379	-6.30484533309937	0.0116574559360743	0.00418994715437293	0.00516396993771195	-0.00165419070981443
1363	106.632781982422	-14.4853448867798	-5.9152364730835	0.00289124972186983	-0.0146411629393697	0.00516396993771195	-0.00587495695799589
1364	104.68473815918	-13.8359956741333	-5.3957576751709	0.0123068047687411	-0.0172385573387146	0.020423661917448	-0.0253554154187441
1365	105.334083557129	-13.5113220214844	-5.46069240570068	0.00873538758605719	-0.0175632312893867	0.0197743140161037	-0.0318489037454128
1366	106.632781982422	-13.1866474151611	-5.46069240570068	-0.0026282137259841	-0.0211346503347158	0.0149041991680861	-0.021459324285388
1367	107.931480407715	-14.1606702804565	-5.6554970741272	-0.00132951640989631	-0.0165892094373703	0.00354059832170606	-0.0152905117720366
1368	109.879524230957	-13.8359956741333	-6.43471527099609	0.00548864435404539	-0.00132951640989631	0.00418994715437293	-0.00230353930965066
1369	107.282135009766	-13.1866474151611	-6.30484533309937	-0.00847235135734081	0.00418994715437293	0.000293855206109583	-0.00522560812532902
1370	107.931480407715	-12.8619728088379	-6.43471527099609	-0.00165419070981443	-0.00457625929266214	0.000293855206109583	0.00516396993771195
1371	108.580833435059	-13.5113220214844	-5.85030126571655	-0.00295288790948689	-0.0201606266200542	-0.00360223650932312	-0.00749832857400179
1372	109.879524230957	-13.8359956741333	-5.59056186676025	0.00256657530553639	0.00289124972186983	-0.0149658378213644	0.00483929552137852
1373	109.230178833008	-13.8359956741333	-5.9152364730835	-0.00457625929266214	0.0100340843200684	-0.0149658378213644	0.00743668992072344
1374	107.282135009766	-13.8359956741333	-5.85030126571655	-0.0195112787187099	0.0288651939481497	-0.0276281367987394	0.0321119390428066
1375	106.632781982422	-12.5372982025146	-6.11004114151001	-0.00619963090866804	0.0213976856321096	-0.0237320438027382	0.0152288740500808
1376	106.632781982422	-13.8359956741333	-5.59056186676025	-0.0113944197073579	0.00678734155371785	-0.0276281367987394	0.0220470335334539
1377	108.580833435059	-13.8359956741333	-5.52562713623047	-0.00847235135734081	0.00808603875339031	-0.0100957229733467	0.00321592413820326
1378	109.230178833008	-14.1606702804565	-5.20095300674438	-0.0026282137259841	0.00418994715437293	-0.00230353930965066	0.00289124972186983
1379	107.931480407715	-14.1606702804565	-5.78536653518677	-0.00652430532500148	0.00159255252219737	-0.00457625929266214	-0.00327756232582033
1380	108.580833435059	-14.4853448867798	-6.17497587203979	-0.00132951640989631	0.00191722682211548	0.00126787810586393	-0.00522560812532902
1381	109.879524230957	-15.134693145752	-5.59056186676025	0.00321592413820326	-0.00587495695799589	0.00418994715437293	-0.00619963090866804
1382	107.282135009766	-15.134693145752	-5.46069240570068	0.0162028968334198	-0.00814767740666866	0.00126787810586393	-0.00490093370899558
1383	110.528877258301	-15.7840414047241	-5.3957576751709	0.00938473641872406	-0.0113944197073579	0.0022419011220336	-0.00717365415766835
1384	109.230178833008	-15.7840414047241	-5.3957576751709	0.00938473641872406	-0.0308748781681061	0.029189869761467	-0.0302255302667618
1385	107.282135009766	-14.4853448867798	-6.30484533309937	0.00841071270406246	-0.0302255302667618	0.00970941036939621	-0.032173577696085
1386	107.931480407715	-15.134693145752	-5.6554970741272	0.00906006153672934	-0.0169138833880424	0.00711201597005129	-0.0237320438027382
1387	109.230178833008	-14.4853448867798	-5.98017120361328	0.00841071270406246	-0.0162645354866982	0.00256657530553639	-0.0185372550040483
1388	105.983436584473	-12.5372982025146	-5.85030126571655	0.00906006153672934	-0.0026282137259841	0.00289124972186983	-0.00425158534198999
1389	106.632781982422	-13.1866474151611	-5.78536653518677	-0.00619963090866804	0.00256657530553639	-3.08191010844894e-05	-0.000355493422830477
1390	105.983436584473	-13.1866474151611	-5.59056186676025	-0.00100484199356288	0.00159255252219737	0.000618529506027699	-0.00619963090866804
1391	106.632781982422	-13.5113220214844	-6.17497587203979	-0.0126931173726916	0.00386527273803949	-0.0117190945893526	0.00191722682211548
1392	106.632781982422	-14.4853448867798	-6.30484533309937	0.00711201597005129	0.00451462110504508	-0.00392691092565656	0.000943203864153475
1393	106.632781982422	-14.4853448867798	-5.98017120361328	-0.0152905117720366	0.0168522447347641	-0.0139918150380254	0.0103587592020631
1394	105.334083557129	-14.4853448867798	-5.46069240570068	-0.0217839982360601	0.0288651939481497	-0.0221086721867323	0.0126314787194133
1395	103.386039733887	-13.5113220214844	-5.72043180465698	-0.0195112787187099	0.0265924744307995	-0.0185372550040483	0.0337353087961674
1396	105.334083557129	-14.1606702804565	-5.78536653518677	-0.0123684434220195	0.0210730116814375	-0.0204853005707264	0.0165275707840919
1397	105.334083557129	-13.8359956741333	-6.11004114151001	-0.00977104809135199	0.0149041991680861	-0.0143164889886975	0.0285405199974775
1398	108.580833435059	-14.1606702804565	-6.30484533309937	-0.0107450718060136	-3.08191010844894e-05	-0.0133424662053585	0.000943203864153475
1399	107.282135009766	-12.5372982025146	-5.9152364730835	-0.00652430532500148	0.00841071270406246	-0.000680167751852423	0.0113327819854021
1400	108.580833435059	-13.8359956741333	-5.72043180465698	0.00548864435404539	0.00678734155371785	0.000293855206109583	0.00711201597005129
1401	107.931480407715	-13.5113220214844	-5.52562713623047	-0.00782300252467394	-0.00425158534198999	-0.00327756232582033	0.00354059832170606
1402	108.580833435059	-13.8359956741333	-5.72043180465698	-0.00490093370899558	0.00126787810586393	-0.00100484199356288	0.00386527273803949
1403	108.580833435059	-13.8359956741333	-6.23991060256958	0.00938473641872406	-0.000355493422830477	0.00386527273803949	-0.00392691092565656
1404	107.931480407715	-13.5113220214844	-5.78536653518677	0.0155535480007529	-0.0172385573387146	0.0145795252174139	-0.0123684434220195
1405	105.983436584473	-12.8619728088379	-6.11004114151001	0.0149041991680861	-0.0136671401560307	0.0210730116814375	-0.0195112787187099
1406	107.931480407715	-14.1606702804565	-5.72043180465698	0.0142548503354192	-0.0133424662053585	0.00776136433705688	-0.0120437685400248
1407	107.282135009766	-12.8619728088379	-5.98017120361328	0.0171769186854362	-0.0133424662053585	0.00841071270406246	-0.00392691092565656
1408	106.632781982422	-12.2126245498657	-5.78536653518677	0.00873538758605719	-3.08191010844894e-05	0.00289124972186983	0.00451462110504508
1409	107.282135009766	-13.1866474151611	-5.46069240570068	0.0158782228827477	-0.000680167751852423	0.00548864435404539	-0.00100484199356288
1410	105.334083557129	-12.8619728088379	-5.98017120361328	-0.00555028254166245	0.00841071270406246	0.00776136433705688	0.00159255252219737
1411	105.983436584473	-12.8619728088379	-5.9152364730835	0.00126787810586393	-0.00425158534198999	-0.0107450718060136	0.00483929552137852
1412	105.983436584473	-12.5372982025146	-5.9152364730835	0.00191722682211548	-0.00197886489331722	-0.00360223650932312	0.00126787810586393
1413	107.931480407715	-13.1866474151611	-5.9152364730835	0.00776136433705688	0.0123068047687411	-0.0113944197073579	0.00418994715437293
1414	107.931480407715	-13.1866474151611	-5.52562713623047	-0.0182125810533762	0.0327612869441509	-0.021459324285388	0.0155535480007529
1415	105.334083557129	-13.1866474151611	-5.46069240570068	-0.0123684434220195	0.0213976856321096	-0.0182125810533762	0.0207483377307653
1416	108.580833435059	-14.8100185394287	-5.72043180465698	-0.00619963090866804	0.0106834331527352	-0.0191866029053926	0.0188002903014421
1417	107.931480407715	-14.8100185394287	-5.9152364730835	-0.00132951640989631	0.000618529506027699	-0.0123684434220195	0.0226963832974434
1418	106.632781982422	-13.1866474151611	-5.85030126571655	0.00321592413820326	-0.000680167751852423	-0.00295288790948689	0.00386527273803949
1419	105.983436584473	-13.1866474151611	-5.78536653518677	-0.0104203969240189	0.00776136433705688	-0.00457625929266214	0.00418994715437293
1420	107.282135009766	-12.8619728088379	-6.11004114151001	-3.08191010844894e-05	0.00873538758605719	-0.00197886489331722	0.00451462110504508
1421	107.931480407715	-13.1866474151611	-5.98017120361328	0.00678734155371785	0.00678734155371785	-0.00944637414067984	0.0113327819854021
1422	108.580833435059	-13.8359956741333	-5.6554970741272	0.00191722682211548	0.00289124972186983	-0.00197886489331722	0.00743668992072344
1423	105.983436584473	-11.8879499435425	-6.43471527099609	0.00743668992072344	0.000943203864153475	0.00646266713738441	0.0022419011220336
1424	106.632781982422	-13.1866474151611	-5.85030126571655	0.0162028968334198	-0.0253554154187441	0.0152288740500808	-0.00425158534198999
1425	103.386039733887	-13.1866474151611	-5.52562713623047	-0.000680167751852423	-0.0227580219507217	0.0207483377307653	-0.0126931173726916
1426	104.68473815918	-13.5113220214844	-5.9152364730835	-0.000355493422830477	-0.0201606266200542	0.0113327819854021	-0.00360223650932312
1427	104.68473815918	-12.5372982025146	-5.98017120361328	0.00126787810586393	-0.0188619289547205	0.00938473641872406	-0.0110697457566857
1428	104.03539276123	-12.5372982025146	-5.46069240570068	-0.00360223650932312	-0.021459324285388	0.000943203864153475	0.00386527273803949
1429	106.632781982422	-13.5113220214844	-5.72043180465698	0.01100810803473	-0.00490093370899558	0.000943203864153475	0.00321592413820326
1430	105.983436584473	-13.5113220214844	-5.46069240570068	0.00451462110504508	-0.0159398596733809	-0.00165419070981443	0.00321592413820326
1431	106.632781982422	-12.2126245498657	-5.6554970741272	0.00678734155371785	-3.08191010844894e-05	0.000943203864153475	0.011982130818069
1432	107.282135009766	-12.2126245498657	-5.78536653518677	0.00321592413820326	0.00483929552137852	0.00451462110504508	0.00613799272105098
1433	107.931480407715	-12.5372982025146	-5.46069240570068	0.00354059832170606	0.00678734155371785	-0.0133424662053585	0.00841071270406246
1434	108.580833435059	-13.1866474151611	-5.52562713623047	-0.0159398596733809	0.0360080301761627	-0.0273034609854221	0.0165275707840919
1435	106.632781982422	-12.8619728088379	-6.23991060256958	-0.0113944197073579	0.0230210572481155	-0.0227580219507217	0.0158782228827477
1436	108.580833435059	-13.1866474151611	-5.85030126571655	-0.00587495695799589	0.0262678004801273	-0.021459324285388	0.0168522447347641
1437	107.282135009766	-12.2126245498657	-6.11004114151001	-0.00587495695799589	0.0178262684494257	-0.021459324285388	0.0233457311987877
1438	105.983436584473	-11.8879499435425	-6.04510593414307	-0.000355493422830477	0.00678734155371785	-0.00132951640989631	0.00289124972186983
1439	106.632781982422	-12.2126245498657	-5.85030126571655	-0.00392691092565656	0.00776136433705688	-0.00717365415766835	-0.000680167751852423
1440	105.983436584473	-11.8879499435425	-5.59056186676025	-0.00879702530801296	0.000618529506027699	0.000943203864153475	-0.00132951640989631
1441	105.983436584473	-12.5372982025146	-5.78536653518677	-3.08191010844894e-05	-0.00295288790948689	0.00451462110504508	-0.00132951640989631
1442	108.580833435059	-13.5113220214844	-5.9152364730835	-0.000680167751852423	0.000618529506027699	0.00191722682211548	-0.00230353930965066
1443	106.632781982422	-12.5372982025146	-5.72043180465698	0.00386527273803949	-0.0136671401560307	0.0103587592020631	0.00516396993771195
1444	107.282135009766	-12.8619728088379	-6.30484533309937	0.011982130818069	-0.0175632312893867	0.0272418223321438	-0.0143164889886975
1445	107.931480407715	-13.5113220214844	-5.98017120361328	0.0103587592020631	-0.0185372550040483	0.0191249661147594	-0.0188619289547205
1446	109.230178833008	-13.8359956741333	-5.46069240570068	0.0103587592020631	-0.0227580219507217	0.0142548503354192	-0.0169138833880424
1447	106.632781982422	-13.1866474151611	-5.78536653518677	0.0132808275520802	-0.0204853005707264	0.00711201597005129	-0.00392691092565656
1448	107.931480407715	-14.8100185394287	-5.6554970741272	0.00873538758605719	-0.0117190945893526	-0.00425158534198999	0.00321592413820326
1449	107.282135009766	-13.8359956741333	-5.59056186676025	-0.00457625929266214	-0.00847235135734081	-0.00684897974133492	0.00970941036939621
1450	108.580833435059	-14.1606702804565	-6.04510593414307	-0.00392691092565656	-0.00749832857400179	0.00126787810586393	0.0136055024340749
1451	106.632781982422	-12.2126245498657	-5.98017120361328	0.00613799272105098	-0.00197886489331722	-0.00327756232582033	0.00548864435404539
1452	107.282135009766	-12.5372982025146	-5.46069240570068	-0.00619963090866804	0.00126787810586393	-0.00587495695799589	0.0106834331527352
1453	106.632781982422	-11.8879499435425	-6.04510593414307	-0.000355493422830477	0.00776136433705688	-0.0198359526693821	0.0191249661147594
1454	107.931480407715	-12.2126245498657	-6.30484533309937	-0.00749832857400179	0.029189869761467	-0.021459324285388	0.0220470335334539
1455	107.282135009766	-13.1866474151611	-5.6554970741272	-0.00587495695799589	0.0350340083241463	-0.0198359526693821	0.0282158460468054
1456	106.632781982422	-13.1866474151611	-5.6554970741272	-0.00717365415766835	0.0249691028147936	-0.0217839982360601	0.0252937767654657
1457	104.03539276123	-11.8879499435425	-5.85030126571655	-0.00360223650932312	0.01100810803473	-0.0169138833880424	0.0188002903014421
1458	104.03539276123	-12.2126245498657	-5.6554970741272	0.0178262684494257	0.00386527273803949	-0.00619963090866804	0.0210730116814375
1459	104.68473815918	-13.1866474151611	-5.33082246780396	0.00938473641872406	0.00841071270406246	-0.00619963090866804	0.00289124972186983
1460	104.03539276123	-12.2126245498657	-5.72043180465698	-0.0172385573387146	0.00256657530553639	0.00191722682211548	0.00581331877037883
1461	105.334083557129	-12.5372982025146	-5.85030126571655	0.00451462110504508	0.00418994715437293	-0.0143164889886975	0.00483929552137852
1462	106.632781982422	-11.8879499435425	-5.9152364730835	0.0103587592020631	-0.00132951640989631	-0.00944637414067984	-0.00132951640989631
1463	105.983436584473	-12.2126245498657	-5.85030126571655	0.0126314787194133	-0.00392691092565656	0.000943203864153475	0.000943203864153475
1464	106.632781982422	-11.8879499435425	-5.59056186676025	0.01847561635077	-0.0172385573387146	0.0162028968334198	-0.0191866029053926
1465	107.931480407715	-13.1866474151611	-5.3957576751709	0.0200989879667759	-0.0191866029053926	0.0158782228827477	-0.0195112787187099
1466	107.282135009766	-11.8879499435425	-5.9152364730835	0.0168522447347641	-0.0130177913233638	0.00354059832170606	-0.00944637414067984
1467	105.983436584473	-12.5372982025146	-5.98017120361328	0.00906006153672934	-0.0100957229733467	-3.08191010844894e-05	-0.00327756232582033
1468	108.580833435059	-13.5113220214844	-6.43471527099609	0.0149041991680861	0.00354059832170606	-0.00912170019000769	-0.00652430532500148
1469	106.632781982422	-13.8359956741333	-6.23991060256958	0.0022419011220336	-0.000680167751852423	-0.00522560812532902	0.00841071270406246
1470	108.580833435059	-13.5113220214844	-6.30484533309937	0.00483929552137852	0.00646266713738441	-0.0146411629393697	0.00548864435404539
1471	107.931480407715	-13.1866474151611	-5.46069240570068	0.0116574559360743	0.00191722682211548	-0.00814767740666866	-0.00295288790948689
1472	106.632781982422	-12.8619728088379	-5.6554970741272	0.0123068047687411	0.000293855206109583	-0.0136671401560307	0.0113327819854021
1473	105.334083557129	-12.5372982025146	-5.85030126571655	-0.00814767740666866	0.00581331877037883	-0.00814767740666866	0.00646266713738441
1474	107.282135009766	-12.5372982025146	-5.85030126571655	-0.00879702530801296	0.0295145437121391	-0.0182125810533762	0.0152288740500808
1475	107.931480407715	-13.5113220214844	-5.46069240570068	-0.0113944197073579	0.0188002903014421	-0.0162645354866982	0.0275664981454611
1476	107.931480407715	-12.8619728088379	-5.59056186676025	-0.0100957229733467	0.013930176384747	-0.0182125810533762	0.0194496400654316
1477	106.632781982422	-13.1866474151611	-5.6554970741272	0.000618529506027699	0.00516396993771195	-0.0107450718060136	0.0126314787194133
1478	106.632781982422	-13.8359956741333	-5.78536653518677	-0.000680167751852423	0.00386527273803949	-0.00587495695799589	0.0249691028147936
1479	107.931480407715	-14.4853448867798	-5.59056186676025	0.00191722682211548	0.0022419011220336	-0.000355493422830477	0.00743668992072344
1480	105.334083557129	-13.8359956741333	-5.6554970741272	-0.0117190945893526	-0.00230353930965066	0.00678734155371785	-0.0117190945893526
1481	106.632781982422	-12.5372982025146	-5.72043180465698	0.0249691028147936	-3.08191010844894e-05	0.00581331877037883	-0.0107450718060136
1482	106.632781982422	-12.5372982025146	-5.85030126571655	-0.000355493422830477	0.00159255252219737	-0.00619963090866804	0.00159255252219737
1483	106.632781982422	-12.8619728088379	-5.46069240570068	0.0194496400654316	-0.00360223650932312	0.00938473641872406	0.000293855206109583
1484	105.983436584473	-12.5372982025146	-5.46069240570068	0.0106834331527352	-0.0165892094373703	0.0295145437121391	-0.0237320438027382
1485	107.931480407715	-13.5113220214844	-6.04510593414307	0.01100810803473	-0.0188619289547205	0.0249691028147936	-0.0299008563160896
1486	104.68473815918	-11.8879499435425	-5.98017120361328	0.0175015944987535	-0.0152905117720366	0.0220470335334539	-0.0217839982360601
1487	106.632781982422	-13.8359956741333	-5.59056186676025	0.00906006153672934	-0.0104203969240189	0.0103587592020631	-0.0149658378213644
1488	105.983436584473	-13.1866474151611	-5.98017120361328	0.00289124972186983	0.0123068047687411	0.00386527273803949	-0.00977104809135199
1489	105.334083557129	-13.8359956741333	-5.33082246780396	0.00159255252219737	0.0100340843200684	0.00548864435404539	-0.00295288790948689
1490	104.68473815918	-13.1866474151611	-5.26588773727417	0.000293855206109583	0.00776136433705688	0.00516396993771195	-0.0130177913233638
1491	106.632781982422	-13.5113220214844	-5.3957576751709	0.00613799272105098	0.00613799272105098	-0.0130177913233638	0.000293855206109583
1492	106.632781982422	-13.1866474151611	-5.59056186676025	0.00581331877037883	0.00516396993771195	-0.0026282137259841	-3.08191010844894e-05
1493	107.931480407715	-13.8359956741333	-5.59056186676025	0.00776136433705688	0.0123068047687411	-0.00619963090866804	0.00451462110504508
1494	107.282135009766	-12.5372982025146	-5.9152364730835	-0.0159398596733809	0.0350340083241463	-0.0224333461374044	0.0191249661147594
1495	107.931480407715	-13.1866474151611	-5.59056186676025	-0.0169138833880424	0.0288651939481497	-0.0110697457566857	0.0132808275520802
1496	107.282135009766	-12.5372982025146	-6.04510593414307	-0.0123684434220195	0.0191249661147594	-0.0188619289547205	0.0168522447347641
1497	107.282135009766	-13.1866474151611	-5.78536653518677	-0.0104203969240189	0.0145795252174139	-0.00587495695799589	0.000618529506027699
1498	109.879524230957	-13.8359956741333	-5.98017120361328	-0.00360223650932312	0.00678734155371785	0.0022419011220336	0.01100810803473
1499	108.580833435059	-13.5113220214844	-5.85030126571655	-0.00977104809135199	0.0142548503354192	0.00191722682211548	-0.00230353930965066
1500	109.230178833008	-13.8359956741333	-5.85030126571655	-0.00879702530801296	0.00126787810586393	0.00418994715437293	-0.00749832857400179
1501	107.282135009766	-13.5113220214844	-5.6554970741272	-0.00490093370899558	0.00191722682211548	-0.00100484199356288	-0.00555028254166245
1502	106.632781982422	-13.1866474151611	-5.52562713623047	-0.0026282137259841	-0.0026282137259841	0.00776136433705688	-0.00490093370899558
1503	109.230178833008	-13.5113220214844	-5.33082246780396	0.00354059832170606	-0.00555028254166245	0.00808603875339031	-0.0191866029053926
1504	107.931480407715	-13.5113220214844	-5.46069240570068	0.0103587592020631	-0.0152905117720366	0.0239950809627771	-0.0211346503347158
1505	108.580833435059	-13.1866474151611	-5.98017120361328	0.00873538758605719	-0.0188619289547205	0.0210730116814375	-0.0350956469774246
1506	106.632781982422	-12.8619728088379	-5.6554970741272	0.0152288740500808	-0.0146411629393697	0.00808603875339031	-0.0237320438027382
1507	108.580833435059	-14.4853448867798	-5.6554970741272	0.00938473641872406	-0.0139918150380254	0.00711201597005129	-0.0156151866540313
1508	108.580833435059	-14.8100185394287	-5.59056186676025	0.0149041991680861	-0.0100957229733467	0.00191722682211548	-0.0110697457566857
1509	107.282135009766	-14.1606702804565	-5.46069240570068	0.00776136433705688	-0.00522560812532902	-0.00100484199356288	-0.00587495695799589
1510	107.282135009766	-13.8359956741333	-5.78536653518677	-0.00490093370899558	-0.00522560812532902	0.00808603875339031	-0.00977104809135199
1511	108.580833435059	-15.134693145752	-5.85030126571655	-0.00522560812532902	-0.00165419070981443	-0.00619963090866804	-0.00782300252467394
1512	107.282135009766	-14.1606702804565	-5.6554970741272	0.0132808275520802	-0.00132951640989631	-0.00132951640989631	-0.00100484199356288
1513	107.931480407715	-13.8359956741333	-6.04510593414307	-0.00165419070981443	0.00418994715437293	-0.00392691092565656	0.00386527273803949
1514	105.983436584473	-12.2126245498657	-6.04510593414307	-0.0201606266200542	0.0217223595827818	-0.0247060675173998	0.013930176384747
1515	107.282135009766	-12.8619728088379	-5.3957576751709	-0.0224333461374044	0.0295145437121391	-0.0146411629393697	0.013930176384747
1516	106.632781982422	-12.8619728088379	-6.23991060256958	-0.00360223650932312	0.0162028968334198	-0.00944637414067984	0.020423661917448
1517	107.282135009766	-13.5113220214844	-6.04510593414307	-0.00652430532500148	0.00873538758605719	-0.0152905117720366	0.00516396993771195
1518	106.632781982422	-14.1606702804565	-6.11004114151001	-0.00749832857400179	0.00354059832170606	0.00613799272105098	0.00418994715437293
1519	106.632781982422	-13.8359956741333	-5.6554970741272	0.00289124972186983	0.00906006153672934	0.000943203864153475	-0.00197886489331722
1520	106.632781982422	-13.8359956741333	-5.52562713623047	-0.0146411629393697	-0.00295288790948689	0.000618529506027699	-0.00522560812532902
1521	105.334083557129	-13.5113220214844	-5.85030126571655	-0.00587495695799589	0.00289124972186983	0.00451462110504508	-0.00295288790948689
1522	104.68473815918	-13.1866474151611	-5.6554970741272	0.00191722682211548	-0.000355493422830477	-0.00425158534198999	-0.00749832857400179
1523	105.983436584473	-13.5113220214844	-5.85030126571655	-0.00132951640989631	-0.0110697457566857	0.00354059832170606	-0.00587495695799589
1524	106.632781982422	-14.1606702804565	-5.59056186676025	0.00841071270406246	-0.0149658378213644	0.0171769186854362	-0.0221086721867323
1525	106.632781982422	-12.2126245498657	-5.9152364730835	0.0116574559360743	-0.0107450718060136	0.0155535480007529	-0.0292515084147453
1526	105.983436584473	-14.1606702804565	-5.3957576751709	0.0113327819854021	-0.021459324285388	0.0162028968334198	-0.0208099745213985
1527	107.931480407715	-14.1606702804565	-5.46069240570068	0.0168522447347641	-0.017887907102704	0.00289124972186983	-0.0113944197073579
1528	109.230178833008	-12.8619728088379	-5.9152364730835	0.011982130818069	-0.00392691092565656	-0.00165419070981443	-0.00912170019000769
1529	107.282135009766	-13.1866474151611	-6.56458520889282	0.00126787810586393	0.00386527273803949	-0.000355493422830477	-0.00490093370899558
1530	106.632781982422	-13.1866474151611	-5.9152364730835	-3.08191010844894e-05	0.00386527273803949	-0.00132951640989631	-0.00684897974133492
1531	109.230178833008	-13.1866474151611	-6.56458520889282	-0.00522560812532902	0.00581331877037883	-0.0126931173726916	-0.000680167751852423
1532	107.931480407715	-13.5113220214844	-6.36978054046631	0.000618529506027699	-0.00230353930965066	-0.00879702530801296	0.000943203864153475
1533	109.879524230957	-14.1606702804565	-5.6554970741272	-0.00165419070981443	0.0100340843200684	-0.00879702530801296	0.00354059832170606
1534	107.931480407715	-13.5113220214844	-5.46069240570068	-0.00587495695799589	0.0327612869441509	-0.0208099745213985	0.0337353087961674
1535	107.282135009766	-12.8619728088379	-5.9152364730835	-0.00392691092565656	0.0252937767654657	-0.0159398596733809	0.0162028968334198
1536	106.632781982422	-13.1866474151611	-6.23991060256958	-0.00912170019000769	0.0188002903014421	-0.0224333461374044	0.0272418223321438
1537	109.230178833008	-14.1606702804565	-5.46069240570068	0.00516396993771195	0.0116574559360743	-0.0159398596733809	0.00711201597005129
1538	107.931480407715	-13.1866474151611	-5.6554970741272	-0.00230353930965066	0.00743668992072344	-0.00619963090866804	0.00191722682211548
1539	108.580833435059	-13.8359956741333	-5.52562713623047	-0.00749832857400179	0.0123068047687411	-3.08191010844894e-05	-0.00230353930965066
1540	109.230178833008	-14.1606702804565	-5.46069240570068	0.00386527273803949	0.00354059832170606	0.00483929552137852	-0.0149658378213644
1541	109.230178833008	-14.4853448867798	-5.52562713623047	0.0178262684494257	-3.08191010844894e-05	-0.00717365415766835	-0.00360223650932312
1542	108.580833435059	-15.134693145752	-5.72043180465698	0.0123068047687411	0.000293855206109583	0.00321592413820326	-0.00717365415766835
1543	109.230178833008	-15.134693145752	-5.52562713623047	0.0142548503354192	-0.00555028254166245	0.00873538758605719	-0.00684897974133492
1544	108.580833435059	-15.4593677520752	-5.52562713623047	0.0197743140161037	-0.021459324285388	0.0194496400654316	-0.0198359526693821
1545	107.282135009766	-14.1606702804565	-5.72043180465698	0.0136055024340749	-0.0282774847000837	0.0149041991680861	-0.0263294391334057
1546	109.230178833008	-14.8100185394287	-5.72043180465698	0.00613799272105098	-0.0195112787187099	0.0132808275520802	-0.0113944197073579
1547	107.282135009766	-13.1866474151611	-5.72043180465698	0.0152288740500808	-0.0162645354866982	0.000618529506027699	-0.00457625929266214
1548	107.931480407715	-12.8619728088379	-5.85030126571655	-0.00392691092565656	-0.00587495695799589	0.00613799272105098	0.00776136433705688
1549	107.282135009766	-12.8619728088379	-6.23991060256958	-0.0110697457566857	-0.0120437685400248	0.000618529506027699	0.00386527273803949
1550	107.931480407715	-12.8619728088379	-6.23991060256958	-0.0162645354866982	-0.00717365415766835	-0.0026282137259841	0.0100340843200684
1551	105.983436584473	-12.5372982025146	-5.72043180465698	-0.00814767740666866	-0.00717365415766835	0.00159255252219737	0.0132808275520802
1552	107.282135009766	-13.1866474151611	-5.33082246780396	-0.0130177913233638	-0.000355493422830477	-0.00912170019000769	0.00938473641872406
1553	106.632781982422	-13.8359956741333	-5.52562713623047	-0.0169138833880424	0.00256657530553639	-0.0104203969240189	0.00776136433705688
1554	107.282135009766	-14.4853448867798	-5.59056186676025	-0.0273034609854221	0.0226963832974434	-0.0217839982360601	0.0243197549134493
1555	104.68473815918	-12.5372982025146	-5.9152364730835	-0.0240567177534103	0.0175015944987535	-0.017887907102704	0.0324366129934788
1556	105.334083557129	-13.8359956741333	-5.52562713623047	-0.0146411629393697	0.0194496400654316	-0.0139918150380254	0.0259431265294552
1557	106.632781982422	-13.5113220214844	-6.04510593414307	-0.0107450718060136	0.0132808275520802	-0.0113944197073579	0.0210730116814375
1558	105.983436584473	-12.5372982025146	-5.59056186676025	-0.00749832857400179	0.0100340843200684	-0.0143164889886975	-3.08191010844894e-05
1559	106.632781982422	-12.8619728088379	-5.59056186676025	0.000943203864153475	0.0142548503354192	-0.00100484199356288	0.0136055024340749
1560	107.931480407715	-12.5372982025146	-6.49965000152588	0.0162028968334198	0.00581331877037883	-0.00132951640989631	0.000293855206109583
1561	108.580833435059	-13.5113220214844	-6.04510593414307	0.00873538758605719	-0.00652430532500148	-0.00912170019000769	0.00548864435404539
1562	109.230178833008	-13.1866474151611	-6.04510593414307	-0.00555028254166245	-0.00327756232582033	-0.00295288790948689	0.00581331877037883
1563	108.580833435059	-13.5113220214844	-5.85030126571655	0.0132808275520802	-0.00814767740666866	0.01100810803473	-0.00360223650932312
1564	107.931480407715	-13.1866474151611	-5.52562713623047	0.0168522447347641	-0.0175632312893867	0.0223717093467712	-0.0165892094373703
1565	106.632781982422	-13.1866474151611	-6.04510593414307	0.0158782228827477	-0.0136671401560307	0.0136055024340749	-0.0263294391334057
1566	107.931480407715	-13.5113220214844	-5.85030126571655	0.00873538758605719	-0.0221086721867323	0.0116574559360743	-0.0143164889886975
1567	105.983436584473	-12.2126245498657	-6.11004114151001	0.0165275707840919	-0.0149658378213644	-0.00197886489331722	-0.00749832857400179
1568	106.632781982422	-12.5372982025146	-6.04510593414307	0.011982130818069	0.00321592413820326	-0.00100484199356288	-0.00717365415766835
1569	107.931480407715	-12.8619728088379	-5.78536653518677	0.00646266713738441	0.00256657530553639	0.000293855206109583	0.00159255252219737
1570	107.282135009766	-12.5372982025146	-5.6554970741272	-0.00425158534198999	0.00354059832170606	-0.00847235135734081	-0.00165419070981443
1571	105.334083557129	-12.5372982025146	-6.04510593414307	0.00451462110504508	0.00159255252219737	0.000293855206109583	0.00548864435404539
1572	107.282135009766	-12.8619728088379	-6.30484533309937	0.00808603875339031	0.0022419011220336	-0.0110697457566857	0.00873538758605719
1573	106.632781982422	-12.5372982025146	-6.62951993942261	-0.00555028254166245	0.01100810803473	-0.0182125810533762	0.0022419011220336
1574	109.230178833008	-14.4853448867798	-6.11004114151001	-0.00977104809135199	0.0298392176628113	-0.0208099745213985	0.0259431265294552
1575	105.983436584473	-13.1866474151611	-6.36978054046631	-0.00522560812532902	0.0197743140161037	-0.0247060675173998	0.0197743140161037
1576	107.931480407715	-14.4853448867798	-5.52562713623047	-0.00132951640989631	0.0168522447347641	-0.0230826959013939	0.0233457311987877
1577	107.931480407715	-13.5113220214844	-5.59056186676025	0.000618529506027699	0.0100340843200684	-0.0217839982360601	0.0106834331527352
1578	105.334083557129	-13.8359956741333	-5.59056186676025	-0.00360223650932312	0.000618529506027699	-0.00749832857400179	-0.00490093370899558
1579	106.632781982422	-12.2126245498657	-5.98017120361328	-0.000680167751852423	0.0100340843200684	-0.00944637414067984	0.0022419011220336
1580	105.983436584473	-12.8619728088379	-6.30484533309937	-0.00100484199356288	0.0100340843200684	-0.00392691092565656	0.00906006153672934
1581	107.282135009766	-12.5372982025146	-6.36978054046631	0.00386527273803949	0.0113327819854021	0.00938473641872406	-0.00197886489331722
1582	107.931480407715	-13.1866474151611	-5.59056186676025	0.0171769186854362	0.000943203864153475	-0.00879702530801296	0.00646266713738441
1583	107.282135009766	-13.1866474151611	-5.72043180465698	0.00970941036939621	-0.00457625929266214	0.00548864435404539	-0.00490093370899558
1584	106.632781982422	-13.5113220214844	-5.26588773727417	0.00906006153672934	-0.0237320438027382	0.0123068047687411	-0.0253554154187441
1585	105.334083557129	-13.1866474151611	-5.6554970741272	0.00613799272105098	-0.0156151866540313	0.0171769186854362	-0.0208099745213985
1586	105.334083557129	-12.8619728088379	-6.17497587203979	0.00873538758605719	0.00776136433705688	0.0126314787194133	-0.0149658378213644
1587	104.68473815918	-12.2126245498657	-5.85030126571655	0.00581331877037883	-0.00619963090866804	0.00418994715437293	-0.00230353930965066
1588	104.68473815918	-12.8619728088379	-5.52562713623047	0.00386527273803949	-0.00782300252467394	0.00451462110504508	0.00159255252219737
1589	106.632781982422	-13.8359956741333	-5.33082246780396	0.00256657530553639	-0.00490093370899558	-0.0100957229733467	0.00289124972186983
1590	107.282135009766	-13.1866474151611	-5.33082246780396	0.00613799272105098	-0.0026282137259841	0.000293855206109583	-0.00522560812532902
1591	107.931480407715	-13.5113220214844	-5.3957576751709	0.00678734155371785	0.00256657530553639	0.00418994715437293	0.00321592413820326
1592	106.632781982422	-13.1866474151611	-5.72043180465698	0.0191249661147594	-0.00425158534198999	-0.00132951640989631	-3.08191010844894e-05
1593	106.632781982422	-12.5372982025146	-5.98017120361328	-3.08191010844894e-05	0.00808603875339031	-0.0149658378213644	0.00776136433705688
1594	107.282135009766	-13.8359956741333	-5.6554970741272	-0.00749832857400179	0.0269171483814716	-0.0195112787187099	0.0149041991680861
1595	105.983436584473	-12.5372982025146	-5.78536653518677	-0.00100484199356288	0.0282158460468054	-0.0240567177534103	0.0239950809627771
1596	106.632781982422	-12.8619728088379	-5.59056186676025	-0.00652430532500148	0.0158782228827477	-0.0299008563160896	0.01100810803473
1597	107.282135009766	-13.8359956741333	-5.52562713623047	-0.00717365415766835	0.0152288740500808	-0.0117190945893526	0.00321592413820326
1598	109.230178833008	-13.1866474151611	-5.98017120361328	0.00418994715437293	0.000618529506027699	-0.00457625929266214	0.00191722682211548
1599	107.282135009766	-12.5372982025146	-5.85030126571655	0.00191722682211548	0.00418994715437293	0.00906006153672934	-0.00295288790948689
1600	107.931480407715	-13.1866474151611	-5.72043180465698	-0.00717365415766835	-0.00457625929266214	-0.00749832857400179	-0.00360223650932312
1601	106.632781982422	-11.8879499435425	-5.72043180465698	0.0207483377307653	0.00159255252219737	-0.00652430532500148	-0.00490093370899558
1602	105.334083557129	-12.2126245498657	-5.59056186676025	0.00191722682211548	-0.000680167751852423	-0.00197886489331722	-0.00197886489331722
1603	106.632781982422	-11.8879499435425	-6.04510593414307	0.013930176384747	-0.00555028254166245	0.00256657530553639	-0.00490093370899558
1604	105.983436584473	-12.2126245498657	-6.23991060256958	0.0210730116814375	-0.0250307414680719	0.0288651939481497	-0.0198359526693821
1605	107.931480407715	-13.1866474151611	-6.17497587203979	0.0197743140161037	-0.0243813935667276	0.0152288740500808	-0.0328229255974293
1606	105.983436584473	-12.2126245498657	-6.23991060256958	0.0152288740500808	-0.0123684434220195	0.011982130818069	-0.0169138833880424
1607	107.931480407715	-13.5113220214844	-5.59056186676025	0.00354059832170606	-0.0107450718060136	0.00613799272105098	-0.0110697457566857
1608	107.931480407715	-13.1866474151611	-6.17497587203979	0.0106834331527352	-0.00782300252467394	-0.00490093370899558	-0.00684897974133492
1609	106.632781982422	-13.1866474151611	-5.9152364730835	0.00548864435404539	-0.00749832857400179	0.00808603875339031	0.00483929552137852
1610	106.632781982422	-13.5113220214844	-5.9152364730835	-0.0230826959013939	-0.0136671401560307	0.00418994715437293	0.000618529506027699
1611	107.282135009766	-12.8619728088379	-5.98017120361328	-0.00165419070981443	-0.00749832857400179	-0.00392691092565656	-0.00132951640989631
1612	106.632781982422	-12.2126245498657	-5.98017120361328	-0.0026282137259841	-0.00295288790948689	-0.00295288790948689	0.00516396993771195
1613	108.580833435059	-13.5113220214844	-5.9152364730835	-0.0139918150380254	0.00386527273803949	-0.0113944197073579	0.00451462110504508
1614	107.282135009766	-12.5372982025146	-5.3957576751709	-0.0237320438027382	0.0288651939481497	-0.0188619289547205	0.0197743140161037
1615	106.632781982422	-12.2126245498657	-5.33082246780396	-0.00912170019000769	0.025618452578783	-0.0240567177534103	0.0181509424000978
1616	107.282135009766	-12.2126245498657	-5.52562713623047	-0.00749832857400179	0.0175015944987535	-0.00847235135734081	0.00418994715437293
1617	107.282135009766	-13.1866474151611	-5.6554970741272	-0.00392691092565656	0.0132808275520802	-0.0120437685400248	0.0265924744307995
1618	107.282135009766	-13.1866474151611	-5.59056186676025	-0.0139918150380254	-3.08191010844894e-05	-0.00652430532500148	0.0022419011220336
1619	105.983436584473	-12.8619728088379	-5.52562713623047	-0.00912170019000769	0.0136055024340749	0.00483929552137852	0.00159255252219737
1620	104.03539276123	-12.5372982025146	-5.85030126571655	-0.0100957229733467	0.00126787810586393	-0.00619963090866804	-0.00360223650932312
1621	102.736694335938	-12.2126245498657	-5.98017120361328	-0.00717365415766835	0.00906006153672934	0.00808603875339031	-0.00457625929266214
1622	105.334083557129	-13.1866474151611	-5.78536653518677	0.00354059832170606	0.00451462110504508	-0.00165419070981443	0.000618529506027699
1623	104.68473815918	-13.1866474151611	-6.23991060256958	-0.00847235135734081	-0.00879702530801296	0.00289124972186983	-0.00132951640989631
1624	105.334083557129	-11.8879499435425	-5.72043180465698	0.0213976856321096	-0.0188619289547205	0.0191249661147594	-0.0172385573387146
1625	105.983436584473	-12.5372982025146	-5.6554970741272	0.0132808275520802	-0.0204853005707264	0.020423661917448	-0.0250307414680719
1626	105.983436584473	-12.2126245498657	-6.23991060256958	0.0149041991680861	-0.0195112787187099	-0.00392691092565656	-0.0162645354866982
1627	108.580833435059	-12.5372982025146	-5.85030126571655	0.0220470335334539	-0.00457625929266214	0.00711201597005129	-0.0113944197073579
1628	108.580833435059	-13.1866474151611	-5.26588773727417	0.0155535480007529	-3.08191010844894e-05	-0.0156151866540313	0.000293855206109583
1629	107.931480407715	-12.8619728088379	-5.72043180465698	0.00191722682211548	0.00581331877037883	0.00321592413820326	-0.0100957229733467
1630	107.282135009766	-13.5113220214844	-5.52562713623047	-0.00587495695799589	0.00808603875339031	-0.00425158534198999	-0.00327756232582033
1631	107.282135009766	-12.8619728088379	-5.6554970741272	-0.00522560812532902	0.00808603875339031	-0.00684897974133492	-0.00782300252467394
1632	105.334083557129	-11.8879499435425	-5.72043180465698	-0.00100484199356288	0.00776136433705688	-0.0123684434220195	0.00126787810586393
1633	107.931480407715	-12.8619728088379	-5.6554970741272	-0.00360223650932312	0.00418994715437293	-0.0139918150380254	0.00321592413820326
1634	106.632781982422	-13.1866474151611	-5.3957576751709	-0.0156151866540313	0.0282158460468054	-0.00944637414067984	0.0106834331527352
1635	106.632781982422	-11.8879499435425	-6.04510593414307	-0.0156151866540313	0.0194496400654316	-0.0247060675173998	0.0181509424000978
1636	106.632781982422	-12.8619728088379	-5.85030126571655	-0.0165892094373703	0.020423661917448	-0.0169138833880424	0.00289124972186983
1637	108.580833435059	-13.1866474151611	-5.78536653518677	0.000293855206109583	0.0126314787194133	-0.0136671401560307	0.00873538758605719
1638	107.931480407715	-12.2126245498657	-5.9152364730835	-0.00165419070981443	0.00646266713738441	-0.0110697457566857	-0.00197886489331722
1639	107.282135009766	-11.8879499435425	-6.11004114151001	0.0223717093467712	0.00321592413820326	-0.00392691092565656	-0.00619963090866804
1640	105.983436584473	-11.8879499435425	-5.98017120361328	-0.00782300252467394	0.000293855206109583	0.00289124972186983	-0.000355493422830477
1641	109.230178833008	-12.2126245498657	-5.6554970741272	0.0152288740500808	0.00483929552137852	-0.00100484199356288	-0.00847235135734081
1642	107.931480407715	-12.8619728088379	-5.72043180465698	0.0123068047687411	-0.0107450718060136	-0.00749832857400179	-0.00392691092565656
1643	108.580833435059	-13.1866474151611	-5.59056186676025	0.0145795252174139	-0.0110697457566857	0.00321592413820326	-0.00977104809135199
1644	107.282135009766	-13.5113220214844	-5.6554970741272	0.0149041991680861	-0.02697878703475	0.0252937767654657	-0.0292515084147453
1645	105.983436584473	-13.1866474151611	-5.72043180465698	0.011982130818069	-0.0250307414680719	0.0194496400654316	-0.0221086721867323
1646	106.632781982422	-13.5113220214844	-5.6554970741272	0.0132808275520802	-0.0221086721867323	0.0103587592020631	-0.0240567177534103
1647	106.632781982422	-14.1606702804565	-5.46069240570068	0.00776136433705688	-0.0126931173726916	0.0132808275520802	-0.00425158534198999
1648	107.282135009766	-13.5113220214844	-5.85030126571655	0.0103587592020631	-0.00522560812532902	-0.00100484199356288	-3.08191010844894e-05
1649	106.632781982422	-13.1866474151611	-5.85030126571655	-0.0172385573387146	-0.000355493422830477	0.00711201597005129	0.0022419011220336
1650	109.230178833008	-13.1866474151611	-6.11004114151001	0.00906006153672934	0.00289124972186983	-0.00555028254166245	0.00483929552137852
1651	107.282135009766	-13.1866474151611	-6.04510593414307	0.00289124972186983	-0.00490093370899558	-0.00717365415766835	-0.00295288790948689
1652	106.632781982422	-13.1866474151611	-5.78536653518677	-0.0136671401560307	0.0100340843200684	-0.00717365415766835	0.00613799272105098
1653	106.632781982422	-12.5372982025146	-5.33082246780396	0.00743668992072344	0.0126314787194133	-0.0143164889886975	0.012956153601408
1654	106.632781982422	-13.5113220214844	-6.04510593414307	-0.0240567177534103	0.0360080301761627	-0.0208099745213985	0.025618452578783
1655	105.334083557129	-12.2126245498657	-6.30484533309937	-0.00555028254166245	0.0298392176628113	-0.0169138833880424	0.0145795252174139
1656	104.68473815918	-14.1606702804565	-5.46069240570068	0.01100810803473	0.0249691028147936	-0.0188619289547205	0.0239950809627771
1657	104.68473815918	-13.1866474151611	-5.6554970741272	-0.00749832857400179	0.0149041991680861	-0.00814767740666866	0.0149041991680861
1658	102.736694335938	-12.5372982025146	-6.04510593414307	-0.00912170019000769	0.00938473641872406	-0.00360223650932312	-3.08191010844894e-05
1659	104.68473815918	-12.5372982025146	-5.3957576751709	-0.0126931173726916	0.01100810803473	-0.000680167751852423	0.00970941036939621
1660	105.334083557129	-12.2126245498657	-5.85030126571655	0.00354059832170606	0.0113327819854021	-0.00749832857400179	0.00581331877037883
1661	106.632781982422	-12.2126245498657	-6.04510593414307	-0.00619963090866804	-0.00457625929266214	0.00289124972186983	-0.00100484199356288
1662	107.282135009766	-13.1866474151611	-5.6554970741272	0.00289124972186983	-0.00295288790948689	-0.00879702530801296	0.00386527273803949
1663	108.580833435059	-13.5113220214844	-5.59056186676025	0.00321592413820326	-0.00555028254166245	0.00386527273803949	0.00354059832170606
1664	107.931480407715	-12.8619728088379	-5.52562713623047	0.012956153601408	-0.0273034609854221	0.0288651939481497	-0.00879702530801296
1665	106.632781982422	-12.2126245498657	-5.6554970741272	0.0126314787194133	-0.0195112787187099	0.012956153601408	-0.0152905117720366
1666	105.983436584473	-12.8619728088379	-6.11004114151001	0.00191722682211548	-0.0266541130840778	0.0100340843200684	-0.00912170019000769
1667	108.580833435059	-13.5113220214844	-5.85030126571655	0.00873538758605719	-0.0172385573387146	0.0100340843200684	-0.00360223650932312
1668	107.931480407715	-11.8879499435425	-6.04510593414307	-0.00522560812532902	0.00970941036939621	0.00191722682211548	-0.00360223650932312
1669	105.983436584473	-12.5372982025146	-6.49965000152588	0.00386527273803949	-0.00977104809135199	0.000618529506027699	-0.0026282137259841
1670	107.282135009766	-12.5372982025146	-5.98017120361328	-0.0110697457566857	-0.0156151866540313	-3.08191010844894e-05	0.00516396993771195
1671	106.632781982422	-13.5113220214844	-5.3957576751709	0.00321592413820326	-0.0107450718060136	-0.00782300252467394	0.0106834331527352
1672	107.931480407715	-13.8359956741333	-5.26588773727417	-0.00295288790948689	-0.00165419070981443	0.0022419011220336	0.0272418223321438
1673	107.282135009766	-13.8359956741333	-5.6554970741272	-0.00879702530801296	-0.00132951640989631	-0.00847235135734081	0.00711201597005129
1674	108.580833435059	-13.5113220214844	-5.72043180465698	-0.0156151866540313	0.013930176384747	-0.0169138833880424	0.0298392176628113
1675	106.632781982422	-12.8619728088379	-6.30484533309937	-0.00847235135734081	0.0298392176628113	-0.0188619289547205	0.0239950809627771
1676	108.580833435059	-14.1606702804565	-5.52562713623047	-0.00977104809135199	0.0171769186854362	-0.0162645354866982	0.0226963832974434
1677	107.931480407715	-13.8359956741333	-5.6554970741272	-0.00522560812532902	0.00581331877037883	-0.00457625929266214	0.00938473641872406
1678	106.632781982422	-13.8359956741333	-5.52562713623047	-0.00392691092565656	0.000943203864153475	-0.00490093370899558	0.00451462110504508
1679	105.983436584473	-13.8359956741333	-5.9152364730835	0.00906006153672934	-0.000355493422830477	0.00970941036939621	0.00289124972186983
1680	105.983436584473	-13.1866474151611	-5.85030126571655	0.00256657530553639	-0.00360223650932312	-0.00230353930965066	-0.00327756232582033
1681	105.983436584473	-13.1866474151611	-5.9152364730835	0.000618529506027699	-0.00230353930965066	-0.0026282137259841	-0.0120437685400248
1682	107.931480407715	-14.8100185394287	-5.3957576751709	-0.00425158534198999	-0.00327756232582033	-0.00100484199356288	-0.000680167751852423
1683	107.282135009766	-14.1606702804565	-5.6554970741272	0.000943203864153475	-0.00912170019000769	0.0155535480007529	-0.0156151866540313
1684	107.282135009766	-14.1606702804565	-5.6554970741272	0.0181509424000978	-0.0230826959013939	0.0259431265294552	-0.021459324285388
1685	107.282135009766	-12.5372982025146	-6.23991060256958	0.00970941036939621	-0.0195112787187099	0.0301638916134834	-0.0354203209280968
1686	107.931480407715	-13.5113220214844	-5.72043180465698	0.0155535480007529	-0.0198359526693821	0.0116574559360743	-0.0221086721867323
1687	107.931480407715	-13.5113220214844	-5.85030126571655	0.0152288740500808	-0.00619963090866804	0.012956153601408	-0.0136671401560307
1688	105.334083557129	-12.5372982025146	-5.78536653518677	0.00873538758605719	0.00126787810586393	0.00191722682211548	-0.00457625929266214
1689	105.334083557129	-12.2126245498657	-5.85030126571655	0.00516396993771195	-0.0026282137259841	-0.00230353930965066	0.0022419011220336
1690	104.03539276123	-12.2126245498657	-5.46069240570068	0.0145795252174139	0.00841071270406246	-0.00749832857400179	-0.00295288790948689
1691	104.68473815918	-12.2126245498657	-6.43471527099609	-0.0117190945893526	-0.00132951640989631	-0.00684897974133492	-0.00457625929266214
1692	105.983436584473	-12.8619728088379	-6.30484533309937	-0.0026282137259841	0.0100340843200684	-0.00197886489331722	0.000618529506027699
1693	105.983436584473	-12.8619728088379	-6.30484533309937	-0.0126931173726916	0.00776136433705688	-0.0182125810533762	0.00711201597005129
1694	106.632781982422	-13.1866474151611	-6.23991060256958	-0.0195112787187099	0.031137915328145	-0.0276281367987394	0.0145795252174139
1695	105.983436584473	-12.5372982025146	-6.17497587203979	-0.00619963090866804	0.0282158460468054	-0.0263294391334057	0.0230210572481155
1696	108.580833435059	-13.1866474151611	-5.26588773727417	-0.00587495695799589	0.0243197549134493	-0.0250307414680719	0.00873538758605719
1697	106.632781982422	-12.5372982025146	-5.59056186676025	-0.00490093370899558	0.0106834331527352	-0.0117190945893526	0.020423661917448
1698	105.983436584473	-12.2126245498657	-5.9152364730835	-0.00555028254166245	0.0100340843200684	-3.08191010844894e-05	-0.000355493422830477
1699	105.983436584473	-12.5372982025146	-6.36978054046631	0.00159255252219737	0.00938473641872406	-0.00165419070981443	-0.00425158534198999
1700	106.632781982422	-12.8619728088379	-5.85030126571655	-0.00327756232582033	0.0022419011220336	-0.00295288790948689	0.00256657530553639
1701	106.632781982422	-12.2126245498657	-5.59056186676025	0.00451462110504508	-0.00132951640989631	-0.0123684434220195	0.000293855206109583
1702	107.931480407715	-12.5372982025146	-5.85030126571655	0.00711201597005129	0.00289124972186983	-0.00749832857400179	0.00354059832170606
1703	106.632781982422	-12.5372982025146	-5.9152364730835	0.0106834331527352	-0.00100484199356288	0.00548864435404539	0.00159255252219737
1704	107.931480407715	-13.5113220214844	-5.9152364730835	0.020423661917448	-0.0217839982360601	0.012956153601408	-0.0211346503347158
1705	106.632781982422	-12.2126245498657	-5.98017120361328	0.0149041991680861	-0.0191866029053926	0.01100810803473	-0.0253554154187441
1706	109.230178833008	-13.1866474151611	-5.46069240570068	0.00678734155371785	-0.0156151866540313	0.01100810803473	-0.0143164889886975
1707	106.632781982422	-11.5632753372192	-5.85030126571655	0.00743668992072344	-0.0292515084147453	0.00743668992072344	-0.0110697457566857
1708	106.632781982422	-12.5372982025146	-5.98017120361328	0.0132808275520802	-0.00944637414067984	0.000293855206109583	0.000943203864153475
1709	105.983436584473	-12.5372982025146	-5.59056186676025	0.00483929552137852	-0.0123684434220195	0.00354059832170606	0.000618529506027699
1710	105.983436584473	-12.8619728088379	-5.85030126571655	0.0022419011220336	-0.00360223650932312	0.00126787810586393	0.00581331877037883
1711	106.632781982422	-13.5113220214844	-5.9152364730835	0.00970941036939621	-0.00652430532500148	-0.00587495695799589	-0.00100484199356288
1712	107.282135009766	-14.8100185394287	-5.78536653518677	0.0106834331527352	-0.00490093370899558	0.00256657530553639	0.0226963832974434
1713	107.931480407715	-14.8100185394287	-5.52562713623047	0.00516396993771195	0.00548864435404539	-0.0195112787187099	0.0106834331527352
1714	107.282135009766	-14.8100185394287	-5.59056186676025	-0.0133424662053585	0.0265924744307995	-0.0224333461374044	0.0330859608948231
1715	108.580833435059	-13.5113220214844	-5.52562713623047	0.00126787810586393	0.0132808275520802	-0.0195112787187099	0.0249691028147936
1716	107.931480407715	-13.5113220214844	-5.59056186676025	-0.00879702530801296	0.0175015944987535	-0.0169138833880424	0.0275664981454611
1717	106.632781982422	-12.8619728088379	-5.98017120361328	-0.00977104809135199	0.00776136433705688	-0.00490093370899558	0.025618452578783
1718	105.334083557129	-11.8879499435425	-5.9152364730835	0.00418994715437293	0.00451462110504508	-0.00717365415766835	0.0132808275520802
1719	105.983436584473	-13.5113220214844	-5.46069240570068	-0.0113944197073579	0.00841071270406246	-0.00490093370899558	0.00483929552137852
1720	106.632781982422	-12.8619728088379	-5.52562713623047	-0.00782300252467394	0.00386527273803949	-0.00392691092565656	0.00191722682211548
1721	104.68473815918	-12.5372982025146	-5.78536653518677	0.00938473641872406	0.00678734155371785	-0.0026282137259841	0.00126787810586393
1722	104.03539276123	-12.5372982025146	-6.36978054046631	0.000293855206109583	-3.08191010844894e-05	0.00321592413820326	0.0158782228827477
1723	104.68473815918	-12.2126245498657	-6.36978054046631	0.00451462110504508	-0.00327756232582033	0.00743668992072344	0.0022419011220336
1724	104.68473815918	-13.1866474151611	-5.59056186676025	-0.00100484199356288	-0.0250307414680719	0.0194496400654316	-0.0117190945893526
1725	103.386039733887	-11.8879499435425	-5.85030126571655	0.00483929552137852	-0.0172385573387146	0.0246444288641214	-0.0299008563160896
1726	105.983436584473	-12.5372982025146	-5.59056186676025	0.00743668992072344	-0.0136671401560307	0.0191249661147594	-0.0169138833880424
1727	105.983436584473	-13.1866474151611	-5.3957576751709	0.00613799272105098	-0.0143164889886975	0.0136055024340749	-0.0113944197073579
1728	107.931480407715	-13.1866474151611	-5.26588773727417	0.0106834331527352	-0.021459324285388	0.011982130818069	-0.00295288790948689
1729	108.580833435059	-12.5372982025146	-6.17497587203979	0.00581331877037883	-3.08191010844894e-05	0.00321592413820326	-0.0117190945893526
1730	108.580833435059	-12.8619728088379	-5.6554970741272	0.00354059832170606	0.00386527273803949	-0.00555028254166245	-0.0143164889886975
1731	106.632781982422	-12.5372982025146	-5.72043180465698	-0.00555028254166245	0.00256657530553639	-0.00230353930965066	-0.0188619289547205
1732	106.632781982422	-12.2126245498657	-5.78536653518677	0.00548864435404539	0.000943203864153475	-0.0117190945893526	0.000293855206109583
1733	105.983436584473	-11.5632753372192	-5.85030126571655	-0.00684897974133492	0.01100810803473	-0.0113944197073579	0.00159255252219737
1734	107.282135009766	-12.8619728088379	-5.6554970741272	-0.0156151866540313	0.0343846566975117	-0.0227580219507217	0.0191249661147594
1735	107.282135009766	-13.1866474151611	-5.85030126571655	-0.00230353930965066	0.0327612869441509	-0.0149658378213644	0.0126314787194133
1736	107.282135009766	-13.1866474151611	-5.98017120361328	-0.00717365415766835	0.0285405199974775	-0.0208099745213985	-0.00587495695799589
1737	107.282135009766	-12.2126245498657	-5.85030126571655	0.0145795252174139	0.0171769186854362	-0.0110697457566857	0.00418994715437293
1738	107.282135009766	-12.8619728088379	-5.72043180465698	0.00256657530553639	0.00938473641872406	-0.00684897974133492	-0.00295288790948689
1739	109.879524230957	-13.5113220214844	-5.9152364730835	-0.00717365415766835	0.00970941036939621	-0.00197886489331722	-0.00977104809135199
1740	107.282135009766	-13.1866474151611	-5.26588773727417	-0.00847235135734081	0.00516396993771195	0.0136055024340749	-0.0117190945893526
1741	108.580833435059	-13.5113220214844	-5.6554970741272	-0.00132951640989631	0.000293855206109583	0.00516396993771195	-0.00327756232582033
1742	106.632781982422	-12.5372982025146	-6.36978054046631	0.0171769186854362	-0.00295288790948689	0.00256657530553639	-0.00652430532500148
1743	105.983436584473	-12.8619728088379	-6.36978054046631	0.00841071270406246	-0.00912170019000769	0.00548864435404539	-0.0104203969240189
1744	107.282135009766	-13.5113220214844	-6.04510593414307	0.0136055024340749	-0.0211346503347158	0.0220470335334539	-0.0295761823654175
1745	105.983436584473	-13.5113220214844	-5.59056186676025	0.00451462110504508	-0.0266541130840778	0.0197743140161037	-0.0250307414680719
1746	107.931480407715	-15.134693145752	-5.07108306884766	0.011982130818069	-0.0266541130840778	0.00906006153672934	-0.0250307414680719
1747	107.931480407715	-14.4853448867798	-5.98017120361328	0.00776136433705688	-0.0172385573387146	0.00581331877037883	-0.017887907102704
1748	106.632781982422	-13.1866474151611	-6.49965000152588	0.00354059832170606	-0.0026282137259841	-0.0026282137259841	-0.00879702530801296
1749	105.983436584473	-12.5372982025146	-5.78536653518677	-0.0104203969240189	-0.00327756232582033	0.00256657530553639	-0.00652430532500148
1750	107.931480407715	-13.1866474151611	-5.85030126571655	0.0126314787194133	-0.00684897974133492	-0.00522560812532902	-0.0110697457566857
1751	109.230178833008	-12.8619728088379	-5.52562713623047	-0.00165419070981443	0.00646266713738441	-0.00457625929266214	-0.00197886489331722
1752	107.931480407715	-13.5113220214844	-5.9152364730835	0.000618529506027699	0.00386527273803949	-0.00295288790948689	-0.00327756232582033
1753	104.68473815918	-11.8879499435425	-5.52562713623047	-0.0117190945893526	0.01100810803473	-0.0123684434220195	-3.08191010844894e-05
1754	105.334083557129	-12.2126245498657	-6.04510593414307	-0.0146411629393697	0.0252937767654657	-0.0266541130840778	0.0113327819854021
1755	105.334083557129	-12.8619728088379	-6.17497587203979	-0.0191866029053926	0.0295145437121391	-0.0195112787187099	0.0265924744307995
1756	103.386039733887	-12.5372982025146	-5.78536653518677	-0.00652430532500148	0.0275664981454611	-0.0243813935667276	0.0142548503354192
1757	104.03539276123	-12.2126245498657	-5.59056186676025	-0.0146411629393697	0.0197743140161037	-0.0107450718060136	0.012956153601408
1758	105.334083557129	-13.5113220214844	-5.85030126571655	-0.00425158534198999	0.00386527273803949	-0.0139918150380254	-0.00360223650932312
1759	106.632781982422	-13.5113220214844	-5.78536653518677	0.00548864435404539	0.00970941036939621	-0.00132951640989631	0.00321592413820326
1760	107.282135009766	-13.8359956741333	-5.6554970741272	0.00354059832170606	0.00776136433705688	0.00483929552137852	-0.00392691092565656
1761	107.931480407715	-13.1866474151611	-6.11004114151001	0.00581331877037883	0.0022419011220336	-0.00197886489331722	-0.0026282137259841
1762	107.931480407715	-13.5113220214844	-6.11004114151001	0.0100340843200684	0.00191722682211548	-0.0026282137259841	-0.00879702530801296
1763	105.983436584473	-12.2126245498657	-6.30484533309937	0.0191249661147594	-0.00782300252467394	0.0136055024340749	-0.00977104809135199
1764	107.282135009766	-12.8619728088379	-5.85030126571655	0.0239950809627771	-0.0136671401560307	0.01847561635077	-0.0152905117720366
1765	107.282135009766	-13.1866474151611	-5.46069240570068	0.0171769186854362	-0.0120437685400248	0.00776136433705688	-0.0237320438027382
1766	107.931480407715	-12.8619728088379	-5.72043180465698	0.0188002903014421	-0.0139918150380254	0.00646266713738441	-0.0230826959013939
1767	105.983436584473	-12.8619728088379	-6.17497587203979	0.00938473641872406	-0.0198359526693821	-0.00749832857400179	-0.0117190945893526
1768	105.334083557129	-11.8879499435425	-6.11004114151001	0.00321592413820326	0.00289124972186983	-0.0100957229733467	-0.00684897974133492
1769	105.983436584473	-12.5372982025146	-6.36978054046631	0.00451462110504508	0.00418994715437293	-0.000680167751852423	-0.000680167751852423
1770	105.983436584473	-12.2126245498657	-6.30484533309937	0.00159255252219737	0.00581331877037883	0.00386527273803949	-0.00749832857400179
1771	107.282135009766	-13.1866474151611	-5.33082246780396	-0.00327756232582033	0.00581331877037883	-0.00912170019000769	0.00613799272105098
1772	108.580833435059	-14.1606702804565	-5.3957576751709	0.0022419011220336	-0.00165419070981443	0.000293855206109583	0.00418994715437293
1773	105.334083557129	-12.8619728088379	-6.11004114151001	-0.00782300252467394	0.00354059832170606	-0.00457625929266214	0.0136055024340749
1774	106.632781982422	-12.8619728088379	-6.43471527099609	-0.0204853005707264	0.0207483377307653	-0.0208099745213985	0.012956153601408
1775	107.282135009766	-14.4853448867798	-5.78536653518677	-0.0146411629393697	0.0149041991680861	-0.0273034609854221	0.025618452578783
1776	106.632781982422	-13.5113220214844	-5.78536653518677	-0.0139918150380254	0.00938473641872406	-0.0156151866540313	0.025618452578783
1777	108.580833435059	-14.8100185394287	-5.46069240570068	-0.00814767740666866	-3.08191010844894e-05	-0.0146411629393697	0.0194496400654316
1778	107.931480407715	-14.8100185394287	-5.26588773727417	-0.0133424662053585	-0.00230353930965066	0.00321592413820326	0.00970941036939621
1779	107.282135009766	-13.1866474151611	-5.85030126571655	-0.00295288790948689	-0.00165419070981443	0.00386527273803949	0.00776136433705688
1780	107.282135009766	-13.1866474151611	-5.85030126571655	-0.0110697457566857	-0.00197886489331722	-0.00392691092565656	0.00191722682211548
1781	107.931480407715	-13.1866474151611	-5.78536653518677	0.00581331877037883	0.00516396993771195	-0.00652430532500148	0.000943203864153475
1782	107.282135009766	-13.5113220214844	-5.46069240570068	0.00191722682211548	-0.00425158534198999	-0.0100957229733467	0.0022419011220336
1783	107.282135009766	-13.8359956741333	-5.3957576751709	0.0178262684494257	-0.00197886489331722	0.0113327819854021	-0.00230353930965066
1784	105.334083557129	-12.5372982025146	-5.46069240570068	0.0171769186854362	-0.0159398596733809	0.0243197549134493	-0.0130177913233638
1785	107.282135009766	-13.8359956741333	-5.98017120361328	0.0106834331527352	-0.0227580219507217	0.0243197549134493	-0.0211346503347158
1786	106.632781982422	-12.8619728088379	-6.23991060256958	0.00516396993771195	-0.00814767740666866	0.0168522447347641	-0.00392691092565656
1787	105.334083557129	-12.8619728088379	-6.36978054046631	0.00191722682211548	-0.0201606266200542	0.00289124972186983	-0.00165419070981443
1788	104.03539276123	-12.8619728088379	-6.23991060256958	-0.00132951640989631	-0.0143164889886975	0.00159255252219737	0.00970941036939621
1789	104.68473815918	-12.2126245498657	-6.04510593414307	-0.0162645354866982	-0.000680167751852423	-0.00197886489331722	0.0168522447347641
1790	103.386039733887	-11.8879499435425	-5.6554970741272	-0.0227580219507217	-0.00132951640989631	-3.08191010844894e-05	0.00191722682211548
1791	104.68473815918	-12.5372982025146	-5.59056186676025	-0.0026282137259841	0.00386527273803949	-0.00587495695799589	0.00841071270406246
1792	105.983436584473	-13.1866474151611	-6.11004114151001	-0.000355493422830477	-0.00522560812532902	-0.00684897974133492	0.00418994715437293
1793	107.282135009766	-13.5113220214844	-5.59056186676025	-0.00749832857400179	0.0178262684494257	-0.00977104809135199	0.01847561635077
1794	106.632781982422	-13.1866474151611	-5.59056186676025	-0.0126931173726916	0.0304885655641556	-0.017887907102704	0.0233457311987877
1795	107.282135009766	-12.8619728088379	-5.78536653518677	-0.0139918150380254	0.0249691028147936	-0.0152905117720366	0.0265924744307995
1796	107.282135009766	-13.1866474151611	-5.3957576751709	-0.00392691092565656	0.0142548503354192	-0.0198359526693821	0.0236704051494598
1797	107.931480407715	-13.8359956741333	-5.20095300674438	-0.000680167751852423	0.0123068047687411	-0.0162645354866982	0.020423661917448
1798	106.632781982422	-12.8619728088379	-6.56458520889282	-0.00165419070981443	0.00321592413820326	-0.00457625929266214	-0.00165419070981443
1799	105.983436584473	-12.5372982025146	-6.62951993942261	0.0213976856321096	0.0103587592020631	-0.00392691092565656	0.00159255252219737
1800	107.282135009766	-12.8619728088379	-6.11004114151001	0.0210730116814375	0.00289124972186983	0.00159255252219737	-0.00100484199356288
1801	106.632781982422	-12.5372982025146	-6.17497587203979	0.012956153601408	0.00808603875339031	-0.00132951640989631	0.00126787810586393
1802	108.580833435059	-13.8359956741333	-5.6554970741272	0.0188002903014421	0.000618529506027699	-0.00392691092565656	0.000293855206109583
1803	108.580833435059	-13.1866474151611	-5.26588773727417	0.020423661917448	-0.00587495695799589	0.00386527273803949	-0.00749832857400179
1804	105.983436584473	-13.1866474151611	-5.85030126571655	0.01847561635077	-0.0175632312893867	0.0178262684494257	-0.0175632312893867
1805	107.282135009766	-13.5113220214844	-6.43471527099609	0.0132808275520802	-0.0149658378213644	0.0188002903014421	-0.0311995539814234
1806	107.282135009766	-13.5113220214844	-6.23991060256958	0.0113327819854021	-0.0159398596733809	0.00613799272105098	-0.0123684434220195
1807	107.282135009766	-13.5113220214844	-5.98017120361328	0.0116574559360743	-0.00912170019000769	-0.000680167751852423	-0.0104203969240189
1808	107.931480407715	-14.4853448867798	-5.33082246780396	-0.000355493422830477	-0.00522560812532902	0.00321592413820326	-0.0026282137259841
1809	107.282135009766	-13.8359956741333	-5.33082246780396	-0.00944637414067984	-0.00392691092565656	0.00418994715437293	-0.00100484199356288
1810	107.931480407715	-14.4853448867798	-5.3957576751709	0.00418994715437293	-0.00847235135734081	0.00191722682211548	-0.000680167751852423
1811	107.282135009766	-13.8359956741333	-6.30484533309937	0.00776136433705688	-0.0104203969240189	-0.00132951640989631	0.00451462110504508
1812	106.632781982422	-14.1606702804565	-5.9152364730835	-0.000355493422830477	-0.00652430532500148	-0.00587495695799589	0.00841071270406246
1813	109.230178833008	-15.4593677520752	-5.52562713623047	0.00159255252219737	0.000943203864153475	-0.00652430532500148	0.00418994715437293
1814	108.580833435059	-14.4853448867798	-5.59056186676025	-0.00684897974133492	0.0246444288641214	-0.0204853005707264	0.0116574559360743
1815	106.632781982422	-13.5113220214844	-5.52562713623047	-0.0159398596733809	0.0249691028147936	-0.0224333461374044	0.013930176384747
1816	107.931480407715	-13.8359956741333	-5.85030126571655	-0.00587495695799589	0.0200989879667759	-0.0117190945893526	0.00289124972186983
1817	107.282135009766	-13.5113220214844	-6.36978054046631	-0.00490093370899558	0.011982130818069	-0.0100957229733467	0.0223717093467712
1818	105.334083557129	-12.2126245498657	-6.43471527099609	-0.0117190945893526	0.00646266713738441	0.00126787810586393	-0.00619963090866804
1819	104.68473815918	-13.1866474151611	-6.23991060256958	-0.00944637414067984	0.00418994715437293	-0.00490093370899558	-0.0104203969240189
1820	105.334083557129	-13.1866474151611	-6.30484533309937	-0.00490093370899558	0.0103587592020631	0.00321592413820326	-0.0133424662053585
1821	104.03539276123	-12.8619728088379	-6.04510593414307	-0.0136671401560307	0.00386527273803949	0.000293855206109583	-0.00425158534198999
1822	104.68473815918	-12.8619728088379	-5.46069240570068	-0.00100484199356288	-0.00327756232582033	-0.00360223650932312	0.00191722682211548
1823	105.334083557129	-13.8359956741333	-5.59056186676025	-3.08191010844894e-05	-0.0120437685400248	0.011982130818069	-0.0107450718060136
1824	104.03539276123	-13.5113220214844	-5.46069240570068	0.0136055024340749	-0.023407369852066	0.0191249661147594	-0.0295761823654175
1825	105.334083557129	-12.5372982025146	-5.6554970741272	0.00516396993771195	-0.0237320438027382	0.0194496400654316	-0.0393164120614529
1826	106.632781982422	-13.1866474151611	-5.3957576751709	-0.00100484199356288	-0.0175632312893867	0.00938473641872406	-0.0165892094373703
1827	107.282135009766	-13.5113220214844	-5.46069240570068	0.0162028968334198	-0.0198359526693821	-0.00197886489331722	-0.0156151866540313
1828	109.230178833008	-13.8359956741333	-5.72043180465698	0.00548864435404539	-0.00944637414067984	-0.00295288790948689	-0.00230353930965066
1829	107.282135009766	-13.1866474151611	-6.11004114151001	0.0226963832974434	-0.0026282137259841	0.00451462110504508	-0.0113944197073579
1830	108.580833435059	-13.8359956741333	-6.11004114151001	-0.00392691092565656	0.00548864435404539	-0.0107450718060136	-0.00522560812532902
1831	108.580833435059	-13.8359956741333	-6.11004114151001	-0.00230353930965066	0.00906006153672934	-0.000355493422830477	-0.0107450718060136
1832	107.282135009766	-12.5372982025146	-6.43471527099609	-0.000355493422830477	0.00126787810586393	-0.000355493422830477	-0.00100484199356288
1833	107.931480407715	-13.5113220214844	-6.36978054046631	-0.00879702530801296	0.00191722682211548	-0.0123684434220195	0.00191722682211548
1834	108.580833435059	-13.1866474151611	-5.46069240570068	-0.00977104809135199	0.0301638916134834	-0.0263294391334057	0.0178262684494257
1835	105.334083557129	-12.5372982025146	-6.04510593414307	-0.0126931173726916	0.0217223595827818	-0.0188619289547205	0.00938473641872406
1836	107.282135009766	-13.1866474151611	-5.98017120361328	-0.00684897974133492	0.0200989879667759	-0.0276281367987394	0.0259431265294552
1837	106.632781982422	-12.5372982025146	-6.11004114151001	-0.00457625929266214	0.00743668992072344	-0.0104203969240189	0.00873538758605719
1838	105.334083557129	-12.2126245498657	-5.85030126571655	0.00191722682211548	0.00321592413820326	-0.0117190945893526	-0.0026282137259841
1839	106.632781982422	-12.5372982025146	-5.59056186676025	0.00711201597005129	0.00906006153672934	-0.00392691092565656	-0.000680167751852423
1840	106.632781982422	-12.8619728088379	-5.85030126571655	-0.00295288790948689	0.00646266713738441	0.00678734155371785	-0.00165419070981443
1841	106.632781982422	-12.5372982025146	-5.52562713623047	0.0178262684494257	0.00159255252219737	0.00808603875339031	-0.00295288790948689
1842	105.983436584473	-12.5372982025146	-5.85030126571655	-0.00587495695799589	-0.00425158534198999	-0.00587495695799589	-0.00684897974133492
1843	107.931480407715	-13.8359956741333	-5.72043180465698	0.0181509424000978	-0.00555028254166245	0.0100340843200684	-0.00879702530801296
1844	107.282135009766	-14.1606702804565	-5.6554970741272	0.0213976856321096	-0.0198359526693821	0.0262678004801273	-0.0256800893694162
1845	105.983436584473	-13.5113220214844	-5.72043180465698	0.0226963832974434	-0.02697878703475	0.0210730116814375	-0.0266541130840778
1846	107.931480407715	-14.8100185394287	-5.3957576751709	0.0149041991680861	-0.0195112787187099	0.00678734155371785	-0.0185372550040483
1847	107.282135009766	-14.8100185394287	-5.20095300674438	0.0200989879667759	-0.0247060675173998	0.000943203864153475	-0.00847235135734081
1848	107.282135009766	-13.8359956741333	-5.85030126571655	0.0152288740500808	-0.0107450718060136	0.00386527273803949	-0.00100484199356288
1849	105.334083557129	-13.1866474151611	-6.04510593414307	0.0136055024340749	0.00678734155371785	-0.00295288790948689	-0.00619963090866804
1850	107.931480407715	-13.5113220214844	-5.85030126571655	0.013930176384747	-0.00132951640989631	-0.00132951640989631	0.00938473641872406
1851	108.580833435059	-13.5113220214844	-5.6554970741272	0.0132808275520802	0.00354059832170606	-0.00944637414067984	0.00613799272105098
1852	107.931480407715	-14.1606702804565	-5.46069240570068	0.00321592413820326	0.00548864435404539	-0.00782300252467394	0.0162028968334198
1853	106.632781982422	-13.8359956741333	-5.46069240570068	-0.00360223650932312	0.0158782228827477	-0.0156151866540313	0.0155535480007529
1854	107.282135009766	-13.8359956741333	-5.98017120361328	-0.00847235135734081	0.0447742342948914	-0.0152905117720366	0.0259431265294552
1855	104.68473815918	-12.8619728088379	-6.17497587203979	-0.0162645354866982	0.0301638916134834	-0.0191866029053926	0.0304885655641556
1856	105.334083557129	-13.8359956741333	-6.30484533309937	-0.0159398596733809	0.0243197549134493	-0.0224333461374044	0.0275664981454611
1857	103.386039733887	-12.8619728088379	-5.72043180465698	-0.0117190945893526	0.0162028968334198	-0.0117190945893526	0.0217223595827818
1858	105.334083557129	-13.5113220214844	-5.3957576751709	-0.0217839982360601	0.00646266713738441	-0.00165419070981443	0.0175015944987535
1859	105.983436584473	-13.5113220214844	-5.26588773727417	-0.0175632312893867	0.00938473641872406	0.00289124972186983	0.013930176384747
1860	105.983436584473	-14.1606702804565	-5.46069240570068	-0.00619963090866804	0.00646266713738441	-0.00197886489331722	0.0103587592020631
1861	107.931480407715	-13.8359956741333	-5.6554970741272	-0.00100484199356288	0.00548864435404539	0.00970941036939621	0.00126787810586393
1862	108.580833435059	-13.8359956741333	-5.6554970741272	0.00256657530553639	0.01100810803473	-0.00230353930965066	0.00841071270406246
1863	107.282135009766	-12.8619728088379	-5.72043180465698	0.0136055024340749	-0.00490093370899558	0.0136055024340749	0.0022419011220336
1864	106.632781982422	-13.5113220214844	-5.98017120361328	0.0126314787194133	-0.017887907102704	0.0314625911414623	-0.0152905117720366
1865	106.632781982422	-13.1866474151611	-6.11004114151001	0.0126314787194133	-0.0224333461374044	0.0165275707840919	-0.0136671401560307
1866	105.983436584473	-12.2126245498657	-6.30484533309937	0.00808603875339031	-0.0240567177534103	0.012956153601408	-0.0146411629393697
1867	107.282135009766	-13.8359956741333	-5.72043180465698	0.0106834331527352	-0.0204853005707264	0.00451462110504508	-0.00425158534198999
1868	108.580833435059	-13.8359956741333	-5.98017120361328	0.01100810803473	-0.0237320438027382	0.000293855206109583	-0.000355493422830477
1869	107.931480407715	-13.8359956741333	-5.85030126571655	0.0158782228827477	0.00126787810586393	0.000618529506027699	-0.00197886489331722
1870	107.282135009766	-14.1606702804565	-5.6554970741272	0.00808603875339031	-0.00392691092565656	0.00191722682211548	-0.00295288790948689
1871	106.632781982422	-12.8619728088379	-5.6554970741272	0.00646266713738441	-0.00295288790948689	-0.00165419070981443	-0.00327756232582033
1872	106.632781982422	-13.1866474151611	-5.59056186676025	0.0116574559360743	-0.00425158534198999	-0.0146411629393697	-0.00327756232582033
1873	105.983436584473	-13.1866474151611	-5.9152364730835	0.00711201597005129	0.0149041991680861	-0.0159398596733809	0.000618529506027699
1874	106.632781982422	-12.8619728088379	-6.30484533309937	-0.0117190945893526	0.0285405199974775	-0.0263294391334057	0.0210730116814375
1875	106.632781982422	-13.5113220214844	-6.04510593414307	-0.0143164889886975	0.020423661917448	-0.0266541130840778	0.0162028968334198
1876	107.282135009766	-13.8359956741333	-5.78536653518677	-0.0133424662053585	0.0171769186854362	-0.0143164889886975	0.0113327819854021
1877	107.931480407715	-14.1606702804565	-5.52562713623047	-0.00587495695799589	0.00646266713738441	-0.0113944197073579	0.0194496400654316
1878	109.230178833008	-14.1606702804565	-5.3957576751709	-0.00814767740666866	-0.00457625929266214	-0.00490093370899558	0.0022419011220336
1879	105.983436584473	-13.8359956741333	-5.85030126571655	-0.00165419070981443	-0.00684897974133492	-0.000680167751852423	0.00126787810586393
1880	106.632781982422	-14.1606702804565	-5.85030126571655	-0.00814767740666866	0.000943203864153475	-0.00165419070981443	-0.000680167751852423
1881	105.983436584473	-14.1606702804565	-5.78536653518677	0.00483929552137852	-0.00587495695799589	-0.00295288790948689	-0.00717365415766835
1882	106.632781982422	-13.5113220214844	-5.78536653518677	0.00418994715437293	-0.00652430532500148	-0.00295288790948689	0.00711201597005129
1883	107.931480407715	-14.4853448867798	-6.04510593414307	0.00873538758605719	-0.00717365415766835	0.00354059832170606	-0.00912170019000769
1884	106.632781982422	-13.8359956741333	-5.20095300674438	0.01100810803473	-0.0211346503347158	0.0262678004801273	-0.0159398596733809
1885	106.632781982422	-13.1866474151611	-5.85030126571655	0.012956153601408	-0.0182125810533762	0.0145795252174139	-0.0243813935667276
1886	107.282135009766	-13.5113220214844	-6.23991060256958	0.0106834331527352	-0.0107450718060136	0.0226963832974434	-0.0195112787187099
1887	107.931480407715	-14.4853448867798	-5.52562713623047	0.0103587592020631	-0.0117190945893526	-0.0026282137259841	-0.00717365415766835
1888	107.282135009766	-13.8359956741333	-5.59056186676025	0.0022419011220336	-0.0126931173726916	-0.00490093370899558	0.00191722682211548
1889	105.983436584473	-14.1606702804565	-6.04510593414307	-3.08191010844894e-05	0.00776136433705688	-0.0107450718060136	-0.000355493422830477
1890	105.334083557129	-13.8359956741333	-5.72043180465698	-0.0130177913233638	0.000943203864153475	-0.00360223650932312	-0.000680167751852423
1891	103.386039733887	-12.8619728088379	-5.3957576751709	-0.00684897974133492	0.00256657530553639	0.00321592413820326	0.000618529506027699
1892	105.334083557129	-13.1866474151611	-5.72043180465698	-0.00879702530801296	-0.00392691092565656	-0.00847235135734081	-0.00977104809135199
1893	105.334083557129	-13.8359956741333	-5.52562713623047	-0.0136671401560307	0.00386527273803949	-0.00847235135734081	0.00451462110504508
1894	104.68473815918	-12.8619728088379	-5.59056186676025	-0.0198359526693821	0.0282158460468054	-0.0146411629393697	0.00743668992072344
1895	107.282135009766	-13.8359956741333	-5.6554970741272	-0.0250307414680719	0.0295145437121391	-0.0208099745213985	0.0191249661147594
1896	107.282135009766	-13.1866474151611	-6.11004114151001	-0.00425158534198999	0.0191249661147594	-0.0182125810533762	0.00678734155371785
1897	108.580833435059	-13.8359956741333	-5.85030126571655	-0.00944637414067984	0.0175015944987535	-0.0149658378213644	0.00938473641872406
1898	108.580833435059	-13.8359956741333	-6.11004114151001	-0.00879702530801296	0.000618529506027699	0.00159255252219737	-0.00100484199356288
1899	108.580833435059	-13.5113220214844	-6.17497587203979	-3.08191010844894e-05	0.00581331877037883	0.00451462110504508	-0.00490093370899558
1900	108.580833435059	-13.5113220214844	-6.62951993942261	-0.00490093370899558	0.00289124972186983	-0.00295288790948689	-0.0026282137259841
1901	106.632781982422	-13.5113220214844	-5.78536653518677	-0.0159398596733809	0.00159255252219737	0.01100810803473	-0.0113944197073579
1902	108.580833435059	-13.8359956741333	-5.52562713623047	0.0155535480007529	0.00126787810586393	-0.00457625929266214	-0.00555028254166245
1903	107.931480407715	-13.5113220214844	-5.46069240570068	0.0165275707840919	-0.0107450718060136	0.00906006153672934	-0.0191866029053926
1904	105.983436584473	-13.8359956741333	-5.6554970741272	0.01847561635077	-0.0208099745213985	0.0188002903014421	-0.0253554154187441
1905	106.632781982422	-12.8619728088379	-5.98017120361328	0.0200989879667759	-0.0182125810533762	0.0207483377307653	-0.0399657599627972
1906	106.632781982422	-13.1866474151611	-5.52562713623047	0.0171769186854362	-0.0201606266200542	0.0269171483814716	-0.0208099745213985
1907	107.282135009766	-13.8359956741333	-5.59056186676025	0.00906006153672934	-0.00912170019000769	0.00451462110504508	-0.021459324285388
1908	107.282135009766	-14.1606702804565	-6.04510593414307	0.013930176384747	-0.00425158534198999	-0.00782300252467394	-0.00652430532500148
1909	107.282135009766	-13.1866474151611	-5.59056186676025	0.00841071270406246	-0.00749832857400179	0.00126787810586393	-0.00912170019000769
1910	107.282135009766	-13.8359956741333	-5.9152364730835	0.00906006153672934	-0.00230353930965066	-0.000680167751852423	-0.00587495695799589
1911	108.580833435059	-15.134693145752	-5.59056186676025	0.00743668992072344	0.0022419011220336	0.0022419011220336	-0.00847235135734081
1912	107.282135009766	-14.4853448867798	-6.11004114151001	0.0155535480007529	0.00191722682211548	0.000618529506027699	0.00256657530553639
1913	108.580833435059	-14.4853448867798	-5.52562713623047	-0.00295288790948689	0.00191722682211548	-0.0156151866540313	0.000293855206109583
1914	107.282135009766	-13.5113220214844	-5.85030126571655	-0.0113944197073579	0.0327612869441509	-0.0240567177534103	0.012956153601408
1915	105.983436584473	-12.5372982025146	-5.3957576751709	-0.0107450718060136	0.0243197549134493	-0.0279528107494116	0.0230210572481155
1916	105.983436584473	-13.1866474151611	-5.6554970741272	-0.0120437685400248	0.0200989879667759	-0.0143164889886975	0.00451462110504508
1917	107.931480407715	-13.5113220214844	-6.17497587203979	0.000293855206109583	0.0168522447347641	-0.00555028254166245	0.00483929552137852
1918	107.282135009766	-12.8619728088379	-5.85030126571655	-0.00749832857400179	0.00711201597005129	-0.0123684434220195	-0.0126931173726916
1919	105.334083557129	-12.5372982025146	-6.30484533309937	-0.0100957229733467	0.00516396993771195	0.000943203864153475	-0.00749832857400179
1920	104.03539276123	-12.8619728088379	-5.78536653518677	-0.0159398596733809	0.00548864435404539	-0.00295288790948689	-0.0110697457566857
1921	105.334083557129	-13.5113220214844	-5.3957576751709	-0.0165892094373703	-0.00425158534198999	-3.08191010844894e-05	-0.00879702530801296
1922	106.632781982422	-13.8359956741333	-5.6554970741272	0.0113327819854021	-0.00782300252467394	-0.00879702530801296	-0.00619963090866804
1923	106.632781982422	-13.1866474151611	-5.78536653518677	0.0106834331527352	0.000618529506027699	0.00451462110504508	-0.00749832857400179
1924	108.580833435059	-13.8359956741333	-5.72043180465698	0.00906006153672934	-0.017887907102704	0.0200989879667759	-0.0224333461374044
1925	105.334083557129	-12.2126245498657	-5.78536653518677	0.0178262684494257	-0.0169138833880424	0.0194496400654316	-0.0201606266200542
1926	107.931480407715	-13.5113220214844	-5.3957576751709	0.00906006153672934	-0.0152905117720366	0.00906006153672934	-0.0162645354866982
1927	107.931480407715	-12.8619728088379	-5.3957576751709	0.00808603875339031	-0.0139918150380254	-3.08191010844894e-05	-0.0136671401560307
1928	105.983436584473	-12.5372982025146	-5.72043180465698	0.0116574559360743	-0.00197886489331722	-0.0120437685400248	-0.00132951640989631
1929	105.983436584473	-11.8879499435425	-6.04510593414307	0.00938473641872406	-0.021459324285388	0.000943203864153475	-0.0107450718060136
1930	105.983436584473	-12.8619728088379	-5.98017120361328	-0.000680167751852423	0.00256657530553639	-0.00944637414067984	0.0022419011220336
1931	107.282135009766	-12.5372982025146	-6.11004114151001	0.0116574559360743	-0.00717365415766835	-0.00717365415766835	0.0022419011220336
1932	107.931480407715	-13.1866474151611	-6.11004114151001	-0.0165892094373703	-0.000680167751852423	0.00126787810586393	0.00970941036939621
1933	108.580833435059	-13.1866474151611	-5.52562713623047	-0.00587495695799589	0.0103587592020631	-0.0152905117720366	0.0158782228827477
1934	107.282135009766	-13.1866474151611	-5.78536653518677	-0.0107450718060136	0.0243197549134493	-0.0224333461374044	0.0246444288641214
1935	105.983436584473	-12.5372982025146	-5.85030126571655	-0.00977104809135199	0.0285405199974775	-0.0195112787187099	0.0246444288641214
1936	107.931480407715	-13.5113220214844	-5.72043180465698	-0.00749832857400179	0.0207483377307653	-0.023407369852066	0.0220470335334539
1937	108.580833435059	-13.1866474151611	-5.85030126571655	-0.0136671401560307	0.0103587592020631	-0.00360223650932312	0.0259431265294552
1938	105.983436584473	-12.2126245498657	-5.78536653518677	-0.00457625929266214	0.0113327819854021	-0.00490093370899558	0.00516396993771195
1939	106.632781982422	-13.1866474151611	-5.52562713623047	-0.00360223650932312	0.00743668992072344	0.00808603875339031	0.00354059832170606
1940	105.334083557129	-12.5372982025146	-5.6554970741272	0.00483929552137852	0.0123068047687411	-0.00555028254166245	-0.00197886489331722
1941	106.632781982422	-13.8359956741333	-5.78536653518677	-0.00392691092565656	0.00126787810586393	0.00776136433705688	0.00483929552137852
1942	107.931480407715	-14.4853448867798	-6.23991060256958	0.0210730116814375	-0.00165419070981443	0.000293855206109583	-0.00165419070981443
1943	107.931480407715	-15.134693145752	-6.23991060256958	0.0106834331527352	-0.00652430532500148	-0.00100484199356288	-0.00814767740666866
1944	107.931480407715	-14.1606702804565	-5.52562713623047	0.0155535480007529	-0.0221086721867323	0.0213976856321096	-0.0227580219507217
1945	105.983436584473	-13.1866474151611	-5.59056186676025	0.00743668992072344	-0.0172385573387146	0.0191249661147594	-0.0305502042174339
1946	107.931480407715	-13.5113220214844	-5.78536653518677	0.0158782228827477	-0.0146411629393697	0.0113327819854021	-0.0240567177534103
1947	106.632781982422	-12.8619728088379	-5.9152364730835	0.00841071270406246	-0.0195112787187099	0.00970941036939621	-0.00749832857400179
1948	107.282135009766	-12.5372982025146	-5.85030126571655	0.0145795252174139	0.000293855206109583	-0.00132951640989631	-0.00295288790948689
1949	105.334083557129	-12.2126245498657	-5.85030126571655	0.00451462110504508	-0.00749832857400179	0.00581331877037883	-0.00717365415766835
1950	105.983436584473	-12.8619728088379	-5.85030126571655	-0.00749832857400179	0.00354059832170606	-0.00944637414067984	0.00451462110504508
1951	103.386039733887	-11.8879499435425	-5.6554970741272	-0.00879702530801296	0.00743668992072344	-0.00879702530801296	0.000618529506027699
1952	105.334083557129	-13.5113220214844	-5.33082246780396	-0.0136671401560307	0.00256657530553639	-0.00879702530801296	0.00321592413820326
1953	105.334083557129	-12.5372982025146	-5.72043180465698	-0.00652430532500148	0.00873538758605719	-0.0120437685400248	0.00354059832170606
1954	105.983436584473	-13.5113220214844	-5.52562713623047	-0.0117190945893526	0.0246444288641214	-0.0217839982360601	0.0278911720961332
1955	105.334083557129	-12.2126245498657	-5.9152364730835	-0.00879702530801296	0.0295145437121391	-0.0217839982360601	0.00256657530553639
1956	106.632781982422	-13.1866474151611	-5.52562713623047	-0.0159398596733809	0.0223717093467712	-0.0230826959013939	0.0162028968334198
1957	106.632781982422	-12.8619728088379	-5.72043180465698	-0.00879702530801296	0.012956153601408	-0.00100484199356288	0.0145795252174139
1958	105.983436584473	-12.2126245498657	-5.59056186676025	-0.00327756232582033	0.00386527273803949	-0.00684897974133492	0.00354059832170606
1959	107.282135009766	-12.2126245498657	-6.11004114151001	-0.00392691092565656	0.00711201597005129	0.000618529506027699	-3.08191010844894e-05
1960	106.632781982422	-12.2126245498657	-6.30484533309937	0.00483929552137852	0.00516396993771195	-0.00619963090866804	0.000293855206109583
1961	106.632781982422	-11.8879499435425	-6.43471527099609	-0.00522560812532902	-0.00327756232582033	-0.00392691092565656	0.00321592413820326
1962	107.931480407715	-12.5372982025146	-6.49965000152588	0.00321592413820326	-0.00555028254166245	0.00321592413820326	0.00646266713738441
1963	107.282135009766	-12.2126245498657	-6.49965000152588	0.0155535480007529	-0.00684897974133492	-0.00457625929266214	-0.00165419070981443
1964	107.282135009766	-12.5372982025146	-5.72043180465698	0.0155535480007529	-0.0237320438027382	0.0165275707840919	-0.0139918150380254
1965	105.983436584473	-12.5372982025146	-5.52562713623047	0.0249691028147936	-0.0120437685400248	0.00743668992072344	-0.0260047651827335
1966	107.931480407715	-12.8619728088379	-5.78536653518677	0.0142548503354192	-0.0126931173726916	-0.00230353930965066	-0.0123684434220195
1967	105.983436584473	-12.5372982025146	-5.85030126571655	0.0171769186854362	0.00256657530553639	0.00159255252219737	-0.0123684434220195
1968	105.983436584473	-12.8619728088379	-5.98017120361328	0.0207483377307653	-0.00814767740666866	-0.00587495695799589	0.00386527273803949
1969	105.983436584473	-12.5372982025146	-5.78536653518677	0.0113327819854021	-3.08191010844894e-05	0.00581331877037883	0.000943203864153475
1970	105.983436584473	-12.5372982025146	-5.6554970741272	-0.0172385573387146	-0.000680167751852423	0.0022419011220336	0.00548864435404539
1971	105.983436584473	-13.1866474151611	-5.9152364730835	-0.00100484199356288	-0.000355493422830477	0.000618529506027699	0.0142548503354192
1972	107.282135009766	-13.8359956741333	-6.30484533309937	-0.00392691092565656	-0.00295288790948689	-0.00814767740666866	0.0132808275520802
1973	105.983436584473	-13.1866474151611	-5.9152364730835	-0.00879702530801296	-0.00132951640989631	-0.0126931173726916	0.0126314787194133
1974	108.580833435059	-14.8100185394287	-5.85030126571655	-0.0165892094373703	0.020423661917448	-0.0110697457566857	0.0226963832974434
1975	105.983436584473	-14.1606702804565	-5.72043180465698	-0.00912170019000769	0.0207483377307653	-0.0191866029053926	0.0285405199974775
1976	108.580833435059	-15.134693145752	-5.3957576751709	-0.00652430532500148	0.0113327819854021	-0.0201606266200542	0.0132808275520802
1977	107.282135009766	-13.1866474151611	-5.59056186676025	-0.00230353930965066	0.00483929552137852	-0.0201606266200542	-0.000355493422830477
1978	106.632781982422	-12.8619728088379	-6.11004114151001	-0.00490093370899558	0.00581331877037883	-0.00555028254166245	0.0145795252174139
1979	107.282135009766	-12.2126245498657	-6.49965000152588	-0.0026282137259841	0.0132808275520802	0.00841071270406246	0.00126787810586393
1980	106.632781982422	-12.5372982025146	-5.72043180465698	-0.0104203969240189	0.0132808275520802	-0.00717365415766835	0.00613799272105098
1981	105.983436584473	-12.2126245498657	-5.9152364730835	0.00743668992072344	0.0022419011220336	-0.00132951640989631	-0.00522560812532902
1982	107.931480407715	-13.1866474151611	-5.6554970741272	0.0022419011220336	0.00159255252219737	-0.00295288790948689	0.00581331877037883
1983	105.334083557129	-12.8619728088379	-5.6554970741272	-0.0026282137259841	-0.00425158534198999	0.00776136433705688	0.00191722682211548
1984	105.983436584473	-13.1866474151611	-5.6554970741272	0.00451462110504508	-0.0256800893694162	0.0262678004801273	-0.0139918150380254
1985	105.983436584473	-13.8359956741333	-5.6554970741272	0.00386527273803949	-0.0149658378213644	0.0142548503354192	-0.0130177913233638
1986	105.334083557129	-13.1866474151611	-6.43471527099609	-0.00295288790948689	-0.023407369852066	0.0226963832974434	-0.0107450718060136
1987	104.03539276123	-12.8619728088379	-6.30484533309937	0.00483929552137852	-0.00360223650932312	0.0116574559360743	-0.00587495695799589
1988	104.68473815918	-13.1866474151611	-5.98017120361328	-0.0165892094373703	0.00126787810586393	-0.00295288790948689	0.00906006153672934
1989	106.632781982422	-13.8359956741333	-5.3957576751709	-0.00977104809135199	0.00354059832170606	0.00159255252219737	0.00711201597005129
1990	105.983436584473	-13.1866474151611	-5.33082246780396	-0.0100957229733467	0.000293855206109583	0.000618529506027699	0.00516396993771195
1991	106.632781982422	-12.2126245498657	-5.52562713623047	0.013930176384747	0.000943203864153475	-0.00847235135734081	-0.00295288790948689
1992	106.632781982422	-12.2126245498657	-5.9152364730835	0.00516396993771195	0.00451462110504508	-0.00717365415766835	-3.08191010844894e-05
1993	106.632781982422	-13.5113220214844	-5.85030126571655	-0.00327756232582033	0.00646266713738441	-0.0120437685400248	0.00386527273803949
1994	107.282135009766	-12.5372982025146	-6.49965000152588	-0.0182125810533762	0.0243197549134493	-0.0240567177534103	0.0226963832974434
1995	107.282135009766	-13.8359956741333	-5.52562713623047	-0.0123684434220195	0.0285405199974775	-0.0188619289547205	0.0236704051494598
1996	107.931480407715	-13.1866474151611	-5.6554970741272	-0.0100957229733467	0.0207483377307653	-0.0247060675173998	0.0103587592020631
1997	105.983436584473	-12.5372982025146	-6.04510593414307	0.00354059832170606	0.0162028968334198	-0.00814767740666866	0.00841071270406246
1998	107.931480407715	-13.1866474151611	-5.85030126571655	-0.00230353930965066	0.00711201597005129	-0.0113944197073579	0.00873538758605719
1999	105.983436584473	-13.8359956741333	-5.85030126571655	0.00159255252219737	0.0106834331527352	-0.00360223650932312	0.00418994715437293
2000	107.282135009766	-13.8359956741333	-6.36978054046631	-3.08191010844894e-05	0.0100340843200684	-0.0100957229733467	-0.00100484199356288
[truncated: 7,020 more rows]
