# Supplementary material for: Precise instruction and consideration of the vertical and horizontal force component increases validity and reliability of the 90:20 Isometric Posterior Chain Test
Source: PLoS One. 2024 Oct 28;19(10):e0312843. doi: 10.1371/journal.pone.0312843 (PMC11515970; doi:10.1371/journal.pone.0312843)
Supplement: S1 File — (ZIP) [file pone.0312843.s001.zip › S1_Raw_Data/M1_P07_v_3.csv]

1	111.17822265625	-18.0567626953125	-5.3957576751709	0.00548864435404539	-0.00814767740666866	0.0142548503354192	-0.00879702530801296
2	112.476921081543	-17.407413482666	-6.56458520889282	0.0116574559360743	-0.0201606266200542	0.0200989879667759	-0.0126931173726916
3	109.879524230957	-16.1087169647217	-6.04510593414307	0.0116574559360743	0.00256657530553639	0.011982130818069	-0.00165419070981443
4	111.17822265625	-16.1087169647217	-5.85030126571655	0.0145795252174139	0.00256657530553639	-0.00100484199356288	0.00678734155371785
5	110.528877258301	-15.4593677520752	-5.59056186676025	0.00516396993771195	-0.00652430532500148	-0.00100484199356288	0.00581331877037883
6	110.528877258301	-16.4333896636963	-5.72043180465698	-0.0182125810533762	-0.00165419070981443	-0.0126931173726916	0.00548864435404539
7	109.879524230957	-16.4333896636963	-5.46069240570068	-0.00619963090866804	-0.00132951640989631	0.00354059832170606	0.00159255252219737
8	112.476921081543	-17.0827388763428	-5.46069240570068	0.000943203864153475	0.0022419011220336	-0.00652430532500148	0.00483929552137852
9	109.879524230957	-16.7580642700195	-5.98017120361328	-0.00847235135734081	0.00970941036939621	-0.0159398596733809	0.0152288740500808
10	109.879524230957	-17.407413482666	-5.72043180465698	-0.00944637414067984	0.0188002903014421	-0.0230826959013939	0.0210730116814375
11	111.827575683594	-18.7061100006104	-5.6554970741272	-0.0133424662053585	0.00548864435404539	-0.0217839982360601	0.00970941036939621
12	110.528877258301	-17.7320880889893	-5.85030126571655	-0.00587495695799589	0.0116574559360743	0.000293855206109583	0.00938473641872406
13	109.879524230957	-18.0567626953125	-5.3957576751709	0.00418994715437293	-0.00230353930965066	-0.00749832857400179	-0.00457625929266214
14	111.827575683594	-18.7061100006104	-5.78536653518677	-0.00360223650932312	0.000293855206109583	0.000943203864153475	0.0022419011220336
15	112.476921081543	-18.3814373016357	-6.17497587203979	-0.00360223650932312	-0.00782300252467394	-0.00652430532500148	0.000618529506027699
16	113.126274108887	-17.7320880889893	-6.17497587203979	-0.00619963090866804	-0.00230353930965066	0.00126787810586393	0.00191722682211548
17	113.126274108887	-18.0567626953125	-5.52562713623047	-3.08191010844894e-05	0.00321592413820326	-0.000355493422830477	0.00321592413820326
18	110.528877258301	-15.7840414047241	-5.72043180465698	0.0165275707840919	-0.000680167751852423	0.00354059832170606	0.00711201597005129
19	110.528877258301	-16.1087169647217	-5.98017120361328	0.0103587592020631	-0.00879702530801296	0.00808603875339031	-0.00814767740666866
20	109.879524230957	-16.1087169647217	-5.98017120361328	0.0168522447347641	-0.0143164889886975	0.0132808275520802	-0.0146411629393697
21	111.827575683594	-17.407413482666	-5.6554970741272	0.00159255252219737	-0.0120437685400248	0.0132808275520802	-0.0104203969240189
22	109.879524230957	-15.7840414047241	-5.78536653518677	0.0116574559360743	-0.00360223650932312	0.0197743140161037	-0.0100957229733467
23	109.879524230957	-16.4333896636963	-5.59056186676025	0.0022419011220336	-0.00684897974133492	0.00516396993771195	-0.00295288790948689
24	109.879524230957	-17.0827388763428	-5.59056186676025	0.0123068047687411	-0.0201606266200542	0.00483929552137852	-0.00100484199356288
25	109.230178833008	-17.0827388763428	-5.46069240570068	-0.017887907102704	0.000618529506027699	-0.0113944197073579	0.00743668992072344
26	108.580833435059	-17.7320880889893	-5.26588773727417	-0.00749832857400179	-0.00522560812532902	-0.00197886489331722	-0.00100484199356288
27	107.282135009766	-16.7580642700195	-5.13601779937744	-0.0243813935667276	0.00938473641872406	-0.00360223650932312	0.00841071270406246
28	107.931480407715	-16.1087169647217	-5.72043180465698	-0.00782300252467394	0.00711201597005129	-3.08191010844894e-05	-0.00425158534198999
29	107.931480407715	-17.407413482666	-5.6554970741272	-0.0117190945893526	0.0162028968334198	-0.00717365415766835	0.00386527273803949
30	108.580833435059	-16.1087169647217	-5.72043180465698	-0.00814767740666866	0.0223717093467712	-0.0282774847000837	0.0213976856321096
31	109.879524230957	-17.7320880889893	-5.78536653518677	-0.0182125810533762	0.0142548503354192	-0.0188619289547205	0.0149041991680861
32	110.528877258301	-16.1087169647217	-5.6554970741272	-0.00360223650932312	0.0123068047687411	-0.00944637414067984	0.0145795252174139
33	111.17822265625	-17.0827388763428	-5.3957576751709	-0.00327756232582033	0.00808603875339031	-0.0117190945893526	-0.00912170019000769
34	112.476921081543	-17.407413482666	-5.33082246780396	-0.000355493422830477	0.00516396993771195	-3.08191010844894e-05	0.00289124972186983
35	111.827575683594	-16.4333896636963	-6.49965000152588	-0.00782300252467394	0.00386527273803949	0.00418994715437293	-0.00879702530801296
36	111.827575683594	-17.407413482666	-5.85030126571655	-0.00132951640989631	-0.00230353930965066	-0.00425158534198999	-0.00392691092565656
37	111.827575683594	-16.7580642700195	-5.78536653518677	0.0145795252174139	0.0022419011220336	0.00354059832170606	-0.00652430532500148
38	111.17822265625	-17.0827388763428	-5.72043180465698	-0.00132951640989631	0.000618529506027699	-0.00197886489331722	-0.00392691092565656
39	110.528877258301	-16.7580642700195	-5.6554970741272	0.0142548503354192	-0.0172385573387146	0.00289124972186983	-0.0149658378213644
40	109.879524230957	-16.4333896636963	-5.52562713623047	0.0142548503354192	-0.0191866029053926	0.0200989879667759	-0.0276281367987394
41	111.17822265625	-16.4333896636963	-6.11004114151001	0.00873538758605719	-0.0149658378213644	0.0149041991680861	-0.0224333461374044
42	109.879524230957	-16.4333896636963	-6.04510593414307	0.000943203864153475	-0.0123684434220195	0.00548864435404539	-0.0123684434220195
43	111.17822265625	-16.7580642700195	-5.85030126571655	0.0152288740500808	0.00256657530553639	0.00418994715437293	-0.0149658378213644
44	111.827575683594	-16.7580642700195	-5.6554970741272	-0.0100957229733467	0.000943203864153475	0.000943203864153475	-0.00814767740666866
45	111.827575683594	-17.0827388763428	-5.72043180465698	-0.00230353930965066	-0.00295288790948689	-0.00327756232582033	-0.00165419070981443
46	111.17822265625	-17.0827388763428	-5.33082246780396	-0.00230353930965066	-0.00879702530801296	-0.00814767740666866	-0.00814767740666866
47	112.476921081543	-17.0827388763428	-5.3957576751709	0.00191722682211548	0.00776136433705688	0.0022419011220336	-0.0110697457566857
48	109.879524230957	-17.407413482666	-5.59056186676025	-3.08191010844894e-05	0.00418994715437293	-0.00717365415766835	-0.00425158534198999
49	113.126274108887	-17.7320880889893	-5.52562713623047	-0.00490093370899558	0.0152288740500808	-0.00684897974133492	0.00289124972186983
50	111.17822265625	-17.0827388763428	-5.72043180465698	-0.0130177913233638	0.0158782228827477	-0.0247060675173998	0.0236704051494598
51	110.528877258301	-17.0827388763428	-5.72043180465698	-0.00847235135734081	0.00938473641872406	-0.0227580219507217	0.01847561635077
52	111.17822265625	-18.0567626953125	-5.3957576751709	-0.00619963090866804	0.00841071270406246	-0.0146411629393697	0.0103587592020631
53	111.827575683594	-18.0567626953125	-5.20095300674438	-0.00457625929266214	-0.00425158534198999	-0.00425158534198999	0.000618529506027699
54	111.17822265625	-16.7580642700195	-5.98017120361328	0.00451462110504508	-0.000680167751852423	0.00126787810586393	-0.00717365415766835
55	109.879524230957	-17.407413482666	-6.43471527099609	0.000618529506027699	-0.000680167751852423	-0.00100484199356288	-0.00847235135734081
56	109.230178833008	-16.7580642700195	-5.9152364730835	-0.00490093370899558	-0.00230353930965066	-0.00847235135734081	-0.00782300252467394
57	111.17822265625	-17.0827388763428	-5.78536653518677	-0.000355493422830477	-0.000680167751852423	0.00418994715437293	-0.000355493422830477
58	111.17822265625	-17.7320880889893	-5.46069240570068	0.0103587592020631	0.000618529506027699	-0.00490093370899558	-0.000355493422830477
59	111.827575683594	-17.0827388763428	-5.13601779937744	0.0152288740500808	-0.00619963090866804	0.0142548503354192	-0.00879702530801296
60	111.827575683594	-17.407413482666	-5.72043180465698	0.0220470335334539	-0.0182125810533762	0.0126314787194133	-0.0182125810533762
61	109.230178833008	-16.7580642700195	-5.9152364730835	0.00646266713738441	-0.0227580219507217	0.0113327819854021	-0.0139918150380254
62	111.17822265625	-17.407413482666	-5.6554970741272	0.00613799272105098	-0.0165892094373703	0.020423661917448	-0.00652430532500148
63	111.17822265625	-16.4333896636963	-5.78536653518677	0.00841071270406246	-0.00132951640989631	0.00906006153672934	-0.0104203969240189
64	108.580833435059	-15.7840414047241	-5.78536653518677	-0.00132951640989631	0.00483929552137852	0.000293855206109583	0.00418994715437293
65	108.580833435059	-16.1087169647217	-5.3957576751709	0.00873538758605719	0.00483929552137852	-0.00619963090866804	0.00321592413820326
66	107.931480407715	-16.4333896636963	-5.78536653518677	-0.0107450718060136	-0.0026282137259841	-0.0100957229733467	-0.00295288790948689
67	108.580833435059	-16.1087169647217	-5.72043180465698	-0.0169138833880424	0.00289124972186983	-0.00132951640989631	0.00418994715437293
68	110.528877258301	-18.0567626953125	-5.6554970741272	-0.00912170019000769	0.0126314787194133	-0.00522560812532902	0.00483929552137852
69	110.528877258301	-15.7840414047241	-5.6554970741272	-0.0107450718060136	0.00938473641872406	-0.0117190945893526	0.00581331877037883
70	109.879524230957	-17.0827388763428	-5.20095300674438	-0.0201606266200542	0.0226963832974434	-0.0299008563160896	0.00873538758605719
71	109.230178833008	-16.1087169647217	-5.6554970741272	-0.00522560812532902	0.0145795252174139	-0.0208099745213985	0.00711201597005129
72	110.528877258301	-17.0827388763428	-5.26588773727417	-0.00360223650932312	0.0136055024340749	-0.0156151866540313	0.0113327819854021
73	109.879524230957	-15.7840414047241	-6.04510593414307	-0.00132951640989631	0.00289124972186983	-0.0120437685400248	-0.00684897974133492
74	109.230178833008	-16.4333896636963	-5.85030126571655	0.0022419011220336	0.0123068047687411	0.00191722682211548	-0.0026282137259841
75	109.879524230957	-16.4333896636963	-5.46069240570068	-0.00327756232582033	0.00126787810586393	-0.00360223650932312	0.00191722682211548
76	109.230178833008	-16.1087169647217	-5.6554970741272	-0.00230353930965066	0.00516396993771195	-0.00944637414067984	-0.000355493422830477
77	109.879524230957	-16.1087169647217	-5.78536653518677	0.00841071270406246	0.00418994715437293	-0.00587495695799589	0.00321592413820326
78	111.17822265625	-16.7580642700195	-5.6554970741272	0.00126787810586393	0.00516396993771195	0.00418994715437293	-0.00392691092565656
79	109.879524230957	-16.4333896636963	-6.56458520889282	0.0226963832974434	-0.017887907102704	0.0126314787194133	-0.0117190945893526
80	111.827575683594	-17.0827388763428	-6.69445466995239	0.0236704051494598	-0.0266541130840778	0.0230210572481155	-0.0130177913233638
81	111.17822265625	-16.4333896636963	-6.36978054046631	0.00126787810586393	-0.0198359526693821	0.013930176384747	-0.0117190945893526
82	111.17822265625	-17.0827388763428	-6.23991060256958	0.00581331877037883	-3.08191010844894e-05	0.020423661917448	-0.0123684434220195
83	110.528877258301	-16.4333896636963	-5.85030126571655	0.00289124972186983	0.00581331877037883	0.00289124972186983	-0.00132951640989631
84	109.230178833008	-15.7840414047241	-5.78536653518677	0.0113327819854021	0.00191722682211548	0.00256657530553639	0.000293855206109583
85	109.879524230957	-16.7580642700195	-5.98017120361328	0.00613799272105098	0.00126787810586393	-0.00457625929266214	-0.00230353930965066
86	110.528877258301	-16.1087169647217	-6.30484533309937	0.00159255252219737	0.000943203864153475	-0.00132951640989631	-0.00132951640989631
87	109.879524230957	-16.1087169647217	-5.85030126571655	-0.0100957229733467	0.00321592413820326	0.00126787810586393	0.00711201597005129
88	109.879524230957	-15.4593677520752	-5.9152364730835	-0.00327756232582033	0.0116574559360743	-0.0026282137259841	-0.000680167751852423
89	109.879524230957	-16.1087169647217	-6.17497587203979	-0.00165419070981443	0.0171769186854362	-0.0188619289547205	0.000293855206109583
90	109.230178833008	-16.4333896636963	-6.17497587203979	-0.0143164889886975	0.0217223595827818	-0.0253554154187441	0.0158782228827477
91	111.17822265625	-17.7320880889893	-5.78536653518677	-0.0159398596733809	0.0152288740500808	-0.0260047651827335	0.0259431265294552
92	111.827575683594	-17.407413482666	-6.36978054046631	-0.00587495695799589	0.0171769186854362	-0.017887907102704	0.00646266713738441
93	109.230178833008	-17.0827388763428	-6.43471527099609	0.00321592413820326	0.00418994715437293	-0.00360223650932312	0.0113327819854021
94	110.528877258301	-18.0567626953125	-5.98017120361328	0.00418994715437293	-0.00425158534198999	-3.08191010844894e-05	0.000943203864153475
95	111.827575683594	-18.7061100006104	-5.59056186676025	-0.00360223650932312	-0.00295288790948689	0.00418994715437293	0.00386527273803949
96	111.827575683594	-18.7061100006104	-5.3957576751709	-0.00360223650932312	-0.00197886489331722	-0.00100484199356288	-0.0026282137259841
97	109.230178833008	-17.7320880889893	-5.98017120361328	0.000618529506027699	-0.00522560812532902	0.00256657530553639	-3.08191010844894e-05
98	110.528877258301	-17.0827388763428	-5.98017120361328	0.00711201597005129	-0.00295288790948689	0.00841071270406246	-0.00360223650932312
99	109.879524230957	-16.1087169647217	-5.9152364730835	0.0116574559360743	-0.0113944197073579	0.0106834331527352	-0.00977104809135199
100	110.528877258301	-16.4333896636963	-5.72043180465698	0.0158782228827477	-0.0247060675173998	0.0226963832974434	-0.0139918150380254
101	111.17822265625	-16.4333896636963	-5.52562713623047	0.00841071270406246	-0.0230826959013939	0.0165275707840919	-0.0117190945893526
102	109.230178833008	-16.4333896636963	-5.72043180465698	0.00516396993771195	-0.00782300252467394	0.0171769186854362	-0.00684897974133492
103	109.230178833008	-15.7840414047241	-5.9152364730835	0.0175015944987535	-0.00165419070981443	-0.0026282137259841	-0.00230353930965066
104	110.528877258301	-17.407413482666	-5.9152364730835	-3.08191010844894e-05	0.000618529506027699	0.000293855206109583	-0.00100484199356288
105	109.879524230957	-17.407413482666	-6.23991060256958	0.00451462110504508	0.00451462110504508	0.00386527273803949	0.00581331877037883
106	109.230178833008	-17.407413482666	-5.52562713623047	0.00613799272105098	0.000293855206109583	-0.00295288790948689	0.00354059832170606
107	108.580833435059	-17.407413482666	-5.3957576751709	0.00581331877037883	-0.00132951640989631	0.000293855206109583	0.000618529506027699
108	107.282135009766	-16.1087169647217	-5.6554970741272	-0.0195112787187099	0.0123068047687411	-3.08191010844894e-05	-0.00295288790948689
109	108.580833435059	-16.1087169647217	-6.04510593414307	-0.00522560812532902	0.01847561635077	-0.0198359526693821	0.0106834331527352
110	107.282135009766	-16.1087169647217	-6.11004114151001	-0.0136671401560307	0.0249691028147936	-0.0191866029053926	0.0152288740500808
111	111.17822265625	-17.0827388763428	-5.78536653518677	-0.0165892094373703	0.0207483377307653	-0.0247060675173998	0.0136055024340749
112	108.580833435059	-16.1087169647217	-5.85030126571655	-0.0117190945893526	0.0171769186854362	-0.0165892094373703	0.00743668992072344
113	110.528877258301	-16.4333896636963	-5.52562713623047	0.00191722682211548	0.0152288740500808	-0.00360223650932312	0.0142548503354192
114	111.827575683594	-16.7580642700195	-5.52562713623047	-0.00327756232582033	0.00873538758605719	-0.00490093370899558	0.00711201597005129
115	112.476921081543	-17.0827388763428	-5.85030126571655	-0.00944637414067984	0.00354059832170606	-0.00619963090866804	0.00354059832170606
116	113.126274108887	-16.7580642700195	-5.26588773727417	-0.00847235135734081	-3.08191010844894e-05	-0.00490093370899558	0.00321592413820326
117	111.827575683594	-16.7580642700195	-5.6554970741272	0.00646266713738441	0.00516396993771195	-0.00749832857400179	0.00711201597005129
118	109.230178833008	-15.4593677520752	-5.85030126571655	-0.00522560812532902	0.00581331877037883	0.00841071270406246	-0.00197886489331722
119	109.230178833008	-17.0827388763428	-5.59056186676025	0.0171769186854362	-0.0175632312893867	0.00873538758605719	-0.0117190945893526
120	108.580833435059	-15.7840414047241	-5.9152364730835	0.0113327819854021	-0.0185372550040483	0.0181509424000978	-0.0143164889886975
121	110.528877258301	-17.7320880889893	-5.33082246780396	0.0132808275520802	-0.0152905117720366	0.0175015944987535	-0.00879702530801296
122	109.879524230957	-16.4333896636963	-5.85030126571655	0.00776136433705688	-0.0188619289547205	0.00938473641872406	-0.00912170019000769
123	110.528877258301	-17.0827388763428	-5.59056186676025	0.0113327819854021	0.00354059832170606	0.00711201597005129	-0.00555028254166245
124	111.17822265625	-17.0827388763428	-5.98017120361328	0.0152288740500808	-0.00425158534198999	-0.0120437685400248	0.000943203864153475
125	111.17822265625	-17.0827388763428	-6.11004114151001	0.00354059832170606	0.00159255252219737	-0.00360223650932312	0.00938473641872406
126	111.827575683594	-16.7580642700195	-5.72043180465698	0.00646266713738441	-0.00425158534198999	-0.0026282137259841	0.00159255252219737
127	111.17822265625	-16.7580642700195	-5.6554970741272	-0.00522560812532902	0.00126787810586393	-0.00165419070981443	0.012956153601408
128	110.528877258301	-17.0827388763428	-5.52562713623047	0.0178262684494257	0.0116574559360743	-0.00847235135734081	-3.08191010844894e-05
129	111.17822265625	-16.7580642700195	-5.33082246780396	0.000293855206109583	0.0197743140161037	-0.0117190945893526	0.00906006153672934
130	110.528877258301	-16.1087169647217	-5.9152364730835	-0.00555028254166245	0.0233457311987877	-0.0169138833880424	0.0259431265294552
131	111.827575683594	-16.4333896636963	-6.30484533309937	-0.00360223650932312	0.0106834331527352	-0.0139918150380254	0.00906006153672934
132	109.879524230957	-15.4593677520752	-6.23991060256958	-0.00619963090866804	0.0126314787194133	-0.0110697457566857	0.0226963832974434
133	110.528877258301	-16.4333896636963	-5.59056186676025	0.00386527273803949	0.00938473641872406	0.000293855206109583	0.00451462110504508
134	111.17822265625	-17.7320880889893	-5.52562713623047	-0.00295288790948689	0.00386527273803949	-0.00230353930965066	0.00289124972186983
135	111.827575683594	-17.0827388763428	-5.26588773727417	-0.00425158534198999	-0.00230353930965066	-0.00392691092565656	0.00483929552137852
136	111.17822265625	-18.0567626953125	-6.04510593414307	-0.00230353930965066	-0.00425158534198999	-0.00327756232582033	0.00321592413820326
137	111.17822265625	-17.7320880889893	-6.23991060256958	0.00126787810586393	-0.0107450718060136	0.00354059832170606	0.00256657530553639
138	109.879524230957	-17.0827388763428	-6.30484533309937	0.00548864435404539	-0.00912170019000769	0.00126787810586393	0.000618529506027699
139	111.17822265625	-18.3814373016357	-6.11004114151001	0.011982130818069	-0.0146411629393697	0.0158782228827477	-0.0133424662053585
140	108.580833435059	-17.7320880889893	-5.46069240570068	0.00873538758605719	-0.0347709693014622	0.0152288740500808	-0.0113944197073579
141	111.17822265625	-16.7580642700195	-5.46069240570068	-0.00425158534198999	-0.0324982516467571	0.0175015944987535	-0.0120437685400248
142	109.230178833008	-16.1087169647217	-5.78536653518677	0.00970941036939621	-0.0250307414680719	0.0106834331527352	-0.00717365415766835
143	111.17822265625	-16.7580642700195	-5.72043180465698	0.0132808275520802	-0.000680167751852423	0.0145795252174139	-0.00619963090866804
144	109.879524230957	-16.1087169647217	-5.9152364730835	0.0103587592020631	-0.00197886489331722	-0.00100484199356288	0.00386527273803949
145	109.879524230957	-15.7840414047241	-5.78536653518677	0.00841071270406246	0.00256657530553639	-0.0026282137259841	0.00256657530553639
146	108.580833435059	-15.134693145752	-5.78536653518677	0.0022419011220336	0.0022419011220336	-0.00912170019000769	0.00289124972186983
147	110.528877258301	-16.7580642700195	-5.3957576751709	0.0171769186854362	0.00418994715437293	-0.00944637414067984	0.00646266713738441
148	109.230178833008	-16.4333896636963	-5.3957576751709	0.0282158460468054	0.00938473641872406	-0.0026282137259841	-0.000680167751852423
149	110.528877258301	-16.4333896636963	-5.59056186676025	-0.0110697457566857	0.0178262684494257	-0.0188619289547205	0.0126314787194133
150	107.931480407715	-16.1087169647217	-5.6554970741272	-0.0185372550040483	0.0239950809627771	-0.0224333461374044	0.0213976856321096
151	107.931480407715	-15.7840414047241	-5.72043180465698	-0.0221086721867323	0.01100810803473	-0.0211346503347158	0.0223717093467712
152	105.983436584473	-15.4593677520752	-5.78536653518677	-0.0146411629393697	0.0113327819854021	-0.0133424662053585	0.0171769186854362
153	106.632781982422	-17.0827388763428	-5.3957576751709	-0.00652430532500148	0.0145795252174139	-0.00717365415766835	0.00289124972186983
154	107.931480407715	-16.7580642700195	-5.20095300674438	-0.0104203969240189	0.00256657530553639	-0.00490093370899558	0.00516396993771195
155	106.632781982422	-16.7580642700195	-6.23991060256958	-0.0169138833880424	-0.000355493422830477	-0.00360223650932312	0.00256657530553639
156	109.230178833008	-16.7580642700195	-6.23991060256958	-0.0136671401560307	0.00581331877037883	-0.00425158534198999	0.00743668992072344
157	109.230178833008	-16.4333896636963	-5.98017120361328	-0.000680167751852423	-0.00132951640989631	0.00646266713738441	-0.00197886489331722
158	108.580833435059	-15.7840414047241	-5.98017120361328	0.00613799272105098	0.000293855206109583	0.00191722682211548	-0.00295288790948689
159	110.528877258301	-15.7840414047241	-5.9152364730835	0.0116574559360743	-0.0026282137259841	0.01100810803473	-0.00490093370899558
160	111.17822265625	-16.4333896636963	-5.6554970741272	0.020423661917448	-0.028926832601428	0.0230210572481155	-0.0169138833880424
161	108.580833435059	-14.4853448867798	-6.49965000152588	0.0132808275520802	-0.0139918150380254	0.0181509424000978	-0.0172385573387146
162	110.528877258301	-16.7580642700195	-6.11004114151001	0.0106834331527352	0.00906006153672934	0.00451462110504508	-0.0133424662053585
163	110.528877258301	-16.1087169647217	-5.85030126571655	0.00418994715437293	-0.00555028254166245	0.0123068047687411	-0.017887907102704
164	108.580833435059	-15.4593677520752	-5.78536653518677	0.0155535480007529	0.00126787810586393	-0.00782300252467394	-0.00490093370899558
165	108.580833435059	-15.134693145752	-5.78536653518677	-0.00100484199356288	-0.0123684434220195	0.00711201597005129	-0.00782300252467394
166	108.580833435059	-15.134693145752	-5.3957576751709	-0.00197886489331722	-0.00587495695799589	-0.000680167751852423	-0.0104203969240189
167	108.580833435059	-15.4593677520752	-6.11004114151001	0.00808603875339031	0.00289124972186983	0.00418994715437293	-0.0110697457566857
168	110.528877258301	-16.1087169647217	-6.36978054046631	0.0200989879667759	0.0142548503354192	0.00256657530553639	-0.00587495695799589
169	110.528877258301	-15.7840414047241	-5.9152364730835	0.00548864435404539	0.0210730116814375	-0.0152905117720366	-0.00814767740666866
170	109.879524230957	-16.4333896636963	-5.78536653518677	-0.0117190945893526	0.0194496400654316	-0.0247060675173998	0.00646266713738441
171	109.879524230957	-15.7840414047241	-5.9152364730835	0.00159255252219737	0.0106834331527352	-0.0230826959013939	0.00906006153672934
172	109.879524230957	-16.4333896636963	-5.3957576751709	-0.00619963090866804	0.01847561635077	-0.0188619289547205	-0.00425158534198999
173	111.17822265625	-16.4333896636963	-5.26588773727417	0.000618529506027699	0.0123068047687411	-0.0107450718060136	-0.00522560812532902
174	110.528877258301	-15.134693145752	-5.98017120361328	0.00776136433705688	0.01100810803473	-0.00490093370899558	-0.00977104809135199
175	109.879524230957	-15.7840414047241	-5.9152364730835	0.0249691028147936	0.00126787810586393	-0.00782300252467394	0.000943203864153475
176	109.879524230957	-15.134693145752	-5.78536653518677	0.00873538758605719	0.00256657530553639	-0.00684897974133492	-0.0113944197073579
177	111.17822265625	-16.7580642700195	-5.46069240570068	-0.00197886489331722	0.00191722682211548	0.00418994715437293	-0.00457625929266214
178	110.528877258301	-16.7580642700195	-5.78536653518677	-0.00522560812532902	0.00581331877037883	0.00581331877037883	-0.0117190945893526
179	110.528877258301	-16.1087169647217	-5.9152364730835	0.011982130818069	-0.0175632312893867	0.011982130818069	-0.0126931173726916
180	109.879524230957	-17.407413482666	-5.78536653518677	0.0194496400654316	-0.0305502042174339	0.0113327819854021	-0.023407369852066
181	108.580833435059	-16.7580642700195	-5.6554970741272	0.00678734155371785	-0.0188619289547205	0.0123068047687411	-0.0217839982360601
182	111.17822265625	-17.7320880889893	-5.59056186676025	0.0100340843200684	-0.0126931173726916	0.0162028968334198	-0.0165892094373703
183	108.580833435059	-16.4333896636963	-5.72043180465698	0.011982130818069	-0.00327756232582033	0.00483929552137852	-0.0123684434220195
184	109.879524230957	-16.4333896636963	-6.04510593414307	0.0132808275520802	-0.00977104809135199	0.00126787810586393	-0.00555028254166245
185	107.931480407715	-16.7580642700195	-5.72043180465698	-0.00425158534198999	0.00126787810586393	0.0022419011220336	-3.08191010844894e-05
186	110.528877258301	-16.7580642700195	-5.59056186676025	0.00906006153672934	0.000618529506027699	-0.00847235135734081	-0.00100484199356288
187	108.580833435059	-15.4593677520752	-5.85030126571655	-0.00782300252467394	-0.00717365415766835	-0.00230353930965066	-0.00490093370899558
188	109.230178833008	-14.8100185394287	-5.85030126571655	0.00126787810586393	0.00873538758605719	-0.000680167751852423	0.00126787810586393
189	108.580833435059	-14.8100185394287	-5.85030126571655	-0.00392691092565656	0.0162028968334198	-0.017887907102704	-0.0026282137259841
190	110.528877258301	-16.1087169647217	-5.3957576751709	-0.0130177913233638	0.0262678004801273	-0.0201606266200542	0.0197743140161037
191	108.580833435059	-14.8100185394287	-5.46069240570068	-0.0117190945893526	0.013930176384747	-0.0256800893694162	0.00483929552137852
192	109.879524230957	-16.4333896636963	-5.3957576751709	-0.017887907102704	0.0123068047687411	-0.0217839982360601	0.00548864435404539
193	109.230178833008	-16.1087169647217	-6.36978054046631	-0.00425158534198999	0.0168522447347641	-0.00879702530801296	-0.00230353930965066
194	106.632781982422	-15.134693145752	-6.43471527099609	-0.00587495695799589	0.00548864435404539	0.000293855206109583	-0.00555028254166245
195	106.632781982422	-15.4593677520752	-6.30484533309937	-0.0126931173726916	0.00418994715437293	-0.00587495695799589	-0.00425158534198999
196	105.983436584473	-15.134693145752	-6.04510593414307	-0.0100957229733467	-0.00295288790948689	-0.00425158534198999	0.00159255252219737
197	108.580833435059	-15.4593677520752	-5.52562713623047	0.0022419011220336	-0.000355493422830477	0.000943203864153475	-0.00392691092565656
198	107.931480407715	-16.4333896636963	-5.3957576751709	0.00321592413820326	0.00256657530553639	0.00386527273803949	-0.000355493422830477
199	107.931480407715	-15.134693145752	-6.43471527099609	0.0100340843200684	-0.00457625929266214	0.00841071270406246	-0.00230353930965066
200	107.931480407715	-14.8100185394287	-6.49965000152588	0.0113327819854021	-0.028926832601428	0.0162028968334198	-0.0165892094373703
201	111.17822265625	-16.4333896636963	-6.04510593414307	0.0113327819854021	-0.0243813935667276	0.013930176384747	-0.0133424662053585
202	109.879524230957	-15.134693145752	-6.17497587203979	0.00321592413820326	0.00386527273803949	0.00613799272105098	-0.0133424662053585
203	109.230178833008	-15.4593677520752	-5.52562713623047	0.00678734155371785	-0.00165419070981443	-0.00717365415766835	0.00289124972186983
204	111.17822265625	-16.1087169647217	-5.46069240570068	0.00646266713738441	0.00354059832170606	-0.00587495695799589	-0.00100484199356288
205	109.879524230957	-16.4333896636963	-5.59056186676025	0.00191722682211548	-0.00782300252467394	-0.0113944197073579	0.00354059832170606
206	110.528877258301	-16.4333896636963	-5.78536653518677	-0.00814767740666866	-0.00295288790948689	-3.08191010844894e-05	0.00418994715437293
207	111.17822265625	-16.4333896636963	-5.59056186676025	-0.00879702530801296	-0.00100484199356288	0.00126787810586393	-0.00295288790948689
208	108.580833435059	-15.4593677520752	-5.85030126571655	-0.0100957229733467	0.00906006153672934	-0.00360223650932312	-0.00100484199356288
209	108.580833435059	-15.134693145752	-5.78536653518677	0.00191722682211548	0.0194496400654316	-0.0208099745213985	0.00159255252219737
210	111.17822265625	-16.1087169647217	-5.6554970741272	-0.00587495695799589	0.0132808275520802	-0.0230826959013939	0.0165275707840919
211	109.230178833008	-16.4333896636963	-5.85030126571655	-0.00782300252467394	0.0246444288641214	-0.0247060675173998	0.0171769186854362
212	111.827575683594	-16.4333896636963	-6.49965000152588	-0.00360223650932312	0.00678734155371785	-0.0247060675173998	0.0149041991680861
213	108.580833435059	-15.134693145752	-6.11004114151001	-0.00100484199356288	0.00873538758605719	-0.00717365415766835	0.00646266713738441
214	109.230178833008	-15.4593677520752	-6.04510593414307	-0.00132951640989631	0.00613799272105098	-0.00197886489331722	-0.00197886489331722
215	108.580833435059	-15.134693145752	-5.78536653518677	0.000943203864153475	-0.00327756232582033	-3.08191010844894e-05	0.0022419011220336
216	110.528877258301	-15.7840414047241	-5.59056186676025	-0.00230353930965066	0.00711201597005129	-0.00100484199356288	0.00841071270406246
217	108.580833435059	-15.134693145752	-5.78536653518677	0.00289124972186983	-0.00165419070981443	-0.00392691092565656	-0.00684897974133492
218	110.528877258301	-15.7840414047241	-5.6554970741272	0.00906006153672934	-0.00165419070981443	0.00646266713738441	0.00354059832170606
219	109.230178833008	-14.8100185394287	-5.9152364730835	0.00743668992072344	-0.00360223650932312	0.011982130818069	-0.00912170019000769
220	109.230178833008	-15.134693145752	-5.78536653518677	0.0200989879667759	-0.028926832601428	0.0175015944987535	-0.00879702530801296
221	109.879524230957	-16.1087169647217	-5.52562713623047	0.00646266713738441	-0.0139918150380254	0.0168522447347641	-0.0120437685400248
222	107.931480407715	-16.1087169647217	-6.11004114151001	-0.00165419070981443	-0.0276281367987394	0.0207483377307653	-0.00522560812532902
223	110.528877258301	-17.0827388763428	-5.98017120361328	0.0132808275520802	-0.0263294391334057	0.0103587592020631	-0.00165419070981443
224	110.528877258301	-17.407413482666	-6.17497587203979	0.00743668992072344	0.000943203864153475	0.000618529506027699	0.00386527273803949
225	110.528877258301	-17.7320880889893	-6.23991060256958	-0.00490093370899558	-0.0162645354866982	-0.00295288790948689	0.0152288740500808
226	110.528877258301	-18.0567626953125	-6.23991060256958	0.00516396993771195	-0.00814767740666866	-0.00977104809135199	0.0126314787194133
227	110.528877258301	-17.7320880889893	-5.59056186676025	-0.000680167751852423	-0.00555028254166245	0.000293855206109583	0.00776136433705688
228	109.879524230957	-17.7320880889893	-5.3957576751709	-0.00327756232582033	-0.000355493422830477	-0.00684897974133492	0.0230210572481155
229	109.879524230957	-16.1087169647217	-5.26588773727417	-0.00360223650932312	0.0142548503354192	-0.0204853005707264	0.0223717093467712
230	108.580833435059	-14.8100185394287	-6.36978054046631	-0.0185372550040483	0.0165275707840919	-0.0185372550040483	0.0376313999295235
231	110.528877258301	-16.4333896636963	-6.11004114151001	-0.0107450718060136	0.0136055024340749	-0.0182125810533762	0.0275664981454611
232	109.230178833008	-14.8100185394287	-6.30484533309937	-0.00392691092565656	0.00938473641872406	-0.0130177913233638	0.011982130818069
233	108.580833435059	-15.7840414047241	-6.17497587203979	-0.00555028254166245	0.00938473641872406	-0.0159398596733809	0.0136055024340749
234	107.931480407715	-15.134693145752	-6.04510593414307	-0.00360223650932312	0.00451462110504508	0.000293855206109583	0.00743668992072344
235	107.282135009766	-15.4593677520752	-5.78536653518677	0.00418994715437293	0.00256657530553639	-0.00230353930965066	0.025618452578783
236	106.632781982422	-15.7840414047241	-6.36978054046631	-0.00814767740666866	0.00776136433705688	-0.00100484199356288	0.012956153601408
237	106.632781982422	-15.7840414047241	-5.78536653518677	-0.00717365415766835	-0.00295288790948689	-0.00165419070981443	0.0262678004801273
238	107.282135009766	-15.7840414047241	-5.9152364730835	-0.00652430532500148	0.00776136433705688	0.0022419011220336	0.00386527273803949
239	107.282135009766	-16.4333896636963	-5.59056186676025	0.000293855206109583	-0.017887907102704	0.00548864435404539	0.00516396993771195
240	107.282135009766	-16.1087169647217	-5.33082246780396	0.000293855206109583	-0.0159398596733809	0.020423661917448	-0.00457625929266214
241	107.931480407715	-15.4593677520752	-5.52562713623047	-0.000355493422830477	-0.0175632312893867	0.012956153601408	-0.00944637414067984
242	108.580833435059	-15.134693145752	-6.11004114151001	0.00581331877037883	0.00548864435404539	0.0136055024340749	0.00191722682211548
243	109.230178833008	-16.1087169647217	-6.11004114151001	0.0155535480007529	0.00289124972186983	0.00711201597005129	0.00321592413820326
244	107.931480407715	-15.4593677520752	-6.43471527099609	0.00191722682211548	0.00191722682211548	-0.00457625929266214	0.01847561635077
245	107.931480407715	-14.8100185394287	-6.36978054046631	0.00516396993771195	-0.00587495695799589	-0.0100957229733467	0.0100340843200684
246	108.580833435059	-15.4593677520752	-6.04510593414307	-3.08191010844894e-05	0.00354059832170606	0.00191722682211548	-0.00619963090866804
247	108.580833435059	-14.8100185394287	-5.52562713623047	-0.0162645354866982	0.00906006153672934	-3.08191010844894e-05	-0.00100484199356288
248	111.17822265625	-16.4333896636963	-5.59056186676025	0.00516396993771195	0.00743668992072344	-0.00490093370899558	0.00321592413820326
249	110.528877258301	-16.1087169647217	-5.72043180465698	-0.00197886489331722	0.0223717093467712	-0.0139918150380254	0.00646266713738441
250	108.580833435059	-15.134693145752	-5.78536653518677	-0.0117190945893526	0.0207483377307653	-0.0237320438027382	0.0171769186854362
251	110.528877258301	-16.4333896636963	-5.72043180465698	-0.00684897974133492	0.011982130818069	-0.0217839982360601	0.0113327819854021
252	107.931480407715	-15.4593677520752	-5.85030126571655	-0.00977104809135199	0.0123068047687411	-0.0149658378213644	0.0223717093467712
253	108.580833435059	-15.4593677520752	-5.72043180465698	0.000618529506027699	0.0100340843200684	-0.00782300252467394	-0.00490093370899558
254	108.580833435059	-15.7840414047241	-5.78536653518677	0.00548864435404539	0.00581331877037883	0.00191722682211548	-0.00944637414067984
255	110.528877258301	-16.1087169647217	-5.98017120361328	-0.00944637414067984	0.000618529506027699	-3.08191010844894e-05	0.0022419011220336
256	108.580833435059	-15.134693145752	-5.9152364730835	-0.00132951640989631	0.00483929552137852	-0.00944637414067984	0.0022419011220336
257	109.879524230957	-15.7840414047241	-6.49965000152588	0.00451462110504508	0.00289124972186983	-0.00230353930965066	-0.000355493422830477
258	109.230178833008	-15.134693145752	-5.9152364730835	0.011982130818069	0.00548864435404539	-0.00100484199356288	-3.08191010844894e-05
259	111.827575683594	-16.7580642700195	-5.46069240570068	0.0123068047687411	-0.0104203969240189	0.0145795252174139	-0.0143164889886975
260	110.528877258301	-16.7580642700195	-5.3957576751709	0.0145795252174139	-0.0221086721867323	0.0165275707840919	-0.0162645354866982
261	108.580833435059	-15.4593677520752	-6.04510593414307	0.00548864435404539	-0.0211346503347158	0.0116574559360743	-0.0130177913233638
262	110.528877258301	-15.7840414047241	-6.11004114151001	0.00841071270406246	-0.017887907102704	0.0145795252174139	-0.0191866029053926
263	109.230178833008	-15.7840414047241	-6.30484533309937	0.00613799272105098	-0.0311995539814234	-0.000680167751852423	-0.00717365415766835
264	108.580833435059	-15.7840414047241	-6.30484533309937	0.0149041991680861	0.000943203864153475	0.00289124972186983	-0.0113944197073579
265	107.931480407715	-16.4333896636963	-5.26588773727417	0.00256657530553639	-0.0100957229733467	-0.00555028254166245	-0.00392691092565656
266	108.580833435059	-17.407413482666	-5.46069240570068	0.00354059832170606	-0.0159398596733809	0.00613799272105098	-0.00100484199356288
267	108.580833435059	-16.4333896636963	-5.85030126571655	0.0171769186854362	-0.0107450718060136	-0.00684897974133492	-0.00847235135734081
268	108.580833435059	-16.4333896636963	-5.85030126571655	-0.00197886489331722	0.00126787810586393	-0.00230353930965066	0.00159255252219737
269	110.528877258301	-16.7580642700195	-5.9152364730835	-0.00327756232582033	0.00873538758605719	-0.00717365415766835	0.000943203864153475
270	109.879524230957	-17.407413482666	-5.6554970741272	-0.0120437685400248	0.0142548503354192	-0.0247060675173998	0.0171769186854362
271	108.580833435059	-16.1087169647217	-5.59056186676025	-0.00392691092565656	0.011982130818069	-0.0247060675173998	0.00873538758605719
272	110.528877258301	-15.7840414047241	-5.3957576751709	-0.00587495695799589	0.00743668992072344	-0.0230826959013939	0.00841071270406246
273	109.879524230957	-15.7840414047241	-5.85030126571655	0.00126787810586393	0.00808603875339031	-0.00587495695799589	-0.00132951640989631
274	110.528877258301	-15.7840414047241	-6.11004114151001	0.01100810803473	0.00841071270406246	-0.00230353930965066	-0.00652430532500148
275	110.528877258301	-15.7840414047241	-6.23991060256958	-0.000355493422830477	0.00191722682211548	0.00354059832170606	-0.00879702530801296
276	109.879524230957	-16.4333896636963	-5.98017120361328	-0.00100484199356288	-0.00197886489331722	0.000618529506027699	-0.00360223650932312
277	109.230178833008	-15.7840414047241	-5.46069240570068	-0.00165419070981443	-0.00749832857400179	0.00873538758605719	-0.0113944197073579
278	108.580833435059	-15.4593677520752	-5.46069240570068	-0.00749832857400179	0.000618529506027699	-0.0026282137259841	-0.00295288790948689
279	108.580833435059	-15.134693145752	-6.04510593414307	0.00321592413820326	-0.0188619289547205	0.0236704051494598	-0.00555028254166245
280	107.931480407715	-16.1087169647217	-6.23991060256958	0.0103587592020631	-0.0295761823654175	0.020423661917448	-0.0165892094373703
281	105.983436584473	-16.4333896636963	-5.59056186676025	0.00159255252219737	-0.0113944197073579	0.0188002903014421	-0.0139918150380254
282	107.931480407715	-15.134693145752	-5.72043180465698	-0.00457625929266214	-0.00684897974133492	0.0123068047687411	-0.00944637414067984
283	107.282135009766	-15.4593677520752	-5.46069240570068	0.00256657530553639	-0.00360223650932312	0.00678734155371785	-0.00587495695799589
284	107.931480407715	-16.4333896636963	-5.26588773727417	0.000618529506027699	0.0022419011220336	-0.00425158534198999	-0.00100484199356288
285	110.528877258301	-15.7840414047241	-5.78536653518677	-0.00165419070981443	-0.00197886489331722	-0.00944637414067984	0.00418994715437293
286	109.879524230957	-15.4593677520752	-5.9152364730835	-0.00619963090866804	0.00483929552137852	-0.00782300252467394	0.000943203864153475
287	111.827575683594	-15.4593677520752	-5.85030126571655	-0.0143164889886975	-0.00100484199356288	-0.00977104809135199	-3.08191010844894e-05
288	109.230178833008	-15.7840414047241	-5.59056186676025	-0.0107450718060136	0.00418994715437293	-0.00717365415766835	-0.00295288790948689
289	110.528877258301	-15.7840414047241	-5.46069240570068	-0.00100484199356288	0.0217223595827818	-0.0104203969240189	0.00354059832170606
290	110.528877258301	-15.7840414047241	-5.26588773727417	-0.0110697457566857	0.020423661917448	-0.0221086721867323	0.0113327819854021
291	108.580833435059	-15.4593677520752	-5.78536653518677	-0.021459324285388	0.0103587592020631	-0.023407369852066	0.01100810803473
292	108.580833435059	-15.4593677520752	-5.98017120361328	-0.000355493422830477	0.0116574559360743	-0.0156151866540313	0.00516396993771195
293	107.931480407715	-16.1087169647217	-5.59056186676025	0.000943203864153475	0.011982130818069	-0.0149658378213644	0.00256657530553639
294	109.879524230957	-16.1087169647217	-5.78536653518677	-3.08191010844894e-05	0.00354059832170606	-0.00490093370899558	0.0022419011220336
295	108.580833435059	-16.1087169647217	-5.72043180465698	0.0152288740500808	-0.00100484199356288	-0.00652430532500148	0.0022419011220336
296	108.580833435059	-15.4593677520752	-5.6554970741272	-0.0123684434220195	-3.08191010844894e-05	-0.00327756232582033	0.00159255252219737
297	109.230178833008	-14.8100185394287	-5.9152364730835	-0.00132951640989631	0.00354059832170606	-0.0026282137259841	-3.08191010844894e-05
298	109.879524230957	-15.4593677520752	-6.43471527099609	0.000293855206109583	0.00970941036939621	-0.00490093370899558	-0.00555028254166245
299	109.879524230957	-16.1087169647217	-6.17497587203979	0.0113327819854021	-0.00879702530801296	0.01100810803473	-0.00619963090866804
300	109.879524230957	-15.4593677520752	-6.36978054046631	0.0100340843200684	-0.0195112787187099	0.0152288740500808	-0.0120437685400248
301	109.879524230957	-15.7840414047241	-5.9152364730835	0.00386527273803949	-0.0185372550040483	0.0165275707840919	-0.0126931173726916
302	109.879524230957	-15.4593677520752	-5.46069240570068	0.00776136433705688	-0.00457625929266214	0.0136055024340749	-0.000355493422830477
303	109.879524230957	-16.1087169647217	-5.46069240570068	0.00191722682211548	0.00418994715437293	0.00776136433705688	0.00289124972186983
304	110.528877258301	-16.1087169647217	-6.36978054046631	0.0275664981454611	-0.0026282137259841	-0.00392691092565656	0.012956153601408
305	108.580833435059	-15.134693145752	-6.36978054046631	0.00613799272105098	-0.00749832857400179	-0.00977104809135199	0.00354059832170606
306	107.931480407715	-15.7840414047241	-6.30484533309937	-0.0169138833880424	-0.0146411629393697	-0.00555028254166245	0.0191249661147594
307	109.230178833008	-15.7840414047241	-6.17497587203979	0.0022419011220336	-0.00490093370899558	-0.00100484199356288	-0.000680167751852423
308	108.580833435059	-16.4333896636963	-5.98017120361328	-0.00197886489331722	-0.00100484199356288	0.000618529506027699	0.00808603875339031
309	109.879524230957	-17.7320880889893	-5.3957576751709	0.00256657530553639	0.0103587592020631	-0.00425158534198999	0.00841071270406246
310	109.879524230957	-17.407413482666	-5.85030126571655	-0.0126931173726916	0.0158782228827477	-0.0282774847000837	0.0275664981454611
311	109.879524230957	-17.407413482666	-5.6554970741272	-0.0100957229733467	0.00516396993771195	-0.0224333461374044	0.0265924744307995
312	109.879524230957	-17.407413482666	-5.59056186676025	-0.00814767740666866	0.00451462110504508	-0.0185372550040483	0.0123068047687411
313	111.827575683594	-17.407413482666	-5.59056186676025	0.00581331877037883	0.00386527273803949	-0.00912170019000769	0.00191722682211548
314	111.17822265625	-15.7840414047241	-5.78536653518677	-0.00619963090866804	0.00711201597005129	-0.00749832857400179	-0.0026282137259841
315	111.17822265625	-16.4333896636963	-5.59056186676025	0.00451462110504508	0.00354059832170606	-0.00457625929266214	0.0022419011220336
316	109.879524230957	-16.1087169647217	-5.6554970741272	-0.00684897974133492	0.00613799272105098	0.00483929552137852	0.00289124972186983
317	110.528877258301	-16.1087169647217	-6.11004114151001	0.00418994715437293	-0.00100484199356288	0.00191722682211548	0.000618529506027699
318	109.879524230957	-15.7840414047241	-6.11004114151001	0.0123068047687411	0.00483929552137852	-0.00555028254166245	-0.00522560812532902
319	109.230178833008	-16.1087169647217	-6.04510593414307	0.0197743140161037	-0.00392691092565656	0.0103587592020631	-0.00327756232582033
320	106.632781982422	-16.1087169647217	-5.9152364730835	0.0145795252174139	-0.0211346503347158	0.020423661917448	-0.0146411629393697
321	107.931480407715	-15.4593677520752	-5.9152364730835	-3.08191010844894e-05	-0.0172385573387146	0.0178262684494257	-0.0117190945893526
322	105.983436584473	-15.134693145752	-6.17497587203979	0.00548864435404539	-0.0126931173726916	0.0194496400654316	-0.0182125810533762
323	107.282135009766	-16.4333896636963	-5.52562713623047	0.00289124972186983	-0.00392691092565656	0.01100810803473	-0.00392691092565656
324	107.931480407715	-15.7840414047241	-5.9152364730835	0.00711201597005129	0.00321592413820326	0.00256657530553639	-0.00392691092565656
325	105.983436584473	-15.4593677520752	-5.72043180465698	0.000618529506027699	-0.00392691092565656	-0.00132951640989631	-0.00132951640989631
326	106.632781982422	-14.8100185394287	-5.6554970741272	-0.0104203969240189	-0.00490093370899558	0.00191722682211548	-0.000355493422830477
327	108.580833435059	-16.1087169647217	-5.59056186676025	0.00970941036939621	0.00516396993771195	-0.00392691092565656	0.00159255252219737
328	110.528877258301	-16.7580642700195	-5.59056186676025	0.0136055024340749	0.01100810803473	-0.00814767740666866	-0.00555028254166245
329	110.528877258301	-15.4593677520752	-5.78536653518677	-0.00100484199356288	0.0142548503354192	-0.0133424662053585	0.00483929552137852
330	107.931480407715	-16.1087169647217	-5.59056186676025	-0.00132951640989631	0.0301638916134834	-0.0299008563160896	0.00289124972186983
331	109.230178833008	-14.4853448867798	-5.9152364730835	-0.0133424662053585	0.020423661917448	-0.0253554154187441	0.0171769186854362
332	107.931480407715	-15.134693145752	-5.59056186676025	-0.00360223650932312	0.0197743140161037	-0.0149658378213644	0.00354059832170606
333	110.528877258301	-16.4333896636963	-5.3957576751709	-0.000680167751852423	0.00776136433705688	-0.0120437685400248	-0.00360223650932312
334	109.879524230957	-16.1087169647217	-5.72043180465698	-0.00425158534198999	0.00613799272105098	-0.00100484199356288	0.00126787810586393
335	109.879524230957	-16.4333896636963	-6.04510593414307	-0.0113944197073579	0.00483929552137852	-0.00425158534198999	0.000618529506027699
336	109.879524230957	-16.4333896636963	-5.9152364730835	0.00743668992072344	-3.08191010844894e-05	-0.00684897974133492	0.000293855206109583
337	109.230178833008	-16.4333896636963	-5.9152364730835	0.0100340843200684	0.000293855206109583	0.00418994715437293	-0.00457625929266214
338	108.580833435059	-16.4333896636963	-5.78536653518677	0.00776136433705688	0.00548864435404539	0.00256657530553639	-0.00425158534198999
339	111.17822265625	-17.0827388763428	-5.46069240570068	0.0149041991680861	-0.0149658378213644	0.000943203864153475	-0.00197886489331722
340	109.230178833008	-16.4333896636963	-6.23991060256958	0.0188002903014421	-0.0136671401560307	0.0175015944987535	-0.0169138833880424
341	108.580833435059	-15.4593677520752	-6.56458520889282	0.00581331877037883	-0.00944637414067984	0.00354059832170606	-0.0110697457566857
342	109.879524230957	-15.7840414047241	-6.17497587203979	0.0126314787194133	-0.0149658378213644	0.0155535480007529	-0.0159398596733809
343	110.528877258301	-16.1087169647217	-5.85030126571655	0.0158782228827477	0.00418994715437293	0.00321592413820326	-0.00782300252467394
344	107.931480407715	-15.134693145752	-5.78536653518677	0.00483929552137852	0.00386527273803949	-0.00197886489331722	-0.00814767740666866
345	107.931480407715	-15.4593677520752	-5.46069240570068	0.00938473641872406	0.00678734155371785	-0.00814767740666866	0.00159255252219737
346	107.931480407715	-15.4593677520752	-5.6554970741272	0.00451462110504508	0.00256657530553639	0.000293855206109583	-0.00295288790948689
347	108.580833435059	-16.1087169647217	-6.23991060256958	-0.00295288790948689	0.00938473641872406	-0.000680167751852423	-0.00749832857400179
348	110.528877258301	-17.0827388763428	-6.17497587203979	0.00581331877037883	0.0136055024340749	0.00159255252219737	-0.00360223650932312
349	109.230178833008	-17.407413482666	-5.52562713623047	-0.00132951640989631	0.0249691028147936	-0.0120437685400248	0.00906006153672934
350	109.879524230957	-17.0827388763428	-5.85030126571655	-0.0123684434220195	0.0197743140161037	-0.0328229255974293	0.0168522447347641
351	107.931480407715	-16.4333896636963	-5.59056186676025	-0.0107450718060136	0.00613799272105098	-0.0247060675173998	0.00613799272105098
352	109.230178833008	-18.0567626953125	-5.26588773727417	-0.00490093370899558	0.0103587592020631	-0.0208099745213985	0.00970941036939621
353	109.879524230957	-17.7320880889893	-5.72043180465698	-0.00587495695799589	0.00516396993771195	-0.00619963090866804	0.00386527273803949
354	110.528877258301	-16.7580642700195	-6.30484533309937	0.0022419011220336	0.000293855206109583	-0.000680167751852423	0.00159255252219737
355	107.282135009766	-16.1087169647217	-5.9152364730835	-0.00295288790948689	-0.000680167751852423	-0.00360223650932312	0.0022419011220336
356	109.879524230957	-16.4333896636963	-6.23991060256958	0.0145795252174139	-0.00327756232582033	-0.00457625929266214	0.00256657530553639
357	110.528877258301	-16.4333896636963	-5.85030126571655	-0.00619963090866804	0.00418994715437293	-0.00814767740666866	0.0126314787194133
358	110.528877258301	-16.7580642700195	-5.85030126571655	0.020423661917448	0.00191722682211548	0.0022419011220336	-0.00425158534198999
359	109.879524230957	-16.1087169647217	-6.43471527099609	0.0113327819854021	-0.0182125810533762	0.0178262684494257	-3.08191010844894e-05
360	109.879524230957	-16.4333896636963	-5.98017120361328	0.0103587592020631	-0.0250307414680719	0.0142548503354192	-0.0133424662053585
361	107.282135009766	-15.4593677520752	-6.36978054046631	0.00646266713738441	-0.0172385573387146	0.0106834331527352	-0.0139918150380254
362	109.230178833008	-16.4333896636963	-5.3957576751709	0.00743668992072344	-0.0162645354866982	0.0126314787194133	-0.00132951640989631
363	107.282135009766	-15.134693145752	-5.6554970741272	-0.00295288790948689	-0.00132951640989631	0.00776136433705688	-0.00490093370899558
364	105.983436584473	-15.4593677520752	-5.46069240570068	0.00483929552137852	0.0197743140161037	-0.00587495695799589	0.00191722682211548
365	105.983436584473	-15.7840414047241	-5.78536653518677	0.000943203864153475	-0.00587495695799589	-0.00457625929266214	0.00613799272105098
366	105.983436584473	-15.4593677520752	-5.6554970741272	-0.00944637414067984	0.0149041991680861	-0.00555028254166245	0.00743668992072344
367	105.983436584473	-15.4593677520752	-5.78536653518677	-0.00100484199356288	-0.00392691092565656	0.000943203864153475	-3.08191010844894e-05
368	106.632781982422	-14.8100185394287	-5.72043180465698	-0.00490093370899558	0.0123068047687411	-0.00230353930965066	-0.00132951640989631
369	109.879524230957	-16.1087169647217	-5.59056186676025	-0.0139918150380254	0.0116574559360743	-0.0130177913233638	0.00841071270406246
370	109.879524230957	-16.4333896636963	-5.07108306884766	-0.00847235135734081	0.0217223595827818	-0.0221086721867323	0.020423661917448
371	108.580833435059	-15.4593677520752	-5.78536653518677	-0.0165892094373703	0.0155535480007529	-0.0282774847000837	0.011982130818069
372	109.879524230957	-15.7840414047241	-5.59056186676025	-0.00749832857400179	0.00516396993771195	-0.017887907102704	-0.00360223650932312
373	111.827575683594	-16.4333896636963	-6.36978054046631	-0.00360223650932312	0.012956153601408	-0.00457625929266214	0.0200989879667759
374	107.931480407715	-14.4853448867798	-5.78536653518677	-0.00652430532500148	0.000943203864153475	-0.00392691092565656	-0.00360223650932312
375	108.580833435059	-15.4593677520752	-6.11004114151001	0.00516396993771195	0.00354059832170606	-3.08191010844894e-05	0.00970941036939621
376	107.931480407715	-15.134693145752	-5.52562713623047	-0.00717365415766835	-0.00717365415766835	-0.00457625929266214	-0.00457625929266214
377	109.230178833008	-16.1087169647217	-5.6554970741272	-0.00684897974133492	-0.00100484199356288	0.00191722682211548	0.0022419011220336
378	109.230178833008	-16.4333896636963	-5.78536653518677	0.00159255252219737	-3.08191010844894e-05	0.00321592413820326	-0.00392691092565656
379	107.931480407715	-15.4593677520752	-5.98017120361328	0.0103587592020631	-0.023407369852066	0.0136055024340749	-0.00360223650932312
380	110.528877258301	-15.7840414047241	-6.04510593414307	0.0126314787194133	-0.0198359526693821	0.0158782228827477	-0.0133424662053585
381	109.230178833008	-16.1087169647217	-6.30484533309937	0.00418994715437293	-0.0195112787187099	0.0158782228827477	-0.0139918150380254
382	110.528877258301	-16.4333896636963	-6.17497587203979	0.000293855206109583	-0.0182125810533762	0.0191249661147594	-0.00587495695799589
383	108.580833435059	-15.4593677520752	-6.17497587203979	0.0126314787194133	0.00386527273803949	0.00938473641872406	-0.0117190945893526
384	109.879524230957	-16.1087169647217	-6.36978054046631	0.0123068047687411	0.00256657530553639	-0.00555028254166245	-0.00490093370899558
385	109.230178833008	-16.1087169647217	-5.6554970741272	0.00743668992072344	-0.00197886489331722	-0.00652430532500148	-0.000680167751852423
386	111.17822265625	-16.7580642700195	-6.11004114151001	-0.00619963090866804	-0.00814767740666866	-0.0100957229733467	-0.00132951640989631
387	107.931480407715	-15.7840414047241	-6.17497587203979	0.00191722682211548	0.00581331877037883	-0.00230353930965066	-0.00425158534198999
388	109.230178833008	-15.7840414047241	-5.59056186676025	0.00418994715437293	0.0100340843200684	-0.00587495695799589	-0.00392691092565656
389	107.931480407715	-14.8100185394287	-5.46069240570068	-0.00652430532500148	0.0145795252174139	-0.00684897974133492	-0.00457625929266214
390	109.230178833008	-16.7580642700195	-5.6554970741272	-0.0113944197073579	0.0249691028147936	-0.0292515084147453	0.0246444288641214
391	108.580833435059	-15.134693145752	-5.9152364730835	-0.00392691092565656	0.012956153601408	-0.0204853005707264	0.00646266713738441
392	110.528877258301	-17.0827388763428	-6.11004114151001	-0.00684897974133492	0.00808603875339031	-0.0149658378213644	0.00548864435404539
393	110.528877258301	-16.7580642700195	-6.30484533309937	0.000943203864153475	0.00841071270406246	-0.00197886489331722	-0.00749832857400179
394	108.580833435059	-16.7580642700195	-6.17497587203979	-0.00360223650932312	-0.00230353930965066	0.00613799272105098	-0.00619963090866804
395	109.879524230957	-16.4333896636963	-6.04510593414307	0.00808603875339031	-0.00782300252467394	-0.00197886489331722	-0.00100484199356288
396	107.931480407715	-16.1087169647217	-5.78536653518677	-0.0100957229733467	0.00191722682211548	-0.00749832857400179	-0.00749832857400179
397	111.17822265625	-17.0827388763428	-5.85030126571655	-0.00165419070981443	-0.00425158534198999	0.01100810803473	-0.0104203969240189
398	109.879524230957	-16.4333896636963	-5.52562713623047	-0.00165419070981443	0.00483929552137852	0.00646266713738441	-0.0117190945893526
399	110.528877258301	-15.4593677520752	-5.72043180465698	0.0142548503354192	0.00321592413820326	0.00386527273803949	-0.0130177913233638
400	109.230178833008	-15.134693145752	-5.72043180465698	0.00743668992072344	-0.00522560812532902	0.0162028968334198	-0.0221086721867323
401	109.879524230957	-16.4333896636963	-5.6554970741272	0.00321592413820326	-0.0250307414680719	0.0158782228827477	-0.0227580219507217
402	108.580833435059	-15.134693145752	-5.72043180465698	-0.00360223650932312	-0.0266541130840778	0.020423661917448	-0.0130177913233638
403	108.580833435059	-15.7840414047241	-6.17497587203979	0.0207483377307653	0.00354059832170606	-0.00295288790948689	-0.00717365415766835
404	108.580833435059	-16.1087169647217	-5.59056186676025	0.00711201597005129	0.00776136433705688	0.00191722682211548	-0.0217839982360601
405	107.931480407715	-15.7840414047241	-5.59056186676025	0.00873538758605719	-0.00230353930965066	-0.00360223650932312	0.00354059832170606
406	107.931480407715	-16.1087169647217	-5.52562713623047	0.00711201597005129	-0.00814767740666866	-0.00165419070981443	-0.00619963090866804
407	107.282135009766	-16.4333896636963	-5.13601779937744	-0.00944637414067984	-0.00197886489331722	0.00418994715437293	0.00126787810586393
408	107.931480407715	-16.4333896636963	-5.33082246780396	-0.0120437685400248	0.0103587592020631	-0.00392691092565656	0.00321592413820326
409	105.983436584473	-15.7840414047241	-5.6554970741272	-0.00652430532500148	0.0188002903014421	-0.0188619289547205	0.00776136433705688
410	108.580833435059	-16.1087169647217	-6.17497587203979	-0.0182125810533762	0.029189869761467	-0.0217839982360601	0.0243197549134493
411	107.931480407715	-15.4593677520752	-6.30484533309937	-0.0130177913233638	0.0181509424000978	-0.021459324285388	0.0142548503354192
412	109.879524230957	-17.0827388763428	-5.59056186676025	-0.0130177913233638	0.0220470335334539	-0.0217839982360601	0.00970941036939621
413	111.17822265625	-16.4333896636963	-5.9152364730835	0.00483929552137852	0.0200989879667759	-0.00944637414067984	0.000293855206109583
414	111.17822265625	-16.4333896636963	-5.78536653518677	-3.08191010844894e-05	0.0181509424000978	-0.0107450718060136	0.00418994715437293
415	110.528877258301	-15.7840414047241	-5.6554970741272	0.00126787810586393	0.00483929552137852	-0.00782300252467394	0.00354059832170606
416	110.528877258301	-16.4333896636963	-5.78536653518677	-0.00619963090866804	0.00418994715437293	-0.00847235135734081	0.00289124972186983
417	108.580833435059	-15.7840414047241	-5.59056186676025	-0.00295288790948689	-0.00230353930965066	0.00970941036939621	0.000618529506027699
418	110.528877258301	-16.4333896636963	-5.6554970741272	0.00841071270406246	0.000943203864153475	0.000618529506027699	-0.00782300252467394
419	109.230178833008	-15.7840414047241	-5.72043180465698	0.00808603875339031	-0.00555028254166245	0.00548864435404539	-0.00425158534198999
420	108.580833435059	-15.134693145752	-5.52562713623047	0.0126314787194133	-0.0172385573387146	0.0236704051494598	-0.0110697457566857
421	110.528877258301	-16.1087169647217	-5.98017120361328	0.00483929552137852	-0.0195112787187099	0.0175015944987535	-0.0165892094373703
422	108.580833435059	-15.4593677520752	-6.04510593414307	0.0116574559360743	-0.0162645354866982	0.00970941036939621	-0.00684897974133492
423	109.879524230957	-16.4333896636963	-5.78536653518677	0.01100810803473	0.00126787810586393	-0.00360223650932312	-0.00684897974133492
424	109.879524230957	-16.4333896636963	-5.72043180465698	0.0149041991680861	-0.0253554154187441	0.000943203864153475	0.000618529506027699
425	109.879524230957	-15.7840414047241	-5.85030126571655	0.00386527273803949	-0.0182125810533762	0.00256657530553639	0.00451462110504508
426	109.230178833008	-15.7840414047241	-5.59056186676025	0.00451462110504508	-0.0149658378213644	0.00646266713738441	0.00516396993771195
427	110.528877258301	-16.4333896636963	-5.59056186676025	0.00354059832170606	-0.0162645354866982	0.00646266713738441	0.00581331877037883
428	111.17822265625	-16.1087169647217	-5.6554970741272	0.0116574559360743	-0.00619963090866804	0.0181509424000978	0.000943203864153475
429	110.528877258301	-16.7580642700195	-5.6554970741272	-0.00425158534198999	0.0136055024340749	-0.00717365415766835	0.00776136433705688
430	108.580833435059	-15.134693145752	-5.78536653518677	-0.0026282137259841	0.00970941036939621	-0.0156151866540313	0.0165275707840919
431	111.17822265625	-16.7580642700195	-5.46069240570068	-0.00327756232582033	0.00191722682211548	-0.0208099745213985	0.00808603875339031
432	107.931480407715	-15.4593677520752	-6.17497587203979	0.00289124972186983	0.00808603875339031	-0.0110697457566857	0.01100810803473
433	109.879524230957	-16.1087169647217	-5.9152364730835	-3.08191010844894e-05	-3.08191010844894e-05	-0.00684897974133492	0.00808603875339031
434	109.879524230957	-16.7580642700195	-6.11004114151001	-0.00197886489331722	-0.00490093370899558	-0.00360223650932312	0.00386527273803949
435	109.230178833008	-17.7320880889893	-5.98017120361328	-0.00782300252467394	-0.00912170019000769	-0.00360223650932312	0.00451462110504508
436	108.580833435059	-16.4333896636963	-5.9152364730835	0.00808603875339031	-0.00652430532500148	0.000943203864153475	0.00159255252219737
437	108.580833435059	-17.0827388763428	-5.6554970741272	0.000943203864153475	-0.00652430532500148	-0.00230353930965066	0.00743668992072344
438	109.879524230957	-16.1087169647217	-5.6554970741272	0.00418994715437293	0.000618529506027699	0.013930176384747	-0.00392691092565656
439	109.879524230957	-17.0827388763428	-5.72043180465698	0.0188002903014421	-0.02697878703475	0.0103587592020631	-0.00197886489331722
440	108.580833435059	-16.4333896636963	-6.04510593414307	0.012956153601408	-0.0263294391334057	0.0165275707840919	-0.0165892094373703
441	109.230178833008	-15.4593677520752	-5.9152364730835	0.00451462110504508	-0.0227580219507217	0.01847561635077	-0.0126931173726916
442	109.230178833008	-16.4333896636963	-5.6554970741272	0.0116574559360743	-0.00425158534198999	0.0113327819854021	-0.0152905117720366
443	109.879524230957	-16.1087169647217	-6.04510593414307	0.0116574559360743	-0.0026282137259841	0.00678734155371785	0.000618529506027699
444	108.580833435059	-15.4593677520752	-6.23991060256958	0.00776136433705688	0.00354059832170606	-0.00814767740666866	-0.00100484199356288
445	107.282135009766	-15.134693145752	-6.11004114151001	0.00159255252219737	0.00483929552137852	-0.00912170019000769	0.01100810803473
446	106.632781982422	-15.4593677520752	-5.78536653518677	-0.0130177913233638	0.00613799272105098	-0.00490093370899558	0.00354059832170606
447	106.632781982422	-14.8100185394287	-5.98017120361328	-0.00717365415766835	0.00808603875339031	-3.08191010844894e-05	0.00808603875339031
448	106.632781982422	-15.7840414047241	-6.43471527099609	-0.000680167751852423	0.00938473641872406	0.00483929552137852	0.0100340843200684
449	108.580833435059	-16.4333896636963	-6.17497587203979	-0.0139918150380254	0.0210730116814375	-0.00327756232582033	0.00743668992072344
450	105.983436584473	-15.4593677520752	-6.17497587203979	-0.0221086721867323	0.0226963832974434	-0.0227580219507217	0.0317872650921345
451	107.282135009766	-15.7840414047241	-6.11004114151001	-0.0188619289547205	0.0236704051494598	-0.0208099745213985	0.0123068047687411
452	105.983436584473	-15.134693145752	-6.17497587203979	-0.0104203969240189	0.0152288740500808	-0.00684897974133492	0.0171769186854362
453	107.931480407715	-16.1087169647217	-5.72043180465698	0.000618529506027699	0.0123068047687411	-0.00490093370899558	0.00191722682211548
454	109.879524230957	-16.4333896636963	-5.72043180465698	0.00191722682211548	0.0155535480007529	-0.00425158534198999	-0.00132951640989631
455	110.528877258301	-17.0827388763428	-5.6554970741272	-0.00652430532500148	0.00354059832170606	0.00418994715437293	0.00159255252219737
456	109.879524230957	-16.4333896636963	-5.52562713623047	-0.00425158534198999	-0.0026282137259841	-0.00100484199356288	0.00516396993771195
457	109.879524230957	-15.4593677520752	-5.6554970741272	0.0136055024340749	0.00483929552137852	-0.00652430532500148	-0.00165419070981443
458	109.230178833008	-15.4593677520752	-5.59056186676025	0.013930176384747	0.0132808275520802	0.00159255252219737	-0.00165419070981443
459	111.827575683594	-16.7580642700195	-5.72043180465698	0.0155535480007529	-0.00490093370899558	-0.00165419070981443	-0.00230353930965066
460	109.879524230957	-16.4333896636963	-5.78536653518677	0.0152288740500808	-0.0191866029053926	0.0226963832974434	-0.0162645354866982
461	109.230178833008	-15.4593677520752	-6.49965000152588	0.0100340843200684	-0.00749832857400179	0.0155535480007529	-0.0107450718060136
462	110.528877258301	-16.4333896636963	-5.9152364730835	0.0168522447347641	-0.00587495695799589	0.00808603875339031	-0.0182125810533762
463	108.580833435059	-15.7840414047241	-5.78536653518677	0.00646266713738441	0.00581331877037883	0.00938473641872406	-0.00522560812532902
464	108.580833435059	-16.1087169647217	-5.46069240570068	0.0123068047687411	0.00321592413820326	-0.00522560812532902	-0.00295288790948689
465	109.879524230957	-16.7580642700195	-5.72043180465698	0.00451462110504508	-0.00295288790948689	0.000618529506027699	0.00321592413820326
466	109.879524230957	-16.4333896636963	-5.9152364730835	0.00386527273803949	0.0022419011220336	-0.00425158534198999	0.00776136433705688
467	110.528877258301	-16.7580642700195	-5.72043180465698	0.00646266713738441	0.0100340843200684	-0.00360223650932312	-0.00392691092565656
468	111.827575683594	-16.7580642700195	-5.59056186676025	0.0188002903014421	0.0168522447347641	-0.00717365415766835	0.00418994715437293
469	109.879524230957	-15.7840414047241	-5.85030126571655	-0.00652430532500148	0.0259431265294552	-0.0110697457566857	0.00938473641872406
470	109.879524230957	-16.1087169647217	-5.98017120361328	-0.0139918150380254	0.0217223595827818	-0.0279528107494116	0.0285405199974775
471	109.879524230957	-16.4333896636963	-5.72043180465698	-0.00944637414067984	0.0226963832974434	-0.0256800893694162	0.0249691028147936
472	109.879524230957	-15.7840414047241	-6.04510593414307	-0.0104203969240189	0.0106834331527352	-0.0175632312893867	0.0158782228827477
473	109.230178833008	-15.7840414047241	-5.85030126571655	0.000943203864153475	0.0103587592020631	-0.00944637414067984	0.000293855206109583
474	108.580833435059	-17.407413482666	-5.78536653518677	-0.00295288790948689	0.0022419011220336	0.00159255252219737	0.00191722682211548
475	109.230178833008	-16.4333896636963	-5.59056186676025	-0.00749832857400179	-0.000680167751852423	-0.00295288790948689	-0.000680167751852423
476	109.230178833008	-17.0827388763428	-5.52562713623047	0.000293855206109583	-0.0110697457566857	-0.0110697457566857	0.00159255252219737
477	109.879524230957	-18.0567626953125	-5.52562713623047	-0.00652430532500148	-0.00782300252467394	0.00256657530553639	0.00613799272105098
478	107.931480407715	-17.0827388763428	-5.85030126571655	0.00873538758605719	-0.00132951640989631	0.00354059832170606	-0.00197886489331722
479	109.879524230957	-16.7580642700195	-5.85030126571655	0.013930176384747	-0.0165892094373703	0.00808603875339031	-0.0126931173726916
480	110.528877258301	-17.407413482666	-5.85030126571655	0.00678734155371785	-0.0149658378213644	0.0162028968334198	-0.0208099745213985
481	108.580833435059	-15.7840414047241	-5.6554970741272	-3.08191010844894e-05	-0.0188619289547205	0.0100340843200684	-0.0133424662053585
482	109.879524230957	-16.7580642700195	-5.46069240570068	0.00354059832170606	-0.0169138833880424	0.020423661917448	-0.0152905117720366
483	109.879524230957	-16.1087169647217	-5.52562713623047	0.00776136433705688	0.0158782228827477	0.00678734155371785	-0.000680167751852423
484	107.931480407715	-15.7840414047241	-5.78536653518677	0.012956153601408	0.00808603875339031	0.00126787810586393	-0.0117190945893526
485	109.230178833008	-16.1087169647217	-5.78536653518677	-0.00977104809135199	-3.08191010844894e-05	-0.00619963090866804	-0.00295288790948689
486	107.931480407715	-15.7840414047241	-5.78536653518677	0.00516396993771195	0.0022419011220336	-0.00230353930965066	0.000618529506027699
487	107.931480407715	-15.7840414047241	-5.78536653518677	-0.00717365415766835	-0.00165419070981443	-0.00977104809135199	-0.00132951640989631
488	107.931480407715	-15.4593677520752	-5.72043180465698	-0.00100484199356288	0.00743668992072344	0.00159255252219737	-0.00619963090866804
489	106.632781982422	-16.1087169647217	-5.26588773727417	-0.00717365415766835	0.0181509424000978	-0.0185372550040483	-0.00652430532500148
490	107.931480407715	-15.4593677520752	-5.59056186676025	-0.0146411629393697	0.0197743140161037	-0.0260047651827335	0.0217223595827818
491	106.632781982422	-17.407413482666	-5.59056186676025	-0.0117190945893526	0.0162028968334198	-0.0347709693014622	0.00841071270406246
492	108.580833435059	-16.7580642700195	-5.9152364730835	-0.017887907102704	0.0100340843200684	-0.0204853005707264	0.00159255252219737
493	106.632781982422	-15.7840414047241	-5.72043180465698	-0.00749832857400179	0.00808603875339031	0.000618529506027699	0.00126787810586393
494	107.282135009766	-16.1087169647217	-5.52562713623047	-0.00425158534198999	0.00354059832170606	0.00159255252219737	-0.00490093370899558
495	108.580833435059	-17.0827388763428	-5.26588773727417	-0.00165419070981443	0.00548864435404539	-0.0100957229733467	0.0022419011220336
496	109.879524230957	-17.407413482666	-5.52562713623047	0.000293855206109583	0.00516396993771195	-0.00814767740666866	0.00126787810586393
497	109.879524230957	-16.1087169647217	-6.36978054046631	-0.00717365415766835	0.00191722682211548	-0.00132951640989631	0.00191722682211548
498	109.230178833008	-15.7840414047241	-6.43471527099609	0.00678734155371785	0.00646266713738441	0.000943203864153475	-0.00587495695799589
499	109.230178833008	-16.1087169647217	-5.72043180465698	0.00776136433705688	0.00289124972186983	0.00516396993771195	-0.00977104809135199
500	110.528877258301	-16.4333896636963	-5.78536653518677	0.0233457311987877	-0.0266541130840778	0.0175015944987535	-0.0156151866540313
501	110.528877258301	-16.7580642700195	-5.98017120361328	0.00678734155371785	-0.0172385573387146	0.0136055024340749	-0.0182125810533762
502	110.528877258301	-16.4333896636963	-5.9152364730835	0.00743668992072344	-0.0130177913233638	0.00678734155371785	-0.00717365415766835
503	108.580833435059	-15.7840414047241	-6.62951993942261	0.0126314787194133	0.00321592413820326	0.00873538758605719	-0.00717365415766835
504	109.879524230957	-17.407413482666	-6.30484533309937	0.013930176384747	0.0022419011220336	-0.00100484199356288	-0.00100484199356288
505	111.17822265625	-17.0827388763428	-6.36978054046631	0.0103587592020631	0.000943203864153475	-0.00977104809135199	0.000293855206109583
506	110.528877258301	-17.407413482666	-6.11004114151001	0.0100340843200684	0.00711201597005129	-0.0110697457566857	0.00808603875339031
507	108.580833435059	-17.0827388763428	-5.3957576751709	0.0106834331527352	-0.00425158534198999	-0.00879702530801296	0.000293855206109583
508	109.230178833008	-16.1087169647217	-5.59056186676025	-3.08191010844894e-05	0.00613799272105098	-0.00490093370899558	0.00191722682211548
509	109.879524230957	-16.4333896636963	-6.36978054046631	-0.00230353930965066	0.0233457311987877	-0.0133424662053585	-0.00165419070981443
510	109.230178833008	-16.1087169647217	-6.36978054046631	-0.0113944197073579	0.0243197549134493	-0.0260047651827335	0.0132808275520802
511	111.827575683594	-17.407413482666	-5.59056186676025	-0.0110697457566857	0.0207483377307653	-0.0191866029053926	0.0275664981454611
512	109.230178833008	-17.0827388763428	-5.72043180465698	-0.0169138833880424	0.011982130818069	-0.017887907102704	-0.000680167751852423
513	109.230178833008	-16.7580642700195	-5.6554970741272	-0.00197886489331722	0.00548864435404539	-0.00392691092565656	0.00191722682211548
514	108.580833435059	-17.407413482666	-5.26588773727417	-3.08191010844894e-05	0.01100810803473	0.00938473641872406	0.00126787810586393
515	111.827575683594	-18.3814373016357	-5.59056186676025	-0.0113944197073579	-0.00749832857400179	-0.00814767740666866	-0.00100484199356288
516	109.230178833008	-17.7320880889893	-5.6554970741272	-0.00782300252467394	-0.00814767740666866	0.00354059832170606	-0.00197886489331722
517	110.528877258301	-17.0827388763428	-5.78536653518677	0.00126787810586393	-0.00814767740666866	-0.00132951640989631	-0.0100957229733467
518	110.528877258301	-16.1087169647217	-5.78536653518677	0.0106834331527352	-0.00100484199356288	-0.00360223650932312	-0.00944637414067984
519	109.230178833008	-17.7320880889893	-5.59056186676025	0.0243197549134493	-0.0237320438027382	0.000293855206109583	-0.0201606266200542
520	109.879524230957	-17.0827388763428	-6.04510593414307	0.020423661917448	-0.0302255302667618	0.0197743140161037	-0.0175632312893867
521	111.827575683594	-17.7320880889893	-6.04510593414307	-0.00100484199356288	-0.0204853005707264	0.020423661917448	-0.0182125810533762
522	109.879524230957	-16.7580642700195	-6.49965000152588	0.012956153601408	-0.0175632312893867	0.00906006153672934	-0.0195112787187099
523	110.528877258301	-17.0827388763428	-6.11004114151001	0.0106834331527352	0.000943203864153475	0.013930176384747	-0.00132951640989631
524	110.528877258301	-17.0827388763428	-6.11004114151001	0.0100340843200684	0.000618529506027699	-0.00360223650932312	0.00354059832170606
525	110.528877258301	-17.407413482666	-6.04510593414307	0.0113327819854021	-0.00230353930965066	-0.0026282137259841	0.00776136433705688
526	111.827575683594	-17.0827388763428	-5.3957576751709	-0.00360223650932312	-0.00457625929266214	-0.00684897974133492	0.0100340843200684
527	109.879524230957	-17.0827388763428	-6.04510593414307	-0.00652430532500148	0.000293855206109583	-0.000680167751852423	0.00159255252219737
528	109.230178833008	-17.407413482666	-6.17497587203979	0.00289124972186983	0.0136055024340749	0.00418994715437293	0.00646266713738441
529	106.632781982422	-16.1087169647217	-6.23991060256958	-0.0110697457566857	0.0181509424000978	-0.0113944197073579	0.00581331877037883
530	107.282135009766	-16.4333896636963	-5.85030126571655	-0.0240567177534103	0.0178262684494257	-0.0260047651827335	0.0295145437121391
531	107.282135009766	-16.7580642700195	-5.52562713623047	-0.0217839982360601	0.0162028968334198	-0.0221086721867323	0.011982130818069
532	106.632781982422	-16.4333896636963	-5.72043180465698	-0.0198359526693821	0.0126314787194133	-0.0165892094373703	-0.00295288790948689
533	105.983436584473	-15.7840414047241	-5.33082246780396	-0.00457625929266214	0.0181509424000978	-0.00782300252467394	0.00906006153672934
534	109.230178833008	-17.407413482666	-5.59056186676025	-0.00619963090866804	0.00354059832170606	-3.08191010844894e-05	0.00841071270406246
535	109.879524230957	-16.7580642700195	-5.72043180465698	-0.00490093370899558	0.000618529506027699	0.000293855206109583	0.00418994715437293
536	109.879524230957	-17.0827388763428	-5.3957576751709	-0.00652430532500148	-0.00132951640989631	-0.00327756232582033	0.0126314787194133
537	109.230178833008	-17.0827388763428	-5.33082246780396	-0.00230353930965066	-0.00360223650932312	0.000293855206109583	0.00354059832170606
538	110.528877258301	-15.4593677520752	-5.52562713623047	0.0100340843200684	-0.0026282137259841	0.01100810803473	0.00321592413820326
539	109.879524230957	-17.0827388763428	-5.20095300674438	0.0116574559360743	-0.00912170019000769	0.0116574559360743	-0.000680167751852423
540	109.879524230957	-15.7840414047241	-5.78536653518677	0.0149041991680861	-0.0263294391334057	0.0239950809627771	-0.00295288790948689
541	111.827575683594	-17.0827388763428	-5.78536653518677	0.0116574559360743	-0.0227580219507217	0.012956153601408	-0.00944637414067984
542	109.230178833008	-16.1087169647217	-6.04510593414307	0.00906006153672934	-0.017887907102704	0.0152288740500808	-0.00295288790948689
543	111.827575683594	-17.0827388763428	-5.6554970741272	0.00678734155371785	-0.00717365415766835	0.000943203864153475	0.00613799272105098
544	111.17822265625	-16.1087169647217	-5.6554970741272	0.0188002903014421	0.0132808275520802	0.00613799272105098	0.00191722682211548
545	110.528877258301	-16.4333896636963	-5.78536653518677	0.0100340843200684	-0.00814767740666866	-0.0130177913233638	-0.00132951640989631
546	110.528877258301	-16.4333896636963	-5.85030126571655	0.012956153601408	-0.00749832857400179	-0.00295288790948689	0.00516396993771195
547	111.827575683594	-16.4333896636963	-5.9152364730835	0.00354059832170606	0.00581331877037883	-0.0146411629393697	-0.00879702530801296
548	110.528877258301	-16.7580642700195	-6.30484533309937	0.00808603875339031	0.00159255252219737	-0.0026282137259841	0.00191722682211548
549	110.528877258301	-17.407413482666	-5.59056186676025	0.00159255252219737	0.0162028968334198	-0.0143164889886975	0.00613799272105098
550	108.580833435059	-15.7840414047241	-5.98017120361328	-0.0123684434220195	0.0197743140161037	-0.0266541130840778	0.0188002903014421
551	110.528877258301	-17.0827388763428	-5.59056186676025	-0.0126931173726916	0.0181509424000978	-0.0152905117720366	0.0181509424000978
552	109.230178833008	-16.1087169647217	-5.52562713623047	-0.00230353930965066	0.0152288740500808	-0.0201606266200542	0.0483456552028656
553	109.879524230957	-17.407413482666	-5.6554970741272	0.00906006153672934	0.00841071270406246	-0.00879702530801296	-0.00555028254166245
554	110.528877258301	-17.407413482666	-5.78536653518677	-0.00684897974133492	0.0132808275520802	-0.000680167751852423	-0.00392691092565656
555	110.528877258301	-17.407413482666	-5.6554970741272	-0.00977104809135199	-0.00197886489331722	0.0022419011220336	-0.00392691092565656
556	110.528877258301	-18.0567626953125	-5.6554970741272	0.00516396993771195	-3.08191010844894e-05	-0.000680167751852423	-0.00749832857400179
557	110.528877258301	-17.7320880889893	-5.3957576751709	-0.00522560812532902	0.000293855206109583	0.00581331877037883	-0.00457625929266214
558	109.230178833008	-17.407413482666	-6.04510593414307	-0.00197886489331722	-0.00782300252467394	-0.00327756232582033	-0.0107450718060136
559	109.230178833008	-17.7320880889893	-5.9152364730835	0.0103587592020631	-0.0204853005707264	0.01100810803473	-0.0117190945893526
560	111.17822265625	-18.0567626953125	-5.72043180465698	0.0191249661147594	-0.0276281367987394	0.0158782228827477	-0.0152905117720366
561	107.931480407715	-15.7840414047241	-5.9152364730835	0.00418994715437293	-0.0221086721867323	0.0181509424000978	-0.0146411629393697
562	109.879524230957	-17.7320880889893	-5.3957576751709	0.00516396993771195	-0.00619963090866804	0.0106834331527352	-0.0117190945893526
563	110.528877258301	-16.7580642700195	-6.11004114151001	0.00548864435404539	-0.000355493422830477	0.00581331877037883	-0.00587495695799589
564	108.580833435059	-16.1087169647217	-6.04510593414307	0.00841071270406246	-0.000355493422830477	-0.00197886489331722	-0.00652430532500148
565	108.580833435059	-15.4593677520752	-6.11004114151001	0.0132808275520802	-0.000680167751852423	-0.00165419070981443	0.00159255252219737
566	107.931480407715	-15.4593677520752	-6.30484533309937	-0.00457625929266214	-0.00327756232582033	0.000943203864153475	0.000943203864153475
567	108.580833435059	-15.7840414047241	-6.36978054046631	0.0142548503354192	0.00678734155371785	-0.00619963090866804	0.00386527273803949
568	109.879524230957	-16.7580642700195	-5.59056186676025	-0.0136671401560307	0.0155535480007529	-0.00879702530801296	0.00126787810586393
569	110.528877258301	-16.7580642700195	-5.46069240570068	-0.0117190945893526	0.0152288740500808	-0.00944637414067984	0.0162028968334198
570	107.931480407715	-16.4333896636963	-5.3957576751709	-0.0191866029053926	0.0155535480007529	-0.0172385573387146	0.020423661917448
571	106.632781982422	-15.4593677520752	-5.52562713623047	-0.0175632312893867	0.0168522447347641	-0.0286021586507559	0.0207483377307653
572	106.632781982422	-16.1087169647217	-6.17497587203979	-0.0143164889886975	0.00970941036939621	-0.0169138833880424	0.0200989879667759
573	110.528877258301	-16.7580642700195	-5.98017120361328	0.00321592413820326	0.000618529506027699	-0.0159398596733809	0.00483929552137852
574	107.282135009766	-15.7840414047241	-5.85030126571655	-0.00360223650932312	0.00613799272105098	-0.0133424662053585	0.00516396993771195
575	108.580833435059	-16.1087169647217	-5.78536653518677	-0.00977104809135199	0.00321592413820326	0.00159255252219737	-0.00132951640989631
576	109.230178833008	-16.1087169647217	-5.52562713623047	-0.0104203969240189	0.00646266713738441	0.0022419011220336	-0.00100484199356288
577	109.230178833008	-16.7580642700195	-5.07108306884766	0.00386527273803949	0.00386527273803949	0.00451462110504508	0.00743668992072344
578	110.528877258301	-16.7580642700195	-5.3957576751709	0.00483929552137852	0.0022419011220336	0.000293855206109583	-0.00619963090866804
579	110.528877258301	-16.7580642700195	-5.59056186676025	0.0165275707840919	-0.00555028254166245	0.0103587592020631	-0.0123684434220195
580	111.17822265625	-16.4333896636963	-5.72043180465698	0.01100810803473	-0.0217839982360601	0.00970941036939621	-0.0136671401560307
581	108.580833435059	-15.4593677520752	-5.78536653518677	0.00548864435404539	-0.0139918150380254	0.0188002903014421	-0.0136671401560307
582	112.476921081543	-17.0827388763428	-5.52562713623047	0.00776136433705688	-0.00944637414067984	0.0155535480007529	-0.0110697457566857
583	108.580833435059	-15.7840414047241	-6.23991060256958	0.0162028968334198	-0.000680167751852423	0.00386527273803949	-0.00555028254166245
584	109.230178833008	-15.4593677520752	-5.72043180465698	0.00808603875339031	0.000943203864153475	-0.00392691092565656	-0.00327756232582033
585	108.580833435059	-15.4593677520752	-6.04510593414307	0.00256657530553639	0.000293855206109583	0.00354059832170606	-0.00555028254166245
586	109.879524230957	-15.7840414047241	-6.04510593414307	-0.0139918150380254	-0.0026282137259841	-0.0104203969240189	0.00418994715437293
587	108.580833435059	-15.134693145752	-6.04510593414307	-0.000355493422830477	0.0022419011220336	0.00321592413820326	-0.00587495695799589
588	109.230178833008	-15.7840414047241	-5.98017120361328	-0.00619963090866804	0.00743668992072344	-0.0100957229733467	0.000618529506027699
589	109.230178833008	-15.7840414047241	-5.78536653518677	-0.00912170019000769	0.01847561635077	-0.00977104809135199	0.00483929552137852
590	110.528877258301	-17.407413482666	-5.26588773727417	-0.00587495695799589	0.020423661917448	-0.0263294391334057	0.0126314787194133
591	109.230178833008	-15.4593677520752	-5.72043180465698	-0.00782300252467394	0.0132808275520802	-0.0175632312893867	0.0178262684494257
592	109.879524230957	-16.7580642700195	-5.59056186676025	-0.00327756232582033	0.0142548503354192	-0.0182125810533762	0.000943203864153475
593	110.528877258301	-16.4333896636963	-5.59056186676025	0.00516396993771195	0.00711201597005129	-0.00944637414067984	-0.0026282137259841
594	108.580833435059	-16.1087169647217	-5.98017120361328	0.00711201597005129	0.00159255252219737	0.00613799272105098	0.0152288740500808
595	108.580833435059	-15.4593677520752	-5.72043180465698	-0.00100484199356288	0.00289124972186983	-0.00165419070981443	0.00451462110504508
596	108.580833435059	-15.7840414047241	-5.9152364730835	-0.00457625929266214	0.0022419011220336	0.00581331877037883	0.00873538758605719
597	110.528877258301	-17.7320880889893	-5.59056186676025	0.0158782228827477	-0.00555028254166245	0.00191722682211548	0.00548864435404539
598	110.528877258301	-17.7320880889893	-5.59056186676025	-0.0100957229733467	-0.00360223650932312	0.000943203864153475	-0.00100484199356288
599	111.827575683594	-16.7580642700195	-5.85030126571655	0.0178262684494257	-0.00619963090866804	0.00289124972186983	-0.0126931173726916
600	110.528877258301	-17.7320880889893	-5.85030126571655	0.0145795252174139	-0.0247060675173998	0.0197743140161037	-0.0182125810533762
601	108.580833435059	-17.0827388763428	-5.6554970741272	0.00841071270406246	-0.0113944197073579	0.0136055024340749	-0.0110697457566857
602	111.17822265625	-17.0827388763428	-5.52562713623047	0.012956153601408	-0.0143164889886975	0.0149041991680861	-0.0152905117720366
603	109.230178833008	-16.1087169647217	-5.59056186676025	0.0022419011220336	0.000943203864153475	0.00418994715437293	0.00126787810586393
604	109.230178833008	-15.134693145752	-6.23991060256958	0.0106834331527352	0.00776136433705688	0.00354059832170606	0.00256657530553639
605	108.580833435059	-16.4333896636963	-5.59056186676025	0.00516396993771195	0.00418994715437293	-0.00425158534198999	0.00256657530553639
606	109.230178833008	-16.4333896636963	-6.11004114151001	-0.00652430532500148	-0.00165419070981443	-0.00360223650932312	0.000293855206109583
607	108.580833435059	-15.4593677520752	-5.59056186676025	-0.0110697457566857	0.00581331877037883	-0.00165419070981443	-0.00230353930965066
608	109.230178833008	-15.7840414047241	-6.17497587203979	0.0123068047687411	0.00776136433705688	0.000618529506027699	-0.00717365415766835
609	107.282135009766	-15.7840414047241	-6.11004114151001	-3.08191010844894e-05	0.0168522447347641	-0.0110697457566857	0.01847561635077
610	108.580833435059	-16.4333896636963	-6.04510593414307	-0.0133424662053585	0.025618452578783	-0.0146411629393697	0.0171769186854362
611	106.632781982422	-15.4593677520752	-6.11004114151001	-0.0208099745213985	0.01847561635077	-0.0165892094373703	0.0334106348454952
612	108.580833435059	-16.7580642700195	-5.6554970741272	-0.0152905117720366	0.00938473641872406	-0.0136671401560307	0.000618529506027699
613	105.983436584473	-15.7840414047241	-6.36978054046631	-0.0120437685400248	0.00906006153672934	-0.00132951640989631	0.00451462110504508
614	107.282135009766	-15.7840414047241	-6.17497587203979	-0.000680167751852423	-0.00197886489331722	0.00613799272105098	-0.00165419070981443
615	106.632781982422	-15.134693145752	-6.04510593414307	-0.00717365415766835	0.00451462110504508	-0.00717365415766835	0.000943203864153475
616	108.580833435059	-16.1087169647217	-6.17497587203979	-0.00749832857400179	-0.00360223650932312	-0.00749832857400179	-0.00132951640989631
617	107.931480407715	-15.134693145752	-5.98017120361328	-0.00490093370899558	0.0022419011220336	0.000943203864153475	-0.0136671401560307
618	110.528877258301	-17.0827388763428	-5.72043180465698	0.00191722682211548	0.00841071270406246	-0.00295288790948689	-0.0104203969240189
619	108.580833435059	-15.134693145752	-6.30484533309937	0.00289124972186983	-0.00555028254166245	0.0165275707840919	-0.0123684434220195
620	110.528877258301	-15.4593677520752	-6.23991060256958	0.0191249661147594	-0.0273034609854221	0.0246444288641214	-0.0188619289547205
621	110.528877258301	-16.1087169647217	-5.98017120361328	0.00354059832170606	-0.0211346503347158	0.0123068047687411	-0.0172385573387146
622	109.879524230957	-16.4333896636963	-6.04510593414307	0.0136055024340749	-0.0146411629393697	0.0126314787194133	-0.0104203969240189
623	108.580833435059	-15.7840414047241	-6.04510593414307	0.0126314787194133	-0.00717365415766835	0.000618529506027699	-0.0162645354866982
624	109.879524230957	-16.4333896636963	-5.78536653518677	0.0252937767654657	-0.00392691092565656	0.000618529506027699	-0.0026282137259841
625	110.528877258301	-16.7580642700195	-5.9152364730835	0.00289124972186983	-0.00684897974133492	-0.0130177913233638	-0.000680167751852423
626	110.528877258301	-16.4333896636963	-5.72043180465698	0.00191722682211548	-0.00425158534198999	-0.00782300252467394	0.00841071270406246
627	109.879524230957	-16.1087169647217	-5.59056186676025	0.0022419011220336	-0.00392691092565656	-0.00847235135734081	0.00191722682211548
628	108.580833435059	-15.4593677520752	-5.59056186676025	-0.0107450718060136	0.00646266713738441	-0.00490093370899558	0.00256657530553639
629	109.230178833008	-15.7840414047241	-5.72043180465698	0.00581331877037883	0.0142548503354192	-0.0159398596733809	-0.000680167751852423
630	109.230178833008	-16.7580642700195	-5.9152364730835	-0.0139918150380254	0.0210730116814375	-0.0282774847000837	0.025618452578783
631	109.230178833008	-17.0827388763428	-5.6554970741272	-0.00879702530801296	0.00516396993771195	-0.0299008563160896	0.0217223595827818
632	110.528877258301	-16.4333896636963	-5.52562713623047	-0.00749832857400179	0.0100340843200684	-0.0227580219507217	0.00711201597005129
633	108.580833435059	-15.7840414047241	-6.17497587203979	0.00548864435404539	0.00418994715437293	-0.00944637414067984	-0.00165419070981443
634	107.931480407715	-16.1087169647217	-5.52562713623047	0.00126787810586393	0.00743668992072344	-0.00619963090866804	-0.00490093370899558
635	108.580833435059	-16.7580642700195	-5.3957576751709	0.013930176384747	-0.00782300252467394	-0.00490093370899558	0.0022419011220336
636	108.580833435059	-16.4333896636963	-5.9152364730835	0.00354059832170606	-0.0110697457566857	-0.00587495695799589	0.000618529506027699
637	107.931480407715	-17.0827388763428	-5.85030126571655	0.01100810803473	-0.00652430532500148	-0.00327756232582033	-0.00132951640989631
638	111.827575683594	-18.0567626953125	-5.85030126571655	-3.08191010844894e-05	-0.00295288790948689	-0.00360223650932312	-0.00230353930965066
639	107.931480407715	-16.4333896636963	-5.72043180465698	0.0226963832974434	-0.0198359526693821	0.00938473641872406	-0.00165419070981443
640	109.879524230957	-16.4333896636963	-5.3957576751709	0.0152288740500808	-0.032173577696085	0.0200989879667759	-0.00944637414067984
641	110.528877258301	-17.0827388763428	-5.3957576751709	0.0155535480007529	-0.0247060675173998	0.00938473641872406	-0.00749832857400179
642	108.580833435059	-15.7840414047241	-5.85030126571655	0.00743668992072344	-0.0156151866540313	0.01847561635077	-0.00782300252467394
643	107.931480407715	-15.7840414047241	-5.59056186676025	0.0103587592020631	-0.0139918150380254	0.00516396993771195	-0.00327756232582033
644	111.17822265625	-16.4333896636963	-5.72043180465698	0.00841071270406246	-0.00165419070981443	-0.00392691092565656	-0.00587495695799589
645	110.528877258301	-16.1087169647217	-5.52562713623047	0.00289124972186983	0.000943203864153475	-0.00360223650932312	0.00354059832170606
646	109.879524230957	-16.4333896636963	-5.3957576751709	0.000618529506027699	-0.00132951640989631	-0.00392691092565656	0.00321592413820326
647	109.230178833008	-16.1087169647217	-5.33082246780396	-0.0149658378213644	0.00581331877037883	-3.08191010844894e-05	-0.00165419070981443
648	107.931480407715	-16.4333896636963	-5.3957576751709	-0.00684897974133492	0.0100340843200684	0.00159255252219737	-0.00392691092565656
649	107.282135009766	-15.7840414047241	-6.43471527099609	-0.0110697457566857	0.0181509424000978	-0.00684897974133492	0.00386527273803949
650	106.632781982422	-15.134693145752	-5.85030126571655	-0.0149658378213644	0.0223717093467712	-0.0211346503347158	0.0123068047687411
651	108.580833435059	-16.7580642700195	-6.04510593414307	-0.0263294391334057	0.00808603875339031	-0.0266541130840778	0.0136055024340749
652	108.580833435059	-16.1087169647217	-5.78536653518677	-0.0224333461374044	0.0106834331527352	-0.0146411629393697	0.0136055024340749
653	106.632781982422	-15.134693145752	-6.11004114151001	-0.00555028254166245	0.00646266713738441	-0.0149658378213644	0.00938473641872406
654	107.282135009766	-15.134693145752	-5.98017120361328	-0.00197886489331722	0.00321592413820326	0.0106834331527352	-0.00100484199356288
655	109.230178833008	-15.4593677520752	-6.17497587203979	-0.00327756232582033	0.00191722682211548	-3.08191010844894e-05	0.00938473641872406
656	107.282135009766	-15.134693145752	-5.9152364730835	-0.0130177913233638	0.00321592413820326	-0.00652430532500148	-0.00522560812532902
657	109.230178833008	-15.7840414047241	-5.85030126571655	0.00711201597005129	0.00483929552137852	0.0100340843200684	0.000618529506027699
658	109.879524230957	-15.134693145752	-5.9152364730835	-0.00977104809135199	0.0100340843200684	0.0022419011220336	-0.0136671401560307
659	110.528877258301	-15.134693145752	-5.59056186676025	0.00159255252219737	-0.00717365415766835	-0.00100484199356288	-0.00652430532500148
660	107.931480407715	-14.8100185394287	-6.04510593414307	0.0249691028147936	-0.0221086721867323	0.0181509424000978	-0.0211346503347158
661	110.528877258301	-16.4333896636963	-5.59056186676025	0.00256657530553639	-0.0120437685400248	0.0103587592020631	-0.0204853005707264
662	109.230178833008	-14.8100185394287	-6.17497587203979	0.00646266713738441	-0.00619963090866804	0.0116574559360743	-0.0156151866540313
663	109.230178833008	-16.4333896636963	-6.23991060256958	0.0100340843200684	0.00386527273803949	-0.00100484199356288	-0.0110697457566857
664	110.528877258301	-16.4333896636963	-5.9152364730835	0.00483929552137852	0.00159255252219737	-0.00392691092565656	-0.00912170019000769
665	109.879524230957	-15.4593677520752	-5.98017120361328	-0.0110697457566857	0.00386527273803949	-0.00619963090866804	0.00354059832170606
666	108.580833435059	-15.4593677520752	-5.78536653518677	0.00743668992072344	-0.00392691092565656	-0.0120437685400248	-0.00522560812532902
667	109.879524230957	-16.4333896636963	-5.9152364730835	0.00191722682211548	0.0100340843200684	0.00354059832170606	0.00418994715437293
668	111.17822265625	-16.1087169647217	-5.9152364730835	0.00678734155371785	-0.000680167751852423	-0.00100484199356288	-0.00684897974133492
669	109.879524230957	-16.4333896636963	-6.17497587203979	-0.00782300252467394	0.01847561635077	-0.00555028254166245	0.00159255252219737
670	109.879524230957	-16.1087169647217	-5.72043180465698	-0.0120437685400248	0.0236704051494598	-0.0286021586507559	0.0217223595827818
671	109.879524230957	-15.7840414047241	-5.59056186676025	-0.0156151866540313	0.0236704051494598	-0.0260047651827335	0.0207483377307653
672	109.230178833008	-15.4593677520752	-5.59056186676025	-0.00912170019000769	0.01100810803473	-0.0188619289547205	0.00906006153672934
673	108.580833435059	-15.134693145752	-6.04510593414307	-0.00425158534198999	0.00906006153672934	-0.00782300252467394	-0.00457625929266214
674	108.580833435059	-17.407413482666	-6.17497587203979	-0.00425158534198999	0.000618529506027699	0.00126787810586393	-0.00327756232582033
675	109.879524230957	-17.407413482666	-6.04510593414307	-0.00749832857400179	-0.00977104809135199	-0.00457625929266214	-0.00684897974133492
676	108.580833435059	-17.407413482666	-5.52562713623047	-0.00977104809135199	-0.0139918150380254	-0.00944637414067984	0.000293855206109583
677	107.931480407715	-15.7840414047241	-5.78536653518677	0.0142548503354192	-0.00100484199356288	-0.000680167751852423	-0.00782300252467394
678	107.931480407715	-16.7580642700195	-5.6554970741272	0.00386527273803949	0.000618529506027699	0.000293855206109583	-0.00555028254166245
679	110.528877258301	-17.0827388763428	-5.26588773727417	0.011982130818069	-0.021459324285388	-3.08191010844894e-05	-0.0026282137259841
680	108.580833435059	-17.0827388763428	-5.52562713623047	0.0155535480007529	-0.021459324285388	0.0155535480007529	-0.0165892094373703
681	109.879524230957	-15.4593677520752	-5.98017120361328	0.00321592413820326	-0.0191866029053926	0.0123068047687411	-0.0243813935667276
682	108.580833435059	-16.1087169647217	-5.72043180465698	0.00873538758605719	-0.0136671401560307	0.0200989879667759	-0.00944637414067984
683	111.17822265625	-16.7580642700195	-5.59056186676025	0.00841071270406246	0.00678734155371785	-3.08191010844894e-05	-0.0104203969240189
684	108.580833435059	-15.4593677520752	-6.17497587203979	0.00646266713738441	0.00289124972186983	-3.08191010844894e-05	-0.00295288790948689
685	108.580833435059	-15.134693145752	-5.98017120361328	0.00548864435404539	0.00159255252219737	-0.00490093370899558	-0.00652430532500148
686	105.983436584473	-14.8100185394287	-6.17497587203979	-0.00619963090866804	-0.00360223650932312	-0.0169138833880424	0.000293855206109583
687	107.282135009766	-15.134693145752	-5.85030126571655	-0.00490093370899558	0.00711201597005129	-0.00100484199356288	-0.00912170019000769
688	107.931480407715	-15.7840414047241	-5.85030126571655	0.01100810803473	0.00191722682211548	-0.00392691092565656	-0.00619963090866804
689	108.580833435059	-15.7840414047241	-6.11004114151001	-0.0191866029053926	0.0236704051494598	-0.0165892094373703	0.00386527273803949
690	107.282135009766	-15.134693145752	-5.6554970741272	-0.0201606266200542	0.0282158460468054	-0.0169138833880424	0.00256657530553639
691	109.230178833008	-16.4333896636963	-5.33082246780396	-0.0175632312893867	0.0171769186854362	-0.0247060675173998	0.00808603875339031
692	107.282135009766	-14.4853448867798	-5.52562713623047	-0.0107450718060136	0.0165275707840919	-0.0217839982360601	0.00516396993771195
693	108.580833435059	-16.1087169647217	-5.59056186676025	-0.00360223650932312	0.0188002903014421	-0.0100957229733467	-0.00879702530801296
694	110.528877258301	-16.7580642700195	-5.72043180465698	0.00159255252219737	0.0145795252174139	-0.00392691092565656	-0.0169138833880424
695	109.879524230957	-16.7580642700195	-5.72043180465698	-0.00425158534198999	0.00256657530553639	0.00256657530553639	-0.00684897974133492
696	110.528877258301	-16.1087169647217	-5.59056186676025	-0.00327756232582033	-0.00392691092565656	-0.00457625929266214	-0.00360223650932312
697	107.931480407715	-15.134693145752	-5.72043180465698	0.0158782228827477	0.00711201597005129	-0.00100484199356288	-0.00295288790948689
698	109.230178833008	-15.4593677520752	-6.17497587203979	0.00418994715437293	0.00581331877037883	-0.00100484199356288	-0.0113944197073579
699	111.17822265625	-16.1087169647217	-6.30484533309937	0.0168522447347641	-0.00782300252467394	0.0132808275520802	-0.0162645354866982
700	113.126274108887	-16.4333896636963	-5.9152364730835	0.0152288740500808	-0.0208099745213985	0.0175015944987535	-0.0185372550040483
701	108.580833435059	-14.8100185394287	-6.17497587203979	0.0100340843200684	-0.00684897974133492	0.0123068047687411	-0.00944637414067984
702	109.879524230957	-16.7580642700195	-6.36978054046631	0.00289124972186983	0.00418994715437293	0.0145795252174139	-0.0120437685400248
703	109.879524230957	-15.134693145752	-6.43471527099609	0.0165275707840919	0.000618529506027699	0.0126314787194133	-0.0126931173726916
704	108.580833435059	-15.7840414047241	-5.98017120361328	0.0132808275520802	0.00516396993771195	-0.00165419070981443	0.00354059832170606
705	109.230178833008	-15.4593677520752	-5.52562713623047	0.00613799272105098	-0.00749832857400179	-0.0026282137259841	-0.00230353930965066
706	109.230178833008	-15.4593677520752	-5.6554970741272	-0.00555028254166245	-0.00652430532500148	-0.00360223650932312	0.000293855206109583
707	109.230178833008	-15.7840414047241	-5.85030126571655	-0.00944637414067984	-0.00230353930965066	-0.000355493422830477	0.00354059832170606
708	107.931480407715	-15.7840414047241	-5.78536653518677	0.00451462110504508	0.00613799272105098	-0.000355493422830477	-0.000355493422830477
709	110.528877258301	-16.4333896636963	-5.85030126571655	-0.00490093370899558	0.0210730116814375	-0.0172385573387146	0.00256657530553639
710	108.580833435059	-16.7580642700195	-5.3957576751709	-0.0162645354866982	0.020423661917448	-0.0191866029053926	0.0191249661147594
711	110.528877258301	-16.4333896636963	-5.52562713623047	-0.0175632312893867	0.00970941036939621	-0.0305502042174339	0.0168522447347641
712	108.580833435059	-16.1087169647217	-5.72043180465698	-0.00652430532500148	0.00970941036939621	-0.0201606266200542	0.00646266713738441
713	111.17822265625	-17.407413482666	-5.59056186676025	-0.00230353930965066	-0.000355493422830477	-0.00717365415766835	-0.00132951640989631
714	109.879524230957	-17.7320880889893	-5.6554970741272	-0.00327756232582033	-0.00392691092565656	-0.00457625929266214	0.00418994715437293
715	111.17822265625	-18.0567626953125	-5.6554970741272	-0.00457625929266214	-0.00100484199356288	-0.00230353930965066	0.00159255252219737
716	110.528877258301	-17.407413482666	-5.98017120361328	0.00743668992072344	-0.00684897974133492	-0.0026282137259841	0.0022419011220336
717	111.17822265625	-17.0827388763428	-5.6554970741272	0.00906006153672934	-0.0107450718060136	-0.00847235135734081	0.000618529506027699
718	109.230178833008	-15.7840414047241	-5.98017120361328	0.0149041991680861	-0.00165419070981443	0.00970941036939621	-0.000680167751852423
719	109.230178833008	-15.7840414047241	-6.43471527099609	0.0165275707840919	-0.00327756232582033	-0.00100484199356288	-0.00360223650932312
720	109.879524230957	-16.4333896636963	-5.9152364730835	0.0106834331527352	-0.0256800893694162	0.0207483377307653	-0.0162645354866982
721	107.931480407715	-15.4593677520752	-5.52562713623047	0.00776136433705688	-0.017887907102704	0.0113327819854021	-0.0126931173726916
722	109.230178833008	-16.4333896636963	-5.6554970741272	0.00938473641872406	-0.0110697457566857	0.0194496400654316	-0.00879702530801296
723	108.580833435059	-15.7840414047241	-5.6554970741272	0.0162028968334198	0.0100340843200684	0.00581331877037883	-0.00652430532500148
724	109.230178833008	-17.0827388763428	-5.20095300674438	0.00776136433705688	0.00159255252219737	-0.000680167751852423	0.00581331877037883
725	108.580833435059	-16.7580642700195	-5.59056186676025	0.00483929552137852	0.00548864435404539	-0.00165419070981443	0.00126787810586393
726	109.230178833008	-16.7580642700195	-5.72043180465698	-0.00132951640989631	-0.000680167751852423	0.00321592413820326	0.0103587592020631
727	107.282135009766	-16.1087169647217	-5.59056186676025	0.0168522447347641	-0.000680167751852423	-0.00360223650932312	0.0113327819854021
728	106.632781982422	-15.7840414047241	-5.6554970741272	-0.00847235135734081	0.0116574559360743	0.00548864435404539	0.00483929552137852
729	105.983436584473	-14.8100185394287	-6.17497587203979	-0.0156151866540313	0.0162028968334198	-0.00652430532500148	0.0116574559360743
730	109.230178833008	-16.7580642700195	-5.6554970741272	-0.0152905117720366	0.0282158460468054	-0.0250307414680719	0.0259431265294552
731	107.282135009766	-15.134693145752	-6.23991060256958	-0.0143164889886975	0.0220470335334539	-0.0195112787187099	0.0282158460468054
732	109.879524230957	-17.0827388763428	-6.04510593414307	-0.00944637414067984	0.0217223595827818	-0.0110697457566857	0.00516396993771195
733	111.17822265625	-16.1087169647217	-6.23991060256958	-0.000680167751852423	0.00776136433705688	0.00289124972186983	0.0116574559360743
734	109.230178833008	-16.4333896636963	-6.17497587203979	0.00126787810586393	0.00386527273803949	-0.00490093370899558	0.0100340843200684
735	109.879524230957	-16.4333896636963	-6.23991060256958	-0.000355493422830477	0.00548864435404539	0.0022419011220336	0.0113327819854021
736	110.528877258301	-16.7580642700195	-5.85030126571655	-0.00619963090866804	-0.00100484199356288	-0.0026282137259841	0.000943203864153475
737	111.17822265625	-16.4333896636963	-5.52562713623047	0.00776136433705688	0.00451462110504508	-0.000680167751852423	0.00938473641872406
738	107.282135009766	-16.7580642700195	-5.98017120361328	0.00386527273803949	0.00516396993771195	0.00808603875339031	0.00386527273803949
739	109.879524230957	-15.7840414047241	-6.11004114151001	0.0113327819854021	0.000293855206109583	0.0103587592020631	0.00451462110504508
740	108.580833435059	-15.7840414047241	-5.98017120361328	0.0223717093467712	-0.02697878703475	0.0246444288641214	-0.00684897974133492
741	111.827575683594	-17.0827388763428	-5.85030126571655	0.00808603875339031	-0.0185372550040483	0.00321592413820326	-0.0107450718060136
742	108.580833435059	-15.134693145752	-5.78536653518677	0.00711201597005129	-0.0159398596733809	0.00906006153672934	-0.00165419070981443
743	109.230178833008	-16.7580642700195	-5.59056186676025	0.0123068047687411	-3.08191010844894e-05	0.00808603875339031	0.000943203864153475
744	110.528877258301	-16.1087169647217	-5.72043180465698	0.00646266713738441	-0.00360223650932312	0.000293855206109583	0.00776136433705688
745	110.528877258301	-17.0827388763428	-5.9152364730835	-0.000355493422830477	-0.0026282137259841	-0.00944637414067984	0.0145795252174139
746	110.528877258301	-16.4333896636963	-5.98017120361328	0.0246444288641214	-0.00490093370899558	-0.00457625929266214	0.00646266713738441
747	109.879524230957	-16.4333896636963	-5.6554970741272	-0.000355493422830477	-0.00230353930965066	0.00191722682211548	0.00938473641872406
748	111.17822265625	-16.4333896636963	-5.52562713623047	0.00776136433705688	0.00743668992072344	0.00354059832170606	0.00841071270406246
749	108.580833435059	-15.7840414047241	-5.46069240570068	-0.00522560812532902	0.0136055024340749	-0.0165892094373703	0.0106834331527352
750	111.17822265625	-17.407413482666	-5.3957576751709	-0.0104203969240189	0.0226963832974434	-0.0107450718060136	0.0243197549134493
751	108.580833435059	-17.0827388763428	-6.17497587203979	-0.0107450718060136	0.00776136433705688	-0.0156151866540313	0.0246444288641214
752	110.528877258301	-17.407413482666	-5.85030126571655	-0.00555028254166245	-0.00360223650932312	-0.00814767740666866	0.0145795252174139
753	109.230178833008	-16.7580642700195	-5.78536653518677	-0.00684897974133492	-0.00197886489331722	-0.0100957229733467	0.0100340843200684
754	110.528877258301	-17.407413482666	-5.72043180465698	-0.00490093370899558	-0.00555028254166245	-0.00295288790948689	-0.00425158534198999
755	108.580833435059	-16.7580642700195	-5.85030126571655	-0.00197886489331722	-0.00652430532500148	-0.00684897974133492	0.00516396993771195
756	110.528877258301	-16.4333896636963	-5.52562713623047	-0.00782300252467394	-0.00912170019000769	-0.0026282137259841	0.00159255252219737
757	109.879524230957	-17.0827388763428	-6.23991060256958	-0.00522560812532902	0.000293855206109583	-0.00230353930965066	0.00289124972186983
758	111.827575683594	-17.0827388763428	-6.30484533309937	-0.00490093370899558	0.00451462110504508	-0.00197886489331722	0.00678734155371785
759	109.879524230957	-16.4333896636963	-5.6554970741272	0.0123068047687411	-0.0136671401560307	0.0152288740500808	-0.00457625929266214
760	108.580833435059	-16.1087169647217	-5.72043180465698	0.0207483377307653	-0.0273034609854221	0.0213976856321096	-0.0110697457566857
761	109.879524230957	-16.1087169647217	-5.6554970741272	0.00516396993771195	-0.0152905117720366	0.01847561635077	-0.0152905117720366
762	108.580833435059	-15.134693145752	-5.46069240570068	0.0103587592020631	-0.0253554154187441	0.0126314787194133	-0.00977104809135199
763	109.879524230957	-16.1087169647217	-5.52562713623047	0.011982130818069	-0.00132951640989631	0.00548864435404539	-0.00814767740666866
764	108.580833435059	-15.7840414047241	-6.43471527099609	0.00191722682211548	-0.00230353930965066	-0.00490093370899558	0.0022419011220336
765	107.282135009766	-15.4593677520752	-6.36978054046631	-0.0100957229733467	0.00191722682211548	-3.08191010844894e-05	0.00418994715437293
766	105.334083557129	-15.7840414047241	-6.23991060256958	-0.00490093370899558	0.000293855206109583	-0.00555028254166245	0.00678734155371785
767	105.983436584473	-15.4593677520752	-6.36978054046631	-0.00619963090866804	-0.000355493422830477	-0.00132951640989631	0.000293855206109583
768	108.580833435059	-16.7580642700195	-5.9152364730835	0.00386527273803949	0.0113327819854021	0.00386527273803949	0.00516396993771195
769	109.230178833008	-17.0827388763428	-5.78536653518677	-0.00749832857400179	0.0175015944987535	-0.0165892094373703	0.00289124972186983
770	107.282135009766	-15.4593677520752	-6.49965000152588	-0.0123684434220195	0.0324366129934788	-0.0256800893694162	0.0210730116814375
771	110.528877258301	-16.7580642700195	-6.23991060256958	-0.0113944197073579	0.0145795252174139	-0.0299008563160896	0.0178262684494257
772	108.580833435059	-15.4593677520752	-6.43471527099609	-0.0146411629393697	0.0191249661147594	-0.0110697457566857	0.0126314787194133
773	109.230178833008	-15.4593677520752	-5.85030126571655	0.00321592413820326	0.0171769186854362	-0.0104203969240189	0.0022419011220336
774	108.580833435059	-15.134693145752	-5.52562713623047	-0.000355493422830477	0.0155535480007529	-0.00652430532500148	-3.08191010844894e-05
775	108.580833435059	-15.7840414047241	-5.20095300674438	-0.000355493422830477	0.00711201597005129	-0.00684897974133492	0.00743668992072344
776	108.580833435059	-15.134693145752	-5.78536653518677	-0.00847235135734081	0.00516396993771195	-0.00197886489331722	-0.00749832857400179
777	108.580833435059	-15.7840414047241	-5.9152364730835	0.0165275707840919	-0.0026282137259841	-0.00295288790948689	0.0022419011220336
778	110.528877258301	-16.1087169647217	-5.9152364730835	0.00613799272105098	0.00776136433705688	0.00386527273803949	-0.00684897974133492
779	109.879524230957	-16.7580642700195	-5.72043180465698	0.0152288740500808	0.000618529506027699	0.0100340843200684	-0.00619963090866804
780	109.879524230957	-16.7580642700195	-5.72043180465698	0.0226963832974434	-0.0191866029053926	0.0168522447347641	-0.0107450718060136
781	107.931480407715	-15.7840414047241	-5.78536653518677	0.0100340843200684	-0.0191866029053926	0.0168522447347641	-0.0230826959013939
782	110.528877258301	-16.4333896636963	-5.59056186676025	-0.00392691092565656	-0.0204853005707264	0.0103587592020631	-0.00944637414067984
783	108.580833435059	-15.7840414047241	-6.11004114151001	0.0123068047687411	0.00646266713738441	0.0106834331527352	-0.0110697457566857
784	109.879524230957	-16.1087169647217	-5.98017120361328	0.00548864435404539	-0.0026282137259841	0.00646266713738441	-0.00360223650932312
785	110.528877258301	-15.7840414047241	-5.72043180465698	-0.0201606266200542	-0.00392691092565656	-3.08191010844894e-05	0.00354059832170606
786	110.528877258301	-17.0827388763428	-5.59056186676025	-0.00392691092565656	-0.00132951640989631	0.00159255252219737	-0.000680167751852423
787	110.528877258301	-16.1087169647217	-5.3957576751709	0.00354059832170606	-0.000355493422830477	-0.00457625929266214	-0.00392691092565656
788	110.528877258301	-16.4333896636963	-5.72043180465698	-0.00295288790948689	0.00159255252219737	-0.00360223650932312	0.00451462110504508
789	109.879524230957	-15.134693145752	-6.43471527099609	-0.00100484199356288	0.0132808275520802	-0.023407369852066	-0.00165419070981443
790	108.580833435059	-15.7840414047241	-6.23991060256958	-0.0156151866540313	0.0155535480007529	-0.0282774847000837	0.0188002903014421
791	110.528877258301	-17.0827388763428	-5.59056186676025	-0.0110697457566857	0.0132808275520802	-0.0201606266200542	0.0178262684494257
792	109.879524230957	-16.7580642700195	-5.78536653518677	-0.0107450718060136	0.00159255252219737	-0.021459324285388	0.0123068047687411
793	107.931480407715	-16.4333896636963	-5.6554970741272	0.00256657530553639	0.00418994715437293	-0.00619963090866804	-0.00100484199356288
794	107.931480407715	-17.0827388763428	-5.9152364730835	-0.00230353930965066	0.000943203864153475	-0.00230353930965066	0.00386527273803949
795	108.580833435059	-16.4333896636963	-5.59056186676025	-0.00457625929266214	-0.00619963090866804	-0.00555028254166245	0.0100340843200684
796	110.528877258301	-17.0827388763428	-5.72043180465698	0.000618529506027699	-0.00749832857400179	-0.00684897974133492	0.00873538758605719
797	111.17822265625	-17.407413482666	-5.59056186676025	0.00581331877037883	0.00191722682211548	-0.00652430532500148	-0.00230353930965066
798	109.879524230957	-15.7840414047241	-5.78536653518677	0.0194496400654316	0.00581331877037883	0.00451462110504508	-0.00457625929266214
799	109.879524230957	-15.134693145752	-6.17497587203979	0.0191249661147594	-0.0191866029053926	0.0116574559360743	-0.00197886489331722
800	109.879524230957	-16.1087169647217	-5.9152364730835	0.00516396993771195	-0.0204853005707264	0.0168522447347641	-0.0120437685400248
801	108.580833435059	-15.7840414047241	-5.9152364730835	0.00938473641872406	-0.0162645354866982	0.012956153601408	-0.00814767740666866
802	108.580833435059	-15.7840414047241	-5.9152364730835	0.011982130818069	-0.0146411629393697	0.0126314787194133	-0.00425158534198999
803	107.282135009766	-15.4593677520752	-5.85030126571655	0.00613799272105098	-0.00425158534198999	0.0194496400654316	-3.08191010844894e-05
804	107.931480407715	-16.1087169647217	-5.72043180465698	-0.0156151866540313	-0.0026282137259841	0.0116574559360743	-0.00392691092565656
805	108.580833435059	-16.4333896636963	-6.04510593414307	0.00126787810586393	-0.00652430532500148	-0.00555028254166245	0.0171769186854362
806	107.282135009766	-16.4333896636963	-5.59056186676025	-0.0172385573387146	-3.08191010844894e-05	-0.00490093370899558	0.00191722682211548
807	107.282135009766	-16.7580642700195	-5.72043180465698	-0.0240567177534103	-0.000355493422830477	0.000293855206109583	0.00451462110504508
808	107.931480407715	-16.7580642700195	-6.23991060256958	0.00321592413820326	0.00906006153672934	-3.08191010844894e-05	0.000293855206109583
809	107.282135009766	-16.4333896636963	-6.17497587203979	-0.00944637414067984	0.0168522447347641	-0.00912170019000769	0.00321592413820326
810	109.230178833008	-16.4333896636963	-5.72043180465698	-0.0113944197073579	0.0200989879667759	-0.0240567177534103	0.0178262684494257
811	107.931480407715	-15.4593677520752	-5.9152364730835	-0.00879702530801296	0.013930176384747	-0.0221086721867323	0.0171769186854362
812	109.230178833008	-15.134693145752	-5.78536653518677	-0.00814767740666866	0.00938473641872406	-0.0191866029053926	0.0136055024340749
813	108.580833435059	-16.1087169647217	-5.26588773727417	0.00516396993771195	0.0158782228827477	-0.00295288790948689	0.00873538758605719
814	110.528877258301	-17.0827388763428	-5.9152364730835	-0.00425158534198999	0.00126787810586393	0.00191722682211548	-3.08191010844894e-05
815	108.580833435059	-16.7580642700195	-5.72043180465698	-0.00619963090866804	-0.00197886489331722	-0.000680167751852423	0.00613799272105098
816	110.528877258301	-15.7840414047241	-6.04510593414307	-0.000355493422830477	0.00548864435404539	-0.00522560812532902	-0.000355493422830477
817	108.580833435059	-15.4593677520752	-6.11004114151001	-0.0139918150380254	0.00159255252219737	0.000618529506027699	-0.00230353930965066
818	109.230178833008	-15.7840414047241	-5.9152364730835	0.00386527273803949	0.00743668992072344	-0.00360223650932312	-0.00587495695799589
819	107.931480407715	-15.4593677520752	-5.78536653518677	0.00418994715437293	0.00289124972186983	0.0142548503354192	-0.0113944197073579
820	107.931480407715	-15.7840414047241	-5.6554970741272	0.00841071270406246	-0.023407369852066	0.0136055024340749	-0.0136671401560307
821	109.879524230957	-16.4333896636963	-6.23991060256958	0.012956153601408	-0.0185372550040483	0.0123068047687411	-0.0175632312893867
822	107.931480407715	-15.7840414047241	-5.98017120361328	0.0022419011220336	-0.0162645354866982	0.00613799272105098	-0.0133424662053585
823	109.879524230957	-16.7580642700195	-5.6554970741272	0.0100340843200684	0.0103587592020631	0.00970941036939621	-0.00912170019000769
824	110.528877258301	-16.4333896636963	-5.78536653518677	0.00938473641872406	0.00646266713738441	0.00906006153672934	-0.00490093370899558
825	108.580833435059	-15.7840414047241	-5.46069240570068	0.00256657530553639	-0.00360223650932312	-3.08191010844894e-05	-0.00295288790948689
826	109.230178833008	-15.7840414047241	-5.52562713623047	-0.00847235135734081	-0.00587495695799589	-0.00100484199356288	-0.0026282137259841
827	109.879524230957	-15.7840414047241	-5.78536653518677	-0.0172385573387146	-0.00425158534198999	-0.00425158534198999	0.00321592413820326
828	109.230178833008	-15.7840414047241	-5.98017120361328	-0.00295288790948689	0.00159255252219737	-0.000680167751852423	-0.00197886489331722
829	111.17822265625	-17.407413482666	-5.6554970741272	-0.000355493422830477	0.01100810803473	-0.0162645354866982	0.00354059832170606
830	109.879524230957	-17.7320880889893	-5.59056186676025	-0.00912170019000769	0.0123068047687411	-0.0195112787187099	0.0162028968334198
831	109.879524230957	-17.0827388763428	-5.6554970741272	-0.0110697457566857	0.00516396993771195	-0.02697878703475	0.0149041991680861
832	109.879524230957	-17.407413482666	-5.3957576751709	-0.00327756232582033	0.000293855206109583	-0.0120437685400248	0.0236704051494598
833	109.879524230957	-17.7320880889893	-5.85030126571655	0.0022419011220336	0.00191722682211548	-0.0120437685400248	0.00321592413820326
834	109.879524230957	-16.4333896636963	-6.17497587203979	0.00451462110504508	0.000943203864153475	-0.00230353930965066	-0.0143164889886975
835	109.879524230957	-17.0827388763428	-6.11004114151001	-0.00132951640989631	-0.00619963090866804	0.00191722682211548	0.0022419011220336
836	109.879524230957	-17.0827388763428	-6.11004114151001	-0.0107450718060136	-0.00360223650932312	-0.00490093370899558	-0.00490093370899558
837	107.931480407715	-15.4593677520752	-5.3957576751709	0.00418994715437293	-0.00847235135734081	-0.000680167751852423	-3.08191010844894e-05
838	111.17822265625	-16.7580642700195	-5.33082246780396	-0.00977104809135199	-0.00425158534198999	-0.00230353930965066	-0.00425158534198999
839	110.528877258301	-16.7580642700195	-5.72043180465698	0.0145795252174139	-0.00230353930965066	0.011982130818069	-0.00879702530801296
840	108.580833435059	-15.7840414047241	-6.23991060256958	0.0116574559360743	-0.0237320438027382	0.0188002903014421	-0.0224333461374044
841	109.230178833008	-16.1087169647217	-6.30484533309937	0.00289124972186983	-0.0100957229733467	0.0246444288641214	-0.0175632312893867
842	107.931480407715	-16.1087169647217	-6.36978054046631	0.00386527273803949	-0.00814767740666866	0.01100810803473	-0.0113944197073579
843	107.282135009766	-16.4333896636963	-5.98017120361328	0.00418994715437293	-0.00360223650932312	0.00613799272105098	-0.00555028254166245
844	109.230178833008	-16.7580642700195	-5.98017120361328	-0.00425158534198999	-0.00360223650932312	0.00289124972186983	-0.00587495695799589
845	107.282135009766	-15.4593677520752	-5.98017120361328	-0.00457625929266214	-0.00100484199356288	-0.00165419070981443	-0.00814767740666866
846	107.931480407715	-16.1087169647217	-6.30484533309937	-0.00132951640989631	0.00354059832170606	-0.00522560812532902	0.00321592413820326
847	107.931480407715	-15.7840414047241	-5.72043180465698	-0.0221086721867323	0.000943203864153475	-0.00684897974133492	-0.00490093370899558
848	108.580833435059	-16.7580642700195	-5.52562713623047	0.00418994715437293	0.00354059832170606	-0.00360223650932312	0.000293855206109583
849	109.230178833008	-16.4333896636963	-5.46069240570068	-0.00392691092565656	0.012956153601408	-0.0133424662053585	0.000943203864153475
850	107.931480407715	-15.4593677520752	-5.98017120361328	-0.0204853005707264	0.0181509424000978	-0.0221086721867323	0.0200989879667759
851	109.879524230957	-15.4593677520752	-5.59056186676025	-0.00522560812532902	0.0175015944987535	-0.0227580219507217	0.01100810803473
852	108.580833435059	-15.4593677520752	-5.52562713623047	-0.00197886489331722	0.013930176384747	-0.0143164889886975	0.000293855206109583
853	110.528877258301	-16.7580642700195	-5.72043180465698	0.00191722682211548	0.0106834331527352	-0.00879702530801296	0.00646266713738441
854	109.879524230957	-16.1087169647217	-5.72043180465698	0.00289124972186983	0.00483929552137852	-0.00295288790948689	-0.00327756232582033
855	111.17822265625	-16.4333896636963	-6.17497587203979	-3.08191010844894e-05	0.000943203864153475	-0.00912170019000769	0.00256657530553639
856	109.230178833008	-16.4333896636963	-6.17497587203979	0.00451462110504508	-0.00360223650932312	-3.08191010844894e-05	-0.0026282137259841
857	111.827575683594	-16.4333896636963	-5.98017120361328	0.000293855206109583	0.00613799272105098	-0.00490093370899558	0.00289124972186983
858	108.580833435059	-16.4333896636963	-6.04510593414307	0.012956153601408	0.00516396993771195	-0.00782300252467394	-0.00490093370899558
859	110.528877258301	-16.7580642700195	-5.9152364730835	0.0200989879667759	0.000618529506027699	-0.00197886489331722	-0.00749832857400179
860	110.528877258301	-16.1087169647217	-6.43471527099609	0.0113327819854021	-0.0295761823654175	0.0136055024340749	-0.0165892094373703
861	109.230178833008	-15.7840414047241	-5.85030126571655	0.0116574559360743	-0.017887907102704	0.00581331877037883	-0.0123684434220195
862	109.879524230957	-16.7580642700195	-5.52562713623047	0.0106834331527352	-0.00977104809135199	0.00548864435404539	-0.0123684434220195
863	109.879524230957	-17.0827388763428	-5.26588773727417	0.0165275707840919	0.000293855206109583	0.0116574559360743	-0.00457625929266214
864	108.580833435059	-15.7840414047241	-5.59056186676025	0.0197743140161037	0.00581331877037883	-0.000680167751852423	-0.00782300252467394
865	107.931480407715	-15.7840414047241	-5.52562713623047	0.00808603875339031	-0.00457625929266214	-0.00555028254166245	0.00418994715437293
866	109.230178833008	-15.7840414047241	-5.9152364730835	0.00808603875339031	0.000618529506027699	-3.08191010844894e-05	0.00126787810586393
867	109.230178833008	-15.7840414047241	-5.85030126571655	0.0103587592020631	0.0022419011220336	-0.00619963090866804	-0.0026282137259841
868	109.230178833008	-17.0827388763428	-5.6554970741272	-0.00230353930965066	0.00354059832170606	0.000943203864153475	-0.0104203969240189
869	109.879524230957	-17.407413482666	-5.46069240570068	-0.00425158534198999	0.0188002903014421	-0.00425158534198999	0.00321592413820326
870	111.17822265625	-17.7320880889893	-5.33082246780396	-0.0110697457566857	0.0213976856321096	-0.0221086721867323	0.0106834331527352
871	107.931480407715	-16.4333896636963	-5.9152364730835	-0.00555028254166245	0.00386527273803949	-0.0201606266200542	0.0269171483814716
872	109.879524230957	-17.7320880889893	-5.6554970741272	-0.00749832857400179	0.00613799272105098	-0.0156151866540313	0.00159255252219737
873	110.528877258301	-17.407413482666	-5.78536653518677	-0.00327756232582033	0.00321592413820326	0.000618529506027699	0.00646266713738441
874	109.879524230957	-17.407413482666	-5.6554970741272	0.00873538758605719	0.00321592413820326	-0.00295288790948689	-0.00392691092565656
875	109.879524230957	-16.4333896636963	-5.59056186676025	-0.00619963090866804	-0.00684897974133492	0.00743668992072344	0.000618529506027699
876	110.528877258301	-17.0827388763428	-5.3957576751709	-0.00814767740666866	0.00126787810586393	0.00483929552137852	0.00126787810586393
877	109.879524230957	-16.4333896636963	-5.72043180465698	-0.00197886489331722	-0.00230353930965066	-0.00230353930965066	-0.00814767740666866
878	109.230178833008	-16.7580642700195	-5.46069240570068	0.0298392176628113	0.00906006153672934	0.00386527273803949	-0.00165419070981443
879	109.879524230957	-16.4333896636963	-5.3957576751709	0.0175015944987535	-0.00749832857400179	0.00970941036939621	-0.0152905117720366
880	109.879524230957	-16.1087169647217	-5.52562713623047	0.0155535480007529	-0.0188619289547205	0.0207483377307653	-0.0188619289547205
881	108.580833435059	-15.4593677520752	-5.6554970741272	0.00483929552137852	-0.0146411629393697	0.0152288740500808	-0.0143164889886975
882	107.931480407715	-16.7580642700195	-5.20095300674438	0.000943203864153475	-0.0107450718060136	0.01100810803473	-0.0107450718060136
883	107.282135009766	-15.134693145752	-5.9152364730835	0.000618529506027699	0.00483929552137852	0.00678734155371785	-0.00619963090866804
884	105.983436584473	-15.4593677520752	-5.59056186676025	0.000618529506027699	-0.00327756232582033	0.000943203864153475	-0.00879702530801296
885	106.632781982422	-15.134693145752	-5.59056186676025	-0.00717365415766835	-0.0026282137259841	-0.00782300252467394	0.00386527273803949
886	105.983436584473	-15.134693145752	-5.72043180465698	-0.00717365415766835	-0.00295288790948689	-0.00717365415766835	0.000293855206109583
887	107.282135009766	-15.4593677520752	-5.6554970741272	0.00646266713738441	0.00191722682211548	-0.00749832857400179	-0.00197886489331722
888	107.931480407715	-15.134693145752	-5.3957576751709	-0.00977104809135199	0.00678734155371785	0.00321592413820326	0.000618529506027699
889	109.879524230957	-15.7840414047241	-5.72043180465698	-0.00132951640989631	0.0217223595827818	-0.0143164889886975	0.0106834331527352
890	109.879524230957	-16.1087169647217	-5.6554970741272	-0.00490093370899558	0.0181509424000978	-0.0263294391334057	0.0298392176628113
891	108.580833435059	-15.4593677520752	-6.17497587203979	-0.00977104809135199	0.0175015944987535	-0.0188619289547205	0.0158782228827477
892	110.528877258301	-16.1087169647217	-5.6554970741272	-0.0107450718060136	0.013930176384747	-0.0123684434220195	0.000618529506027699
893	110.528877258301	-16.4333896636963	-5.46069240570068	0.00581331877037883	0.00418994715437293	-0.00457625929266214	0.00191722682211548
894	109.230178833008	-15.134693145752	-5.46069240570068	0.00418994715437293	0.00808603875339031	-3.08191010844894e-05	-0.00749832857400179
895	108.580833435059	-15.134693145752	-5.78536653518677	0.000293855206109583	0.00354059832170606	-0.00165419070981443	0.00483929552137852
896	110.528877258301	-15.4593677520752	-6.56458520889282	-0.0156151866540313	-0.00327756232582033	0.00126787810586393	-3.08191010844894e-05
897	109.879524230957	-16.4333896636963	-6.30484533309937	-0.00165419070981443	-0.00327756232582033	0.00321592413820326	0.00159255252219737
898	110.528877258301	-16.4333896636963	-6.23991060256958	0.00451462110504508	0.00321592413820326	0.00321592413820326	-0.00165419070981443
899	110.528877258301	-16.4333896636963	-6.56458520889282	0.013930176384747	-0.0133424662053585	0.013930176384747	-0.00587495695799589
900	111.17822265625	-16.4333896636963	-6.11004114151001	0.013930176384747	-0.0185372550040483	0.0197743140161037	-0.0139918150380254
901	108.580833435059	-15.134693145752	-5.78536653518677	0.00841071270406246	-0.0169138833880424	0.0126314787194133	-0.0201606266200542
902	111.17822265625	-16.1087169647217	-6.36978054046631	0.00678734155371785	-0.0110697457566857	0.00938473641872406	-0.0152905117720366
903	107.931480407715	-14.8100185394287	-6.62951993942261	-0.00847235135734081	-0.000355493422830477	0.0142548503354192	-0.00912170019000769
904	109.230178833008	-15.7840414047241	-6.23991060256958	0.0168522447347641	0.00191722682211548	0.00548864435404539	-0.00457625929266214
905	109.230178833008	-16.4333896636963	-6.11004114151001	0.0149041991680861	-0.0133424662053585	-0.00522560812532902	-0.00360223650932312
906	109.879524230957	-16.1087169647217	-5.85030126571655	-0.00749832857400179	0.00418994715437293	-0.00814767740666866	-0.00327756232582033
907	107.931480407715	-15.4593677520752	-5.78536653518677	0.01100810803473	0.00159255252219737	0.00354059832170606	-0.00327756232582033
908	109.230178833008	-15.4593677520752	-6.36978054046631	0.01100810803473	0.00581331877037883	-0.00295288790948689	-0.000680167751852423
909	109.230178833008	-15.4593677520752	-6.56458520889282	0.00483929552137852	0.020423661917448	-0.00197886489331722	0.00613799272105098
910	110.528877258301	-16.7580642700195	-5.59056186676025	-0.0136671401560307	0.0152288740500808	-0.0308748781681061	-0.000355493422830477
911	109.879524230957	-16.4333896636963	-5.85030126571655	-0.0120437685400248	0.00646266713738441	-0.0253554154187441	0.0285405199974775
912	109.879524230957	-17.7320880889893	-5.59056186676025	-0.00490093370899558	0.01100810803473	-0.0198359526693821	0.0106834331527352
913	110.528877258301	-17.7320880889893	-5.46069240570068	-0.000680167751852423	-0.000355493422830477	-0.0143164889886975	0.00776136433705688
914	108.580833435059	-16.4333896636963	-5.85030126571655	-0.00425158534198999	0.000618529506027699	-0.00295288790948689	0.00418994715437293
915	109.879524230957	-16.4333896636963	-5.98017120361328	-0.00165419070981443	-0.00165419070981443	-3.08191010844894e-05	0.00354059832170606
916	107.931480407715	-15.4593677520752	-5.9152364730835	-0.00944637414067984	-0.00879702530801296	0.00386527273803949	0.00711201597005129
917	111.17822265625	-15.7840414047241	-5.78536653518677	0.00970941036939621	0.00289124972186983	0.00418994715437293	-0.000355493422830477
918	109.879524230957	-15.7840414047241	-5.6554970741272	0.0178262684494257	0.00873538758605719	0.00808603875339031	0.00256657530553639
919	108.580833435059	-15.4593677520752	-5.46069240570068	0.0243197549134493	-0.00425158534198999	0.00841071270406246	-0.00360223650932312
920	109.230178833008	-14.8100185394287	-5.6554970741272	0.00970941036939621	-0.0198359526693821	0.00289124972186983	-0.0195112787187099
921	109.230178833008	-16.4333896636963	-5.72043180465698	0.00321592413820326	-0.0149658378213644	0.0188002903014421	-0.0143164889886975
922	108.580833435059	-15.134693145752	-5.85030126571655	-0.017887907102704	-0.00749832857400179	0.0230210572481155	-0.0143164889886975
923	107.931480407715	-15.4593677520752	-5.46069240570068	0.000293855206109583	0.00970941036939621	0.00191722682211548	-0.000355493422830477
924	108.580833435059	-15.7840414047241	-5.52562713623047	0.00743668992072344	-0.000680167751852423	0.000618529506027699	0.00256657530553639
925	107.282135009766	-16.4333896636963	-5.26588773727417	-0.00327756232582033	-3.08191010844894e-05	-0.00847235135734081	0.00743668992072344
926	108.580833435059	-16.4333896636963	-5.33082246780396	-0.00457625929266214	-0.00619963090866804	0.000293855206109583	0.00743668992072344
927	107.931480407715	-16.4333896636963	-6.04510593414307	-0.00619963090866804	0.00159255252219737	0.000943203864153475	0.00191722682211548
928	107.931480407715	-15.7840414047241	-5.6554970741272	-0.0149658378213644	0.00581331877037883	-0.00100484199356288	-0.0026282137259841
929	107.931480407715	-14.8100185394287	-5.78536653518677	0.00256657530553639	0.0175015944987535	-0.0139918150380254	0.00646266713738441
930	109.879524230957	-16.1087169647217	-5.59056186676025	-0.0110697457566857	0.0220470335334539	-0.0334722734987736	0.0175015944987535
931	108.580833435059	-15.134693145752	-5.52562713623047	-0.00652430532500148	0.0171769186854362	-0.0172385573387146	0.00321592413820326
932	111.17822265625	-16.7580642700195	-5.13601779937744	-0.00165419070981443	0.0168522447347641	-0.0143164889886975	0.0126314787194133
933	108.580833435059	-14.8100185394287	-6.43471527099609	0.000618529506027699	0.00841071270406246	-0.00457625929266214	-0.00100484199356288
934	108.580833435059	-15.134693145752	-5.78536653518677	0.00678734155371785	0.00386527273803949	-0.00197886489331722	-0.000355493422830477
935	108.580833435059	-15.134693145752	-5.85030126571655	0.00418994715437293	-0.00132951640989631	-0.00425158534198999	0.000293855206109583
936	108.580833435059	-15.134693145752	-5.85030126571655	-0.00197886489331722	0.00418994715437293	-0.00717365415766835	-0.0026282137259841
937	110.528877258301	-15.4593677520752	-5.9152364730835	0.0126314787194133	0.00191722682211548	0.000618529506027699	-0.0026282137259841
938	110.528877258301	-16.4333896636963	-5.85030126571655	-0.00100484199356288	0.00159255252219737	-0.00327756232582033	0.00159255252219737
939	109.879524230957	-15.134693145752	-5.98017120361328	0.0188002903014421	-0.0110697457566857	0.00418994715437293	-0.0113944197073579
940	108.580833435059	-15.4593677520752	-6.04510593414307	0.01100810803473	-0.0230826959013939	0.0223717093467712	-0.00977104809135199
941	110.528877258301	-16.7580642700195	-6.43471527099609	0.00938473641872406	-0.0139918150380254	0.0116574559360743	-0.0133424662053585
942	108.580833435059	-15.4593677520752	-6.43471527099609	0.00483929552137852	-0.00944637414067984	0.0142548503354192	-0.00619963090866804
943	110.528877258301	-16.4333896636963	-6.11004114151001	0.0100340843200684	0.00516396993771195	0.0103587592020631	-0.00295288790948689
944	109.879524230957	-16.1087169647217	-5.3957576751709	0.0116574559360743	-0.000355493422830477	0.0022419011220336	0.00483929552137852
945	110.528877258301	-16.4333896636963	-5.6554970741272	0.00126787810586393	-0.00100484199356288	-0.00847235135734081	0.00451462110504508
946	109.879524230957	-15.4593677520752	-5.98017120361328	-0.0156151866540313	-0.00522560812532902	-0.0110697457566857	0.00289124972186983
947	110.528877258301	-16.1087169647217	-5.78536653518677	0.0142548503354192	-3.08191010844894e-05	0.00159255252219737	-0.0026282137259841
948	109.879524230957	-16.1087169647217	-6.17497587203979	-0.0100957229733467	0.00776136433705688	-0.0100957229733467	-0.00197886489331722
949	108.580833435059	-16.4333896636963	-5.46069240570068	0.0022419011220336	0.0165275707840919	-0.00555028254166245	0.00418994715437293
950	108.580833435059	-15.7840414047241	-5.6554970741272	-0.0117190945893526	0.0191249661147594	-0.0182125810533762	0.0136055024340749
951	109.879524230957	-17.7320880889893	-5.20095300674438	-0.00847235135734081	0.00289124972186983	-0.0152905117720366	0.0269171483814716
952	110.528877258301	-16.7580642700195	-5.9152364730835	0.00126787810586393	0.00321592413820326	-0.0156151866540313	0.0113327819854021
953	107.931480407715	-16.4333896636963	-5.85030126571655	-0.00197886489331722	0.00191722682211548	-0.00425158534198999	0.000293855206109583
954	109.230178833008	-16.4333896636963	-5.52562713623047	-0.00295288790948689	-0.000355493422830477	-0.00360223650932312	0.00678734155371785
955	107.931480407715	-16.7580642700195	-5.3957576751709	-0.00619963090866804	-0.00490093370899558	-0.000355493422830477	0.0301638916134834
956	109.230178833008	-16.1087169647217	-5.59056186676025	-0.00717365415766835	-0.00619963090866804	0.00191722682211548	0.00678734155371785
957	109.230178833008	-16.1087169647217	-5.52562713623047	-0.00619963090866804	-0.00132951640989631	0.00451462110504508	0.00126787810586393
958	111.827575683594	-16.4333896636963	-5.78536653518677	0.000618529506027699	-0.00165419070981443	-3.08191010844894e-05	0.0123068047687411
959	109.879524230957	-16.1087169647217	-5.72043180465698	0.00581331877037883	-0.00879702530801296	0.00938473641872406	-0.00165419070981443
960	109.879524230957	-15.7840414047241	-5.59056186676025	0.0181509424000978	-0.0162645354866982	0.01847561635077	-0.0175632312893867
961	110.528877258301	-15.7840414047241	-5.78536653518677	0.00613799272105098	-0.0143164889886975	0.0171769186854362	-0.0104203969240189
962	108.580833435059	-15.4593677520752	-5.6554970741272	0.00678734155371785	-0.0130177913233638	0.01100810803473	-0.00197886489331722
963	109.230178833008	-16.4333896636963	-5.26588773727417	0.00970941036939621	0.00256657530553639	0.00191722682211548	-0.00132951640989631
964	107.931480407715	-15.4593677520752	-5.72043180465698	0.00386527273803949	-0.00782300252467394	-0.00360223650932312	0.00646266713738441
965	106.632781982422	-14.4853448867798	-5.98017120361328	-0.00197886489331722	0.0022419011220336	-0.0026282137259841	0.00613799272105098
966	106.632781982422	-15.4593677520752	-5.85030126571655	-0.0110697457566857	-0.0110697457566857	-0.00457625929266214	0.00776136433705688
967	105.983436584473	-15.134693145752	-6.43471527099609	0.00289124972186983	0.000943203864153475	-0.00197886489331722	0.00516396993771195
968	107.282135009766	-16.1087169647217	-5.9152364730835	0.0194496400654316	0.00289124972186983	0.00159255252219737	-0.000355493422830477
969	107.931480407715	-16.1087169647217	-5.85030126571655	-0.0123684434220195	0.0197743140161037	-0.0100957229733467	-0.00847235135734081
970	105.983436584473	-15.134693145752	-6.23991060256958	-0.0169138833880424	0.0249691028147936	-0.0263294391334057	0.0210730116814375
971	109.230178833008	-16.4333896636963	-6.23991060256958	-0.0100957229733467	0.01100810803473	-0.0240567177534103	0.0265924744307995
972	107.282135009766	-15.7840414047241	-6.43471527099609	-0.00944637414067984	0.0168522447347641	-0.0136671401560307	0.0155535480007529
973	109.230178833008	-15.7840414047241	-5.6554970741272	0.00256657530553639	0.0145795252174139	-0.0113944197073579	0.00938473641872406
974	109.230178833008	-16.1087169647217	-5.52562713623047	-0.00392691092565656	0.00711201597005129	-0.00295288790948689	0.00321592413820326
975	111.17822265625	-15.7840414047241	-5.3957576751709	0.0022419011220336	0.00451462110504508	-0.00814767740666866	-0.00132951640989631
976	109.879524230957	-15.4593677520752	-5.3957576751709	-0.0100957229733467	0.00159255252219737	0.000618529506027699	0.00418994715437293
977	109.879524230957	-15.134693145752	-5.85030126571655	0.00906006153672934	0.00354059832170606	-0.00619963090866804	0.00289124972186983
978	108.580833435059	-14.8100185394287	-6.49965000152588	0.00678734155371785	0.00970941036939621	0.000293855206109583	-0.00619963090866804
979	110.528877258301	-16.4333896636963	-6.30484533309937	0.0126314787194133	-0.00717365415766835	0.0126314787194133	-0.00490093370899558
980	109.879524230957	-16.1087169647217	-5.78536653518677	0.0188002903014421	-0.0182125810533762	0.0210730116814375	-0.0182125810533762
981	108.580833435059	-14.8100185394287	-6.30484533309937	0.00646266713738441	-0.0185372550040483	0.0168522447347641	-0.0169138833880424
982	110.528877258301	-16.4333896636963	-5.46069240570068	0.00970941036939621	0.000293855206109583	0.0249691028147936	-0.00814767740666866
983	108.580833435059	-15.134693145752	-6.43471527099609	0.00646266713738441	-0.0026282137259841	0.00451462110504508	-0.00912170019000769
984	108.580833435059	-15.4593677520752	-6.43471527099609	0.00938473641872406	0.00159255252219737	0.00256657530553639	-0.00165419070981443
985	110.528877258301	-16.4333896636963	-6.17497587203979	0.013930176384747	-0.0026282137259841	-0.00457625929266214	0.00711201597005129
986	110.528877258301	-16.1087169647217	-5.6554970741272	0.0178262684494257	-0.00230353930965066	-0.00165419070981443	0.00256657530553639
987	110.528877258301	-16.1087169647217	-5.59056186676025	-0.00522560812532902	0.000943203864153475	0.00743668992072344	0.00256657530553639
988	111.17822265625	-16.4333896636963	-5.33082246780396	0.00354059832170606	0.00646266713738441	-0.00879702530801296	0.0022419011220336
989	108.580833435059	-15.134693145752	-5.59056186676025	-0.00457625929266214	0.0152288740500808	-0.00847235135734081	0.00256657530553639
990	109.230178833008	-15.134693145752	-5.98017120361328	-0.00782300252467394	0.0171769186854362	-0.0292515084147453	0.0233457311987877
991	110.528877258301	-15.7840414047241	-5.6554970741272	-0.0123684434220195	0.00906006153672934	-0.0240567177534103	0.0197743140161037
992	110.528877258301	-15.7840414047241	-5.85030126571655	-0.00457625929266214	0.00483929552137852	-0.00977104809135199	0.0136055024340749
993	108.580833435059	-15.134693145752	-5.85030126571655	-0.0104203969240189	0.00646266713738441	-0.0104203969240189	-0.00555028254166245
994	107.931480407715	-16.1087169647217	-5.46069240570068	-0.00749832857400179	-0.00425158534198999	-0.00425158534198999	0.00873538758605719
995	108.580833435059	-16.1087169647217	-5.9152364730835	-0.0026282137259841	-0.00360223650932312	0.00483929552137852	-0.00360223650932312
996	107.282135009766	-16.7580642700195	-6.30484533309937	-0.00847235135734081	-0.0104203969240189	-0.00490093370899558	0.00678734155371785
997	110.528877258301	-17.7320880889893	-5.72043180465698	-0.00360223650932312	-0.00814767740666866	-0.00619963090866804	-0.00944637414067984
998	108.580833435059	-16.7580642700195	-5.72043180465698	0.000618529506027699	-0.000355493422830477	-0.00295288790948689	-0.00717365415766835
999	108.580833435059	-15.7840414047241	-5.72043180465698	0.0142548503354192	-0.00230353930965066	0.00386527273803949	-0.0143164889886975
1000	109.230178833008	-16.4333896636963	-5.98017120361328	0.00906006153672934	-0.0243813935667276	0.020423661917448	-0.0156151866540313
1001	109.879524230957	-15.4593677520752	-5.85030126571655	0.00646266713738441	-0.0175632312893867	0.0113327819854021	-0.0276281367987394
1002	109.230178833008	-16.4333896636963	-6.04510593414307	-0.00295288790948689	0.00386527273803949	0.011982130818069	-0.00912170019000769
1003	109.879524230957	-15.4593677520752	-5.85030126571655	0.00970941036939621	-0.00360223650932312	0.00256657530553639	-0.0175632312893867
1004	108.580833435059	-15.134693145752	-6.17497587203979	0.0100340843200684	0.00451462110504508	-0.000680167751852423	-0.00619963090866804
1005	108.580833435059	-15.4593677520752	-5.72043180465698	0.0022419011220336	0.00776136433705688	-0.00132951640989631	-0.00879702530801296
1006	107.282135009766	-14.8100185394287	-5.78536653518677	0.00483929552137852	0.00126787810586393	-0.00360223650932312	-0.00555028254166245
1007	107.282135009766	-15.134693145752	-5.46069240570068	0.00126787810586393	0.0100340843200684	-0.000680167751852423	-0.0100957229733467
1008	105.983436584473	-14.4853448867798	-5.59056186676025	-0.000355493422830477	0.00906006153672934	0.00289124972186983	-0.0149658378213644
1009	105.334083557129	-15.134693145752	-5.85030126571655	0.00581331877037883	0.020423661917448	-0.00749832857400179	-3.08191010844894e-05
1010	107.931480407715	-16.1087169647217	-5.9152364730835	-0.0195112787187099	0.025618452578783	-0.0120437685400248	0.00548864435404539
1011	106.632781982422	-16.4333896636963	-5.52562713623047	-0.0143164889886975	0.0132808275520802	-0.0191866029053926	0.00873538758605719
1012	109.230178833008	-16.4333896636963	-5.59056186676025	-0.00847235135734081	0.0181509424000978	-0.000680167751852423	0.00451462110504508
1013	107.931480407715	-15.4593677520752	-5.59056186676025	-0.00230353930965066	0.00808603875339031	-0.0126931173726916	-0.00230353930965066
1014	108.580833435059	-15.4593677520752	-5.52562713623047	-0.0126931173726916	0.00321592413820326	0.00808603875339031	-0.00977104809135199
1015	109.230178833008	-15.7840414047241	-5.72043180465698	0.00159255252219737	0.00581331877037883	0.00646266713738441	-0.00587495695799589
1016	108.580833435059	-15.7840414047241	-5.85030126571655	-0.00879702530801296	0.00483929552137852	0.000943203864153475	-0.0120437685400248
1017	107.931480407715	-15.134693145752	-5.9152364730835	-0.00490093370899558	0.0022419011220336	0.0145795252174139	-0.00749832857400179
1018	109.879524230957	-15.134693145752	-5.9152364730835	0.0022419011220336	0.00516396993771195	0.000943203864153475	-0.00749832857400179
1019	108.580833435059	-14.4853448867798	-5.98017120361328	0.0181509424000978	0.00321592413820326	0.00581331877037883	-0.023407369852066
1020	110.528877258301	-15.4593677520752	-6.04510593414307	0.0197743140161037	-0.0204853005707264	0.0239950809627771	-0.0230826959013939
1021	110.528877258301	-15.7840414047241	-5.85030126571655	0.00613799272105098	-0.0172385573387146	0.013930176384747	-0.0250307414680719
1022	111.827575683594	-15.4593677520752	-6.30484533309937	0.0022419011220336	-0.0201606266200542	0.0113327819854021	-0.0191866029053926
1023	108.580833435059	-14.4853448867798	-6.04510593414307	0.012956153601408	-0.00100484199356288	0.012956153601408	-0.0162645354866982
1024	109.230178833008	-16.4333896636963	-5.72043180465698	0.00191722682211548	0.00386527273803949	-0.00360223650932312	-0.00912170019000769
1025	111.17822265625	-16.1087169647217	-5.9152364730835	0.00970941036939621	-0.00587495695799589	0.00483929552137852	-0.00619963090866804
1026	109.879524230957	-16.4333896636963	-5.33082246780396	0.00289124972186983	-0.00360223650932312	-0.00327756232582033	-0.00425158534198999
1027	109.230178833008	-16.1087169647217	-5.52562713623047	0.0149041991680861	-0.000680167751852423	-0.00522560812532902	-0.00619963090866804
1028	108.580833435059	-15.134693145752	-5.98017120361328	0.0022419011220336	0.00354059832170606	-0.00392691092565656	0.00646266713738441
1029	109.230178833008	-15.134693145752	-5.9152364730835	-0.000355493422830477	0.0171769186854362	-0.0117190945893526	-3.08191010844894e-05
1030	108.580833435059	-15.4593677520752	-5.98017120361328	-0.00717365415766835	0.0181509424000978	-0.0279528107494116	0.00776136433705688
1031	111.17822265625	-16.1087169647217	-5.6554970741272	-0.00814767740666866	0.0178262684494257	-0.0260047651827335	0.0269171483814716
1032	108.580833435059	-15.7840414047241	-5.59056186676025	-0.00100484199356288	0.0149041991680861	-0.0146411629393697	0.0145795252174139
1033	109.230178833008	-16.1087169647217	-5.46069240570068	0.000943203864153475	0.00516396993771195	-0.0100957229733467	-0.00425158534198999
1034	109.230178833008	-17.0827388763428	-5.72043180465698	-0.000680167751852423	0.00321592413820326	0.000618529506027699	0.00126787810586393
1035	110.528877258301	-17.7320880889893	-5.6554970741272	0.0022419011220336	-0.00879702530801296	0.00256657530553639	0.00711201597005129
1036	109.879524230957	-17.407413482666	-5.59056186676025	0.00386527273803949	-0.00879702530801296	0.00126787810586393	0.00548864435404539
1037	108.580833435059	-17.0827388763428	-5.46069240570068	-0.0026282137259841	-0.00977104809135199	0.000618529506027699	0.00386527273803949
1038	107.931480407715	-15.4593677520752	-5.6554970741272	0.0252937767654657	-0.000355493422830477	0.0022419011220336	0.00191722682211548
1039	107.931480407715	-16.1087169647217	-5.3957576751709	0.00808603875339031	-0.0221086721867323	0.000943203864153475	-0.00100484199356288
1040	108.580833435059	-15.4593677520752	-5.85030126571655	0.0123068047687411	-0.0282774847000837	0.0213976856321096	-0.0110697457566857
1041	109.879524230957	-16.4333896636963	-6.17497587203979	0.00711201597005129	-0.0221086721867323	0.0100340843200684	-0.0156151866540313
1042	107.931480407715	-15.7840414047241	-5.85030126571655	0.00613799272105098	-0.0107450718060136	0.00841071270406246	-0.00360223650932312
1043	108.580833435059	-16.1087169647217	-5.46069240570068	-0.0110697457566857	-0.00522560812532902	0.00126787810586393	-0.00782300252467394
1044	110.528877258301	-16.1087169647217	-5.52562713623047	0.0178262684494257	0.00581331877037883	0.000943203864153475	-0.0026282137259841
1045	109.230178833008	-16.1087169647217	-5.78536653518677	0.0116574559360743	-0.00879702530801296	0.00289124972186983	0.00678734155371785
1046	109.230178833008	-16.4333896636963	-5.98017120361328	-0.00522560812532902	0.00159255252219737	-0.00977104809135199	0.00776136433705688
1047	109.230178833008	-16.4333896636963	-6.17497587203979	0.00289124972186983	-0.0026282137259841	-0.00197886489331722	0.00808603875339031
1048	107.931480407715	-16.1087169647217	-6.11004114151001	-0.0117190945893526	0.0132808275520802	-0.00619963090866804	0.000618529506027699
1049	105.334083557129	-15.134693145752	-5.6554970741272	-0.00782300252467394	0.0168522447347641	-0.0136671401560307	0.0116574559360743
1050	106.632781982422	-15.7840414047241	-5.6554970741272	-0.0227580219507217	0.0223717093467712	-0.0247060675173998	0.0239950809627771
1051	108.580833435059	-15.4593677520752	-5.3957576751709	-0.0286021586507559	0.0155535480007529	-0.0208099745213985	0.0142548503354192
1052	108.580833435059	-15.4593677520752	-5.59056186676025	-0.0182125810533762	0.00808603875339031	-0.0195112787187099	0.0123068047687411
1053	108.580833435059	-15.4593677520752	-5.72043180465698	-0.00457625929266214	0.0103587592020631	-0.00717365415766835	0.00841071270406246
1054	109.879524230957	-16.4333896636963	-5.46069240570068	-0.00100484199356288	0.00548864435404539	-0.00587495695799589	0.00516396993771195
1055	111.17822265625	-16.1087169647217	-5.72043180465698	-0.0026282137259841	0.00354059832170606	-0.00782300252467394	0.00613799272105098
1056	110.528877258301	-16.7580642700195	-5.52562713623047	-0.00490093370899558	0.00159255252219737	-0.0026282137259841	0.00191722682211548
1057	109.879524230957	-16.4333896636963	-5.3957576751709	0.00191722682211548	0.0022419011220336	0.00126787810586393	0.00191722682211548
1058	108.580833435059	-14.8100185394287	-5.59056186676025	0.00126787810586393	0.00483929552137852	0.00159255252219737	-3.08191010844894e-05
1059	110.528877258301	-16.7580642700195	-5.78536653518677	0.00256657530553639	-0.0159398596733809	0.0126314787194133	-0.00684897974133492
1060	109.230178833008	-15.7840414047241	-5.98017120361328	0.0113327819854021	-0.0250307414680719	0.0220470335334539	-0.0149658378213644
1061	111.827575683594	-15.4593677520752	-6.04510593414307	0.00256657530553639	-0.0146411629393697	0.00776136433705688	-0.00879702530801296
1062	108.580833435059	-15.4593677520752	-6.04510593414307	0.00873538758605719	-0.0221086721867323	0.0165275707840919	-0.0026282137259841
1063	111.827575683594	-16.4333896636963	-5.6554970741272	0.0158782228827477	0.00159255252219737	-0.00360223650932312	0.00126787810586393
1064	109.879524230957	-15.7840414047241	-5.6554970741272	0.00418994715437293	-0.00749832857400179	-0.0026282137259841	0.0106834331527352
1065	110.528877258301	-15.4593677520752	-5.85030126571655	-0.00425158534198999	-0.00425158534198999	-0.00684897974133492	0.0126314787194133
1066	109.230178833008	-14.8100185394287	-5.59056186676025	0.00646266713738441	-0.0113944197073579	-0.00197886489331722	0.00289124972186983
1067	109.879524230957	-15.4593677520752	-5.78536653518677	-0.00944637414067984	0.000293855206109583	-0.00230353930965066	0.00743668992072344
1068	109.879524230957	-16.4333896636963	-5.59056186676025	0.00581331877037883	0.000618529506027699	0.00743668992072344	-0.00230353930965066
1069	111.17822265625	-16.4333896636963	-5.20095300674438	-0.000680167751852423	0.0142548503354192	-0.0110697457566857	0.00451462110504508
1070	109.230178833008	-15.7840414047241	-5.52562713623047	-0.00782300252467394	0.0165275707840919	-0.0198359526693821	0.0217223595827818
1071	109.230178833008	-16.7580642700195	-5.52562713623047	-0.00977104809135199	0.0136055024340749	-0.0156151866540313	0.0200989879667759
1072	108.580833435059	-15.7840414047241	-5.85030126571655	-0.0113944197073579	0.00873538758605719	-0.0146411629393697	0.0181509424000978
1073	109.230178833008	-17.407413482666	-5.59056186676025	-0.00132951640989631	0.00613799272105098	-0.00457625929266214	0.0113327819854021
1074	111.827575683594	-17.7320880889893	-5.52562713623047	0.00191722682211548	0.0022419011220336	-0.00490093370899558	0.00256657530553639
1075	110.528877258301	-17.7320880889893	-5.46069240570068	0.01100810803473	-0.000680167751852423	-0.000355493422830477	0.0113327819854021
1076	111.17822265625	-17.0827388763428	-5.26588773727417	-0.00522560812532902	-0.00522560812532902	-0.00295288790948689	0.00289124972186983
1077	109.879524230957	-17.0827388763428	-5.33082246780396	-0.0208099745213985	-0.00457625929266214	-0.00587495695799589	-0.00100484199356288
1078	109.879524230957	-15.7840414047241	-5.78536653518677	0.00418994715437293	-3.08191010844894e-05	0.00873538758605719	-0.00327756232582033
1079	109.879524230957	-16.4333896636963	-5.6554970741272	0.00613799272105098	-0.0100957229733467	0.00289124972186983	-0.00912170019000769
1080	109.230178833008	-16.1087169647217	-5.98017120361328	0.0252937767654657	-0.02697878703475	0.0191249661147594	-0.0139918150380254
1081	108.580833435059	-14.8100185394287	-5.72043180465698	0.0116574559360743	-0.0185372550040483	0.0191249661147594	-0.0204853005707264
1082	107.931480407715	-15.4593677520752	-5.26588773727417	0.0100340843200684	0.0022419011220336	0.01100810803473	-0.0113944197073579
1083	109.230178833008	-16.1087169647217	-5.3957576751709	0.00873538758605719	-0.00944637414067984	0.00873538758605719	-0.00652430532500148
1084	108.580833435059	-15.134693145752	-6.17497587203979	0.00743668992072344	0.00516396993771195	-0.00782300252467394	-0.00197886489331722
1085	106.632781982422	-15.134693145752	-6.36978054046631	-0.00132951640989631	0.000943203864153475	-0.00100484199356288	0.00256657530553639
1086	107.282135009766	-15.4593677520752	-6.23991060256958	-0.0266541130840778	-0.00165419070981443	-0.0149658378213644	-0.000680167751852423
1087	106.632781982422	-15.4593677520752	-6.36978054046631	-0.00684897974133492	0.00841071270406246	-0.00944637414067984	-0.00165419070981443
1088	107.282135009766	-16.4333896636963	-5.46069240570068	-0.0247060675173998	0.00451462110504508	-0.00295288790948689	-0.00197886489331722
1089	108.580833435059	-16.1087169647217	-5.33082246780396	-0.0026282137259841	0.0194496400654316	-0.00587495695799589	0.00776136433705688
1090	106.632781982422	-15.7840414047241	-6.17497587203979	-0.0152905117720366	0.0223717093467712	-0.0273034609854221	0.00841071270406246
1091	108.580833435059	-15.134693145752	-6.49965000152588	-0.0117190945893526	0.0162028968334198	-0.0224333461374044	0.0243197549134493
1092	108.580833435059	-15.4593677520752	-6.23991060256958	-0.0143164889886975	0.0100340843200684	-0.0224333461374044	0.000293855206109583
1093	111.17822265625	-16.4333896636963	-5.59056186676025	-0.00165419070981443	0.0100340843200684	-0.0126931173726916	0.00548864435404539
1094	109.879524230957	-15.4593677520752	-5.59056186676025	-0.00132951640989631	0.00451462110504508	-0.00457625929266214	-0.00295288790948689
1095	109.879524230957	-16.4333896636963	-5.46069240570068	-0.0026282137259841	-0.00295288790948689	-0.00847235135734081	-0.00100484199356288
1096	109.879524230957	-15.7840414047241	-5.6554970741272	0.00418994715437293	0.000618529506027699	-0.00457625929266214	-0.00652430532500148
1097	109.230178833008	-16.1087169647217	-6.17497587203979	0.000618529506027699	0.00321592413820326	-0.00782300252467394	-0.00522560812532902
1098	109.879524230957	-16.1087169647217	-5.78536653518677	0.00970941036939621	0.00548864435404539	-0.000680167751852423	-0.0133424662053585
1099	109.879524230957	-16.1087169647217	-5.85030126571655	0.0103587592020631	0.000943203864153475	0.000943203864153475	-0.00814767740666866
1100	110.528877258301	-16.4333896636963	-6.30484533309937	0.0123068047687411	-0.0143164889886975	0.0145795252174139	-0.0172385573387146
1101	107.931480407715	-15.4593677520752	-6.23991060256958	0.00711201597005129	-0.00912170019000769	0.0197743140161037	-0.00749832857400179
1102	109.879524230957	-16.1087169647217	-6.11004114151001	0.011982130818069	-0.00165419070981443	0.0123068047687411	-0.0117190945893526
1103	109.879524230957	-15.7840414047241	-6.56458520889282	0.0145795252174139	0.00354059832170606	0.0022419011220336	-0.00230353930965066
1104	109.879524230957	-15.7840414047241	-6.17497587203979	0.0168522447347641	0.000618529506027699	-3.08191010844894e-05	-0.00490093370899558
1105	108.580833435059	-15.134693145752	-5.9152364730835	0.011982130818069	-0.00749832857400179	0.00321592413820326	0.00711201597005129
1106	109.879524230957	-15.4593677520752	-5.6554970741272	0.000293855206109583	-0.00912170019000769	-0.00717365415766835	-0.00555028254166245
1107	108.580833435059	-15.134693145752	-6.23991060256958	0.00126787810586393	0.00386527273803949	-0.00165419070981443	0.00321592413820326
1108	109.879524230957	-15.4593677520752	-5.98017120361328	0.0188002903014421	0.00938473641872406	-0.00392691092565656	0.00354059832170606
1109	109.879524230957	-16.1087169647217	-6.11004114151001	0.00256657530553639	0.0171769186854362	-0.0100957229733467	0.00678734155371785
1110	110.528877258301	-17.0827388763428	-5.59056186676025	-0.0146411629393697	0.0197743140161037	-0.0292515084147453	0.0337353087961674
1111	108.580833435059	-15.134693145752	-5.9152364730835	-0.00132951640989631	0.00743668992072344	-0.0156151866540313	0.0175015944987535
1112	108.580833435059	-17.0827388763428	-5.46069240570068	-0.00717365415766835	0.00808603875339031	-0.0253554154187441	0.0149041991680861
1113	109.879524230957	-17.0827388763428	-5.59056186676025	0.00646266713738441	0.00776136433705688	0.000943203864153475	-0.00847235135734081
1114	109.230178833008	-16.7580642700195	-5.52562713623047	0.00776136433705688	0.00159255252219737	-0.00230353930965066	0.00289124972186983
1115	108.580833435059	-16.4333896636963	-5.3957576751709	-0.0162645354866982	-0.00587495695799589	0.00354059832170606	0.0152288740500808
1116	108.580833435059	-16.7580642700195	-5.52562713623047	0.00418994715437293	-0.00847235135734081	-0.00197886489331722	0.00711201597005129
1117	109.879524230957	-17.407413482666	-5.6554970741272	0.00289124972186983	-0.00230353930965066	-0.00327756232582033	0.00354059832170606
1118	109.879524230957	-17.0827388763428	-5.59056186676025	0.011982130818069	-0.00100484199356288	-0.00100484199356288	0.00256657530553639
1119	111.17822265625	-16.4333896636963	-5.72043180465698	0.0188002903014421	-0.00847235135734081	0.00841071270406246	-3.08191010844894e-05
1120	109.230178833008	-16.4333896636963	-5.3957576751709	0.0188002903014421	-0.0198359526693821	0.0145795252174139	-0.00912170019000769
1121	109.879524230957	-15.4593677520752	-5.52562713623047	0.00743668992072344	-0.0195112787187099	0.0171769186854362	-0.00100484199356288
1122	109.230178833008	-15.7840414047241	-5.6554970741272	0.01100810803473	-0.00392691092565656	0.0142548503354192	-0.00197886489331722
1123	108.580833435059	-15.4593677520752	-5.9152364730835	0.00938473641872406	0.00354059832170606	0.0113327819854021	0.00159255252219737
1124	107.282135009766	-14.8100185394287	-5.85030126571655	0.00711201597005129	0.00873538758605719	0.00126787810586393	0.00743668992072344
1125	107.931480407715	-16.1087169647217	-5.46069240570068	-0.000680167751852423	-0.00684897974133492	-0.0026282137259841	0.00646266713738441
1126	107.282135009766	-15.134693145752	-5.46069240570068	-0.00360223650932312	-0.00457625929266214	-0.00490093370899558	0.00678734155371785
1127	105.983436584473	-15.7840414047241	-5.33082246780396	-0.0211346503347158	-0.00230353930965066	-0.00879702530801296	0.013930176384747
1128	105.983436584473	-15.134693145752	-5.78536653518677	-0.00295288790948689	0.00873538758605719	0.00678734155371785	0.00159255252219737
1129	106.632781982422	-15.4593677520752	-5.9152364730835	-0.00100484199356288	0.0149041991680861	-0.0130177913233638	0.0197743140161037
1130	108.580833435059	-16.7580642700195	-5.72043180465698	-0.0260047651827335	0.01847561635077	-0.0230826959013939	0.0191249661147594
1131	107.282135009766	-15.4593677520752	-5.59056186676025	-0.0123684434220195	0.0171769186854362	-0.0224333461374044	0.0262678004801273
1132	108.580833435059	-16.4333896636963	-5.52562713623047	-0.0117190945893526	0.0136055024340749	-0.0217839982360601	0.0158782228827477
1133	109.879524230957	-15.7840414047241	-5.59056186676025	-0.00327756232582033	0.0142548503354192	-0.00619963090866804	0.00159255252219737
1134	109.879524230957	-14.8100185394287	-5.59056186676025	0.00354059832170606	0.00938473641872406	0.00159255252219737	-0.00457625929266214
1135	107.931480407715	-15.4593677520752	-5.98017120361328	-0.00100484199356288	0.00581331877037883	0.000293855206109583	0.00451462110504508
1136	110.528877258301	-15.4593677520752	-5.9152364730835	-0.0133424662053585	0.000293855206109583	0.00354059832170606	0.00289124972186983
1137	108.580833435059	-15.134693145752	-5.85030126571655	-3.08191010844894e-05	-0.00197886489331722	0.00191722682211548	-0.00457625929266214
1138	110.528877258301	-16.4333896636963	-5.59056186676025	0.0145795252174139	0.00613799272105098	0.00354059832170606	0.00354059832170606
1139	107.931480407715	-14.8100185394287	-5.85030126571655	0.0168522447347641	-0.00619963090866804	0.00483929552137852	-0.00944637414067984
1140	110.528877258301	-15.7840414047241	-5.52562713623047	0.0123068047687411	-0.0243813935667276	0.0132808275520802	-0.017887907102704
1141	108.580833435059	-15.7840414047241	-6.43471527099609	0.00711201597005129	-0.0139918150380254	0.00743668992072344	-0.0133424662053585
1142	110.528877258301	-16.4333896636963	-6.56458520889282	0.00483929552137852	-0.0315242260694504	0.0136055024340749	-0.0152905117720366
1143	109.230178833008	-15.134693145752	-6.49965000152588	0.00841071270406246	-0.00165419070981443	0.00873538758605719	-0.00425158534198999
1144	107.931480407715	-16.1087169647217	-6.04510593414307	0.00970941036939621	-0.00360223650932312	0.000943203864153475	-0.00684897974133492
1145	110.528877258301	-16.4333896636963	-5.52562713623047	-0.0104203969240189	-0.00457625929266214	-0.000355493422830477	-0.000355493422830477
1146	110.528877258301	-16.7580642700195	-5.13601779937744	0.00354059832170606	0.00159255252219737	0.00289124972186983	0.00678734155371785
1147	109.879524230957	-16.7580642700195	-5.52562713623047	-0.00522560812532902	-3.08191010844894e-05	-0.00165419070981443	-0.00847235135734081
1148	107.931480407715	-15.4593677520752	-5.98017120361328	-0.00912170019000769	0.00711201597005129	-0.00555028254166245	-0.00782300252467394
1149	109.879524230957	-15.134693145752	-5.98017120361328	-0.0026282137259841	0.0210730116814375	-0.0159398596733809	-0.00132951640989631
1150	109.879524230957	-16.4333896636963	-5.6554970741272	-0.0146411629393697	0.0249691028147936	-0.0211346503347158	0.000618529506027699
1151	109.230178833008	-17.0827388763428	-5.98017120361328	-0.00977104809135199	0.00841071270406246	-0.0305502042174339	0.0175015944987535
1152	108.580833435059	-16.4333896636963	-5.98017120361328	-0.00360223650932312	0.0123068047687411	-0.0152905117720366	0.0113327819854021
1153	108.580833435059	-16.1087169647217	-6.04510593414307	-0.00587495695799589	0.00386527273803949	-0.0126931173726916	-0.0100957229733467
1154	107.931480407715	-16.4333896636963	-6.36978054046631	0.00418994715437293	0.000618529506027699	-0.00327756232582033	-0.0113944197073579
1155	109.230178833008	-17.0827388763428	-5.98017120361328	0.00354059832170606	-0.0104203969240189	-0.0120437685400248	-0.00132951640989631
1156	107.931480407715	-16.1087169647217	-5.78536653518677	-0.000680167751852423	-0.00360223650932312	0.00354059832170606	-0.00814767740666866
1157	108.580833435059	-16.4333896636963	-5.78536653518677	0.0136055024340749	-0.00587495695799589	-0.00392691092565656	-0.00944637414067984
1158	109.879524230957	-17.0827388763428	-5.78536653518677	-0.00197886489331722	-0.00100484199356288	0.00159255252219737	-0.0136671401560307
1159	108.580833435059	-15.7840414047241	-5.3957576751709	0.0142548503354192	-0.0191866029053926	0.00873538758605719	-0.0104203969240189
1160	109.230178833008	-15.7840414047241	-5.98017120361328	0.0162028968334198	-0.0195112787187099	0.0123068047687411	-0.0191866029053926
1161	110.528877258301	-16.4333896636963	-5.72043180465698	0.00711201597005129	-0.0208099745213985	0.0155535480007529	-0.0243813935667276
1162	108.580833435059	-15.134693145752	-5.85030126571655	0.0126314787194133	-0.0139918150380254	0.00808603875339031	-0.0136671401560307
1163	108.580833435059	-16.1087169647217	-5.6554970741272	0.0113327819854021	-0.0243813935667276	0.00841071270406246	-0.0123684434220195
1164	111.827575683594	-16.1087169647217	-5.6554970741272	0.00873538758605719	0.00354059832170606	0.0022419011220336	-0.00652430532500148
1165	108.580833435059	-16.1087169647217	-5.33082246780396	0.00451462110504508	-0.00457625929266214	-0.00490093370899558	0.00321592413820326
1166	109.879524230957	-16.4333896636963	-5.52562713623047	0.0022419011220336	-0.00360223650932312	-0.00197886489331722	0.0022419011220336
1167	108.580833435059	-16.1087169647217	-6.23991060256958	-0.000680167751852423	0.00386527273803949	-0.00327756232582033	-0.00522560812532902
1168	109.230178833008	-16.4333896636963	-6.04510593414307	-0.00392691092565656	0.00126787810586393	-0.00587495695799589	-0.00327756232582033
1169	105.334083557129	-15.4593677520752	-5.6554970741272	-0.00944637414067984	0.01847561635077	-0.0143164889886975	0.00776136433705688
1170	106.632781982422	-15.4593677520752	-5.85030126571655	-0.0208099745213985	0.0239950809627771	-0.0350956469774246	0.0207483377307653
1171	107.282135009766	-15.7840414047241	-5.46069240570068	-0.0162645354866982	0.00646266713738441	-0.0175632312893867	0.00386527273803949
1172	107.282135009766	-15.7840414047241	-5.52562713623047	-0.0126931173726916	0.0123068047687411	-0.0201606266200542	0.0152288740500808
1173	106.632781982422	-15.134693145752	-6.49965000152588	-0.0100957229733467	0.000943203864153475	-0.00425158534198999	0.00289124972186983
1174	107.931480407715	-15.4593677520752	-6.17497587203979	-0.00100484199356288	0.00418994715437293	-0.00490093370899558	-0.00749832857400179
1175	108.580833435059	-16.4333896636963	-6.17497587203979	-0.00619963090866804	-0.00360223650932312	-0.0026282137259841	-0.00132951640989631
1176	107.931480407715	-15.134693145752	-5.72043180465698	0.000943203864153475	0.00256657530553639	0.0022419011220336	0.000293855206109583
1177	108.580833435059	-15.4593677520752	-5.72043180465698	-0.00360223650932312	0.00321592413820326	0.000618529506027699	-0.00230353930965066
1178	108.580833435059	-15.7840414047241	-5.52562713623047	0.0275664981454611	0.00191722682211548	0.00483929552137852	-0.00587495695799589
1179	109.879524230957	-15.4593677520752	-5.6554970741272	0.00451462110504508	-0.0113944197073579	0.00711201597005129	-0.0107450718060136
1180	108.580833435059	-15.4593677520752	-6.17497587203979	0.0165275707840919	-0.0240567177534103	0.0207483377307653	-0.017887907102704
1181	111.827575683594	-16.7580642700195	-5.85030126571655	0.00711201597005129	-0.0139918150380254	0.01847561635077	-0.0133424662053585
1182	107.931480407715	-15.134693145752	-6.17497587203979	0.00548864435404539	-0.00944637414067984	0.0181509424000978	-0.00782300252467394
1183	111.17822265625	-16.1087169647217	-5.72043180465698	-0.00132951640989631	-3.08191010844894e-05	-0.00132951640989631	-0.0113944197073579
1184	110.528877258301	-15.7840414047241	-5.85030126571655	0.0116574559360743	0.00126787810586393	0.000293855206109583	-0.00555028254166245
1185	109.230178833008	-15.4593677520752	-5.85030126571655	0.00289124972186983	-0.00100484199356288	-0.00814767740666866	-0.00327756232582033
1186	108.580833435059	-15.134693145752	-6.56458520889282	-0.00555028254166245	-0.00684897974133492	-0.0117190945893526	-0.00847235135734081
1187	109.879524230957	-15.7840414047241	-6.36978054046631	0.00841071270406246	-0.00100484199356288	0.000618529506027699	-0.00490093370899558
1188	110.528877258301	-16.4333896636963	-6.36978054046631	0.00451462110504508	0.00711201597005129	-0.00522560812532902	0.000618529506027699
1189	109.879524230957	-16.7580642700195	-5.9152364730835	-0.00717365415766835	0.0210730116814375	-0.00717365415766835	0.0106834331527352
1190	108.580833435059	-15.7840414047241	-5.72043180465698	-0.0130177913233638	0.0269171483814716	-0.0230826959013939	0.0142548503354192
1191	110.528877258301	-16.4333896636963	-5.20095300674438	-0.0224333461374044	0.0136055024340749	-0.0165892094373703	0.0175015944987535
1192	108.580833435059	-15.7840414047241	-5.85030126571655	-0.00717365415766835	0.01847561635077	-0.0133424662053585	0.00256657530553639
1193	109.230178833008	-15.7840414047241	-5.9152364730835	-0.00749832857400179	0.0103587592020631	-3.08191010844894e-05	0.000293855206109583
1194	110.528877258301	-17.0827388763428	-5.6554970741272	-0.00360223650932312	0.0100340843200684	-0.00587495695799589	0.000293855206109583
1195	109.230178833008	-17.7320880889893	-5.6554970741272	-0.00392691092565656	-0.00100484199356288	-0.00457625929266214	0.00451462110504508
1196	111.17822265625	-17.407413482666	-5.46069240570068	-0.00555028254166245	-0.00717365415766835	-0.00555028254166245	-0.00360223650932312
1197	108.580833435059	-16.4333896636963	-5.59056186676025	0.00711201597005129	-0.00847235135734081	0.00321592413820326	-0.00814767740666866
1198	109.230178833008	-16.7580642700195	-5.72043180465698	-0.00847235135734081	-0.00100484199356288	0.00159255252219737	-0.00749832857400179
1199	109.879524230957	-17.0827388763428	-5.72043180465698	0.0233457311987877	-0.0107450718060136	0.00938473641872406	-0.0104203969240189
1200	111.17822265625	-17.407413482666	-6.17497587203979	0.0106834331527352	-0.021459324285388	0.00970941036939621	-0.0185372550040483
1201	108.580833435059	-15.4593677520752	-6.23991060256958	0.00516396993771195	-0.0201606266200542	0.0272418223321438	-0.0146411629393697
1202	110.528877258301	-17.0827388763428	-5.46069240570068	0.00613799272105098	-0.0136671401560307	0.01847561635077	-0.0130177913233638
1203	110.528877258301	-15.4593677520752	-5.59056186676025	0.0168522447347641	0.000618529506027699	0.01100810803473	-0.0149658378213644
1204	107.931480407715	-15.4593677520752	-5.98017120361328	0.01847561635077	0.0022419011220336	-0.00132951640989631	0.00354059832170606
1205	108.580833435059	-15.4593677520752	-6.43471527099609	0.000618529506027699	0.00418994715437293	-0.00522560812532902	-0.00132951640989631
1206	108.580833435059	-15.4593677520752	-6.30484533309937	-0.00197886489331722	-0.00295288790948689	-0.00522560812532902	-0.000355493422830477
1207	108.580833435059	-15.7840414047241	-5.85030126571655	0.00581331877037883	0.00776136433705688	-0.00165419070981443	0.000943203864153475
1208	106.632781982422	-15.4593677520752	-5.78536653518677	0.000618529506027699	0.0126314787194133	-0.00619963090866804	-0.000355493422830477
1209	108.580833435059	-16.1087169647217	-5.78536653518677	-0.00749832857400179	0.0200989879667759	-0.00522560812532902	-0.000355493422830477
1210	105.983436584473	-16.1087169647217	-5.26588773727417	-0.0240567177534103	0.025618452578783	-0.0208099745213985	0.0226963832974434
1211	107.282135009766	-15.4593677520752	-5.72043180465698	-0.0146411629393697	0.0197743140161037	-0.0230826959013939	0.0162028968334198
1212	106.632781982422	-16.1087169647217	-6.17497587203979	-0.0136671401560307	0.00970941036939621	-0.0136671401560307	0.00873538758605719
1213	109.879524230957	-16.7580642700195	-6.17497587203979	-0.00295288790948689	0.0106834331527352	-0.0156151866540313	0.00646266713738441
1214	108.580833435059	-16.1087169647217	-5.6554970741272	-0.000680167751852423	0.00613799272105098	-0.0026282137259841	0.000293855206109583
1215	110.528877258301	-16.4333896636963	-5.6554970741272	-0.000355493422830477	0.00581331877037883	-0.000680167751852423	0.00354059832170606
1216	109.230178833008	-15.7840414047241	-5.46069240570068	-0.0110697457566857	-0.00360223650932312	-0.00587495695799589	-0.00230353930965066
1217	110.528877258301	-16.7580642700195	-5.26588773727417	0.00613799272105098	0.00743668992072344	0.00418994715437293	-0.00197886489331722
1218	108.580833435059	-15.7840414047241	-5.59056186676025	0.00516396993771195	0.00126787810586393	0.00678734155371785	-0.00977104809135199
1219	109.879524230957	-16.1087169647217	-5.6554970741272	0.0126314787194133	-0.00652430532500148	0.0132808275520802	-0.00944637414067984
1220	111.17822265625	-16.4333896636963	-5.78536653518677	0.0207483377307653	-0.021459324285388	0.0171769186854362	-0.0211346503347158
1221	108.580833435059	-15.4593677520752	-6.23991060256958	0.0103587592020631	-0.0149658378213644	0.0132808275520802	-0.0243813935667276
1222	111.17822265625	-16.1087169647217	-5.72043180465698	0.0136055024340749	-0.0120437685400248	0.0100340843200684	-0.00847235135734081
1223	109.230178833008	-15.134693145752	-5.72043180465698	0.00646266713738441	-0.00100484199356288	0.00418994715437293	-0.00490093370899558
1224	109.879524230957	-16.4333896636963	-5.72043180465698	0.00776136433705688	0.00159255252219737	-0.00165419070981443	-0.00100484199356288
1225	109.879524230957	-15.7840414047241	-5.98017120361328	-0.00749832857400179	0.00548864435404539	-0.0026282137259841	-0.00132951640989631
1226	110.528877258301	-16.7580642700195	-5.78536653518677	-0.0146411629393697	-0.00879702530801296	-0.00879702530801296	0.00418994715437293
1227	110.528877258301	-16.1087169647217	-5.72043180465698	0.00613799272105098	0.00451462110504508	-0.00132951640989631	-0.00490093370899558
1228	111.17822265625	-16.1087169647217	-5.46069240570068	-0.00425158534198999	0.0132808275520802	-0.00132951640989631	0.0022419011220336
1229	108.580833435059	-14.8100185394287	-5.33082246780396	-3.08191010844894e-05	0.0181509424000978	-0.00555028254166245	0.00289124972186983
1230	109.230178833008	-16.4333896636963	-5.00614833831787	-0.00490093370899558	0.0265924744307995	-0.0240567177534103	0.0106834331527352
1231	108.580833435059	-14.8100185394287	-6.04510593414307	-0.0133424662053585	0.0168522447347641	-0.023407369852066	0.0230210572481155
1232	107.931480407715	-15.7840414047241	-5.72043180465698	-0.0120437685400248	0.0136055024340749	-0.0169138833880424	0.011982130818069
1233	109.879524230957	-16.4333896636963	-5.52562713623047	-0.00360223650932312	0.00906006153672934	0.00159255252219737	-0.00360223650932312
1234	110.528877258301	-17.407413482666	-5.46069240570068	-0.00295288790948689	0.00191722682211548	-0.00295288790948689	0.0022419011220336
1235	109.879524230957	-17.0827388763428	-5.3957576751709	0.00418994715437293	-3.08191010844894e-05	-0.00295288790948689	0.00256657530553639
1236	108.580833435059	-17.7320880889893	-5.33082246780396	-0.0149658378213644	-0.0110697457566857	-0.00684897974133492	0.00256657530553639
1237	109.230178833008	-17.0827388763428	-5.85030126571655	0.0197743140161037	-0.00619963090866804	0.00386527273803949	-0.00165419070981443
1238	108.580833435059	-16.7580642700195	-5.9152364730835	0.00191722682211548	-0.0149658378213644	-0.00522560812532902	0.00191722682211548
1239	108.580833435059	-16.7580642700195	-5.85030126571655	0.00841071270406246	-0.00230353930965066	0.00386527273803949	-0.00197886489331722
1240	109.230178833008	-16.1087169647217	-5.59056186676025	0.012956153601408	-0.0305502042174339	0.00841071270406246	-0.0113944197073579
1241	110.528877258301	-17.7320880889893	-5.26588773727417	0.00938473641872406	-0.0208099745213985	0.011982130818069	-0.0126931173726916
1242	109.879524230957	-16.1087169647217	-5.59056186676025	0.00354059832170606	-0.0143164889886975	0.00938473641872406	-0.00490093370899558
1243	109.230178833008	-15.4593677520752	-5.78536653518677	0.00678734155371785	-0.0149658378213644	-0.00230353930965066	-0.00522560812532902
1244	109.879524230957	-16.1087169647217	-5.72043180465698	0.0168522447347641	-0.00587495695799589	-0.00327756232582033	-0.00360223650932312
1245	110.528877258301	-17.0827388763428	-5.78536653518677	-0.00132951640989631	0.00548864435404539	-0.0026282137259841	-0.00165419070981443
1246	109.230178833008	-15.7840414047241	-5.46069240570068	0.000293855206109583	-0.00977104809135199	-0.00392691092565656	-0.000355493422830477
1247	109.230178833008	-16.4333896636963	-5.46069240570068	0.00321592413820326	0.00743668992072344	-0.00295288790948689	0.00191722682211548
1248	107.282135009766	-15.134693145752	-5.59056186676025	-0.00684897974133492	0.00159255252219737	-0.00684897974133492	-0.00132951640989631
1249	106.632781982422	-15.4593677520752	-6.11004114151001	-0.00197886489331722	0.0158782228827477	-0.00782300252467394	0.00289124972186983
1250	107.931480407715	-16.4333896636963	-6.04510593414307	-0.0230826959013939	0.0210730116814375	-0.0253554154187441	0.020423661917448
1251	107.282135009766	-16.4333896636963	-5.6554970741272	-0.017887907102704	0.01100810803473	-0.0256800893694162	0.0210730116814375
1252	107.931480407715	-16.4333896636963	-5.78536653518677	-0.0185372550040483	0.0103587592020631	-0.0139918150380254	0.00776136433705688
1253	106.632781982422	-15.4593677520752	-6.23991060256958	-0.00977104809135199	0.00451462110504508	-0.00912170019000769	0.00548864435404539
1254	107.931480407715	-15.7840414047241	-6.23991060256958	-0.0136671401560307	0.00938473641872406	-0.0117190945893526	0.00321592413820326
1255	107.282135009766	-15.134693145752	-5.20095300674438	0.00451462110504508	-0.0026282137259841	0.000943203864153475	0.0152288740500808
1256	109.879524230957	-15.7840414047241	-6.23991060256958	-0.00814767740666866	-3.08191010844894e-05	-0.0120437685400248	0.00970941036939621
1257	108.580833435059	-14.8100185394287	-5.9152364730835	0.011982130818069	-0.00327756232582033	-0.00490093370899558	0.00678734155371785
1258	109.879524230957	-15.134693145752	-6.36978054046631	-0.00165419070981443	0.00289124972186983	-0.00847235135734081	0.000943203864153475
1259	108.580833435059	-15.134693145752	-6.36978054046631	0.0106834331527352	-0.0110697457566857	0.0194496400654316	0.0022419011220336
1260	108.580833435059	-15.134693145752	-5.78536653518677	0.0162028968334198	-0.017887907102704	0.00906006153672934	-0.00295288790948689
1261	109.230178833008	-16.4333896636963	-5.85030126571655	0.00970941036939621	-0.00814767740666866	0.0152288740500808	-0.00749832857400179
1262	107.931480407715	-16.1087169647217	-5.9152364730835	0.00516396993771195	-0.0143164889886975	0.00646266713738441	-0.00230353930965066
1263	109.230178833008	-16.1087169647217	-5.9152364730835	0.00873538758605719	-0.00944637414067984	0.00289124972186983	0.000618529506027699
1264	109.879524230957	-16.4333896636963	-5.78536653518677	0.0113327819854021	0.0113327819854021	-0.00555028254166245	0.00126787810586393
1265	110.528877258301	-16.1087169647217	-5.78536653518677	0.00906006153672934	-0.00749832857400179	-0.00457625929266214	0.00906006153672934
1266	110.528877258301	-16.7580642700195	-5.59056186676025	0.00581331877037883	-0.00749832857400179	-0.00717365415766835	0.00256657530553639
1267	110.528877258301	-16.4333896636963	-5.52562713623047	0.00841071270406246	0.00321592413820326	0.000618529506027699	0.00483929552137852
1268	109.879524230957	-16.4333896636963	-5.3957576751709	-3.08191010844894e-05	0.00159255252219737	-0.00100484199356288	0.00386527273803949
1269	108.580833435059	-15.7840414047241	-6.17497587203979	0.0022419011220336	0.0246444288641214	-0.00457625929266214	-0.00197886489331722
1270	109.230178833008	-15.4593677520752	-5.78536653518677	-0.0113944197073579	0.0298392176628113	-0.0224333461374044	0.0194496400654316
1271	111.827575683594	-17.0827388763428	-6.11004114151001	-0.0169138833880424	0.0116574559360743	-0.0211346503347158	0.0207483377307653
1272	108.580833435059	-15.4593677520752	-5.72043180465698	-0.00717365415766835	0.0181509424000978	-0.0230826959013939	0.0116574559360743
1273	109.230178833008	-15.7840414047241	-5.52562713623047	-0.00230353930965066	0.0103587592020631	-0.0198359526693821	0.00354059832170606
1274	108.580833435059	-16.7580642700195	-5.20095300674438	-0.00360223650932312	0.00418994715437293	0.00354059832170606	-0.00165419070981443
1275	109.879524230957	-17.7320880889893	-5.52562713623047	0.00873538758605719	-3.08191010844894e-05	-0.0026282137259841	-0.00652430532500148
1276	109.879524230957	-17.407413482666	-6.04510593414307	-0.00652430532500148	-0.0152905117720366	-0.00132951640989631	0.00289124972186983
1277	109.230178833008	-17.407413482666	-5.72043180465698	-0.00555028254166245	-0.0104203969240189	0.00841071270406246	-0.000680167751852423
1278	108.580833435059	-16.7580642700195	-5.6554970741272	0.0103587592020631	-0.00587495695799589	-0.00360223650932312	-0.00490093370899558
1279	107.931480407715	-17.407413482666	-5.46069240570068	0.00418994715437293	-0.00879702530801296	0.0145795252174139	-0.00587495695799589
1280	107.931480407715	-16.7580642700195	-5.3957576751709	0.020423661917448	-0.0315242260694504	0.0152288740500808	-0.0143164889886975
1281	110.528877258301	-16.7580642700195	-5.52562713623047	0.011982130818069	-0.0253554154187441	0.0155535480007529	-0.017887907102704
1282	108.580833435059	-15.7840414047241	-5.85030126571655	0.00873538758605719	-0.0191866029053926	0.0197743140161037	-0.0133424662053585
1283	110.528877258301	-16.7580642700195	-5.6554970741272	0.00970941036939621	0.00451462110504508	0.012956153601408	-0.0126931173726916
1284	111.17822265625	-16.4333896636963	-5.85030126571655	0.00711201597005129	-0.00230353930965066	0.00418994715437293	-0.0026282137259841
1285	109.230178833008	-15.134693145752	-5.85030126571655	-0.00230353930965066	0.00646266713738441	-0.00392691092565656	-0.000680167751852423
1286	109.230178833008	-15.7840414047241	-5.59056186676025	-0.0123684434220195	-0.00132951640989631	-0.00814767740666866	-0.00165419070981443
1287	109.879524230957	-15.4593677520752	-5.3957576751709	-0.00782300252467394	0.00646266713738441	-0.00197886489331722	-0.0113944197073579
1288	108.580833435059	-16.4333896636963	-5.6554970741272	0.0168522447347641	0.00776136433705688	-0.00555028254166245	-0.00619963090866804
1289	107.931480407715	-15.7840414047241	-5.6554970741272	-0.0117190945893526	0.0106834331527352	-0.00717365415766835	-0.000680167751852423
1290	106.632781982422	-15.4593677520752	-5.72043180465698	-0.021459324285388	0.0217223595827818	-0.0263294391334057	0.0213976856321096
1291	107.282135009766	-16.4333896636963	-6.11004114151001	-0.021459324285388	0.00906006153672934	-0.02697878703475	0.00289124972186983
1292	106.632781982422	-16.1087169647217	-6.04510593414307	-0.0165892094373703	0.0162028968334198	-0.0172385573387146	0.0162028968334198
1293	107.282135009766	-16.1087169647217	-5.59056186676025	0.000293855206109583	0.00646266713738441	-0.00392691092565656	0.00386527273803949
1294	108.580833435059	-16.7580642700195	-5.85030126571655	-0.0123684434220195	0.00613799272105098	-0.00360223650932312	-0.000355493422830477
1295	110.528877258301	-16.7580642700195	-5.6554970741272	0.00516396993771195	0.00126787810586393	0.00289124972186983	-0.00490093370899558
1296	109.879524230957	-17.0827388763428	-6.04510593414307	-0.00360223650932312	-0.00230353930965066	0.00191722682211548	0.00126787810586393
1297	109.230178833008	-16.4333896636963	-5.59056186676025	0.00678734155371785	0.00289124972186983	0.00613799272105098	-0.00782300252467394
1298	108.580833435059	-15.7840414047241	-6.30484533309937	0.0022419011220336	0.0022419011220336	0.00581331877037883	-0.00652430532500148
1299	111.17822265625	-16.7580642700195	-5.78536653518677	0.0171769186854362	-0.00652430532500148	0.00646266713738441	-0.00165419070981443
1300	108.580833435059	-16.4333896636963	-5.9152364730835	0.0210730116814375	-0.0224333461374044	0.025618452578783	-0.0172385573387146
1301	110.528877258301	-15.7840414047241	-6.49965000152588	0.00321592413820326	-0.0182125810533762	0.0106834331527352	-0.017887907102704
1302	109.230178833008	-15.7840414047241	-6.23991060256958	0.00970941036939621	-0.00652430532500148	0.0149041991680861	-0.0169138833880424
1303	111.17822265625	-16.7580642700195	-5.85030126571655	0.00841071270406246	0.00386527273803949	0.00126787810586393	-0.0113944197073579
1304	109.879524230957	-15.134693145752	-6.11004114151001	0.0149041991680861	-0.00100484199356288	-0.00392691092565656	-0.00197886489331722
1305	109.230178833008	-15.7840414047241	-5.72043180465698	0.00581331877037883	0.00191722682211548	-0.00847235135734081	0.00516396993771195
1306	108.580833435059	-14.8100185394287	-5.78536653518677	0.00548864435404539	0.000618529506027699	-0.0136671401560307	-0.000355493422830477
1307	109.879524230957	-15.7840414047241	-6.56458520889282	-0.0120437685400248	0.00126787810586393	-0.00619963090866804	0.00646266713738441
1308	109.230178833008	-16.4333896636963	-6.43471527099609	-0.0130177913233638	0.00646266713738441	-0.00295288790948689	-0.00652430532500148
1309	110.528877258301	-16.4333896636963	-6.04510593414307	-0.00457625929266214	0.0165275707840919	-0.0165892094373703	0.00678734155371785
1310	107.931480407715	-15.7840414047241	-6.17497587203979	-0.00652430532500148	0.0223717093467712	-0.0211346503347158	0.0168522447347641
1311	108.580833435059	-15.4593677520752	-5.72043180465698	-0.0123684434220195	0.00938473641872406	-0.0195112787187099	0.0149041991680861
1312	108.580833435059	-15.7840414047241	-5.33082246780396	-0.00619963090866804	0.0194496400654316	-0.0208099745213985	-0.0026282137259841
1313	109.230178833008	-16.7580642700195	-5.59056186676025	-0.00490093370899558	0.00970941036939621	0.000293855206109583	0.025618452578783
1314	111.17822265625	-16.7580642700195	-5.85030126571655	0.0103587592020631	0.00126787810586393	0.00126787810586393	-0.00392691092565656
1315	109.879524230957	-16.4333896636963	-5.78536653518677	-0.000355493422830477	0.000618529506027699	0.00191722682211548	0.0100340843200684
1316	111.827575683594	-17.407413482666	-5.6554970741272	-0.00360223650932312	-0.0117190945893526	-0.00295288790948689	-0.000680167751852423
1317	109.230178833008	-17.407413482666	-5.46069240570068	-0.00360223650932312	-0.000680167751852423	0.00581331877037883	0.0132808275520802
1318	109.879524230957	-17.7320880889893	-5.26588773727417	-0.00165419070981443	-0.00457625929266214	-0.00684897974133492	-0.00230353930965066
1319	109.230178833008	-17.0827388763428	-5.59056186676025	0.0158782228827477	-0.00360223650932312	0.00776136433705688	-0.00749832857400179
1320	110.528877258301	-17.0827388763428	-5.6554970741272	0.0162028968334198	-0.0282774847000837	0.0197743140161037	-0.0107450718060136
1321	109.230178833008	-15.7840414047241	-5.9152364730835	0.0022419011220336	-0.02697878703475	0.0188002903014421	-0.0133424662053585
1322	109.879524230957	-16.7580642700195	-5.52562713623047	0.00516396993771195	-0.0243813935667276	0.0171769186854362	-0.00749832857400179
1323	109.230178833008	-16.1087169647217	-5.72043180465698	0.0155535480007529	0.00418994715437293	0.00256657530553639	-0.00197886489331722
1324	107.931480407715	-15.4593677520752	-5.52562713623047	-0.0100957229733467	-0.00490093370899558	0.00191722682211548	0.00808603875339031
1325	107.931480407715	-15.4593677520752	-5.98017120361328	0.00581331877037883	-3.08191010844894e-05	0.00289124972186983	0.00678734155371785
1326	107.282135009766	-15.4593677520752	-6.49965000152588	-0.00132951640989631	-0.00132951640989631	-0.00977104809135199	0.000293855206109583
1327	107.931480407715	-15.134693145752	-5.85030126571655	-0.00555028254166245	-3.08191010844894e-05	-0.00555028254166245	0.00841071270406246
1328	108.580833435059	-15.4593677520752	-5.9152364730835	-0.00327756232582033	0.00711201597005129	0.00289124972186983	0.00711201597005129
1329	108.580833435059	-16.1087169647217	-6.23991060256958	-0.00295288790948689	0.01847561635077	-0.0104203969240189	0.0123068047687411
1330	107.931480407715	-16.1087169647217	-5.98017120361328	-0.0175632312893867	0.0230210572481155	-0.0315242260694504	0.0226963832974434
1331	106.632781982422	-15.4593677520752	-5.9152364730835	-0.0185372550040483	0.0165275707840919	-0.0305502042174339	0.0252937767654657
1332	107.931480407715	-15.7840414047241	-6.04510593414307	-0.0156151866540313	0.00906006153672934	-0.0191866029053926	0.00646266713738441
1333	108.580833435059	-16.7580642700195	-6.23991060256958	0.000293855206109583	0.00938473641872406	-0.00879702530801296	0.00451462110504508
1334	107.931480407715	-14.8100185394287	-6.30484533309937	-0.00197886489331722	0.00938473641872406	-0.00425158534198999	-0.00619963090866804
1335	107.282135009766	-15.4593677520752	-6.30484533309937	-0.00100484199356288	0.00548864435404539	-0.00132951640989631	0.00678734155371785
1336	108.580833435059	-15.4593677520752	-5.72043180465698	0.0103587592020631	0.00321592413820326	-0.00490093370899558	-0.00295288790948689
1337	109.230178833008	-16.1087169647217	-5.3957576751709	-0.0162645354866982	-0.000680167751852423	0.00386527273803949	0.000293855206109583
1338	111.17822265625	-16.4333896636963	-5.52562713623047	0.0152288740500808	0.000618529506027699	0.00678734155371785	-0.00879702530801296
1339	109.879524230957	-16.1087169647217	-5.85030126571655	0.0126314787194133	-0.00782300252467394	0.00938473641872406	0.00126787810586393
1340	109.879524230957	-16.4333896636963	-5.59056186676025	0.0142548503354192	-0.0165892094373703	0.0194496400654316	-0.0156151866540313
1341	107.931480407715	-15.134693145752	-5.98017120361328	0.00126787810586393	-0.0182125810533762	0.0197743140161037	-0.00847235135734081
1342	111.827575683594	-16.7580642700195	-5.46069240570068	0.00451462110504508	-0.0276281367987394	0.00938473641872406	-0.00457625929266214
1343	107.931480407715	-14.8100185394287	-5.52562713623047	0.0162028968334198	0.00548864435404539	0.00581331877037883	-0.00327756232582033
1344	109.879524230957	-15.4593677520752	-5.72043180465698	0.00321592413820326	-0.00327756232582033	-0.00522560812532902	0.00938473641872406
1345	109.230178833008	-15.7840414047241	-5.85030126571655	0.00581331877037883	0.00256657530553639	-0.00165419070981443	0.01100810803473
1346	109.879524230957	-15.7840414047241	-5.78536653518677	0.000618529506027699	-0.000680167751852423	-0.00295288790948689	0.00256657530553639
1347	108.580833435059	-15.134693145752	-5.98017120361328	0.00841071270406246	0.000943203864153475	0.00126787810586393	0.00873538758605719
1348	107.931480407715	-15.4593677520752	-5.78536653518677	0.00289124972186983	0.011982130818069	-0.00912170019000769	-3.08191010844894e-05
1349	108.580833435059	-15.134693145752	-6.17497587203979	0.0103587592020631	0.0168522447347641	-0.00847235135734081	0.00289124972186983
1350	109.879524230957	-16.4333896636963	-5.13601779937744	-0.0156151866540313	0.0275664981454611	-0.0250307414680719	0.0265924744307995
1351	107.931480407715	-15.4593677520752	-5.72043180465698	-0.0100957229733467	0.0132808275520802	-0.017887907102704	0.0162028968334198
1352	110.528877258301	-16.4333896636963	-6.04510593414307	-0.00879702530801296	0.00776136433705688	-0.0143164889886975	0.0171769186854362
1353	109.879524230957	-15.4593677520752	-6.30484533309937	0.00386527273803949	0.0145795252174139	-0.00555028254166245	0.00191722682211548
1354	108.580833435059	-16.1087169647217	-6.23991060256958	0.0106834331527352	0.00451462110504508	0.000293855206109583	0.00126787810586393
1355	108.580833435059	-15.7840414047241	-5.6554970741272	0.0022419011220336	-0.000355493422830477	-0.00587495695799589	-0.00197886489331722
1356	108.580833435059	-16.7580642700195	-5.6554970741272	-0.00197886489331722	-0.00717365415766835	-0.000355493422830477	-0.00230353930965066
1357	109.230178833008	-16.4333896636963	-5.52562713623047	-0.00977104809135199	-0.0159398596733809	0.00516396993771195	-0.00555028254166245
1358	110.528877258301	-17.407413482666	-5.52562713623047	0.000943203864153475	-0.00814767740666866	0.000293855206109583	-0.00522560812532902
1359	110.528877258301	-16.7580642700195	-5.85030126571655	0.00873538758605719	-0.0136671401560307	0.0116574559360743	-0.0113944197073579
1360	110.528877258301	-17.0827388763428	-6.36978054046631	0.0149041991680861	-0.0266541130840778	0.0213976856321096	-0.0139918150380254
1361	109.879524230957	-16.4333896636963	-5.98017120361328	0.00516396993771195	-0.0240567177534103	0.0152288740500808	-0.0113944197073579
1362	109.879524230957	-16.1087169647217	-5.98017120361328	0.0022419011220336	-0.00814767740666866	0.0136055024340749	-0.0120437685400248
1363	108.580833435059	-15.134693145752	-5.9152364730835	0.0145795252174139	-0.00457625929266214	-0.00100484199356288	-0.00879702530801296
1364	108.580833435059	-15.134693145752	-5.9152364730835	0.0106834331527352	0.00483929552137852	-0.00230353930965066	-0.0026282137259841
1365	109.230178833008	-16.4333896636963	-6.04510593414307	0.0145795252174139	-0.00717365415766835	-0.00360223650932312	0.00483929552137852
1366	109.879524230957	-16.4333896636963	-6.11004114151001	0.00126787810586393	0.00548864435404539	-0.00295288790948689	-0.00879702530801296
1367	107.931480407715	-15.134693145752	-5.6554970741272	-0.00360223650932312	0.00256657530553639	0.00483929552137852	-0.0026282137259841
1368	107.931480407715	-15.4593677520752	-5.6554970741272	-0.00619963090866804	0.0103587592020631	-0.00295288790948689	0.000943203864153475
1369	105.983436584473	-15.134693145752	-5.59056186676025	-0.00425158534198999	0.0145795252174139	-0.0107450718060136	0.00548864435404539
1370	107.931480407715	-16.1087169647217	-5.9152364730835	-0.021459324285388	0.0217223595827818	-0.0204853005707264	0.0220470335334539
1371	105.983436584473	-15.7840414047241	-6.11004114151001	-0.0143164889886975	0.0103587592020631	-0.0256800893694162	0.0132808275520802
1372	108.580833435059	-16.1087169647217	-5.72043180465698	-0.0198359526693821	0.00906006153672934	-0.023407369852066	0.020423661917448
1373	106.632781982422	-14.8100185394287	-6.11004114151001	-0.00684897974133492	0.00159255252219737	-0.00847235135734081	-0.00749832857400179
1374	107.931480407715	-15.4593677520752	-5.78536653518677	-0.00717365415766835	0.0145795252174139	-0.00652430532500148	-0.00457625929266214
1375	107.282135009766	-14.8100185394287	-5.78536653518677	-0.0136671401560307	0.00126787810586393	0.00516396993771195	0.00159255252219737
1376	108.580833435059	-15.134693145752	-5.26588773727417	-0.00457625929266214	-0.00132951640989631	-0.00457625929266214	-0.00165419070981443
1377	108.580833435059	-14.8100185394287	-5.46069240570068	-0.00587495695799589	-0.00457625929266214	0.00581331877037883	-0.00132951640989631
1378	109.879524230957	-16.4333896636963	-5.85030126571655	0.00808603875339031	0.00776136433705688	-0.00165419070981443	-0.00197886489331722
1379	107.931480407715	-15.134693145752	-5.72043180465698	0.0162028968334198	-0.0172385573387146	0.00289124972186983	-0.0208099745213985
1380	109.879524230957	-15.134693145752	-5.59056186676025	0.0191249661147594	-0.0175632312893867	0.0171769186854362	-0.0172385573387146
1381	109.879524230957	-16.7580642700195	-5.59056186676025	0.00386527273803949	-0.0185372550040483	0.0155535480007529	-0.0175632312893867
1382	109.230178833008	-16.4333896636963	-5.6554970741272	0.0103587592020631	-0.0146411629393697	0.0116574559360743	-0.0100957229733467
1383	108.580833435059	-15.4593677520752	-5.85030126571655	0.00841071270406246	0.00678734155371785	0.00711201597005129	-0.0117190945893526
1384	109.230178833008	-16.1087169647217	-5.98017120361328	0.0126314787194133	0.000293855206109583	-0.00912170019000769	0.00289124972186983
1385	111.17822265625	-16.4333896636963	-5.98017120361328	0.0106834331527352	0.000943203864153475	-0.0126931173726916	0.00548864435404539
1386	110.528877258301	-16.4333896636963	-5.85030126571655	0.00321592413820326	0.00581331877037883	-0.0133424662053585	0.00743668992072344
1387	111.17822265625	-16.4333896636963	-5.6554970741272	-0.0100957229733467	0.000293855206109583	-0.00619963090866804	0.00451462110504508
1388	107.931480407715	-14.8100185394287	-6.30484533309937	0.01847561635077	0.0168522447347641	0.00808603875339031	0.00159255252219737
1389	108.580833435059	-15.134693145752	-5.46069240570068	-0.0100957229733467	0.01847561635077	-0.0175632312893867	0.00386527273803949
1390	109.879524230957	-15.7840414047241	-5.9152364730835	-0.0117190945893526	0.0213976856321096	-0.0240567177534103	0.0298392176628113
1391	109.879524230957	-16.4333896636963	-5.72043180465698	-0.0133424662053585	0.0162028968334198	-0.0324982516467571	0.0262678004801273
1392	110.528877258301	-15.7840414047241	-5.72043180465698	-0.0113944197073579	0.00678734155371785	-0.0211346503347158	0.0158782228827477
1393	108.580833435059	-15.4593677520752	-5.6554970741272	-0.00100484199356288	0.00906006153672934	-0.0107450718060136	0.000943203864153475
1394	109.879524230957	-15.7840414047241	-5.85030126571655	-3.08191010844894e-05	0.00289124972186983	-0.0104203969240189	0.0022419011220336
1395	107.282135009766	-16.1087169647217	-5.72043180465698	-0.00522560812532902	0.00483929552137852	-0.0117190945893526	-0.00490093370899558
1396	108.580833435059	-16.4333896636963	-6.11004114151001	0.000293855206109583	-0.00425158534198999	0.00418994715437293	0.00418994715437293
1397	107.931480407715	-16.7580642700195	-5.85030126571655	-0.00100484199356288	-0.00295288790948689	-0.000680167751852423	0.000943203864153475
1398	109.879524230957	-16.1087169647217	-5.85030126571655	0.00386527273803949	-0.00652430532500148	0.00354059832170606	0.00191722682211548
1399	107.931480407715	-16.1087169647217	-5.85030126571655	0.0132808275520802	-0.00684897974133492	0.00289124972186983	-0.00587495695799589
1400	109.230178833008	-16.1087169647217	-6.30484533309937	0.00873538758605719	-0.0211346503347158	0.0304885655641556	-0.0117190945893526
1401	109.230178833008	-17.0827388763428	-5.9152364730835	0.0113327819854021	-0.0240567177534103	0.0191249661147594	-0.0120437685400248
1402	109.230178833008	-15.134693145752	-5.52562713623047	0.00808603875339031	-0.0224333461374044	0.00841071270406246	-0.00165419070981443
1403	108.580833435059	-15.4593677520752	-5.6554970741272	0.0175015944987535	0.00776136433705688	0.0123068047687411	-0.00295288790948689
1404	110.528877258301	-16.4333896636963	-6.11004114151001	0.01100810803473	0.000293855206109583	-0.00295288790948689	-0.00100484199356288
1405	109.879524230957	-16.1087169647217	-5.78536653518677	-0.00879702530801296	0.0126314787194133	-0.00749832857400179	-0.000680167751852423
1406	109.879524230957	-16.4333896636963	-5.52562713623047	0.000943203864153475	-0.00522560812532902	-0.00100484199356288	0.000943203864153475
1407	109.230178833008	-16.1087169647217	-5.52562713623047	-0.0130177913233638	-0.00327756232582033	-0.00165419070981443	-0.00132951640989631
1408	107.931480407715	-16.4333896636963	-5.13601779937744	-0.00684897974133492	0.0103587592020631	0.00321592413820326	-0.00360223650932312
1409	106.632781982422	-14.8100185394287	-5.52562713623047	-0.0162645354866982	0.0181509424000978	-0.0156151866540313	0.000618529506027699
1410	105.983436584473	-15.4593677520752	-5.78536653518677	-0.023407369852066	0.0223717093467712	-0.0221086721867323	0.020423661917448
1411	107.931480407715	-15.7840414047241	-5.6554970741272	-0.0221086721867323	0.0123068047687411	-0.0227580219507217	0.01100810803473
1412	106.632781982422	-15.134693145752	-5.59056186676025	-0.0162645354866982	0.0106834331527352	-0.0152905117720366	0.00841071270406246
1413	105.983436584473	-15.134693145752	-5.78536653518677	-0.00457625929266214	0.0171769186854362	-0.0107450718060136	-0.00360223650932312
1414	107.931480407715	-15.7840414047241	-5.3957576751709	-0.0104203969240189	0.00938473641872406	-0.00165419070981443	-0.00197886489331722
1415	108.580833435059	-15.7840414047241	-5.33082246780396	-0.00425158534198999	0.00354059832170606	-0.00425158534198999	-0.00457625929266214
1416	108.580833435059	-15.7840414047241	-5.6554970741272	0.00159255252219737	0.00289124972186983	0.00191722682211548	-0.00425158534198999
1417	109.230178833008	-15.134693145752	-5.9152364730835	-0.00295288790948689	-0.00360223650932312	-0.00360223650932312	-0.00619963090866804
1418	107.282135009766	-14.8100185394287	-6.30484533309937	0.00776136433705688	0.00321592413820326	-3.08191010844894e-05	-0.0110697457566857
1419	109.230178833008	-15.4593677520752	-6.36978054046631	0.0136055024340749	-0.00197886489331722	0.00970941036939621	-0.0110697457566857
1420	107.931480407715	-15.134693145752	-6.30484533309937	0.0103587592020631	-0.0260047651827335	0.0158782228827477	-0.0266541130840778
1421	110.528877258301	-16.1087169647217	-5.9152364730835	0.00743668992072344	-0.017887907102704	0.00776136433705688	-0.0217839982360601
1422	107.931480407715	-15.134693145752	-6.56458520889282	0.00451462110504508	-0.0123684434220195	0.00970941036939621	-0.0253554154187441
1423	109.879524230957	-16.7580642700195	-6.36978054046631	0.0145795252174139	-0.0107450718060136	0.000293855206109583	-0.00717365415766835
1424	110.528877258301	-15.7840414047241	-5.98017120361328	0.0188002903014421	-0.00132951640989631	-0.00392691092565656	-0.0152905117720366
1425	109.879524230957	-15.4593677520752	-5.85030126571655	0.00483929552137852	-0.00814767740666866	-0.000680167751852423	-0.00197886489331722
1426	110.528877258301	-15.134693145752	-5.9152364730835	0.00548864435404539	-0.00197886489331722	-0.00392691092565656	-0.00717365415766835
1427	110.528877258301	-16.1087169647217	-5.3957576751709	0.00451462110504508	0.00711201597005129	-0.00132951640989631	-0.00749832857400179
1428	109.879524230957	-16.4333896636963	-5.3957576751709	0.00678734155371785	0.00418994715437293	-0.00165419070981443	-0.0026282137259841
1429	109.879524230957	-15.4593677520752	-5.59056186676025	0.0142548503354192	0.0162028968334198	-0.00814767740666866	-0.00425158534198999
1430	109.230178833008	-15.7840414047241	-5.85030126571655	-0.0117190945893526	0.0210730116814375	-0.0263294391334057	0.020423661917448
1431	110.528877258301	-16.4333896636963	-6.11004114151001	-0.0104203969240189	0.0210730116814375	-0.0172385573387146	0.013930176384747
1432	109.230178833008	-15.4593677520752	-6.30484533309937	-0.00717365415766835	0.0136055024340749	-0.0204853005707264	-0.00587495695799589
1433	107.931480407715	-15.134693145752	-6.17497587203979	-0.00327756232582033	0.00386527273803949	-0.0026282137259841	0.00711201597005129
1434	109.879524230957	-16.7580642700195	-5.78536653518677	0.00613799272105098	0.00159255252219737	-0.00684897974133492	-0.0120437685400248
1435	110.528877258301	-16.7580642700195	-6.11004114151001	-0.00392691092565656	-0.0026282137259841	-0.00457625929266214	-0.00100484199356288
1436	109.879524230957	-17.7320880889893	-6.23991060256958	0.000618529506027699	-0.00814767740666866	-0.000355493422830477	-0.00100484199356288
1437	108.580833435059	-15.7840414047241	-5.98017120361328	0.00970941036939621	-0.00327756232582033	0.00516396993771195	-0.00522560812532902
1438	108.580833435059	-16.4333896636963	-5.72043180465698	-0.00457625929266214	-0.00619963090866804	-0.00327756232582033	-0.00555028254166245
1439	109.230178833008	-16.4333896636963	-5.52562713623047	0.0295145437121391	-0.00619963090866804	0.012956153601408	-0.0113944197073579
1440	108.580833435059	-16.1087169647217	-5.46069240570068	0.00581331877037883	-0.0318489037454128	0.0191249661147594	-0.0159398596733809
1441	110.528877258301	-16.7580642700195	-5.6554970741272	0.00906006153672934	-0.0243813935667276	0.0207483377307653	-0.0204853005707264
1442	107.282135009766	-15.4593677520752	-5.78536653518677	0.00483929552137852	-0.00912170019000769	0.00418994715437293	-0.00977104809135199
1443	109.879524230957	-16.4333896636963	-5.72043180465698	0.0106834331527352	0.00873538758605719	0.00613799272105098	-0.00132951640989631
1444	109.879524230957	-15.134693145752	-5.78536653518677	0.0168522447347641	0.00711201597005129	0.0022419011220336	0.00516396993771195
1445	109.230178833008	-15.7840414047241	-5.9152364730835	-3.08191010844894e-05	-0.000680167751852423	-0.0165892094373703	0.00581331877037883
1446	107.931480407715	-15.134693145752	-5.72043180465698	0.00451462110504508	-0.00165419070981443	-0.00717365415766835	0.00581331877037883
1447	108.580833435059	-15.134693145752	-5.46069240570068	0.00646266713738441	0.00126787810586393	-0.00944637414067984	-0.00392691092565656
1448	108.580833435059	-15.134693145752	-5.52562713623047	0.00776136433705688	0.00646266713738441	-3.08191010844894e-05	-0.00165419070981443
1449	107.931480407715	-15.7840414047241	-5.3957576751709	-0.0120437685400248	0.0194496400654316	-0.0139918150380254	0.00451462110504508
1450	105.334083557129	-14.1606702804565	-5.85030126571655	-0.00717365415766835	0.0243197549134493	-0.0221086721867323	0.0308132413774729
1451	107.931480407715	-15.7840414047241	-5.59056186676025	-0.0224333461374044	0.0142548503354192	-0.0250307414680719	0.013930176384747
1452	105.983436584473	-14.4853448867798	-5.78536653518677	-0.00879702530801296	0.00711201597005129	-0.0237320438027382	0.0152288740500808
1453	106.632781982422	-15.4593677520752	-5.26588773727417	-0.00977104809135199	0.01100810803473	-0.00457625929266214	0.00873538758605719
1454	108.580833435059	-15.4593677520752	-5.59056186676025	-0.00197886489331722	0.00548864435404539	-0.000355493422830477	-0.00619963090866804
1455	109.879524230957	-16.1087169647217	-5.6554970741272	-0.0026282137259841	0.00354059832170606	-0.0156151866540313	0.00289124972186983
1456	109.230178833008	-16.4333896636963	-5.59056186676025	0.00873538758605719	0.00354059832170606	0.00743668992072344	-0.00555028254166245
1457	107.931480407715	-15.4593677520752	-5.72043180465698	-0.00619963090866804	0.00256657530553639	-0.00165419070981443	-0.00230353930965066
1458	107.931480407715	-14.4853448867798	-6.23991060256958	-0.00295288790948689	0.00191722682211548	0.0022419011220336	-0.0026282137259841
1459	109.879524230957	-16.1087169647217	-5.85030126571655	0.0200989879667759	-0.0139918150380254	0.0113327819854021	-0.00944637414067984
1460	110.528877258301	-16.1087169647217	-5.3957576751709	0.0132808275520802	-0.0208099745213985	0.00743668992072344	-0.0250307414680719
1461	107.931480407715	-14.4853448867798	-6.56458520889282	0.0239950809627771	-0.0104203969240189	0.0165275707840919	-0.0172385573387146
1462	110.528877258301	-15.7840414047241	-5.85030126571655	0.0123068047687411	-0.00392691092565656	0.00776136433705688	-0.0123684434220195
1463	111.17822265625	-15.134693145752	-5.9152364730835	0.0200989879667759	-0.00295288790948689	0.00386527273803949	-0.00717365415766835
1464	109.230178833008	-14.8100185394287	-6.49965000152588	0.01100810803473	0.01100810803473	-0.00457625929266214	-0.00295288790948689
1465	107.931480407715	-14.4853448867798	-5.98017120361328	0.01100810803473	0.00516396993771195	-0.00652430532500148	-0.000355493422830477
1466	108.580833435059	-14.8100185394287	-5.59056186676025	0.0145795252174139	-0.00425158534198999	-0.0159398596733809	0.00808603875339031
1467	107.282135009766	-14.1606702804565	-5.9152364730835	0.00548864435404539	0.000618529506027699	-0.00100484199356288	-0.00425158534198999
1468	107.931480407715	-14.8100185394287	-6.49965000152588	0.00386527273803949	0.0132808275520802	-0.00717365415766835	0.00418994715437293
1469	109.230178833008	-16.1087169647217	-6.23991060256958	0.000943203864153475	0.0142548503354192	-0.0169138833880424	-0.00230353930965066
1470	108.580833435059	-15.134693145752	-5.85030126571655	-0.0100957229733467	0.0207483377307653	-0.0243813935667276	0.0265924744307995
1471	109.879524230957	-16.1087169647217	-5.72043180465698	-0.00814767740666866	0.00808603875339031	-0.0175632312893867	-0.00295288790948689
1472	107.931480407715	-15.134693145752	-5.85030126571655	-0.00619963090866804	0.0126314787194133	-0.0230826959013939	0.00906006153672934
1473	108.580833435059	-15.7840414047241	-5.78536653518677	0.0116574559360743	0.0123068047687411	-0.00555028254166245	-0.00165419070981443
1474	110.528877258301	-16.4333896636963	-5.6554970741272	0.00873538758605719	0.00581331877037883	0.00289124972186983	-0.00132951640989631
1475	110.528877258301	-16.7580642700195	-5.6554970741272	-0.00847235135734081	-0.00425158534198999	0.00126787810586393	-0.00100484199356288
1476	109.879524230957	-17.0827388763428	-5.59056186676025	-0.0198359526693821	0.0022419011220336	0.00289124972186983	0.00418994715437293
1477	109.230178833008	-16.4333896636963	-5.72043180465698	-0.00392691092565656	-0.00165419070981443	-0.00197886489331722	-0.00652430532500148
1478	107.931480407715	-16.1087169647217	-5.52562713623047	0.00289124972186983	-3.08191010844894e-05	0.00191722682211548	-0.00490093370899558
1479	110.528877258301	-17.407413482666	-5.33082246780396	0.0188002903014421	-0.0286021586507559	0.0126314787194133	-0.00522560812532902
1480	109.879524230957	-17.0827388763428	-5.59056186676025	0.0106834331527352	-0.0250307414680719	0.0239950809627771	-0.0224333461374044
1481	108.580833435059	-16.4333896636963	-5.98017120361328	0.0123068047687411	-0.0156151866540313	0.0249691028147936	-0.00587495695799589
1482	109.230178833008	-16.7580642700195	-5.59056186676025	0.00126787810586393	-0.00295288790948689	0.0123068047687411	-0.00490093370899558
1483	107.931480407715	-15.7840414047241	-5.6554970741272	0.0142548503354192	-0.0237320438027382	0.0142548503354192	-0.00132951640989631
1484	107.931480407715	-14.1606702804565	-5.78536653518677	0.00808603875339031	0.00483929552137852	0.00938473641872406	-0.000355493422830477
1485	109.879524230957	-16.1087169647217	-5.07108306884766	0.00126787810586393	0.000293855206109583	-0.00619963090866804	0.00159255252219737
1486	109.230178833008	-16.1087169647217	-5.46069240570068	-0.0126931173726916	0.00256657530553639	-0.00230353930965066	0.00354059832170606
1487	109.230178833008	-16.1087169647217	-6.23991060256958	-0.00295288790948689	-0.000680167751852423	-3.08191010844894e-05	-0.00327756232582033
1488	107.282135009766	-14.8100185394287	-6.36978054046631	-0.00295288790948689	0.00711201597005129	0.00808603875339031	-0.00522560812532902
1489	105.983436584473	-14.8100185394287	-5.78536653518677	-0.00490093370899558	0.0181509424000978	-0.0146411629393697	0.00970941036939621
1490	106.632781982422	-15.7840414047241	-5.6554970741272	-0.0130177913233638	0.0272418223321438	-0.0188619289547205	0.0171769186854362
1491	105.334083557129	-14.8100185394287	-6.17497587203979	-0.0182125810533762	0.00743668992072344	-0.0227580219507217	0.0243197549134493
1492	106.632781982422	-14.8100185394287	-5.85030126571655	-0.0126931173726916	0.0145795252174139	-0.0208099745213985	0.0113327819854021
1493	107.282135009766	-15.7840414047241	-5.72043180465698	-0.00847235135734081	0.00776136433705688	-0.00522560812532902	0.00873538758605719
1494	109.230178833008	-16.1087169647217	-5.6554970741272	-0.00749832857400179	0.00873538758605719	-0.00230353930965066	-0.00360223650932312
1495	107.931480407715	-15.4593677520752	-5.72043180465698	-0.0143164889886975	-0.00100484199356288	-0.0126931173726916	0.00256657530553639
1496	109.879524230957	-16.1087169647217	-5.6554970741272	-0.0113944197073579	0.00451462110504508	-0.00132951640989631	-0.000355493422830477
1497	109.230178833008	-15.4593677520752	-5.52562713623047	-0.00782300252467394	0.00256657530553639	0.00126787810586393	-0.00619963090866804
1498	108.580833435059	-15.134693145752	-5.6554970741272	0.00970941036939621	0.00418994715437293	0.0100340843200684	-0.00360223650932312
1499	107.931480407715	-13.8359956741333	-5.72043180465698	0.013930176384747	0.000293855206109583	0.012956153601408	-0.00944637414067984
1500	109.879524230957	-15.134693145752	-6.43471527099609	0.011982130818069	-0.0211346503347158	0.0168522447347641	-0.0165892094373703
1501	107.931480407715	-15.4593677520752	-5.72043180465698	0.00613799272105098	-0.017887907102704	0.0213976856321096	-0.0139918150380254
1502	109.879524230957	-15.7840414047241	-5.9152364730835	0.00354059832170606	-0.0217839982360601	0.020423661917448	-0.00912170019000769
1503	108.580833435059	-14.8100185394287	-6.43471527099609	0.00191722682211548	0.000293855206109583	-3.08191010844894e-05	-0.0113944197073579
1504	109.230178833008	-15.7840414047241	-5.52562713623047	0.0132808275520802	0.00354059832170606	-0.00684897974133492	0.000943203864153475
1505	110.528877258301	-16.1087169647217	-5.6554970741272	-3.08191010844894e-05	-0.000680167751852423	-0.00490093370899558	-0.00230353930965066
1506	109.230178833008	-15.7840414047241	-5.85030126571655	-0.00165419070981443	-0.00230353930965066	-0.00327756232582033	0.00289124972186983
1507	111.17822265625	-15.7840414047241	-6.36978054046631	-0.00684897974133492	0.00808603875339031	0.000293855206109583	-0.00847235135734081
1508	109.230178833008	-15.4593677520752	-5.85030126571655	0.0220470335334539	0.00776136433705688	-0.00425158534198999	0.00321592413820326
1509	107.931480407715	-15.134693145752	-6.43471527099609	0.00354059832170606	0.0142548503354192	-0.00912170019000769	-0.000355493422830477
1510	110.528877258301	-16.1087169647217	-5.59056186676025	-0.0146411629393697	0.0246444288641214	-0.0198359526693821	0.00711201597005129
1511	109.230178833008	-15.134693145752	-5.59056186676025	-0.00977104809135199	0.0158782228827477	-0.0256800893694162	0.0165275707840919
1512	109.230178833008	-15.7840414047241	-5.52562713623047	-0.00619963090866804	0.0100340843200684	-0.0165892094373703	0.00581331877037883
1513	109.230178833008	-16.4333896636963	-5.72043180465698	-0.00425158534198999	0.00841071270406246	-0.00977104809135199	0.000293855206109583
1514	108.580833435059	-14.8100185394287	-5.85030126571655	0.00483929552137852	-0.00132951640989631	0.000943203864153475	-0.00977104809135199
1515	108.580833435059	-14.8100185394287	-5.52562713623047	-0.00132951640989631	0.00418994715437293	-0.00782300252467394	-3.08191010844894e-05
1516	109.879524230957	-14.4853448867798	-5.52562713623047	-0.00717365415766835	-0.00132951640989631	0.0123068047687411	-0.00652430532500148
1517	109.879524230957	-16.1087169647217	-5.20095300674438	0.00483929552137852	0.00354059832170606	-0.00717365415766835	0.00516396993771195
1518	109.879524230957	-16.4333896636963	-5.3957576751709	0.00808603875339031	-0.00555028254166245	-0.00230353930965066	-0.00814767740666866
1519	108.580833435059	-16.1087169647217	-5.85030126571655	0.0191249661147594	-0.021459324285388	0.00451462110504508	-0.00814767740666866
1520	108.580833435059	-15.7840414047241	-5.78536653518677	0.011982130818069	-0.0276281367987394	0.0210730116814375	-0.0169138833880424
1521	109.879524230957	-16.7580642700195	-5.6554970741272	0.00191722682211548	-0.0152905117720366	0.0265924744307995	-0.0172385573387146
1522	107.931480407715	-16.1087169647217	-6.17497587203979	0.000943203864153475	-0.0224333461374044	0.0106834331527352	-0.0120437685400248
1523	109.230178833008	-17.0827388763428	-5.33082246780396	0.00354059832170606	-0.0136671401560307	0.00906006153672934	-0.00619963090866804
1524	110.528877258301	-16.7580642700195	-5.33082246780396	0.0194496400654316	-0.00165419070981443	0.00516396993771195	0.00191722682211548
1525	109.879524230957	-15.134693145752	-6.43471527099609	0.0321119390428066	-0.00814767740666866	-0.00522560812532902	0.00938473641872406
1526	108.580833435059	-14.8100185394287	-6.30484533309937	-0.00230353930965066	-0.00360223650932312	-0.00360223650932312	0.00776136433705688
1527	109.230178833008	-14.1606702804565	-5.72043180465698	0.00776136433705688	-0.0026282137259841	0.00191722682211548	0.00191722682211548
1528	109.879524230957	-16.1087169647217	-5.46069240570068	-0.00522560812532902	0.00483929552137852	-0.00425158534198999	0.00938473641872406
1529	109.230178833008	-14.8100185394287	-5.3957576751709	-0.00392691092565656	0.0175015944987535	-0.0113944197073579	0.00548864435404539
1530	109.230178833008	-15.4593677520752	-5.3957576751709	-0.00749832857400179	0.020423661917448	-0.0273034609854221	0.0275664981454611
1531	109.230178833008	-15.4593677520752	-5.52562713623047	-0.0159398596733809	0.011982130818069	-0.0221086721867323	0.0194496400654316
1532	109.230178833008	-15.7840414047241	-5.78536653518677	-0.0107450718060136	0.0113327819854021	-0.0237320438027382	0.00970941036939621
1533	105.334083557129	-14.4853448867798	-6.43471527099609	-0.00652430532500148	0.00970941036939621	-0.00684897974133492	0.0022419011220336
1534	105.334083557129	-14.8100185394287	-6.23991060256958	-0.0120437685400248	0.00873538758605719	0.00483929552137852	0.00743668992072344
1535	106.632781982422	-14.4853448867798	-5.72043180465698	-0.00782300252467394	0.00289124972186983	-0.00587495695799589	0.00516396993771195
1536	105.983436584473	-14.4853448867798	-5.59056186676025	-0.0185372550040483	0.00256657530553639	0.00516396993771195	0.012956153601408
1537	107.282135009766	-15.4593677520752	-5.6554970741272	-0.00814767740666866	0.00126787810586393	-0.00392691092565656	0.00646266713738441
1538	108.580833435059	-15.7840414047241	-6.43471527099609	-0.00230353930965066	0.00613799272105098	-0.00457625929266214	0.00386527273803949
1539	109.879524230957	-15.7840414047241	-6.11004114151001	0.0168522447347641	-0.00392691092565656	0.0113327819854021	-3.08191010844894e-05
1540	107.931480407715	-15.4593677520752	-6.17497587203979	0.0149041991680861	-0.0175632312893867	0.0200989879667759	-0.00912170019000769
1541	109.879524230957	-15.134693145752	-6.30484533309937	0.00191722682211548	-0.0188619289547205	0.0132808275520802	-0.00814767740666866
1542	107.282135009766	-14.8100185394287	-5.52562713623047	0.011982130818069	-0.00977104809135199	0.01847561635077	-0.00295288790948689
1543	110.528877258301	-16.1087169647217	-5.26588773727417	0.00321592413820326	-0.0123684434220195	0.00743668992072344	-0.00457625929266214
1544	107.931480407715	-14.1606702804565	-6.04510593414307	0.012956153601408	-0.00327756232582033	-0.00587495695799589	0.00256657530553639
1545	107.282135009766	-15.134693145752	-6.04510593414307	0.0233457311987877	-0.00100484199356288	-0.00977104809135199	0.00289124972186983
1546	108.580833435059	-14.4853448867798	-6.69445466995239	-0.0201606266200542	-0.000355493422830477	-0.0026282137259841	0.00289124972186983
1547	108.580833435059	-14.8100185394287	-6.49965000152588	-0.00360223650932312	-0.00230353930965066	-0.0110697457566857	0.00613799272105098
1548	107.931480407715	-14.8100185394287	-5.98017120361328	-0.00717365415766835	0.0100340843200684	-0.00360223650932312	0.00418994715437293
1549	108.580833435059	-16.4333896636963	-5.52562713623047	-0.00100484199356288	0.0230210572481155	-0.00619963090866804	0.0113327819854021
1550	107.931480407715	-15.4593677520752	-5.78536653518677	-0.00847235135734081	0.0181509424000978	-0.0208099745213985	0.0175015944987535
1551	109.879524230957	-16.1087169647217	-5.78536653518677	-0.00814767740666866	0.01847561635077	-0.0230826959013939	0.0243197549134493
1552	108.580833435059	-15.134693145752	-5.9152364730835	-0.00425158534198999	0.012956153601408	-0.00749832857400179	0.00386527273803949
1553	107.282135009766	-14.4853448867798	-5.85030126571655	-0.00684897974133492	0.00938473641872406	-0.0143164889886975	0.0103587592020631
1554	109.230178833008	-15.134693145752	-5.59056186676025	-0.00295288790948689	0.00938473641872406	-0.00749832857400179	0.00256657530553639
1555	107.931480407715	-15.4593677520752	-5.3957576751709	-0.00847235135734081	-0.00749832857400179	0.00581331877037883	0.00126787810586393
1556	108.580833435059	-15.7840414047241	-5.59056186676025	-0.00587495695799589	-0.0110697457566857	-0.00457625929266214	-0.00165419070981443
1557	107.282135009766	-15.4593677520752	-5.85030126571655	-0.00295288790948689	-0.00327756232582033	-0.00360223650932312	0.000943203864153475
1558	110.528877258301	-16.4333896636963	-6.11004114151001	0.00321592413820326	-0.00327756232582033	0.00321592413820326	-0.000355493422830477
1559	109.230178833008	-16.7580642700195	-5.72043180465698	0.0113327819854021	-0.0165892094373703	0.00678734155371785	-0.00165419070981443
1560	109.230178833008	-17.0827388763428	-5.52562713623047	0.0194496400654316	-0.0253554154187441	0.0116574559360743	-0.00847235135734081
1561	108.580833435059	-15.4593677520752	-6.17497587203979	0.00938473641872406	-0.0299008563160896	0.01847561635077	-0.0201606266200542
1562	109.879524230957	-17.0827388763428	-5.85030126571655	0.00386527273803949	-0.0165892094373703	0.00906006153672934	-0.00944637414067984
1563	109.230178833008	-15.134693145752	-6.17497587203979	0.0106834331527352	-0.00944637414067984	0.00126787810586393	-0.00847235135734081
1564	107.931480407715	-14.8100185394287	-6.43471527099609	0.00776136433705688	-0.0026282137259841	0.00354059832170606	0.00841071270406246
1565	107.282135009766	-15.134693145752	-6.30484533309937	0.012956153601408	0.00256657530553639	-0.00132951640989631	-3.08191010844894e-05
1566	107.282135009766	-15.4593677520752	-5.59056186676025	0.00516396993771195	-0.0026282137259841	-0.0110697457566857	0.00808603875339031
1567	107.931480407715	-14.8100185394287	-5.85030126571655	0.00776136433705688	0.0022419011220336	-0.00165419070981443	-0.00360223650932312
1568	107.282135009766	-14.8100185394287	-6.17497587203979	0.00743668992072344	0.00808603875339031	-0.00230353930965066	0.0178262684494257
1569	109.879524230957	-15.134693145752	-5.9152364730835	-0.00360223650932312	0.0168522447347641	-0.00522560812532902	0.00808603875339031
1570	107.282135009766	-15.134693145752	-6.17497587203979	-0.0139918150380254	0.020423661917448	-0.0331475995481014	0.0233457311987877
1571	106.632781982422	-14.8100185394287	-6.49965000152588	-0.0201606266200542	0.00548864435404539	-0.0331475995481014	0.0249691028147936
1572	105.334083557129	-14.1606702804565	-6.30484533309937	-0.00912170019000769	0.0188002903014421	-0.017887907102704	0.0178262684494257
1573	107.931480407715	-16.4333896636963	-6.11004114151001	-0.0026282137259841	0.0171769186854362	-0.00977104809135199	0.0213976856321096
1574	106.632781982422	-15.134693145752	-6.04510593414307	-3.08191010844894e-05	0.00938473641872406	-0.00555028254166245	0.00841071270406246
1575	107.931480407715	-15.7840414047241	-5.78536653518677	-0.00587495695799589	0.00159255252219737	-0.00425158534198999	0.00906006153672934
1576	109.230178833008	-15.134693145752	-6.04510593414307	-0.0143164889886975	0.00386527273803949	-0.00425158534198999	0.0158782228827477
1577	108.580833435059	-16.1087169647217	-6.23991060256958	-0.00360223650932312	0.00711201597005129	-0.00879702530801296	-0.00392691092565656
1578	107.931480407715	-14.1606702804565	-5.9152364730835	0.00548864435404539	0.0113327819854021	0.00289124972186983	-3.08191010844894e-05
1579	109.230178833008	-15.7840414047241	-5.72043180465698	0.01847561635077	-0.00100484199356288	0.00321592413820326	-0.00165419070981443
1580	109.879524230957	-15.4593677520752	-5.59056186676025	0.0207483377307653	-0.0191866029053926	0.0116574559360743	-0.0113944197073579
1581	107.931480407715	-15.134693145752	-5.52562713623047	0.00418994715437293	-0.023407369852066	0.0116574559360743	-0.0146411629393697
1582	109.879524230957	-15.7840414047241	-5.33082246780396	0.0103587592020631	0.0126314787194133	0.00841071270406246	-0.00652430532500148
1583	106.632781982422	-14.8100185394287	-6.43471527099609	0.00711201597005129	-0.00197886489331722	0.00256657530553639	-0.00457625929266214
1584	108.580833435059	-14.1606702804565	-6.30484533309937	0.0132808275520802	0.00711201597005129	0.00191722682211548	0.00841071270406246
1585	109.879524230957	-15.7840414047241	-6.36978054046631	0.012956153601408	0.000293855206109583	-0.0107450718060136	0.00516396993771195
1586	110.528877258301	-15.4593677520752	-6.30484533309937	-0.00165419070981443	-0.00522560812532902	-0.0136671401560307	0.00743668992072344
1587	109.230178833008	-15.4593677520752	-6.30484533309937	-0.00327756232582033	0.00808603875339031	-0.000355493422830477	0.00126787810586393
1588	107.931480407715	-14.8100185394287	-5.72043180465698	0.00548864435404539	0.00938473641872406	-0.0110697457566857	0.00159255252219737
1589	107.931480407715	-14.4853448867798	-5.98017120361328	0.00418994715437293	0.0181509424000978	-0.00912170019000769	0.000943203864153475
1590	110.528877258301	-16.1087169647217	-5.78536653518677	-0.0136671401560307	0.0308132413774729	-0.0240567177534103	0.020423661917448
1591	107.931480407715	-14.1606702804565	-5.9152364730835	-0.0139918150380254	0.0175015944987535	-0.0230826959013939	0.0162028968334198
1592	108.580833435059	-16.1087169647217	-5.59056186676025	-0.0136671401560307	0.0149041991680861	-0.0162645354866982	-0.000355493422830477
1593	108.580833435059	-15.7840414047241	-5.52562713623047	0.00451462110504508	0.00906006153672934	-0.0133424662053585	-0.00425158534198999
1594	109.879524230957	-15.7840414047241	-5.46069240570068	0.00191722682211548	0.00906006153672934	-0.00522560812532902	0.00386527273803949
1595	108.580833435059	-14.8100185394287	-5.72043180465698	0.00418994715437293	0.00516396993771195	0.00386527273803949	-3.08191010844894e-05
1596	109.879524230957	-15.7840414047241	-5.72043180465698	-0.00684897974133492	0.00289124972186983	-0.00230353930965066	0.00256657530553639
1597	109.879524230957	-17.0827388763428	-5.59056186676025	0.00321592413820326	-0.00555028254166245	0.00678734155371785	-0.00425158534198999
1598	107.282135009766	-16.4333896636963	-5.52562713623047	0.0155535480007529	0.00483929552137852	-0.0110697457566857	-0.0100957229733467
1599	107.282135009766	-15.7840414047241	-5.72043180465698	0.00938473641872406	-0.00587495695799589	0.0116574559360743	-0.0136671401560307
1600	109.230178833008	-16.1087169647217	-5.52562713623047	0.0233457311987877	-0.0256800893694162	0.0226963832974434	-0.0123684434220195
1601	109.230178833008	-16.7580642700195	-5.13601779937744	0.00841071270406246	-0.0240567177534103	0.0126314787194133	-0.0139918150380254
1602	109.230178833008	-16.1087169647217	-5.9152364730835	0.0136055024340749	-0.0175632312893867	0.01847561635077	-0.0139918150380254
1603	109.230178833008	-15.4593677520752	-5.85030126571655	0.0132808275520802	-0.00652430532500148	0.00938473641872406	0.000293855206109583
1604	109.879524230957	-16.1087169647217	-5.59056186676025	0.00776136433705688	-0.00717365415766835	-3.08191010844894e-05	-0.00587495695799589
1605	109.879524230957	-16.1087169647217	-5.59056186676025	0.00678734155371785	-0.00749832857400179	-0.00392691092565656	0.000293855206109583
1606	109.879524230957	-15.4593677520752	-5.46069240570068	0.0022419011220336	-0.00132951640989631	-0.00652430532500148	0.00516396993771195
1607	109.879524230957	-15.7840414047241	-5.20095300674438	0.00646266713738441	0.00321592413820326	-0.00879702530801296	-0.00522560812532902
1608	109.230178833008	-15.7840414047241	-5.46069240570068	-0.00749832857400179	0.00808603875339031	-0.00879702530801296	-0.00360223650932312
1609	107.931480407715	-14.8100185394287	-5.78536653518677	0.0022419011220336	0.0155535480007529	-0.00847235135734081	0.00711201597005129
1610	108.580833435059	-16.1087169647217	-5.72043180465698	-0.0156151866540313	0.031137915328145	-0.0201606266200542	0.00613799272105098
1611	105.983436584473	-15.134693145752	-5.72043180465698	-0.0169138833880424	0.0197743140161037	-0.02697878703475	0.0145795252174139
1612	107.931480407715	-16.1087169647217	-5.85030126571655	-0.0221086721867323	0.0103587592020631	-0.00977104809135199	0.00418994715437293
1613	107.282135009766	-15.7840414047241	-5.98017120361328	-0.00782300252467394	0.0142548503354192	-0.00847235135734081	0.000293855206109583
1614	105.334083557129	-14.8100185394287	-6.17497587203979	-0.00749832857400179	0.00386527273803949	0.00808603875339031	-0.00652430532500148
1615	105.334083557129	-14.8100185394287	-5.78536653518677	-0.00555028254166245	0.00581331877037883	-0.00522560812532902	0.00159255252219737
1616	107.931480407715	-15.4593677520752	-6.04510593414307	-0.00912170019000769	-0.000355493422830477	0.0022419011220336	-0.00587495695799589
1617	107.931480407715	-16.1087169647217	-5.59056186676025	-0.00879702530801296	0.000618529506027699	0.00126787810586393	0.00159255252219737
1618	109.879524230957	-16.1087169647217	-5.59056186676025	0.0191249661147594	0.00354059832170606	-0.00197886489331722	-0.00587495695799589
1619	107.282135009766	-14.4853448867798	-5.6554970741272	-0.000355493422830477	-0.0146411629393697	0.00970941036939621	-0.00165419070981443
1620	108.580833435059	-14.8100185394287	-5.52562713623047	0.020423661917448	-0.0211346503347158	0.013930176384747	-0.0130177913233638
1621	109.879524230957	-15.7840414047241	-6.23991060256958	0.00970941036939621	-0.0191866029053926	0.0123068047687411	-0.0159398596733809
1622	108.580833435059	-14.8100185394287	-6.43471527099609	0.00159255252219737	-0.0224333461374044	0.00841071270406246	-0.00977104809135199
1623	109.879524230957	-15.7840414047241	-6.30484533309937	0.0149041991680861	0.000618529506027699	0.0145795252174139	-0.0133424662053585
1624	109.879524230957	-15.7840414047241	-6.17497587203979	0.00873538758605719	-0.00425158534198999	0.00126787810586393	0.00159255252219737
1625	109.879524230957	-14.8100185394287	-6.49965000152588	0.0126314787194133	-0.000680167751852423	0.00386527273803949	-0.00327756232582033
1626	108.580833435059	-15.134693145752	-5.6554970741272	0.00256657530553639	-0.00977104809135199	-0.0104203969240189	0.00451462110504508
1627	109.879524230957	-16.1087169647217	-5.98017120361328	-0.00912170019000769	0.00321592413820326	-0.000355493422830477	-0.00749832857400179
1628	109.230178833008	-16.1087169647217	-6.36978054046631	-0.00230353930965066	0.00451462110504508	0.00418994715437293	0.00743668992072344
1629	109.879524230957	-16.1087169647217	-5.78536653518677	-0.00782300252467394	0.00516396993771195	-0.00814767740666866	0.00548864435404539
1630	109.230178833008	-16.1087169647217	-5.98017120361328	-0.0130177913233638	0.0236704051494598	-0.0191866029053926	0.0223717093467712
1631	109.230178833008	-16.1087169647217	-5.59056186676025	-0.0143164889886975	0.00970941036939621	-0.0247060675173998	0.0126314787194133
1632	109.879524230957	-16.1087169647217	-5.33082246780396	-0.00749832857400179	0.00808603875339031	-0.017887907102704	0.013930176384747
1633	109.230178833008	-14.8100185394287	-6.04510593414307	0.00711201597005129	0.00776136433705688	-0.00587495695799589	0.00516396993771195
1634	107.931480407715	-14.8100185394287	-5.78536653518677	-0.00879702530801296	0.013930176384747	0.00321592413820326	-0.00684897974133492
1635	109.230178833008	-15.4593677520752	-5.98017120361328	0.00776136433705688	-0.00360223650932312	0.0022419011220336	0.00451462110504508
1636	107.931480407715	-15.4593677520752	-5.85030126571655	0.00646266713738441	0.00418994715437293	-0.000680167751852423	-0.00197886489331722
1637	110.528877258301	-16.7580642700195	-5.52562713623047	-0.0136671401560307	-0.0110697457566857	-0.00717365415766835	-0.00457625929266214
1638	109.230178833008	-16.7580642700195	-5.13601779937744	-0.0130177913233638	-0.00197886489331722	-0.0026282137259841	-0.0130177913233638
1639	107.931480407715	-17.407413482666	-5.20095300674438	0.0152288740500808	-0.0100957229733467	0.0022419011220336	-0.00879702530801296
1640	108.580833435059	-16.1087169647217	-5.6554970741272	0.0165275707840919	-0.0305502042174339	0.0249691028147936	-0.0217839982360601
1641	110.528877258301	-16.7580642700195	-5.6554970741272	0.0123068047687411	-0.017887907102704	0.0188002903014421	-0.0221086721867323
1642	108.580833435059	-15.4593677520752	-5.85030126571655	0.0155535480007529	-0.00684897974133492	0.0116574559360743	-0.0146411629393697
1643	109.879524230957	-16.7580642700195	-5.9152364730835	0.0113327819854021	0.00841071270406246	0.00548864435404539	-0.0104203969240189
1644	109.879524230957	-15.7840414047241	-6.17497587203979	0.01847561635077	0.00289124972186983	0.00386527273803949	-0.00912170019000769
1645	107.282135009766	-14.8100185394287	-6.04510593414307	0.0158782228827477	0.00159255252219737	-0.0026282137259841	-0.00717365415766835
1646	108.580833435059	-14.8100185394287	-6.04510593414307	0.00451462110504508	-0.00522560812532902	-0.0130177913233638	0.00938473641872406
1647	107.931480407715	-15.134693145752	-5.85030126571655	-0.00327756232582033	0.00126787810586393	-0.00490093370899558	-0.00165419070981443
1648	109.230178833008	-16.4333896636963	-6.17497587203979	0.0022419011220336	0.00678734155371785	-0.00392691092565656	0.0022419011220336
1649	107.931480407715	-16.4333896636963	-6.04510593414307	-0.00457625929266214	0.0136055024340749	-0.0113944197073579	0.00548864435404539
1650	107.282135009766	-14.8100185394287	-6.23991060256958	-0.0211346503347158	0.0217223595827818	-0.0204853005707264	0.0233457311987877
1651	107.282135009766	-15.4593677520752	-5.46069240570068	-0.0217839982360601	0.0132808275520802	-0.0243813935667276	0.020423661917448
1652	107.282135009766	-15.134693145752	-5.46069240570068	-0.0191866029053926	0.00516396993771195	-0.0224333461374044	0.00451462110504508
1653	105.983436584473	-15.134693145752	-6.11004114151001	-0.0113944197073579	0.00418994715437293	-0.00490093370899558	0.00808603875339031
1654	107.282135009766	-16.1087169647217	-5.52562713623047	-0.00295288790948689	0.00386527273803949	-0.00425158534198999	-0.00360223650932312
1655	108.580833435059	-15.4593677520752	-5.6554970741272	-0.00392691092565656	0.00256657530553639	-0.000355493422830477	-0.00165419070981443
1656	109.879524230957	-16.4333896636963	-5.3957576751709	-0.00912170019000769	-0.00457625929266214	0.00711201597005129	-0.00652430532500148
1657	108.580833435059	-14.8100185394287	-5.78536653518677	0.00159255252219737	0.000293855206109583	0.00646266713738441	-0.00165419070981443
1658	108.580833435059	-15.134693145752	-5.59056186676025	0.0188002903014421	0.00126787810586393	-0.00360223650932312	0.00191722682211548
1659	110.528877258301	-16.4333896636963	-5.26588773727417	0.0106834331527352	-0.0175632312893867	0.00321592413820326	-0.0110697457566857
1660	107.931480407715	-15.7840414047241	-5.72043180465698	0.0194496400654316	-0.0133424662053585	0.0207483377307653	-0.0156151866540313
1661	108.580833435059	-15.7840414047241	-6.04510593414307	0.0113327819854021	-0.0198359526693821	0.00646266713738441	-0.0221086721867323
1662	107.931480407715	-15.7840414047241	-5.6554970741272	0.00289124972186983	-0.000355493422830477	0.0178262684494257	-0.0100957229733467
1663	109.879524230957	-16.1087169647217	-5.78536653518677	0.01847561635077	0.00516396993771195	0.00386527273803949	-0.00425158534198999
1664	107.282135009766	-15.134693145752	-5.98017120361328	0.0116574559360743	-0.0026282137259841	0.00191722682211548	-0.0110697457566857
1665	108.580833435059	-14.8100185394287	-5.6554970741272	0.0103587592020631	-0.00717365415766835	-0.00912170019000769	-0.00197886489331722
1666	107.282135009766	-15.134693145752	-6.11004114151001	0.00516396993771195	-0.00100484199356288	-0.00587495695799589	0.00906006153672934
1667	109.879524230957	-15.134693145752	-6.11004114151001	-0.0110697457566857	-0.00457625929266214	-0.00879702530801296	-0.0026282137259841
1668	109.230178833008	-14.1606702804565	-5.78536653518677	0.00386527273803949	0.00678734155371785	-0.00360223650932312	0.00516396993771195
1669	110.528877258301	-15.4593677520752	-6.04510593414307	0.000943203864153475	0.00776136433705688	-0.0169138833880424	-3.08191010844894e-05
1670	107.931480407715	-14.4853448867798	-6.17497587203979	-0.00684897974133492	0.0275664981454611	-0.0159398596733809	0.0207483377307653
1671	109.230178833008	-16.7580642700195	-5.33082246780396	-0.00392691092565656	0.0217223595827818	-0.0295761823654175	0.0246444288641214
1672	107.931480407715	-14.8100185394287	-5.72043180465698	-0.00457625929266214	0.0165275707840919	-0.00652430532500148	0.00483929552137852
1673	109.230178833008	-16.4333896636963	-5.46069240570068	0.00678734155371785	0.00548864435404539	-0.0117190945893526	-0.00327756232582033
1674	110.528877258301	-16.1087169647217	-6.04510593414307	0.000618529506027699	0.00808603875339031	0.00906006153672934	0.000293855206109583
1675	108.580833435059	-17.0827388763428	-5.98017120361328	-0.0107450718060136	-0.00457625929266214	-0.0110697457566857	0.00159255252219737
1676	109.879524230957	-17.407413482666	-6.11004114151001	0.0188002903014421	-0.00490093370899558	0.00906006153672934	-0.00425158534198999
1677	109.879524230957	-17.407413482666	-5.20095300674438	-0.00165419070981443	-0.0104203969240189	-0.00652430532500148	0.00548864435404539
1678	109.230178833008	-16.4333896636963	-5.59056186676025	-0.00197886489331722	0.00321592413820326	0.0022419011220336	0.000943203864153475
1679	110.528877258301	-17.407413482666	-6.04510593414307	0.0197743140161037	-0.00814767740666866	0.012956153601408	-0.00977104809135199
1680	111.17822265625	-17.407413482666	-6.17497587203979	0.020423661917448	-0.0286021586507559	0.0194496400654316	-0.0100957229733467
1681	107.931480407715	-15.4593677520752	-6.43471527099609	0.00646266713738441	-0.0185372550040483	0.0103587592020631	-0.0136671401560307
1682	110.528877258301	-16.4333896636963	-5.98017120361328	0.00289124972186983	0.000618529506027699	0.0175015944987535	-0.00230353930965066
1683	107.931480407715	-14.8100185394287	-5.72043180465698	0.0145795252174139	0.00418994715437293	0.00646266713738441	-0.00197886489331722
1684	107.931480407715	-15.134693145752	-5.3957576751709	0.00678734155371785	-3.08191010844894e-05	0.00126787810586393	0.0022419011220336
1685	107.282135009766	-15.4593677520752	-6.04510593414307	-0.00847235135734081	-0.00619963090866804	-0.000355493422830477	0.00938473641872406
1686	107.282135009766	-15.7840414047241	-6.17497587203979	-0.0130177913233638	-0.00522560812532902	-0.00490093370899558	0.00289124972186983
1687	107.282135009766	-14.8100185394287	-6.17497587203979	-0.0172385573387146	-0.0026282137259841	-0.00522560812532902	0.00191722682211548
1688	106.632781982422	-15.134693145752	-5.78536653518677	0.00581331877037883	0.0113327819854021	0.00126787810586393	0.00483929552137852
1689	107.282135009766	-14.4853448867798	-5.85030126571655	0.0022419011220336	0.0103587592020631	-0.0169138833880424	0.0165275707840919
1690	105.334083557129	-15.134693145752	-5.20095300674438	-0.0195112787187099	0.0165275707840919	-0.0107450718060136	0.0304885655641556
1691	105.983436584473	-15.134693145752	-5.78536653518677	-0.0198359526693821	0.0136055024340749	-0.0230826959013939	0.0207483377307653
1692	106.632781982422	-14.4853448867798	-5.72043180465698	-0.0162645354866982	0.0132808275520802	-0.0172385573387146	0.013930176384747
1693	109.230178833008	-15.7840414047241	-5.52562713623047	-0.0146411629393697	0.0188002903014421	-0.0110697457566857	0.00126787810586393
1694	109.879524230957	-16.1087169647217	-5.59056186676025	-0.00555028254166245	0.00516396993771195	-0.00392691092565656	0.00159255252219737
1695	110.528877258301	-15.7840414047241	-5.26588773727417	-0.00197886489331722	0.0106834331527352	0.00256657530553639	0.0123068047687411
1696	109.879524230957	-15.7840414047241	-5.46069240570068	0.00191722682211548	0.000943203864153475	-0.00619963090866804	0.00906006153672934
1697	111.17822265625	-16.1087169647217	-5.33082246780396	0.00743668992072344	0.000293855206109583	-0.00782300252467394	0.01100810803473
1698	107.931480407715	-14.4853448867798	-6.04510593414307	0.00418994715437293	0.00386527273803949	0.012956153601408	0.00159255252219737
1699	109.879524230957	-15.4593677520752	-5.98017120361328	0.00906006153672934	-0.00132951640989631	0.00483929552137852	-0.000680167751852423
1700	110.528877258301	-15.134693145752	-6.30484533309937	0.0162028968334198	-0.0247060675173998	0.0223717093467712	-0.0110697457566857
1701	108.580833435059	-14.8100185394287	-6.43471527099609	0.00289124972186983	-0.0188619289547205	0.00646266713738441	-0.0175632312893867
1702	109.230178833008	-15.134693145752	-6.17497587203979	0.00646266713738441	-0.0211346503347158	0.01100810803473	-0.0139918150380254
1703	107.282135009766	-15.134693145752	-6.17497587203979	0.0149041991680861	0.00678734155371785	0.000943203864153475	-0.00425158534198999
1704	107.931480407715	-15.134693145752	-6.43471527099609	0.0116574559360743	0.000618529506027699	0.00256657530553639	0.000293855206109583
1705	109.879524230957	-15.7840414047241	-6.23991060256958	0.00159255252219737	-0.00295288790948689	-0.00717365415766835	0.00841071270406246
1706	110.528877258301	-15.7840414047241	-6.36978054046631	0.00776136433705688	-0.00230353930965066	-0.0117190945893526	0.00743668992072344
1707	109.879524230957	-16.1087169647217	-6.04510593414307	-3.08191010844894e-05	0.00256657530553639	0.00126787810586393	0.00678734155371785
1708	109.230178833008	-15.134693145752	-5.78536653518677	0.0194496400654316	0.00321592413820326	-0.00425158534198999	0.00970941036939621
1709	107.931480407715	-15.134693145752	-5.59056186676025	-0.0026282137259841	0.0223717093467712	-0.0113944197073579	-0.00425158534198999
1710	110.528877258301	-15.7840414047241	-5.9152364730835	-0.00619963090866804	0.0200989879667759	-0.0165892094373703	0.0282158460468054
1711	108.580833435059	-14.8100185394287	-6.43471527099609	-0.0123684434220195	0.0103587592020631	-0.02697878703475	0.0158782228827477
1712	111.17822265625	-15.7840414047241	-6.11004114151001	-0.000680167751852423	0.00289124972186983	-0.0250307414680719	0.0132808275520802
1713	109.879524230957	-16.1087169647217	-6.11004114151001	0.00354059832170606	0.0132808275520802	-0.00814767740666866	-0.00197886489331722
1714	109.230178833008	-15.7840414047241	-6.23991060256958	-0.00197886489331722	-0.000355493422830477	-0.00360223650932312	-0.00132951640989631
1715	107.282135009766	-15.4593677520752	-6.11004114151001	-0.00749832857400179	-0.00652430532500148	-0.00782300252467394	-0.00425158534198999
1716	109.230178833008	-16.1087169647217	-5.9152364730835	-0.0123684434220195	-0.00392691092565656	-0.00587495695799589	0.000293855206109583
1717	109.879524230957	-17.0827388763428	-5.6554970741272	-0.00100484199356288	-0.00684897974133492	0.00451462110504508	-0.00360223650932312
1718	109.230178833008	-17.407413482666	-5.33082246780396	0.0126314787194133	-0.00360223650932312	-0.00392691092565656	-0.00944637414067984
1719	109.230178833008	-16.1087169647217	-5.9152364730835	0.00906006153672934	-0.0110697457566857	0.00613799272105098	-0.00977104809135199
1720	109.230178833008	-16.4333896636963	-5.46069240570068	0.0152288740500808	-0.02697878703475	0.0168522447347641	-0.0185372550040483
1721	110.528877258301	-16.4333896636963	-5.46069240570068	0.00808603875339031	-0.021459324285388	0.0162028968334198	-0.0188619289547205
1722	107.282135009766	-14.4853448867798	-5.52562713623047	0.00743668992072344	-0.00132951640989631	0.0106834331527352	-0.0175632312893867
1723	109.879524230957	-15.7840414047241	-5.46069240570068	0.0126314787194133	-0.00327756232582033	0.00613799272105098	-0.0133424662053585
1724	109.230178833008	-16.1087169647217	-5.59056186676025	0.00289124972186983	0.00321592413820326	-0.00587495695799589	-0.0130177913233638
1725	108.580833435059	-14.4853448867798	-5.85030126571655	0.00483929552137852	-0.00392691092565656	-0.000355493422830477	-0.00165419070981443
1726	106.632781982422	-14.4853448867798	-5.78536653518677	0.00126787810586393	-0.00555028254166245	-0.00847235135734081	0.000618529506027699
1727	107.282135009766	-14.8100185394287	-5.78536653518677	-0.00814767740666866	-0.00327756232582033	-0.00782300252467394	-0.00197886489331722
1728	104.68473815918	-14.4853448867798	-5.52562713623047	-0.0204853005707264	0.00873538758605719	0.00191722682211548	-0.00652430532500148
1729	107.931480407715	-15.7840414047241	-5.3957576751709	-0.0107450718060136	0.0136055024340749	-0.0139918150380254	0.00483929552137852
1730	105.983436584473	-15.4593677520752	-5.6554970741272	-0.021459324285388	0.0243197549134493	-0.0299008563160896	0.011982130818069
1731	105.334083557129	-14.8100185394287	-5.78536653518677	-0.0133424662053585	0.0152288740500808	-0.028926832601428	0.0213976856321096
1732	107.282135009766	-15.4593677520752	-5.6554970741272	-0.00652430532500148	0.0152288740500808	-0.00977104809135199	0.0162028968334198
1733	109.230178833008	-15.7840414047241	-5.46069240570068	0.0191249661147594	0.0113327819854021	-0.00912170019000769	0.00776136433705688
1734	109.879524230957	-15.7840414047241	-5.3957576751709	0.0123068047687411	0.00970941036939621	-0.00165419070981443	-0.00749832857400179
1735	110.528877258301	-15.7840414047241	-5.13601779937744	-0.0130177913233638	0.00126787810586393	-0.000680167751852423	0.000943203864153475
1736	107.931480407715	-15.7840414047241	-5.85030126571655	0.00256657530553639	0.000293855206109583	0.00841071270406246	0.00418994715437293
1737	107.931480407715	-14.8100185394287	-6.30484533309937	-0.00490093370899558	-0.000680167751852423	-0.0026282137259841	-0.00392691092565656
1738	108.580833435059	-16.1087169647217	-5.72043180465698	0.0158782228827477	-0.000680167751852423	0.00159255252219737	-0.000355493422830477
1739	108.580833435059	-15.7840414047241	-5.72043180465698	0.00256657530553639	-3.08191010844894e-05	0.0100340843200684	-0.00879702530801296
1740	108.580833435059	-14.8100185394287	-6.43471527099609	0.0152288740500808	-0.0188619289547205	0.00906006153672934	-0.00490093370899558
1741	110.528877258301	-15.7840414047241	-6.11004114151001	0.00516396993771195	-0.0201606266200542	0.012956153601408	-0.0126931173726916
1742	109.230178833008	-14.8100185394287	-6.23991060256958	0.00548864435404539	-0.00555028254166245	0.00483929552137852	-0.0149658378213644
1743	107.931480407715	-14.4853448867798	-6.62951993942261	0.00548864435404539	0.0126314787194133	0.00776136433705688	-0.00977104809135199
1744	110.528877258301	-16.1087169647217	-6.23991060256958	0.00970941036939621	-0.0152905117720366	-0.00360223650932312	-0.000680167751852423
1745	109.230178833008	-15.7840414047241	-6.23991060256958	0.00516396993771195	-0.000680167751852423	0.00418994715437293	0.0022419011220336
1746	108.580833435059	-16.1087169647217	-5.98017120361328	0.00256657530553639	-0.00197886489331722	-0.00327756232582033	0.00321592413820326
1747	109.230178833008	-15.134693145752	-5.78536653518677	-0.000355493422830477	-3.08191010844894e-05	-0.00555028254166245	-0.00490093370899558
1748	107.931480407715	-14.4853448867798	-5.78536653518677	0.00776136433705688	0.00776136433705688	-3.08191010844894e-05	-0.00132951640989631
1749	107.931480407715	-14.4853448867798	-5.85030126571655	0.0132808275520802	0.0168522447347641	0.0022419011220336	-0.00165419070981443
1750	108.580833435059	-15.4593677520752	-5.85030126571655	-0.00944637414067984	0.0223717093467712	-0.0256800893694162	0.0252937767654657
1751	110.528877258301	-16.1087169647217	-5.72043180465698	-0.0120437685400248	0.0103587592020631	-0.0182125810533762	0.013930176384747
1752	107.931480407715	-15.4593677520752	-5.72043180465698	-0.0104203969240189	0.00548864435404539	-0.0123684434220195	0.0116574559360743
1753	109.879524230957	-16.7580642700195	-5.26588773727417	-0.00587495695799589	0.0022419011220336	0.000293855206109583	-0.00230353930965066
1754	109.230178833008	-16.7580642700195	-5.20095300674438	0.00646266713738441	0.00516396993771195	-0.00522560812532902	-0.00457625929266214
1755	109.230178833008	-17.407413482666	-5.72043180465698	-0.00392691092565656	-0.00490093370899558	-0.000680167751852423	0.00678734155371785
1756	109.879524230957	-16.7580642700195	-5.72043180465698	0.00548864435404539	-0.00165419070981443	-0.00230353930965066	-0.00197886489331722
1757	110.528877258301	-16.7580642700195	-5.6554970741272	-0.00457625929266214	-0.000355493422830477	-0.00425158534198999	0.00321592413820326
1758	109.230178833008	-16.1087169647217	-5.98017120361328	-0.0026282137259841	-0.00619963090866804	0.00321592413820326	0.00321592413820326
1759	109.230178833008	-15.7840414047241	-5.9152364730835	-0.000680167751852423	-0.0169138833880424	0.0113327819854021	-0.00977104809135199
1760	107.282135009766	-14.1606702804565	-6.11004114151001	0.0113327819854021	-0.0250307414680719	0.01847561635077	-0.0133424662053585
1761	109.230178833008	-16.1087169647217	-5.72043180465698	0.00613799272105098	-0.0133424662053585	0.0200989879667759	-0.0185372550040483
1762	107.931480407715	-14.1606702804565	-5.9152364730835	0.00678734155371785	-0.0133424662053585	0.0197743140161037	-0.017887907102704
1763	108.580833435059	-15.4593677520752	-6.11004114151001	0.00256657530553639	-0.00295288790948689	0.0142548503354192	-0.00360223650932312
1764	108.580833435059	-15.4593677520752	-6.04510593414307	0.00970941036939621	-0.00555028254166245	0.0106834331527352	-0.00782300252467394
1765	107.282135009766	-15.7840414047241	-5.9152364730835	-0.000680167751852423	-0.00197886489331722	0.00289124972186983	-0.00425158534198999
1766	107.282135009766	-15.7840414047241	-5.85030126571655	0.000618529506027699	-0.00555028254166245	0.00289124972186983	0.00386527273803949
1767	106.632781982422	-16.1087169647217	-5.98017120361328	-0.0143164889886975	-0.00847235135734081	0.000943203864153475	-0.00327756232582033
1768	105.983436584473	-15.134693145752	-6.17497587203979	-0.00392691092565656	0.00386527273803949	0.00581331877037883	0.00613799272105098
1769	105.334083557129	-15.4593677520752	-5.59056186676025	-0.00782300252467394	0.0200989879667759	0.00418994715437293	0.00191722682211548
1770	105.983436584473	-14.8100185394287	-5.78536653518677	-0.0172385573387146	0.0252937767654657	-0.0208099745213985	0.00776136433705688
1771	108.580833435059	-15.7840414047241	-5.85030126571655	-0.0126931173726916	0.0178262684494257	-0.0146411629393697	0.0123068047687411
1772	108.580833435059	-14.4853448867798	-5.6554970741272	-0.0159398596733809	0.0142548503354192	-0.0126931173726916	0.000943203864153475
1773	109.230178833008	-15.4593677520752	-5.3957576751709	-0.00749832857400179	0.011982130818069	-0.00295288790948689	-0.00295288790948689
1774	111.17822265625	-16.1087169647217	-6.30484533309937	0.0022419011220336	0.00711201597005129	-0.0117190945893526	-0.0130177913233638
1775	110.528877258301	-15.4593677520752	-6.49965000152588	0.00516396993771195	0.00516396993771195	-0.00327756232582033	-0.00100484199356288
1776	109.879524230957	-15.134693145752	-6.43471527099609	-0.0224333461374044	0.0116574559360743	-0.00684897974133492	-0.00295288790948689
1777	109.879524230957	-15.134693145752	-6.23991060256958	0.0220470335334539	0.00191722682211548	0.00159255252219737	-0.00684897974133492
1778	110.528877258301	-16.1087169647217	-6.11004114151001	-0.00847235135734081	0.0123068047687411	0.000293855206109583	-0.00295288790948689
1779	109.879524230957	-15.7840414047241	-5.98017120361328	-0.000355493422830477	-0.00652430532500148	0.00776136433705688	-0.0110697457566857
1780	107.931480407715	-14.8100185394287	-6.04510593414307	0.01100810803473	-0.0195112787187099	0.0246444288641214	-0.0110697457566857
1781	109.230178833008	-15.4593677520752	-6.17497587203979	0.0165275707840919	-0.0169138833880424	0.0213976856321096	-0.028926832601428
1782	107.282135009766	-14.8100185394287	-5.85030126571655	0.00354059832170606	0.00191722682211548	0.00646266713738441	-0.0191866029053926
1783	109.879524230957	-16.1087169647217	-5.78536653518677	0.0116574559360743	-0.0026282137259841	0.0152288740500808	-0.00652430532500148
1784	109.879524230957	-15.4593677520752	-5.6554970741272	0.00678734155371785	0.00451462110504508	0.00548864435404539	-0.00619963090866804
1785	110.528877258301	-15.4593677520752	-5.6554970741272	-0.00847235135734081	-0.00425158534198999	-0.00360223650932312	-0.0107450718060136
1786	109.230178833008	-15.7840414047241	-5.6554970741272	-0.0136671401560307	-0.00457625929266214	0.00159255252219737	-0.00684897974133492
1787	111.17822265625	-16.1087169647217	-5.78536653518677	-0.000680167751852423	-0.00749832857400179	-0.0026282137259841	-0.0143164889886975
1788	108.580833435059	-16.1087169647217	-5.59056186676025	0.00451462110504508	0.00808603875339031	0.00548864435404539	-0.0026282137259841
1789	111.827575683594	-16.4333896636963	-5.52562713623047	-0.00684897974133492	0.0155535480007529	-0.00944637414067984	0.000943203864153475
1790	108.580833435059	-15.7840414047241	-5.6554970741272	-0.0130177913233638	0.0191249661147594	-0.0250307414680719	0.0158782228827477
1791	109.230178833008	-15.7840414047241	-5.46069240570068	-0.00847235135734081	0.0142548503354192	-0.0240567177534103	0.0132808275520802
1792	109.230178833008	-16.1087169647217	-5.13601779937744	-0.00977104809135199	0.00321592413820326	-0.0217839982360601	0.00354059832170606
1793	111.17822265625	-16.7580642700195	-5.46069240570068	-0.000680167751852423	-0.000680167751852423	-0.0152905117720366	0.00321592413820326
1794	107.931480407715	-15.7840414047241	-5.59056186676025	-0.00490093370899558	-0.00490093370899558	0.00126787810586393	-0.00132951640989631
1795	108.580833435059	-16.4333896636963	-5.78536653518677	-0.00100484199356288	-0.00230353930965066	-0.0113944197073579	-0.000680167751852423
1796	107.931480407715	-15.4593677520752	-5.98017120361328	-0.00197886489331722	-0.00749832857400179	0.00386527273803949	-0.00652430532500148
1797	107.282135009766	-15.7840414047241	-6.04510593414307	-0.0026282137259841	-0.0117190945893526	-0.00425158534198999	-0.00522560812532902
1798	109.230178833008	-15.7840414047241	-5.78536653518677	0.00289124972186983	-0.00977104809135199	0.00418994715437293	-0.00360223650932312
1799	109.879524230957	-16.4333896636963	-6.04510593414307	-0.00457625929266214	-0.00555028254166245	0.00938473641872406	-0.000355493422830477
1800	107.931480407715	-15.7840414047241	-5.6554970741272	0.01100810803473	-0.0230826959013939	0.00970941036939621	-0.0126931173726916
1801	109.230178833008	-15.134693145752	-6.36978054046631	0.00354059832170606	-0.0165892094373703	0.0171769186854362	-0.0165892094373703
1802	107.931480407715	-15.7840414047241	-5.52562713623047	0.00678734155371785	-0.0130177913233638	0.020423661917448	-0.00425158534198999
1803	108.580833435059	-16.1087169647217	-5.52562713623047	0.0103587592020631	-0.00847235135734081	0.00808603875339031	-0.00425158534198999
1804	109.230178833008	-15.4593677520752	-5.59056186676025	0.0136055024340749	0.00516396993771195	-0.0113944197073579	0.00159255252219737
1805	106.632781982422	-14.8100185394287	-6.30484533309937	-0.0026282137259841	-0.0126931173726916	-0.0026282137259841	0.011982130818069
1806	107.282135009766	-15.134693145752	-5.9152364730835	-0.0230826959013939	0.00256657530553639	-0.0123684434220195	0.00678734155371785
1807	107.931480407715	-16.1087169647217	-5.72043180465698	-0.0191866029053926	0.00711201597005129	-0.00555028254166245	0.00841071270406246
1808	108.580833435059	-16.1087169647217	-5.46069240570068	-0.00912170019000769	0.00906006153672934	0.0022419011220336	0.012956153601408
1809	107.282135009766	-16.1087169647217	-5.9152364730835	0.01100810803473	0.0175015944987535	-0.00717365415766835	0.00743668992072344
1810	107.931480407715	-16.1087169647217	-5.78536653518677	-0.0191866029053926	0.0252937767654657	-0.0318489037454128	0.0191249661147594
1811	105.983436584473	-14.4853448867798	-5.46069240570068	-0.0237320438027382	0.0103587592020631	-0.023407369852066	0.0262678004801273
1812	107.931480407715	-16.1087169647217	-5.72043180465698	-0.0104203969240189	0.00743668992072344	-0.0324982516467571	0.0106834331527352
1813	108.580833435059	-14.8100185394287	-5.85030126571655	-0.00197886489331722	0.00743668992072344	-0.0110697457566857	0.0022419011220336
1814	107.931480407715	-14.8100185394287	-5.78536653518677	0.00256657530553639	0.013930176384747	-0.00132951640989631	0.00711201597005129
1815	107.931480407715	-14.8100185394287	-5.78536653518677	0.00256657530553639	-0.00295288790948689	0.00191722682211548	0.00938473641872406
1816	107.931480407715	-15.134693145752	-5.6554970741272	-0.0130177913233638	-0.00100484199356288	-0.00197886489331722	0.0142548503354192
1817	108.580833435059	-15.134693145752	-5.3957576751709	0.00938473641872406	-0.00132951640989631	0.000618529506027699	0.000293855206109583
1818	109.230178833008	-15.134693145752	-5.78536653518677	-0.0100957229733467	0.00256657530553639	-0.0110697457566857	0.00678734155371785
1819	109.879524230957	-15.7840414047241	-5.85030126571655	0.0246444288641214	-0.00684897974133492	0.00776136433705688	0.0103587592020631
1820	109.879524230957	-15.7840414047241	-5.78536653518677	0.0116574559360743	-0.0195112787187099	0.00808603875339031	-0.00912170019000769
1821	109.879524230957	-15.134693145752	-5.98017120361328	0.0100340843200684	-0.0217839982360601	0.0158782228827477	-0.0026282137259841
1822	109.879524230957	-15.7840414047241	-5.72043180465698	0.00321592413820326	-0.00490093370899558	0.0197743140161037	-0.00165419070981443
1823	111.17822265625	-16.1087169647217	-5.85030126571655	0.011982130818069	-0.00197886489331722	-3.08191010844894e-05	0.00938473641872406
1824	107.931480407715	-14.8100185394287	-6.30484533309937	0.00970941036939621	-0.0107450718060136	0.00354059832170606	0.00548864435404539
1825	107.931480407715	-14.8100185394287	-6.56458520889282	0.0136055024340749	0.00126787810586393	-0.00749832857400179	0.00776136433705688
1826	107.931480407715	-14.4853448867798	-5.9152364730835	0.00841071270406246	-0.00100484199356288	-0.00100484199356288	0.0165275707840919
1827	108.580833435059	-15.4593677520752	-5.98017120361328	0.00126787810586393	0.00354059832170606	-0.00360223650932312	0.00256657530553639
1828	109.230178833008	-15.7840414047241	-6.17497587203979	0.0188002903014421	0.00191722682211548	-0.00977104809135199	0.00321592413820326
1829	109.230178833008	-16.4333896636963	-5.98017120361328	-0.00100484199356288	0.0171769186854362	-0.00847235135734081	0.0123068047687411
1830	109.230178833008	-16.4333896636963	-5.85030126571655	-0.00782300252467394	0.025618452578783	-0.0136671401560307	0.0233457311987877
1831	107.282135009766	-15.134693145752	-5.9152364730835	-0.0146411629393697	0.0162028968334198	-0.0159398596733809	0.0278911720961332
1832	108.580833435059	-15.7840414047241	-5.72043180465698	-0.00749832857400179	0.00483929552137852	-0.0110697457566857	0.0181509424000978
1833	108.580833435059	-15.4593677520752	-5.78536653518677	-0.00619963090866804	0.00191722682211548	-0.0100957229733467	0.0106834331527352
1834	108.580833435059	-16.1087169647217	-5.78536653518677	-0.000680167751852423	0.0123068047687411	0.00191722682211548	-0.00100484199356288
1835	107.282135009766	-16.4333896636963	-5.6554970741272	-0.00295288790948689	-0.00814767740666866	0.000618529506027699	0.0239950809627771
1836	108.580833435059	-16.4333896636963	-5.52562713623047	-0.00814767740666866	-0.0133424662053585	-0.00652430532500148	0.00483929552137852
1837	107.931480407715	-15.7840414047241	-5.78536653518677	-0.00977104809135199	-0.00132951640989631	0.00321592413820326	0.00354059832170606
1838	109.230178833008	-16.1087169647217	-6.43471527099609	-0.00100484199356288	0.0022419011220336	0.00354059832170606	-0.00230353930965066
1839	109.230178833008	-16.4333896636963	-6.49965000152588	0.00581331877037883	-0.0117190945893526	0.00841071270406246	-0.00132951640989631
1840	110.528877258301	-17.407413482666	-5.59056186676025	0.0210730116814375	-0.0198359526693821	0.0207483377307653	-0.0165892094373703
1841	107.931480407715	-15.134693145752	-5.72043180465698	0.00646266713738441	-0.0211346503347158	0.0162028968334198	-0.0110697457566857
1842	110.528877258301	-16.4333896636963	-5.3957576751709	0.011982130818069	-0.0123684434220195	0.0171769186854362	-0.00230353930965066
1843	107.931480407715	-14.8100185394287	-5.6554970741272	-0.0026282137259841	-0.00490093370899558	0.00354059832170606	-0.0113944197073579
1844	108.580833435059	-15.4593677520752	-5.85030126571655	0.013930176384747	-3.08191010844894e-05	0.00191722682211548	-0.00100484199356288
1845	107.931480407715	-15.4593677520752	-5.78536653518677	0.0126314787194133	0.00289124972186983	-0.00360223650932312	0.00126787810586393
1846	107.282135009766	-15.134693145752	-6.17497587203979	-0.0146411629393697	0.00126787810586393	-0.00132951640989631	0.00646266713738441
1847	106.632781982422	-15.134693145752	-6.30484533309937	0.000618529506027699	0.00581331877037883	-0.00684897974133492	-0.00327756232582033
1848	105.983436584473	-15.134693145752	-5.72043180465698	0.000293855206109583	0.0103587592020631	-0.00522560812532902	0.00613799272105098
1849	105.983436584473	-15.4593677520752	-5.59056186676025	-0.00847235135734081	0.00938473641872406	-0.00717365415766835	0.00354059832170606
1850	106.632781982422	-16.1087169647217	-5.59056186676025	-0.0146411629393697	0.0207483377307653	-0.0224333461374044	0.0165275707840919
1851	105.983436584473	-15.7840414047241	-5.59056186676025	-0.0149658378213644	0.0252937767654657	-0.0188619289547205	0.0116574559360743
1852	105.983436584473	-16.1087169647217	-5.72043180465698	-0.0149658378213644	0.0149041991680861	-0.0156151866540313	-0.00814767740666866
1853	106.632781982422	-15.134693145752	-5.78536653518677	-0.00392691092565656	0.0100340843200684	-0.0117190945893526	0.0171769186854362
1854	105.983436584473	-14.8100185394287	-5.6554970741272	-0.00490093370899558	0.00841071270406246	0.00548864435404539	-0.00132951640989631
1855	108.580833435059	-15.4593677520752	-5.33082246780396	-0.00327756232582033	0.00776136433705688	-0.00230353930965066	0.00321592413820326
1856	107.282135009766	-14.8100185394287	-5.3957576751709	-3.08191010844894e-05	0.00483929552137852	-0.00327756232582033	-0.00295288790948689
1857	107.931480407715	-14.8100185394287	-5.9152364730835	-0.000355493422830477	-0.00197886489331722	-0.00652430532500148	0.00386527273803949
1858	107.931480407715	-15.134693145752	-6.04510593414307	0.0152288740500808	0.00613799272105098	0.000943203864153475	-0.0130177913233638
1859	107.282135009766	-15.4593677520752	-6.23991060256958	0.00581331877037883	-0.00132951640989631	0.00548864435404539	-0.0104203969240189
1860	109.230178833008	-16.1087169647217	-6.17497587203979	0.0194496400654316	-0.021459324285388	0.0132808275520802	-0.0152905117720366
1861	107.931480407715	-16.1087169647217	-5.85030126571655	0.00548864435404539	-0.0152905117720366	0.0116574559360743	-0.00912170019000769
1862	109.879524230957	-16.1087169647217	-5.9152364730835	-0.00360223650932312	-0.0159398596733809	0.012956153601408	-0.0195112787187099
1863	107.931480407715	-15.134693145752	-5.9152364730835	0.00256657530553639	0.00776136433705688	0.00548864435404539	-0.00555028254166245
1864	107.282135009766	-15.4593677520752	-6.43471527099609	0.0152288740500808	-0.00327756232582033	0.00776136433705688	-0.00425158534198999
1865	108.580833435059	-16.1087169647217	-6.30484533309937	0.00873538758605719	0.00841071270406246	0.00191722682211548	-0.000680167751852423
1866	107.931480407715	-16.1087169647217	-6.17497587203979	-0.00814767740666866	-0.00782300252467394	-0.0100957229733467	0.00743668992072344
1867	108.580833435059	-15.134693145752	-5.9152364730835	-0.000680167751852423	0.00516396993771195	-0.00619963090866804	-0.00230353930965066
1868	107.931480407715	-15.134693145752	-5.59056186676025	-0.000680167751852423	0.00841071270406246	-0.00749832857400179	-0.00132951640989631
1869	107.282135009766	-15.134693145752	-5.78536653518677	0.00938473641872406	0.0200989879667759	-0.0104203969240189	0.00386527273803949
1870	110.528877258301	-15.4593677520752	-5.85030126571655	-0.00879702530801296	0.0210730116814375	-0.0230826959013939	0.0145795252174139
1871	107.931480407715	-16.1087169647217	-5.3957576751709	-0.0117190945893526	0.011982130818069	-0.0224333461374044	0.0126314787194133
1872	109.879524230957	-16.1087169647217	-5.33082246780396	-0.00619963090866804	0.0113327819854021	-0.0113944197073579	0.00516396993771195
1873	107.931480407715	-15.4593677520752	-5.72043180465698	0.00516396993771195	0.0145795252174139	-0.0107450718060136	-0.00100484199356288
1874	109.230178833008	-16.7580642700195	-5.20095300674438	0.00451462110504508	0.00873538758605719	0.00321592413820326	-0.000680167751852423
1875	109.879524230957	-17.0827388763428	-5.33082246780396	-0.000355493422830477	-0.0026282137259841	0.000943203864153475	-0.00295288790948689
1876	109.879524230957	-17.7320880889893	-5.59056186676025	-0.00977104809135199	-0.00392691092565656	-0.0026282137259841	-0.00100484199356288
1877	107.282135009766	-17.0827388763428	-5.59056186676025	0.00321592413820326	-0.00652430532500148	-0.00230353930965066	-0.0117190945893526
1878	108.580833435059	-16.4333896636963	-5.59056186676025	0.0301638916134834	-0.0100957229733467	0.00678734155371785	-3.08191010844894e-05
1879	108.580833435059	-16.4333896636963	-5.72043180465698	0.0149041991680861	-0.00425158534198999	0.013930176384747	-0.00782300252467394
1880	108.580833435059	-15.7840414047241	-5.59056186676025	0.0168522447347641	-0.0286021586507559	0.012956153601408	-0.0188619289547205
1881	111.17822265625	-17.0827388763428	-5.26588773727417	-0.000355493422830477	-0.028926832601428	0.01847561635077	-0.0227580219507217
1882	107.931480407715	-15.4593677520752	-6.36978054046631	0.0100340843200684	-0.0188619289547205	0.0207483377307653	-0.0208099745213985
1883	109.879524230957	-15.7840414047241	-6.36978054046631	0.000293855206109583	0.00418994715437293	0.00451462110504508	-0.0126931173726916
1884	109.879524230957	-15.7840414047241	-5.98017120361328	0.0178262684494257	-0.00230353930965066	0.00126787810586393	-0.0110697457566857
1885	109.879524230957	-15.7840414047241	-5.52562713623047	0.00256657530553639	0.00256657530553639	-0.00912170019000769	-0.00652430532500148
1886	109.879524230957	-15.7840414047241	-5.46069240570068	0.00386527273803949	-0.00944637414067984	0.00191722682211548	-0.00457625929266214
1887	109.879524230957	-16.1087169647217	-5.20095300674438	-0.0182125810533762	0.00354059832170606	-0.00587495695799589	-0.00814767740666866
1888	107.282135009766	-14.8100185394287	-5.78536653518677	0.00776136433705688	0.00743668992072344	-0.00490093370899558	-0.0104203969240189
1889	106.632781982422	-15.134693145752	-5.85030126571655	-0.0026282137259841	0.0165275707840919	-0.0130177913233638	0.00711201597005129
1890	106.632781982422	-15.4593677520752	-6.30484533309937	-0.00814767740666866	0.0236704051494598	-0.0292515084147453	0.0197743140161037
1891	107.282135009766	-16.4333896636963	-5.98017120361328	-0.021459324285388	0.0162028968334198	-0.023407369852066	0.0113327819854021
1892	105.983436584473	-15.4593677520752	-5.78536653518677	-0.0162645354866982	0.0168522447347641	-0.0169138833880424	0.0103587592020631
1893	105.983436584473	-15.134693145752	-5.59056186676025	-0.00619963090866804	0.020423661917448	-0.00619963090866804	-0.00425158534198999
1894	107.282135009766	-16.4333896636963	-5.26588773727417	-0.0123684434220195	0.0103587592020631	0.00191722682211548	0.00386527273803949
1895	108.580833435059	-16.7580642700195	-6.17497587203979	0.00483929552137852	0.00516396993771195	0.00776136433705688	0.00191722682211548
1896	109.879524230957	-16.1087169647217	-5.59056186676025	0.000293855206109583	-0.000355493422830477	-0.00490093370899558	-0.00197886489331722
1897	107.282135009766	-16.1087169647217	-5.6554970741272	0.00743668992072344	0.0022419011220336	-0.00132951640989631	0.00386527273803949
1898	108.580833435059	-15.134693145752	-5.85030126571655	-0.00522560812532902	0.00776136433705688	-0.00392691092565656	-0.00782300252467394
1899	107.931480407715	-14.8100185394287	-5.78536653518677	0.0168522447347641	0.000943203864153475	0.0106834331527352	-0.0123684434220195
1900	107.931480407715	-15.4593677520752	-5.46069240570068	0.0217223595827818	-0.00684897974133492	0.0188002903014421	-0.0156151866540313
1901	109.879524230957	-16.1087169647217	-5.59056186676025	0.00646266713738441	-0.0165892094373703	0.0217223595827818	-0.021459324285388
1902	107.931480407715	-15.134693145752	-5.98017120361328	0.0100340843200684	-0.00230353930965066	0.011982130818069	-0.0104203969240189
1903	107.931480407715	-14.8100185394287	-5.78536653518677	0.0155535480007529	-0.0104203969240189	0.0116574559360743	-0.0172385573387146
1904	110.528877258301	-16.4333896636963	-5.6554970741272	0.0116574559360743	0.00354059832170606	-0.00295288790948689	0.00289124972186983
1905	110.528877258301	-16.1087169647217	-5.9152364730835	0.0106834331527352	0.0022419011220336	-3.08191010844894e-05	0.00516396993771195
1906	110.528877258301	-16.1087169647217	-5.52562713623047	0.00191722682211548	0.00516396993771195	0.000943203864153475	-0.00100484199356288
1907	110.528877258301	-16.7580642700195	-5.46069240570068	0.00678734155371785	-0.000355493422830477	-0.00100484199356288	-0.00977104809135199
1908	108.580833435059	-16.1087169647217	-5.85030126571655	0.0226963832974434	0.00938473641872406	-0.00100484199356288	0.00191722682211548
1909	109.230178833008	-15.7840414047241	-6.04510593414307	0.0116574559360743	0.0113327819854021	-0.00684897974133492	0.00548864435404539
1910	108.580833435059	-15.4593677520752	-5.98017120361328	-0.00717365415766835	0.0259431265294552	-0.0260047651827335	0.0145795252174139
1911	111.17822265625	-16.1087169647217	-5.52562713623047	-0.00392691092565656	0.0165275707840919	-0.0162645354866982	0.0243197549134493
1912	107.931480407715	-14.8100185394287	-5.78536653518677	-0.00847235135734081	0.0168522447347641	-0.00977104809135199	0.00581331877037883
1913	109.879524230957	-15.7840414047241	-5.26588773727417	0.00126787810586393	0.0123068047687411	-0.0146411629393697	0.0132808275520802
1914	110.528877258301	-16.1087169647217	-5.52562713623047	-0.00555028254166245	0.0123068047687411	-0.00165419070981443	-0.00425158534198999
1915	110.528877258301	-16.4333896636963	-5.59056186676025	0.000618529506027699	0.00418994715437293	-0.00944637414067984	0.00776136433705688
1916	109.879524230957	-16.4333896636963	-5.6554970741272	-0.000680167751852423	-0.00522560812532902	-0.00132951640989631	0.0022419011220336
1917	110.528877258301	-17.407413482666	-5.98017120361328	-0.00132951640989631	-0.00360223650932312	-0.00360223650932312	0.000293855206109583
1918	107.931480407715	-16.4333896636963	-5.72043180465698	0.0194496400654316	-3.08191010844894e-05	0.00418994715437293	-0.00814767740666866
1919	108.580833435059	-16.7580642700195	-5.3957576751709	0.0103587592020631	-0.0299008563160896	-0.000355493422830477	-0.00749832857400179
1920	107.931480407715	-16.4333896636963	-5.3957576751709	0.0136055024340749	-0.021459324285388	0.0295145437121391	-0.017887907102704
1921	109.879524230957	-17.7320880889893	-5.59056186676025	0.00906006153672934	-0.0302255302667618	0.0230210572481155	-0.0143164889886975
1922	107.931480407715	-17.0827388763428	-5.9152364730835	0.00808603875339031	-0.0107450718060136	0.0223717093467712	-0.0107450718060136
1923	109.230178833008	-17.0827388763428	-6.04510593414307	0.0191249661147594	-0.00717365415766835	0.00873538758605719	-0.0149658378213644
1924	110.528877258301	-17.0827388763428	-5.59056186676025	0.00776136433705688	-0.00587495695799589	-0.00327756232582033	-0.00490093370899558
1925	109.230178833008	-16.4333896636963	-6.11004114151001	0.0113327819854021	0.000618529506027699	-0.0136671401560307	-3.08191010844894e-05
1926	111.17822265625	-16.1087169647217	-5.26588773727417	-0.0026282137259841	-0.00165419070981443	-0.0188619289547205	-0.00457625929266214
1927	109.230178833008	-16.4333896636963	-5.98017120361328	-0.00944637414067984	0.00548864435404539	0.0022419011220336	0.00191722682211548
1928	111.17822265625	-16.4333896636963	-5.72043180465698	0.00159255252219737	0.00743668992072344	-0.00522560812532902	-0.00197886489331722
1929	107.931480407715	-16.4333896636963	-5.52562713623047	-0.00295288790948689	0.01847561635077	-0.0123684434220195	0.00354059832170606
1930	107.931480407715	-15.134693145752	-6.23991060256958	-0.0113944197073579	0.0239950809627771	-0.0350956469774246	0.011982130818069
1931	107.931480407715	-15.7840414047241	-5.98017120361328	-0.0195112787187099	0.012956153601408	-0.0357449948787689	0.0217223595827818
1932	105.983436584473	-15.134693145752	-5.59056186676025	-0.021459324285388	0.0103587592020631	-0.0204853005707264	0.0103587592020631
1933	106.632781982422	-16.1087169647217	-5.26588773727417	-0.00879702530801296	0.00516396993771195	-0.00490093370899558	0.00516396993771195
1934	107.282135009766	-16.4333896636963	-5.52562713623047	-0.00749832857400179	0.0022419011220336	-0.00619963090866804	0.00970941036939621
1935	107.931480407715	-16.4333896636963	-5.72043180465698	-0.0110697457566857	-0.00100484199356288	-3.08191010844894e-05	0.00386527273803949
1936	107.282135009766	-16.1087169647217	-6.04510593414307	-0.0136671401560307	-0.00295288790948689	-0.00490093370899558	0.00418994715437293
1937	107.931480407715	-16.7580642700195	-5.6554970741272	0.012956153601408	0.000293855206109583	-3.08191010844894e-05	-0.00132951640989631
1938	107.931480407715	-15.4593677520752	-5.52562713623047	0.011982130818069	-0.00425158534198999	0.00613799272105098	-0.00457625929266214
1939	107.931480407715	-16.4333896636963	-5.33082246780396	0.00906006153672934	-0.00295288790948689	-3.08191010844894e-05	0.00678734155371785
1940	108.580833435059	-15.4593677520752	-5.26588773727417	0.0126314787194133	-0.0152905117720366	0.0210730116814375	-0.00749832857400179
1941	111.17822265625	-15.4593677520752	-5.6554970741272	0.00646266713738441	-0.0152905117720366	0.0158782228827477	-0.0130177913233638
1942	107.931480407715	-15.134693145752	-5.72043180465698	0.012956153601408	-0.00360223650932312	0.0100340843200684	-0.00555028254166245
1943	110.528877258301	-16.7580642700195	-5.59056186676025	0.0152288740500808	-0.0221086721867323	0.00873538758605719	-0.00165419070981443
1944	110.528877258301	-14.8100185394287	-5.78536653518677	0.0155535480007529	0.00321592413820326	-0.00392691092565656	0.00386527273803949
1945	108.580833435059	-15.7840414047241	-5.72043180465698	0.00678734155371785	-0.000680167751852423	-0.00944637414067984	-0.000355493422830477
1946	108.580833435059	-15.134693145752	-5.59056186676025	0.000293855206109583	-0.00165419070981443	-0.00749832857400179	0.00418994715437293
1947	109.230178833008	-15.7840414047241	-5.78536653518677	0.000293855206109583	0.00289124972186983	-0.00977104809135199	0.00873538758605719
1948	109.879524230957	-16.1087169647217	-5.9152364730835	0.00841071270406246	0.0106834331527352	-0.00490093370899558	0.00191722682211548
1949	109.879524230957	-17.0827388763428	-5.85030126571655	-0.0107450718060136	0.0100340843200684	-0.0117190945893526	0.0155535480007529
1950	108.580833435059	-15.7840414047241	-6.04510593414307	-0.00490093370899558	0.0213976856321096	-0.0217839982360601	0.0249691028147936
1951	109.230178833008	-15.7840414047241	-6.49965000152588	-0.00977104809135199	0.0191249661147594	-0.023407369852066	0.0243197549134493
1952	107.282135009766	-16.1087169647217	-6.30484533309937	-0.00977104809135199	0.00873538758605719	-0.017887907102704	0.0168522447347641
1953	109.879524230957	-16.7580642700195	-5.9152364730835	0.0022419011220336	0.013930176384747	-0.00457625929266214	0.00581331877037883
1954	110.528877258301	-17.0827388763428	-6.17497587203979	-0.00555028254166245	-0.000680167751852423	-0.0117190945893526	0.00483929552137852
1955	109.879524230957	-16.7580642700195	-6.23991060256958	-0.00652430532500148	-0.00100484199356288	0.00191722682211548	0.00418994715437293
1956	110.528877258301	-16.7580642700195	-5.52562713623047	-0.0110697457566857	-0.00197886489331722	-0.00230353930965066	0.00256657530553639
1957	110.528877258301	-16.4333896636963	-5.59056186676025	-0.0221086721867323	-0.0026282137259841	0.0100340843200684	0.00451462110504508
1958	109.230178833008	-17.0827388763428	-6.04510593414307	0.0123068047687411	0.00906006153672934	-0.00327756232582033	0.000293855206109583
1959	110.528877258301	-16.4333896636963	-5.9152364730835	0.011982130818069	-0.00327756232582033	0.0113327819854021	-0.00847235135734081
1960	109.879524230957	-17.407413482666	-5.72043180465698	0.0162028968334198	-0.0204853005707264	0.0168522447347641	-0.0162645354866982
1961	107.931480407715	-16.1087169647217	-6.43471527099609	0.012956153601408	-0.0217839982360601	0.0116574559360743	-0.023407369852066
1962	110.528877258301	-17.407413482666	-6.04510593414307	-0.00230353930965066	-0.0146411629393697	0.00451462110504508	-0.00912170019000769
1963	109.879524230957	-17.7320880889893	-6.30484533309937	0.0126314787194133	-0.0133424662053585	0.000618529506027699	-0.0139918150380254
1964	108.580833435059	-17.0827388763428	-6.17497587203979	0.0132808275520802	-0.0110697457566857	-0.000680167751852423	0.00776136433705688
1965	108.580833435059	-17.0827388763428	-5.6554970741272	0.0100340843200684	-0.00944637414067984	-0.00360223650932312	0.00841071270406246
1966	108.580833435059	-16.7580642700195	-5.33082246780396	0.00743668992072344	-0.00652430532500148	-0.0123684434220195	0.00386527273803949
1967	108.580833435059	-16.1087169647217	-5.78536653518677	0.00516396993771195	0.00321592413820326	0.000293855206109583	-0.0026282137259841
1968	109.879524230957	-16.4333896636963	-6.04510593414307	0.00906006153672934	0.000943203864153475	-0.00100484199356288	-0.00100484199356288
1969	110.528877258301	-16.7580642700195	-5.6554970741272	-0.00814767740666866	0.0123068047687411	-0.00814767740666866	0.00256657530553639
1970	107.931480407715	-16.4333896636963	-5.52562713623047	-0.00197886489331722	0.0272418223321438	-0.0172385573387146	0.0246444288641214
1971	109.230178833008	-15.7840414047241	-5.85030126571655	-0.0133424662053585	0.0165275707840919	-0.0230826959013939	0.0126314787194133
1972	109.879524230957	-15.7840414047241	-5.3957576751709	-0.00847235135734081	0.0158782228827477	-0.0172385573387146	0.0197743140161037
1973	110.528877258301	-17.0827388763428	-5.78536653518677	-0.00425158534198999	0.012956153601408	-0.00457625929266214	-0.00230353930965066
1974	109.230178833008	-16.1087169647217	-5.98017120361328	-0.00717365415766835	0.011982130818069	0.0022419011220336	-0.00295288790948689
1975	108.580833435059	-15.7840414047241	-5.78536653518677	-0.0107450718060136	0.00483929552137852	-0.00132951640989631	0.01100810803473
1976	106.632781982422	-15.134693145752	-6.43471527099609	-0.00847235135734081	0.000943203864153475	0.00418994715437293	-3.08191010844894e-05
1977	106.632781982422	-16.4333896636963	-5.98017120361328	0.00418994715437293	0.00581331877037883	-0.00100484199356288	-0.00555028254166245
1978	107.282135009766	-16.4333896636963	-5.6554970741272	0.00581331877037883	0.0100340843200684	-0.00132951640989631	-0.00132951640989631
1979	107.931480407715	-17.0827388763428	-5.78536653518677	0.00776136433705688	-0.00912170019000769	0.00386527273803949	-0.00814767740666866
1980	107.931480407715	-16.1087169647217	-5.98017120361328	-0.000680167751852423	-0.0224333461374044	0.0171769186854362	-0.0175632312893867
1981	105.334083557129	-15.4593677520752	-5.85030126571655	-0.00100484199356288	-0.0133424662053585	0.00938473641872406	-0.0211346503347158
1982	108.580833435059	-16.7580642700195	-5.6554970741272	-0.00230353930965066	-0.0191866029053926	0.0181509424000978	-0.0156151866540313
1983	109.230178833008	-15.4593677520752	-5.9152364730835	0.0123068047687411	-0.0126931173726916	0.00776136433705688	-0.00977104809135199
1984	108.580833435059	-15.4593677520752	-5.72043180465698	0.00418994715437293	0.00354059832170606	0.00451462110504508	-0.00230353930965066
1985	108.580833435059	-15.7840414047241	-5.59056186676025	0.00451462110504508	-0.00457625929266214	-3.08191010844894e-05	0.00126787810586393
1986	108.580833435059	-15.7840414047241	-5.6554970741272	0.0106834331527352	-3.08191010844894e-05	-0.00977104809135199	0.000293855206109583
1987	107.931480407715	-14.8100185394287	-5.85030126571655	-0.0152905117720366	-0.00912170019000769	-0.00555028254166245	-0.00392691092565656
1988	109.879524230957	-15.7840414047241	-5.9152364730835	-3.08191010844894e-05	0.00678734155371785	-0.00165419070981443	-0.00977104809135199
1989	109.230178833008	-16.4333896636963	-5.9152364730835	-0.00652430532500148	0.0106834331527352	-0.0120437685400248	-0.00490093370899558
1990	110.528877258301	-16.4333896636963	-5.6554970741272	-0.0156151866540313	0.0233457311987877	-0.02697878703475	0.00646266713738441
1991	109.230178833008	-14.8100185394287	-5.98017120361328	-0.00912170019000769	0.00970941036939621	-0.0224333461374044	0.01100810803473
1992	109.879524230957	-16.7580642700195	-5.59056186676025	-0.00814767740666866	0.0100340843200684	-0.0198359526693821	0.0116574559360743
1993	109.879524230957	-16.1087169647217	-5.6554970741272	0.000943203864153475	0.011982130818069	-0.0139918150380254	-0.00360223650932312
1994	111.17822265625	-15.7840414047241	-6.11004114151001	-0.00197886489331722	0.0022419011220336	-0.00360223650932312	-0.00327756232582033
1995	107.931480407715	-14.8100185394287	-6.23991060256958	-0.00457625929266214	0.000618529506027699	-0.00100484199356288	-0.00490093370899558
1996	108.580833435059	-15.4593677520752	-5.98017120361328	-0.0146411629393697	-0.00360223650932312	-0.00132951640989631	-0.00132951640989631
1997	109.230178833008	-16.4333896636963	-5.78536653518677	-0.00587495695799589	-0.00295288790948689	-0.00100484199356288	-0.000680167751852423
1998	109.879524230957	-16.4333896636963	-5.52562713623047	-0.00490093370899558	0.00581331877037883	0.00581331877037883	-0.00652430532500148
1999	110.528877258301	-16.7580642700195	-5.33082246780396	0.0171769186854362	0.00418994715437293	0.00321592413820326	-0.00555028254166245
2000	109.879524230957	-16.1087169647217	-5.59056186676025	0.00483929552137852	-0.0221086721867323	0.01100810803473	-0.0143164889886975
[truncated: 6,640 more rows]
