# Supplementary material for: Precise instruction and consideration of the vertical and horizontal force component increases validity and reliability of the 90:20 Isometric Posterior Chain Test
Source: PLoS One. 2024 Oct 28;19(10):e0312843. doi: 10.1371/journal.pone.0312843 (PMC11515970; doi:10.1371/journal.pone.0312843)
Supplement: S1 File — (ZIP) [file pone.0312843.s001.zip › S1_Raw_Data/M1_P08_iso_1.csv]

1	-2.78375768661499	0.95064640045166	20.058708190918	-0.00425158534198999	0.00354059832170606	0.000943203864153475	0.00191722682211548
2	-2.13440895080566	0.625972092151642	20.4483184814453	-0.00392691092565656	0.000943203864153475	-0.0026282137259841	0.00159255252219737
3	-3.43310618400574	0.95064640045166	20.1236438751221	-0.0139918150380254	0.00548864435404539	-0.00132951640989631	0.00516396993771195
4	-1.48506033420563	0.301297754049301	19.6690998077393	-0.0026282137259841	0.00126787810586393	0.00906006153672934	0.00938473641872406
5	-1.48506033420563	1.27532064914703	19.6041641235352	0.00678734155371785	-0.00327756232582033	0.000293855206109583	-3.08191010844894e-05
6	0.462985575199127	0.301297754049301	19.8639049530029	-0.00425158534198999	0.0022419011220336	-0.00392691092565656	-0.00327756232582033
7	0.462985575199127	-0.348050862550735	20.1236438751221	0.00256657530553639	-0.00132951640989631	0.00418994715437293	0.00678734155371785
8	-0.835711658000946	-0.348050862550735	20.5132522583008	0.00256657530553639	0.00613799272105098	-0.000355493422830477	0.00321592413820326
9	-0.186363056302071	-0.672725200653076	20.1885776519775	-0.00230353930965066	0.0022419011220336	0.00548864435404539	0.00418994715437293
10	-0.835711658000946	0.95064640045166	19.6041641235352	-0.0130177913233638	0.00289124972186983	0.00159255252219737	-0.00555028254166245
11	-0.186363056302071	-0.348050862550735	20.3184490203857	0.00256657530553639	0.00126787810586393	0.00159255252219737	-0.00327756232582033
12	1.11233425140381	-0.348050862550735	20.3184490203857	-0.0143164889886975	-0.00555028254166245	0.00808603875339031	0.00613799272105098
13	0.462985575199127	-0.348050862550735	20.1236438751221	-0.00392691092565656	0.00938473641872406	-0.0026282137259841	0.00256657530553639
14	1.76168286800385	-0.672725200653076	20.3184490203857	-0.0026282137259841	-0.00100484199356288	0.00483929552137852	0.00256657530553639
15	0.462985575199127	0.95064640045166	20.4483184814453	-0.00684897974133492	0.00159255252219737	0.00841071270406246	-0.0026282137259841
16	0.462985575199127	0.301297754049301	19.9937744140625	-0.00717365415766835	-0.00749832857400179	-0.00619963090866804	-0.00749832857400179
17	-0.186363056302071	-0.0233765505254269	19.7989692687988	-0.0136671401560307	-0.00425158534198999	0.00126787810586393	-0.00652430532500148
18	1.11233425140381	-0.348050862550735	19.9937744140625	0.0106834331527352	0.00126787810586393	-0.00587495695799589	-0.00327756232582033
19	-0.186363056302071	-0.348050862550735	20.2535133361816	0.00289124972186983	-0.00749832857400179	0.000943203864153475	0.00126787810586393
20	1.76168286800385	-0.997399508953094	20.5132522583008	-0.0104203969240189	0.000293855206109583	-0.000355493422830477	-0.00684897974133492
21	-0.835711658000946	-0.348050862550735	20.3184490203857	0.00678734155371785	-0.00490093370899558	-0.00717365415766835	0.00126787810586393
22	-0.835711658000946	-0.672725200653076	19.9937744140625	0.0217223595827818	-0.0100957229733467	-0.00360223650932312	-0.00360223650932312
23	-0.835711658000946	-0.0233765505254269	19.9937744140625	0.0194496400654316	-0.00327756232582033	0.00483929552137852	-0.00425158534198999
24	-0.186363056302071	-0.0233765505254269	20.1236438751221	0.000943203864153475	-0.00717365415766835	-0.00619963090866804	0.00451462110504508
25	-0.186363056302071	-0.348050862550735	19.9937744140625	-0.0130177913233638	-0.00944637414067984	-0.000355493422830477	-0.00619963090866804
26	0.462985575199127	0.301297754049301	19.7989692687988	0.0113327819854021	-0.00587495695799589	0.00354059832170606	-0.00490093370899558
27	1.11233425140381	-0.997399508953094	20.3833827972412	-0.00814767740666866	-0.00230353930965066	-0.00749832857400179	-0.00425158534198999
28	-0.835711658000946	-0.348050862550735	20.1236438751221	0.00126787810586393	-0.0026282137259841	0.00354059832170606	0.00191722682211548
29	1.11233425140381	-0.672725200653076	20.2535133361816	0.00289124972186983	-0.000355493422830477	-0.00522560812532902	0.00256657530553639
30	-0.186363056302071	0.625972092151642	19.9937744140625	0.00581331877037883	0.0142548503354192	-0.000355493422830477	-0.00165419070981443
31	-0.835711658000946	0.301297754049301	20.3184490203857	-0.00717365415766835	0.000293855206109583	-0.00392691092565656	0.000293855206109583
32	2.41103148460388	-0.0233765505254269	20.3833827972412	0.00938473641872406	-0.00522560812532902	-0.00132951640989631	-0.00360223650932312
33	2.41103148460388	0.301297754049301	20.5132522583008	0.012956153601408	0.00418994715437293	0.00126787810586393	0.0022419011220336
34	1.11233425140381	-0.0233765505254269	20.3833827972412	0.0171769186854362	-0.000680167751852423	0.00191722682211548	0.00191722682211548
35	-0.186363056302071	0.95064640045166	20.1236438751221	0.000943203864153475	0.00386527273803949	-0.00132951640989631	-0.00197886489331722
36	0.462985575199127	0.95064640045166	20.1236438751221	0.00938473641872406	0.00678734155371785	-0.00230353930965066	-0.00749832857400179
37	0.462985575199127	0.95064640045166	20.058708190918	0.00711201597005129	-3.08191010844894e-05	-0.00425158534198999	0.000293855206109583
38	1.11233425140381	1.27532064914703	19.9937744140625	-0.00230353930965066	0.00191722682211548	0.00516396993771195	-0.00522560812532902
39	0.462985575199127	0.301297754049301	20.4483184814453	0.00354059832170606	0.00321592413820326	0.00126787810586393	0.00548864435404539
40	1.76168286800385	0.301297754049301	20.1236438751221	0.0191249661147594	0.000618529506027699	0.00451462110504508	-0.00717365415766835
41	-0.186363056302071	1.5999950170517	19.7340335845947	0.0116574559360743	-0.00555028254166245	-0.0110697457566857	-0.00522560812532902
42	-0.186363056302071	1.27532064914703	19.4742946624756	0.00646266713738441	0.000943203864153475	-0.00457625929266214	-0.00230353930965066
43	-0.186363056302071	0.95064640045166	19.8639049530029	0.00386527273803949	0.00321592413820326	-0.0117190945893526	0.00646266713738441
44	-0.835711658000946	1.5999950170517	19.8639049530029	0.0207483377307653	0.00970941036939621	0.00483929552137852	-0.00327756232582033
45	-0.186363056302071	1.27532064914703	20.1236438751221	0.00483929552137852	0.00873538758605719	-0.00555028254166245	-0.00230353930965066
46	1.11233425140381	1.5999950170517	19.9288387298584	-0.00847235135734081	-0.00652430532500148	0.00354059832170606	-0.000680167751852423
47	1.11233425140381	-0.0233765505254269	19.9288387298584	0.00159255252219737	0.00613799272105098	-0.00457625929266214	0.00159255252219737
48	0.462985575199127	0.301297754049301	20.2535133361816	0.000293855206109583	0.00386527273803949	-0.00847235135734081	-0.00132951640989631
49	0.462985575199127	0.301297754049301	20.1236438751221	-0.00295288790948689	-0.00197886489331722	-0.00165419070981443	0.00906006153672934
50	-0.186363056302071	1.27532064914703	20.058708190918	0.00256657530553639	0.00289124972186983	0.000943203864153475	0.000293855206109583
51	-0.186363056302071	-0.348050862550735	20.5132522583008	-0.0133424662053585	-0.00230353930965066	-0.00197886489331722	0.00873538758605719
52	1.11233425140381	0.301297754049301	20.5781879425049	-0.00295288790948689	-0.00132951640989631	-0.00490093370899558	-0.00490093370899558
53	0.462985575199127	-0.0233765505254269	20.3184490203857	-0.00360223650932312	0.00581331877037883	0.000293855206109583	0.00646266713738441
54	1.11233425140381	-0.0233765505254269	20.2535133361816	0.00678734155371785	0.00483929552137852	-0.00425158534198999	0.00776136433705688
55	-0.835711658000946	-0.0233765505254269	20.2535133361816	0.00548864435404539	-0.00100484199356288	-0.00522560812532902	0.00613799272105098
56	-0.186363056302071	0.95064640045166	20.3833827972412	0.0103587592020631	0.000618529506027699	-0.0110697457566857	-0.00165419070981443
57	-1.48506033420563	0.95064640045166	20.2535133361816	0.011982130818069	-0.00457625929266214	-0.00295288790948689	0.00191722682211548
58	-0.186363056302071	1.27532064914703	20.3833827972412	-0.00587495695799589	-0.00847235135734081	-0.000355493422830477	-0.00132951640989631
59	-2.78375768661499	0.95064640045166	20.2535133361816	-0.0100957229733467	0.00743668992072344	0.00191722682211548	0.00191722682211548
60	-0.835711658000946	0.625972092151642	20.1885776519775	-0.00717365415766835	0.00386527273803949	0.000618529506027699	-0.00327756232582033
61	-2.13440895080566	1.5999950170517	20.058708190918	-0.00879702530801296	-0.00100484199356288	-0.00749832857400179	0.000293855206109583
62	-1.48506033420563	1.27532064914703	20.058708190918	0.00678734155371785	0.00321592413820326	-0.00490093370899558	-0.00360223650932312
63	-1.48506033420563	0.95064640045166	20.4483184814453	0.00581331877037883	0.00906006153672934	-0.00652430532500148	0.00451462110504508
64	-1.48506033420563	1.27532064914703	20.3833827972412	-0.0146411629393697	-0.00100484199356288	-0.00165419070981443	0.000943203864153475
65	0.462985575199127	0.301297754049301	19.9288387298584	-0.0188619289547205	-0.00327756232582033	-0.00100484199356288	0.00386527273803949
66	1.11233425140381	1.27532064914703	19.8639049530029	-0.0130177913233638	-0.00165419070981443	0.00126787810586393	-0.00165419070981443
67	1.11233425140381	-0.348050862550735	20.3833827972412	0.00516396993771195	-0.00295288790948689	-0.00977104809135199	0.00386527273803949
68	-0.186363056302071	0.95064640045166	20.4483184814453	-0.00522560812532902	0.00841071270406246	-0.00327756232582033	0.00191722682211548
69	1.11233425140381	-0.0233765505254269	20.2535133361816	0.00321592413820326	0.0100340843200684	0.00289124972186983	0.00159255252219737
70	-0.835711658000946	1.27532064914703	20.9677963256836	0.00581331877037883	0.000293855206109583	-0.00457625929266214	-0.00912170019000769
71	1.11233425140381	-0.348050862550735	20.5132522583008	0.00126787810586393	0.00321592413820326	0.0022419011220336	-0.00522560812532902
72	1.11233425140381	-0.348050862550735	19.8639049530029	0.01100810803473	-0.00295288790948689	-0.00295288790948689	-0.00457625929266214
73	1.11233425140381	-0.997399508953094	20.1236438751221	0.00516396993771195	0.00289124972186983	0.00126787810586393	0.00613799272105098
74	1.11233425140381	-0.348050862550735	19.9288387298584	0.0103587592020631	-0.00652430532500148	-0.000680167751852423	-0.00360223650932312
75	-0.186363056302071	-1.32207381725311	20.4483184814453	0.00841071270406246	0.00126787810586393	-0.00490093370899558	0.0022419011220336
76	-0.186363056302071	-0.348050862550735	20.5132522583008	0.00873538758605719	-0.00749832857400179	0.00126787810586393	-0.00392691092565656
77	-0.186363056302071	-0.348050862550735	20.4483184814453	0.0126314787194133	-0.00490093370899558	-0.00457625929266214	0.00646266713738441
78	1.76168286800385	-0.348050862550735	20.058708190918	-0.00132951640989631	-0.00490093370899558	0.00191722682211548	-0.000355493422830477
79	0.462985575199127	-0.0233765505254269	21.0327320098877	0.00516396993771195	-0.00847235135734081	0.000618529506027699	0.0022419011220336
80	1.11233425140381	-0.348050862550735	20.2535133361816	-0.00944637414067984	-0.00619963090866804	-0.00717365415766835	-0.00132951640989631
81	-0.186363056302071	0.625972092151642	20.1885776519775	0.020423661917448	0.000618529506027699	0.00126787810586393	-0.00392691092565656
82	-0.186363056302071	0.95064640045166	20.2535133361816	0.00159255252219737	-0.00749832857400179	-0.000680167751852423	0.000293855206109583
83	-0.186363056302071	0.625972092151642	20.3833827972412	0.01100810803473	0.013930176384747	0.00289124972186983	-0.00197886489331722
84	0.462985575199127	1.27532064914703	19.6690998077393	0.00126787810586393	0.00451462110504508	-0.00100484199356288	0.00321592413820326
85	1.76168286800385	0.95064640045166	19.9937744140625	-0.0136671401560307	0.00289124972186983	0.00126787810586393	-0.00522560812532902
86	0.462985575199127	0.95064640045166	19.9937744140625	0.00776136433705688	-0.00555028254166245	-0.00360223650932312	-0.00684897974133492
87	1.76168286800385	-0.348050862550735	21.0976657867432	-3.08191010844894e-05	0.00126787810586393	-0.00782300252467394	-3.08191010844894e-05
88	0.462985575199127	0.625972092151642	20.2535133361816	0.00126787810586393	0.00841071270406246	-0.00392691092565656	-0.00197886489331722
89	1.76168286800385	0.301297754049301	20.4483184814453	-3.08191010844894e-05	-0.00490093370899558	-0.00749832857400179	0.00613799272105098
90	0.462985575199127	1.27532064914703	20.1236438751221	0.0197743140161037	0.0113327819854021	-0.000355493422830477	-0.00977104809135199
91	1.11233425140381	-0.0233765505254269	20.2535133361816	0.00159255252219737	-0.0110697457566857	-0.00717365415766835	-0.00360223650932312
92	1.11233425140381	-0.0233765505254269	19.8639049530029	-0.00522560812532902	-0.000680167751852423	0.00354059832170606	-0.00490093370899558
93	1.76168286800385	-0.0233765505254269	19.7989692687988	0.00906006153672934	0.00906006153672934	-0.0110697457566857	-0.00295288790948689
94	1.11233425140381	0.301297754049301	20.3184490203857	-0.0152905117720366	0.000618529506027699	0.00548864435404539	-0.00197886489331722
95	1.11233425140381	-0.348050862550735	20.5132522583008	0.0165275707840919	0.00451462110504508	-0.00555028254166245	-0.00100484199356288
96	0.462985575199127	0.301297754049301	20.1236438751221	-0.00619963090866804	0.00289124972186983	-0.00717365415766835	-0.00457625929266214
97	0.462985575199127	0.95064640045166	19.9937744140625	0.00776136433705688	-0.00327756232582033	-0.0126931173726916	-0.00295288790948689
98	-0.835711658000946	1.92466938495636	19.5392303466797	-0.00327756232582033	0.00678734155371785	-0.00425158534198999	-0.00327756232582033
99	1.76168286800385	-0.0233765505254269	20.1236438751221	-0.00587495695799589	0.00289124972186983	-0.00619963090866804	0.00516396993771195
100	1.11233425140381	0.625972092151642	19.8639049530029	-0.00944637414067984	0.00159255252219737	-0.00230353930965066	-0.00977104809135199
101	0.462985575199127	1.5999950170517	19.9288387298584	-0.0133424662053585	0.00159255252219737	-0.0026282137259841	0.000943203864153475
102	-0.186363056302071	1.27532064914703	20.1885776519775	0.00581331877037883	-0.00522560812532902	-0.00555028254166245	-0.00392691092565656
103	-0.186363056302071	0.95064640045166	19.6690998077393	0.0100340843200684	0.00516396993771195	-0.00717365415766835	0.00289124972186983
104	0.462985575199127	1.27532064914703	19.7340335845947	-0.00490093370899558	0.00873538758605719	0.00386527273803949	-0.00230353930965066
105	1.11233425140381	0.625972092151642	19.9937744140625	0.00451462110504508	0.00451462110504508	-0.00587495695799589	0.00354059832170606
106	-0.186363056302071	1.27532064914703	19.9937744140625	0.00159255252219737	0.00191722682211548	0.00256657530553639	-0.00782300252467394
107	2.41103148460388	-0.348050862550735	20.2535133361816	0.00678734155371785	0.00126787810586393	-0.0133424662053585	0.00256657530553639
108	1.76168286800385	0.625972092151642	20.5781879425049	0.0149041991680861	0.00711201597005129	0.00678734155371785	-0.00360223650932312
109	1.11233425140381	1.27532064914703	20.1236438751221	-0.0139918150380254	0.0100340843200684	0.00256657530553639	0.00256657530553639
110	-0.186363056302071	1.27532064914703	19.9288387298584	-0.00977104809135199	0.00776136433705688	-0.00197886489331722	-0.00165419070981443
111	1.11233425140381	-0.348050862550735	20.1885776519775	-0.00360223650932312	0.00191722682211548	0.00289124972186983	-0.00197886489331722
112	-0.186363056302071	0.301297754049301	20.058708190918	-0.00749832857400179	-3.08191010844894e-05	-0.00490093370899558	-3.08191010844894e-05
113	0.462985575199127	-0.0233765505254269	20.5132522583008	-0.0107450718060136	0.00321592413820326	-0.00814767740666866	0.00386527273803949
114	-0.835711658000946	0.625972092151642	20.5781879425049	0.00289124972186983	0.00289124972186983	0.000943203864153475	0.00321592413820326
115	-0.186363056302071	-0.348050862550735	20.058708190918	-0.00912170019000769	0.0022419011220336	-0.0104203969240189	0.00516396993771195
116	-1.48506033420563	-0.0233765505254269	20.1885776519775	-0.00652430532500148	-0.00295288790948689	0.00483929552137852	0.00126787810586393
117	-0.835711658000946	-0.348050862550735	19.9288387298584	-0.0113944197073579	0.00126787810586393	-0.00847235135734081	0.00906006153672934
118	-2.78375768661499	1.5999950170517	19.8639049530029	0.00743668992072344	0.00321592413820326	-0.0100957229733467	0.00646266713738441
119	-0.186363056302071	0.625972092151642	20.3833827972412	-0.00100484199356288	0.000618529506027699	-3.08191010844894e-05	0.0113327819854021
120	-0.835711658000946	1.27532064914703	20.2535133361816	0.00418994715437293	0.0022419011220336	0.0022419011220336	0.00386527273803949
121	-0.835711658000946	1.27532064914703	20.1885776519775	0.00548864435404539	-0.00457625929266214	-0.00230353930965066	-0.0026282137259841
122	-1.48506033420563	0.95064640045166	20.1885776519775	0.00386527273803949	0.00289124972186983	-0.0026282137259841	-0.0026282137259841
123	0.462985575199127	0.301297754049301	20.3184490203857	0.0175015944987535	0.00289124972186983	-0.00619963090866804	0.00841071270406246
124	-0.186363056302071	1.27532064914703	19.9937744140625	-0.0263294391334057	-0.00360223650932312	0.00678734155371785	0.00289124972186983
125	0.462985575199127	0.95064640045166	20.1236438751221	-0.00912170019000769	0.00126787810586393	-0.0126931173726916	-0.00165419070981443
126	-0.186363056302071	1.5999950170517	20.1885776519775	0.00159255252219737	-0.00652430532500148	-0.00587495695799589	-0.00749832857400179
127	0.462985575199127	0.625972092151642	20.3833827972412	0.0100340843200684	-3.08191010844894e-05	-0.00197886489331722	0.00418994715437293
128	0.462985575199127	0.301297754049301	20.058708190918	-0.00100484199356288	0.00354059832170606	0.00776136433705688	0.00938473641872406
129	0.462985575199127	0.301297754049301	19.6690998077393	-0.00619963090866804	0.000618529506027699	-3.08191010844894e-05	0.000943203864153475
130	-0.186363056302071	0.95064640045166	19.9288387298584	-0.0198359526693821	0.00354059832170606	-0.00782300252467394	0.00354059832170606
131	1.11233425140381	-0.997399508953094	20.2535133361816	0.00191722682211548	-0.00100484199356288	-0.00100484199356288	-0.00165419070981443
132	1.76168286800385	-0.997399508953094	20.3833827972412	0.0178262684494257	-0.00684897974133492	-0.00944637414067984	0.00159255252219737
133	2.41103148460388	-0.997399508953094	20.5132522583008	-0.000680167751852423	-0.00392691092565656	-0.00684897974133492	0.000293855206109583
134	1.11233425140381	-0.997399508953094	19.8639049530029	0.00841071270406246	-0.00392691092565656	0.00191722682211548	0.000293855206109583
135	2.41103148460388	-1.97142243385315	19.8639049530029	-0.00295288790948689	-0.00555028254166245	-0.0113944197073579	0.00613799272105098
136	1.11233425140381	-1.32207381725311	19.9937744140625	0.00841071270406246	-0.0136671401560307	0.00159255252219737	-0.00587495695799589
137	2.41103148460388	-1.32207381725311	20.1236438751221	-0.00587495695799589	-0.0123684434220195	0.00321592413820326	0.000943203864153475
138	-0.835711658000946	0.301297754049301	20.058708190918	-0.00132951640989631	-0.00295288790948689	-0.00327756232582033	0.00321592413820326
139	2.41103148460388	-0.997399508953094	20.5781879425049	-0.00360223650932312	-0.00360223650932312	0.00613799272105098	-0.000355493422830477
140	-0.186363056302071	0.625972092151642	20.058708190918	-0.00749832857400179	-0.000680167751852423	-0.00392691092565656	0.00354059832170606
141	1.76168286800385	0.301297754049301	19.8639049530029	0.0126314787194133	-0.000680167751852423	0.00386527273803949	-0.00847235135734081
142	0.462985575199127	-0.348050862550735	20.3184490203857	0.0103587592020631	-0.0110697457566857	0.00126787810586393	0.00386527273803949
143	1.11233425140381	-0.348050862550735	20.3833827972412	-0.00230353930965066	0.00841071270406246	-0.0104203969240189	0.0100340843200684
144	-0.186363056302071	1.27532064914703	20.3833827972412	-0.00165419070981443	-0.00490093370899558	0.00191722682211548	0.00386527273803949
145	1.11233425140381	0.625972092151642	20.3833827972412	-0.0188619289547205	-0.0026282137259841	-0.00197886489331722	-0.00684897974133492
146	0.462985575199127	0.95064640045166	19.9937744140625	0.000943203864153475	-0.000680167751852423	-0.00652430532500148	-0.00132951640989631
147	0.462985575199127	0.95064640045166	19.9937744140625	-0.00425158534198999	-0.00327756232582033	-0.00555028254166245	-0.00165419070981443
148	1.76168286800385	0.301297754049301	20.1885776519775	0.0188002903014421	-0.000355493422830477	-0.00100484199356288	0.00776136433705688
149	0.462985575199127	0.625972092151642	20.058708190918	-0.00197886489331722	-0.000680167751852423	-3.08191010844894e-05	0.000618529506027699
150	0.462985575199127	-0.0233765505254269	20.3184490203857	0.0155535480007529	0.000943203864153475	-0.0026282137259841	-0.00295288790948689
151	2.41103148460388	0.301297754049301	20.3833827972412	-0.00230353930965066	0.00256657530553639	-0.00360223650932312	-0.00230353930965066
152	1.11233425140381	0.301297754049301	20.1885776519775	0.00841071270406246	-0.00132951640989631	-0.000355493422830477	-0.00360223650932312
153	2.41103148460388	0.625972092151642	19.7340335845947	0.000618529506027699	0.000943203864153475	-0.00749832857400179	0.00191722682211548
154	1.76168286800385	-0.0233765505254269	19.5392303466797	-0.017887907102704	0.00159255252219737	0.00873538758605719	-0.000680167751852423
155	1.76168286800385	-0.348050862550735	19.7989692687988	0.013930176384747	0.00516396993771195	-0.00912170019000769	-0.00100484199356288
156	1.76168286800385	-0.348050862550735	20.058708190918	0.0178262684494257	-0.000355493422830477	0.00386527273803949	-0.00717365415766835
157	1.76168286800385	-0.348050862550735	20.1885776519775	-0.00100484199356288	0.00711201597005129	-0.0104203969240189	-0.00392691092565656
158	-0.835711658000946	0.95064640045166	20.1236438751221	0.00386527273803949	0.00451462110504508	-0.00425158534198999	0.00711201597005129
159	1.11233425140381	-0.0233765505254269	19.7340335845947	-0.00717365415766835	0.00646266713738441	0.0100340843200684	0.00548864435404539
160	-0.186363056302071	1.27532064914703	19.4742946624756	-0.00165419070981443	0.00256657530553639	0.000618529506027699	-3.08191010844894e-05
161	1.11233425140381	0.95064640045166	19.7340335845947	0.00613799272105098	0.00191722682211548	-0.00197886489331722	-0.00619963090866804
162	1.11233425140381	0.301297754049301	20.1236438751221	0.0136055024340749	-0.00295288790948689	-0.00295288790948689	-0.00165419070981443
163	2.41103148460388	-0.0233765505254269	20.2535133361816	-0.0120437685400248	-0.00197886489331722	-0.00555028254166245	0.00841071270406246
164	-0.186363056302071	0.301297754049301	20.5132522583008	-0.000680167751852423	0.000943203864153475	-0.00132951640989631	0.00126787810586393
165	0.462985575199127	0.625972092151642	19.9937744140625	-0.0185372550040483	0.00938473641872406	-0.00197886489331722	-0.00619963090866804
166	-0.186363056302071	0.95064640045166	19.8639049530029	0.0113327819854021	0.00289124972186983	-0.0146411629393697	-0.00425158534198999
167	1.11233425140381	1.27532064914703	19.7989692687988	0.00548864435404539	-0.00230353930965066	-0.00392691092565656	-0.00197886489331722
168	1.11233425140381	0.301297754049301	20.2535133361816	0.00808603875339031	0.00548864435404539	-0.00490093370899558	-0.00100484199356288
169	1.11233425140381	0.95064640045166	20.058708190918	0.00321592413820326	0.00906006153672934	0.000618529506027699	0.00970941036939621
170	1.76168286800385	-0.348050862550735	20.5132522583008	0.00873538758605719	-0.000355493422830477	-0.00652430532500148	-0.00327756232582033
171	1.76168286800385	-0.348050862550735	20.3184490203857	-0.00392691092565656	0.000943203864153475	-0.00165419070981443	-0.00522560812532902
172	1.11233425140381	0.301297754049301	19.8639049530029	-0.000680167751852423	0.00646266713738441	-0.00457625929266214	0.000618529506027699
173	1.76168286800385	0.95064640045166	19.8639049530029	0.0103587592020631	0.00126787810586393	0.00256657530553639	0.00516396993771195
174	-0.186363056302071	0.301297754049301	20.1236438751221	0.00581331877037883	0.00159255252219737	0.00191722682211548	0.00483929552137852
175	1.11233425140381	-0.0233765505254269	20.3184490203857	-0.00717365415766835	0.0022419011220336	0.00711201597005129	-0.00165419070981443
176	1.11233425140381	0.625972092151642	20.4483184814453	-0.0156151866540313	0.00516396993771195	0.00354059832170606	0.00191722682211548
177	1.11233425140381	0.625972092151642	20.4483184814453	-0.000355493422830477	0.000293855206109583	-0.00490093370899558	-0.00197886489331722
178	-2.13440895080566	0.95064640045166	19.8639049530029	-0.00230353930965066	-3.08191010844894e-05	-0.00587495695799589	0.00646266713738441
179	0.462985575199127	0.301297754049301	20.1885776519775	-0.0107450718060136	0.00743668992072344	0.00451462110504508	0.00418994715437293
180	-2.78375768661499	1.27532064914703	20.058708190918	-0.0165892094373703	-0.000680167751852423	-0.00587495695799589	0.00321592413820326
181	-2.78375768661499	1.27532064914703	20.2535133361816	-0.0136671401560307	-0.00165419070981443	0.00321592413820326	0.00256657530553639
182	-0.835711658000946	0.301297754049301	20.4483184814453	0.0246444288641214	-0.00230353930965066	-0.000680167751852423	0.00386527273803949
183	1.11233425140381	-0.0233765505254269	20.5132522583008	0.00289124972186983	0.00483929552137852	-0.00425158534198999	0.00126787810586393
184	-1.48506033420563	-0.0233765505254269	20.1885776519775	-0.00652430532500148	0.0106834331527352	0.00808603875339031	0.00256657530553639
185	-2.13440895080566	0.95064640045166	20.058708190918	-0.00652430532500148	0.00191722682211548	-0.00360223650932312	-0.00100484199356288
186	-0.835711658000946	0.625972092151642	19.7989692687988	0.0162028968334198	0.0100340843200684	-0.00619963090866804	-0.00132951640989631
187	-0.835711658000946	1.27532064914703	20.058708190918	-0.00652430532500148	0.000618529506027699	0.000943203864153475	0.00191722682211548
188	-0.186363056302071	0.625972092151642	20.1236438751221	-0.0110697457566857	0.00516396993771195	-0.0104203969240189	0.000943203864153475
189	-0.186363056302071	1.27532064914703	20.3184490203857	-0.0026282137259841	0.00711201597005129	-0.00295288790948689	0.00191722682211548
190	1.11233425140381	0.301297754049301	20.1885776519775	-0.0107450718060136	0.00191722682211548	0.0022419011220336	0.000293855206109583
191	2.41103148460388	-0.348050862550735	20.1236438751221	-0.00587495695799589	0.00289124972186983	-0.000355493422830477	-0.00944637414067984
192	0.462985575199127	0.95064640045166	19.8639049530029	-0.0026282137259841	0.00483929552137852	-0.00425158534198999	-0.00197886489331722
193	0.462985575199127	0.95064640045166	20.058708190918	0.00613799272105098	-0.00100484199356288	0.000943203864153475	0.00289124972186983
194	1.11233425140381	0.625972092151642	20.1885776519775	-0.00165419070981443	0.0100340843200684	0.00548864435404539	0.00451462110504508
195	1.76168286800385	-0.348050862550735	20.5781879425049	0.00289124972186983	0.00321592413820326	0.00711201597005129	-0.00749832857400179
196	1.11233425140381	-0.0233765505254269	20.1236438751221	0.00743668992072344	0.00516396993771195	0.00321592413820326	-0.0026282137259841
197	1.76168286800385	-0.672725200653076	20.2535133361816	-0.000680167751852423	0.00516396993771195	-0.00100484199356288	-0.00327756232582033
198	-0.186363056302071	1.27532064914703	20.058708190918	0.00581331877037883	-0.00197886489331722	-0.00392691092565656	0.00159255252219737
199	2.41103148460388	-0.672725200653076	20.3184490203857	-0.000680167751852423	-0.00360223650932312	0.000943203864153475	0.00418994715437293
200	-0.186363056302071	-0.0233765505254269	20.837926864624	-0.00295288790948689	0.00126787810586393	0.0022419011220336	-0.00555028254166245
201	-0.186363056302071	-0.348050862550735	21.1626014709473	0.00613799272105098	-0.00490093370899558	-0.00132951640989631	-0.00230353930965066
202	-0.835711658000946	-0.672725200653076	20.3184490203857	-0.0162645354866982	-0.00490093370899558	-0.00684897974133492	-3.08191010844894e-05
203	2.41103148460388	-0.672725200653076	20.1885776519775	-0.00100484199356288	-0.00490093370899558	-0.00652430532500148	-0.00360223650932312
204	-0.186363056302071	-0.672725200653076	20.1885776519775	0.0116574559360743	-0.00457625929266214	0.00776136433705688	0.00256657530553639
205	-0.186363056302071	-0.348050862550735	20.058708190918	-0.00457625929266214	-0.00425158534198999	0.00418994715437293	-0.00587495695799589
206	-0.186363056302071	-0.348050862550735	20.1236438751221	0.00678734155371785	-0.00555028254166245	-0.00327756232582033	0.00289124972186983
207	1.11233425140381	0.301297754049301	20.3184490203857	-0.000355493422830477	-0.00977104809135199	-0.0110697457566857	-0.0026282137259841
208	1.11233425140381	-0.672725200653076	20.2535133361816	0.00646266713738441	0.00289124972186983	-0.00392691092565656	0.00776136433705688
209	0.462985575199127	-0.348050862550735	20.058708190918	0.00256657530553639	0.000618529506027699	0.000618529506027699	0.00516396993771195
210	1.76168286800385	-0.672725200653076	20.058708190918	0.0162028968334198	-0.000355493422830477	-0.00197886489331722	-0.000355493422830477
211	3.06037998199463	-0.348050862550735	20.1236438751221	-0.0120437685400248	-0.0133424662053585	0.00191722682211548	0.00159255252219737
212	-0.186363056302071	0.625972092151642	20.058708190918	0.00711201597005129	-0.00490093370899558	0.00386527273803949	0.00191722682211548
213	1.11233425140381	0.625972092151642	20.2535133361816	-0.00360223650932312	-0.000355493422830477	-0.000680167751852423	0.00451462110504508
214	-0.186363056302071	0.95064640045166	20.2535133361816	-0.00165419070981443	0.00451462110504508	0.00451462110504508	0.00159255252219737
215	1.11233425140381	-0.0233765505254269	19.8639049530029	0.00646266713738441	0.000618529506027699	0.00256657530553639	-0.00490093370899558
216	1.11233425140381	-0.0233765505254269	20.058708190918	-0.000680167751852423	0.00873538758605719	-0.00977104809135199	0.00191722682211548
217	2.41103148460388	-0.348050862550735	20.9677963256836	-0.00392691092565656	0.000618529506027699	-0.00165419070981443	0.00418994715437293
218	0.462985575199127	1.27532064914703	20.058708190918	-0.00392691092565656	0.00646266713738441	-0.00652430532500148	0.00841071270406246
219	1.76168286800385	-0.0233765505254269	20.4483184814453	-0.0126931173726916	0.00451462110504508	0.00159255252219737	0.000943203864153475
220	-0.186363056302071	0.95064640045166	20.3184490203857	0.0103587592020631	0.00451462110504508	0.00418994715437293	-0.00619963090866804
221	1.11233425140381	0.625972092151642	19.7340335845947	0.0103587592020631	0.00418994715437293	-0.00782300252467394	-0.00619963090866804
222	2.41103148460388	-0.0233765505254269	19.9937744140625	-0.00425158534198999	0.00483929552137852	-0.00132951640989631	-0.00132951640989631
223	2.41103148460388	-0.348050862550735	20.1236438751221	0.00483929552137852	-0.00327756232582033	0.00191722682211548	0.00418994715437293
224	1.11233425140381	-0.0233765505254269	20.1236438751221	0.00581331877037883	0.0100340843200684	-0.00717365415766835	0.000618529506027699
225	1.76168286800385	0.95064640045166	19.9288387298584	-0.000355493422830477	-0.00522560812532902	-0.00327756232582033	-0.00327756232582033
226	-0.186363056302071	1.27532064914703	20.1885776519775	0.0116574559360743	0.00191722682211548	-0.00425158534198999	0.00159255252219737
227	0.462985575199127	0.625972092151642	19.9937744140625	0.000293855206109583	0.00126787810586393	0.00159255252219737	0.00256657530553639
228	1.76168286800385	-0.348050862550735	19.7989692687988	0.0113327819854021	0.00678734155371785	-3.08191010844894e-05	0.00451462110504508
229	1.11233425140381	0.95064640045166	19.7340335845947	-0.00230353930965066	0.00678734155371785	0.00191722682211548	0.00289124972186983
230	2.41103148460388	-0.348050862550735	20.1236438751221	-0.00619963090866804	0.00321592413820326	-3.08191010844894e-05	0.000293855206109583
231	1.76168286800385	0.301297754049301	19.5392303466797	-0.00165419070981443	-0.00132951640989631	-0.0130177913233638	-0.000355493422830477
232	-0.186363056302071	0.95064640045166	19.8639049530029	0.0103587592020631	0.00483929552137852	-0.00847235135734081	-0.00295288790948689
233	0.462985575199127	0.625972092151642	20.1236438751221	0.0022419011220336	0.00743668992072344	-0.0130177913233638	-0.00100484199356288
234	-0.835711658000946	0.95064640045166	19.7989692687988	-0.00814767740666866	0.00581331877037883	-0.000680167751852423	0.00354059832170606
235	2.41103148460388	-0.0233765505254269	20.1236438751221	0.00126787810586393	0.000618529506027699	-0.0113944197073579	0.000618529506027699
236	1.11233425140381	-0.0233765505254269	19.8639049530029	-0.0107450718060136	0.00289124972186983	-0.00457625929266214	0.00256657530553639
237	2.41103148460388	-0.0233765505254269	20.1885776519775	0.00678734155371785	0.00191722682211548	0.000943203864153475	0.00126787810586393
238	-0.186363056302071	0.95064640045166	20.5132522583008	-3.08191010844894e-05	0.00581331877037883	-0.00197886489331722	-0.000355493422830477
239	1.76168286800385	0.301297754049301	20.5132522583008	-0.0026282137259841	-0.00100484199356288	0.000618529506027699	0.00321592413820326
240	0.462985575199127	0.625972092151642	19.9288387298584	0.00646266713738441	0.0022419011220336	-0.00684897974133492	-0.00425158534198999
241	1.76168286800385	-0.0233765505254269	20.1236438751221	0.00613799272105098	-0.00132951640989631	-0.00100484199356288	-0.00555028254166245
242	1.76168286800385	0.301297754049301	20.1885776519775	0.0022419011220336	-0.00457625929266214	-0.00944637414067984	-0.0026282137259841
243	1.11233425140381	-0.348050862550735	20.3184490203857	-0.00619963090866804	0.00938473641872406	-0.00165419070981443	0.00483929552137852
244	1.11233425140381	-0.348050862550735	20.3833827972412	0.0132808275520802	0.00191722682211548	-0.00100484199356288	0.00938473641872406
245	-0.186363056302071	-0.0233765505254269	20.5781879425049	0.0123068047687411	-0.00587495695799589	0.00126787810586393	-0.00230353930965066
246	-1.48506033420563	-0.0233765505254269	20.3184490203857	0.00581331877037883	0.00159255252219737	-0.00717365415766835	-0.00652430532500148
247	-0.835711658000946	0.95064640045166	19.9937744140625	-0.00814767740666866	-0.00230353930965066	0.000618529506027699	0.00678734155371785
248	-0.835711658000946	0.95064640045166	20.058708190918	-0.0253554154187441	0.00548864435404539	0.00191722682211548	0.00126787810586393
249	-2.78375768661499	1.27532064914703	19.9937744140625	0.000293855206109583	0.00159255252219737	-0.000680167751852423	0.0136055024340749
250	-1.48506033420563	-0.0233765505254269	20.4483184814453	-0.00717365415766835	0.00191722682211548	0.00289124972186983	-0.0026282137259841
251	-0.835711658000946	0.625972092151642	20.4483184814453	-0.00425158534198999	-0.00392691092565656	-0.00295288790948689	0.00386527273803949
252	-2.78375768661499	1.5999950170517	20.2535133361816	-0.0110697457566857	-0.00165419070981443	0.00386527273803949	0.00126787810586393
253	-2.13440895080566	1.27532064914703	19.9937744140625	-0.00619963090866804	0.0022419011220336	-0.00165419070981443	-0.00327756232582033
254	-2.78375768661499	1.27532064914703	19.9288387298584	-0.00165419070981443	0.00678734155371785	0.00321592413820326	0.00418994715437293
255	-0.186363056302071	0.301297754049301	20.2535133361816	0.00159255252219737	0.00581331877037883	-0.00165419070981443	-0.00522560812532902
256	-1.48506033420563	0.95064640045166	20.2535133361816	-0.00165419070981443	0.00354059832170606	-0.00749832857400179	0.00451462110504508
257	1.11233425140381	0.301297754049301	20.3833827972412	0.0210730116814375	-0.00197886489331722	-0.000680167751852423	0.00386527273803949
258	-0.186363056302071	-0.0233765505254269	20.5132522583008	0.00970941036939621	0.00191722682211548	0.000618529506027699	0.000943203864153475
259	1.11233425140381	1.27532064914703	19.7989692687988	-0.0152905117720366	0.000943203864153475	-0.000680167751852423	0.00386527273803949
260	-0.186363056302071	0.95064640045166	20.058708190918	0.0100340843200684	0.00451462110504508	-3.08191010844894e-05	-0.00490093370899558
261	1.76168286800385	-0.348050862550735	20.3833827972412	0.00808603875339031	-0.00197886489331722	-0.00457625929266214	-0.00230353930965066
262	0.462985575199127	-0.0233765505254269	21.0327320098877	-0.0120437685400248	0.00516396993771195	-0.00295288790948689	-0.00392691092565656
263	2.41103148460388	-0.348050862550735	20.3184490203857	-0.0100957229733467	-0.00132951640989631	-0.00100484199356288	0.00256657530553639
264	1.11233425140381	-0.0233765505254269	20.5132522583008	-0.0120437685400248	0.00451462110504508	-0.00392691092565656	0.00743668992072344
265	1.76168286800385	-0.348050862550735	20.9677963256836	0.00938473641872406	-0.000680167751852423	-0.00197886489331722	-0.00457625929266214
266	1.11233425140381	-0.672725200653076	20.3833827972412	0.000293855206109583	-0.0107450718060136	-0.00749832857400179	-0.000355493422830477
267	-0.186363056302071	-0.0233765505254269	20.058708190918	0.00126787810586393	-0.0026282137259841	-0.00230353930965066	-3.08191010844894e-05
268	-0.186363056302071	-0.0233765505254269	19.9937744140625	0.00126787810586393	-0.00360223650932312	-0.00165419070981443	0.00418994715437293
269	-0.186363056302071	-0.348050862550735	20.3833827972412	0.00678734155371785	-0.000680167751852423	0.00776136433705688	0.000943203864153475
270	0.462985575199127	-1.32207381725311	20.5781879425049	-0.0211346503347158	-0.00197886489331722	-3.08191010844894e-05	-0.00165419070981443
271	-0.835711658000946	-0.672725200653076	19.9937744140625	0.00711201597005129	-0.00814767740666866	0.000943203864153475	-0.00230353930965066
272	0.462985575199127	-0.348050862550735	20.058708190918	0.0116574559360743	-0.00749832857400179	-0.00230353930965066	0.00581331877037883
273	0.462985575199127	-0.0233765505254269	19.9937744140625	0.0217223595827818	-0.00490093370899558	-0.00652430532500148	0.0022419011220336
274	0.462985575199127	0.301297754049301	20.1236438751221	0.00289124972186983	-0.000680167751852423	-0.00132951640989631	-0.0026282137259841
275	1.76168286800385	-0.997399508953094	20.1885776519775	0.00938473641872406	-0.00165419070981443	-0.00295288790948689	-0.00197886489331722
276	1.76168286800385	-0.348050862550735	20.3833827972412	0.00256657530553639	-0.0026282137259841	0.00386527273803949	-0.00132951640989631
277	1.11233425140381	-0.672725200653076	19.9937744140625	-0.00814767740666866	0.00516396993771195	-0.00425158534198999	0.00256657530553639
278	1.11233425140381	-0.0233765505254269	19.8639049530029	0.00256657530553639	0.00386527273803949	0.00191722682211548	0.00256657530553639
279	0.462985575199127	0.625972092151642	19.7989692687988	0.00743668992072344	-0.00295288790948689	-0.000680167751852423	0.00289124972186983
280	0.462985575199127	0.301297754049301	20.1236438751221	-0.00944637414067984	0.00776136433705688	0.00743668992072344	-0.00197886489331722
281	1.76168286800385	-0.0233765505254269	20.1885776519775	-0.00360223650932312	0.00289124972186983	-0.00392691092565656	-0.00327756232582033
282	1.76168286800385	0.95064640045166	20.2535133361816	0.0116574559360743	0.00938473641872406	-0.00132951640989631	0.000293855206109583
283	0.462985575199127	0.625972092151642	19.6690998077393	-0.00425158534198999	0.00548864435404539	-0.00619963090866804	-0.00555028254166245
284	-0.186363056302071	0.95064640045166	19.8639049530029	0.00548864435404539	0.000618529506027699	0.00516396993771195	0.00613799272105098
285	2.41103148460388	-0.348050862550735	20.058708190918	-0.00392691092565656	-0.00392691092565656	0.00386527273803949	-0.00457625929266214
286	2.41103148460388	0.301297754049301	20.3833827972412	0.0123068047687411	0.00386527273803949	-0.000355493422830477	-0.00197886489331722
287	0.462985575199127	0.625972092151642	20.058708190918	0.000943203864153475	0.0022419011220336	-0.00327756232582033	0.000293855206109583
288	1.76168286800385	-0.348050862550735	20.1885776519775	0.00483929552137852	0.00711201597005129	0.00256657530553639	0.00191722682211548
289	0.462985575199127	0.301297754049301	19.8639049530029	-3.08191010844894e-05	0.011982130818069	-0.00587495695799589	-0.000355493422830477
290	-0.186363056302071	1.27532064914703	19.9937744140625	0.00256657530553639	0.00159255252219737	0.00418994715437293	0.000943203864153475
291	1.11233425140381	-0.0233765505254269	19.9937744140625	0.0191249661147594	0.000943203864153475	-0.00814767740666866	-0.00814767740666866
292	1.76168286800385	-0.348050862550735	20.1236438751221	-0.00555028254166245	0.00126787810586393	-0.0107450718060136	0.00516396993771195
293	2.41103148460388	-0.348050862550735	20.1236438751221	0.0230210572481155	0.00354059832170606	-0.00165419070981443	-0.000680167751852423
294	-0.186363056302071	0.301297754049301	20.3184490203857	-0.0146411629393697	-0.0026282137259841	-0.00132951640989631	0.000618529506027699
295	-0.186363056302071	0.301297754049301	19.9937744140625	0.00386527273803949	-0.000680167751852423	-3.08191010844894e-05	-0.00132951640989631
296	-0.186363056302071	1.27532064914703	19.9288387298584	0.0175015944987535	-0.00295288790948689	0.00354059832170606	0.00418994715437293
297	-0.186363056302071	0.95064640045166	19.9288387298584	0.031137915328145	0.00483929552137852	-0.00392691092565656	0.00354059832170606
298	1.11233425140381	-0.348050862550735	20.2535133361816	0.00613799272105098	-0.00165419070981443	-0.00652430532500148	-0.00425158534198999
299	-0.835711658000946	0.625972092151642	19.9937744140625	-0.00197886489331722	-0.00197886489331722	-0.00652430532500148	0.00906006153672934
300	1.76168286800385	-0.348050862550735	20.5781879425049	-0.0104203969240189	0.00321592413820326	0.00256657530553639	-0.00230353930965066
301	1.76168286800385	-0.0233765505254269	20.3184490203857	0.00256657530553639	-0.00619963090866804	-0.00165419070981443	0.000293855206109583
302	0.462985575199127	0.95064640045166	19.9937744140625	0.0022419011220336	0.00548864435404539	-0.000355493422830477	0.00906006153672934
303	0.462985575199127	0.95064640045166	19.9288387298584	-0.00457625929266214	0.00418994715437293	-0.00619963090866804	0.00159255252219737
304	-0.186363056302071	0.95064640045166	20.058708190918	0.0152288740500808	0.0022419011220336	0.000943203864153475	-0.00295288790948689
305	0.462985575199127	1.27532064914703	20.058708190918	-0.00100484199356288	0.00548864435404539	0.00581331877037883	0.000943203864153475
306	-0.186363056302071	-0.0233765505254269	20.1236438751221	0.00776136433705688	-0.00457625929266214	-0.00360223650932312	0.00581331877037883
307	-1.48506033420563	0.95064640045166	19.9937744140625	-0.00327756232582033	0.0132808275520802	-0.00749832857400179	-0.00165419070981443
308	-0.186363056302071	0.95064640045166	20.1236438751221	0.0158782228827477	0.0123068047687411	0.000618529506027699	0.00418994715437293
309	-1.48506033420563	0.95064640045166	19.9937744140625	0.00776136433705688	0.00354059832170606	0.00159255252219737	0.00548864435404539
310	-0.835711658000946	-0.348050862550735	20.3184490203857	-0.00684897974133492	0.00516396993771195	0.013930176384747	-0.00360223650932312
311	-1.48506033420563	-0.672725200653076	19.9288387298584	0.00159255252219737	0.00191722682211548	0.000293855206109583	-0.00619963090866804
312	-1.48506033420563	-0.348050862550735	20.058708190918	-0.0149658378213644	-0.00230353930965066	0.000293855206109583	-0.00327756232582033
313	-0.835711658000946	-0.0233765505254269	20.3833827972412	-0.0146411629393697	0.00256657530553639	-0.00132951640989631	-0.00782300252467394
314	-1.48506033420563	-0.0233765505254269	20.058708190918	0.00483929552137852	0.00321592413820326	-0.00425158534198999	0.00289124972186983
315	-0.186363056302071	-0.0233765505254269	19.8639049530029	-0.00522560812532902	-0.00392691092565656	0.00354059832170606	-0.00230353930965066
316	-2.78375768661499	0.95064640045166	20.058708190918	-0.00977104809135199	0.000293855206109583	-0.000680167751852423	-0.00490093370899558
317	-0.835711658000946	1.27532064914703	20.1236438751221	0.0142548503354192	0.00321592413820326	-0.00977104809135199	-0.00944637414067984
318	-0.186363056302071	-0.0233765505254269	20.3833827972412	-0.00457625929266214	0.00386527273803949	-0.00522560812532902	-0.00165419070981443
319	-0.835711658000946	0.95064640045166	20.4483184814453	-0.0026282137259841	0.00743668992072344	0.00126787810586393	0.00256657530553639
320	1.11233425140381	-0.0233765505254269	20.3184490203857	-0.00295288790948689	0.00289124972186983	-0.00555028254166245	-0.00457625929266214
321	-0.186363056302071	1.27532064914703	19.9288387298584	0.00289124972186983	0.000293855206109583	-0.00814767740666866	-0.0026282137259841
322	-0.186363056302071	0.301297754049301	20.3184490203857	-0.00847235135734081	0.00678734155371785	-0.00749832857400179	0.00483929552137852
323	1.11233425140381	-0.0233765505254269	20.2535133361816	-0.00197886489331722	0.00711201597005129	-0.000355493422830477	0.0022419011220336
324	1.76168286800385	-0.0233765505254269	20.5132522583008	0.00678734155371785	0.00776136433705688	0.00289124972186983	0.00743668992072344
325	1.76168286800385	-0.0233765505254269	20.6431217193604	0.0100340843200684	0.00581331877037883	0.00354059832170606	-0.00425158534198999
326	-0.835711658000946	0.95064640045166	20.1236438751221	0.00581331877037883	-0.00425158534198999	-0.00749832857400179	-0.00295288790948689
327	0.462985575199127	1.27532064914703	19.8639049530029	-0.000680167751852423	-0.00392691092565656	-0.00132951640989631	-0.00230353930965066
328	1.11233425140381	-0.0233765505254269	19.7340335845947	-0.000355493422830477	0.00191722682211548	-0.000680167751852423	0.00159255252219737
329	0.462985575199127	0.301297754049301	20.058708190918	0.013930176384747	-0.00457625929266214	0.00516396993771195	0.000618529506027699
330	-0.186363056302071	-0.672725200653076	20.5132522583008	-0.00587495695799589	0.000943203864153475	0.00126787810586393	0.0022419011220336
331	1.76168286800385	-0.672725200653076	20.6431217193604	0.000293855206109583	0.000293855206109583	0.00516396993771195	-0.0026282137259841
332	2.41103148460388	-1.32207381725311	21.1626014709473	0.0145795252174139	-0.00587495695799589	-0.000355493422830477	0.00321592413820326
333	-0.186363056302071	-1.32207381725311	20.1236438751221	0.0152288740500808	0.000618529506027699	-0.00457625929266214	-0.0100957229733467
334	-0.835711658000946	-0.672725200653076	20.9028625488281	-0.00490093370899558	-0.00360223650932312	0.000293855206109583	-0.000680167751852423
335	1.76168286800385	-1.64674806594849	20.3184490203857	-0.00360223650932312	-0.00392691092565656	-0.00165419070981443	0.00256657530553639
336	1.76168286800385	-1.64674806594849	20.3833827972412	0.0100340843200684	-0.0110697457566857	-0.00782300252467394	-0.00619963090866804
337	0.462985575199127	-0.0233765505254269	21.0327320098877	0.00191722682211548	-0.0139918150380254	-0.00360223650932312	-0.00132951640989631
338	1.11233425140381	-0.672725200653076	20.3184490203857	0.000618529506027699	-0.00132951640989631	-0.00230353930965066	0.000943203864153475
339	-0.186363056302071	-0.0233765505254269	20.1885776519775	-0.00717365415766835	-0.00230353930965066	0.00126787810586393	0.000943203864153475
340	1.76168286800385	-0.672725200653076	20.4483184814453	0.0116574559360743	0.000618529506027699	-0.000680167751852423	-0.00100484199356288
341	-0.186363056302071	0.301297754049301	19.9937744140625	0.00873538758605719	0.000618529506027699	-0.00230353930965066	-0.00392691092565656
342	-0.186363056302071	0.301297754049301	20.1236438751221	0.0213976856321096	-3.08191010844894e-05	0.00386527273803949	0.00581331877037883
343	0.462985575199127	1.27532064914703	20.2535133361816	0.0145795252174139	0.00256657530553639	-0.00360223650932312	-0.00295288790948689
344	-0.186363056302071	0.95064640045166	20.4483184814453	0.0126314787194133	-0.00360223650932312	-0.00360223650932312	0.00451462110504508
345	-0.186363056302071	1.27532064914703	19.8639049530029	-0.00652430532500148	0.0022419011220336	-3.08191010844894e-05	-0.00425158534198999
346	0.462985575199127	0.625972092151642	20.058708190918	0.01100810803473	-0.00100484199356288	-0.00197886489331722	0.00126787810586393
347	2.41103148460388	0.301297754049301	20.1885776519775	0.0171769186854362	0.00418994715437293	0.00191722682211548	-0.000355493422830477
348	0.462985575199127	-0.0233765505254269	20.3833827972412	0.00386527273803949	-0.00165419070981443	-0.000355493422830477	0.00678734155371785
349	1.11233425140381	0.301297754049301	20.1885776519775	-0.0123684434220195	0.00321592413820326	-0.000680167751852423	-0.00587495695799589
350	-0.186363056302071	1.27532064914703	20.1885776519775	0.0162028968334198	-0.00230353930965066	-0.00132951640989631	-0.00749832857400179
351	-0.186363056302071	0.301297754049301	20.837926864624	-0.0113944197073579	-0.000680167751852423	-0.00295288790948689	-0.0107450718060136
352	1.11233425140381	-0.0233765505254269	20.7080574035645	0.00159255252219737	-0.0026282137259841	-0.0110697457566857	0.00321592413820326
353	1.76168286800385	0.301297754049301	20.058708190918	0.0142548503354192	0.01100810803473	-0.00490093370899558	-0.00295288790948689
354	1.76168286800385	-0.0233765505254269	20.1885776519775	0.00386527273803949	0.00289124972186983	0.000618529506027699	0.0022419011220336
355	-0.186363056302071	1.5999950170517	19.8639049530029	0.00841071270406246	0.00808603875339031	-0.000680167751852423	-0.00132951640989631
356	1.76168286800385	-0.348050862550735	21.2275352478027	-0.0026282137259841	-0.00327756232582033	-0.00814767740666866	-0.0100957229733467
357	1.11233425140381	0.301297754049301	20.9028625488281	0.0165275707840919	-0.000355493422830477	-0.00392691092565656	0.00613799272105098
358	-0.835711658000946	1.27532064914703	20.5781879425049	-0.00360223650932312	0.00354059832170606	-0.00749832857400179	0.00354059832170606
359	1.76168286800385	-0.0233765505254269	20.1236438751221	-0.0113944197073579	0.000293855206109583	0.000293855206109583	0.00808603875339031
360	1.11233425140381	0.625972092151642	20.058708190918	-0.00587495695799589	0.00256657530553639	-0.00522560812532902	-0.00490093370899558
361	-0.835711658000946	1.5999950170517	20.058708190918	0.00938473641872406	-0.000680167751852423	-0.00555028254166245	-0.00944637414067984
362	-0.186363056302071	0.625972092151642	20.4483184814453	0.0191249661147594	0.000293855206109583	-0.00619963090866804	-0.00100484199356288
363	0.462985575199127	1.27532064914703	20.1885776519775	0.0126314787194133	0.00906006153672934	0.00289124972186983	-0.00392691092565656
364	-0.186363056302071	0.625972092151642	19.9937744140625	0.00159255252219737	-0.00100484199356288	0.000943203864153475	0.00418994715437293
365	-0.835711658000946	1.5999950170517	20.058708190918	0.01100810803473	0.00451462110504508	-0.00490093370899558	-0.00425158534198999
366	-0.186363056302071	1.27532064914703	20.1885776519775	0.0106834331527352	0.000618529506027699	-0.00425158534198999	-0.00100484199356288
367	1.11233425140381	0.301297754049301	20.058708190918	-0.00295288790948689	-0.00165419070981443	-0.00555028254166245	0.00418994715437293
368	0.462985575199127	-0.0233765505254269	20.2535133361816	-0.00652430532500148	0.00646266713738441	-0.000680167751852423	0.000618529506027699
369	0.462985575199127	0.95064640045166	19.9288387298584	-0.00165419070981443	0.00289124972186983	0.00808603875339031	-0.00230353930965066
370	-0.186363056302071	0.625972092151642	20.058708190918	-0.00814767740666866	0.00613799272105098	-0.0104203969240189	-0.00165419070981443
371	0.462985575199127	-0.0233765505254269	20.2535133361816	0.0181509424000978	0.00126787810586393	0.00354059832170606	-0.00782300252467394
372	0.462985575199127	-0.0233765505254269	20.058708190918	-0.00132951640989631	0.00418994715437293	-0.00879702530801296	0.00386527273803949
373	-0.186363056302071	0.625972092151642	20.058708190918	-0.0217839982360601	0.00126787810586393	-0.00295288790948689	-0.00457625929266214
374	-0.835711658000946	-0.0233765505254269	20.5132522583008	-0.00684897974133492	0.00289124972186983	0.000618529506027699	-0.00132951640989631
375	-2.13440895080566	0.301297754049301	20.7080574035645	-0.00684897974133492	0.00516396993771195	0.00354059832170606	-0.00132951640989631
376	-1.48506033420563	-0.0233765505254269	20.058708190918	-0.0172385573387146	0.00321592413820326	-0.00912170019000769	-0.0026282137259841
377	-1.48506033420563	0.625972092151642	19.9288387298584	0.012956153601408	0.00289124972186983	-0.00165419070981443	-0.00619963090866804
378	-3.43310618400574	0.625972092151642	19.7989692687988	0.00159255252219737	-0.00197886489331722	0.000293855206109583	-0.00230353930965066
379	-1.48506033420563	0.301297754049301	20.3184490203857	0.000618529506027699	0.00289124972186983	-0.00327756232582033	0.00418994715437293
380	-1.48506033420563	0.95064640045166	19.9937744140625	-0.00392691092565656	0.00451462110504508	-0.00327756232582033	-0.00684897974133492
381	-1.48506033420563	1.27532064914703	20.058708190918	-0.00457625929266214	0.00354059832170606	-0.00619963090866804	0.000293855206109583
382	-0.835711658000946	-0.0233765505254269	20.1236438751221	0.000943203864153475	0.00256657530553639	-0.00295288790948689	0.00191722682211548
383	-0.186363056302071	0.625972092151642	19.9288387298584	-0.00814767740666866	0.0113327819854021	-0.00230353930965066	0.000293855206109583
384	-0.835711658000946	0.301297754049301	20.1236438751221	0.00321592413820326	0.00289124972186983	0.00159255252219737	-3.08191010844894e-05
385	-1.48506033420563	1.27532064914703	19.8639049530029	-0.00490093370899558	0.00159255252219737	-0.00879702530801296	-0.00360223650932312
386	-0.835711658000946	1.27532064914703	19.9937744140625	0.00776136433705688	0.000943203864153475	0.00483929552137852	-0.00392691092565656
387	1.76168286800385	0.95064640045166	19.9937744140625	0.0022419011220336	0.00354059832170606	0.00191722682211548	-0.00457625929266214
388	1.11233425140381	0.625972092151642	20.2535133361816	0.0181509424000978	0.00613799272105098	-0.00100484199356288	0.00581331877037883
389	0.462985575199127	1.27532064914703	19.8639049530029	-0.00295288790948689	-3.08191010844894e-05	0.00483929552137852	-0.00490093370899558
390	-0.186363056302071	0.625972092151642	20.1236438751221	0.0145795252174139	0.00126787810586393	-0.00879702530801296	-0.00295288790948689
391	1.76168286800385	-0.0233765505254269	20.3833827972412	-0.00619963090866804	0.000943203864153475	0.00289124972186983	0.000293855206109583
392	1.76168286800385	-0.997399508953094	20.3184490203857	-0.0107450718060136	-0.00782300252467394	-0.0113944197073579	0.00159255252219737
393	1.11233425140381	-0.0233765505254269	20.5132522583008	0.00159255252219737	0.0100340843200684	-0.000680167751852423	0.0106834331527352
394	2.41103148460388	-0.997399508953094	20.6431217193604	-0.000355493422830477	0.00159255252219737	-0.0026282137259841	0.000943203864153475
395	-0.186363056302071	0.625972092151642	20.1236438751221	-3.08191010844894e-05	-0.00522560812532902	0.000943203864153475	0.000618529506027699
396	1.76168286800385	-1.32207381725311	20.1885776519775	-0.0126931173726916	-0.0113944197073579	-0.00392691092565656	-0.00555028254166245
397	1.11233425140381	-1.32207381725311	20.1885776519775	0.0142548503354192	-0.0100957229733467	-0.00132951640989631	0.000293855206109583
398	-0.186363056302071	-0.348050862550735	20.1236438751221	-0.00652430532500148	-0.00457625929266214	-0.00327756232582033	-0.00360223650932312
399	2.41103148460388	-0.997399508953094	20.4483184814453	0.011982130818069	-0.00555028254166245	0.00776136433705688	-0.00100484199356288
400	0.462985575199127	-0.0233765505254269	20.3184490203857	-0.000680167751852423	-0.00392691092565656	-0.00327756232582033	0.00386527273803949
401	-0.835711658000946	0.95064640045166	19.9937744140625	0.00906006153672934	0.000943203864153475	-0.00230353930965066	-0.00360223650932312
402	1.11233425140381	-0.997399508953094	20.2535133361816	0.00126787810586393	-0.000680167751852423	-0.00814767740666866	-0.00684897974133492
403	1.11233425140381	-0.672725200653076	19.8639049530029	0.0145795252174139	0.00581331877037883	-0.0026282137259841	0.00613799272105098
404	1.76168286800385	-0.348050862550735	20.3833827972412	0.00808603875339031	-0.00425158534198999	-0.000355493422830477	0.00678734155371785
405	0.462985575199127	0.95064640045166	19.7989692687988	0.0106834331527352	-0.00132951640989631	0.000943203864153475	-0.00392691092565656
406	0.462985575199127	0.625972092151642	20.1885776519775	0.00451462110504508	-0.00165419070981443	-0.00879702530801296	-0.00230353930965066
407	-0.186363056302071	0.95064640045166	19.7340335845947	0.0233457311987877	0.00646266713738441	0.00321592413820326	-0.000680167751852423
408	2.41103148460388	-0.0233765505254269	19.9937744140625	0.00743668992072344	0.000943203864153475	-0.00230353930965066	-0.000355493422830477
409	-0.186363056302071	0.95064640045166	19.6690998077393	0.00191722682211548	0.00289124972186983	0.00581331877037883	0.0022419011220336
410	0.462985575199127	0.301297754049301	20.1885776519775	-0.0133424662053585	0.00191722682211548	0.00126787810586393	0.0022419011220336
411	1.11233425140381	0.625972092151642	20.1236438751221	-0.000355493422830477	0.000618529506027699	0.0022419011220336	-0.00879702530801296
412	2.41103148460388	-0.348050862550735	20.2535133361816	0.0100340843200684	-0.00132951640989631	-0.00749832857400179	0.00354059832170606
413	1.76168286800385	0.625972092151642	20.1885776519775	0.0136055024340749	0.00159255252219737	-0.00782300252467394	-0.00100484199356288
414	1.76168286800385	-0.348050862550735	20.1885776519775	0.000618529506027699	-0.00392691092565656	-3.08191010844894e-05	0.000618529506027699
415	1.11233425140381	0.625972092151642	20.058708190918	-0.000355493422830477	0.000293855206109583	-0.00587495695799589	-0.0107450718060136
416	1.76168286800385	0.301297754049301	20.1885776519775	0.0191249661147594	-0.00197886489331722	-0.00847235135734081	0.00256657530553639
417	1.76168286800385	0.625972092151642	19.9937744140625	0.00581331877037883	0.0022419011220336	-0.00360223650932312	0.00321592413820326
418	0.462985575199127	0.95064640045166	20.1236438751221	-0.0162645354866982	0.00548864435404539	-0.0117190945893526	-0.00100484199356288
419	1.11233425140381	0.625972092151642	20.1885776519775	0.00386527273803949	0.00516396993771195	-0.00652430532500148	0.00191722682211548
420	0.462985575199127	0.95064640045166	19.7989692687988	0.00841071270406246	-0.00165419070981443	-0.0107450718060136	0.000293855206109583
421	-0.186363056302071	1.5999950170517	19.7340335845947	0.0162028968334198	0.00321592413820326	-0.00587495695799589	-0.00360223650932312
422	1.76168286800385	0.301297754049301	19.9937744140625	0.0022419011220336	0.00256657530553639	-0.00717365415766835	0.00321592413820326
423	0.462985575199127	0.301297754049301	19.9937744140625	0.00451462110504508	0.00289124972186983	-0.00100484199356288	-0.00360223650932312
424	1.76168286800385	-0.0233765505254269	20.3184490203857	0.00581331877037883	0.00808603875339031	-0.00165419070981443	-0.00197886489331722
425	-0.186363056302071	1.5999950170517	20.2535133361816	0.00906006153672934	-3.08191010844894e-05	-0.00132951640989631	-0.00490093370899558
426	-0.835711658000946	1.27532064914703	19.9937744140625	0.00776136433705688	0.00613799272105098	-3.08191010844894e-05	-0.00100484199356288
427	0.462985575199127	1.92466938495636	19.7989692687988	-0.00749832857400179	0.00159255252219737	-0.0107450718060136	0.000618529506027699
428	1.11233425140381	-0.0233765505254269	20.9677963256836	0.00483929552137852	0.00613799272105098	-0.00327756232582033	0.00256657530553639
429	-0.835711658000946	1.27532064914703	20.1236438751221	0.00483929552137852	0.00678734155371785	0.00191722682211548	-0.000355493422830477
430	2.41103148460388	-0.0233765505254269	20.5781879425049	0.00483929552137852	0.00289124972186983	-0.00587495695799589	-0.00522560812532902
431	1.76168286800385	0.95064640045166	20.3833827972412	-0.0110697457566857	0.00354059832170606	-0.00425158534198999	-0.00749832857400179
432	2.41103148460388	-0.0233765505254269	19.9937744140625	0.00256657530553639	-0.00100484199356288	-0.00360223650932312	-0.00490093370899558
433	1.11233425140381	1.27532064914703	19.8639049530029	0.0200989879667759	0.00548864435404539	0.00159255252219737	-0.00100484199356288
434	2.41103148460388	-0.0233765505254269	20.2535133361816	-0.0172385573387146	0.00386527273803949	-0.00684897974133492	0.00321592413820326
435	1.76168286800385	0.301297754049301	20.058708190918	0.00808603875339031	-0.000680167751852423	0.00126787810586393	-0.000680167751852423
436	1.11233425140381	-0.348050862550735	20.3833827972412	0.00256657530553639	-0.00295288790948689	-0.000355493422830477	-0.00165419070981443
437	0.462985575199127	0.301297754049301	20.5781879425049	0.0022419011220336	-0.00100484199356288	-0.000355493422830477	0.00646266713738441
438	-0.835711658000946	0.95064640045166	19.9937744140625	0.00386527273803949	0.0100340843200684	-0.00879702530801296	0.00354059832170606
439	-0.186363056302071	0.301297754049301	20.1236438751221	-0.0152905117720366	0.00938473641872406	0.00451462110504508	0.00548864435404539
440	-2.13440895080566	0.625972092151642	20.1236438751221	-0.0117190945893526	0.00613799272105098	-0.00197886489331722	0.00678734155371785
441	-2.78375768661499	0.95064640045166	20.2535133361816	0.01100810803473	0.00646266713738441	-0.00100484199356288	0.00256657530553639
442	-0.186363056302071	-0.348050862550735	21.0976657867432	-0.0198359526693821	-0.00165419070981443	-0.00977104809135199	-0.00197886489331722
443	-2.13440895080566	0.301297754049301	20.4483184814453	-0.00522560812532902	0.00321592413820326	-0.00360223650932312	0.000618529506027699
444	-0.186363056302071	-0.348050862550735	20.3833827972412	-0.00327756232582033	0.00126787810586393	-0.0026282137259841	0.00711201597005129
445	-2.13440895080566	1.27532064914703	19.7989692687988	-0.00360223650932312	-0.00360223650932312	-0.00360223650932312	0.0022419011220336
446	-1.48506033420563	0.95064640045166	19.7340335845947	0.00483929552137852	-0.00295288790948689	-0.00197886489331722	0.000293855206109583
447	-1.48506033420563	1.27532064914703	19.9937744140625	0.0106834331527352	-0.00230353930965066	-0.00847235135734081	0.00321592413820326
448	1.11233425140381	0.301297754049301	20.3184490203857	0.011982130818069	0.000293855206109583	-0.0123684434220195	0.00321592413820326
449	-0.186363056302071	1.27532064914703	20.2535133361816	-0.00587495695799589	0.00289124972186983	0.00906006153672934	-0.00360223650932312
450	1.76168286800385	-0.0233765505254269	20.6431217193604	-0.0126931173726916	-0.000680167751852423	-0.00490093370899558	0.000618529506027699
451	1.11233425140381	0.625972092151642	20.1885776519775	0.00743668992072344	-0.00684897974133492	0.00289124972186983	-0.00425158534198999
452	1.76168286800385	0.625972092151642	19.9288387298584	0.0123068047687411	-3.08191010844894e-05	-0.00587495695799589	0.00743668992072344
453	1.11233425140381	1.27532064914703	20.7080574035645	-0.0104203969240189	0.00646266713738441	0.00354059832170606	0.0022419011220336
454	1.76168286800385	0.301297754049301	21.0327320098877	0.0188002903014421	-0.00100484199356288	-0.00457625929266214	0.00678734155371785
455	1.11233425140381	0.301297754049301	20.4483184814453	-0.00230353930965066	-0.0026282137259841	0.00354059832170606	-0.000680167751852423
456	2.41103148460388	-0.0233765505254269	20.5132522583008	-0.00327756232582033	-3.08191010844894e-05	0.000618529506027699	0.00321592413820326
457	0.462985575199127	0.301297754049301	20.1236438751221	0.00451462110504508	-0.00295288790948689	0.000293855206109583	-0.00619963090866804
458	0.462985575199127	0.301297754049301	19.9937744140625	0.0191249661147594	-0.00555028254166245	-3.08191010844894e-05	0.000293855206109583
459	1.11233425140381	-0.997399508953094	20.1885776519775	-0.00165419070981443	0.00191722682211548	0.00776136433705688	0.00126787810586393
460	1.11233425140381	-0.0233765505254269	20.1236438751221	0.00126787810586393	-0.00165419070981443	-0.0123684434220195	-3.08191010844894e-05
461	-0.186363056302071	0.301297754049301	20.3833827972412	-0.00684897974133492	-0.00555028254166245	-0.0026282137259841	0.00256657530553639
462	2.41103148460388	-0.672725200653076	20.5132522583008	0.0132808275520802	0.00126787810586393	-0.0104203969240189	0.00354059832170606
463	1.76168286800385	-0.997399508953094	19.9937744140625	0.00776136433705688	-0.00425158534198999	-0.00490093370899558	0.00483929552137852
464	2.41103148460388	-0.997399508953094	20.058708190918	-0.00749832857400179	-0.00100484199356288	-0.00295288790948689	0.00678734155371785
465	-0.186363056302071	0.301297754049301	19.9288387298584	-0.0126931173726916	-0.0104203969240189	-0.00132951640989631	-0.000680167751852423
466	0.462985575199127	-0.348050862550735	20.2535133361816	0.0116574559360743	0.00159255252219737	-3.08191010844894e-05	-0.00100484199356288
467	0.462985575199127	0.625972092151642	20.1236438751221	-0.00132951640989631	-0.00782300252467394	0.000943203864153475	-0.00295288790948689
468	2.41103148460388	-0.672725200653076	20.5781879425049	-0.00425158534198999	0.00126787810586393	-0.00197886489331722	0.00321592413820326
469	-0.835711658000946	-0.0233765505254269	20.1236438751221	-0.00619963090866804	-3.08191010844894e-05	0.00678734155371785	-0.00327756232582033
470	3.06037998199463	-1.32207381725311	20.2535133361816	0.00256657530553639	-0.0100957229733467	-0.00295288790948689	-0.00132951640989631
471	1.11233425140381	-0.348050862550735	20.1885776519775	0.00191722682211548	-0.00425158534198999	-0.00132951640989631	0.000618529506027699
472	1.76168286800385	-0.0233765505254269	20.058708190918	0.00906006153672934	0.000618529506027699	-0.00782300252467394	0.00191722682211548
473	-0.186363056302071	0.625972092151642	20.058708190918	0.00516396993771195	-0.000680167751852423	-0.00912170019000769	-0.00295288790948689
474	1.76168286800385	-0.0233765505254269	20.3184490203857	-0.0120437685400248	0.00613799272105098	0.000943203864153475	0.00191722682211548
475	1.76168286800385	-0.0233765505254269	20.3833827972412	-0.0143164889886975	-0.00100484199356288	-0.000680167751852423	-0.00295288790948689
476	2.41103148460388	-0.348050862550735	19.7989692687988	0.00548864435404539	-0.00165419070981443	-0.00295288790948689	0.000943203864153475
477	1.11233425140381	0.301297754049301	19.9288387298584	-0.00717365415766835	-0.00100484199356288	-0.0107450718060136	0.00256657530553639
478	1.11233425140381	0.95064640045166	19.9937744140625	0.00678734155371785	0.000618529506027699	-0.00165419070981443	0.00321592413820326
479	2.41103148460388	-0.348050862550735	20.2535133361816	0.00548864435404539	0.0100340843200684	0.000943203864153475	0.0100340843200684
480	1.11233425140381	0.95064640045166	20.2535133361816	0.00159255252219737	-0.00457625929266214	0.00354059832170606	-0.00197886489331722
481	1.11233425140381	0.301297754049301	20.5781879425049	0.00581331877037883	-0.00165419070981443	-0.00165419070981443	-0.00327756232582033
482	3.06037998199463	-0.348050862550735	19.9288387298584	-0.00684897974133492	0.00159255252219737	0.000943203864153475	0.00256657530553639
483	1.76168286800385	0.301297754049301	19.8639049530029	0.0022419011220336	0.00873538758605719	-0.00457625929266214	0.00386527273803949
484	2.41103148460388	-0.348050862550735	19.8639049530029	-0.0117190945893526	0.00256657530553639	0.00613799272105098	-0.000355493422830477
485	-0.835711658000946	0.95064640045166	19.8639049530029	0.00126787810586393	-0.000680167751852423	-0.00555028254166245	-0.00197886489331722
486	1.76168286800385	-0.0233765505254269	20.3184490203857	0.0106834331527352	-0.00749832857400179	-0.000355493422830477	-0.00555028254166245
487	0.462985575199127	0.625972092151642	20.1236438751221	0.012956153601408	0.00451462110504508	0.00418994715437293	-0.00132951640989631
488	1.76168286800385	0.301297754049301	19.7989692687988	-0.000355493422830477	0.000618529506027699	-0.00490093370899558	0.00548864435404539
489	0.462985575199127	0.625972092151642	19.7989692687988	0.0132808275520802	0.00483929552137852	-0.00425158534198999	0.000943203864153475
490	1.76168286800385	-0.0233765505254269	19.9288387298584	0.012956153601408	-0.00327756232582033	0.000293855206109583	-0.00457625929266214
491	1.76168286800385	0.301297754049301	19.7989692687988	0.00906006153672934	-0.00230353930965066	-0.00619963090866804	-0.000355493422830477
492	1.11233425140381	0.95064640045166	19.9288387298584	0.00776136433705688	0.000293855206109583	-0.00749832857400179	-0.00295288790948689
493	-0.835711658000946	0.95064640045166	20.1236438751221	0.0116574559360743	0.00289124972186983	-0.00360223650932312	0.00159255252219737
494	1.11233425140381	0.625972092151642	19.6690998077393	0.00354059832170606	-0.00132951640989631	0.00743668992072344	0.00776136433705688
495	2.41103148460388	-0.0233765505254269	19.8639049530029	-0.0149658378213644	0.00743668992072344	-0.00847235135734081	-0.00327756232582033
496	1.76168286800385	0.95064640045166	19.7340335845947	-0.0026282137259841	0.00451462110504508	-0.00587495695799589	-3.08191010844894e-05
497	1.11233425140381	0.301297754049301	19.8639049530029	0.013930176384747	-0.000355493422830477	-0.00327756232582033	-0.000355493422830477
498	1.11233425140381	-0.672725200653076	20.1885776519775	0.00873538758605719	0.00256657530553639	-0.00425158534198999	0.000293855206109583
499	1.11233425140381	0.301297754049301	19.8639049530029	0.0136055024340749	0.00581331877037883	0.000293855206109583	0.00711201597005129
500	0.462985575199127	1.27532064914703	19.9937744140625	-0.0026282137259841	-0.00360223650932312	0.000293855206109583	-0.00587495695799589
501	1.11233425140381	-0.348050862550735	20.1236438751221	-0.00879702530801296	0.00451462110504508	-0.00587495695799589	0.00581331877037883
502	2.41103148460388	-0.0233765505254269	20.3184490203857	-0.00197886489331722	-0.000680167751852423	-0.00879702530801296	0.00613799272105098
503	0.462985575199127	0.301297754049301	19.8639049530029	0.000943203864153475	0.0113327819854021	-0.00587495695799589	0.00386527273803949
504	2.41103148460388	-0.0233765505254269	19.9937744140625	0.00386527273803949	-0.000355493422830477	-0.00132951640989631	0.00256657530553639
505	1.11233425140381	0.301297754049301	20.3184490203857	-0.0026282137259841	0.000293855206109583	0.00451462110504508	-0.000680167751852423
506	1.11233425140381	-0.348050862550735	20.5132522583008	0.0207483377307653	-0.00100484199356288	-0.00165419070981443	0.000943203864153475
507	-0.186363056302071	0.95064640045166	20.058708190918	-0.00749832857400179	0.00126787810586393	-0.0026282137259841	0.00289124972186983
508	0.462985575199127	1.27532064914703	19.8639049530029	0.00743668992072344	-0.000355493422830477	-0.00749832857400179	0.00451462110504508
509	-0.835711658000946	0.95064640045166	20.1885776519775	0.0145795252174139	0.00516396993771195	0.00386527273803949	0.00321592413820326
510	1.76168286800385	-0.0233765505254269	20.1885776519775	0.00289124972186983	0.000293855206109583	-0.00555028254166245	-0.00425158534198999
511	-0.186363056302071	0.95064640045166	19.9937744140625	0.00743668992072344	-0.00100484199356288	-3.08191010844894e-05	0.000293855206109583
512	-0.186363056302071	0.95064640045166	20.1885776519775	0.00646266713738441	-0.00197886489331722	-0.00230353930965066	0.00256657530553639
513	-2.13440895080566	0.95064640045166	19.7340335845947	-0.0136671401560307	0.00386527273803949	0.00126787810586393	0.00483929552137852
514	-1.48506033420563	0.625972092151642	19.6690998077393	0.00548864435404539	0.00711201597005129	0.00159255252219737	0.00646266713738441
515	-1.48506033420563	0.301297754049301	19.9288387298584	-0.0100957229733467	-0.00165419070981443	-0.00490093370899558	0.0022419011220336
516	-1.48506033420563	0.625972092151642	19.9288387298584	0.00548864435404539	0.0022419011220336	0.00126787810586393	0.00321592413820326
517	-1.48506033420563	0.301297754049301	20.1885776519775	-0.0263294391334057	0.00354059832170606	0.00159255252219737	0.00191722682211548
518	-1.48506033420563	-0.348050862550735	20.5781879425049	0.00256657530553639	0.00711201597005129	-3.08191010844894e-05	0.00906006153672934
519	-2.13440895080566	0.625972092151642	19.8639049530029	-0.00684897974133492	0.00743668992072344	-0.00392691092565656	0.00321592413820326
520	-2.13440895080566	0.625972092151642	19.7340335845947	-0.00360223650932312	-0.00652430532500148	0.00386527273803949	-0.00165419070981443
521	-0.186363056302071	-0.672725200653076	20.3184490203857	-0.00684897974133492	-0.00327756232582033	-0.0107450718060136	0.00743668992072344
522	-0.186363056302071	-0.0233765505254269	20.1885776519775	-0.0152905117720366	-0.00197886489331722	0.00256657530553639	-0.00749832857400179
523	0.462985575199127	0.301297754049301	20.5132522583008	-0.00392691092565656	-0.00230353930965066	0.000943203864153475	0.00256657530553639
524	0.462985575199127	-0.0233765505254269	20.5132522583008	0.00126787810586393	0.00743668992072344	0.00289124972186983	0.00191722682211548
525	0.462985575199127	-0.0233765505254269	20.3184490203857	0.00289124972186983	-0.00360223650932312	0.00646266713738441	-0.00457625929266214
526	0.462985575199127	-0.348050862550735	20.058708190918	0.0100340843200684	0.00289124972186983	-0.0126931173726916	-0.00977104809135199
527	-0.186363056302071	1.27532064914703	19.6690998077393	0.00386527273803949	0.000293855206109583	0.00386527273803949	-3.08191010844894e-05
528	1.11233425140381	0.95064640045166	19.7989692687988	0.0226963832974434	0.00906006153672934	-0.00132951640989631	0.00321592413820326
529	-0.186363056302071	0.95064640045166	20.3184490203857	0.000618529506027699	-0.000680167751852423	0.00711201597005129	0.00191722682211548
530	1.76168286800385	-0.0233765505254269	20.5781879425049	0.00126787810586393	0.00581331877037883	0.000943203864153475	-0.00230353930965066
531	1.11233425140381	0.301297754049301	20.058708190918	-0.00360223650932312	-0.000680167751852423	-0.00555028254166245	-0.00490093370899558
532	-0.835711658000946	0.625972092151642	19.7989692687988	-0.00587495695799589	0.00418994715437293	0.00678734155371785	-3.08191010844894e-05
533	-0.835711658000946	0.95064640045166	19.9937744140625	-0.00652430532500148	0.00451462110504508	-0.0110697457566857	0.00386527273803949
534	-0.186363056302071	-0.0233765505254269	19.8639049530029	0.0022419011220336	0.00289124972186983	0.00678734155371785	-0.00360223650932312
535	1.76168286800385	-0.348050862550735	20.1236438751221	0.0116574559360743	0.00678734155371785	-0.00132951640989631	-0.00197886489331722
536	-0.186363056302071	-0.348050862550735	20.3184490203857	0.00873538758605719	-0.00230353930965066	-0.00100484199356288	-0.000680167751852423
537	1.11233425140381	-0.0233765505254269	20.1236438751221	-0.0126931173726916	-0.00490093370899558	-0.00197886489331722	0.000293855206109583
538	1.76168286800385	-1.32207381725311	21.0327320098877	0.0246444288641214	-0.0104203969240189	-0.00587495695799589	0.00126787810586393
539	0.462985575199127	-0.348050862550735	20.058708190918	0.000293855206109583	-0.00522560812532902	0.000618529506027699	0.0106834331527352
540	-0.186363056302071	-0.0233765505254269	20.1885776519775	-0.00587495695799589	-0.00782300252467394	-0.000355493422830477	0.000943203864153475
541	1.11233425140381	-1.32207381725311	20.3184490203857	0.00776136433705688	-0.0120437685400248	-0.00490093370899558	-0.000355493422830477
542	0.462985575199127	-0.997399508953094	20.5132522583008	0.0304885655641556	-0.00197886489331722	0.000293855206109583	0.00191722682211548
543	1.11233425140381	-1.32207381725311	20.1236438751221	-0.00717365415766835	-0.0026282137259841	-0.00490093370899558	-0.00132951640989631
544	1.76168286800385	-0.672725200653076	19.7989692687988	0.0168522447347641	-0.00327756232582033	-0.0026282137259841	0.0022419011220336
545	1.11233425140381	-0.997399508953094	19.9937744140625	-0.00230353930965066	-0.00100484199356288	-0.00230353930965066	-0.00425158534198999
546	1.76168286800385	-1.32207381725311	20.2535133361816	-0.0159398596733809	-0.00652430532500148	-0.00555028254166245	-0.00360223650932312
547	-0.186363056302071	0.95064640045166	20.3184490203857	-0.0136671401560307	0.00483929552137852	-0.00684897974133492	-0.00100484199356288
548	0.462985575199127	0.625972092151642	20.2535133361816	0.00418994715437293	0.00418994715437293	-0.000680167751852423	0.000618529506027699
549	-0.186363056302071	-0.0233765505254269	20.3833827972412	0.00581331877037883	0.0126314787194133	0.000618529506027699	0.0022419011220336
550	1.11233425140381	-0.0233765505254269	20.1236438751221	0.000618529506027699	0.00159255252219737	0.00321592413820326	-0.00230353930965066
551	0.462985575199127	0.95064640045166	20.7729911804199	0.0103587592020631	0.000618529506027699	0.00159255252219737	0.00289124972186983
552	0.462985575199127	0.95064640045166	20.837926864624	0.00451462110504508	0.00646266713738441	0.00289124972186983	-0.00100484199356288
553	-0.835711658000946	0.625972092151642	20.058708190918	0.00321592413820326	0.01100810803473	0.00159255252219737	0.00321592413820326
554	-0.835711658000946	0.95064640045166	20.1885776519775	0.0123068047687411	0.00548864435404539	-0.00392691092565656	0.000618529506027699
555	1.11233425140381	-0.0233765505254269	21.0327320098877	0.0123068047687411	0.00191722682211548	-0.000680167751852423	-0.000355493422830477
556	1.11233425140381	0.301297754049301	19.9288387298584	-0.000355493422830477	-0.0026282137259841	0.00159255252219737	-0.00295288790948689
557	1.11233425140381	-0.348050862550735	19.9937744140625	0.0317872650921345	0.00386527273803949	-0.00944637414067984	0.0022419011220336
558	1.11233425140381	-0.0233765505254269	20.1236438751221	-0.00522560812532902	0.00256657530553639	-0.0110697457566857	-0.00490093370899558
559	-0.186363056302071	0.95064640045166	19.9937744140625	-0.0130177913233638	0.00841071270406246	0.00289124972186983	0.00354059832170606
560	0.462985575199127	-0.0233765505254269	20.2535133361816	-0.00814767740666866	0.00743668992072344	0.00646266713738441	-0.0026282137259841
561	1.76168286800385	-0.0233765505254269	20.5132522583008	0.0116574559360743	0.00191722682211548	-0.00944637414067984	-3.08191010844894e-05
562	1.11233425140381	0.625972092151642	19.7989692687988	-0.00100484199356288	0.00256657530553639	-0.00555028254166245	0.00321592413820326
563	0.462985575199127	1.27532064914703	19.6041641235352	0.00126787810586393	0.00516396993771195	-0.00587495695799589	-0.00197886489331722
564	1.76168286800385	0.95064640045166	19.7340335845947	0.0106834331527352	0.00126787810586393	-0.0026282137259841	-0.00165419070981443
565	1.11233425140381	0.301297754049301	20.1236438751221	0.00451462110504508	-0.00197886489331722	-0.00230353930965066	-0.0026282137259841
566	1.76168286800385	-0.0233765505254269	19.9937744140625	0.0356833562254906	0.00516396993771195	-0.00814767740666866	-0.0026282137259841
567	-0.835711658000946	0.95064640045166	19.9937744140625	0.00191722682211548	0.00256657530553639	-0.00132951640989631	-0.00295288790948689
568	1.76168286800385	-0.348050862550735	19.9937744140625	0.000293855206109583	0.00581331877037883	-0.00912170019000769	0.0022419011220336
569	-0.835711658000946	0.95064640045166	19.7989692687988	0.0022419011220336	0.0136055024340749	0.00159255252219737	0.00289124972186983
570	-0.186363056302071	-0.0233765505254269	20.1236438751221	0.0191249661147594	0.000618529506027699	0.000293855206109583	-0.00327756232582033
571	1.76168286800385	-0.672725200653076	20.1885776519775	-0.00652430532500148	0.0022419011220336	-0.000680167751852423	-3.08191010844894e-05
572	1.11233425140381	-0.348050862550735	20.3184490203857	-0.0113944197073579	-0.0026282137259841	-0.00197886489331722	0.00126787810586393
573	1.11233425140381	-0.0233765505254269	20.5132522583008	0.00159255252219737	-0.00360223650932312	-0.00360223650932312	-0.00132951640989631
574	1.11233425140381	-0.0233765505254269	20.3184490203857	-0.00425158534198999	0.012956153601408	0.00418994715437293	-0.00165419070981443
575	-1.48506033420563	0.625972092151642	19.7340335845947	-0.0113944197073579	0.00126787810586393	-0.0026282137259841	0.00646266713738441
576	-0.186363056302071	1.27532064914703	19.6041641235352	-0.0107450718060136	-0.00197886489331722	-0.000680167751852423	-0.00555028254166245
577	-0.186363056302071	0.95064640045166	20.058708190918	-0.00327756232582033	0.00548864435404539	-0.00782300252467394	0.00289124972186983
578	2.41103148460388	-0.348050862550735	20.3184490203857	-0.000680167751852423	0.00711201597005129	-0.00295288790948689	0.00289124972186983
579	-0.186363056302071	0.625972092151642	20.3833827972412	-0.00522560812532902	0.00354059832170606	-0.00100484199356288	-0.00295288790948689
580	1.11233425140381	-0.672725200653076	20.1236438751221	-0.00879702530801296	0.00354059832170606	0.00483929552137852	0.00126787810586393
581	-0.835711658000946	0.625972092151642	19.7340335845947	-0.0195112787187099	0.00354059832170606	0.00126787810586393	0.00354059832170606
582	-2.13440895080566	1.27532064914703	19.7989692687988	0.013930176384747	0.00321592413820326	-0.0139918150380254	0.000618529506027699
583	-1.48506033420563	0.95064640045166	19.8639049530029	-0.00360223650932312	0.00613799272105098	-0.00392691092565656	0.00451462110504508
584	-2.13440895080566	0.95064640045166	20.058708190918	-0.0133424662053585	0.00776136433705688	0.00321592413820326	-0.00132951640989631
585	-2.13440895080566	0.95064640045166	20.3833827972412	-0.00132951640989631	-0.00100484199356288	-0.000680167751852423	0.0022419011220336
586	-1.48506033420563	-0.0233765505254269	20.1236438751221	0.00321592413820326	-0.000355493422830477	0.00126787810586393	0.000293855206109583
587	-2.13440895080566	1.27532064914703	19.8639049530029	-0.00944637414067984	-0.00132951640989631	-0.0130177913233638	-0.00132951640989631
588	-1.48506033420563	0.301297754049301	19.7340335845947	-0.0100957229733467	-3.08191010844894e-05	-0.00360223650932312	-0.0026282137259841
589	-2.13440895080566	0.95064640045166	20.058708190918	0.00386527273803949	-0.00100484199356288	0.00776136433705688	0.01100810803473
590	-0.186363056302071	-0.0233765505254269	20.3184490203857	0.0136055024340749	0.00321592413820326	0.00321592413820326	-0.00165419070981443
591	-0.186363056302071	0.301297754049301	20.4483184814453	0.00289124972186983	-0.00717365415766835	0.00386527273803949	-0.00392691092565656
592	-0.186363056302071	-0.348050862550735	20.4483184814453	0.0210730116814375	0.00613799272105098	0.000618529506027699	0.00126787810586393
593	1.11233425140381	-0.0233765505254269	20.1236438751221	0.00646266713738441	0.00321592413820326	0.00126787810586393	0.00159255252219737
594	0.462985575199127	-0.0233765505254269	20.058708190918	-0.0026282137259841	0.0116574559360743	-0.00360223650932312	0.00451462110504508
595	0.462985575199127	-0.348050862550735	20.3184490203857	-0.00100484199356288	-0.000355493422830477	0.00126787810586393	-0.00327756232582033
596	-0.186363056302071	0.301297754049301	20.9028625488281	-0.000680167751852423	-0.00522560812532902	0.00451462110504508	0.00126787810586393
597	-0.186363056302071	1.27532064914703	20.3184490203857	0.0142548503354192	0.00711201597005129	-0.00392691092565656	0.00743668992072344
598	0.462985575199127	-0.0233765505254269	20.6431217193604	0.0181509424000978	0.00581331877037883	0.00321592413820326	-0.000680167751852423
599	-0.186363056302071	0.95064640045166	19.9937744140625	-0.0188619289547205	0.00159255252219737	-0.00132951640989631	0.000943203864153475
600	1.76168286800385	-0.348050862550735	20.1885776519775	-0.00749832857400179	0.00256657530553639	0.00256657530553639	0.00256657530553639
601	-0.835711658000946	1.27532064914703	20.058708190918	0.00354059832170606	0.000618529506027699	-0.000680167751852423	-3.08191010844894e-05
602	-0.186363056302071	1.27532064914703	20.058708190918	0.0113327819854021	-0.000680167751852423	-0.00457625929266214	-0.00619963090866804
603	-0.186363056302071	0.625972092151642	20.4483184814453	0.0210730116814375	-0.0104203969240189	0.00256657530553639	-0.00230353930965066
604	-0.186363056302071	-0.0233765505254269	20.1236438751221	0.000618529506027699	-0.00392691092565656	-0.00165419070981443	-0.00457625929266214
605	0.462985575199127	-0.0233765505254269	19.8639049530029	0.0132808275520802	-0.00717365415766835	0.00289124972186983	-3.08191010844894e-05
606	0.462985575199127	-0.0233765505254269	19.8639049530029	-0.0026282137259841	-0.00847235135734081	0.00159255252219737	-0.00490093370899558
607	1.76168286800385	-1.32207381725311	20.2535133361816	-0.0026282137259841	0.000293855206109583	-0.00392691092565656	-0.00360223650932312
608	-0.186363056302071	-0.348050862550735	20.1236438751221	0.0317872650921345	0.000618529506027699	0.00159255252219737	-0.00132951640989631
609	1.76168286800385	-0.997399508953094	20.4483184814453	0.00548864435404539	-0.00652430532500148	-0.0026282137259841	-0.000355493422830477
610	0.462985575199127	-0.672725200653076	20.3184490203857	0.00613799272105098	-0.00814767740666866	0.00711201597005129	-0.00295288790948689
611	-0.835711658000946	-0.348050862550735	20.1885776519775	-0.00490093370899558	-0.00295288790948689	0.00289124972186983	0.00126787810586393
612	0.462985575199127	-0.672725200653076	19.9288387298584	0.01847561635077	-0.00425158534198999	-0.00197886489331722	-0.00749832857400179
613	-0.186363056302071	-0.348050862550735	20.1236438751221	-0.00522560812532902	-0.00555028254166245	-0.0026282137259841	0.00873538758605719
614	0.462985575199127	-0.0233765505254269	20.1236438751221	-0.00814767740666866	-0.00132951640989631	-0.00230353930965066	-0.00197886489331722
615	1.11233425140381	-0.0233765505254269	20.058708190918	-0.0136671401560307	0.000293855206109583	-3.08191010844894e-05	0.00159255252219737
616	-0.186363056302071	-0.348050862550735	20.5132522583008	0.0106834331527352	-0.0123684434220195	-3.08191010844894e-05	-0.00197886489331722
617	-0.186363056302071	-0.348050862550735	20.4483184814453	-0.00100484199356288	-0.00230353930965066	-0.00847235135734081	0.00126787810586393
618	1.11233425140381	0.95064640045166	19.9288387298584	-0.00197886489331722	0.00289124972186983	0.00289124972186983	-0.00684897974133492
619	0.462985575199127	0.301297754049301	20.2535133361816	0.00191722682211548	0.00418994715437293	-3.08191010844894e-05	0.00191722682211548
620	1.76168286800385	-0.0233765505254269	19.9288387298584	0.000618529506027699	0.00321592413820326	0.00516396993771195	-0.00425158534198999
621	-0.186363056302071	0.95064640045166	20.1236438751221	0.0106834331527352	-0.0026282137259841	0.000293855206109583	-0.00717365415766835
622	-0.186363056302071	0.95064640045166	20.3833827972412	0.0168522447347641	-3.08191010844894e-05	-0.000680167751852423	-0.00717365415766835
623	0.462985575199127	-0.0233765505254269	20.5781879425049	0.00451462110504508	0.00581331877037883	0.000293855206109583	0.00581331877037883
624	1.11233425140381	0.95064640045166	20.058708190918	0.0106834331527352	-0.00360223650932312	-0.00230353930965066	0.00354059832170606
625	0.462985575199127	0.301297754049301	19.9937744140625	-0.00587495695799589	0.00743668992072344	0.00159255252219737	-0.00847235135734081
626	-0.186363056302071	0.95064640045166	19.9937744140625	0.0171769186854362	-0.00684897974133492	-0.00717365415766835	-0.00100484199356288
627	1.11233425140381	-0.0233765505254269	20.2535133361816	0.0123068047687411	0.00613799272105098	-3.08191010844894e-05	-0.00100484199356288
628	0.462985575199127	0.301297754049301	20.7080574035645	-0.0191866029053926	0.00516396993771195	-0.00522560812532902	-0.00327756232582033
629	1.11233425140381	-0.348050862550735	20.5781879425049	0.0217223595827818	0.00321592413820326	-0.00425158534198999	0.00386527273803949
630	0.462985575199127	0.625972092151642	19.7989692687988	-0.0113944197073579	0.00451462110504508	-0.00652430532500148	-0.00327756232582033
631	-0.186363056302071	1.27532064914703	19.9288387298584	0.00776136433705688	0.0022419011220336	-0.00360223650932312	-0.00360223650932312
632	-0.186363056302071	0.95064640045166	19.9937744140625	-0.00619963090866804	-0.00100484199356288	-0.00490093370899558	-0.00100484199356288
633	0.462985575199127	0.625972092151642	19.9937744140625	-0.0026282137259841	0.00711201597005129	0.00581331877037883	0.00613799272105098
634	0.462985575199127	0.625972092151642	19.7340335845947	-0.00457625929266214	-0.00230353930965066	0.0022419011220336	0.00418994715437293
635	-0.186363056302071	1.27532064914703	19.8639049530029	0.0022419011220336	0.00159255252219737	-0.0026282137259841	-0.00132951640989631
636	-0.186363056302071	-0.0233765505254269	19.9288387298584	0.0126314787194133	-0.00457625929266214	-0.00360223650932312	-0.00360223650932312
637	0.462985575199127	-0.0233765505254269	19.9937744140625	0.00289124972186983	0.00354059832170606	-0.0104203969240189	0.00418994715437293
638	-0.186363056302071	1.27532064914703	19.4742946624756	0.00646266713738441	-0.00197886489331722	-0.00555028254166245	0.00386527273803949
639	1.11233425140381	-0.348050862550735	20.1236438751221	-0.0117190945893526	0.00451462110504508	0.00321592413820326	-0.0026282137259841
640	-0.186363056302071	0.95064640045166	20.058708190918	0.00646266713738441	0.00191722682211548	0.00386527273803949	0.000293855206109583
641	-0.835711658000946	0.301297754049301	20.3833827972412	0.00613799272105098	0.011982130818069	0.000618529506027699	-0.00100484199356288
642	3.70972871780396	-0.672725200653076	19.9937744140625	0.0165275707840919	-0.00165419070981443	-0.0100957229733467	-0.00684897974133492
643	1.11233425140381	0.625972092151642	20.058708190918	0.00126787810586393	-0.00132951640989631	-0.000355493422830477	0.00354059832170606
644	1.76168286800385	-0.0233765505254269	20.1236438751221	-0.0110697457566857	0.00159255252219737	0.00548864435404539	0.00711201597005129
645	3.06037998199463	-0.0233765505254269	20.2535133361816	0.0113327819854021	0.00483929552137852	-0.00360223650932312	0.00159255252219737
646	0.462985575199127	-0.348050862550735	20.3184490203857	-0.00847235135734081	-0.00295288790948689	-0.00132951640989631	-0.00522560812532902
647	1.76168286800385	-0.0233765505254269	20.5781879425049	0.0252937767654657	0.000293855206109583	-0.0139918150380254	-0.00132951640989631
648	-0.835711658000946	0.95064640045166	19.8639049530029	-0.00230353930965066	0.000943203864153475	0.00743668992072344	-0.00100484199356288
649	1.11233425140381	0.301297754049301	20.2535133361816	-0.00132951640989631	0.00354059832170606	0.00678734155371785	0.00126787810586393
650	1.11233425140381	0.301297754049301	20.1885776519775	-0.00684897974133492	-0.000355493422830477	0.0100340843200684	-0.0026282137259841
651	1.11233425140381	0.95064640045166	20.058708190918	0.00159255252219737	0.00256657530553639	-0.00977104809135199	0.00354059832170606
652	1.76168286800385	0.625972092151642	20.1236438751221	0.00743668992072344	-0.00132951640989631	-0.00425158534198999	-0.00197886489331722
653	0.462985575199127	0.301297754049301	20.5132522583008	-0.0110697457566857	-0.00230353930965066	-0.00100484199356288	0.00289124972186983
654	1.76168286800385	0.301297754049301	20.2535133361816	0.0022419011220336	0.00678734155371785	0.00191722682211548	-0.000355493422830477
655	-0.186363056302071	0.301297754049301	20.1236438751221	-0.00522560812532902	0.00354059832170606	0.00289124972186983	-0.0026282137259841
656	-0.186363056302071	0.625972092151642	19.8639049530029	-0.00619963090866804	0.0022419011220336	0.00159255252219737	-0.00555028254166245
657	-0.186363056302071	-0.0233765505254269	20.3184490203857	0.00418994715437293	0.000618529506027699	-0.00587495695799589	0.00451462110504508
658	-1.48506033420563	0.95064640045166	20.1236438751221	-0.00587495695799589	0.0126314787194133	0.00938473641872406	0.000293855206109583
659	-0.835711658000946	-0.348050862550735	20.5781879425049	-0.0133424662053585	0.00646266713738441	-0.00782300252467394	0.00548864435404539
660	-2.13440895080566	0.95064640045166	20.2535133361816	0.00613799272105098	0.0106834331527352	-0.0026282137259841	0.00159255252219737
661	-2.78375768661499	0.95064640045166	20.2535133361816	-0.00100484199356288	-0.00100484199356288	0.00548864435404539	0.000618529506027699
662	-0.835711658000946	-0.348050862550735	19.9288387298584	-0.00652430532500148	0.00159255252219737	-0.00619963090866804	-0.000680167751852423
663	-1.48506033420563	0.301297754049301	20.3184490203857	-0.00684897974133492	0.00906006153672934	-0.00684897974133492	-0.00100484199356288
664	-1.48506033420563	-0.0233765505254269	20.3833827972412	0.00938473641872406	0.000943203864153475	0.00159255252219737	-0.00360223650932312
665	-2.78375768661499	0.625972092151642	20.7729911804199	-0.0221086721867323	0.00646266713738441	-0.00132951640989631	-0.0026282137259841
666	-2.13440895080566	0.95064640045166	20.4483184814453	-0.00425158534198999	-0.0026282137259841	-0.00619963090866804	-0.00392691092565656
667	-2.78375768661499	0.95064640045166	19.8639049530029	0.00483929552137852	-0.0026282137259841	0.00289124972186983	0.000943203864153475
668	1.11233425140381	0.301297754049301	20.1236438751221	-0.00912170019000769	0.00451462110504508	0.000293855206109583	-0.00230353930965066
669	-1.48506033420563	1.27532064914703	20.1885776519775	-0.00165419070981443	-0.000355493422830477	-3.08191010844894e-05	-0.00555028254166245
670	1.11233425140381	-0.348050862550735	20.5132522583008	-0.00360223650932312	0.00354059832170606	0.000293855206109583	-3.08191010844894e-05
671	0.462985575199127	-0.0233765505254269	20.3184490203857	0.00776136433705688	0.00386527273803949	-0.00457625929266214	-0.00230353930965066
672	1.11233425140381	-0.0233765505254269	20.1885776519775	-0.0113944197073579	-0.00295288790948689	-0.00717365415766835	-0.00197886489331722
673	1.11233425140381	0.301297754049301	19.8639049530029	-0.00132951640989631	0.0100340843200684	-0.00392691092565656	0.00289124972186983
674	1.76168286800385	-0.0233765505254269	19.9288387298584	-0.00555028254166245	-0.00814767740666866	0.00256657530553639	0.00191722682211548
675	1.76168286800385	0.301297754049301	20.1885776519775	-0.0169138833880424	0.00711201597005129	0.00776136433705688	-0.00100484199356288
676	1.76168286800385	0.301297754049301	20.058708190918	0.0145795252174139	0.00321592413820326	-3.08191010844894e-05	-0.00652430532500148
677	1.11233425140381	-0.0233765505254269	20.5781879425049	0.00516396993771195	-0.00132951640989631	0.00126787810586393	0.000943203864153475
678	-0.186363056302071	0.301297754049301	20.4483184814453	0.00126787810586393	0.00548864435404539	-0.000680167751852423	-0.00197886489331722
679	1.76168286800385	-0.348050862550735	20.1885776519775	0.000618529506027699	0.00548864435404539	0.00418994715437293	0.00256657530553639
680	-0.186363056302071	0.625972092151642	19.8639049530029	0.00191722682211548	-0.00425158534198999	-0.00295288790948689	-0.00327756232582033
681	0.462985575199127	-0.672725200653076	20.058708190918	0.0178262684494257	-0.00555028254166245	-0.00132951640989631	-0.00132951640989631
682	2.41103148460388	-0.672725200653076	20.3833827972412	0.000618529506027699	-0.00327756232582033	-0.00425158534198999	0.0022419011220336
683	1.76168286800385	-0.348050862550735	20.5781879425049	0.00451462110504508	-0.00522560812532902	-0.00100484199356288	0.00126787810586393
684	1.11233425140381	-0.997399508953094	20.5781879425049	0.00906006153672934	-0.00879702530801296	0.00613799272105098	0.000943203864153475
685	1.11233425140381	-1.64674806594849	20.3833827972412	0.000293855206109583	-0.0026282137259841	0.000943203864153475	0.000618529506027699
686	0.462985575199127	-0.672725200653076	20.1236438751221	-0.00457625929266214	-0.0104203969240189	0.000618529506027699	-0.00522560812532902
687	-0.186363056302071	-0.672725200653076	20.058708190918	0.0103587592020631	-0.00814767740666866	-0.0117190945893526	0.00354059832170606
688	1.11233425140381	-0.997399508953094	20.058708190918	0.00646266713738441	-0.00490093370899558	0.00354059832170606	-0.00587495695799589
689	-0.186363056302071	-0.672725200653076	20.2535133361816	0.0162028968334198	-0.0117190945893526	0.00354059832170606	0.00418994715437293
690	1.76168286800385	-0.997399508953094	20.4483184814453	0.0168522447347641	0.000293855206109583	0.000943203864153475	-0.0026282137259841
691	1.76168286800385	-0.348050862550735	20.5132522583008	-0.000355493422830477	-0.00717365415766835	-0.00295288790948689	-0.000680167751852423
692	1.76168286800385	-0.0233765505254269	19.8639049530029	0.00841071270406246	-0.00944637414067984	0.00191722682211548	-0.000680167751852423
693	1.11233425140381	-0.348050862550735	20.058708190918	0.0132808275520802	-0.0026282137259841	-0.0117190945893526	0.00646266713738441
694	1.76168286800385	-0.348050862550735	20.1885776519775	0.00776136433705688	-0.00132951640989631	-0.00555028254166245	0.00159255252219737
695	1.11233425140381	-0.348050862550735	20.3184490203857	0.00321592413820326	0.00386527273803949	-0.00392691092565656	0.00743668992072344
696	1.11233425140381	0.625972092151642	20.1885776519775	0.012956153601408	-0.00360223650932312	0.00159255252219737	-0.00100484199356288
697	1.11233425140381	-0.0233765505254269	20.5132522583008	0.0113327819854021	0.00418994715437293	-0.0110697457566857	-0.00230353930965066
698	-0.186363056302071	-0.0233765505254269	20.1885776519775	0.000293855206109583	0.00678734155371785	-0.00392691092565656	0.000943203864153475
699	1.11233425140381	-0.0233765505254269	20.1236438751221	0.0106834331527352	0.000943203864153475	-0.00197886489331722	0.00191722682211548
700	0.462985575199127	1.5999950170517	20.058708190918	-0.0143164889886975	0.00776136433705688	-0.00132951640989631	-0.00587495695799589
701	1.11233425140381	-0.348050862550735	20.4483184814453	0.0116574559360743	-0.00652430532500148	0.000293855206109583	-0.0110697457566857
702	1.76168286800385	0.301297754049301	20.5132522583008	-0.00522560812532902	0.00906006153672934	-0.00295288790948689	-0.000680167751852423
703	1.76168286800385	-0.0233765505254269	20.7080574035645	0.00451462110504508	0.00808603875339031	-0.00490093370899558	0.00126787810586393
704	1.76168286800385	0.625972092151642	20.1885776519775	-0.0123684434220195	0.000943203864153475	0.00256657530553639	0.00159255252219737
705	1.11233425140381	-0.348050862550735	20.1236438751221	-0.00587495695799589	0.00354059832170606	-0.000680167751852423	-0.00132951640989631
706	-0.186363056302071	1.27532064914703	19.9937744140625	0.00256657530553639	0.000943203864153475	-0.00977104809135199	-0.00522560812532902
707	-0.186363056302071	0.95064640045166	19.8639049530029	0.0100340843200684	0.00191722682211548	-0.00490093370899558	0.000293855206109583
708	1.76168286800385	0.301297754049301	19.7989692687988	-0.00360223650932312	0.012956153601408	-0.00457625929266214	-0.00100484199356288
709	-0.186363056302071	0.625972092151642	19.8639049530029	-0.00490093370899558	0.00354059832170606	0.00354059832170606	0.00581331877037883
710	2.41103148460388	0.301297754049301	20.058708190918	0.00516396993771195	0.00906006153672934	-0.00295288790948689	-0.00555028254166245
711	3.06037998199463	-0.0233765505254269	19.6690998077393	-0.0159398596733809	-0.00165419070981443	-0.00327756232582033	-0.00100484199356288
712	1.11233425140381	0.95064640045166	19.4742946624756	0.00256657530553639	0.00126787810586393	-0.00555028254166245	0.000618529506027699
713	2.41103148460388	0.625972092151642	19.6041641235352	0.00776136433705688	0.0103587592020631	-0.00619963090866804	0.00613799272105098
714	1.76168286800385	1.27532064914703	20.1885776519775	-0.00749832857400179	-3.08191010844894e-05	-0.00587495695799589	-0.00327756232582033
715	2.41103148460388	0.301297754049301	20.1885776519775	-0.0146411629393697	-0.00197886489331722	-0.00392691092565656	0.00256657530553639
716	0.462985575199127	0.95064640045166	19.9937744140625	0.00516396993771195	-0.00100484199356288	0.00289124972186983	0.00613799272105098
717	1.11233425140381	-0.0233765505254269	19.8639049530029	0.0100340843200684	0.00256657530553639	-0.0110697457566857	0.00386527273803949
718	1.11233425140381	0.301297754049301	19.9288387298584	-0.00490093370899558	0.00386527273803949	0.00191722682211548	0.00289124972186983
719	2.41103148460388	-0.0233765505254269	20.058708190918	-0.00490093370899558	0.00451462110504508	-0.00522560812532902	0.00159255252219737
720	-0.186363056302071	1.27532064914703	20.1236438751221	0.00354059832170606	0.00776136433705688	-0.00425158534198999	0.000943203864153475
721	1.76168286800385	0.301297754049301	20.6431217193604	0.00256657530553639	-0.00457625929266214	-0.00360223650932312	-0.00295288790948689
722	0.462985575199127	0.301297754049301	20.3833827972412	0.0158782228827477	-0.00197886489331722	-0.00652430532500148	0.00126787810586393
723	1.76168286800385	-0.0233765505254269	20.1885776519775	0.000618529506027699	0.00354059832170606	-0.00977104809135199	0.00191722682211548
724	1.11233425140381	0.95064640045166	20.1236438751221	-0.0139918150380254	0.00354059832170606	0.00970941036939621	0.00483929552137852
725	1.11233425140381	0.301297754049301	20.3184490203857	0.00548864435404539	0.000293855206109583	-0.00847235135734081	0.00256657530553639
726	1.76168286800385	0.625972092151642	20.3833827972412	0.00159255252219737	0.00289124972186983	0.00581331877037883	-0.00100484199356288
727	-0.835711658000946	0.95064640045166	21.0327320098877	-0.00392691092565656	0.00354059832170606	-0.00749832857400179	0.000293855206109583
728	-0.835711658000946	1.27532064914703	20.1885776519775	0.0126314787194133	0.00613799272105098	-0.00165419070981443	0.00159255252219737
729	-1.48506033420563	0.95064640045166	19.9937744140625	-0.00717365415766835	0.000618529506027699	0.00256657530553639	-0.00100484199356288
730	-0.835711658000946	0.301297754049301	20.2535133361816	-0.0126931173726916	0.000943203864153475	-0.000355493422830477	0.000943203864153475
731	0.462985575199127	0.301297754049301	20.2535133361816	-0.0169138833880424	0.00126787810586393	-0.00327756232582033	0.00386527273803949
732	-2.78375768661499	1.27532064914703	20.1236438751221	-0.021459324285388	0.00256657530553639	-0.00132951640989631	-0.00197886489331722
733	-1.48506033420563	1.27532064914703	20.1236438751221	0.000618529506027699	0.00646266713738441	-0.0172385573387146	0.00906006153672934
734	-1.48506033420563	1.5999950170517	20.1885776519775	-0.0169138833880424	0.00678734155371785	-0.00782300252467394	0.000293855206109583
735	-0.186363056302071	-0.348050862550735	20.1236438751221	-0.0117190945893526	0.00321592413820326	-0.00197886489331722	-0.00197886489331722
736	-2.13440895080566	0.95064640045166	19.9288387298584	0.000618529506027699	0.00418994715437293	-0.00425158534198999	-0.000680167751852423
737	0.462985575199127	-0.0233765505254269	20.058708190918	-0.00555028254166245	-0.00457625929266214	0.000618529506027699	-0.000355493422830477
738	-0.835711658000946	0.625972092151642	20.1236438751221	-0.00425158534198999	0.00970941036939621	-0.00100484199356288	0.00483929552137852
739	1.76168286800385	0.301297754049301	20.2535133361816	-0.00327756232582033	0.00191722682211548	-0.0026282137259841	0.00678734155371785
740	-0.186363056302071	1.27532064914703	20.3833827972412	-0.0195112787187099	0.00159255252219737	-0.00132951640989631	-0.00684897974133492
741	1.11233425140381	-0.0233765505254269	20.2535133361816	0.00126787810586393	-0.0026282137259841	-0.00165419070981443	-0.00717365415766835
742	1.76168286800385	0.625972092151642	20.1885776519775	0.00159255252219737	0.0022419011220336	-0.00360223650932312	-0.00197886489331722
743	1.11233425140381	-0.0233765505254269	19.9288387298584	0.01100810803473	0.00743668992072344	-0.00490093370899558	0.00873538758605719
744	1.11233425140381	0.301297754049301	20.3833827972412	-0.00392691092565656	-0.00100484199356288	0.00191722682211548	-0.00327756232582033
745	1.11233425140381	-0.0233765505254269	20.4483184814453	0.0132808275520802	-0.00100484199356288	-0.00652430532500148	0.000618529506027699
746	1.76168286800385	0.301297754049301	20.6431217193604	0.01100810803473	0.000618529506027699	-0.00555028254166245	-0.00197886489331722
747	0.462985575199127	0.301297754049301	20.3184490203857	0.0149041991680861	0.00256657530553639	-0.00457625929266214	-0.00197886489331722
748	0.462985575199127	0.95064640045166	19.7989692687988	0.0106834331527352	0.00159255252219737	-0.0100957229733467	0.00776136433705688
749	1.11233425140381	-0.997399508953094	20.3833827972412	-0.0133424662053585	-0.00749832857400179	-0.00295288790948689	0.00386527273803949
750	1.11233425140381	-0.672725200653076	20.058708190918	-0.00717365415766835	-0.00619963090866804	0.00808603875339031	0.00646266713738441
751	1.11233425140381	-0.348050862550735	19.9288387298584	-0.00360223650932312	-0.00360223650932312	-0.00230353930965066	-0.00327756232582033
752	-0.186363056302071	0.301297754049301	20.3184490203857	-0.00392691092565656	-0.00522560812532902	-0.00457625929266214	0.000293855206109583
753	1.76168286800385	-0.348050862550735	20.1236438751221	0.00548864435404539	0.000293855206109583	-0.00847235135734081	0.00159255252219737
754	-0.835711658000946	0.625972092151642	19.9937744140625	0.0191249661147594	0.000943203864153475	0.00906006153672934	-0.00100484199356288
755	1.76168286800385	-0.348050862550735	19.9937744140625	0.0168522447347641	0.000618529506027699	-0.00587495695799589	0.000293855206109583
756	-0.186363056302071	0.625972092151642	19.9937744140625	-0.00425158534198999	-0.00814767740666866	-0.00132951640989631	-0.00587495695799589
757	2.41103148460388	0.625972092151642	20.1236438751221	0.0100340843200684	-0.00652430532500148	0.00289124972186983	-0.00165419070981443
758	1.11233425140381	-0.348050862550735	20.5132522583008	-0.00847235135734081	0.00386527273803949	-0.00944637414067984	0.00191722682211548
759	2.41103148460388	0.625972092151642	20.1885776519775	-0.000355493422830477	0.00483929552137852	-0.00230353930965066	0.000943203864153475
760	0.462985575199127	1.27532064914703	19.9937744140625	-0.0100957229733467	-0.00457625929266214	-0.00392691092565656	0.00516396993771195
761	2.41103148460388	-0.348050862550735	20.2535133361816	0.00548864435404539	-0.000355493422830477	-0.00132951640989631	0.00548864435404539
762	0.462985575199127	-0.0233765505254269	20.3184490203857	0.0178262684494257	0.00906006153672934	-0.00522560812532902	0.00159255252219737
763	2.41103148460388	-0.348050862550735	20.3184490203857	0.0265924744307995	-0.00295288790948689	-0.00295288790948689	-0.000355493422830477
764	1.76168286800385	-0.0233765505254269	20.3833827972412	0.00970941036939621	0.00386527273803949	0.00354059832170606	-0.00197886489331722
765	1.11233425140381	0.301297754049301	20.5132522583008	-0.00295288790948689	0.000293855206109583	-0.0126931173726916	-0.00749832857400179
766	1.76168286800385	-0.348050862550735	19.9937744140625	0.0113327819854021	-0.00132951640989631	0.00418994715437293	0.000618529506027699
767	1.11233425140381	-0.348050862550735	20.1885776519775	-0.0169138833880424	0.00289124972186983	-0.00879702530801296	0.000293855206109583
768	-0.835711658000946	1.27532064914703	19.8639049530029	0.0230210572481155	0.00321592413820326	-0.00457625929266214	0.00191722682211548
769	1.11233425140381	-0.0233765505254269	20.1236438751221	0.000293855206109583	-3.08191010844894e-05	0.00159255252219737	0.00483929552137852
770	1.76168286800385	0.625972092151642	20.1885776519775	-0.00684897974133492	-0.000355493422830477	-0.00684897974133492	-0.00717365415766835
771	1.11233425140381	0.95064640045166	19.7989692687988	0.00970941036939621	0.000943203864153475	-0.00879702530801296	0.000293855206109583
772	-0.186363056302071	1.5999950170517	19.7989692687988	0.0116574559360743	-0.00327756232582033	-0.0107450718060136	-0.00230353930965066
773	0.462985575199127	1.27532064914703	19.7989692687988	0.00289124972186983	0.000618529506027699	-0.00522560812532902	0.00256657530553639
774	0.462985575199127	1.5999950170517	19.7340335845947	-0.00717365415766835	-3.08191010844894e-05	0.00418994715437293	-0.00425158534198999
775	2.41103148460388	0.301297754049301	19.7989692687988	0.0022419011220336	0.000618529506027699	-0.00457625929266214	-3.08191010844894e-05
776	-0.835711658000946	1.27532064914703	20.058708190918	-0.00425158534198999	0.000943203864153475	-0.00425158534198999	0.0022419011220336
777	1.76168286800385	0.95064640045166	20.1885776519775	-0.00879702530801296	-0.00392691092565656	-0.0123684434220195	0.00289124972186983
778	1.11233425140381	0.301297754049301	20.2535133361816	0.00970941036939621	0.000618529506027699	-0.00197886489331722	0.00321592413820326
779	1.76168286800385	0.95064640045166	19.9288387298584	0.0106834331527352	0.0022419011220336	0.000943203864153475	0.00126787810586393
780	-0.186363056302071	0.95064640045166	19.9937744140625	-0.000680167751852423	0.00256657530553639	-0.0026282137259841	-0.00749832857400179
781	2.41103148460388	-0.348050862550735	20.1885776519775	-0.0175632312893867	0.00483929552137852	-0.00360223650932312	-0.000355493422830477
782	1.76168286800385	0.625972092151642	20.058708190918	-0.00619963090866804	-0.00100484199356288	0.00126787810586393	-0.0026282137259841
783	2.41103148460388	0.301297754049301	20.2535133361816	0.0265924744307995	0.01100810803473	-0.0117190945893526	0.00613799272105098
784	1.76168286800385	0.301297754049301	20.1885776519775	-0.00490093370899558	-0.000355493422830477	0.00321592413820326	-0.00165419070981443
785	3.06037998199463	-0.0233765505254269	19.7989692687988	0.00711201597005129	-0.000355493422830477	0.000293855206109583	-3.08191010844894e-05
786	1.11233425140381	0.301297754049301	19.9937744140625	-3.08191010844894e-05	0.00451462110504508	-0.00392691092565656	0.0022419011220336
787	1.11233425140381	-0.0233765505254269	19.9937744140625	0.0158782228827477	-0.000355493422830477	-0.00457625929266214	-0.00230353930965066
788	0.462985575199127	0.95064640045166	19.7989692687988	0.0188002903014421	-0.00100484199356288	-0.00652430532500148	0.00451462110504508
789	0.462985575199127	-0.0233765505254269	20.3833827972412	-0.00197886489331722	-0.00230353930965066	0.00321592413820326	-3.08191010844894e-05
790	1.11233425140381	0.625972092151642	20.4483184814453	0.00289124972186983	0.00191722682211548	-0.00165419070981443	-0.00197886489331722
791	-0.186363056302071	0.95064640045166	19.9937744140625	0.00646266713738441	-0.00457625929266214	-0.00555028254166245	-0.00197886489331722
792	-1.48506033420563	1.27532064914703	19.9288387298584	-0.00912170019000769	0.000943203864153475	-3.08191010844894e-05	-0.000355493422830477
793	-2.13440895080566	0.625972092151642	20.058708190918	-0.00522560812532902	0.00776136433705688	-0.0107450718060136	0.00613799272105098
794	-2.13440895080566	0.95064640045166	20.058708190918	-0.00360223650932312	0.00938473641872406	0.00386527273803949	0.00289124972186983
795	0.462985575199127	0.301297754049301	20.058708190918	-0.00295288790948689	0.000618529506027699	-0.00327756232582033	0.00906006153672934
796	-2.78375768661499	1.27532064914703	20.2535133361816	-0.00652430532500148	0.00581331877037883	0.00126787810586393	0.000618529506027699
797	-1.48506033420563	0.95064640045166	20.1236438751221	-0.0130177913233638	-0.00490093370899558	-0.00977104809135199	0.00548864435404539
798	-0.835711658000946	0.95064640045166	20.1885776519775	-0.0175632312893867	0.00841071270406246	-0.00392691092565656	0.00548864435404539
799	-2.13440895080566	1.27532064914703	19.9937744140625	-0.0152905117720366	0.000618529506027699	0.000293855206109583	0.00321592413820326
800	-2.78375768661499	0.625972092151642	20.2535133361816	0.0100340843200684	0.00451462110504508	0.00386527273803949	-0.000680167751852423
801	-0.186363056302071	-0.348050862550735	20.3833827972412	0.0123068047687411	0.00581331877037883	-0.00165419070981443	0.000293855206109583
802	-0.835711658000946	0.301297754049301	20.3184490203857	-0.0237320438027382	-0.00100484199356288	-0.00327756232582033	-0.00295288790948689
803	1.11233425140381	-0.0233765505254269	20.1236438751221	0.00678734155371785	0.00678734155371785	-0.00619963090866804	0.00516396993771195
804	1.11233425140381	-0.0233765505254269	20.1236438751221	0.000943203864153475	0.00159255252219737	0.00548864435404539	-0.000680167751852423
805	2.41103148460388	-0.0233765505254269	19.7989692687988	0.00321592413820326	0.00126787810586393	0.00126787810586393	0.00386527273803949
806	0.462985575199127	0.625972092151642	20.2535133361816	0.00126787810586393	0.00776136433705688	-0.00360223650932312	-0.000355493422830477
807	0.462985575199127	-0.0233765505254269	20.3833827972412	-0.00717365415766835	-0.0026282137259841	-0.00555028254166245	-0.00197886489331722
808	0.462985575199127	1.27532064914703	20.2535133361816	-0.00879702530801296	0.00483929552137852	-0.00230353930965066	0.00646266713738441
809	2.41103148460388	-0.0233765505254269	20.5781879425049	0.00938473641872406	0.00418994715437293	0.00678734155371785	0.00191722682211548
810	1.11233425140381	0.301297754049301	20.1236438751221	-0.00879702530801296	0.000943203864153475	0.00354059832170606	-0.00132951640989631
811	1.76168286800385	0.95064640045166	20.7729911804199	0.00126787810586393	-0.00132951640989631	-0.00490093370899558	0.000943203864153475
812	-0.835711658000946	0.625972092151642	20.058708190918	-0.0198359526693821	0.00126787810586393	-0.00132951640989631	-0.00425158534198999
813	0.462985575199127	0.625972092151642	19.9937744140625	0.029189869761467	-0.00100484199356288	-0.00230353930965066	-0.00132951640989631
814	-0.186363056302071	0.625972092151642	19.8639049530029	0.0100340843200684	-0.000355493422830477	-0.00132951640989631	0.000943203864153475
815	1.76168286800385	-0.997399508953094	20.2535133361816	0.00256657530553639	-0.00587495695799589	0.00970941036939621	0.00126787810586393
816	-0.186363056302071	0.625972092151642	20.1885776519775	0.00516396993771195	-0.00555028254166245	-0.00360223650932312	-0.00295288790948689
817	1.11233425140381	-0.0233765505254269	19.9937744140625	0.000618529506027699	-0.00749832857400179	-0.00619963090866804	-0.00457625929266214
818	1.11233425140381	-1.64674806594849	20.1885776519775	0.00548864435404539	0.00289124972186983	-0.00555028254166245	0.00321592413820326
819	1.76168286800385	-0.348050862550735	19.9937744140625	0.0106834331527352	-0.00684897974133492	0.0100340843200684	0.00191722682211548
820	-0.835711658000946	-0.997399508953094	20.1885776519775	0.00873538758605719	-0.00392691092565656	-0.00555028254166245	-0.00197886489331722
821	2.41103148460388	-1.64674806594849	20.2535133361816	-0.0156151866540313	-0.0123684434220195	-0.000680167751852423	0.00873538758605719
822	1.76168286800385	-0.997399508953094	20.4483184814453	0.00159255252219737	0.000293855206109583	-0.00587495695799589	-0.0026282137259841
823	3.06037998199463	-0.997399508953094	20.1236438751221	0.0207483377307653	-0.00522560812532902	0.000943203864153475	0.00256657530553639
824	1.76168286800385	-0.997399508953094	20.2535133361816	-0.00555028254166245	0.000618529506027699	0.00321592413820326	0.00743668992072344
825	2.41103148460388	-0.0233765505254269	20.2535133361816	0.00776136433705688	-0.00619963090866804	0.00581331877037883	-3.08191010844894e-05
826	2.41103148460388	-0.0233765505254269	20.3833827972412	0.00126787810586393	-0.0026282137259841	0.00516396993771195	-0.000680167751852423
827	1.11233425140381	-0.0233765505254269	20.3833827972412	0.0126314787194133	0.00808603875339031	-0.00847235135734081	0.000618529506027699
828	0.462985575199127	0.625972092151642	20.3833827972412	0.00289124972186983	0.00256657530553639	-3.08191010844894e-05	0.00256657530553639
829	2.41103148460388	-0.348050862550735	20.3184490203857	-0.0165892094373703	0.00289124972186983	0.00126787810586393	0.00451462110504508
830	1.76168286800385	-0.0233765505254269	20.1236438751221	0.0155535480007529	0.00418994715437293	0.00418994715437293	0.00191722682211548
831	1.11233425140381	0.95064640045166	19.9937744140625	0.0171769186854362	0.00256657530553639	-0.00619963090866804	-0.00100484199356288
832	0.462985575199127	0.95064640045166	20.058708190918	-0.00490093370899558	0.000618529506027699	-3.08191010844894e-05	0.000943203864153475
833	1.11233425140381	1.27532064914703	20.058708190918	-0.00327756232582033	0.00289124972186983	-0.00100484199356288	0.00548864435404539
834	0.462985575199127	0.95064640045166	20.2535133361816	0.0171769186854362	0.00646266713738441	0.00581331877037883	0.00321592413820326
835	1.76168286800385	-0.0233765505254269	20.3184490203857	-0.0120437685400248	-0.00100484199356288	0.00289124972186983	-0.00457625929266214
836	-0.186363056302071	0.95064640045166	19.8639049530029	0.0223717093467712	-3.08191010844894e-05	0.00354059832170606	-3.08191010844894e-05
837	2.41103148460388	0.625972092151642	19.7989692687988	0.00581331877037883	0.00581331877037883	-0.0126931173726916	-0.000680167751852423
838	1.11233425140381	-0.348050862550735	20.058708190918	0.00289124972186983	0.000618529506027699	-0.00295288790948689	0.00418994715437293
839	-0.835711658000946	0.95064640045166	19.9288387298584	0.00321592413820326	0.00289124972186983	-0.00425158534198999	0.00386527273803949
840	1.11233425140381	-0.0233765505254269	20.2535133361816	-0.0208099745213985	-0.000680167751852423	0.00451462110504508	-0.00165419070981443
841	1.76168286800385	-0.672725200653076	20.3184490203857	0.00516396993771195	-0.00457625929266214	-0.00749832857400179	0.000943203864153475
842	1.11233425140381	0.625972092151642	19.4093608856201	0.000618529506027699	0.00841071270406246	-0.00100484199356288	-0.00230353930965066
843	-0.186363056302071	0.95064640045166	19.4093608856201	-0.0224333461374044	0.00516396993771195	0.000293855206109583	0.00159255252219737
844	-0.186363056302071	0.625972092151642	19.5392303466797	-0.00392691092565656	0.00678734155371785	0.00126787810586393	0.00516396993771195
845	2.41103148460388	-0.0233765505254269	20.058708190918	-0.0110697457566857	-0.00327756232582033	0.000943203864153475	0.00321592413820326
846	1.11233425140381	0.301297754049301	20.1885776519775	0.0142548503354192	0.00191722682211548	-0.00619963090866804	0.00711201597005129
847	0.462985575199127	0.95064640045166	20.1236438751221	-0.00749832857400179	0.0022419011220336	-0.00457625929266214	0.0123068047687411
848	1.76168286800385	-0.0233765505254269	20.1236438751221	0.012956153601408	0.00191722682211548	0.00970941036939621	0.00418994715437293
849	0.462985575199127	0.301297754049301	19.5392303466797	0.000618529506027699	0.00321592413820326	-0.00457625929266214	0.000618529506027699
850	-0.186363056302071	0.301297754049301	19.9288387298584	0.0116574559360743	-0.00295288790948689	-0.000355493422830477	-0.0113944197073579
851	1.76168286800385	-0.0233765505254269	19.9288387298584	0.00418994715437293	-0.00100484199356288	-0.00555028254166245	-0.00360223650932312
852	1.76168286800385	-0.0233765505254269	19.9937744140625	0.00159255252219737	-0.00490093370899558	0.000293855206109583	-0.00165419070981443
853	2.41103148460388	0.301297754049301	20.3184490203857	-0.00587495695799589	0.000618529506027699	-0.000355493422830477	-3.08191010844894e-05
854	0.462985575199127	0.301297754049301	20.4483184814453	0.00711201597005129	0.00516396993771195	0.00418994715437293	0.00516396993771195
855	1.11233425140381	0.625972092151642	19.9937744140625	-0.0165892094373703	0.00321592413820326	0.00581331877037883	-0.00587495695799589
856	1.11233425140381	0.95064640045166	19.9288387298584	0.00548864435404539	0.000293855206109583	-0.00425158534198999	0.00159255252219737
857	0.462985575199127	0.95064640045166	19.9937744140625	0.00613799272105098	0.00483929552137852	-0.00522560812532902	0.00906006153672934
858	1.76168286800385	-0.348050862550735	20.3184490203857	0.0145795252174139	0.00354059832170606	-0.00814767740666866	0.000943203864153475
859	-0.835711658000946	0.625972092151642	20.1885776519775	-0.00879702530801296	0.00548864435404539	-0.00360223650932312	0.00321592413820326
860	1.76168286800385	-0.0233765505254269	20.3184490203857	-0.00977104809135199	-0.00100484199356288	0.00126787810586393	-0.00522560812532902
861	1.11233425140381	-0.0233765505254269	19.9288387298584	-0.0117190945893526	-0.00230353930965066	-0.00684897974133492	-0.00230353930965066
862	-1.48506033420563	0.95064640045166	19.9288387298584	-0.0204853005707264	0.000943203864153475	0.00289124972186983	-0.000680167751852423
863	-1.48506033420563	1.27532064914703	19.7340335845947	-0.00587495695799589	-0.00230353930965066	-0.00392691092565656	-0.00295288790948689
864	-2.78375768661499	0.95064640045166	19.8639049530029	-0.0104203969240189	0.000943203864153475	0.00451462110504508	0.00354059832170606
865	-2.13440895080566	0.95064640045166	20.1236438751221	0.0116574559360743	0.00418994715437293	0.0022419011220336	-0.00912170019000769
866	-0.835711658000946	0.301297754049301	20.5781879425049	-0.0165892094373703	-0.00652430532500148	0.00970941036939621	0.000943203864153475
867	-1.48506033420563	0.625972092151642	20.3184490203857	0.00126787810586393	0.00126787810586393	-0.00944637414067984	-0.00132951640989631
868	-2.78375768661499	1.27532064914703	19.9288387298584	-0.0198359526693821	0.00743668992072344	0.0022419011220336	0.00159255252219737
869	-2.13440895080566	0.95064640045166	20.1236438751221	-0.017887907102704	0.00613799272105098	-0.00197886489331722	-0.00425158534198999
870	-0.835711658000946	-0.0233765505254269	20.3184490203857	-0.00457625929266214	0.00321592413820326	-0.00197886489331722	-0.00684897974133492
871	-0.835711658000946	-0.348050862550735	20.3833827972412	-0.00587495695799589	0.00321592413820326	0.00516396993771195	-0.00197886489331722
872	-0.835711658000946	-0.0233765505254269	20.1885776519775	-0.0139918150380254	0.00256657530553639	0.000618529506027699	-0.000355493422830477
873	0.462985575199127	-0.348050862550735	20.3184490203857	0.00289124972186983	-0.000355493422830477	0.00126787810586393	-0.00165419070981443
874	0.462985575199127	-0.348050862550735	20.3184490203857	-0.00197886489331722	0.00483929552137852	-0.00230353930965066	-0.00132951640989631
875	1.76168286800385	-0.0233765505254269	20.1885776519775	-0.00522560812532902	0.00321592413820326	0.00289124972186983	-0.00555028254166245
876	-0.186363056302071	0.301297754049301	20.3833827972412	0.00159255252219737	-3.08191010844894e-05	-0.00295288790948689	-0.00360223650932312
877	0.462985575199127	0.625972092151642	20.1236438751221	0.00613799272105098	0.00289124972186983	0.00289124972186983	-0.00100484199356288
878	0.462985575199127	-0.348050862550735	20.2535133361816	0.000293855206109583	0.0022419011220336	0.00841071270406246	-0.00522560812532902
879	0.462985575199127	0.625972092151642	20.5132522583008	0.00126787810586393	0.00548864435404539	-0.00457625929266214	-0.00132951640989631
880	2.41103148460388	-0.0233765505254269	20.058708190918	-0.00392691092565656	-3.08191010844894e-05	-0.00944637414067984	0.00321592413820326
881	0.462985575199127	1.27532064914703	19.6690998077393	0.0252937767654657	-0.00295288790948689	-0.00522560812532902	-0.00295288790948689
882	0.462985575199127	0.625972092151642	19.7340335845947	0.00191722682211548	-0.00360223650932312	-0.00587495695799589	-0.00230353930965066
883	-0.835711658000946	0.625972092151642	19.7340335845947	0.00386527273803949	-0.00132951640989631	-3.08191010844894e-05	-0.00165419070981443
884	-0.835711658000946	0.625972092151642	20.1885776519775	0.0145795252174139	0.000618529506027699	0.000293855206109583	0.00321592413820326
885	0.462985575199127	0.301297754049301	20.058708190918	-0.00360223650932312	-0.00717365415766835	-0.000355493422830477	-0.00327756232582033
886	-0.186363056302071	-0.0233765505254269	19.9288387298584	-0.0026282137259841	-0.00425158534198999	-0.00457625929266214	0.00321592413820326
887	1.76168286800385	-1.32207381725311	20.1885776519775	0.00646266713738441	-0.00132951640989631	0.00191722682211548	0.000618529506027699
888	-0.186363056302071	-0.0233765505254269	19.8639049530029	0.00321592413820326	0.00126787810586393	-3.08191010844894e-05	0.00289124972186983
889	1.76168286800385	-0.997399508953094	20.3184490203857	-0.00165419070981443	0.00126787810586393	0.00711201597005129	-0.00295288790948689
890	1.76168286800385	-1.32207381725311	20.3833827972412	-0.00327756232582033	-0.00522560812532902	0.00418994715437293	-0.00165419070981443
891	1.11233425140381	-0.672725200653076	20.1885776519775	0.0213976856321096	-0.00652430532500148	-0.000680167751852423	-0.00425158534198999
892	-0.186363056302071	-0.672725200653076	20.3184490203857	-0.0123684434220195	-3.08191010844894e-05	-0.00749832857400179	-0.00457625929266214
893	1.11233425140381	-0.348050862550735	19.7989692687988	0.00191722682211548	-0.00944637414067984	-0.00197886489331722	-0.000680167751852423
894	1.76168286800385	-0.997399508953094	20.2535133361816	0.0155535480007529	-0.00392691092565656	-0.000680167751852423	0.0106834331527352
895	2.41103148460388	-1.32207381725311	20.058708190918	-0.00717365415766835	-0.00522560812532902	-0.00457625929266214	0.00646266713738441
896	1.11233425140381	-1.32207381725311	20.3184490203857	0.0123068047687411	-0.0113944197073579	-0.00490093370899558	-0.0107450718060136
897	0.462985575199127	-0.997399508953094	20.4483184814453	0.0145795252174139	-0.00327756232582033	-0.00652430532500148	0.00548864435404539
898	-0.186363056302071	0.301297754049301	20.2535133361816	0.00386527273803949	0.00256657530553639	-0.00684897974133492	-0.00100484199356288
899	1.76168286800385	-1.32207381725311	19.9288387298584	-0.0120437685400248	-0.00100484199356288	-0.00197886489331722	-3.08191010844894e-05
900	1.76168286800385	0.301297754049301	19.7989692687988	0.00711201597005129	-0.00425158534198999	0.00289124972186983	-0.00555028254166245
901	0.462985575199127	0.95064640045166	19.9937744140625	0.00126787810586393	0.000943203864153475	0.000293855206109583	-0.000355493422830477
902	-0.186363056302071	0.625972092151642	20.3833827972412	-0.00944637414067984	-0.00132951640989631	0.000618529506027699	0.0100340843200684
903	0.462985575199127	-0.348050862550735	20.3833827972412	-0.0026282137259841	0.00126787810586393	0.00354059832170606	-0.00230353930965066
904	-0.835711658000946	0.625972092151642	20.5781879425049	-0.00457625929266214	-0.000355493422830477	-0.00684897974133492	0.00159255252219737
905	0.462985575199127	1.27532064914703	20.3184490203857	-0.00652430532500148	-0.000680167751852423	-0.00132951640989631	0.00386527273803949
906	-0.186363056302071	1.27532064914703	19.9288387298584	0.0217223595827818	0.00548864435404539	-0.00749832857400179	-0.00295288790948689
907	2.41103148460388	-0.672725200653076	20.1885776519775	0.0200989879667759	-0.00782300252467394	-0.00814767740666866	-0.00230353930965066
908	-0.186363056302071	0.95064640045166	20.058708190918	0.0168522447347641	0.00548864435404539	0.000943203864153475	-0.00165419070981443
909	2.41103148460388	-0.0233765505254269	20.3833827972412	0.0145795252174139	0.00126787810586393	0.00256657530553639	-0.00197886489331722
910	1.76168286800385	0.95064640045166	20.3184490203857	-0.00132951640989631	0.00711201597005129	-0.00165419070981443	0.00613799272105098
911	-0.186363056302071	0.95064640045166	20.1885776519775	-0.0026282137259841	0.0022419011220336	-0.00717365415766835	-0.00197886489331722
912	0.462985575199127	0.625972092151642	19.6690998077393	0.00711201597005129	0.00126787810586393	-0.00944637414067984	0.0022419011220336
913	1.11233425140381	0.95064640045166	19.6041641235352	0.0149041991680861	0.00159255252219737	-0.00490093370899558	0.000618529506027699
914	1.11233425140381	1.27532064914703	19.9288387298584	-0.00977104809135199	-0.00197886489331722	-0.00392691092565656	0.00159255252219737
915	1.76168286800385	0.625972092151642	19.7989692687988	-0.000355493422830477	0.00126787810586393	-0.00392691092565656	-0.00587495695799589
916	1.11233425140381	0.301297754049301	20.058708190918	0.020423661917448	-0.00295288790948689	-0.00522560812532902	-0.00230353930965066
917	1.76168286800385	-0.0233765505254269	20.1236438751221	-0.00100484199356288	-0.00327756232582033	-3.08191010844894e-05	0.00678734155371785
918	0.462985575199127	0.95064640045166	19.7989692687988	-0.00847235135734081	0.00516396993771195	-0.00295288790948689	-0.00327756232582033
919	2.41103148460388	-0.0233765505254269	19.8639049530029	-0.0104203969240189	0.00646266713738441	-0.00197886489331722	0.000618529506027699
920	0.462985575199127	0.95064640045166	19.8639049530029	-0.0169138833880424	0.00483929552137852	-0.00327756232582033	0.00191722682211548
921	-0.186363056302071	0.95064640045166	19.9937744140625	-0.00295288790948689	-0.00197886489331722	-0.00360223650932312	0.00191722682211548
922	0.462985575199127	-0.348050862550735	20.1236438751221	-0.0195112787187099	-0.00295288790948689	-0.00587495695799589	0.00126787810586393
923	1.76168286800385	-0.672725200653076	20.1885776519775	0.0194496400654316	0.00354059832170606	-0.00230353930965066	-0.00457625929266214
924	0.462985575199127	-0.348050862550735	20.058708190918	-0.0126931173726916	-0.00327756232582033	-0.000355493422830477	0.00386527273803949
925	-0.186363056302071	0.301297754049301	20.1236438751221	0.00256657530553639	-0.000680167751852423	0.00321592413820326	-0.00230353930965066
926	0.462985575199127	0.95064640045166	19.7989692687988	0.013930176384747	0.00354059832170606	0.000293855206109583	-0.00197886489331722
927	3.06037998199463	-0.0233765505254269	19.6690998077393	0.00906006153672934	-0.00457625929266214	-0.00295288790948689	-0.00425158534198999
928	1.76168286800385	0.301297754049301	20.058708190918	0.00646266713738441	0.00906006153672934	-0.00587495695799589	0.00776136433705688
929	1.76168286800385	-0.348050862550735	20.058708190918	-0.00165419070981443	-0.00230353930965066	-0.00944637414067984	0.00483929552137852
930	-0.186363056302071	0.95064640045166	20.1236438751221	-0.00619963090866804	0.00808603875339031	-0.000680167751852423	0.00191722682211548
931	0.462985575199127	1.27532064914703	19.7340335845947	0.00841071270406246	0.00191722682211548	-0.0110697457566857	-0.00749832857400179
932	1.11233425140381	0.95064640045166	20.1236438751221	0.00451462110504508	-0.00165419070981443	0.000293855206109583	0.00321592413820326
933	0.462985575199127	0.95064640045166	19.9937744140625	0.0116574559360743	0.00321592413820326	0.00191722682211548	-0.00392691092565656
934	-0.835711658000946	0.95064640045166	20.1236438751221	0.0103587592020631	0.00938473641872406	-0.00165419070981443	0.0100340843200684
935	-0.835711658000946	0.95064640045166	20.3184490203857	-0.0201606266200542	0.0106834331527352	-3.08191010844894e-05	-0.00165419070981443
936	0.462985575199127	0.301297754049301	20.4483184814453	0.00516396993771195	0.0113327819854021	-0.00717365415766835	-0.00165419070981443
937	0.462985575199127	-0.0233765505254269	20.1885776519775	-0.00587495695799589	0.00321592413820326	-0.00619963090866804	-0.00490093370899558
938	-0.835711658000946	1.27532064914703	19.9288387298584	0.000618529506027699	-0.00197886489331722	0.00256657530553639	0.00289124972186983
939	-0.186363056302071	-0.0233765505254269	20.1236438751221	0.00646266713738441	0.00970941036939621	-0.00360223650932312	0.00743668992072344
940	-1.48506033420563	1.27532064914703	20.1885776519775	-0.0107450718060136	0.00126787810586393	-0.00490093370899558	0.00159255252219737
941	-0.835711658000946	-0.348050862550735	19.9937744140625	-0.0026282137259841	0.00354059832170606	-0.00912170019000769	0.000293855206109583
942	-0.835711658000946	0.301297754049301	20.6431217193604	-0.0123684434220195	0.00516396993771195	-0.00360223650932312	0.00418994715437293
943	-0.835711658000946	-0.0233765505254269	19.9288387298584	-0.00230353930965066	-0.00132951640989631	0.00191722682211548	-0.00522560812532902
944	-1.48506033420563	-0.0233765505254269	20.3184490203857	0.000618529506027699	0.00386527273803949	0.00613799272105098	0.00646266713738441
945	-1.48506033420563	-0.0233765505254269	20.3184490203857	-0.00522560812532902	0.00256657530553639	0.0126314787194133	-0.00587495695799589
946	-1.48506033420563	-0.348050862550735	20.3833827972412	0.0191249661147594	0.00451462110504508	-0.00619963090866804	-0.00327756232582033
947	-1.48506033420563	0.95064640045166	20.1236438751221	-0.00977104809135199	0.00256657530553639	-0.00749832857400179	-0.00100484199356288
948	-0.186363056302071	-0.348050862550735	20.5132522583008	-0.00587495695799589	0.012956153601408	-0.0026282137259841	-0.000355493422830477
949	-2.13440895080566	0.625972092151642	19.7989692687988	-0.0191866029053926	0.00289124972186983	-3.08191010844894e-05	-0.0026282137259841
950	-2.13440895080566	1.27532064914703	19.8639049530029	0.00808603875339031	0.00678734155371785	0.00354059832170606	-0.00100484199356288
951	-1.48506033420563	1.27532064914703	20.2535133361816	-0.00944637414067984	-0.00100484199356288	-3.08191010844894e-05	-0.00197886489331722
952	-0.186363056302071	-0.348050862550735	20.3833827972412	0.0236704051494598	0.000618529506027699	-0.00652430532500148	0.00646266713738441
953	-0.835711658000946	0.95064640045166	20.2535133361816	-0.0133424662053585	0.00516396993771195	0.000618529506027699	-0.00555028254166245
954	-0.835711658000946	0.95064640045166	20.1236438751221	-0.0146411629393697	0.00613799272105098	-0.00295288790948689	0.00516396993771195
955	-0.835711658000946	1.27532064914703	20.1885776519775	-0.00425158534198999	0.00841071270406246	-0.00392691092565656	-0.00360223650932312
956	-0.835711658000946	0.95064640045166	20.058708190918	0.0197743140161037	-0.00392691092565656	-0.00197886489331722	-0.00457625929266214
957	0.462985575199127	1.27532064914703	19.7989692687988	-0.000680167751852423	-0.00197886489331722	-0.0100957229733467	0.00483929552137852
958	1.11233425140381	0.625972092151642	20.058708190918	0.00808603875339031	0.00743668992072344	-0.000680167751852423	0.00159255252219737
959	0.462985575199127	0.95064640045166	20.058708190918	-0.00749832857400179	0.000618529506027699	0.00548864435404539	0.00191722682211548
960	-0.835711658000946	0.301297754049301	20.6431217193604	-0.0152905117720366	0.00159255252219737	-0.00619963090866804	-0.000680167751852423
961	0.462985575199127	-0.0233765505254269	20.3184490203857	0.0106834331527352	0.00256657530553639	0.00743668992072344	-0.00912170019000769
962	1.11233425140381	-0.0233765505254269	19.9937744140625	0.0103587592020631	-0.00132951640989631	-0.00197886489331722	0.00191722682211548
963	0.462985575199127	0.301297754049301	19.8639049530029	-0.0182125810533762	-0.0026282137259841	-0.0100957229733467	0.00678734155371785
964	1.11233425140381	-0.997399508953094	20.3184490203857	-0.0165892094373703	-0.00295288790948689	-0.00425158534198999	0.000293855206109583
965	1.76168286800385	-0.348050862550735	20.3184490203857	0.00938473641872406	0.00256657530553639	-0.00132951640989631	-0.00165419070981443
966	1.11233425140381	-0.672725200653076	20.5132522583008	0.00354059832170606	0.000618529506027699	0.000943203864153475	0.000293855206109583
967	0.462985575199127	-0.348050862550735	20.3184490203857	0.0210730116814375	-0.00425158534198999	-0.00944637414067984	-0.000355493422830477
968	1.76168286800385	-0.997399508953094	20.2535133361816	0.00159255252219737	-0.00684897974133492	0.00289124972186983	-0.00327756232582033
969	-0.186363056302071	0.301297754049301	19.7340335845947	0.0100340843200684	-0.00490093370899558	-0.00197886489331722	0.00126787810586393
970	0.462985575199127	-0.997399508953094	20.058708190918	-3.08191010844894e-05	-0.00749832857400179	0.00678734155371785	0.000618529506027699
971	1.11233425140381	-1.32207381725311	20.058708190918	0.0113327819854021	-0.00555028254166245	0.00159255252219737	-0.0026282137259841
972	1.76168286800385	-2.29609680175781	20.2535133361816	-0.00457625929266214	-0.00944637414067984	-0.0104203969240189	-0.00425158534198999
973	1.76168286800385	-0.997399508953094	20.2535133361816	0.0200989879667759	-0.00555028254166245	-0.000355493422830477	-0.00230353930965066
974	1.76168286800385	-1.32207381725311	20.3833827972412	0.0188002903014421	-0.00100484199356288	0.00451462110504508	0.00321592413820326
975	-0.835711658000946	-0.348050862550735	20.1236438751221	0.00678734155371785	0.00256657530553639	-0.0026282137259841	-0.0107450718060136
976	-0.835711658000946	0.625972092151642	20.1236438751221	0.00646266713738441	-0.00230353930965066	0.0022419011220336	-0.00652430532500148
977	-0.186363056302071	0.625972092151642	19.9937744140625	-3.08191010844894e-05	-0.00100484199356288	0.000943203864153475	-0.00165419070981443
978	0.462985575199127	-0.348050862550735	20.5132522583008	0.0207483377307653	-0.00490093370899558	-0.000355493422830477	-0.00327756232582033
979	-0.186363056302071	1.27532064914703	20.3184490203857	-0.000355493422830477	0.00289124972186983	0.00548864435404539	0.000943203864153475
980	0.462985575199127	-0.0233765505254269	20.5132522583008	-0.00977104809135199	-0.00197886489331722	-3.08191010844894e-05	0.00289124972186983
981	1.11233425140381	0.301297754049301	20.1236438751221	0.01100810803473	-0.00360223650932312	-0.0026282137259841	-0.00327756232582033
982	1.11233425140381	0.95064640045166	19.9937744140625	0.00354059832170606	0.00451462110504508	-0.00977104809135199	-0.00197886489331722
983	-0.186363056302071	1.27532064914703	19.9937744140625	-0.00749832857400179	0.0022419011220336	0.00191722682211548	-3.08191010844894e-05
984	1.11233425140381	0.95064640045166	20.1236438751221	-0.00457625929266214	0.00613799272105098	-0.00327756232582033	-0.00230353930965066
985	0.462985575199127	-0.0233765505254269	20.1885776519775	-0.000355493422830477	0.000943203864153475	0.00191722682211548	-0.00327756232582033
986	1.11233425140381	-0.348050862550735	20.6431217193604	-0.00360223650932312	-0.0026282137259841	-0.00912170019000769	-0.00327756232582033
987	-0.186363056302071	0.301297754049301	20.1885776519775	0.00159255252219737	-0.00425158534198999	-0.0026282137259841	0.000943203864153475
988	0.462985575199127	1.27532064914703	19.9937744140625	0.0123068047687411	0.00451462110504508	-0.00457625929266214	0.00126787810586393
989	0.462985575199127	0.95064640045166	20.1885776519775	-0.00100484199356288	0.00354059832170606	0.000293855206109583	-0.00197886489331722
990	1.76168286800385	-0.348050862550735	20.3184490203857	-0.0120437685400248	0.00159255252219737	0.00386527273803949	-0.000680167751852423
991	1.11233425140381	0.625972092151642	20.058708190918	0.00289124972186983	0.00289124972186983	-0.0026282137259841	-0.0126931173726916
992	0.462985575199127	0.95064640045166	19.9937744140625	0.00678734155371785	0.00678734155371785	-0.0110697457566857	0.00321592413820326
993	0.462985575199127	1.5999950170517	19.344425201416	-0.000680167751852423	0.00646266713738441	-0.00490093370899558	0.00126787810586393
994	0.462985575199127	-0.0233765505254269	20.1236438751221	0.00873538758605719	0.00289124972186983	-3.08191010844894e-05	0.00776136433705688
995	1.76168286800385	0.301297754049301	19.6690998077393	0.00808603875339031	-0.00230353930965066	0.00321592413820326	-0.0120437685400248
996	0.462985575199127	1.27532064914703	19.6690998077393	0.00256657530553639	0.00841071270406246	-0.0107450718060136	-0.000680167751852423
997	-0.186363056302071	0.95064640045166	19.8639049530029	0.0158782228827477	-0.0026282137259841	0.00159255252219737	-0.00197886489331722
998	1.76168286800385	-0.0233765505254269	20.3184490203857	0.00808603875339031	-0.00197886489331722	-0.00684897974133492	0.00321592413820326
999	-0.186363056302071	1.5999950170517	19.9288387298584	0.00938473641872406	0.00418994715437293	-0.00132951640989631	-0.00360223650932312
1000	2.41103148460388	-0.0233765505254269	19.9937744140625	-0.017887907102704	0.00776136433705688	-0.00587495695799589	0.000943203864153475
1001	1.11233425140381	0.301297754049301	19.4742946624756	-0.00717365415766835	0.00191722682211548	-0.00392691092565656	0.000943203864153475
1002	-0.835711658000946	0.95064640045166	19.6041641235352	0.0022419011220336	0.00581331877037883	-0.00652430532500148	0.00646266713738441
1003	0.462985575199127	1.5999950170517	19.8639049530029	0.00776136433705688	0.00906006153672934	-0.00587495695799589	0.000943203864153475
1004	-0.186363056302071	0.625972092151642	20.1236438751221	0.00516396993771195	0.00841071270406246	-0.00360223650932312	0.00516396993771195
1005	1.76168286800385	0.301297754049301	20.3833827972412	0.00256657530553639	0.00516396993771195	0.00126787810586393	-0.00425158534198999
1006	1.76168286800385	0.625972092151642	20.1236438751221	0.00678734155371785	-0.00230353930965066	-0.00847235135734081	-0.000680167751852423
1007	1.11233425140381	0.301297754049301	20.058708190918	0.000618529506027699	-0.00295288790948689	-0.00100484199356288	-0.00619963090866804
1008	0.462985575199127	0.95064640045166	20.058708190918	0.000293855206109583	0.00289124972186983	-0.00360223650932312	0.000293855206109583
1009	1.76168286800385	0.95064640045166	21.0327320098877	0.0171769186854362	0.00581331877037883	-0.00132951640989631	-0.00392691092565656
1010	1.76168286800385	0.301297754049301	20.2535133361816	-0.000355493422830477	0.00256657530553639	-0.00360223650932312	-0.00100484199356288
1011	0.462985575199127	1.5999950170517	20.3184490203857	-0.00165419070981443	-0.000355493422830477	-0.00684897974133492	-0.00327756232582033
1012	-0.186363056302071	1.27532064914703	20.1236438751221	0.00321592413820326	0.0022419011220336	-0.00879702530801296	-0.000680167751852423
1013	-1.48506033420563	1.27532064914703	20.058708190918	0.00516396993771195	-0.00197886489331722	-0.000680167751852423	0.000618529506027699
1014	-1.48506033420563	0.625972092151642	19.7989692687988	0.00451462110504508	0.00743668992072344	-0.00425158534198999	0.00776136433705688
1015	1.11233425140381	0.625972092151642	19.9288387298584	-0.0113944197073579	0.00516396993771195	0.00613799272105098	-0.00165419070981443
1016	-0.835711658000946	1.27532064914703	20.058708190918	-0.00457625929266214	0.00581331877037883	-0.00619963090866804	-0.00295288790948689
1017	-0.835711658000946	0.95064640045166	19.9937744140625	-0.0026282137259841	-0.00230353930965066	-0.0026282137259841	0.00483929552137852
1018	0.462985575199127	0.301297754049301	20.7080574035645	0.0116574559360743	0.00548864435404539	-0.00295288790948689	-0.00230353930965066
1019	-1.48506033420563	1.5999950170517	19.8639049530029	-0.0117190945893526	0.00159255252219737	-0.000680167751852423	-0.00132951640989631
1020	-0.186363056302071	-0.348050862550735	20.2535133361816	-0.0146411629393697	0.00159255252219737	0.00483929552137852	-0.00327756232582033
1021	-1.48506033420563	1.27532064914703	19.6041641235352	-0.0149658378213644	0.0022419011220336	-0.00295288790948689	-0.00847235135734081
1022	-2.78375768661499	0.95064640045166	20.1885776519775	-0.00457625929266214	0.00289124972186983	-0.00749832857400179	-3.08191010844894e-05
1023	-2.78375768661499	1.5999950170517	20.1885776519775	-0.00197886489331722	0.00938473641872406	0.00191722682211548	-0.00100484199356288
1024	-3.43310618400574	1.27532064914703	20.3184490203857	-0.0211346503347158	-0.00392691092565656	0.000618529506027699	0.00841071270406246
1025	-2.13440895080566	0.625972092151642	20.1236438751221	-0.0100957229733467	0.00451462110504508	0.00191722682211548	0.00418994715437293
1026	-1.48506033420563	-0.348050862550735	19.9937744140625	-0.00425158534198999	0.00516396993771195	-0.00944637414067984	0.00418994715437293
1027	-2.13440895080566	-0.0233765505254269	19.9288387298584	0.0103587592020631	0.00711201597005129	-0.00879702530801296	-0.0107450718060136
1028	-2.13440895080566	0.95064640045166	19.9937744140625	0.00613799272105098	0.00873538758605719	-0.00522560812532902	0.00581331877037883
1029	-0.835711658000946	0.625972092151642	20.1885776519775	-0.0136671401560307	0.000943203864153475	0.00613799272105098	-0.000680167751852423
1030	-0.186363056302071	0.625972092151642	20.1236438751221	0.011982130818069	0.0022419011220336	-0.00197886489331722	-0.00392691092565656
1031	-0.835711658000946	1.27532064914703	20.1885776519775	-0.00230353930965066	0.000943203864153475	0.000293855206109583	-0.00230353930965066
1032	-0.835711658000946	0.95064640045166	20.058708190918	-0.00327756232582033	-0.00295288790948689	-0.00814767740666866	0.000618529506027699
1033	-0.835711658000946	0.95064640045166	19.9288387298584	-0.00587495695799589	0.00938473641872406	-0.00717365415766835	0.00126787810586393
1034	-0.186363056302071	1.27532064914703	20.1236438751221	0.01847561635077	0.00418994715437293	-0.00555028254166245	0.00159255252219737
1035	0.462985575199127	-0.0233765505254269	19.9937744140625	-0.000680167751852423	0.0022419011220336	-0.00425158534198999	-0.00490093370899558
1036	-0.835711658000946	0.625972092151642	20.1885776519775	-0.0120437685400248	0.00321592413820326	-0.00814767740666866	-0.00230353930965066
1037	-0.186363056302071	1.92466938495636	20.058708190918	-0.00100484199356288	-0.00555028254166245	-0.00165419070981443	-0.0104203969240189
1038	1.11233425140381	-0.0233765505254269	20.1236438751221	-0.00392691092565656	0.00581331877037883	-0.00100484199356288	0.0022419011220336
1039	-0.186363056302071	1.5999950170517	19.9937744140625	-0.00879702530801296	0.0022419011220336	0.000618529506027699	-0.00360223650932312
1040	1.11233425140381	-0.348050862550735	20.4483184814453	0.0233457311987877	0.00126787810586393	-0.00132951640989631	0.00191722682211548
1041	1.11233425140381	0.95064640045166	19.9288387298584	0.00191722682211548	-0.00230353930965066	0.0022419011220336	-0.00555028254166245
1042	-0.186363056302071	0.625972092151642	20.2535133361816	0.00906006153672934	0.00678734155371785	0.0022419011220336	-0.000680167751852423
1043	-0.186363056302071	0.95064640045166	20.3184490203857	-0.00619963090866804	0.00613799272105098	-0.00457625929266214	0.00451462110504508
1044	-0.835711658000946	0.301297754049301	20.1236438751221	-0.000680167751852423	-0.00197886489331722	-0.00295288790948689	0.00354059832170606
1045	1.11233425140381	-0.348050862550735	19.9288387298584	0.00386527273803949	0.000943203864153475	-0.00587495695799589	-0.00132951640989631
1046	1.76168286800385	-1.32207381725311	19.9288387298584	-0.00425158534198999	-0.00587495695799589	-0.00619963090866804	-0.00230353930965066
1047	1.11233425140381	-0.997399508953094	20.3184490203857	-0.0100957229733467	-0.00132951640989631	-0.00230353930965066	-0.00360223650932312
1048	0.462985575199127	-0.0233765505254269	20.2535133361816	0.020423661917448	-0.00327756232582033	-0.00230353930965066	0.00483929552137852
1049	1.11233425140381	-0.672725200653076	20.4483184814453	-0.00165419070981443	-0.0026282137259841	0.00711201597005129	-0.00230353930965066
1050	-0.186363056302071	-0.348050862550735	20.1885776519775	0.01100810803473	-0.00457625929266214	-0.00295288790948689	-0.000355493422830477
1051	0.462985575199127	0.301297754049301	19.9288387298584	-0.00912170019000769	-0.00749832857400179	0.00613799272105098	-0.00912170019000769
1052	-0.186363056302071	-0.348050862550735	20.058708190918	0.0100340843200684	-0.00684897974133492	-0.0169138833880424	-0.00132951640989631
1053	-0.186363056302071	0.625972092151642	20.058708190918	0.01847561635077	-0.00652430532500148	0.00581331877037883	0.00256657530553639
1054	-1.48506033420563	-0.348050862550735	20.1885776519775	-0.00197886489331722	-0.0026282137259841	-0.00457625929266214	0.000618529506027699
1055	0.462985575199127	-0.0233765505254269	20.1236438751221	-0.00100484199356288	-0.00457625929266214	0.00711201597005129	-0.00490093370899558
1056	0.462985575199127	-1.32207381725311	20.6431217193604	-0.000680167751852423	-0.00912170019000769	-0.00360223650932312	-0.00327756232582033
1057	-0.186363056302071	0.301297754049301	20.1885776519775	-0.00165419070981443	-0.00327756232582033	-0.00295288790948689	-0.00555028254166245
1058	0.462985575199127	-0.348050862550735	20.1885776519775	-0.00684897974133492	-0.000680167751852423	-0.00457625929266214	0.00126787810586393
1059	0.462985575199127	0.625972092151642	20.1236438751221	0.000943203864153475	-3.08191010844894e-05	0.00776136433705688	-0.00100484199356288
1060	2.41103148460388	-0.672725200653076	20.3184490203857	0.00711201597005129	-0.00619963090866804	-0.0104203969240189	-0.00555028254166245
1061	-0.186363056302071	1.27532064914703	19.9937744140625	0.0145795252174139	-0.00360223650932312	0.000618529506027699	-0.0026282137259841
1062	-0.835711658000946	0.95064640045166	20.3833827972412	0.00159255252219737	-0.00587495695799589	-0.00360223650932312	-0.00295288790948689
1063	0.462985575199127	0.95064640045166	20.2535133361816	0.00256657530553639	0.00321592413820326	0.000943203864153475	0.00289124972186983
1064	-0.186363056302071	0.95064640045166	19.9937744140625	0.00191722682211548	-0.00100484199356288	-0.0100957229733467	-0.00100484199356288
1065	1.76168286800385	0.301297754049301	20.7080574035645	0.00938473641872406	-0.00165419070981443	0.000293855206109583	0.00256657530553639
1066	1.11233425140381	0.625972092151642	20.058708190918	0.00321592413820326	0.00548864435404539	-0.00100484199356288	-0.000680167751852423
1067	0.462985575199127	0.301297754049301	20.3184490203857	0.00581331877037883	0.00516396993771195	-0.00295288790948689	-0.00619963090866804
1068	-0.186363056302071	0.95064640045166	20.4483184814453	0.0142548503354192	-0.00555028254166245	-0.00132951640989631	-0.000355493422830477
1069	1.11233425140381	0.625972092151642	20.5132522583008	-0.00490093370899558	0.00289124972186983	0.000293855206109583	0.00126787810586393
1070	-0.186363056302071	0.625972092151642	19.9937744140625	-0.0117190945893526	0.00581331877037883	-0.00165419070981443	0.00126787810586393
1071	0.462985575199127	0.95064640045166	19.8639049530029	-0.00392691092565656	-0.00132951640989631	-0.00327756232582033	-0.00944637414067984
1072	-1.48506033420563	0.301297754049301	19.9288387298584	0.00776136433705688	-0.00295288790948689	-0.00749832857400179	0.00256657530553639
1073	0.462985575199127	1.5999950170517	19.5392303466797	0.00906006153672934	0.00613799272105098	-0.00425158534198999	-0.00457625929266214
1074	-0.186363056302071	0.95064640045166	19.7340335845947	-0.0026282137259841	0.00159255252219737	-0.00457625929266214	0.00581331877037883
1075	1.11233425140381	1.27532064914703	19.7989692687988	-0.00555028254166245	0.00678734155371785	-0.0026282137259841	0.00159255252219737
1076	1.11233425140381	0.301297754049301	19.8639049530029	-0.000680167751852423	0.00743668992072344	0.00776136433705688	-0.00132951640989631
1077	-0.835711658000946	0.95064640045166	19.9288387298584	0.00159255252219737	-0.000680167751852423	-0.00717365415766835	0.000943203864153475
1078	-0.186363056302071	0.95064640045166	19.7340335845947	0.00776136433705688	0.00418994715437293	-0.0136671401560307	-0.000355493422830477
1079	-0.186363056302071	0.301297754049301	19.7989692687988	-0.00782300252467394	-0.00327756232582033	0.000293855206109583	-0.00100484199356288
1080	1.11233425140381	-0.348050862550735	19.9288387298584	0.00321592413820326	0.000293855206109583	-0.00360223650932312	0.000618529506027699
1081	-0.186363056302071	1.92466938495636	19.9288387298584	-0.00197886489331722	0.00613799272105098	-0.00327756232582033	-0.00295288790948689
1082	-0.186363056302071	1.27532064914703	20.1236438751221	0.0100340843200684	-0.0026282137259841	-0.00977104809135199	-0.000355493422830477
1083	0.462985575199127	1.5999950170517	19.7989692687988	0.025618452578783	0.00289124972186983	-0.00392691092565656	0.00256657530553639
1084	-0.186363056302071	0.95064640045166	19.6041641235352	0.00711201597005129	0.00451462110504508	-0.00977104809135199	0.00321592413820326
1085	-0.186363056302071	1.5999950170517	19.6041641235352	-0.00457625929266214	-3.08191010844894e-05	-0.00100484199356288	0.00126787810586393
1086	-0.186363056302071	1.27532064914703	20.058708190918	-0.000680167751852423	-0.00392691092565656	-3.08191010844894e-05	0.000943203864153475
1087	1.11233425140381	-0.0233765505254269	20.5132522583008	-0.0123684434220195	0.00256657530553639	-0.00587495695799589	-0.00684897974133492
1088	0.462985575199127	0.625972092151642	20.5132522583008	0.0022419011220336	0.00613799272105098	-0.00847235135734081	0.000293855206109583
1089	1.76168286800385	-0.0233765505254269	20.1236438751221	0.00776136433705688	0.00418994715437293	0.00516396993771195	-0.00132951640989631
1090	-0.186363056302071	0.301297754049301	20.058708190918	0.00776136433705688	0.00159255252219737	-0.00360223650932312	0.000618529506027699
1091	-0.186363056302071	0.95064640045166	19.9937744140625	-0.00749832857400179	0.00126787810586393	0.00483929552137852	-0.00392691092565656
1092	-0.835711658000946	0.625972092151642	20.1885776519775	-0.0107450718060136	-0.000680167751852423	-0.00392691092565656	0.00126787810586393
1093	-0.186363056302071	0.95064640045166	19.8639049530029	0.00873538758605719	0.00386527273803949	0.00743668992072344	-0.00717365415766835
1094	-0.835711658000946	0.625972092151642	20.3833827972412	-0.00522560812532902	0.0022419011220336	-0.00425158534198999	0.00678734155371785
1095	1.11233425140381	0.625972092151642	19.9937744140625	-0.00782300252467394	0.00159255252219737	0.00321592413820326	-0.00847235135734081
1096	-0.186363056302071	-0.348050862550735	20.3184490203857	0.000618529506027699	0.00483929552137852	0.00126787810586393	-0.00100484199356288
1097	-0.835711658000946	0.301297754049301	20.2535133361816	-0.00555028254166245	-0.00197886489331722	0.00256657530553639	-0.00327756232582033
1098	-1.48506033420563	0.95064640045166	20.058708190918	0.00256657530553639	-0.00814767740666866	-0.00230353930965066	0.0126314787194133
1099	-0.835711658000946	-0.0233765505254269	21.1626014709473	-0.000355493422830477	0.00743668992072344	0.01100810803473	-0.00197886489331722
1100	-2.13440895080566	0.301297754049301	20.4483184814453	-0.00100484199356288	-0.00197886489331722	0.00159255252219737	0.000943203864153475
1101	-2.13440895080566	1.27532064914703	20.1236438751221	-0.00977104809135199	-0.00132951640989631	-0.00619963090866804	-0.00522560812532902
1102	-2.78375768661499	0.301297754049301	20.2535133361816	-0.0139918150380254	0.00256657530553639	-0.00457625929266214	0.00516396993771195
1103	-1.48506033420563	0.301297754049301	20.1236438751221	-0.0201606266200542	-0.00132951640989631	-0.00100484199356288	-0.00522560812532902
1104	-2.78375768661499	-0.348050862550735	20.3184490203857	-0.00197886489331722	0.00354059832170606	-0.00652430532500148	0.00646266713738441
1105	-2.78375768661499	1.27532064914703	20.1236438751221	0.00159255252219737	0.00321592413820326	0.00776136433705688	-0.00522560812532902
1106	-2.13440895080566	0.301297754049301	20.5132522583008	-0.0162645354866982	-0.00100484199356288	0.0022419011220336	-0.00132951640989631
1107	-0.186363056302071	0.625972092151642	20.1885776519775	0.00646266713738441	0.00841071270406246	-0.00749832857400179	-0.00814767740666866
1108	-0.835711658000946	-0.0233765505254269	20.3184490203857	-0.00197886489331722	0.00613799272105098	-0.0139918150380254	0.00516396993771195
1109	1.11233425140381	0.301297754049301	20.837926864624	0.0207483377307653	0.00548864435404539	0.00483929552137852	0.00581331877037883
1110	-0.835711658000946	0.301297754049301	20.058708190918	-0.0100957229733467	0.000293855206109583	-0.00360223650932312	-0.00425158534198999
1111	-0.835711658000946	1.27532064914703	19.9937744140625	-0.00814767740666866	-0.00327756232582033	-0.00197886489331722	-0.0026282137259841
1112	-1.48506033420563	0.95064640045166	20.3184490203857	0.0162028968334198	0.00613799272105098	-0.00619963090866804	0.0022419011220336
1113	-0.186363056302071	1.5999950170517	20.2535133361816	-0.000355493422830477	0.00776136433705688	-0.00197886489331722	-0.000355493422830477
1114	0.462985575199127	0.625972092151642	20.1885776519775	0.0145795252174139	0.000943203864153475	0.00581331877037883	0.00581331877037883
1115	-0.186363056302071	1.5999950170517	19.6690998077393	0.000618529506027699	-0.00295288790948689	-0.0100957229733467	-0.00749832857400179
1116	1.76168286800385	-0.672725200653076	19.9937744140625	0.0165275707840919	-0.000680167751852423	-0.00165419070981443	-0.00295288790948689
1117	1.76168286800385	0.301297754049301	19.8639049530029	-0.000355493422830477	-3.08191010844894e-05	-0.00230353930965066	-0.000680167751852423
1118	-0.835711658000946	0.95064640045166	20.1885776519775	0.00191722682211548	-0.00100484199356288	-0.00944637414067984	0.00418994715437293
1119	1.76168286800385	0.301297754049301	20.5132522583008	-0.00814767740666866	-0.00619963090866804	0.00743668992072344	-0.00295288790948689
1120	-0.186363056302071	0.625972092151642	20.058708190918	-0.00132951640989631	0.00191722682211548	0.0022419011220336	0.00516396993771195
1121	1.11233425140381	-0.348050862550735	20.1236438751221	0.0100340843200684	-0.00717365415766835	0.000943203864153475	-0.00847235135734081
1122	1.76168286800385	-0.348050862550735	19.8639049530029	-0.0165892094373703	0.0022419011220336	0.000618529506027699	-0.00230353930965066
1123	1.11233425140381	0.625972092151642	19.7989692687988	0.0106834331527352	-0.00392691092565656	0.00548864435404539	-0.00295288790948689
1124	-0.186363056302071	0.301297754049301	20.1236438751221	-0.00587495695799589	0.00191722682211548	-0.00555028254166245	0.00354059832170606
1125	1.76168286800385	-0.0233765505254269	20.3184490203857	0.0191249661147594	-0.00295288790948689	0.00743668992072344	-0.00132951640989631
1126	1.76168286800385	-0.672725200653076	20.5781879425049	0.0175015944987535	-0.00522560812532902	-0.00587495695799589	0.00191722682211548
1127	1.11233425140381	-0.672725200653076	20.1885776519775	-0.00457625929266214	-0.00782300252467394	-0.00295288790948689	-0.00360223650932312
1128	0.462985575199127	-0.348050862550735	20.1236438751221	0.00808603875339031	-0.0120437685400248	-0.00132951640989631	0.000293855206109583
1129	2.41103148460388	-0.672725200653076	20.2535133361816	0.0158782228827477	-0.00782300252467394	-0.00327756232582033	0.00191722682211548
1130	1.11233425140381	-1.32207381725311	20.3833827972412	-0.000355493422830477	-0.00847235135734081	0.00841071270406246	-0.00132951640989631
1131	1.11233425140381	-0.997399508953094	19.9937744140625	0.00256657530553639	-0.00814767740666866	0.000618529506027699	-0.00360223650932312
1132	1.11233425140381	-0.672725200653076	20.6431217193604	0.0168522447347641	-0.0172385573387146	-0.000355493422830477	0.000943203864153475
1133	1.11233425140381	-0.348050862550735	20.058708190918	-0.0107450718060136	0.000293855206109583	-0.00912170019000769	-0.00522560812532902
1134	2.41103148460388	-0.997399508953094	20.3184490203857	-0.00814767740666866	-0.00360223650932312	0.00418994715437293	0.00678734155371785
1135	-0.186363056302071	0.95064640045166	19.9288387298584	0.0106834331527352	-0.00879702530801296	-0.00100484199356288	-0.0026282137259841
1136	-0.186363056302071	0.625972092151642	20.2535133361816	0.00256657530553639	0.00159255252219737	-0.00652430532500148	0.00354059832170606
1137	1.76168286800385	-0.0233765505254269	20.3833827972412	0.0136055024340749	-0.0026282137259841	0.0022419011220336	-0.00490093370899558
1138	-0.186363056302071	0.625972092151642	20.6431217193604	-0.0133424662053585	0.000293855206109583	-0.0117190945893526	0.00289124972186983
1139	1.76168286800385	-0.348050862550735	20.2535133361816	0.000293855206109583	0.00451462110504508	0.00548864435404539	0.00418994715437293
1140	0.462985575199127	0.95064640045166	20.1236438751221	-0.00360223650932312	0.00126787810586393	-3.08191010844894e-05	-0.00912170019000769
1141	-0.186363056302071	0.95064640045166	20.1885776519775	0.0168522447347641	0.000293855206109583	-0.00327756232582033	-0.00457625929266214
1142	1.76168286800385	-0.672725200653076	20.1236438751221	0.000943203864153475	-0.000355493422830477	-0.00490093370899558	-0.00327756232582033
1143	1.76168286800385	0.301297754049301	20.1236438751221	0.0142548503354192	0.00289124972186983	-0.00652430532500148	0.00159255252219737
1144	-0.186363056302071	-0.348050862550735	20.6431217193604	-0.00587495695799589	0.00581331877037883	0.00159255252219737	0.00418994715437293
1145	-0.186363056302071	1.5999950170517	20.1236438751221	-0.00652430532500148	0.000618529506027699	-0.00360223650932312	-0.00197886489331722
1146	1.11233425140381	-0.0233765505254269	20.1236438751221	0.00613799272105098	0.00191722682211548	-0.00425158534198999	0.0022419011220336
1147	0.462985575199127	0.95064640045166	19.7989692687988	-0.00230353930965066	0.00256657530553639	-0.00100484199356288	-0.00327756232582033
1148	1.11233425140381	0.95064640045166	19.5392303466797	-0.0107450718060136	0.000618529506027699	-0.00587495695799589	0.00613799272105098
1149	0.462985575199127	1.5999950170517	19.9288387298584	0.0123068047687411	0.00256657530553639	0.000293855206109583	-0.00587495695799589
1150	0.462985575199127	-0.0233765505254269	19.9288387298584	0.0162028968334198	0.00906006153672934	0.00451462110504508	-0.00490093370899558
1151	1.11233425140381	1.27532064914703	19.9937744140625	-0.00425158534198999	0.00256657530553639	-0.0107450718060136	-0.00684897974133492
1152	0.462985575199127	1.27532064914703	19.7989692687988	-0.000355493422830477	0.00256657530553639	-0.00490093370899558	-0.00327756232582033
1153	-0.186363056302071	1.27532064914703	19.6690998077393	0.0136055024340749	0.00841071270406246	-0.00392691092565656	0.0022419011220336
1154	0.462985575199127	0.95064640045166	19.9288387298584	-0.00944637414067984	0.00126787810586393	-0.000680167751852423	0.00126787810586393
1155	1.11233425140381	-0.0233765505254269	19.9937744140625	-0.0104203969240189	-0.00197886489331722	-0.00555028254166245	-0.00165419070981443
1156	-0.186363056302071	0.95064640045166	19.9937744140625	0.000618529506027699	-0.00522560812532902	-0.00327756232582033	0.000943203864153475
1157	0.462985575199127	0.301297754049301	19.9288387298584	0.0103587592020631	0.00126787810586393	-0.00490093370899558	0.0022419011220336
1158	-0.186363056302071	-0.0233765505254269	20.2535133361816	0.00321592413820326	0.00646266713738441	-0.00717365415766835	0.00289124972186983
1159	1.76168286800385	0.301297754049301	19.9288387298584	-0.00522560812532902	0.00289124972186983	0.00289124972186983	-0.00879702530801296
1160	0.462985575199127	0.625972092151642	19.7340335845947	0.00516396993771195	-0.000680167751852423	-0.000680167751852423	0.0022419011220336
1161	0.462985575199127	0.625972092151642	19.9288387298584	-0.00782300252467394	-0.00684897974133492	-0.0130177913233638	-0.00392691092565656
1162	1.11233425140381	-0.348050862550735	20.2535133361816	0.00354059832170606	0.00516396993771195	-0.0113944197073579	-0.00295288790948689
1163	2.41103148460388	0.301297754049301	20.4483184814453	0.00191722682211548	0.0106834331527352	-0.00555028254166245	-0.00717365415766835
1164	1.11233425140381	-0.0233765505254269	20.4483184814453	0.0126314787194133	0.00743668992072344	0.000293855206109583	-0.00100484199356288
1165	-0.186363056302071	1.27532064914703	19.9288387298584	-0.0136671401560307	-0.000680167751852423	-0.00360223650932312	-0.00295288790948689
1166	1.11233425140381	-0.348050862550735	20.3184490203857	0.0165275707840919	0.000293855206109583	-0.0113944197073579	-0.00165419070981443
1167	-0.186363056302071	0.95064640045166	20.3184490203857	0.00191722682211548	0.00159255252219737	0.00159255252219737	-0.00165419070981443
1168	0.462985575199127	0.625972092151642	20.2535133361816	0.0136055024340749	0.00548864435404539	-0.00100484199356288	0.00646266713738441
1169	-0.835711658000946	1.27532064914703	20.1885776519775	-0.0240567177534103	0.00581331877037883	-0.00684897974133492	0.000943203864153475
1170	1.11233425140381	-0.0233765505254269	20.2535133361816	0.00906006153672934	0.00776136433705688	0.00321592413820326	0.000293855206109583
1171	0.462985575199127	0.95064640045166	19.6041641235352	0.000293855206109583	0.00386527273803949	-0.00457625929266214	0.00516396993771195
1172	-1.48506033420563	0.625972092151642	19.7340335845947	-0.0136671401560307	0.00256657530553639	0.00191722682211548	-0.00782300252467394
1173	-1.48506033420563	0.95064640045166	19.7340335845947	0.0113327819854021	0.00386527273803949	-0.00847235135734081	0.00256657530553639
1174	-1.48506033420563	0.301297754049301	20.058708190918	0.00191722682211548	0.00678734155371785	0.0103587592020631	0.00159255252219737
1175	-1.48506033420563	0.301297754049301	20.3184490203857	-0.0191866029053926	-0.00132951640989631	-0.00132951640989631	-0.00490093370899558
1176	-1.48506033420563	1.27532064914703	20.1236438751221	0.00483929552137852	0.000293855206109583	-0.0104203969240189	0.00256657530553639
1177	-0.835711658000946	1.27532064914703	19.6041641235352	0.00516396993771195	0.000943203864153475	-0.00295288790948689	0.00418994715437293
1178	-1.48506033420563	-0.0233765505254269	19.9937744140625	-0.00360223650932312	0.00126787810586393	-0.00425158534198999	0.00711201597005129
1179	-1.48506033420563	0.95064640045166	19.9937744140625	0.0113327819854021	0.00548864435404539	-0.0100957229733467	0.000943203864153475
1180	-2.13440895080566	0.95064640045166	20.1885776519775	0.00938473641872406	0.00548864435404539	0.000943203864153475	-0.000355493422830477
1181	-0.835711658000946	0.301297754049301	20.1236438751221	-0.000680167751852423	0.00256657530553639	-0.00619963090866804	0.00256657530553639
1182	-0.835711658000946	-0.348050862550735	20.5781879425049	0.00321592413820326	0.000618529506027699	-0.00879702530801296	-0.00360223650932312
1183	-0.835711658000946	0.301297754049301	19.9288387298584	-0.0188619289547205	0.00321592413820326	-0.00652430532500148	0.00613799272105098
1184	-1.48506033420563	0.301297754049301	20.058708190918	-0.00977104809135199	0.00289124972186983	0.000943203864153475	0.00581331877037883
1185	-1.48506033420563	0.625972092151642	20.2535133361816	-0.0217839982360601	0.00126787810586393	-3.08191010844894e-05	-3.08191010844894e-05
1186	-0.835711658000946	-0.0233765505254269	20.3184490203857	-0.0149658378213644	-0.00360223650932312	-0.00230353930965066	-0.00100484199356288
1187	-1.48506033420563	0.95064640045166	20.3184490203857	-0.00684897974133492	0.00516396993771195	-0.000355493422830477	0.00321592413820326
1188	-1.48506033420563	1.5999950170517	20.1236438751221	0.00743668992072344	0.00613799272105098	-0.00814767740666866	0.00418994715437293
1189	-2.13440895080566	1.92466938495636	19.9937744140625	-3.08191010844894e-05	0.00808603875339031	0.00581331877037883	0.00451462110504508
1190	0.462985575199127	0.301297754049301	20.3184490203857	-0.00230353930965066	0.00906006153672934	-0.00944637414067984	0.00126787810586393
1191	-0.186363056302071	0.95064640045166	19.9937744140625	0.00743668992072344	-0.00100484199356288	-0.000680167751852423	0.0022419011220336
1192	-0.835711658000946	0.95064640045166	20.058708190918	-0.0100957229733467	-0.00132951640989631	-0.0159398596733809	-0.000355493422830477
1193	-0.186363056302071	1.27532064914703	20.058708190918	0.0275664981454611	0.00678734155371785	0.00483929552137852	0.000293855206109583
1194	0.462985575199127	0.625972092151642	20.3833827972412	-0.0113944197073579	0.00256657530553639	-0.00912170019000769	0.00126787810586393
1195	1.11233425140381	0.625972092151642	20.1236438751221	-0.00100484199356288	0.00743668992072344	0.00646266713738441	-0.00165419070981443
1196	-0.186363056302071	0.95064640045166	20.1885776519775	-0.0172385573387146	0.00191722682211548	-0.00782300252467394	-0.00132951640989631
1197	-1.48506033420563	1.5999950170517	19.9288387298584	0.020423661917448	-0.000355493422830477	0.00289124972186983	0.000293855206109583
1198	2.41103148460388	-0.672725200653076	20.058708190918	0.011982130818069	0.00678734155371785	-0.00360223650932312	0.0022419011220336
1199	0.462985575199127	1.27532064914703	19.8639049530029	0.012956153601408	0.00613799272105098	0.000943203864153475	0.00646266713738441
1200	0.462985575199127	0.95064640045166	20.5132522583008	0.00321592413820326	0.00386527273803949	-0.000680167751852423	-3.08191010844894e-05
1201	1.11233425140381	-0.0233765505254269	20.5132522583008	-0.00100484199356288	-0.00847235135734081	-0.00782300252467394	-0.0026282137259841
1202	1.76168286800385	-0.672725200653076	20.1885776519775	-0.0120437685400248	-0.00392691092565656	0.00256657530553639	-0.000355493422830477
1203	1.11233425140381	-0.0233765505254269	20.2535133361816	0.00451462110504508	-0.00457625929266214	-0.00425158534198999	0.000293855206109583
1204	1.76168286800385	-0.672725200653076	20.3184490203857	0.00483929552137852	-0.00490093370899558	-0.00912170019000769	-3.08191010844894e-05
1205	1.76168286800385	-0.672725200653076	20.3833827972412	0.00581331877037883	-0.00132951640989631	0.00126787810586393	-0.00490093370899558
1206	1.76168286800385	-1.64674806594849	20.5781879425049	-0.00717365415766835	-0.00912170019000769	-0.0117190945893526	-0.00100484199356288
1207	-0.186363056302071	-0.672725200653076	20.5132522583008	0.00418994715437293	-0.00360223650932312	-0.00295288790948689	-0.00749832857400179
1208	1.11233425140381	-0.348050862550735	19.9937744140625	0.0116574559360743	-0.00197886489331722	-0.00814767740666866	0.00126787810586393
1209	0.462985575199127	-0.348050862550735	20.1885776519775	0.0100340843200684	-0.00749832857400179	0.00548864435404539	0.00711201597005129
1210	2.41103148460388	-1.32207381725311	20.058708190918	0.00483929552137852	-0.00782300252467394	-0.00782300252467394	0.00418994715437293
1211	1.76168286800385	0.301297754049301	20.1885776519775	0.0123068047687411	-0.0126931173726916	0.000618529506027699	-0.00587495695799589
1212	-0.835711658000946	0.301297754049301	20.2535133361816	-0.00197886489331722	-0.00132951640989631	-0.00392691092565656	-3.08191010844894e-05
1213	-0.186363056302071	0.301297754049301	20.1236438751221	-0.00619963090866804	0.00386527273803949	-0.00197886489331722	-0.00392691092565656
1214	0.462985575199127	0.301297754049301	19.6041641235352	0.0152288740500808	-0.00197886489331722	-0.00230353930965066	0.00548864435404539
1215	1.76168286800385	0.301297754049301	19.9288387298584	-0.00425158534198999	0.00256657530553639	0.00418994715437293	-0.00360223650932312
1216	0.462985575199127	0.625972092151642	19.9288387298584	0.0223717093467712	-0.00879702530801296	-0.00684897974133492	0.000293855206109583
1217	-0.835711658000946	1.27532064914703	19.9937744140625	0.00483929552137852	-3.08191010844894e-05	0.00191722682211548	-0.00327756232582033
1218	2.41103148460388	-0.672725200653076	20.2535133361816	0.00321592413820326	-0.00100484199356288	-0.0026282137259841	0.00289124972186983
1219	-0.835711658000946	1.5999950170517	20.1885776519775	0.00776136433705688	0.00159255252219737	-0.00327756232582033	0.00321592413820326
1220	-0.186363056302071	0.301297754049301	20.3833827972412	-0.000355493422830477	0.0022419011220336	-0.00132951640989631	0.000943203864153475
1221	1.76168286800385	0.625972092151642	20.1885776519775	0.0126314787194133	0.00126787810586393	-0.00490093370899558	-0.00522560812532902
1222	1.11233425140381	-0.348050862550735	20.2535133361816	-3.08191010844894e-05	0.000293855206109583	-0.0169138833880424	0.00321592413820326
1223	1.11233425140381	0.625972092151642	20.1885776519775	0.0106834331527352	0.00483929552137852	0.00159255252219737	-0.00555028254166245
1224	1.76168286800385	-0.0233765505254269	20.4483184814453	0.0197743140161037	0.00678734155371785	-0.00457625929266214	0.00354059832170606
1225	1.76168286800385	0.301297754049301	20.3833827972412	-0.0204853005707264	-0.00717365415766835	-0.00555028254166245	-0.0107450718060136
1226	2.41103148460388	-0.348050862550735	20.4483184814453	0.00906006153672934	-0.00100484199356288	-0.00295288790948689	0.00386527273803949
1227	1.76168286800385	0.625972092151642	20.1236438751221	-0.0026282137259841	0.00873538758605719	-0.00944637414067984	-0.00522560812532902
1228	0.462985575199127	0.625972092151642	19.8639049530029	-0.00944637414067984	0.00256657530553639	-0.00197886489331722	0.000943203864153475
1229	0.462985575199127	0.301297754049301	20.058708190918	-0.0172385573387146	0.00808603875339031	-0.00197886489331722	-0.00230353930965066
1230	2.41103148460388	-0.348050862550735	20.1885776519775	-0.00100484199356288	0.00159255252219737	0.000943203864153475	-0.000680167751852423
1231	-0.186363056302071	1.27532064914703	20.1236438751221	0.00581331877037883	-0.00490093370899558	-0.00457625929266214	-0.00360223650932312
1232	0.462985575199127	0.95064640045166	19.9937744140625	0.0116574559360743	0.00256657530553639	-0.0110697457566857	-0.00782300252467394
1233	-0.186363056302071	1.27532064914703	19.7340335845947	0.00516396993771195	-0.00327756232582033	0.00191722682211548	-0.000355493422830477
1234	0.462985575199127	0.625972092151642	19.7340335845947	-0.00555028254166245	-0.00197886489331722	-0.00327756232582033	0.00581331877037883
1235	1.11233425140381	0.301297754049301	19.9288387298584	0.00516396993771195	0.00678734155371785	-0.00132951640989631	-0.00100484199356288
1236	1.76168286800385	0.625972092151642	20.6431217193604	0.00938473641872406	-0.00100484199356288	-0.00912170019000769	-0.00230353930965066
1237	0.462985575199127	1.5999950170517	19.9937744140625	-0.0104203969240189	-0.00295288790948689	-0.00652430532500148	0.00159255252219737
1238	1.76168286800385	-0.348050862550735	20.3833827972412	0.0132808275520802	0.00776136433705688	-0.00717365415766835	-0.00132951640989631
1239	0.462985575199127	1.27532064914703	19.7989692687988	-0.0143164889886975	0.00581331877037883	-0.0100957229733467	0.00256657530553639
1240	1.76168286800385	-0.672725200653076	20.1236438751221	-0.00457625929266214	0.00678734155371785	0.00548864435404539	0.000943203864153475
1241	1.11233425140381	0.625972092151642	19.8639049530029	0.00126787810586393	0.00256657530553639	-0.00425158534198999	-0.00587495695799589
1242	1.11233425140381	1.27532064914703	19.7989692687988	-0.00522560812532902	0.00451462110504508	-0.00522560812532902	-0.00230353930965066
1243	0.462985575199127	1.27532064914703	20.058708190918	0.013930176384747	-0.00132951640989631	-0.00230353930965066	-0.000680167751852423
1244	1.76168286800385	-0.348050862550735	20.3833827972412	0.00321592413820326	0.00483929552137852	-0.00977104809135199	-0.00132951640989631
1245	0.462985575199127	0.301297754049301	20.1236438751221	0.00191722682211548	0.00191722682211548	0.000618529506027699	-0.00782300252467394
1246	2.41103148460388	-0.0233765505254269	20.1885776519775	-0.0149658378213644	-0.000680167751852423	-0.00619963090866804	-0.00879702530801296
1247	1.11233425140381	0.301297754049301	20.1885776519775	0.0126314787194133	0.00321592413820326	-0.00912170019000769	0.00516396993771195
1248	-0.186363056302071	0.625972092151642	20.1236438751221	-0.00360223650932312	0.00938473641872406	-0.00782300252467394	0.00451462110504508
1249	-0.186363056302071	-0.348050862550735	20.4483184814453	0.00548864435404539	-0.0026282137259841	0.00483929552137852	0.00256657530553639
1250	1.76168286800385	-0.0233765505254269	20.5781879425049	-0.00132951640989631	0.00354059832170606	-0.00425158534198999	0.00906006153672934
1251	-0.186363056302071	1.5999950170517	19.9937744140625	0.000293855206109583	-0.00360223650932312	-0.00587495695799589	-0.00977104809135199
1252	-0.186363056302071	0.95064640045166	19.8639049530029	-0.00749832857400179	-0.000680167751852423	0.000618529506027699	0.00321592413820326
1253	-0.186363056302071	1.27532064914703	20.058708190918	-0.00490093370899558	0.000618529506027699	-0.00295288790948689	-0.0026282137259841
1254	1.11233425140381	0.95064640045166	20.1885776519775	0.00386527273803949	-0.00360223650932312	-0.00360223650932312	0.00711201597005129
1255	1.11233425140381	0.625972092151642	20.2535133361816	-0.00522560812532902	0.00743668992072344	-0.0107450718060136	-0.00717365415766835
1256	-1.48506033420563	0.95064640045166	20.3833827972412	-0.0152905117720366	0.000943203864153475	-0.00360223650932312	0.00126787810586393
1257	-1.48506033420563	1.5999950170517	20.058708190918	-0.00684897974133492	0.00581331877037883	-0.00587495695799589	-0.000355493422830477
1258	-0.186363056302071	-0.348050862550735	20.2535133361816	-0.00457625929266214	0.00289124972186983	0.00126787810586393	0.00354059832170606
1259	-1.48506033420563	1.92466938495636	20.058708190918	-0.00652430532500148	0.00126787810586393	-0.00425158534198999	-0.000680167751852423
1260	0.462985575199127	-0.0233765505254269	20.4483184814453	-3.08191010844894e-05	0.00418994715437293	-3.08191010844894e-05	0.00386527273803949
1261	-0.186363056302071	0.301297754049301	20.2535133361816	-0.0123684434220195	0.00191722682211548	0.000943203864153475	-0.00490093370899558
1262	-0.835711658000946	1.27532064914703	20.058708190918	-0.00425158534198999	0.00451462110504508	-0.00230353930965066	0.00191722682211548
1263	-2.78375768661499	1.27532064914703	20.2535133361816	0.00711201597005129	0.00581331877037883	-0.00652430532500148	-0.00327756232582033
1264	-1.48506033420563	0.95064640045166	19.9937744140625	0.00289124972186983	0.00548864435404539	-0.00197886489331722	0.0022419011220336
1265	-0.835711658000946	0.301297754049301	20.2535133361816	-0.0191866029053926	0.000943203864153475	0.0022419011220336	-0.00457625929266214
1266	-1.48506033420563	-0.0233765505254269	20.2535133361816	0.00906006153672934	-0.00652430532500148	-0.00327756232582033	-0.00717365415766835
1267	-0.835711658000946	0.625972092151642	19.9288387298584	-0.00977104809135199	-0.00165419070981443	-0.00425158534198999	-0.00295288790948689
1268	-3.43310618400574	1.27532064914703	20.2535133361816	-0.00652430532500148	0.00159255252219737	-0.00490093370899558	0.0022419011220336
1269	-0.186363056302071	0.625972092151642	20.5132522583008	0.000293855206109583	0.00581331877037883	-3.08191010844894e-05	0.00256657530553639
1270	-0.835711658000946	-0.0233765505254269	20.2535133361816	0.012956153601408	0.00289124972186983	-0.00165419070981443	0.00289124972186983
1271	-0.835711658000946	1.5999950170517	19.6041641235352	0.00159255252219737	-0.000355493422830477	-0.0026282137259841	-0.0026282137259841
1272	-2.13440895080566	0.95064640045166	19.9937744140625	0.00808603875339031	0.00159255252219737	-0.00425158534198999	0.0022419011220336
1273	-0.835711658000946	1.27532064914703	19.9937744140625	-0.0204853005707264	0.00159255252219737	0.00548864435404539	-0.00327756232582033
1274	-0.186363056302071	1.27532064914703	20.3184490203857	0.0132808275520802	0.00289124972186983	-0.00555028254166245	0.00711201597005129
1275	1.11233425140381	0.301297754049301	20.6431217193604	-0.00619963090866804	0.00191722682211548	-0.0026282137259841	-0.00490093370899558
1276	-0.186363056302071	0.625972092151642	19.7340335845947	0.00678734155371785	0.00126787810586393	-0.00587495695799589	-0.00684897974133492
1277	-0.186363056302071	1.92466938495636	19.8639049530029	0.00354059832170606	0.00678734155371785	-0.00100484199356288	-0.00717365415766835
1278	1.11233425140381	0.301297754049301	20.3184490203857	0.00646266713738441	0.00581331877037883	-0.00360223650932312	0.00289124972186983
1279	0.462985575199127	1.27532064914703	20.058708190918	0.0100340843200684	-0.00100484199356288	0.00548864435404539	0.00126787810586393
1280	1.76168286800385	-0.348050862550735	20.5132522583008	-0.0133424662053585	0.000293855206109583	-0.00360223650932312	0.00386527273803949
1281	1.76168286800385	-0.348050862550735	20.5132522583008	0.0149041991680861	-0.0026282137259841	0.000618529506027699	-0.00197886489331722
1282	0.462985575199127	0.625972092151642	20.058708190918	0.00159255252219737	0.000943203864153475	-0.00587495695799589	0.00483929552137852
1283	0.462985575199127	1.27532064914703	19.7340335845947	0.00841071270406246	0.00743668992072344	-0.0026282137259841	-0.00457625929266214
1284	1.11233425140381	0.301297754049301	19.9937744140625	-0.00197886489331722	0.00289124972186983	-0.00684897974133492	0.00581331877037883
1285	1.11233425140381	-0.0233765505254269	20.3184490203857	-0.00165419070981443	-0.00230353930965066	0.00451462110504508	-0.000680167751852423
1286	1.11233425140381	-1.32207381725311	20.3833827972412	0.00418994715437293	-0.00327756232582033	-0.00522560812532902	-0.00782300252467394
1287	1.11233425140381	-0.997399508953094	20.5132522583008	-0.000355493422830477	-0.0133424662053585	-0.000355493422830477	-0.00587495695799589
1288	-0.186363056302071	-0.348050862550735	19.9288387298584	0.00256657530553639	0.00581331877037883	-0.00165419070981443	0.00938473641872406
1289	1.11233425140381	-0.672725200653076	19.9288387298584	0.00126787810586393	-0.0117190945893526	0.00483929552137852	-0.00457625929266214
1290	1.76168286800385	-1.32207381725311	20.3184490203857	-0.0152905117720366	-0.00587495695799589	-0.00522560812532902	0.00159255252219737
1291	0.462985575199127	-0.0233765505254269	20.058708190918	-0.0117190945893526	-0.00457625929266214	-0.00457625929266214	-0.0126931173726916
1292	-0.835711658000946	0.301297754049301	19.9288387298584	0.0149041991680861	-0.00847235135734081	-0.00782300252467394	-0.000680167751852423
1293	-0.186363056302071	-0.0233765505254269	20.058708190918	0.00613799272105098	-0.0100957229733467	0.000943203864153475	0.0022419011220336
1294	1.11233425140381	-0.0233765505254269	19.9288387298584	0.00581331877037883	-0.00425158534198999	0.00256657530553639	0.00159255252219737
1295	1.76168286800385	-0.672725200653076	20.1236438751221	-0.0149658378213644	-0.00295288790948689	0.00808603875339031	-0.00132951640989631
1296	-0.186363056302071	-0.0233765505254269	20.1236438751221	0.00581331877037883	-0.00100484199356288	-0.0117190945893526	-0.00165419070981443
1297	0.462985575199127	0.301297754049301	19.8639049530029	-0.00100484199356288	-0.00977104809135199	-0.00490093370899558	-0.00619963090866804
1298	1.76168286800385	-0.348050862550735	20.4483184814453	0.0194496400654316	0.00646266713738441	-0.00295288790948689	0.000943203864153475
1299	-0.186363056302071	1.5999950170517	20.4483184814453	0.00191722682211548	0.0022419011220336	0.00516396993771195	0.00711201597005129
1300	1.76168286800385	-0.0233765505254269	20.4483184814453	0.000618529506027699	0.00354059832170606	0.00126787810586393	0.00354059832170606
1301	2.41103148460388	0.625972092151642	20.1236438751221	0.0200989879667759	-0.00197886489331722	0.00191722682211548	-0.00782300252467394
1302	0.462985575199127	1.27532064914703	19.9937744140625	0.0369820520281792	0.00159255252219737	-0.0113944197073579	0.00906006153672934
1303	0.462985575199127	1.5999950170517	20.058708190918	0.0145795252174139	0.00581331877037883	-0.00295288790948689	-0.0026282137259841
1304	2.41103148460388	0.625972092151642	20.1885776519775	0.000618529506027699	0.00776136433705688	-3.08191010844894e-05	0.00873538758605719
1305	1.11233425140381	0.301297754049301	20.5781879425049	0.0116574559360743	-0.00457625929266214	0.000618529506027699	-0.0026282137259841
1306	1.76168286800385	-0.0233765505254269	20.3184490203857	-0.00944637414067984	-0.00100484199356288	-0.000355493422830477	-0.000680167751852423
1307	1.76168286800385	0.301297754049301	20.1236438751221	0.0178262684494257	-0.000680167751852423	-0.0104203969240189	-0.00165419070981443
1308	0.462985575199127	0.95064640045166	19.6690998077393	0.00581331877037883	0.00678734155371785	0.000943203864153475	0.00126787810586393
1309	2.41103148460388	0.301297754049301	19.9288387298584	0.000943203864153475	0.00126787810586393	0.00191722682211548	0.000293855206109583
1310	1.11233425140381	-0.0233765505254269	20.058708190918	-0.00295288790948689	-0.000355493422830477	-0.00457625929266214	0.000943203864153475
1311	-0.186363056302071	1.5999950170517	20.058708190918	-0.00782300252467394	0.0022419011220336	-0.00230353930965066	-0.00717365415766835
1312	-0.186363056302071	0.95064640045166	20.2535133361816	0.011982130818069	0.00354059832170606	-0.00879702530801296	0.00581331877037883
1313	-0.835711658000946	0.95064640045166	19.7340335845947	0.00743668992072344	0.00613799272105098	-0.00132951640989631	-3.08191010844894e-05
1314	1.76168286800385	0.625972092151642	19.7989692687988	0.00646266713738441	-0.000680167751852423	-0.00912170019000769	-0.00522560812532902
1315	1.11233425140381	0.301297754049301	19.8639049530029	0.0249691028147936	-0.00132951640989631	-0.00100484199356288	0.00126787810586393
1316	1.11233425140381	0.95064640045166	20.1236438751221	0.00386527273803949	-0.00879702530801296	-0.00814767740666866	-0.00295288790948689
1317	0.462985575199127	1.27532064914703	20.1236438751221	-0.00522560812532902	0.00159255252219737	-0.00587495695799589	-3.08191010844894e-05
1318	1.11233425140381	-0.0233765505254269	20.058708190918	0.013930176384747	0.00354059832170606	-0.0110697457566857	0.00256657530553639
1319	-0.835711658000946	1.27532064914703	19.7340335845947	0.00906006153672934	0.000943203864153475	0.00354059832170606	-0.000680167751852423
1320	1.11233425140381	0.301297754049301	19.9937744140625	-0.00295288790948689	0.000943203864153475	-0.00457625929266214	-0.00392691092565656
1321	1.76168286800385	0.625972092151642	19.8639049530029	0.000943203864153475	-0.000680167751852423	-0.00165419070981443	-0.0104203969240189
1322	-0.186363056302071	0.95064640045166	20.1236438751221	0.011982130818069	-0.00230353930965066	-0.00847235135734081	-0.00165419070981443
1323	-0.835711658000946	1.5999950170517	20.1885776519775	0.011982130818069	0.00678734155371785	-0.000355493422830477	-0.00555028254166245
1324	-0.186363056302071	0.625972092151642	20.3184490203857	0.00126787810586393	-0.00230353930965066	-0.00490093370899558	-0.00230353930965066
1325	1.11233425140381	0.625972092151642	20.1236438751221	0.00256657530553639	0.00126787810586393	0.00256657530553639	-0.00230353930965066
1326	2.41103148460388	-0.348050862550735	20.1885776519775	-0.00360223650932312	0.00613799272105098	-0.00392691092565656	0.000943203864153475
1327	1.76168286800385	-0.0233765505254269	20.2535133361816	-0.000680167751852423	-0.000355493422830477	-0.00749832857400179	-0.00197886489331722
1328	-0.835711658000946	0.95064640045166	20.1236438751221	0.0145795252174139	0.000293855206109583	-0.00619963090866804	0.00646266713738441
1329	1.11233425140381	0.301297754049301	20.3833827972412	-3.08191010844894e-05	0.00581331877037883	0.00548864435404539	-0.000355493422830477
1330	0.462985575199127	-0.0233765505254269	20.3833827972412	-0.00879702530801296	-0.00197886489331722	0.00581331877037883	0.000618529506027699
1331	-0.835711658000946	1.5999950170517	19.9288387298584	0.00321592413820326	0.0106834331527352	-0.00295288790948689	-0.00425158534198999
1332	-0.186363056302071	0.95064640045166	20.058708190918	0.0113327819854021	-0.000680167751852423	-0.00295288790948689	0.000293855206109583
1333	-1.48506033420563	1.27532064914703	20.058708190918	-0.00749832857400179	-0.00132951640989631	-0.00230353930965066	0.00126787810586393
1334	-1.48506033420563	0.625972092151642	19.7340335845947	-0.00912170019000769	-0.00100484199356288	-0.00100484199356288	0.00548864435404539
1335	-0.835711658000946	0.301297754049301	20.058708190918	-0.0162645354866982	0.00451462110504508	0.00354059832170606	0.00418994715437293
1336	-2.78375768661499	0.95064640045166	21.4872760772705	0.0288651939481497	0.00256657530553639	-0.00392691092565656	-0.00230353930965066
1337	-2.78375768661499	1.27532064914703	20.058708190918	-0.0123684434220195	-0.000355493422830477	0.000293855206109583	0.00516396993771195
1338	-0.835711658000946	0.301297754049301	20.1236438751221	0.0191249661147594	0.00386527273803949	-0.00360223650932312	0.00289124972186983
1339	-2.78375768661499	1.27532064914703	20.1236438751221	-0.0113944197073579	-0.00327756232582033	0.0100340843200684	0.00516396993771195
1340	-0.186363056302071	-0.0233765505254269	20.3184490203857	0.00386527273803949	0.00126787810586393	-0.00425158534198999	0.00321592413820326
1341	-0.835711658000946	0.301297754049301	20.3184490203857	-0.00230353930965066	0.000618529506027699	-3.08191010844894e-05	-0.00197886489331722
1342	-0.835711658000946	0.625972092151642	20.5132522583008	0.0165275707840919	0.000293855206109583	-0.00879702530801296	-0.000355493422830477
1343	-0.835711658000946	1.27532064914703	20.058708190918	0.00354059832170606	0.0100340843200684	-0.00360223650932312	-0.00100484199356288
1344	0.462985575199127	0.301297754049301	19.7340335845947	-0.0182125810533762	0.0022419011220336	-0.00717365415766835	0.00418994715437293
1345	1.11233425140381	0.625972092151642	19.9288387298584	0.00711201597005129	0.00354059832170606	0.000943203864153475	0.000943203864153475
1346	1.11233425140381	0.301297754049301	20.058708190918	0.00289124972186983	0.00516396993771195	-0.00977104809135199	0.00191722682211548
1347	1.76168286800385	-0.0233765505254269	20.3184490203857	-0.00457625929266214	-0.00230353930965066	-0.00327756232582033	-0.00749832857400179
1348	-0.186363056302071	0.95064640045166	20.3833827972412	-0.00100484199356288	0.0165275707840919	-0.00814767740666866	0.00516396993771195
1349	1.76168286800385	0.301297754049301	20.3184490203857	0.0155535480007529	0.0022419011220336	0.000618529506027699	-0.000680167751852423
1350	1.76168286800385	-0.0233765505254269	20.058708190918	0.00256657530553639	0.00354059832170606	-0.00457625929266214	-0.000355493422830477
1351	-0.186363056302071	1.5999950170517	19.7989692687988	-0.00360223650932312	-0.00782300252467394	-0.00230353930965066	-0.0026282137259841
1352	-0.186363056302071	1.27532064914703	20.1236438751221	-0.00230353930965066	-0.00100484199356288	-0.00847235135734081	0.00678734155371785
1353	-0.835711658000946	1.27532064914703	20.1236438751221	-0.00230353930965066	0.00354059832170606	-0.00425158534198999	-0.00814767740666866
1354	-0.835711658000946	0.301297754049301	20.058708190918	-0.0107450718060136	-0.00165419070981443	0.00289124972186983	0.0022419011220336
1355	1.76168286800385	-0.672725200653076	20.1885776519775	-0.00717365415766835	-0.00912170019000769	-0.00425158534198999	0.000293855206109583
1356	-0.186363056302071	-1.32207381725311	20.3184490203857	0.00386527273803949	-0.00879702530801296	-0.00814767740666866	0.00256657530553639
1357	-0.186363056302071	-0.0233765505254269	19.8639049530029	0.000293855206109583	-0.00457625929266214	-0.00814767740666866	-0.0117190945893526
1358	1.76168286800385	-0.997399508953094	20.058708190918	0.0200989879667759	-0.000355493422830477	0.00191722682211548	0.00483929552137852
1359	-0.186363056302071	0.301297754049301	20.1236438751221	-0.00717365415766835	-0.00457625929266214	0.000618529506027699	-0.00425158534198999
1360	2.41103148460388	-1.64674806594849	20.6431217193604	0.0022419011220336	-0.00684897974133492	-0.00197886489331722	-3.08191010844894e-05
1361	2.41103148460388	-0.0233765505254269	20.4483184814453	-0.00555028254166245	-0.00944637414067984	0.0022419011220336	0.00256657530553639
1362	0.462985575199127	-0.672725200653076	20.058708190918	0.00970941036939621	0.0022419011220336	-0.00717365415766835	0.00516396993771195
1363	0.462985575199127	0.301297754049301	19.7989692687988	0.00711201597005129	0.000943203864153475	0.000618529506027699	-0.00197886489331722
1364	-0.835711658000946	0.625972092151642	20.058708190918	0.000943203864153475	0.00191722682211548	-3.08191010844894e-05	0.011982130818069
1365	1.76168286800385	-0.0233765505254269	20.3184490203857	0.0100340843200684	-0.00100484199356288	0.000618529506027699	-0.00360223650932312
1366	1.76168286800385	-0.0233765505254269	20.1885776519775	0.00841071270406246	0.0022419011220336	-0.00912170019000769	-0.00197886489331722
1367	2.41103148460388	-0.0233765505254269	20.5781879425049	0.00126787810586393	0.00191722682211548	-0.00327756232582033	-0.0107450718060136
1368	-0.186363056302071	0.301297754049301	19.9937744140625	-3.08191010844894e-05	0.00548864435404539	-0.00912170019000769	-0.00295288790948689
1369	1.76168286800385	0.301297754049301	20.9677963256836	0.00191722682211548	0.00321592413820326	-0.00197886489331722	-0.00197886489331722
1370	0.462985575199127	0.95064640045166	20.7729911804199	0.00483929552137852	0.000943203864153475	-3.08191010844894e-05	0.00646266713738441
1371	-0.835711658000946	1.27532064914703	20.058708190918	-0.0152905117720366	0.00418994715437293	0.00354059832170606	-0.00652430532500148
1372	-0.186363056302071	0.301297754049301	20.1885776519775	0.00548864435404539	-0.00295288790948689	-0.0026282137259841	-0.00100484199356288
1373	-0.186363056302071	0.95064640045166	20.5132522583008	0.000293855206109583	0.00386527273803949	-0.00425158534198999	-0.000680167751852423
1374	0.462985575199127	1.27532064914703	19.9937744140625	-0.00490093370899558	0.00451462110504508	0.000943203864153475	-0.000355493422830477
1375	1.76168286800385	1.27532064914703	19.8639049530029	-0.00392691092565656	0.00386527273803949	0.00126787810586393	-0.00230353930965066
1376	1.76168286800385	-0.0233765505254269	20.058708190918	0.0162028968334198	0.00386527273803949	-0.00132951640989631	-0.00652430532500148
1377	-0.186363056302071	1.27532064914703	20.1236438751221	-0.00100484199356288	-0.00392691092565656	-0.00392691092565656	-0.00392691092565656
1378	2.41103148460388	0.301297754049301	20.1885776519775	0.0142548503354192	0.0022419011220336	-0.00619963090866804	-0.0026282137259841
1379	0.462985575199127	1.27532064914703	20.1236438751221	-0.00717365415766835	0.00646266713738441	0.000943203864153475	0.00613799272105098
1380	3.06037998199463	-0.348050862550735	20.1885776519775	-0.00619963090866804	-0.00652430532500148	-0.00132951640989631	-0.00619963090866804
1381	0.462985575199127	1.5999950170517	19.6041641235352	0.00418994715437293	0.00451462110504508	-0.00230353930965066	-0.00100484199356288
1382	0.462985575199127	0.95064640045166	19.7340335845947	0.00938473641872406	0.00126787810586393	-0.0159398596733809	0.00354059832170606
1383	-0.835711658000946	1.5999950170517	19.8639049530029	0.00646266713738441	0.00159255252219737	-0.00782300252467394	-0.000355493422830477
1384	0.462985575199127	1.5999950170517	19.8639049530029	0.00711201597005129	0.000293855206109583	-0.0104203969240189	-0.000680167751852423
1385	1.76168286800385	0.301297754049301	20.058708190918	-0.00652430532500148	0.00256657530553639	-0.00132951640989631	-0.00587495695799589
1386	1.76168286800385	0.625972092151642	19.9937744140625	-0.00879702530801296	0.00354059832170606	-0.00814767740666866	-0.00132951640989631
1387	2.41103148460388	0.625972092151642	19.7989692687988	-0.0123684434220195	0.00548864435404539	-0.00165419070981443	-0.000680167751852423
1388	1.11233425140381	0.625972092151642	20.1885776519775	-0.00814767740666866	0.00711201597005129	-0.0143164889886975	0.00191722682211548
1389	1.76168286800385	0.625972092151642	20.1236438751221	0.0162028968334198	0.00646266713738441	0.00483929552137852	0.000293855206109583
1390	0.462985575199127	0.625972092151642	19.9937744140625	-0.00652430532500148	-0.000355493422830477	-0.00619963090866804	0.00418994715437293
1391	0.462985575199127	1.5999950170517	20.058708190918	-0.000680167751852423	-0.00230353930965066	-0.00522560812532902	-0.00327756232582033
1392	1.11233425140381	-0.348050862550735	20.5781879425049	-0.00587495695799589	0.00354059832170606	-0.00392691092565656	-0.00132951640989631
1393	0.462985575199127	0.301297754049301	20.3184490203857	0.00483929552137852	0.00613799272105098	-0.0026282137259841	0.00354059832170606
1394	1.11233425140381	0.95064640045166	19.9288387298584	-0.00230353930965066	0.00289124972186983	-0.00165419070981443	0.00354059832170606
1395	1.11233425140381	1.5999950170517	19.9288387298584	-0.0156151866540313	-0.000355493422830477	0.00776136433705688	-0.00717365415766835
1396	2.41103148460388	-0.0233765505254269	20.1236438751221	-0.00490093370899558	0.0100340843200684	-0.000680167751852423	-0.00425158534198999
1397	-0.186363056302071	0.95064640045166	20.2535133361816	0.0116574559360743	0.000293855206109583	0.00548864435404539	0.00126787810586393
1398	1.76168286800385	0.95064640045166	20.4483184814453	-0.00522560812532902	0.00451462110504508	-0.0113944197073579	-0.00230353930965066
1399	-1.48506033420563	1.27532064914703	20.2535133361816	-0.00912170019000769	0.00483929552137852	0.00451462110504508	-0.00132951640989631
1400	1.76168286800385	-0.348050862550735	20.1885776519775	-0.0204853005707264	-0.0026282137259841	-0.00912170019000769	0.000943203864153475
1401	-0.835711658000946	1.5999950170517	19.8639049530029	-0.00944637414067984	-0.00457625929266214	0.00126787810586393	-3.08191010844894e-05
1402	-2.13440895080566	1.27532064914703	19.7989692687988	-0.00944637414067984	-0.00295288790948689	-0.0113944197073579	-0.00197886489331722
1403	-2.78375768661499	1.92466938495636	19.8639049530029	-0.00165419070981443	0.00451462110504508	-0.00197886489331722	0.00418994715437293
1404	-0.835711658000946	0.95064640045166	19.9937744140625	-0.0120437685400248	0.00906006153672934	0.000293855206109583	0.00516396993771195
1405	-1.48506033420563	0.625972092151642	20.3833827972412	0.0106834331527352	0.000293855206109583	-0.0104203969240189	0.00483929552137852
1406	-2.13440895080566	0.95064640045166	19.8639049530029	-0.00197886489331722	0.00321592413820326	0.000943203864153475	-0.00327756232582033
1407	-1.48506033420563	1.27532064914703	19.9937744140625	0.0171769186854362	0.000293855206109583	0.000943203864153475	0.00289124972186983
1408	-1.48506033420563	0.301297754049301	20.058708190918	-0.0204853005707264	-0.000680167751852423	-0.00717365415766835	-0.00132951640989631
1409	-0.835711658000946	0.625972092151642	20.1885776519775	-0.0113944197073579	0.00581331877037883	0.000943203864153475	0.000943203864153475
1410	-1.48506033420563	0.95064640045166	20.2535133361816	-0.00425158534198999	-3.08191010844894e-05	0.00289124972186983	-0.00327756232582033
1411	-0.835711658000946	1.5999950170517	20.1885776519775	0.00841071270406246	0.00126787810586393	-0.0026282137259841	-0.00197886489331722
1412	0.462985575199127	-0.0233765505254269	20.2535133361816	-0.00165419070981443	0.00841071270406246	-0.0100957229733467	-0.00100484199356288
1413	0.462985575199127	0.625972092151642	20.3184490203857	0.01100810803473	0.00581331877037883	-0.00425158534198999	0.00581331877037883
1414	0.462985575199127	0.95064640045166	20.2535133361816	-0.00555028254166245	0.00678734155371785	0.0022419011220336	0.00613799272105098
1415	-0.835711658000946	1.5999950170517	20.058708190918	-0.00197886489331722	-0.00197886489331722	-0.00197886489331722	-0.00814767740666866
1416	1.76168286800385	-0.0233765505254269	20.058708190918	0.01100810803473	0.00613799272105098	-0.00457625929266214	0.0103587592020631
1417	0.462985575199127	0.301297754049301	20.5781879425049	0.0145795252174139	-0.00230353930965066	0.00613799272105098	-0.00165419070981443
1418	0.462985575199127	0.95064640045166	20.1885776519775	0.0149041991680861	0.00938473641872406	-0.00652430532500148	0.00418994715437293
1419	-0.186363056302071	0.625972092151642	20.2535133361816	0.00970941036939621	-0.00360223650932312	0.000943203864153475	0.00159255252219737
1420	1.76168286800385	-0.672725200653076	19.9937744140625	0.00418994715437293	0.00126787810586393	0.0022419011220336	0.00191722682211548
1421	-0.186363056302071	1.27532064914703	19.6690998077393	-0.00879702530801296	0.00126787810586393	-0.00847235135734081	0.00548864435404539
1422	-0.186363056302071	0.301297754049301	19.8639049530029	-0.00392691092565656	0.000293855206109583	-0.00749832857400179	-0.00197886489331722
1423	-0.186363056302071	0.95064640045166	20.3184490203857	-0.00295288790948689	-0.00100484199356288	-0.00295288790948689	0.00354059832170606
1424	1.11233425140381	0.301297754049301	20.1236438751221	0.00386527273803949	-0.000680167751852423	-0.00749832857400179	0.000618529506027699
1425	1.76168286800385	-0.672725200653076	19.9288387298584	-0.00522560812532902	-0.00197886489331722	-0.00165419070981443	-0.00230353930965066
1426	1.11233425140381	0.301297754049301	19.8639049530029	-0.0110697457566857	-0.00619963090866804	0.00451462110504508	0.00126787810586393
1427	1.11233425140381	0.301297754049301	19.9288387298584	0.0155535480007529	-0.00555028254166245	-0.00360223650932312	-0.00782300252467394
1428	2.41103148460388	-1.32207381725311	20.3833827972412	-0.0104203969240189	-0.00619963090866804	-0.00879702530801296	0.011982130818069
1429	1.76168286800385	-0.0233765505254269	20.3184490203857	0.0200989879667759	-3.08191010844894e-05	0.00321592413820326	0.00516396993771195
1430	-0.186363056302071	-0.672725200653076	20.3184490203857	-0.00100484199356288	-0.00425158534198999	-0.0026282137259841	-0.00100484199356288
1431	1.11233425140381	-0.672725200653076	20.1885776519775	0.0132808275520802	-0.00749832857400179	-0.00425158534198999	0.00548864435404539
1432	2.41103148460388	-0.997399508953094	20.2535133361816	-0.0204853005707264	-0.00847235135734081	-0.00879702530801296	-0.00327756232582033
1433	1.76168286800385	-0.672725200653076	20.2535133361816	-0.0165892094373703	-0.000355493422830477	-0.000680167751852423	-0.00749832857400179
1434	1.11233425140381	-0.672725200653076	20.3833827972412	-0.0117190945893526	-0.00457625929266214	-0.00100484199356288	-0.00327756232582033
1435	-0.186363056302071	0.301297754049301	20.2535133361816	-0.0169138833880424	-0.000355493422830477	-0.00100484199356288	-0.00165419070981443
1436	1.76168286800385	-0.348050862550735	20.6431217193604	0.00581331877037883	0.0022419011220336	-0.00522560812532902	-0.00197886489331722
1437	1.11233425140381	-0.348050862550735	20.1885776519775	0.0113327819854021	0.00418994715437293	-0.00132951640989631	-0.00425158534198999
1438	0.462985575199127	0.625972092151642	19.7340335845947	0.0113327819854021	-0.00327756232582033	-0.00717365415766835	0.00451462110504508
1439	0.462985575199127	0.95064640045166	20.1236438751221	0.00191722682211548	0.00776136433705688	0.00581331877037883	-0.00327756232582033
1440	2.41103148460388	-0.348050862550735	19.9288387298584	0.0230210572481155	0.00191722682211548	-0.00944637414067984	0.00126787810586393
1441	-0.186363056302071	0.95064640045166	20.058708190918	0.0171769186854362	-0.00100484199356288	0.00451462110504508	0.000943203864153475
1442	-0.186363056302071	0.625972092151642	20.3184490203857	-0.00425158534198999	0.0022419011220336	-0.00814767740666866	-0.00132951640989631
1443	-0.186363056302071	1.5999950170517	19.9288387298584	-0.0026282137259841	-0.00165419070981443	-0.00619963090866804	0.00354059832170606
1444	0.462985575199127	0.95064640045166	20.058708190918	-0.000680167751852423	0.0022419011220336	0.00451462110504508	-0.00392691092565656
1445	1.76168286800385	1.27532064914703	19.9937744140625	0.00386527273803949	-0.00392691092565656	-0.000355493422830477	0.00321592413820326
1446	1.11233425140381	0.95064640045166	20.1885776519775	-0.0026282137259841	0.00289124972186983	-0.00749832857400179	0.00191722682211548
1447	1.11233425140381	1.92466938495636	20.1885776519775	0.000293855206109583	0.00483929552137852	-0.00327756232582033	-0.00165419070981443
1448	1.11233425140381	-0.0233765505254269	20.5132522583008	-0.00814767740666866	-0.00132951640989631	-0.00847235135734081	0.000293855206109583
1449	1.11233425140381	0.625972092151642	19.8639049530029	0.00159255252219737	0.00321592413820326	-0.00197886489331722	-0.00100484199356288
1450	1.11233425140381	0.95064640045166	19.7989692687988	0.00516396993771195	0.00354059832170606	-0.00392691092565656	0.00418994715437293
1451	-0.835711658000946	0.625972092151642	20.3184490203857	0.00321592413820326	-0.00522560812532902	-0.00165419070981443	-0.00749832857400179
1452	1.11233425140381	-0.0233765505254269	20.058708190918	0.00646266713738441	0.00418994715437293	-0.00490093370899558	0.000293855206109583
1453	1.11233425140381	0.95064640045166	20.058708190918	0.00873538758605719	0.00581331877037883	-0.00295288790948689	-0.00132951640989631
1454	0.462985575199127	1.27532064914703	20.3184490203857	0.00581331877037883	0.00289124972186983	-0.00652430532500148	0.00418994715437293
1455	-0.186363056302071	1.27532064914703	19.8639049530029	0.0142548503354192	0.0022419011220336	-0.00587495695799589	-0.00360223650932312
1456	3.06037998199463	-0.0233765505254269	19.9937744140625	0.0152288740500808	0.00321592413820326	-0.00717365415766835	-0.00100484199356288
1457	1.11233425140381	-0.0233765505254269	19.9288387298584	0.00548864435404539	-0.00100484199356288	-0.00490093370899558	-0.00100484199356288
1458	0.462985575199127	0.95064640045166	19.9288387298584	-0.00197886489331722	0.00418994715437293	-0.000680167751852423	-0.000680167751852423
1459	0.462985575199127	0.625972092151642	20.058708190918	0.00289124972186983	0.0136055024340749	0.00418994715437293	0.00646266713738441
1460	2.41103148460388	0.301297754049301	20.1236438751221	-0.00100484199356288	-0.00295288790948689	-0.00490093370899558	-0.00425158534198999
1461	-0.186363056302071	1.5999950170517	20.058708190918	-0.000680167751852423	-0.00457625929266214	-0.00230353930965066	-0.00555028254166245
1462	0.462985575199127	0.625972092151642	19.7340335845947	-0.00165419070981443	-0.00425158534198999	-0.00684897974133492	-0.00197886489331722
1463	-0.835711658000946	1.27532064914703	19.7340335845947	0.000618529506027699	0.00289124972186983	0.00159255252219737	-0.00230353930965066
1464	-0.186363056302071	0.95064640045166	19.9288387298584	0.0100340843200684	0.000943203864153475	-0.00197886489331722	0.00581331877037883
1465	1.11233425140381	1.27532064914703	19.7989692687988	-0.00555028254166245	-0.000355493422830477	-0.000355493422830477	-0.00522560812532902
1466	0.462985575199127	1.27532064914703	20.2535133361816	0.0022419011220336	0.00321592413820326	-0.00879702530801296	0.00516396993771195
1467	1.11233425140381	1.5999950170517	19.9288387298584	0.00808603875339031	0.0022419011220336	-0.00230353930965066	-0.00230353930965066
1468	1.76168286800385	-0.348050862550735	19.8639049530029	0.0249691028147936	-0.000680167751852423	-0.00457625929266214	0.00970941036939621
1469	1.11233425140381	1.5999950170517	19.4742946624756	0.00548864435404539	0.00711201597005129	0.00483929552137852	0.00289124972186983
1470	-0.186363056302071	0.625972092151642	19.6690998077393	-0.00490093370899558	0.00711201597005129	-0.00392691092565656	0.000943203864153475
1471	0.462985575199127	0.301297754049301	20.3833827972412	0.0145795252174139	0.00289124972186983	-0.00749832857400179	-0.00684897974133492
1472	1.11233425140381	-0.348050862550735	20.2535133361816	-0.00619963090866804	-0.00684897974133492	0.00191722682211548	-0.00392691092565656
1473	0.462985575199127	-0.0233765505254269	20.5781879425049	-0.00392691092565656	0.00581331877037883	-0.00847235135734081	-0.00132951640989631
1474	-0.186363056302071	-0.348050862550735	20.1885776519775	0.00516396993771195	0.011982130818069	-0.00230353930965066	0.00776136433705688
1475	-0.186363056302071	0.95064640045166	19.9937744140625	0.00321592413820326	-0.00100484199356288	-0.00132951640989631	0.000618529506027699
1476	1.11233425140381	-0.348050862550735	20.3833827972412	-0.0113944197073579	-0.00132951640989631	-0.00360223650932312	0.000293855206109583
1477	-0.186363056302071	-0.0233765505254269	20.3184490203857	-0.0149658378213644	0.00516396993771195	-0.00490093370899558	-0.00425158534198999
1478	-0.835711658000946	0.95064640045166	20.837926864624	-0.00230353930965066	-0.00165419070981443	-0.00165419070981443	0.00516396993771195
1479	-0.835711658000946	0.301297754049301	20.3833827972412	-0.00652430532500148	0.00581331877037883	0.00289124972186983	-0.00392691092565656
1480	-0.186363056302071	-0.0233765505254269	20.1885776519775	-0.0123684434220195	0.00613799272105098	-0.00327756232582033	-0.00327756232582033
1481	-3.43310618400574	1.27532064914703	19.9937744140625	0.000293855206109583	-3.08191010844894e-05	0.00418994715437293	0.00321592413820326
1482	-2.78375768661499	0.95064640045166	20.058708190918	-0.0100957229733467	-0.000680167751852423	-0.000355493422830477	-0.00392691092565656
1483	-2.78375768661499	1.5999950170517	19.7340335845947	-0.00652430532500148	-0.00425158534198999	-0.00782300252467394	0.00776136433705688
1484	-2.13440895080566	0.625972092151642	20.058708190918	-0.00425158534198999	0.00483929552137852	-0.000355493422830477	0.00581331877037883
1485	-3.43310618400574	1.5999950170517	19.9288387298584	0.00256657530553639	0.000618529506027699	0.00126787810586393	-0.00197886489331722
1486	-2.13440895080566	0.95064640045166	20.2535133361816	-0.0185372550040483	-0.00295288790948689	-0.00132951640989631	-0.000680167751852423
1487	-1.48506033420563	1.27532064914703	19.9288387298584	-0.00912170019000769	-0.00295288790948689	-0.00652430532500148	0.0022419011220336
1488	1.11233425140381	-0.0233765505254269	20.1885776519775	0.00418994715437293	0.00743668992072344	-0.000355493422830477	0.00191722682211548
1489	1.11233425140381	1.27532064914703	19.7989692687988	-0.0107450718060136	0.00743668992072344	-3.08191010844894e-05	0.00418994715437293
1490	-0.835711658000946	0.95064640045166	20.1885776519775	-0.00944637414067984	0.01100810803473	-3.08191010844894e-05	-0.0026282137259841
1491	-0.835711658000946	0.95064640045166	20.5132522583008	-3.08191010844894e-05	-0.00295288790948689	-0.00360223650932312	-0.000355493422830477
1492	1.11233425140381	0.301297754049301	20.5781879425049	-0.0126931173726916	0.00451462110504508	-0.00295288790948689	0.00354059832170606
1493	1.76168286800385	0.625972092151642	19.9288387298584	-0.00782300252467394	0.00711201597005129	-0.00717365415766835	-3.08191010844894e-05
1494	0.462985575199127	0.625972092151642	20.1236438751221	0.00126787810586393	0.00191722682211548	-0.00197886489331722	0.00743668992072344
1495	-0.835711658000946	1.5999950170517	19.9937744140625	-0.000355493422830477	0.00418994715437293	-0.00555028254166245	0.000293855206109583
1496	1.11233425140381	-0.0233765505254269	20.3833827972412	-0.00619963090866804	-0.0026282137259841	-0.00619963090866804	0.00126787810586393
1497	0.462985575199127	0.301297754049301	20.2535133361816	0.0226963832974434	0.000618529506027699	-0.0139918150380254	-0.000680167751852423
1498	0.462985575199127	0.301297754049301	20.3833827972412	0.0178262684494257	-0.000680167751852423	-0.00457625929266214	0.00321592413820326
1499	1.76168286800385	-0.0233765505254269	20.1885776519775	-0.00555028254166245	-0.0026282137259841	0.00743668992072344	0.00354059832170606
1500	0.462985575199127	0.625972092151642	19.7340335845947	0.000943203864153475	-3.08191010844894e-05	-0.00392691092565656	-0.00360223650932312
1501	-0.186363056302071	0.301297754049301	19.7340335845947	0.00289124972186983	-0.00619963090866804	0.00126787810586393	-0.00165419070981443
1502	1.11233425140381	-0.348050862550735	20.058708190918	-0.00327756232582033	-3.08191010844894e-05	-0.00295288790948689	-3.08191010844894e-05
1503	0.462985575199127	-0.0233765505254269	20.1236438751221	0.00354059832170606	-0.0120437685400248	-0.00132951640989631	0.00354059832170606
1504	0.462985575199127	-0.672725200653076	19.9937744140625	0.013930176384747	-0.00425158534198999	-0.00847235135734081	-3.08191010844894e-05
1505	-1.48506033420563	-0.0233765505254269	19.9937744140625	0.0162028968334198	-0.00230353930965066	0.00646266713738441	0.00159255252219737
1506	-0.186363056302071	-0.348050862550735	20.1236438751221	-0.0191866029053926	-0.00100484199356288	0.000293855206109583	0.00516396993771195
1507	-0.186363056302071	-0.0233765505254269	20.6431217193604	0.00646266713738441	0.000618529506027699	-0.00814767740666866	-0.00619963090866804
1508	2.41103148460388	-1.64674806594849	20.2535133361816	0.0152288740500808	-0.000355493422830477	-0.00782300252467394	-0.0026282137259841
1509	-0.186363056302071	0.625972092151642	20.058708190918	0.00613799272105098	0.000293855206109583	0.00191722682211548	0.00483929552137852
1510	-0.186363056302071	-0.0233765505254269	20.3184490203857	0.00483929552137852	-0.00652430532500148	0.00126787810586393	-0.00555028254166245
1511	1.76168286800385	0.301297754049301	20.3184490203857	0.00646266713738441	-0.000355493422830477	-0.00717365415766835	-0.00327756232582033
1512	3.06037998199463	-0.348050862550735	20.1236438751221	0.00451462110504508	-0.00327756232582033	-0.0113944197073579	-0.00392691092565656
1513	2.41103148460388	0.301297754049301	20.1885776519775	-0.0107450718060136	0.00159255252219737	0.000618529506027699	-0.00100484199356288
1514	1.11233425140381	-0.0233765505254269	20.2535133361816	0.0022419011220336	0.00289124972186983	-0.00619963090866804	0.00970941036939621
1515	-0.835711658000946	1.27532064914703	20.2535133361816	-0.00652430532500148	0.0106834331527352	0.00808603875339031	-0.00684897974133492
1516	1.76168286800385	-0.348050862550735	20.2535133361816	-0.00392691092565656	0.00191722682211548	-0.00295288790948689	0.00126787810586393
1517	1.11233425140381	0.301297754049301	20.5132522583008	0.00678734155371785	0.00841071270406246	-0.00132951640989631	-0.00100484199356288
1518	0.462985575199127	0.95064640045166	19.9288387298584	0.00191722682211548	-0.0026282137259841	-0.00100484199356288	-0.00197886489331722
1519	1.76168286800385	0.625972092151642	20.1885776519775	-0.0120437685400248	0.00289124972186983	-0.00327756232582033	0.00126787810586393
1520	-0.186363056302071	0.95064640045166	20.058708190918	0.00581331877037883	-0.00327756232582033	-0.00619963090866804	-0.00165419070981443
1521	0.462985575199127	1.5999950170517	19.9937744140625	-0.00457625929266214	0.00191722682211548	-0.00360223650932312	-0.00684897974133492
1522	0.462985575199127	0.301297754049301	20.3184490203857	-0.00327756232582033	0.00678734155371785	-0.0143164889886975	0.00289124972186983
1523	0.462985575199127	0.301297754049301	20.4483184814453	-0.0120437685400248	0.000293855206109583	-0.00327756232582033	-0.00684897974133492
1524	1.11233425140381	0.625972092151642	20.1236438751221	0.013930176384747	0.00711201597005129	-0.00457625929266214	0.00711201597005129
1525	0.462985575199127	1.92466938495636	19.7989692687988	-0.00327756232582033	0.00743668992072344	-0.000680167751852423	-0.0026282137259841
1526	0.462985575199127	0.95064640045166	19.7989692687988	-0.00425158534198999	0.00256657530553639	-0.00327756232582033	-0.00392691092565656
1527	-0.835711658000946	1.92466938495636	19.7340335845947	-0.00327756232582033	0.00678734155371785	-0.00555028254166245	-0.0026282137259841
1528	1.76168286800385	-0.0233765505254269	20.1236438751221	0.00970941036939621	0.00906006153672934	-0.00360223650932312	0.00711201597005129
1529	1.76168286800385	1.92466938495636	20.2535133361816	0.00613799272105098	0.0132808275520802	-0.000355493422830477	0.00646266713738441
1530	1.11233425140381	1.27532064914703	19.7989692687988	0.01100810803473	0.00354059832170606	-3.08191010844894e-05	-0.00100484199356288
1531	1.76168286800385	0.625972092151642	19.6041641235352	0.0155535480007529	-0.00587495695799589	-0.00165419070981443	-0.000680167751852423
1532	2.41103148460388	0.301297754049301	19.7989692687988	0.0145795252174139	-0.00165419070981443	-0.0152905117720366	-0.00652430532500148
1533	1.76168286800385	0.625972092151642	19.9288387298584	-0.00327756232582033	-3.08191010844894e-05	0.00711201597005129	-0.00197886489331722
1534	1.11233425140381	0.301297754049301	19.9937744140625	0.00970941036939621	0.00159255252219737	-0.0100957229733467	0.00581331877037883
1535	0.462985575199127	1.5999950170517	19.9288387298584	-0.00457625929266214	0.00191722682211548	0.00386527273803949	-0.00652430532500148
1536	1.76168286800385	-0.348050862550735	19.9288387298584	-0.000355493422830477	-0.0026282137259841	-0.00847235135734081	-0.00132951640989631
1537	1.76168286800385	0.625972092151642	19.7340335845947	0.00516396993771195	-0.00490093370899558	-0.00847235135734081	-0.00132951640989631
1538	1.11233425140381	0.625972092151642	19.9937744140625	-0.00132951640989631	0.0100340843200684	-0.00717365415766835	0.000293855206109583
1539	2.41103148460388	0.301297754049301	19.9937744140625	-0.0110697457566857	0.00873538758605719	0.00191722682211548	0.00418994715437293
1540	-0.186363056302071	0.95064640045166	20.1236438751221	-0.0149658378213644	0.00678734155371785	-0.00652430532500148	-0.00132951640989631
1541	0.462985575199127	1.27532064914703	20.3184490203857	-0.00490093370899558	-0.0026282137259841	-0.00230353930965066	-0.00327756232582033
1542	1.76168286800385	-0.0233765505254269	20.5132522583008	0.00289124972186983	0.00386527273803949	-0.00522560812532902	-0.00132951640989631
1543	1.76168286800385	0.625972092151642	20.2535133361816	-0.00684897974133492	0.00483929552137852	0.00256657530553639	-0.000355493422830477
1544	-0.186363056302071	0.301297754049301	20.3184490203857	0.00159255252219737	0.000618529506027699	0.00516396993771195	0.00581331877037883
1545	-0.186363056302071	1.27532064914703	19.9937744140625	-0.00522560812532902	0.00548864435404539	0.00613799272105098	-0.00132951640989631
1546	0.462985575199127	0.95064640045166	20.2535133361816	0.00289124972186983	-0.00814767740666866	0.0022419011220336	-0.00360223650932312
1547	-1.48506033420563	1.27532064914703	19.8639049530029	0.00711201597005129	0.00483929552137852	0.00159255252219737	-3.08191010844894e-05
1548	-0.186363056302071	-0.672725200653076	20.6431217193604	-0.00587495695799589	0.00743668992072344	-0.00587495695799589	0.00256657530553639
1549	-1.48506033420563	1.5999950170517	19.9937744140625	-0.00977104809135199	-0.000680167751852423	-0.00555028254166245	0.00256657530553639
1550	-1.48506033420563	0.625972092151642	20.2535133361816	0.0145795252174139	0.00711201597005129	-0.00912170019000769	0.000943203864153475
1551	-0.835711658000946	-0.0233765505254269	20.1885776519775	-0.0217839982360601	-0.00100484199356288	0.000943203864153475	-0.00457625929266214
1552	-0.835711658000946	0.301297754049301	20.3184490203857	0.0191249661147594	0.000943203864153475	-0.00327756232582033	-0.00197886489331722
1553	-0.186363056302071	0.625972092151642	20.3833827972412	-0.0126931173726916	-0.00132951640989631	-0.00847235135734081	-0.00132951640989631
1554	-0.835711658000946	-0.348050862550735	20.5781879425049	0.00126787810586393	0.011982130818069	-0.00327756232582033	0.00743668992072344
1555	-2.78375768661499	1.92466938495636	20.1236438751221	-0.0123684434220195	-0.00230353930965066	-0.00360223650932312	-3.08191010844894e-05
1556	-0.835711658000946	0.301297754049301	20.058708190918	-0.00879702530801296	-0.000355493422830477	-0.0139918150380254	-0.00360223650932312
1557	-1.48506033420563	0.625972092151642	20.1885776519775	-0.00457625929266214	-3.08191010844894e-05	0.000293855206109583	-0.00555028254166245
1558	-1.48506033420563	0.625972092151642	19.7989692687988	0.00613799272105098	0.00646266713738441	-0.00977104809135199	0.00808603875339031
1559	-0.186363056302071	0.301297754049301	19.9937744140625	0.00126787810586393	0.00354059832170606	0.00613799272105098	0.00354059832170606
1560	-1.48506033420563	1.5999950170517	20.3184490203857	-0.0143164889886975	0.00159255252219737	-0.00360223650932312	0.00126787810586393
1561	-0.835711658000946	1.5999950170517	20.058708190918	0.00581331877037883	0.00354059832170606	0.000293855206109583	-3.08191010844894e-05
1562	1.11233425140381	0.301297754049301	19.9288387298584	0.00646266713738441	-0.00425158534198999	-0.00392691092565656	-0.00457625929266214
1563	1.11233425140381	0.301297754049301	19.9937744140625	0.0103587592020631	0.00289124972186983	-0.00295288790948689	0.000293855206109583
1564	0.462985575199127	0.301297754049301	19.9937744140625	0.00159255252219737	0.000293855206109583	-0.00360223650932312	0.00126787810586393
1565	-0.186363056302071	1.5999950170517	19.7340335845947	-0.00814767740666866	0.000943203864153475	-3.08191010844894e-05	-0.0026282137259841
1566	0.462985575199127	1.27532064914703	19.8639049530029	-0.0130177913233638	-0.00392691092565656	-0.00457625929266214	-0.00100484199356288
1567	-0.835711658000946	1.5999950170517	20.1236438751221	0.00159255252219737	0.00906006153672934	-0.00197886489331722	-0.0026282137259841
1568	1.76168286800385	-0.0233765505254269	20.1236438751221	-0.00295288790948689	0.00873538758605719	-0.00197886489331722	0.00191722682211548
1569	0.462985575199127	0.95064640045166	19.8639049530029	-3.08191010844894e-05	-0.00392691092565656	0.00581331877037883	0.00418994715437293
1570	1.11233425140381	0.625972092151642	19.9288387298584	-0.00132951640989631	0.0022419011220336	-0.00490093370899558	0.00548864435404539
1571	0.462985575199127	-0.348050862550735	20.3833827972412	-0.0104203969240189	-0.00392691092565656	0.000293855206109583	-0.00197886489331722
1572	3.06037998199463	-0.348050862550735	20.5132522583008	0.0194496400654316	-0.0117190945893526	-0.00912170019000769	0.00256657530553639
1573	1.11233425140381	-0.348050862550735	20.6431217193604	-0.00392691092565656	0.000618529506027699	-0.00230353930965066	-0.000355493422830477
1574	0.462985575199127	-0.997399508953094	20.3833827972412	0.00711201597005129	-0.00522560812532902	-0.00197886489331722	0.00451462110504508
1575	-0.186363056302071	-0.672725200653076	19.9288387298584	-0.0191866029053926	-0.00587495695799589	-0.00197886489331722	0.000618529506027699
1576	1.76168286800385	-1.64674806594849	20.1885776519775	0.00159255252219737	-0.00360223650932312	-0.00652430532500148	0.000293855206109583
1577	1.76168286800385	-1.32207381725311	20.2535133361816	-0.000355493422830477	-0.0149658378213644	-0.000355493422830477	-0.00197886489331722
1578	-0.835711658000946	-0.348050862550735	20.058708190918	0.00483929552137852	-0.00977104809135199	-0.00425158534198999	0.00256657530553639
1579	1.11233425140381	-0.997399508953094	20.3833827972412	0.00938473641872406	-0.0110697457566857	0.00289124972186983	-0.000355493422830477
1580	0.462985575199127	-0.0233765505254269	20.2535133361816	-0.0139918150380254	-0.0110697457566857	-0.00132951640989631	0.00386527273803949
1581	-0.186363056302071	-0.672725200653076	20.2535133361816	0.00743668992072344	-0.00619963090866804	-0.00197886489331722	0.00451462110504508
1582	2.41103148460388	-0.997399508953094	20.2535133361816	0.00483929552137852	-0.00782300252467394	-0.0104203969240189	0.00646266713738441
1583	1.76168286800385	-0.672725200653076	20.058708190918	-0.000680167751852423	0.00386527273803949	0.00126787810586393	-0.00360223650932312
1584	1.76168286800385	-0.672725200653076	20.058708190918	0.0136055024340749	-0.00912170019000769	0.00159255252219737	-0.00197886489331722
1585	1.76168286800385	-0.0233765505254269	20.6431217193604	-0.00587495695799589	0.00289124972186983	-0.00327756232582033	0.00256657530553639
1586	0.462985575199127	0.301297754049301	20.5132522583008	0.000618529506027699	0.000943203864153475	-0.0146411629393697	-0.00327756232582033
1587	1.11233425140381	0.301297754049301	19.9937744140625	0.00126787810586393	0.00354059832170606	-0.00132951640989631	0.000943203864153475
1588	-0.186363056302071	0.301297754049301	19.8639049530029	0.000943203864153475	-0.00100484199356288	-0.0120437685400248	0.00191722682211548
1589	2.41103148460388	-0.0233765505254269	19.9937744140625	-0.00555028254166245	-0.00327756232582033	-0.00360223650932312	0.00126787810586393
1590	1.76168286800385	-0.0233765505254269	20.1885776519775	0.0175015944987535	0.00516396993771195	-0.00425158534198999	0.00159255252219737
1591	-0.186363056302071	1.5999950170517	19.8639049530029	0.00159255252219737	0.0022419011220336	0.00613799272105098	0.00126787810586393
1592	1.76168286800385	0.301297754049301	19.9937744140625	0.0123068047687411	0.0022419011220336	-0.00555028254166245	0.000618529506027699
1593	1.11233425140381	1.27532064914703	20.2535133361816	0.00678734155371785	0.00646266713738441	-0.00165419070981443	0.00938473641872406
1594	2.41103148460388	-0.0233765505254269	20.2535133361816	0.0113327819854021	0.00516396993771195	0.00126787810586393	-0.00100484199356288
1595	-0.186363056302071	1.27532064914703	19.9937744140625	0.00354059832170606	0.00289124972186983	-0.00197886489331722	0.000293855206109583
1596	0.462985575199127	0.625972092151642	19.9288387298584	0.00646266713738441	0.000618529506027699	-0.0120437685400248	0.000293855206109583
1597	1.76168286800385	0.625972092151642	20.1236438751221	0.01100810803473	0.000618529506027699	-0.000680167751852423	0.00354059832170606
1598	0.462985575199127	1.27532064914703	19.7989692687988	-0.00132951640989631	-0.000680167751852423	0.000618529506027699	0.00191722682211548
1599	1.76168286800385	0.625972092151642	20.058708190918	-0.00684897974133492	0.00354059832170606	0.000293855206109583	0.00418994715437293
1600	1.11233425140381	1.27532064914703	19.7989692687988	-0.00100484199356288	0.00159255252219737	-0.00782300252467394	0.0022419011220336
1601	0.462985575199127	0.625972092151642	19.9937744140625	0.00646266713738441	0.00126787810586393	-0.0107450718060136	-0.00749832857400179
1602	2.41103148460388	-0.0233765505254269	19.9288387298584	0.00256657530553639	-3.08191010844894e-05	-0.0130177913233638	-0.00132951640989631
1603	1.11233425140381	0.95064640045166	19.9937744140625	0.00938473641872406	0.00873538758605719	-0.00100484199356288	0.00548864435404539
1604	3.70972871780396	0.301297754049301	20.1236438751221	0.00581331877037883	0.00841071270406246	-0.00425158534198999	-0.00490093370899558
1605	-0.186363056302071	0.625972092151642	20.3833827972412	0.00483929552137852	0.00354059832170606	-3.08191010844894e-05	0.00451462110504508
1606	1.11233425140381	0.301297754049301	20.058708190918	-0.00295288790948689	-0.00652430532500148	-0.00425158534198999	-0.00522560812532902
1607	-0.835711658000946	1.5999950170517	19.8639049530029	0.00711201597005129	0.00743668992072344	-0.00555028254166245	-0.00165419070981443
1608	1.76168286800385	-0.348050862550735	20.2535133361816	-0.00587495695799589	-0.00132951640989631	-0.00619963090866804	0.00289124972186983
1609	-0.186363056302071	1.27532064914703	20.7080574035645	-0.00782300252467394	0.00678734155371785	-0.00360223650932312	-0.00132951640989631
1610	1.76168286800385	0.95064640045166	20.1885776519775	-0.00392691092565656	0.00126787810586393	-0.00522560812532902	-0.00457625929266214
1611	0.462985575199127	0.301297754049301	20.4483184814453	-0.00230353930965066	-0.00555028254166245	0.00354059832170606	-0.00522560812532902
1612	1.11233425140381	-0.348050862550735	20.4483184814453	-0.00132951640989631	-0.00392691092565656	-0.0139918150380254	0.00289124972186983
1613	-0.835711658000946	0.301297754049301	19.7989692687988	0.00256657530553639	0.00256657530553639	0.000293855206109583	0.000618529506027699
1614	0.462985575199127	0.301297754049301	19.7989692687988	0.0152288740500808	0.00418994715437293	-0.00490093370899558	0.00776136433705688
1615	-0.186363056302071	0.95064640045166	19.7989692687988	0.0116574559360743	0.00711201597005129	0.00613799272105098	-0.00392691092565656
1616	-0.835711658000946	1.27532064914703	19.9288387298584	-0.00619963090866804	0.00191722682211548	-0.00425158534198999	0.00451462110504508
1617	0.462985575199127	0.95064640045166	20.1885776519775	0.00873538758605719	0.00808603875339031	-0.00327756232582033	0.00386527273803949
1618	-0.186363056302071	0.301297754049301	20.4483184814453	-0.00944637414067984	-0.00100484199356288	-0.00522560812532902	0.0106834331527352
1619	-0.186363056302071	0.301297754049301	19.9288387298584	-0.0107450718060136	-0.00165419070981443	-0.00684897974133492	0.01100810803473
1620	-1.48506033420563	0.625972092151642	20.1236438751221	0.0175015944987535	0.00191722682211548	-0.00944637414067984	0.00711201597005129
1621	-0.835711658000946	-0.0233765505254269	19.9937744140625	-0.00457625929266214	0.00516396993771195	-0.00555028254166245	0.00289124972186983
1622	-0.186363056302071	0.301297754049301	20.3184490203857	0.00678734155371785	-0.000355493422830477	-0.00587495695799589	0.00743668992072344
1623	-0.835711658000946	0.625972092151642	19.9937744140625	-0.0136671401560307	0.00938473641872406	-0.00555028254166245	-0.00132951640989631
1624	-0.835711658000946	0.301297754049301	20.3184490203857	-0.0130177913233638	0.00938473641872406	-0.00717365415766835	0.000943203864153475
1625	-1.48506033420563	-0.0233765505254269	20.3184490203857	-0.0110697457566857	0.00418994715437293	0.00191722682211548	0.0022419011220336
1626	-0.835711658000946	0.301297754049301	19.9937744140625	-0.0169138833880424	-0.00457625929266214	-0.00522560812532902	-0.00522560812532902
1627	-2.78375768661499	0.95064640045166	19.7989692687988	-0.00165419070981443	0.00191722682211548	-0.00555028254166245	-0.000355493422830477
1628	-0.186363056302071	0.301297754049301	19.9937744140625	-0.0156151866540313	0.000943203864153475	-0.00165419070981443	0.00613799272105098
1629	-1.48506033420563	1.92466938495636	19.8639049530029	-0.00327756232582033	0.00646266713738441	0.00354059832170606	0.00289124972186983
1630	-0.186363056302071	1.27532064914703	20.058708190918	-0.00587495695799589	0.00646266713738441	-0.000355493422830477	0.00516396993771195
1631	0.462985575199127	0.95064640045166	20.1885776519775	0.00354059832170606	0.00289124972186983	0.00841071270406246	0.00126787810586393
1632	1.76168286800385	-0.0233765505254269	19.9288387298584	-0.0120437685400248	0.00386527273803949	-0.0126931173726916	0.00289124972186983
1633	1.11233425140381	0.625972092151642	19.9288387298584	0.00808603875339031	0.000943203864153475	-0.00100484199356288	0.00321592413820326
1634	0.462985575199127	0.625972092151642	20.1236438751221	-0.0162645354866982	0.00451462110504508	0.000618529506027699	0.00289124972186983
1635	0.462985575199127	1.27532064914703	20.1236438751221	-0.00457625929266214	0.00418994715437293	-3.08191010844894e-05	0.00256657530553639
1636	0.462985575199127	0.95064640045166	20.3833827972412	0.00970941036939621	0.00159255252219737	-0.00490093370899558	-0.00425158534198999
1637	-0.186363056302071	1.27532064914703	19.9937744140625	0.00906006153672934	-3.08191010844894e-05	0.000618529506027699	-0.00717365415766835
1638	3.06037998199463	-0.0233765505254269	20.1885776519775	-0.00100484199356288	0.0022419011220336	-0.00749832857400179	0.00159255252219737
1639	-0.835711658000946	1.5999950170517	20.058708190918	-0.00944637414067984	0.00256657530553639	0.00678734155371785	-0.00132951640989631
1640	1.76168286800385	0.625972092151642	20.2535133361816	-0.000680167751852423	0.00289124972186983	-0.00814767740666866	-0.00522560812532902
1641	1.11233425140381	0.301297754049301	20.3184490203857	0.0123068047687411	-0.00392691092565656	0.00354059832170606	-0.00652430532500148
1642	3.06037998199463	-0.348050862550735	21.2275352478027	0.00191722682211548	-0.00360223650932312	-0.00425158534198999	-0.00457625929266214
1643	1.11233425140381	-0.348050862550735	20.4483184814453	0.0175015944987535	-0.00100484199356288	0.00711201597005129	0.000618529506027699
1644	1.76168286800385	-0.997399508953094	20.2535133361816	0.0600339286029339	0.000943203864153475	0.00354059832170606	-0.0026282137259841
1645	1.76168286800385	-0.672725200653076	19.8639049530029	0.01847561635077	-0.00230353930965066	-0.00165419070981443	-3.08191010844894e-05
1646	1.76168286800385	-1.32207381725311	19.9288387298584	-0.00684897974133492	-0.00749832857400179	0.00483929552137852	-0.00684897974133492
1647	-0.186363056302071	0.301297754049301	19.8639049530029	0.0100340843200684	-0.00944637414067984	0.000293855206109583	-0.00360223650932312
1648	3.06037998199463	-0.997399508953094	19.8639049530029	-0.000680167751852423	-3.08191010844894e-05	-0.00457625929266214	-0.00392691092565656
1649	-0.835711658000946	0.625972092151642	20.4483184814453	0.00354059832170606	-0.00749832857400179	-0.000680167751852423	-0.00652430532500148
1650	1.11233425140381	-0.997399508953094	20.3833827972412	0.00711201597005129	-0.00490093370899558	-0.00425158534198999	-0.00587495695799589
1651	1.76168286800385	-0.997399508953094	19.9288387298584	0.00841071270406246	-0.00944637414067984	0.000293855206109583	-0.0026282137259841
1652	2.41103148460388	-1.32207381725311	19.9288387298584	0.00906006153672934	-0.0110697457566857	-0.0156151866540313	-0.00392691092565656
1653	1.11233425140381	-0.672725200653076	20.058708190918	-3.08191010844894e-05	-0.00295288790948689	-0.00165419070981443	-0.00197886489331722
1654	0.462985575199127	-0.997399508953094	20.3833827972412	-0.00100484199356288	-0.00197886489331722	-0.00360223650932312	0.00191722682211548
1655	-0.186363056302071	0.301297754049301	20.2535133361816	0.00191722682211548	-0.0026282137259841	0.00386527273803949	-3.08191010844894e-05
1656	0.462985575199127	-0.0233765505254269	20.2535133361816	-0.0117190945893526	0.000618529506027699	0.00354059832170606	0.00191722682211548
1657	-0.186363056302071	0.95064640045166	19.9288387298584	0.0149041991680861	-0.00197886489331722	-0.00165419070981443	-0.00619963090866804
1658	2.41103148460388	-0.672725200653076	20.1885776519775	-0.00717365415766835	-0.00197886489331722	-3.08191010844894e-05	-0.00197886489331722
1659	-0.186363056302071	0.95064640045166	20.058708190918	0.00743668992072344	0.00354059832170606	0.00548864435404539	0.000618529506027699
1660	2.41103148460388	-0.672725200653076	20.3833827972412	0.00646266713738441	-0.00392691092565656	-0.00522560812532902	-0.0026282137259841
1661	2.41103148460388	0.301297754049301	19.9288387298584	0.00841071270406246	-0.00165419070981443	-0.00132951640989631	0.00321592413820326
1662	0.462985575199127	0.625972092151642	20.058708190918	0.00581331877037883	-0.00619963090866804	-0.00230353930965066	0.0022419011220336
1663	0.462985575199127	1.5999950170517	19.5392303466797	-0.00912170019000769	0.00159255252219737	0.00191722682211548	0.000618529506027699
1664	0.462985575199127	0.95064640045166	19.7340335845947	-0.0152905117720366	0.00938473641872406	-0.00490093370899558	0.000618529506027699
1665	0.462985575199127	1.27532064914703	19.7340335845947	-3.08191010844894e-05	0.00451462110504508	-0.00457625929266214	-0.0026282137259841
1666	2.41103148460388	0.301297754049301	20.2535133361816	-0.00100484199356288	0.00159255252219737	-0.00165419070981443	-0.00100484199356288
1667	-0.186363056302071	1.5999950170517	20.1236438751221	0.00256657530553639	0.000943203864153475	-0.0117190945893526	-0.000355493422830477
1668	2.41103148460388	-0.0233765505254269	20.5781879425049	0.00159255252219737	0.00321592413820326	-0.00749832857400179	-0.000355493422830477
1669	0.462985575199127	1.92466938495636	19.9937744140625	-0.00587495695799589	-0.00132951640989631	0.00581331877037883	0.0022419011220336
1670	1.76168286800385	0.95064640045166	19.9288387298584	0.00776136433705688	0.00321592413820326	-0.00230353930965066	0.00321592413820326
1671	0.462985575199127	1.27532064914703	19.9937744140625	-0.00165419070981443	0.00613799272105098	0.00159255252219737	-0.000680167751852423
1672	0.462985575199127	0.625972092151642	19.9937744140625	0.011982130818069	0.00483929552137852	-0.00425158534198999	0.00321592413820326
1673	-0.186363056302071	1.92466938495636	19.9937744140625	0.0178262684494257	0.00321592413820326	0.000618529506027699	0.00321592413820326
1674	3.06037998199463	0.625972092151642	20.1236438751221	-0.00522560812532902	0.00386527273803949	-0.00295288790948689	0.0022419011220336
1675	0.462985575199127	1.5999950170517	19.7989692687988	0.00548864435404539	0.00159255252219737	-0.00652430532500148	-0.0026282137259841
1676	1.76168286800385	-0.0233765505254269	19.6690998077393	-0.00619963090866804	-0.00197886489331722	-0.0026282137259841	-0.00847235135734081
1677	-0.186363056302071	1.27532064914703	19.7340335845947	0.00483929552137852	-0.00100484199356288	0.00256657530553639	-0.00165419070981443
1678	1.11233425140381	0.301297754049301	20.058708190918	0.000943203864153475	0.00841071270406246	-0.0117190945893526	0.00191722682211548
1679	-0.186363056302071	1.5999950170517	20.1236438751221	-0.0146411629393697	-0.00230353930965066	-0.00295288790948689	0.00483929552137852
1680	1.76168286800385	-0.672725200653076	19.9937744140625	0.0162028968334198	0.000943203864153475	-0.0113944197073579	-0.00327756232582033
1681	0.462985575199127	1.27532064914703	20.058708190918	-0.00457625929266214	-0.00230353930965066	-0.00684897974133492	-0.000355493422830477
1682	0.462985575199127	0.95064640045166	19.7989692687988	-0.00684897974133492	0.000293855206109583	-0.00749832857400179	-0.00100484199356288
1683	0.462985575199127	0.95064640045166	19.7989692687988	-0.00197886489331722	0.00191722682211548	-0.00295288790948689	0.00581331877037883
1684	-0.186363056302071	-0.0233765505254269	19.8639049530029	-0.0191866029053926	0.0103587592020631	0.00159255252219737	0.00321592413820326
1685	-0.186363056302071	1.5999950170517	19.7989692687988	-0.0152905117720366	0.00451462110504508	-0.0143164889886975	-0.00490093370899558
1686	-0.186363056302071	1.27532064914703	20.058708190918	0.0288651939481497	0.000943203864153475	-0.00749832857400179	0.00483929552137852
1687	0.462985575199127	0.95064640045166	20.3833827972412	-0.00197886489331722	0.000618529506027699	-0.0026282137259841	-0.00165419070981443
1688	3.06037998199463	-0.0233765505254269	19.8639049530029	-0.00555028254166245	0.00354059832170606	-0.0172385573387146	0.00191722682211548
1689	-0.186363056302071	1.27532064914703	19.6041641235352	0.00126787810586393	0.00516396993771195	0.00483929552137852	-0.00392691092565656
1690	0.462985575199127	0.95064640045166	19.9288387298584	0.0145795252174139	0.00548864435404539	-0.00522560812532902	-0.00490093370899558
1691	0.462985575199127	0.625972092151642	19.9937744140625	-0.00100484199356288	0.0022419011220336	0.00743668992072344	-0.0113944197073579
1692	-0.186363056302071	-0.0233765505254269	20.1236438751221	-0.000355493422830477	0.00289124972186983	-0.0188619289547205	-3.08191010844894e-05
1693	-0.186363056302071	0.95064640045166	20.2535133361816	-0.0026282137259841	0.00938473641872406	-0.000355493422830477	0.00548864435404539
1694	0.462985575199127	0.301297754049301	20.2535133361816	0.00970941036939621	-3.08191010844894e-05	-0.00619963090866804	0.00159255252219737
1695	1.76168286800385	0.301297754049301	20.1236438751221	-0.00132951640989631	-0.00295288790948689	0.01100810803473	-0.00652430532500148
1696	1.11233425140381	0.301297754049301	20.2535133361816	0.00354059832170606	-0.000680167751852423	-0.00457625929266214	-0.00230353930965066
1697	0.462985575199127	0.95064640045166	20.3184490203857	-0.00912170019000769	0.00191722682211548	-0.00879702530801296	0.000618529506027699
1698	1.11233425140381	0.95064640045166	19.9937744140625	-0.00327756232582033	0.00743668992072344	-0.00490093370899558	-3.08191010844894e-05
1699	-0.835711658000946	0.95064640045166	20.1885776519775	0.00678734155371785	0.00256657530553639	0.00483929552137852	0.00516396993771195
1700	-0.186363056302071	-0.0233765505254269	20.3184490203857	-0.0169138833880424	-0.00457625929266214	-0.00425158534198999	-0.00425158534198999
1701	-1.48506033420563	0.95064640045166	19.9937744140625	-0.00782300252467394	-0.0026282137259841	-0.00132951640989631	0.00386527273803949
1702	-2.13440895080566	0.625972092151642	19.9937744140625	-0.0240567177534103	-0.00392691092565656	-0.0165892094373703	0.00159255252219737
1703	-2.78375768661499	1.5999950170517	19.9288387298584	0.000618529506027699	-0.00230353930965066	-0.0123684434220195	0.00743668992072344
1704	-2.13440895080566	1.27532064914703	20.1236438751221	0.00678734155371785	0.00126787810586393	-0.00295288790948689	0.00613799272105098
1705	-0.186363056302071	0.301297754049301	20.3833827972412	-0.00555028254166245	0.00321592413820326	0.000618529506027699	-0.00327756232582033
1706	-2.13440895080566	1.27532064914703	20.3833827972412	-0.0162645354866982	0.00386527273803949	-0.00944637414067984	-0.00490093370899558
1707	-1.48506033420563	1.27532064914703	20.2535133361816	0.00841071270406246	0.00321592413820326	0.00321592413820326	0.00516396993771195
1708	-2.13440895080566	-0.0233765505254269	20.2535133361816	-0.00717365415766835	-0.0026282137259841	-0.00782300252467394	0.00256657530553639
1709	-1.48506033420563	0.625972092151642	20.058708190918	-3.08191010844894e-05	0.00321592413820326	0.00613799272105098	-0.00165419070981443
1710	-2.13440895080566	1.27532064914703	20.1236438751221	-0.00912170019000769	-0.000680167751852423	-0.00100484199356288	0.0022419011220336
1711	-0.835711658000946	1.92466938495636	20.3184490203857	-0.00132951640989631	-0.000680167751852423	0.00289124972186983	-0.00522560812532902
1712	1.11233425140381	-0.0233765505254269	20.5132522583008	-0.0143164889886975	-0.00295288790948689	-0.00652430532500148	-0.00457625929266214
1713	-0.186363056302071	0.301297754049301	20.3833827972412	0.00743668992072344	0.0022419011220336	-0.00619963090866804	0.00613799272105098
1714	-0.835711658000946	0.95064640045166	20.1236438751221	0.00126787810586393	0.00321592413820326	-0.00717365415766835	0.0113327819854021
1715	-0.835711658000946	1.27532064914703	19.9937744140625	0.00743668992072344	0.00678734155371785	0.000293855206109583	-0.000355493422830477
1716	0.462985575199127	-0.0233765505254269	20.2535133361816	0.00841071270406246	-0.000680167751852423	-0.00327756232582033	-0.00165419070981443
1717	1.11233425140381	0.301297754049301	19.8639049530029	-0.00652430532500148	0.000943203864153475	-0.00392691092565656	-0.00879702530801296
1718	-0.835711658000946	0.95064640045166	19.9288387298584	0.00970941036939621	0.000943203864153475	-0.00555028254166245	0.00548864435404539
1719	1.11233425140381	0.301297754049301	20.5781879425049	-0.00814767740666866	0.00613799272105098	0.00613799272105098	-0.00555028254166245
1720	1.76168286800385	0.301297754049301	20.3184490203857	-0.00652430532500148	0.00256657530553639	-0.00230353930965066	-3.08191010844894e-05
1721	-0.835711658000946	1.5999950170517	20.058708190918	0.0197743140161037	0.00191722682211548	-0.00684897974133492	-0.00100484199356288
1722	-0.186363056302071	0.95064640045166	19.9937744140625	0.013930176384747	0.000293855206109583	-0.000355493422830477	0.00256657530553639
1723	-0.186363056302071	0.95064640045166	19.9937744140625	-0.00457625929266214	0.00256657530553639	-0.00490093370899558	0.000293855206109583
1724	-0.186363056302071	0.301297754049301	19.8639049530029	0.01100810803473	0.000293855206109583	0.00256657530553639	0.00321592413820326
1725	1.76168286800385	-0.672725200653076	20.1236438751221	-0.00555028254166245	-0.00944637414067984	0.00321592413820326	-0.00392691092565656
1726	-0.186363056302071	-0.0233765505254269	20.058708190918	-0.00457625929266214	-0.00392691092565656	-0.00879702530801296	0.000943203864153475
1727	-0.186363056302071	-0.0233765505254269	19.9288387298584	-3.08191010844894e-05	-0.00847235135734081	-0.000680167751852423	-0.000355493422830477
1728	2.41103148460388	-1.32207381725311	20.1885776519775	0.0149041991680861	-0.00684897974133492	-0.00684897974133492	-0.000355493422830477
1729	1.76168286800385	0.301297754049301	19.6690998077393	0.01847561635077	-0.00132951640989631	-0.00360223650932312	-0.00230353930965066
1730	0.462985575199127	-0.348050862550735	19.8639049530029	0.000618529506027699	-0.0100957229733467	0.00159255252219737	-0.000680167751852423
1731	-0.186363056302071	-0.997399508953094	20.3833827972412	0.0434755384922028	-0.00360223650932312	0.00711201597005129	0.000618529506027699
1732	1.76168286800385	-1.32207381725311	20.7080574035645	-0.00749832857400179	-0.00912170019000769	-0.00879702530801296	-0.00457625929266214
1733	0.462985575199127	-0.672725200653076	20.1236438751221	0.000293855206109583	0.00581331877037883	-0.00360223650932312	0.00418994715437293
1734	0.462985575199127	-0.348050862550735	20.1885776519775	-0.00652430532500148	-0.00555028254166245	-0.00327756232582033	0.00191722682211548
1735	-0.186363056302071	0.625972092151642	19.9937744140625	0.0123068047687411	0.00354059832170606	0.00483929552137852	-3.08191010844894e-05
1736	1.11233425140381	-0.672725200653076	20.3833827972412	0.00841071270406246	0.00548864435404539	-0.00295288790948689	0.00126787810586393
1737	1.76168286800385	0.301297754049301	20.3184490203857	0.00970941036939621	-0.00295288790948689	-0.00619963090866804	-0.00295288790948689
1738	0.462985575199127	0.625972092151642	20.2535133361816	0.0265924744307995	0.00516396993771195	0.000293855206109583	0.00159255252219737
1739	2.41103148460388	-0.0233765505254269	20.5781879425049	-0.000355493422830477	0.00711201597005129	0.00159255252219737	0.00289124972186983
1740	1.11233425140381	0.301297754049301	19.9288387298584	-0.00749832857400179	-0.000680167751852423	0.00191722682211548	-0.00457625929266214
1741	-0.835711658000946	1.27532064914703	19.9937744140625	-0.000355493422830477	0.00581331877037883	-0.0107450718060136	0.00126787810586393
1742	0.462985575199127	0.625972092151642	20.058708190918	-0.00749832857400179	-3.08191010844894e-05	-0.00295288790948689	-0.000680167751852423
1743	-0.186363056302071	1.27532064914703	19.9937744140625	0.0022419011220336	0.0106834331527352	-0.00490093370899558	0.00256657530553639
1744	0.462985575199127	0.625972092151642	20.1885776519775	-0.000355493422830477	0.000943203864153475	0.00516396993771195	0.000943203864153475
1745	0.462985575199127	1.27532064914703	19.9288387298584	0.00906006153672934	0.00191722682211548	0.000618529506027699	-0.00295288790948689
1746	1.11233425140381	0.625972092151642	19.9937744140625	0.00418994715437293	0.00808603875339031	-0.00197886489331722	-0.00749832857400179
1747	0.462985575199127	1.5999950170517	19.9937744140625	0.0142548503354192	0.00613799272105098	-0.00165419070981443	-0.00522560812532902
1748	2.41103148460388	-0.348050862550735	19.7989692687988	0.0149041991680861	0.00581331877037883	-0.0120437685400248	0.00256657530553639
1749	1.11233425140381	0.95064640045166	19.9288387298584	0.0123068047687411	0.00613799272105098	0.0103587592020631	0.00906006153672934
1750	0.462985575199127	0.95064640045166	19.8639049530029	-0.0191866029053926	0.00354059832170606	-0.00457625929266214	-0.00197886489331722
1751	0.462985575199127	0.625972092151642	20.4483184814453	0.00743668992072344	-0.000680167751852423	-0.00295288790948689	-0.00165419070981443
1752	1.76168286800385	0.301297754049301	20.058708190918	-0.00782300252467394	0.00126787810586393	-0.00555028254166245	0.00451462110504508
1753	-0.186363056302071	0.625972092151642	19.6041641235352	0.00289124972186983	0.00159255252219737	-0.0117190945893526	0.000618529506027699
1754	-0.186363056302071	0.95064640045166	19.6690998077393	0.00516396993771195	0.0113327819854021	-0.00814767740666866	-0.00132951640989631
1755	-0.835711658000946	1.27532064914703	19.7340335845947	-0.00522560812532902	0.00711201597005129	0.00256657530553639	-0.00197886489331722
1756	2.41103148460388	-0.672725200653076	20.1236438751221	-0.00879702530801296	0.000293855206109583	-0.00197886489331722	0.00354059832170606
1757	1.76168286800385	0.625972092151642	20.2535133361816	-0.00652430532500148	0.00191722682211548	-0.00814767740666866	-0.00132951640989631
1758	1.11233425140381	0.95064640045166	19.9937744140625	0.000943203864153475	-0.000680167751852423	0.000943203864153475	-0.00295288790948689
1759	1.76168286800385	0.95064640045166	19.7989692687988	-0.00327756232582033	0.00841071270406246	-0.00912170019000769	-0.00652430532500148
1760	2.41103148460388	0.95064640045166	19.8639049530029	0.0123068047687411	0.0022419011220336	-0.00749832857400179	0.00354059832170606
1761	0.462985575199127	1.5999950170517	19.9288387298584	-0.00490093370899558	0.00776136433705688	-0.00522560812532902	-0.00132951640989631
1762	0.462985575199127	1.5999950170517	20.1236438751221	0.0191249661147594	0.00191722682211548	-0.00555028254166245	-0.00457625929266214
1763	-0.186363056302071	1.5999950170517	20.1236438751221	0.0136055024340749	0.00646266713738441	-0.00392691092565656	-0.00132951640989631
1764	1.11233425140381	0.95064640045166	20.2535133361816	-0.00327756232582033	0.0022419011220336	0.00159255252219737	0.00386527273803949
1765	-0.186363056302071	2.24934363365173	19.9937744140625	0.00321592413820326	0.00548864435404539	-0.00132951640989631	-0.00392691092565656
1766	-0.186363056302071	0.95064640045166	19.9288387298584	0.00873538758605719	0.00289124972186983	-0.00490093370899558	-0.00360223650932312
1767	-0.186363056302071	1.5999950170517	20.058708190918	0.00418994715437293	0.00516396993771195	-0.00782300252467394	0.00126787810586393
1768	1.11233425140381	-0.0233765505254269	20.3184490203857	0.0175015944987535	0.00646266713738441	-3.08191010844894e-05	0.00548864435404539
1769	0.462985575199127	1.27532064914703	20.058708190918	-0.00912170019000769	0.00711201597005129	0.00191722682211548	0.00159255252219737
1770	-0.835711658000946	0.95064640045166	20.2535133361816	-0.0126931173726916	0.000618529506027699	-0.00684897974133492	-0.00327756232582033
1771	-2.13440895080566	0.625972092151642	20.5132522583008	0.00516396993771195	0.00808603875339031	-0.00684897974133492	-0.00327756232582033
1772	-0.835711658000946	-0.348050862550735	20.2535133361816	-0.00782300252467394	-0.00100484199356288	-3.08191010844894e-05	0.00483929552137852
1773	-2.13440895080566	0.625972092151642	20.1885776519775	0.0103587592020631	0.00678734155371785	-0.00295288790948689	-0.000680167751852423
1774	-1.48506033420563	0.625972092151642	20.1885776519775	-0.0143164889886975	-0.000355493422830477	0.00191722682211548	0.00678734155371785
1775	-2.13440895080566	1.27532064914703	19.9937744140625	-0.00814767740666866	-0.00327756232582033	-0.00295288790948689	0.00321592413820326
1776	-0.186363056302071	-0.0233765505254269	20.1236438751221	-0.00230353930965066	-0.0026282137259841	0.00354059832170606	-0.00100484199356288
1777	-0.186363056302071	0.625972092151642	20.3184490203857	0.012956153601408	0.00808603875339031	-0.00360223650932312	-0.00295288790948689
1778	-1.48506033420563	0.95064640045166	20.058708190918	0.0798390582203865	0.00418994715437293	-0.00684897974133492	0.00418994715437293
1779	-1.48506033420563	0.301297754049301	19.8639049530029	-0.0260047651827335	0.00483929552137852	0.00516396993771195	0.000618529506027699
1780	0.462985575199127	0.625972092151642	19.6041641235352	0.0142548503354192	-0.00230353930965066	-0.00197886489331722	0.00191722682211548
1781	-2.13440895080566	1.27532064914703	19.7340335845947	-0.00327756232582033	-0.00457625929266214	-0.00295288790948689	-0.00327756232582033
1782	-0.186363056302071	0.625972092151642	19.9288387298584	-0.00879702530801296	0.00126787810586393	-0.00100484199356288	-0.00100484199356288
1783	-0.186363056302071	1.5999950170517	20.1236438751221	-0.0156151866540313	0.00451462110504508	-0.00197886489331722	0.00159255252219737
1784	-0.186363056302071	0.95064640045166	19.8639049530029	0.00386527273803949	0.00159255252219737	-0.00684897974133492	-0.00360223650932312
1785	-0.186363056302071	1.5999950170517	19.9937744140625	0.0171769186854362	0.00354059832170606	0.00678734155371785	-0.00100484199356288
1786	0.462985575199127	0.95064640045166	19.9937744140625	0.0123068047687411	0.00191722682211548	-0.0123684434220195	-0.00749832857400179
1787	-0.186363056302071	1.5999950170517	19.7989692687988	0.00970941036939621	-0.00197886489331722	-0.0130177913233638	0.00126787810586393
1788	1.76168286800385	-0.0233765505254269	20.1885776519775	-0.00295288790948689	0.00256657530553639	-0.00749832857400179	-0.00132951640989631
1789	-0.186363056302071	0.625972092151642	20.058708190918	0.00483929552137852	0.00191722682211548	0.00321592413820326	0.00191722682211548
1790	1.11233425140381	0.95064640045166	20.1236438751221	-0.0152905117720366	-0.00132951640989631	0.000293855206109583	0.000943203864153475
1791	-0.186363056302071	0.625972092151642	19.9937744140625	0.0022419011220336	-0.0026282137259841	-0.0026282137259841	0.000618529506027699
1792	2.41103148460388	-0.672725200653076	19.8639049530029	-0.00717365415766835	0.00321592413820326	-0.00425158534198999	0.00711201597005129
1793	1.11233425140381	-0.0233765505254269	20.1885776519775	0.0158782228827477	0.00289124972186983	-0.00100484199356288	-0.000355493422830477
1794	1.11233425140381	0.625972092151642	20.3184490203857	-0.000355493422830477	0.00646266713738441	-0.00295288790948689	0.00256657530553639
1795	-0.835711658000946	0.95064640045166	20.058708190918	0.00938473641872406	-0.00652430532500148	0.00841071270406246	-0.00295288790948689
1796	2.41103148460388	-0.672725200653076	20.3184490203857	-0.00392691092565656	-0.0104203969240189	-0.00360223650932312	-0.00392691092565656
1797	1.11233425140381	-0.672725200653076	19.9288387298584	-0.00327756232582033	0.00321592413820326	-0.00522560812532902	-0.00457625929266214
1798	0.462985575199127	0.301297754049301	19.6690998077393	0.00873538758605719	-0.0126931173726916	0.0022419011220336	-0.00100484199356288
1799	1.11233425140381	-1.32207381725311	20.058708190918	0.00451462110504508	-0.00230353930965066	0.00646266713738441	-3.08191010844894e-05
1800	0.462985575199127	-0.348050862550735	20.1236438751221	-0.000680167751852423	-0.00782300252467394	0.000618529506027699	-0.00100484199356288
1801	-0.186363056302071	0.301297754049301	20.1236438751221	0.00516396993771195	-0.00652430532500148	0.000293855206109583	0.00418994715437293
1802	0.462985575199127	-0.672725200653076	20.5132522583008	0.00678734155371785	-0.00132951640989631	-0.00392691092565656	-3.08191010844894e-05
1803	-0.186363056302071	-0.0233765505254269	20.1885776519775	-0.00197886489331722	-0.00652430532500148	-0.00490093370899558	0.00938473641872406
1804	1.76168286800385	-0.672725200653076	19.9288387298584	0.0022419011220336	-0.00392691092565656	0.00159255252219737	0.00613799272105098
1805	0.462985575199127	-0.348050862550735	20.1236438751221	0.00581331877037883	-0.00587495695799589	0.00386527273803949	0.00548864435404539
1806	0.462985575199127	-0.0233765505254269	20.1885776519775	0.00548864435404539	-0.0100957229733467	0.000618529506027699	-0.00165419070981443
1807	-0.186363056302071	0.301297754049301	20.1885776519775	0.00938473641872406	-0.00392691092565656	-0.00197886489331722	-0.000355493422830477
1808	2.41103148460388	-0.672725200653076	20.5132522583008	0.00970941036939621	-0.000355493422830477	-0.00619963090866804	-0.00197886489331722
1809	-0.186363056302071	0.625972092151642	19.7989692687988	0.00418994715437293	-0.00295288790948689	0.00159255252219737	0.00321592413820326
1810	1.11233425140381	0.95064640045166	20.1236438751221	0.00159255252219737	0.00289124972186983	0.00191722682211548	-0.00165419070981443
1811	1.76168286800385	-0.348050862550735	20.1885776519775	0.00678734155371785	-0.00360223650932312	0.00581331877037883	-0.0026282137259841
1812	1.76168286800385	-0.348050862550735	20.3184490203857	0.012956153601408	-0.00100484199356288	-0.0172385573387146	-0.00392691092565656
1813	1.11233425140381	-0.0233765505254269	20.4483184814453	0.00906006153672934	0.00613799272105098	-0.00327756232582033	0.00418994715437293
1814	1.76168286800385	-0.0233765505254269	20.3184490203857	0.0142548503354192	-0.000355493422830477	-0.00425158534198999	0.00386527273803949
1815	-0.186363056302071	0.95064640045166	19.9288387298584	-0.0133424662053585	0.00159255252219737	-0.00100484199356288	0.00354059832170606
1816	2.41103148460388	0.625972092151642	19.6041641235352	0.0136055024340749	0.00289124972186983	0.00289124972186983	0.00386527273803949
1817	1.76168286800385	-0.0233765505254269	19.8639049530029	-0.00132951640989631	-0.00100484199356288	0.00159255252219737	0.000293855206109583
1818	1.11233425140381	0.95064640045166	20.1236438751221	-0.00197886489331722	0.00548864435404539	-0.00230353930965066	-0.000355493422830477
1819	1.11233425140381	-0.0233765505254269	20.1885776519775	-0.00490093370899558	0.0022419011220336	-0.00132951640989631	0.00256657530553639
1820	-0.186363056302071	0.95064640045166	20.1236438751221	-0.0120437685400248	0.00126787810586393	0.00906006153672934	0.0022419011220336
1821	-1.48506033420563	1.27532064914703	20.1885776519775	-0.00100484199356288	0.00256657530553639	-0.00717365415766835	-0.00490093370899558
1822	0.462985575199127	-0.0233765505254269	19.9937744140625	0.00906006153672934	0.00451462110504508	-0.00490093370899558	0.000293855206109583
1823	0.462985575199127	-0.0233765505254269	20.1236438751221	-0.00100484199356288	0.00516396993771195	-0.000355493422830477	-0.00425158534198999
1824	0.462985575199127	1.27532064914703	19.9288387298584	-0.00392691092565656	0.00938473641872406	-0.00132951640989631	0.00808603875339031
1825	-0.186363056302071	0.95064640045166	19.5392303466797	0.0165275707840919	0.000943203864153475	-0.0026282137259841	-0.00360223650932312
1826	1.11233425140381	1.27532064914703	20.058708190918	0.00743668992072344	0.00906006153672934	-0.00684897974133492	-0.0026282137259841
1827	-0.186363056302071	0.95064640045166	20.1236438751221	0.000943203864153475	0.000618529506027699	0.000618529506027699	-0.00100484199356288
1828	2.41103148460388	-0.0233765505254269	20.058708190918	-0.0117190945893526	0.00516396993771195	-0.00587495695799589	0.00418994715437293
1829	-0.835711658000946	1.27532064914703	19.6690998077393	-0.00100484199356288	0.00289124972186983	-0.00100484199356288	-0.00230353930965066
1830	0.462985575199127	-0.0233765505254269	19.9288387298584	-0.0175632312893867	0.00711201597005129	-0.00457625929266214	0.00126787810586393
1831	1.11233425140381	-0.0233765505254269	20.058708190918	-0.0107450718060136	-0.00165419070981443	-0.00782300252467394	-0.00165419070981443
1832	3.06037998199463	-0.348050862550735	19.8639049530029	0.0113327819854021	0.000943203864153475	-0.0130177913233638	0.00191722682211548
1833	2.41103148460388	-0.0233765505254269	20.1885776519775	0.00256657530553639	0.00548864435404539	-0.00295288790948689	0.000618529506027699
1834	3.06037998199463	-0.0233765505254269	20.1236438751221	0.0116574559360743	0.00418994715437293	0.00451462110504508	0.00841071270406246
1835	0.462985575199127	0.625972092151642	19.7340335845947	-0.0146411629393697	0.00159255252219737	-0.0026282137259841	0.00191722682211548
1836	2.41103148460388	0.625972092151642	19.8639049530029	0.00808603875339031	-0.00619963090866804	-0.00490093370899558	-0.00360223650932312
1837	1.11233425140381	-0.348050862550735	20.2535133361816	0.00516396993771195	0.00386527273803949	-0.00132951640989631	0.00191722682211548
1838	0.462985575199127	0.95064640045166	20.1236438751221	-0.00717365415766835	-0.00392691092565656	-0.000355493422830477	0.00354059832170606
1839	1.11233425140381	0.301297754049301	20.3833827972412	0.00808603875339031	-0.00100484199356288	-0.00327756232582033	-0.00490093370899558
1840	1.11233425140381	1.27532064914703	20.2535133361816	-0.0126931173726916	0.00159255252219737	-0.000355493422830477	0.00451462110504508
1841	0.462985575199127	1.27532064914703	19.8639049530029	0.0142548503354192	0.00873538758605719	0.00191722682211548	0.00126787810586393
1842	0.462985575199127	0.625972092151642	20.1885776519775	0.0288651939481497	0.00483929552137852	-0.00555028254166245	0.00159255252219737
1843	-1.48506033420563	0.95064640045166	20.2535133361816	0.000943203864153475	0.00711201597005129	-0.00425158534198999	0.00678734155371785
1844	-0.835711658000946	0.625972092151642	20.1236438751221	0.00386527273803949	0.00126787810586393	-0.00457625929266214	0.00159255252219737
1845	-2.13440895080566	1.27532064914703	19.8639049530029	-0.0026282137259841	0.00841071270406246	0.00418994715437293	0.00256657530553639
1846	-1.48506033420563	0.625972092151642	20.2535133361816	-0.000680167751852423	0.00418994715437293	-0.00360223650932312	-0.00360223650932312
1847	-2.78375768661499	0.95064640045166	19.7989692687988	-0.00360223650932312	-0.000355493422830477	-0.00912170019000769	-0.00295288790948689
1848	-0.186363056302071	-0.348050862550735	19.9937744140625	-0.00132951640989631	0.00386527273803949	0.000618529506027699	0.00548864435404539
1849	-2.13440895080566	0.625972092151642	19.7989692687988	-0.00522560812532902	0.000943203864153475	-0.00717365415766835	0.00548864435404539
1850	-0.835711658000946	-0.0233765505254269	20.058708190918	0.00418994715437293	0.00548864435404539	0.00354059832170606	-0.00230353930965066
1851	-1.48506033420563	0.301297754049301	20.3184490203857	-0.0191866029053926	-0.00295288790948689	0.00159255252219737	-0.00132951640989631
1852	-0.186363056302071	-0.348050862550735	20.5781879425049	0.00743668992072344	-0.0026282137259841	-0.0100957229733467	-0.0100957229733467
1853	0.462985575199127	-0.0233765505254269	20.1885776519775	0.00256657530553639	0.00483929552137852	0.00256657530553639	0.00451462110504508
1854	-0.186363056302071	-0.0233765505254269	20.1236438751221	0.0103587592020631	0.000618529506027699	-3.08191010844894e-05	0.00386527273803949
1855	-0.186363056302071	0.625972092151642	20.3184490203857	-0.00425158534198999	0.00256657530553639	0.000293855206109583	0.00386527273803949
1856	0.462985575199127	1.27532064914703	19.9937744140625	-0.0107450718060136	0.000618529506027699	0.00256657530553639	-0.00295288790948689
1857	0.462985575199127	-0.0233765505254269	20.3184490203857	0.0155535480007529	0.000293855206109583	-0.00490093370899558	-0.00230353930965066
1858	0.462985575199127	0.95064640045166	20.058708190918	-0.00912170019000769	0.00841071270406246	-0.00847235135734081	0.00451462110504508
1859	1.11233425140381	0.625972092151642	19.9937744140625	0.00613799272105098	0.00256657530553639	-0.00230353930965066	0.00321592413820326
1860	1.11233425140381	0.625972092151642	19.9288387298584	0.00126787810586393	-3.08191010844894e-05	-0.00230353930965066	-0.00587495695799589
1861	-0.186363056302071	0.95064640045166	20.058708190918	0.00451462110504508	0.00126787810586393	-0.00457625929266214	-0.00197886489331722
1862	0.462985575199127	0.301297754049301	20.3184490203857	0.00386527273803949	0.00159255252219737	-0.0026282137259841	0.00256657530553639
1863	0.462985575199127	0.95064640045166	20.058708190918	-3.08191010844894e-05	0.0103587592020631	-0.00425158534198999	-0.00230353930965066
1864	0.462985575199127	0.625972092151642	20.058708190918	-0.0182125810533762	0.00646266713738441	-0.00100484199356288	0.00126787810586393
1865	-0.835711658000946	0.95064640045166	19.9937744140625	-0.00782300252467394	0.0022419011220336	0.000618529506027699	-0.00230353930965066
1866	1.76168286800385	-0.348050862550735	20.058708190918	-0.00100484199356288	-0.00522560812532902	-3.08191010844894e-05	-0.00522560812532902
1867	-0.835711658000946	0.625972092151642	19.7340335845947	-0.000355493422830477	-0.00555028254166245	-0.00912170019000769	0.00289124972186983
1868	2.41103148460388	-0.348050862550735	20.3184490203857	0.00451462110504508	0.00711201597005129	-0.00132951640989631	-0.00295288790948689
1869	-0.835711658000946	0.95064640045166	19.8639049530029	-0.00717365415766835	0.0022419011220336	0.00321592413820326	0.00451462110504508
1870	1.11233425140381	-1.32207381725311	20.1236438751221	-0.00555028254166245	-0.00522560812532902	0.000943203864153475	0.00581331877037883
1871	1.11233425140381	-0.672725200653076	20.6431217193604	0.0200989879667759	-0.00165419070981443	0.00289124972186983	-0.00717365415766835
1872	1.11233425140381	-0.997399508953094	20.1236438751221	0.0168522447347641	-0.00295288790948689	0.000618529506027699	0.00483929552137852
1873	1.76168286800385	-0.997399508953094	20.2535133361816	-0.0152905117720366	-0.00684897974133492	-0.0026282137259841	-0.00132951640989631
1874	3.06037998199463	-1.32207381725311	20.1236438751221	-0.0100957229733467	0.000943203864153475	0.00386527273803949	0.00354059832170606
1875	1.76168286800385	-1.32207381725311	20.3833827972412	0.0142548503354192	0.00289124972186983	-0.00392691092565656	-0.00490093370899558
1876	1.76168286800385	-0.672725200653076	20.3184490203857	0.0022419011220336	-0.00425158534198999	-0.00392691092565656	-0.00522560812532902
1877	1.11233425140381	-1.32207381725311	20.5132522583008	0.0220470335334539	-0.00944637414067984	-0.0146411629393697	0.000618529506027699
1878	1.76168286800385	-0.348050862550735	20.1236438751221	0.00126787810586393	0.000618529506027699	-0.00360223650932312	0.00418994715437293
1879	1.11233425140381	-0.672725200653076	20.058708190918	0.020423661917448	-3.08191010844894e-05	0.00321592413820326	0.00159255252219737
1880	-0.186363056302071	0.301297754049301	20.1236438751221	-0.00522560812532902	-0.00555028254166245	0.00354059832170606	-3.08191010844894e-05
1881	-0.835711658000946	-0.0233765505254269	20.1236438751221	0.0100340843200684	-0.00977104809135199	0.00483929552137852	-0.00230353930965066
1882	-0.186363056302071	-0.348050862550735	20.5132522583008	0.0136055024340749	-0.00717365415766835	-0.00327756232582033	0.000293855206109583
1883	-0.835711658000946	0.95064640045166	20.5781879425049	0.0175015944987535	-0.000355493422830477	-0.000680167751852423	0.00548864435404539
1884	1.11233425140381	0.301297754049301	20.058708190918	0.00159255252219737	0.00581331877037883	0.0022419011220336	0.00354059832170606
1885	0.462985575199127	1.27532064914703	19.7340335845947	0.00711201597005129	0.00483929552137852	0.00483929552137852	0.00516396993771195
1886	1.11233425140381	-0.672725200653076	19.9937744140625	0.0022419011220336	0.000293855206109583	-0.00100484199356288	-0.00555028254166245
1887	-0.835711658000946	0.625972092151642	19.7989692687988	0.00711201597005129	-0.000355493422830477	-0.00912170019000769	0.000618529506027699
1888	1.76168286800385	0.301297754049301	19.8639049530029	0.0100340843200684	0.0022419011220336	-0.00684897974133492	0.000618529506027699
1889	-0.835711658000946	0.625972092151642	20.3184490203857	0.0142548503354192	0.00483929552137852	0.00256657530553639	0.00126787810586393
1890	1.76168286800385	-0.0233765505254269	20.1885776519775	-0.00555028254166245	0.0106834331527352	-0.00295288790948689	0.00451462110504508
1891	1.11233425140381	-0.0233765505254269	19.9937744140625	-0.00912170019000769	-0.00230353930965066	0.00159255252219737	-0.000680167751852423
1892	2.41103148460388	-0.348050862550735	19.6690998077393	0.00289124972186983	-0.00814767740666866	0.00126787810586393	0.00321592413820326
1893	1.11233425140381	-0.672725200653076	19.7989692687988	0.00711201597005129	0.00711201597005129	-0.00717365415766835	0.00646266713738441
1894	2.41103148460388	0.301297754049301	19.8639049530029	0.0132808275520802	0.00418994715437293	0.00126787810586393	0.00289124972186983
1895	0.462985575199127	-0.0233765505254269	20.2535133361816	-0.00717365415766835	0.00548864435404539	0.00159255252219737	0.00256657530553639
1896	0.462985575199127	0.625972092151642	20.1885776519775	-0.00879702530801296	0.00418994715437293	-0.00555028254166245	-0.00165419070981443
1897	0.462985575199127	-0.348050862550735	19.7340335845947	-0.00555028254166245	-3.08191010844894e-05	-0.00100484199356288	0.00256657530553639
1898	1.11233425140381	0.95064640045166	19.9288387298584	-0.00132951640989631	0.00191722682211548	-0.00555028254166245	0.00256657530553639
1899	1.11233425140381	-0.0233765505254269	19.8639049530029	0.0142548503354192	0.00711201597005129	0.00451462110504508	0.00873538758605719
1900	-0.186363056302071	0.625972092151642	19.7340335845947	-0.00717365415766835	0.00613799272105098	-3.08191010844894e-05	0.00321592413820326
1901	-0.835711658000946	0.625972092151642	20.058708190918	-0.0211346503347158	-0.00230353930965066	-0.00814767740666866	-0.00295288790948689
1902	0.462985575199127	-0.0233765505254269	20.058708190918	0.00646266713738441	0.000293855206109583	-0.00392691092565656	0.000618529506027699
1903	0.462985575199127	-0.0233765505254269	19.7989692687988	-0.00490093370899558	0.00451462110504508	-0.00522560812532902	-0.00490093370899558
1904	0.462985575199127	0.625972092151642	19.4742946624756	-0.0113944197073579	0.00548864435404539	0.00191722682211548	-0.0026282137259841
1905	-0.186363056302071	0.95064640045166	19.6690998077393	0.00386527273803949	0.00581331877037883	-0.00230353930965066	0.00289124972186983
1906	0.462985575199127	-0.348050862550735	20.2535133361816	0.00289124972186983	0.00646266713738441	0.000293855206109583	0.00256657530553639
1907	-0.186363056302071	0.95064640045166	20.1885776519775	-3.08191010844894e-05	0.00451462110504508	-0.00490093370899558	0.00191722682211548
1908	1.76168286800385	-0.348050862550735	20.4483184814453	-0.00165419070981443	0.00646266713738441	-0.00132951640989631	0.00613799272105098
1909	-0.186363056302071	0.95064640045166	19.9288387298584	0.00386527273803949	-0.00230353930965066	-0.00132951640989631	-0.00197886489331722
1910	1.76168286800385	-0.0233765505254269	20.1885776519775	-0.00490093370899558	0.00159255252219737	-0.00392691092565656	0.00159255252219737
1911	1.11233425140381	-0.348050862550735	20.2535133361816	0.00289124972186983	0.000293855206109583	-0.00522560812532902	-0.0107450718060136
1912	1.11233425140381	-0.348050862550735	20.2535133361816	-0.00457625929266214	0.000618529506027699	-0.00327756232582033	0.00581331877037883
1913	1.11233425140381	-0.672725200653076	19.9937744140625	0.0123068047687411	0.00386527273803949	-0.0026282137259841	-0.000355493422830477
1914	1.76168286800385	-0.348050862550735	20.4483184814453	-0.00327756232582033	-0.00230353930965066	0.000943203864153475	-0.00555028254166245
1915	-0.186363056302071	-0.0233765505254269	20.4483184814453	0.0116574559360743	0.00548864435404539	-0.00490093370899558	-0.00100484199356288
1916	-0.186363056302071	1.27532064914703	19.6690998077393	0.00516396993771195	-0.00327756232582033	-0.00295288790948689	0.00159255252219737
1917	-0.186363056302071	0.301297754049301	19.6690998077393	0.0191249661147594	-0.000355493422830477	0.000618529506027699	0.00418994715437293
1918	-1.48506033420563	0.625972092151642	19.9288387298584	-0.0208099745213985	0.00321592413820326	-0.00619963090866804	0.0116574559360743
1919	-0.835711658000946	-0.348050862550735	19.9288387298584	0.0126314787194133	0.00743668992072344	0.00256657530553639	0.00159255252219737
1920	-1.48506033420563	0.95064640045166	19.8639049530029	-0.00652430532500148	0.00354059832170606	0.00289124972186983	-0.000355493422830477
1921	-2.13440895080566	0.301297754049301	20.3833827972412	-0.0123684434220195	-0.000680167751852423	-0.00100484199356288	-0.00555028254166245
1922	-0.186363056302071	-0.348050862550735	19.9288387298584	-0.00295288790948689	0.00808603875339031	-0.00230353930965066	0.00516396993771195
1923	-1.48506033420563	-0.0233765505254269	19.9937744140625	0.000293855206109583	0.00646266713738441	-0.00522560812532902	0.0022419011220336
1924	-2.78375768661499	0.301297754049301	20.1885776519775	-0.00327756232582033	0.000943203864153475	-0.000355493422830477	0.00256657530553639
1925	-2.13440895080566	0.95064640045166	20.058708190918	-0.00425158534198999	0.00743668992072344	0.00418994715437293	0.000618529506027699
1926	-0.835711658000946	-0.348050862550735	20.4483184814453	0.013930176384747	0.000618529506027699	0.00321592413820326	-0.000680167751852423
1927	-2.78375768661499	0.95064640045166	20.1885776519775	0.00516396993771195	0.00451462110504508	-0.00392691092565656	0.00354059832170606
1928	-0.186363056302071	-0.0233765505254269	20.1236438751221	-0.0221086721867323	0.00516396993771195	-0.000680167751852423	0.00418994715437293
1929	-2.13440895080566	0.95064640045166	19.7989692687988	-0.0110697457566857	0.00386527273803949	0.00289124972186983	0.00483929552137852
1930	-0.186363056302071	-0.0233765505254269	20.2535133361816	-0.00847235135734081	0.00191722682211548	-0.00360223650932312	0.00159255252219737
1931	0.462985575199127	-0.0233765505254269	20.3184490203857	-0.00295288790948689	0.000943203864153475	-3.08191010844894e-05	-0.000355493422830477
1932	0.462985575199127	-0.0233765505254269	20.3833827972412	-0.00165419070981443	0.00256657530553639	-0.00652430532500148	-3.08191010844894e-05
1933	1.76168286800385	-0.0233765505254269	20.5781879425049	0.00938473641872406	0.00354059832170606	-0.0126931173726916	0.00548864435404539
1934	1.11233425140381	-0.348050862550735	20.2535133361816	-0.0149658378213644	0.00613799272105098	0.00581331877037883	0.000618529506027699
1935	-0.835711658000946	-0.0233765505254269	19.9288387298584	0.00970941036939621	0.00418994715437293	-0.00652430532500148	0.000943203864153475
1936	0.462985575199127	0.95064640045166	19.7340335845947	-0.00977104809135199	-0.00425158534198999	0.0022419011220336	0.0022419011220336
1937	1.11233425140381	0.625972092151642	19.7989692687988	0.00776136433705688	0.00841071270406246	-0.00197886489331722	0.00776136433705688
1938	0.462985575199127	-0.0233765505254269	20.1885776519775	0.00386527273803949	0.00646266713738441	0.00256657530553639	0.00581331877037883
1939	0.462985575199127	-0.348050862550735	20.3184490203857	-0.00652430532500148	0.000943203864153475	-0.00652430532500148	-0.000355493422830477
1940	-0.835711658000946	0.625972092151642	19.8639049530029	0.0149041991680861	-0.00100484199356288	-0.00392691092565656	-0.00522560812532902
1941	-0.835711658000946	-0.0233765505254269	19.7989692687988	-0.00619963090866804	-0.00295288790948689	0.0022419011220336	-0.000680167751852423
1942	1.76168286800385	-0.348050862550735	19.9288387298584	0.0152288740500808	-0.00165419070981443	-0.00360223650932312	0.00581331877037883
1943	1.76168286800385	-0.672725200653076	20.058708190918	0.00678734155371785	0.000618529506027699	-0.00165419070981443	0.00808603875339031
1944	-0.186363056302071	-0.672725200653076	21.0976657867432	-0.0175632312893867	0.00483929552137852	0.000943203864153475	0.00418994715437293
1945	-1.48506033420563	-0.348050862550735	21.0976657867432	0.000618529506027699	-0.00100484199356288	0.0022419011220336	-0.00360223650932312
1946	0.462985575199127	-1.32207381725311	20.3833827972412	-0.0126931173726916	-0.00587495695799589	0.00418994715437293	-0.00717365415766835
1947	-0.835711658000946	-0.348050862550735	20.058708190918	0.00483929552137852	-0.0169138833880424	-0.00522560812532902	0.00159255252219737
1948	1.11233425140381	-1.32207381725311	19.9288387298584	0.0106834331527352	-0.00100484199356288	-0.00100484199356288	-0.00230353930965066
1949	-0.835711658000946	-0.0233765505254269	19.9288387298584	0.00126787810586393	-0.00327756232582033	0.0022419011220336	-0.000355493422830477
1950	1.11233425140381	-1.32207381725311	20.058708190918	0.00873538758605719	-0.00977104809135199	-0.00490093370899558	0.00321592413820326
1951	1.11233425140381	-1.32207381725311	20.4483184814453	-0.00457625929266214	-0.00165419070981443	-0.00392691092565656	-0.00555028254166245
1952	1.76168286800385	-1.32207381725311	20.3833827972412	0.0022419011220336	-0.0123684434220195	-0.00587495695799589	-3.08191010844894e-05
1953	2.41103148460388	-0.997399508953094	20.2535133361816	0.00841071270406246	0.000618529506027699	0.00581331877037883	0.00159255252219737
1954	1.76168286800385	-0.997399508953094	20.1885776519775	0.00938473641872406	-0.00619963090866804	-0.00230353930965066	-0.000680167751852423
1955	-0.186363056302071	-0.348050862550735	20.2535133361816	-0.000680167751852423	-0.00619963090866804	-0.00132951640989631	-3.08191010844894e-05
1956	-0.186363056302071	-0.0233765505254269	19.7340335845947	0.0226963832974434	0.000618529506027699	-0.000680167751852423	-0.00587495695799589
1957	1.11233425140381	-0.348050862550735	20.2535133361816	0.000943203864153475	-0.0026282137259841	-0.00619963090866804	-0.00652430532500148
1958	0.462985575199127	0.301297754049301	20.6431217193604	-0.0130177913233638	-3.08191010844894e-05	-0.00132951640989631	0.00256657530553639
1959	1.11233425140381	-0.0233765505254269	20.3833827972412	-0.0117190945893526	0.00191722682211548	-0.00425158534198999	-0.00132951640989631
1960	-0.186363056302071	0.95064640045166	19.6690998077393	0.00418994715437293	-0.00717365415766835	-0.00230353930965066	-0.00327756232582033
1961	-0.186363056302071	-0.348050862550735	20.1236438751221	-0.0026282137259841	0.00256657530553639	0.0022419011220336	-0.00490093370899558
1962	0.462985575199127	-0.672725200653076	20.3184490203857	0.0132808275520802	-0.000355493422830477	0.00159255252219737	0.0022419011220336
1963	1.11233425140381	-0.672725200653076	20.4483184814453	0.01100810803473	0.0103587592020631	-0.00197886489331722	-0.00392691092565656
1964	1.76168286800385	-0.348050862550735	20.3184490203857	-0.0243813935667276	0.000618529506027699	-0.00327756232582033	0.00256657530553639
1965	0.462985575199127	1.27532064914703	19.9288387298584	-0.00879702530801296	-0.00490093370899558	0.00613799272105098	-3.08191010844894e-05
1966	1.11233425140381	-0.348050862550735	19.6690998077393	0.00970941036939621	-0.00197886489331722	0.00126787810586393	-0.00165419070981443
1967	-0.186363056302071	0.625972092151642	19.7989692687988	0.011982130818069	-0.000355493422830477	0.00646266713738441	0.00159255252219737
1968	1.11233425140381	-0.348050862550735	20.1236438751221	0.0233457311987877	0.00678734155371785	-0.00197886489331722	0.000293855206109583
1969	-0.835711658000946	0.625972092151642	20.058708190918	-0.00977104809135199	0.00646266713738441	-0.00132951640989631	0.00159255252219737
1970	1.76168286800385	-0.0233765505254269	20.3184490203857	0.00159255252219737	0.00743668992072344	-0.000680167751852423	0.0022419011220336
1971	1.11233425140381	0.301297754049301	20.4483184814453	0.00613799272105098	0.00483929552137852	-0.00327756232582033	-0.00457625929266214
1972	1.76168286800385	-0.348050862550735	19.6690998077393	-0.00425158534198999	-0.00425158534198999	-0.00165419070981443	-0.00457625929266214
1973	1.11233425140381	0.301297754049301	20.058708190918	-0.00165419070981443	0.00516396993771195	-0.00619963090866804	-0.000355493422830477
1974	1.11233425140381	0.301297754049301	19.9288387298584	0.000618529506027699	0.00906006153672934	-0.00522560812532902	-0.00295288790948689
1975	-0.186363056302071	-0.0233765505254269	20.1236438751221	0.00159255252219737	-0.00327756232582033	0.0022419011220336	0.00613799272105098
1976	-0.186363056302071	0.95064640045166	19.8639049530029	-0.00457625929266214	-0.000680167751852423	-0.00100484199356288	-0.00392691092565656
1977	0.462985575199127	-0.348050862550735	19.9288387298584	-0.00132951640989631	0.000618529506027699	-0.0107450718060136	-0.00749832857400179
1978	0.462985575199127	0.625972092151642	20.058708190918	0.00354059832170606	0.0100340843200684	-0.00165419070981443	-0.000680167751852423
1979	1.11233425140381	-0.0233765505254269	20.058708190918	0.00418994715437293	0.00418994715437293	0.00126787810586393	0.000618529506027699
1980	-0.186363056302071	0.95064640045166	19.9288387298584	0.0123068047687411	0.00776136433705688	0.00841071270406246	-0.000680167751852423
1981	-0.186363056302071	0.301297754049301	20.2535133361816	-0.00327756232582033	-0.00100484199356288	0.000618529506027699	-0.000355493422830477
1982	1.76168286800385	-0.348050862550735	20.058708190918	-0.0026282137259841	-0.00587495695799589	-0.00912170019000769	-0.00327756232582033
1983	1.11233425140381	-0.0233765505254269	20.4483184814453	0.00516396993771195	0.00386527273803949	0.00483929552137852	0.00516396993771195
1984	-0.186363056302071	0.301297754049301	20.3184490203857	-0.0123684434220195	0.00711201597005129	0.00321592413820326	0.00126787810586393
1985	0.462985575199127	0.625972092151642	19.9288387298584	-0.00490093370899558	0.00289124972186983	-0.00327756232582033	-0.00197886489331722
1986	1.76168286800385	-0.0233765505254269	20.1236438751221	0.000943203864153475	0.00581331877037883	-0.00360223650932312	-0.00749832857400179
1987	-0.186363056302071	0.95064640045166	19.9288387298584	0.00321592413820326	0.00191722682211548	-0.00132951640989631	-0.00100484199356288
1988	1.11233425140381	-0.0233765505254269	20.2535133361816	0.0155535480007529	0.00256657530553639	-0.00230353930965066	0.00126787810586393
1989	-0.186363056302071	1.27532064914703	20.3833827972412	0.00970941036939621	0.000943203864153475	0.00159255252219737	0.00354059832170606
1990	0.462985575199127	-0.0233765505254269	20.1885776519775	-0.00165419070981443	0.00126787810586393	-3.08191010844894e-05	-3.08191010844894e-05
1991	0.462985575199127	-0.0233765505254269	20.1236438751221	0.00711201597005129	0.00256657530553639	-0.00749832857400179	-0.00684897974133492
1992	0.462985575199127	-0.348050862550735	20.1885776519775	-0.0198359526693821	-0.00295288790948689	-0.00165419070981443	0.000943203864153475
1993	-0.186363056302071	-0.348050862550735	20.2535133361816	0.00191722682211548	0.00516396993771195	-0.00749832857400179	0.00191722682211548
1994	-0.835711658000946	-0.348050862550735	20.3184490203857	-0.00457625929266214	-0.00230353930965066	-0.00490093370899558	-0.00327756232582033
1995	-2.13440895080566	-0.348050862550735	20.5781879425049	0.000293855206109583	0.00451462110504508	-0.000680167751852423	0.00613799272105098
1996	-3.43310618400574	0.95064640045166	20.2535133361816	-0.00749832857400179	0.00256657530553639	-0.00327756232582033	0.00548864435404539
1997	-0.835711658000946	0.95064640045166	19.9937744140625	0.00256657530553639	-0.00360223650932312	-0.00165419070981443	-0.000680167751852423
1998	-2.78375768661499	-0.0233765505254269	19.9937744140625	0.000293855206109583	-0.00132951640989631	-0.00587495695799589	-0.00360223650932312
1999	-1.48506033420563	-0.0233765505254269	20.1236438751221	-0.0311995539814234	0.00483929552137852	0.00354059832170606	0.00743668992072344
2000	-3.43310618400574	0.625972092151642	20.058708190918	-0.00327756232582033	0.000293855206109583	-0.00392691092565656	-0.00327756232582033
[truncated: 7,000 more rows]
