# Supplementary material for: Precise instruction and consideration of the vertical and horizontal force component increases validity and reliability of the 90:20 Isometric Posterior Chain Test
Source: PLoS One. 2024 Oct 28;19(10):e0312843. doi: 10.1371/journal.pone.0312843 (PMC11515970; doi:10.1371/journal.pone.0312843)
Supplement: S1 File — (ZIP) [file pone.0312843.s001.zip › S1_Raw_Data/M1_P08_iso_2.csv]

1	-0.835711658000946	0.95064640045166	19.344425201416	-0.00392691092565656	0.00159255252219737	-0.00165419070981443	-0.00392691092565656
2	-0.835711658000946	0.625972092151642	19.6041641235352	-0.00327756232582033	-0.00425158534198999	-0.00944637414067984	-0.00490093370899558
3	-0.835711658000946	0.625972092151642	19.7989692687988	-0.0110697457566857	0.00418994715437293	0.00126787810586393	0.00354059832170606
4	0.462985575199127	-0.0233765505254269	20.1236438751221	0.00418994715437293	-0.00197886489331722	-0.00230353930965066	0.00191722682211548
5	-0.835711658000946	0.301297754049301	19.4093608856201	0.0152288740500808	0.00159255252219737	0.00483929552137852	-0.00555028254166245
6	0.462985575199127	0.301297754049301	19.4742946624756	-0.0120437685400248	0.00191722682211548	-0.00425158534198999	-0.00100484199356288
7	-0.835711658000946	-0.672725200653076	19.9288387298584	0.0123068047687411	-0.00457625929266214	0.000943203864153475	-0.00295288790948689
8	1.11233425140381	-0.348050862550735	19.6690998077393	0.00841071270406246	0.00613799272105098	0.000618529506027699	0.00126787810586393
9	-0.835711658000946	0.625972092151642	19.7340335845947	0.00873538758605719	-0.00619963090866804	-0.00327756232582033	0.00548864435404539
10	-1.48506033420563	0.301297754049301	20.1236438751221	0.013930176384747	-0.00619963090866804	0.00191722682211548	-0.000355493422830477
11	-0.186363056302071	-0.997399508953094	19.9288387298584	-0.0152905117720366	0.00613799272105098	-0.00230353930965066	0.000943203864153475
12	-0.186363056302071	-1.32207381725311	19.7340335845947	-3.08191010844894e-05	-0.00555028254166245	-0.00230353930965066	-0.00814767740666866
13	-0.186363056302071	-0.0233765505254269	19.5392303466797	-0.00132951640989631	-0.00457625929266214	-0.00132951640989631	-0.00165419070981443
14	-0.835711658000946	-0.348050862550735	19.4742946624756	-0.0107450718060136	-0.000355493422830477	-0.00197886489331722	-0.00360223650932312
15	0.462985575199127	-0.997399508953094	19.9288387298584	0.0106834331527352	0.0126314787194133	-0.0026282137259841	0.000618529506027699
16	-0.835711658000946	-0.672725200653076	20.058708190918	-0.00944637414067984	-0.00782300252467394	-0.00100484199356288	-0.00100484199356288
17	1.76168286800385	-1.32207381725311	19.7340335845947	0.00126787810586393	-0.00944637414067984	-0.00295288790948689	-0.00879702530801296
18	0.462985575199127	-0.348050862550735	19.5392303466797	-0.0198359526693821	-0.0133424662053585	-0.00230353930965066	0.00386527273803949
19	2.41103148460388	-0.672725200653076	19.5392303466797	0.0207483377307653	-0.00327756232582033	0.000943203864153475	-0.00132951640989631
20	1.76168286800385	-1.32207381725311	19.7989692687988	-0.00132951640989631	-0.0117190945893526	-0.00619963090866804	0.00289124972186983
21	3.06037998199463	-0.348050862550735	19.8639049530029	0.00159255252219737	-0.00717365415766835	-0.000355493422830477	0.000943203864153475
22	1.11233425140381	-0.0233765505254269	19.7340335845947	0.00386527273803949	-0.00782300252467394	-0.00490093370899558	-0.00587495695799589
23	1.76168286800385	-1.64674806594849	20.1236438751221	-0.00847235135734081	-0.000680167751852423	-3.08191010844894e-05	-0.00295288790948689
24	2.41103148460388	-1.32207381725311	19.9288387298584	0.0155535480007529	0.000293855206109583	-0.0026282137259841	0.00418994715437293
25	2.41103148460388	-0.997399508953094	19.5392303466797	-0.00425158534198999	-0.00522560812532902	0.00516396993771195	0.000618529506027699
26	1.76168286800385	-1.32207381725311	19.7989692687988	-0.00457625929266214	0.000943203864153475	0.00256657530553639	0.00126787810586393
27	-1.48506033420563	-0.0233765505254269	19.9288387298584	0.00256657530553639	-0.0120437685400248	-0.00295288790948689	0.00126787810586393
28	0.462985575199127	-0.672725200653076	19.9288387298584	-0.0146411629393697	-0.00230353930965066	-3.08191010844894e-05	0.00354059832170606
29	-0.186363056302071	0.301297754049301	19.9937744140625	0.0262678004801273	0.00354059832170606	-0.00100484199356288	0.000293855206109583
30	-0.186363056302071	-0.0233765505254269	19.8639049530029	-0.00360223650932312	0.000943203864153475	0.0100340843200684	0.00451462110504508
31	2.41103148460388	-0.672725200653076	19.8639049530029	-0.0165892094373703	-0.0100957229733467	0.00354059832170606	-0.00197886489331722
32	2.41103148460388	-0.672725200653076	19.9937744140625	-0.00425158534198999	0.000618529506027699	-0.0026282137259841	-0.00100484199356288
33	1.76168286800385	-0.348050862550735	20.058708190918	-0.00230353930965066	0.000618529506027699	-0.00425158534198999	0.00159255252219737
34	-0.186363056302071	0.95064640045166	20.3184490203857	0.011982130818069	0.000943203864153475	-3.08191010844894e-05	0.000943203864153475
35	0.462985575199127	1.92466938495636	19.7340335845947	-0.00197886489331722	0.00711201597005129	-0.000680167751852423	-0.00425158534198999
36	2.41103148460388	0.301297754049301	19.9288387298584	0.0113327819854021	0.00289124972186983	-3.08191010844894e-05	-0.00392691092565656
37	2.41103148460388	0.95064640045166	19.8639049530029	-0.00684897974133492	-0.00392691092565656	-0.00295288790948689	-0.00295288790948689
38	2.41103148460388	-0.0233765505254269	19.8639049530029	-0.00197886489331722	0.00873538758605719	0.00159255252219737	-0.000355493422830477
39	0.462985575199127	1.27532064914703	19.8639049530029	0.0200989879667759	0.00386527273803949	0.00191722682211548	-3.08191010844894e-05
40	0.462985575199127	1.27532064914703	19.8639049530029	-0.00165419070981443	0.00711201597005129	-0.00360223650932312	-0.00522560812532902
41	-0.186363056302071	1.27532064914703	19.8639049530029	0.00354059832170606	0.0022419011220336	-0.00392691092565656	-0.00879702530801296
42	1.11233425140381	0.95064640045166	19.7989692687988	-3.08191010844894e-05	-0.00392691092565656	-0.0107450718060136	-0.00100484199356288
43	-0.186363056302071	1.27532064914703	19.4093608856201	-0.00392691092565656	0.00548864435404539	-0.00360223650932312	-0.000680167751852423
44	0.462985575199127	0.95064640045166	19.4093608856201	0.0194496400654316	0.00418994715437293	0.000293855206109583	-0.00230353930965066
45	1.11233425140381	0.301297754049301	19.344425201416	0.00678734155371785	0.00581331877037883	-0.00327756232582033	-3.08191010844894e-05
46	2.41103148460388	-0.0233765505254269	19.6041641235352	0.00386527273803949	0.00808603875339031	0.00289124972186983	-0.00197886489331722
47	0.462985575199127	1.5999950170517	19.4093608856201	0.0103587592020631	-0.00684897974133492	-0.0107450718060136	0.00126787810586393
48	3.06037998199463	-0.0233765505254269	19.8639049530029	0.00289124972186983	0.00191722682211548	-0.00360223650932312	-0.00749832857400179
49	1.11233425140381	1.27532064914703	19.2794895172119	0.0262678004801273	0.00321592413820326	-0.00100484199356288	-0.00197886489331722
50	0.462985575199127	0.625972092151642	19.4093608856201	-0.00100484199356288	0.000943203864153475	-0.00327756232582033	-0.000680167751852423
51	1.76168286800385	0.625972092151642	19.4742946624756	0.00906006153672934	0.00256657530553639	-0.00425158534198999	-0.00230353930965066
52	1.11233425140381	-0.0233765505254269	19.4742946624756	-3.08191010844894e-05	0.00354059832170606	-0.00944637414067984	0.00451462110504508
53	0.462985575199127	0.95064640045166	19.6041641235352	-0.00100484199356288	0.00191722682211548	-0.00782300252467394	-0.000680167751852423
54	0.462985575199127	0.625972092151642	19.6041641235352	-0.0117190945893526	-0.000680167751852423	-0.00782300252467394	0.00159255252219737
55	-0.186363056302071	1.5999950170517	19.2794895172119	0.0188002903014421	-0.00165419070981443	0.000943203864153475	-0.00132951640989631
56	0.462985575199127	1.27532064914703	19.1496200561523	-0.0182125810533762	0.00256657530553639	-0.00684897974133492	-0.00132951640989631
57	2.41103148460388	0.301297754049301	19.5392303466797	0.00321592413820326	-0.00230353930965066	-0.00652430532500148	0.00451462110504508
58	0.462985575199127	1.27532064914703	19.5392303466797	-0.00522560812532902	-0.000680167751852423	-0.00197886489331722	-0.00230353930965066
59	-0.835711658000946	1.27532064914703	19.6041641235352	0.00711201597005129	0.00711201597005129	-0.00197886489331722	0.00516396993771195
60	1.11233425140381	-0.0233765505254269	20.1236438751221	0.00418994715437293	0.00743668992072344	-0.00392691092565656	-0.00132951640989631
61	1.11233425140381	0.625972092151642	19.9937744140625	0.00256657530553639	0.00289124972186983	-0.0026282137259841	-0.00490093370899558
62	3.06037998199463	-0.348050862550735	19.7989692687988	-0.0130177913233638	0.00256657530553639	-0.00749832857400179	0.00354059832170606
63	0.462985575199127	0.625972092151642	19.5392303466797	-0.00100484199356288	0.00321592413820326	-0.000355493422830477	0.00256657530553639
64	1.11233425140381	0.95064640045166	19.6690998077393	-0.0130177913233638	0.01100810803473	-0.00295288790948689	0.00354059832170606
65	1.76168286800385	0.95064640045166	19.9288387298584	0.00906006153672934	-0.00197886489331722	0.00354059832170606	-0.00197886489331722
66	2.41103148460388	0.301297754049301	20.1885776519775	0.0136055024340749	-0.00295288790948689	-0.00197886489331722	0.000943203864153475
67	-0.186363056302071	0.95064640045166	19.6690998077393	-0.00879702530801296	0.00354059832170606	-0.00490093370899558	-0.00490093370899558
68	2.41103148460388	-0.348050862550735	19.6690998077393	-0.00132951640989631	0.00289124972186983	-0.00555028254166245	0.00191722682211548
69	-0.186363056302071	0.95064640045166	19.4093608856201	0.00483929552137852	0.00776136433705688	0.00159255252219737	0.00483929552137852
70	2.41103148460388	-0.348050862550735	19.6690998077393	0.0324366129934788	0.00321592413820326	-0.00132951640989631	-0.000680167751852423
71	1.76168286800385	0.625972092151642	19.8639049530029	-3.08191010844894e-05	0.00808603875339031	0.00256657530553639	-0.000680167751852423
72	2.41103148460388	-0.0233765505254269	19.7989692687988	-0.00425158534198999	0.000618529506027699	-0.0152905117720366	-0.00587495695799589
73	1.76168286800385	0.301297754049301	20.058708190918	-0.0185372550040483	0.0022419011220336	-0.00327756232582033	0.00873538758605719
74	2.41103148460388	-0.348050862550735	19.6690998077393	-0.00197886489331722	0.00581331877037883	-0.0110697457566857	0.00646266713738441
75	-1.48506033420563	1.5999950170517	19.5392303466797	-0.00360223650932312	0.00354059832170606	-0.00327756232582033	-0.00197886489331722
76	2.41103148460388	-0.0233765505254269	19.7340335845947	0.00743668992072344	0.00418994715437293	-0.00165419070981443	-0.0026282137259841
77	0.462985575199127	0.95064640045166	19.5392303466797	0.00938473641872406	0.00354059832170606	-0.00912170019000769	-0.00652430532500148
78	1.76168286800385	-0.0233765505254269	19.8639049530029	-0.00457625929266214	0.000618529506027699	-0.000355493422830477	0.0022419011220336
79	0.462985575199127	0.301297754049301	19.7989692687988	-0.00327756232582033	0.00321592413820326	0.00938473641872406	0.00418994715437293
80	0.462985575199127	1.27532064914703	19.6041641235352	0.000618529506027699	0.00289124972186983	-0.00197886489331722	0.00256657530553639
81	-1.48506033420563	1.5999950170517	19.0846862792969	-0.0143164889886975	-0.00684897974133492	-0.00490093370899558	-0.0026282137259841
82	-0.835711658000946	1.27532064914703	19.4742946624756	-0.00522560812532902	-0.000355493422830477	-0.00684897974133492	0.00354059832170606
83	-0.186363056302071	-0.0233765505254269	19.6690998077393	-0.00522560812532902	-0.00295288790948689	-0.00425158534198999	0.00126787810586393
84	0.462985575199127	0.301297754049301	19.7340335845947	0.00613799272105098	0.00581331877037883	-0.0026282137259841	0.00191722682211548
85	-0.186363056302071	0.301297754049301	19.7340335845947	0.00873538758605719	0.000943203864153475	0.00191722682211548	0.00841071270406246
86	-0.835711658000946	-0.672725200653076	19.9937744140625	-0.0204853005707264	-0.00327756232582033	-0.00165419070981443	-0.00230353930965066
87	-2.78375768661499	1.27532064914703	19.6041641235352	-0.0113944197073579	0.00581331877037883	0.00289124972186983	0.00613799272105098
88	-0.186363056302071	0.625972092151642	19.6041641235352	-0.0120437685400248	-0.0026282137259841	-0.00295288790948689	0.0022419011220336
89	-2.78375768661499	0.625972092151642	19.9288387298584	-0.0133424662053585	0.00159255252219737	-0.00165419070981443	0.00483929552137852
90	-0.835711658000946	0.301297754049301	19.6041641235352	-0.000355493422830477	0.00159255252219737	0.00159255252219737	0.00386527273803949
91	-1.48506033420563	0.95064640045166	19.6041641235352	0.0142548503354192	-0.00587495695799589	0.00711201597005129	-0.000680167751852423
92	-0.186363056302071	0.95064640045166	19.8639049530029	-0.00457625929266214	-0.00100484199356288	-0.000355493422830477	-0.00392691092565656
93	-1.48506033420563	0.95064640045166	19.4742946624756	-0.0240567177534103	0.00126787810586393	-0.00425158534198999	0.00516396993771195
94	0.462985575199127	0.625972092151642	19.344425201416	0.00743668992072344	0.00516396993771195	-0.00522560812532902	0.00321592413820326
95	0.462985575199127	-0.672725200653076	19.6041641235352	0.00159255252219737	0.00873538758605719	0.000618529506027699	0.00386527273803949
96	1.11233425140381	-0.0233765505254269	19.4742946624756	0.00451462110504508	0.0022419011220336	-0.00100484199356288	-0.00522560812532902
97	-0.186363056302071	0.625972092151642	20.058708190918	0.012956153601408	-0.00230353930965066	0.00516396993771195	-0.00977104809135199
98	1.76168286800385	-0.0233765505254269	20.3184490203857	-0.0107450718060136	-0.000680167751852423	-0.000680167751852423	-0.000680167751852423
99	1.76168286800385	-0.0233765505254269	19.7989692687988	0.00256657530553639	0.00354059832170606	-0.00132951640989631	-0.00165419070981443
100	2.41103148460388	-0.0233765505254269	19.4742946624756	0.0152288740500808	0.00191722682211548	-3.08191010844894e-05	0.00483929552137852
101	2.41103148460388	-0.0233765505254269	19.7340335845947	-0.00295288790948689	0.00646266713738441	0.00321592413820326	-3.08191010844894e-05
102	3.06037998199463	0.301297754049301	19.8639049530029	-0.0123684434220195	-0.00165419070981443	-0.00717365415766835	-0.00457625929266214
103	1.76168286800385	-0.348050862550735	19.9288387298584	-3.08191010844894e-05	-3.08191010844894e-05	0.00159255252219737	0.00451462110504508
104	1.11233425140381	0.625972092151642	19.9937744140625	0.0022419011220336	0.00418994715437293	-0.000680167751852423	0.00711201597005129
105	-0.835711658000946	0.95064640045166	19.4742946624756	0.0194496400654316	0.00191722682211548	-0.00165419070981443	0.000943203864153475
106	1.76168286800385	-0.0233765505254269	19.4093608856201	0.00191722682211548	0.0022419011220336	-0.00814767740666866	0.0022419011220336
107	-0.186363056302071	0.625972092151642	19.7989692687988	-0.0279528107494116	-0.00360223650932312	-0.00165419070981443	-0.00132951640989631
108	1.76168286800385	-0.0233765505254269	19.6690998077393	0.00841071270406246	0.00159255252219737	-0.000355493422830477	0.00159255252219737
109	-0.835711658000946	0.625972092151642	19.6041641235352	-0.00912170019000769	0.00126787810586393	0.00613799272105098	0.00646266713738441
110	0.462985575199127	1.27532064914703	19.6690998077393	-0.00230353930965066	0.00548864435404539	-0.000355493422830477	0.0022419011220336
111	1.11233425140381	-0.672725200653076	20.1885776519775	0.00516396993771195	-0.00327756232582033	0.000293855206109583	-0.00197886489331722
112	0.462985575199127	-0.997399508953094	19.7989692687988	-0.00522560812532902	-0.00619963090866804	-0.00717365415766835	-0.00684897974133492
113	-0.186363056302071	0.301297754049301	19.4093608856201	-0.00425158534198999	0.00256657530553639	-0.00684897974133492	0.000618529506027699
114	-0.186363056302071	0.301297754049301	19.4093608856201	0.00159255252219737	-0.00197886489331722	-0.00360223650932312	0.00548864435404539
115	2.41103148460388	-0.997399508953094	19.7989692687988	-0.00652430532500148	0.00159255252219737	-0.0026282137259841	-0.00230353930965066
116	1.11233425140381	-0.997399508953094	19.7989692687988	-0.00619963090866804	-0.00652430532500148	0.00548864435404539	-0.00782300252467394
117	1.11233425140381	-0.0233765505254269	20.058708190918	0.0022419011220336	-0.00717365415766835	-0.0110697457566857	-3.08191010844894e-05
118	1.11233425140381	-0.672725200653076	19.7989692687988	-0.00587495695799589	-0.00684897974133492	0.00126787810586393	-0.00165419070981443
119	1.11233425140381	-1.32207381725311	19.4093608856201	-0.00295288790948689	0.000618529506027699	0.00191722682211548	0.00159255252219737
120	1.11233425140381	0.301297754049301	19.4093608856201	0.00418994715437293	0.00613799272105098	-0.00197886489331722	0.000943203864153475
121	0.462985575199127	-0.672725200653076	19.9937744140625	0.013930176384747	0.000293855206109583	-0.00749832857400179	-0.00717365415766835
122	0.462985575199127	-0.348050862550735	19.9937744140625	-0.00652430532500148	-0.0136671401560307	-0.00457625929266214	-3.08191010844894e-05
123	0.462985575199127	-0.348050862550735	20.1885776519775	-0.00490093370899558	-0.00327756232582033	-0.00619963090866804	-0.00100484199356288
124	-0.186363056302071	0.301297754049301	19.8639049530029	0.000293855206109583	-0.00490093370899558	0.00386527273803949	-0.00457625929266214
125	1.11233425140381	-0.348050862550735	19.344425201416	0.00386527273803949	0.00126787810586393	-0.00879702530801296	0.000618529506027699
126	0.462985575199127	0.625972092151642	19.4093608856201	0.00516396993771195	-0.00132951640989631	0.0022419011220336	-0.00132951640989631
127	1.76168286800385	-0.997399508953094	19.9288387298584	0.00451462110504508	-0.00619963090866804	0.00256657530553639	0.0022419011220336
128	-0.186363056302071	0.625972092151642	19.6041641235352	-0.00619963090866804	0.00256657530553639	-0.00230353930965066	-0.00327756232582033
129	0.462985575199127	-0.0233765505254269	19.9937744140625	0.00711201597005129	0.00321592413820326	-0.00132951640989631	0.00289124972186983
130	1.11233425140381	0.301297754049301	20.1236438751221	0.00548864435404539	0.000293855206109583	-0.000680167751852423	-0.000680167751852423
131	2.41103148460388	-0.997399508953094	19.9288387298584	0.0200989879667759	-0.00100484199356288	0.000618529506027699	-0.00360223650932312
132	2.41103148460388	-0.0233765505254269	19.8639049530029	-0.00327756232582033	0.00386527273803949	-0.00490093370899558	-0.00295288790948689
133	1.76168286800385	-0.0233765505254269	19.7989692687988	0.00678734155371785	0.00289124972186983	-0.00814767740666866	-0.00132951640989631
134	0.462985575199127	1.27532064914703	19.5392303466797	0.0106834331527352	0.0162028968334198	0.00289124972186983	0.00191722682211548
135	2.41103148460388	-0.0233765505254269	19.7989692687988	0.0223717093467712	0.00256657530553639	-0.00425158534198999	0.000943203864153475
136	1.76168286800385	0.301297754049301	20.2535133361816	-0.0026282137259841	0.0022419011220336	0.00418994715437293	-0.00327756232582033
137	1.11233425140381	0.625972092151642	19.7989692687988	0.00191722682211548	0.0022419011220336	-0.00944637414067984	0.000943203864153475
138	1.76168286800385	0.301297754049301	19.9937744140625	0.00159255252219737	-0.00132951640989631	0.00678734155371785	0.000618529506027699
139	3.06037998199463	-0.348050862550735	19.6690998077393	-0.0104203969240189	-0.00230353930965066	-0.00782300252467394	0.00386527273803949
140	-1.48506033420563	1.5999950170517	19.4093608856201	0.0155535480007529	0.00126787810586393	-0.00165419070981443	0.00548864435404539
141	0.462985575199127	0.625972092151642	19.7340335845947	0.00743668992072344	0.000618529506027699	-0.00749832857400179	-0.00197886489331722
142	0.462985575199127	1.27532064914703	19.9288387298584	0.00289124972186983	0.000943203864153475	-0.00197886489331722	-0.00100484199356288
143	1.76168286800385	0.95064640045166	19.344425201416	-0.00684897974133492	0.00970941036939621	-0.00522560812532902	0.00386527273803949
144	1.11233425140381	1.27532064914703	19.344425201416	-0.00847235135734081	0.011982130818069	-0.00555028254166245	-0.00295288790948689
145	1.11233425140381	1.27532064914703	19.1496200561523	0.0230210572481155	-0.000355493422830477	-0.00684897974133492	-0.00197886489331722
146	0.462985575199127	1.27532064914703	19.344425201416	-0.00165419070981443	0.00354059832170606	0.00159255252219737	-0.000355493422830477
147	3.70972871780396	-0.348050862550735	19.6690998077393	0.011982130818069	0.00548864435404539	-0.0120437685400248	-0.000680167751852423
148	0.462985575199127	1.5999950170517	19.6041641235352	-0.00749832857400179	-0.00100484199356288	-0.00717365415766835	0.0022419011220336
149	1.76168286800385	0.95064640045166	19.6041641235352	-0.00457625929266214	0.00289124972186983	-0.00392691092565656	0.00159255252219737
150	1.11233425140381	-0.348050862550735	19.6041641235352	0.00743668992072344	0.00646266713738441	-0.00327756232582033	0.00516396993771195
151	1.76168286800385	-0.0233765505254269	19.4093608856201	-0.00749832857400179	0.000618529506027699	-0.00749832857400179	-0.00327756232582033
152	1.11233425140381	0.625972092151642	19.5392303466797	-0.00522560812532902	0.00743668992072344	-0.00165419070981443	-0.00652430532500148
153	1.76168286800385	0.301297754049301	19.7989692687988	0.000618529506027699	0.00451462110504508	-0.00132951640989631	-3.08191010844894e-05
154	-0.186363056302071	0.301297754049301	20.1236438751221	-0.00684897974133492	0.00516396993771195	0.0126314787194133	0.00418994715437293
155	3.70972871780396	-0.0233765505254269	20.058708190918	0.00581331877037883	0.00256657530553639	-0.00977104809135199	0.000943203864153475
156	1.11233425140381	0.301297754049301	19.6690998077393	-0.00587495695799589	0.000293855206109583	-0.00749832857400179	-0.00360223650932312
157	1.76168286800385	0.301297754049301	19.4742946624756	-0.0169138833880424	0.00289124972186983	-0.00782300252467394	0.0022419011220336
158	2.41103148460388	-0.348050862550735	19.8639049530029	-0.0113944197073579	0.00159255252219737	-0.00132951640989631	-0.00100484199356288
159	1.76168286800385	-0.0233765505254269	19.6690998077393	0.0197743140161037	0.00841071270406246	-0.00360223650932312	0.00516396993771195
160	1.11233425140381	1.27532064914703	19.9288387298584	-0.00490093370899558	-0.00165419070981443	-0.00230353930965066	0.00808603875339031
161	0.462985575199127	0.95064640045166	19.9288387298584	-0.000680167751852423	-0.00360223650932312	-0.000680167751852423	-3.08191010844894e-05
162	-0.186363056302071	1.27532064914703	19.2794895172119	0.000293855206109583	0.00451462110504508	-0.000680167751852423	-0.00100484199356288
163	1.11233425140381	0.95064640045166	19.2794895172119	-0.0110697457566857	0.00191722682211548	-0.00457625929266214	-0.000355493422830477
164	1.11233425140381	0.301297754049301	19.2794895172119	0.00321592413820326	0.00613799272105098	-0.00652430532500148	-0.000355493422830477
165	0.462985575199127	0.95064640045166	19.6041641235352	0.0165275707840919	-3.08191010844894e-05	0.00386527273803949	0.00873538758605719
166	-0.835711658000946	0.95064640045166	19.6690998077393	0.0168522447347641	0.00386527273803949	-0.00749832857400179	-0.00619963090866804
167	2.41103148460388	-0.0233765505254269	20.2535133361816	0.0162028968334198	-0.00327756232582033	0.000293855206109583	0.000293855206109583
168	-0.186363056302071	0.625972092151642	19.2794895172119	0.0132808275520802	0.00256657530553639	-0.00587495695799589	0.00548864435404539
169	0.462985575199127	0.301297754049301	19.6041641235352	0.011982130818069	0.0022419011220336	-3.08191010844894e-05	0.0022419011220336
170	1.11233425140381	-0.0233765505254269	19.8639049530029	-0.00132951640989631	0.00451462110504508	0.00321592413820326	0.00516396993771195
171	1.76168286800385	-0.348050862550735	19.7340335845947	0.0103587592020631	-0.00360223650932312	0.00256657530553639	-0.00360223650932312
172	1.76168286800385	-0.348050862550735	19.8639049530029	0.00646266713738441	-0.00522560812532902	-0.00684897974133492	-0.00425158534198999
173	2.41103148460388	0.301297754049301	20.1885776519775	0.00483929552137852	-3.08191010844894e-05	-0.00912170019000769	0.00191722682211548
174	0.462985575199127	0.301297754049301	19.7340335845947	-0.00522560812532902	0.00321592413820326	-0.00132951640989631	0.00159255252219737
175	1.11233425140381	-0.348050862550735	19.7340335845947	0.00906006153672934	0.00191722682211548	0.00386527273803949	0.00159255252219737
176	0.462985575199127	0.301297754049301	19.9937744140625	0.0022419011220336	-0.00295288790948689	-0.00912170019000769	-3.08191010844894e-05
177	-0.835711658000946	0.95064640045166	19.7340335845947	-0.00619963090866804	0.000293855206109583	0.00126787810586393	-0.00425158534198999
178	-0.186363056302071	-0.348050862550735	19.7989692687988	-0.00522560812532902	0.00354059832170606	-0.00360223650932312	0.00386527273803949
179	-0.186363056302071	-0.0233765505254269	19.9937744140625	-0.0107450718060136	0.00613799272105098	0.0022419011220336	-0.000680167751852423
180	-0.835711658000946	1.27532064914703	19.6041641235352	-0.00912170019000769	0.00289124972186983	0.00256657530553639	0.000293855206109583
181	-1.48506033420563	0.95064640045166	19.344425201416	0.00970941036939621	-0.000355493422830477	0.00289124972186983	-0.00165419070981443
182	-0.835711658000946	0.95064640045166	19.4742946624756	-0.00587495695799589	0.00418994715437293	-0.000680167751852423	0.00516396993771195
183	-1.48506033420563	0.95064640045166	19.5392303466797	-0.00457625929266214	-0.00327756232582033	0.00289124972186983	-0.00814767740666866
184	-0.835711658000946	0.625972092151642	19.7989692687988	0.012956153601408	0.00776136433705688	0.00354059832170606	-0.00165419070981443
185	-1.48506033420563	1.27532064914703	19.7340335845947	-0.00100484199356288	0.00613799272105098	0.000618529506027699	-0.00392691092565656
186	-2.13440895080566	0.625972092151642	19.6690998077393	-0.0117190945893526	-0.00555028254166245	-0.00392691092565656	0.00451462110504508
187	-0.835711658000946	-0.0233765505254269	19.6690998077393	0.00126787810586393	-0.00295288790948689	-0.00295288790948689	-0.00749832857400179
188	-1.48506033420563	0.95064640045166	19.5392303466797	-0.0120437685400248	0.000618529506027699	-0.00555028254166245	0.00159255252219737
189	-1.48506033420563	0.625972092151642	19.9937744140625	-0.0110697457566857	-0.00197886489331722	-0.00132951640989631	0.00516396993771195
190	-0.835711658000946	-0.0233765505254269	19.9288387298584	-0.0182125810533762	0.000293855206109583	0.00873538758605719	-0.00327756232582033
191	-0.186363056302071	0.301297754049301	19.7340335845947	0.00841071270406246	-0.00587495695799589	-0.00977104809135199	-0.00165419070981443
192	-0.186363056302071	-0.348050862550735	19.9937744140625	0.00418994715437293	-0.000355493422830477	0.00289124972186983	0.00451462110504508
193	0.462985575199127	0.301297754049301	19.7989692687988	-0.00295288790948689	0.00289124972186983	-0.0100957229733467	-0.00197886489331722
194	0.462985575199127	-0.0233765505254269	19.6690998077393	0.00126787810586393	0.00451462110504508	0.00776136433705688	0.00289124972186983
195	1.11233425140381	0.301297754049301	19.9937744140625	-0.00879702530801296	0.00516396993771195	-0.00522560812532902	0.00776136433705688
196	-0.186363056302071	-0.0233765505254269	19.8639049530029	0.01100810803473	0.00289124972186983	0.00354059832170606	-0.00230353930965066
197	-1.48506033420563	1.27532064914703	19.6690998077393	0.00256657530553639	-0.000680167751852423	-0.000355493422830477	-3.08191010844894e-05
198	-0.835711658000946	-0.348050862550735	20.2535133361816	-0.00587495695799589	0.000293855206109583	0.000943203864153475	-0.00490093370899558
199	0.462985575199127	0.301297754049301	19.6041641235352	0.0126314787194133	0.00386527273803949	-0.00230353930965066	-0.00295288790948689
200	-0.835711658000946	0.625972092151642	19.5392303466797	-0.00230353930965066	0.00873538758605719	0.00776136433705688	0.000293855206109583
201	-0.835711658000946	1.5999950170517	19.344425201416	0.00711201597005129	0.0022419011220336	-0.0130177913233638	-0.00327756232582033
202	0.462985575199127	0.625972092151642	19.5392303466797	-0.000680167751852423	0.000618529506027699	-0.00684897974133492	-0.00327756232582033
203	-0.186363056302071	1.27532064914703	19.5392303466797	-0.0107450718060136	0.00321592413820326	-0.00230353930965066	0.000618529506027699
204	1.76168286800385	0.301297754049301	20.3833827972412	0.0155535480007529	0.00386527273803949	-0.00165419070981443	0.00613799272105098
205	-1.48506033420563	1.27532064914703	19.7340335845947	0.00743668992072344	0.00613799272105098	-0.0026282137259841	-0.00100484199356288
206	-0.835711658000946	0.625972092151642	19.6690998077393	-0.00165419070981443	0.000943203864153475	-0.00749832857400179	0.00581331877037883
207	0.462985575199127	0.625972092151642	19.6690998077393	0.00906006153672934	-0.00295288790948689	-0.000680167751852423	-0.00555028254166245
208	-0.186363056302071	1.27532064914703	19.6690998077393	-0.0240567177534103	0.011982130818069	-0.00555028254166245	-0.00327756232582033
209	1.11233425140381	0.625972092151642	19.7989692687988	-0.00912170019000769	0.00256657530553639	-0.000355493422830477	0.00516396993771195
210	1.11233425140381	-0.348050862550735	20.058708190918	-0.00749832857400179	-0.00100484199356288	0.00613799272105098	0.00191722682211548
211	1.76168286800385	-0.0233765505254269	19.4742946624756	0.0226963832974434	-0.00490093370899558	-0.00295288790948689	-0.00555028254166245
212	1.76168286800385	-0.672725200653076	19.4742946624756	0.0213976856321096	-0.00132951640989631	-0.00230353930965066	0.000943203864153475
213	1.11233425140381	-0.348050862550735	19.6690998077393	-0.00490093370899558	-3.08191010844894e-05	-3.08191010844894e-05	-0.00230353930965066
214	1.76168286800385	-0.672725200653076	19.8639049530029	0.00808603875339031	0.00126787810586393	-0.00230353930965066	0.00386527273803949
215	1.11233425140381	-0.997399508953094	19.7989692687988	0.00711201597005129	0.00354059832170606	0.00289124972186983	-0.00457625929266214
216	1.76168286800385	-0.997399508953094	20.1236438751221	0.0126314787194133	-0.00652430532500148	-0.00717365415766835	-0.00392691092565656
217	-0.186363056302071	0.625972092151642	19.5392303466797	-0.000355493422830477	-0.00295288790948689	0.0022419011220336	0.000293855206109583
218	2.41103148460388	-1.64674806594849	19.6690998077393	0.000293855206109583	-0.00360223650932312	-0.00392691092565656	0.00289124972186983
219	1.76168286800385	-0.672725200653076	19.4093608856201	-0.0162645354866982	-0.000355493422830477	-0.00197886489331722	0.00289124972186983
220	1.11233425140381	-0.0233765505254269	19.5392303466797	-3.08191010844894e-05	-0.00360223650932312	0.00418994715437293	-0.00100484199356288
221	0.462985575199127	-0.0233765505254269	19.6690998077393	0.01100810803473	-0.00912170019000769	-0.00977104809135199	-0.00782300252467394
222	-0.186363056302071	-0.348050862550735	19.7340335845947	0.00289124972186983	-0.00619963090866804	-0.00490093370899558	-0.00100484199356288
223	-0.186363056302071	-0.0233765505254269	19.8639049530029	-0.00327756232582033	-0.00587495695799589	-0.00360223650932312	0.000618529506027699
224	2.41103148460388	-1.64674806594849	19.4093608856201	-0.0123684434220195	0.000943203864153475	-0.00295288790948689	0.00159255252219737
225	0.462985575199127	-0.0233765505254269	19.4093608856201	0.0278911720961332	-0.00782300252467394	-0.00165419070981443	-0.00197886489331722
226	1.11233425140381	-0.0233765505254269	19.6041641235352	-0.000680167751852423	-0.00814767740666866	-0.00587495695799589	0.00289124972186983
227	1.76168286800385	-0.997399508953094	19.7989692687988	-0.0110697457566857	-0.0130177913233638	0.0022419011220336	-0.00327756232582033
228	1.11233425140381	-0.0233765505254269	19.6690998077393	0.000293855206109583	-0.00652430532500148	-0.00977104809135199	0.0022419011220336
229	-0.186363056302071	-0.997399508953094	19.8639049530029	-0.00327756232582033	-0.00652430532500148	0.00451462110504508	0.00289124972186983
230	3.06037998199463	-1.64674806594849	19.6690998077393	-0.00587495695799589	-0.000355493422830477	0.00776136433705688	-0.000355493422830477
231	1.76168286800385	-0.997399508953094	19.6690998077393	-3.08191010844894e-05	-0.00132951640989631	-0.000355493422830477	-0.00619963090866804
232	3.06037998199463	-1.32207381725311	19.6690998077393	-0.00132951640989631	-0.00327756232582033	0.000293855206109583	0.00256657530553639
233	2.41103148460388	-0.348050862550735	19.7340335845947	0.00386527273803949	-0.00490093370899558	0.000293855206109583	0.00581331877037883
234	2.41103148460388	-0.672725200653076	19.7989692687988	0.00906006153672934	-0.00360223650932312	0.000943203864153475	-0.000355493422830477
235	1.76168286800385	-0.348050862550735	19.9288387298584	-0.00457625929266214	0.00159255252219737	0.00418994715437293	0.00126787810586393
236	3.06037998199463	-0.997399508953094	19.6041641235352	0.00159255252219737	-0.000680167751852423	0.00289124972186983	-0.00587495695799589
237	-0.186363056302071	0.625972092151642	19.4093608856201	0.000618529506027699	0.00711201597005129	0.00678734155371785	-0.00425158534198999
238	1.76168286800385	-0.672725200653076	20.058708190918	0.00191722682211548	0.00451462110504508	-0.0100957229733467	-0.00230353930965066
239	1.76168286800385	-0.348050862550735	19.9288387298584	0.00159255252219737	0.00873538758605719	-0.00652430532500148	-0.000680167751852423
240	0.462985575199127	0.95064640045166	19.7340335845947	0.00321592413820326	0.00516396993771195	0.00418994715437293	0.00483929552137852
241	0.462985575199127	0.95064640045166	19.6690998077393	-0.00327756232582033	-0.00132951640989631	-3.08191010844894e-05	-0.00132951640989631
242	1.11233425140381	0.625972092151642	19.4742946624756	0.0123068047687411	-0.00327756232582033	-0.00522560812532902	-0.00457625929266214
243	0.462985575199127	0.625972092151642	19.4742946624756	0.00483929552137852	-0.00100484199356288	0.00321592413820326	-0.00100484199356288
244	3.70972871780396	-0.348050862550735	19.8639049530029	0.0022419011220336	0.00743668992072344	-0.0117190945893526	0.0022419011220336
245	-0.186363056302071	0.95064640045166	19.5392303466797	0.0113327819854021	-0.0026282137259841	0.00548864435404539	0.00321592413820326
246	0.462985575199127	0.625972092151642	19.6690998077393	0.0243197549134493	-0.000355493422830477	-0.00360223650932312	-0.00360223650932312
247	1.11233425140381	-0.348050862550735	19.9937744140625	-0.00684897974133492	-0.00425158534198999	-0.00490093370899558	-0.00490093370899558
248	0.462985575199127	0.95064640045166	19.4093608856201	-0.0172385573387146	-0.00392691092565656	-0.00360223650932312	0.00126787810586393
249	0.462985575199127	0.301297754049301	19.7340335845947	0.0100340843200684	0.00613799272105098	0.0100340843200684	-0.0026282137259841
250	1.76168286800385	-0.348050862550735	19.9288387298584	0.0113327819854021	0.0116574559360743	0.00386527273803949	0.00354059832170606
251	2.41103148460388	-0.997399508953094	19.9288387298584	-0.00652430532500148	0.00548864435404539	-0.000680167751852423	0.000618529506027699
252	2.41103148460388	-0.348050862550735	19.6690998077393	0.0103587592020631	0.00354059832170606	-0.00782300252467394	-0.00619963090866804
253	0.462985575199127	-0.0233765505254269	19.9288387298584	-0.0201606266200542	0.00808603875339031	0.00256657530553639	0.00711201597005129
254	1.76168286800385	-0.348050862550735	19.6690998077393	0.00256657530553639	-0.000680167751852423	0.000293855206109583	0.00483929552137852
255	1.11233425140381	-0.0233765505254269	19.4093608856201	0.00386527273803949	0.00548864435404539	0.000618529506027699	-0.00230353930965066
256	1.11233425140381	-0.0233765505254269	19.4093608856201	0.00776136433705688	-0.00555028254166245	-0.00749832857400179	-0.00619963090866804
257	-0.186363056302071	0.301297754049301	19.344425201416	-0.0113944197073579	-0.00100484199356288	-0.0104203969240189	-0.00490093370899558
258	1.11233425140381	-0.0233765505254269	19.6041641235352	0.00191722682211548	-0.00197886489331722	-0.0107450718060136	0.000293855206109583
259	2.41103148460388	-0.0233765505254269	20.058708190918	0.00191722682211548	0.00289124972186983	-0.00295288790948689	0.000618529506027699
260	0.462985575199127	0.95064640045166	19.2145557403564	-0.00392691092565656	0.00646266713738441	-0.00230353930965066	-0.00197886489331722
261	0.462985575199127	0.625972092151642	19.1496200561523	0.0158782228827477	0.00191722682211548	-0.00165419070981443	0.00354059832170606
262	1.11233425140381	1.27532064914703	19.1496200561523	0.0239950809627771	-0.00327756232582033	-0.00295288790948689	-0.00912170019000769
263	-0.186363056302071	1.27532064914703	19.6041641235352	-0.00327756232582033	0.000943203864153475	-0.0133424662053585	0.000618529506027699
264	2.41103148460388	-0.0233765505254269	19.9937744140625	0.00581331877037883	0.00483929552137852	0.00289124972186983	-0.00327756232582033
265	0.462985575199127	0.95064640045166	19.8639049530029	0.0022419011220336	0.00711201597005129	0.0022419011220336	-0.00230353930965066
266	2.41103148460388	0.625972092151642	19.6690998077393	0.00938473641872406	-0.00100484199356288	0.000293855206109583	-0.00360223650932312
267	3.06037998199463	-0.0233765505254269	19.5392303466797	0.00191722682211548	-0.00490093370899558	-0.00295288790948689	-0.00782300252467394
268	1.11233425140381	1.27532064914703	19.344425201416	-0.00165419070981443	0.000943203864153475	-0.000355493422830477	0.00126787810586393
269	0.462985575199127	0.625972092151642	19.9288387298584	0.000943203864153475	0.00808603875339031	0.00191722682211548	-0.00197886489331722
270	1.76168286800385	0.301297754049301	19.6690998077393	0.0116574559360743	0.000618529506027699	0.00451462110504508	-0.00132951640989631
271	1.11233425140381	-0.0233765505254269	19.7340335845947	0.00483929552137852	0.00581331877037883	-0.0026282137259841	0.00289124972186983
272	2.41103148460388	0.625972092151642	19.6690998077393	-0.0136671401560307	-0.00522560812532902	0.000943203864153475	-0.00749832857400179
273	1.76168286800385	-0.348050862550735	19.5392303466797	-0.0149658378213644	0.00126787810586393	-0.00132951640989631	-0.000355493422830477
274	1.76168286800385	0.301297754049301	19.5392303466797	0.012956153601408	0.00289124972186983	-0.00295288790948689	-0.00165419070981443
275	1.11233425140381	-0.0233765505254269	19.7989692687988	0.00451462110504508	0.00841071270406246	0.000618529506027699	-3.08191010844894e-05
276	0.462985575199127	0.95064640045166	19.4093608856201	0.000943203864153475	-0.00132951640989631	-3.08191010844894e-05	-0.00197886489331722
277	2.41103148460388	0.625972092151642	19.9937744140625	-0.00295288790948689	-0.00295288790948689	-0.00912170019000769	-0.00847235135734081
278	0.462985575199127	1.27532064914703	20.058708190918	0.0158782228827477	-0.00100484199356288	-0.00230353930965066	-0.00295288790948689
279	-0.186363056302071	0.95064640045166	19.7340335845947	0.00126787810586393	-0.00360223650932312	-0.00749832857400179	0.000943203864153475
280	1.11233425140381	-0.0233765505254269	19.8639049530029	0.0188002903014421	0.0022419011220336	0.00256657530553639	0.000293855206109583
281	2.41103148460388	-0.672725200653076	19.9937744140625	0.0100340843200684	0.00191722682211548	-0.00749832857400179	-0.0026282137259841
282	0.462985575199127	0.625972092151642	19.7989692687988	0.00808603875339031	-0.00619963090866804	0.00126787810586393	0.000943203864153475
283	-0.835711658000946	0.625972092151642	19.9937744140625	-0.00749832857400179	0.00711201597005129	-0.00847235135734081	0.00321592413820326
284	-0.835711658000946	0.95064640045166	19.7989692687988	0.000943203864153475	0.000618529506027699	-0.00327756232582033	-0.00360223650932312
285	0.462985575199127	1.27532064914703	19.4093608856201	-0.00944637414067984	0.00483929552137852	0.000943203864153475	0.00451462110504508
286	-0.186363056302071	1.27532064914703	19.4093608856201	0.0188002903014421	0.00386527273803949	0.00678734155371785	0.00548864435404539
287	-0.835711658000946	-0.0233765505254269	19.8639049530029	-0.0107450718060136	-0.00165419070981443	-0.0113944197073579	-0.00100484199356288
288	-2.13440895080566	1.5999950170517	19.5392303466797	-0.0191866029053926	0.0022419011220336	0.00548864435404539	0.00970941036939621
289	0.462985575199127	-0.348050862550735	19.9288387298584	-0.00977104809135199	0.00711201597005129	-0.00879702530801296	0.00581331877037883
290	-0.835711658000946	0.95064640045166	19.6041641235352	0.00938473641872406	0.00581331877037883	-0.00295288790948689	-0.00392691092565656
291	-2.13440895080566	0.95064640045166	19.7989692687988	-0.00944637414067984	0.00938473641872406	0.00159255252219737	-0.00457625929266214
292	-2.13440895080566	0.95064640045166	19.4093608856201	-0.000680167751852423	-0.00197886489331722	-0.0104203969240189	-0.00327756232582033
293	-3.43310618400574	0.95064640045166	19.4742946624756	-0.00977104809135199	-0.00100484199356288	0.00354059832170606	-0.00295288790948689
294	-2.78375768661499	1.27532064914703	19.7989692687988	0.012956153601408	0.00126787810586393	-0.00327756232582033	-3.08191010844894e-05
295	-2.13440895080566	0.625972092151642	19.7989692687988	-0.00457625929266214	0.00354059832170606	-0.00847235135734081	0.00483929552137852
296	-2.78375768661499	1.5999950170517	19.6041641235352	-0.00295288790948689	0.00483929552137852	-0.000680167751852423	-0.000680167751852423
297	0.462985575199127	-0.348050862550735	19.9937744140625	0.00321592413820326	0.00191722682211548	-0.00327756232582033	-0.0026282137259841
298	-1.48506033420563	-0.0233765505254269	19.6041641235352	0.0181509424000978	0.00126787810586393	0.00516396993771195	0.00191722682211548
299	-0.186363056302071	0.625972092151642	19.4093608856201	-0.00490093370899558	0.00321592413820326	-0.000355493422830477	-0.00360223650932312
300	-0.186363056302071	1.5999950170517	19.6690998077393	0.0126314787194133	0.00548864435404539	0.0022419011220336	0.00159255252219737
301	-1.48506033420563	0.95064640045166	19.7340335845947	-0.00457625929266214	0.000618529506027699	-0.00197886489331722	0.00321592413820326
302	-0.835711658000946	0.95064640045166	19.9937744140625	0.0162028968334198	0.00256657530553639	-0.00814767740666866	0.00159255252219737
303	1.11233425140381	-0.0233765505254269	19.7989692687988	-0.00392691092565656	-0.00165419070981443	-0.000355493422830477	0.00289124972186983
304	0.462985575199127	0.95064640045166	19.6690998077393	-0.00717365415766835	0.00159255252219737	-0.000680167751852423	0.00386527273803949
305	1.11233425140381	0.95064640045166	19.6690998077393	0.00678734155371785	0.00711201597005129	0.00126787810586393	0.00321592413820326
306	-0.835711658000946	1.27532064914703	19.4742946624756	0.00613799272105098	-0.00295288790948689	-0.00132951640989631	-0.00555028254166245
307	1.76168286800385	-0.672725200653076	19.7989692687988	0.00581331877037883	0.00386527273803949	-0.00652430532500148	-0.00295288790948689
308	2.41103148460388	0.625972092151642	19.6041641235352	-0.000355493422830477	0.00548864435404539	0.00159255252219737	0.00776136433705688
309	0.462985575199127	0.95064640045166	19.9288387298584	0.000618529506027699	0.00516396993771195	-0.00132951640989631	0.00126787810586393
310	0.462985575199127	-0.0233765505254269	19.6041641235352	-0.00165419070981443	0.00548864435404539	-0.00100484199356288	0.000943203864153475
311	2.41103148460388	-0.0233765505254269	19.6041641235352	0.00873538758605719	0.000618529506027699	-0.00295288790948689	0.000293855206109583
312	1.11233425140381	0.301297754049301	19.6041641235352	0.00970941036939621	0.00191722682211548	-0.00587495695799589	-0.00230353930965066
313	1.11233425140381	0.301297754049301	19.9288387298584	-0.00230353930965066	0.00418994715437293	-0.00132951640989631	0.00581331877037883
314	-0.835711658000946	0.95064640045166	19.7340335845947	0.00938473641872406	-0.00425158534198999	-0.00684897974133492	0.00418994715437293
315	3.06037998199463	-0.348050862550735	20.2535133361816	0.00581331877037883	-0.00295288790948689	0.00191722682211548	0.00451462110504508
316	1.76168286800385	-0.672725200653076	19.6041641235352	0.000943203864153475	-0.00782300252467394	0.00256657530553639	-0.00555028254166245
317	1.11233425140381	0.301297754049301	19.4093608856201	0.00906006153672934	-0.00165419070981443	-0.00425158534198999	-0.000355493422830477
318	3.06037998199463	-0.348050862550735	19.7340335845947	-0.0182125810533762	-0.0107450718060136	-0.00619963090866804	-0.00684897974133492
319	1.76168286800385	0.301297754049301	19.344425201416	0.0188002903014421	-3.08191010844894e-05	-0.00457625929266214	-0.00587495695799589
320	1.11233425140381	-0.348050862550735	19.5392303466797	0.00516396993771195	-0.00944637414067984	-0.00555028254166245	-0.00197886489331722
321	1.11233425140381	-0.997399508953094	19.8639049530029	0.0178262684494257	-0.00295288790948689	-0.0026282137259841	-0.00457625929266214
322	0.462985575199127	-1.64674806594849	19.7989692687988	-0.00717365415766835	-0.0175632312893867	-0.00165419070981443	-0.00360223650932312
323	0.462985575199127	-1.32207381725311	19.7340335845947	-0.00490093370899558	-0.00587495695799589	-0.00100484199356288	-0.00165419070981443
324	-0.186363056302071	-0.0233765505254269	19.4093608856201	-0.00295288790948689	-0.000680167751852423	-0.00132951640989631	-0.00360223650932312
325	1.11233425140381	-0.348050862550735	19.4742946624756	0.012956153601408	-0.0104203969240189	0.00354059832170606	-0.00619963090866804
326	1.11233425140381	-0.0233765505254269	19.4093608856201	-0.00717365415766835	0.000618529506027699	-0.00327756232582033	-0.00132951640989631
327	2.41103148460388	-1.64674806594849	19.9937744140625	-0.0120437685400248	-0.00555028254166245	-0.00717365415766835	0.00321592413820326
328	1.11233425140381	-0.997399508953094	19.7989692687988	0.01847561635077	-0.00879702530801296	-0.00814767740666866	0.00743668992072344
329	0.462985575199127	-0.348050862550735	19.4093608856201	-0.00749832857400179	-0.0026282137259841	-0.00360223650932312	-0.00197886489331722
330	1.11233425140381	-1.32207381725311	19.7340335845947	0.0113327819854021	0.00256657530553639	0.00354059832170606	-0.000355493422830477
331	3.06037998199463	-0.997399508953094	19.7340335845947	-0.0130177913233638	-0.00327756232582033	-0.00230353930965066	0.00678734155371785
332	1.76168286800385	-0.672725200653076	19.8639049530029	0.00906006153672934	-0.00977104809135199	-0.00555028254166245	0.00256657530553639
333	1.11233425140381	-0.348050862550735	20.058708190918	0.00321592413820326	-0.00522560812532902	-0.0026282137259841	0.00191722682211548
334	-0.186363056302071	0.625972092151642	19.7340335845947	-0.00619963090866804	0.00126787810586393	-0.0104203969240189	0.00451462110504508
335	3.06037998199463	-0.672725200653076	19.5392303466797	0.0155535480007529	0.0022419011220336	-3.08191010844894e-05	0.00191722682211548
336	1.11233425140381	-0.0233765505254269	19.6041641235352	-0.00977104809135199	0.00354059832170606	0.00126787810586393	0.00678734155371785
337	1.11233425140381	0.95064640045166	19.4742946624756	0.00516396993771195	-0.00197886489331722	-0.00230353930965066	0.0022419011220336
338	1.11233425140381	-0.348050862550735	20.1885776519775	-0.000680167751852423	0.00159255252219737	-0.00360223650932312	0.00483929552137852
339	-0.186363056302071	0.625972092151642	19.6690998077393	0.01100810803473	-0.000680167751852423	0.00159255252219737	-0.00360223650932312
340	-0.186363056302071	0.95064640045166	20.3833827972412	0.0207483377307653	0.00418994715437293	-0.00425158534198999	0.00289124972186983
341	1.76168286800385	-0.348050862550735	19.6041641235352	-0.0175632312893867	-0.00522560812532902	-0.0026282137259841	0.00386527273803949
342	1.11233425140381	-0.0233765505254269	19.7340335845947	-0.00392691092565656	-0.00944637414067984	-0.00360223650932312	0.00159255252219737
343	1.11233425140381	-0.348050862550735	19.5392303466797	-0.0113944197073579	0.000293855206109583	0.00743668992072344	-0.00197886489331722
344	1.11233425140381	-0.672725200653076	19.8639049530029	-0.00100484199356288	0.00873538758605719	0.0022419011220336	0.00516396993771195
345	0.462985575199127	0.625972092151642	19.6041641235352	0.00613799272105098	0.00483929552137852	-0.00457625929266214	-0.000680167751852423
346	2.41103148460388	-0.348050862550735	20.1885776519775	-0.0100957229733467	-0.00457625929266214	0.00354059832170606	0.00581331877037883
347	-0.186363056302071	0.95064640045166	19.5392303466797	0.000943203864153475	-0.00619963090866804	-0.00652430532500148	-0.00392691092565656
348	1.11233425140381	-0.348050862550735	19.6690998077393	-0.00392691092565656	-0.00132951640989631	0.00289124972186983	-0.00132951640989631
349	1.76168286800385	-0.0233765505254269	19.6690998077393	0.01847561635077	0.01100810803473	-0.00295288790948689	-0.00457625929266214
350	1.11233425140381	0.95064640045166	19.5392303466797	-3.08191010844894e-05	0.00483929552137852	0.00159255252219737	-0.00295288790948689
351	1.11233425140381	0.95064640045166	19.344425201416	0.00808603875339031	0.00386527273803949	-0.00230353930965066	-0.00165419070981443
352	1.76168286800385	0.301297754049301	19.5392303466797	-0.00132951640989631	-0.00327756232582033	-0.00327756232582033	0.0022419011220336
353	1.76168286800385	-0.0233765505254269	19.4093608856201	0.000618529506027699	0.000293855206109583	-0.000680167751852423	0.00191722682211548
354	1.11233425140381	-0.0233765505254269	19.344425201416	0.00711201597005129	-3.08191010844894e-05	-0.00782300252467394	-0.000680167751852423
355	1.76168286800385	-0.0233765505254269	19.2145557403564	-0.00392691092565656	0.00646266713738441	-0.00165419070981443	-3.08191010844894e-05
356	1.76168286800385	-0.0233765505254269	19.4742946624756	0.00548864435404539	0.00418994715437293	-0.000355493422830477	-0.00360223650932312
357	-0.186363056302071	1.27532064914703	19.4093608856201	-0.00879702530801296	-0.00165419070981443	-0.00555028254166245	-0.00230353930965066
358	1.76168286800385	-0.348050862550735	19.5392303466797	0.00159255252219737	-0.00197886489331722	-0.00165419070981443	0.00256657530553639
359	0.462985575199127	1.27532064914703	19.2794895172119	0.0252937767654657	0.00808603875339031	-0.00392691092565656	-0.0026282137259841
360	0.462985575199127	0.95064640045166	19.344425201416	0.00191722682211548	0.00743668992072344	-0.00457625929266214	0.00483929552137852
361	1.11233425140381	1.5999950170517	19.6041641235352	0.00289124972186983	0.00191722682211548	0.000943203864153475	-0.00879702530801296
362	-0.186363056302071	-0.0233765505254269	19.4742946624756	-0.00847235135734081	0.00159255252219737	-0.00944637414067984	0.00483929552137852
363	1.11233425140381	1.27532064914703	19.4093608856201	-0.00522560812532902	0.00581331877037883	-0.00587495695799589	0.00613799272105098
364	-0.835711658000946	0.95064640045166	19.7340335845947	-0.0175632312893867	0.00646266713738441	-0.0026282137259841	0.00451462110504508
365	-0.835711658000946	1.5999950170517	19.7989692687988	0.0194496400654316	0.00581331877037883	-0.00392691092565656	0.000293855206109583
366	1.76168286800385	-0.348050862550735	19.4742946624756	-0.00749832857400179	-0.00295288790948689	-0.00522560812532902	-0.00132951640989631
367	1.11233425140381	0.625972092151642	19.4093608856201	-0.0195112787187099	-0.00132951640989631	-3.08191010844894e-05	-0.00360223650932312
368	2.41103148460388	-0.348050862550735	19.5392303466797	-0.0107450718060136	-0.00230353930965066	-0.00782300252467394	0.00613799272105098
369	-0.186363056302071	1.5999950170517	19.344425201416	0.00418994715437293	0.00516396993771195	-0.0026282137259841	0.000943203864153475
370	0.462985575199127	-0.0233765505254269	19.7989692687988	0.01100810803473	0.00841071270406246	0.000618529506027699	0.00321592413820326
371	1.76168286800385	0.301297754049301	19.7989692687988	-0.00522560812532902	0.00191722682211548	-0.000680167751852423	-0.00392691092565656
372	3.06037998199463	-0.348050862550735	19.7989692687988	0.0223717093467712	-0.00327756232582033	-0.00749832857400179	0.00289124972186983
373	-0.186363056302071	0.95064640045166	19.6041641235352	-0.0130177913233638	0.000943203864153475	-0.00944637414067984	0.00256657530553639
374	0.462985575199127	1.27532064914703	19.4093608856201	0.00873538758605719	0.00418994715437293	-0.00684897974133492	0.00776136433705688
375	2.41103148460388	-0.0233765505254269	19.6690998077393	0.00581331877037883	0.00321592413820326	0.00386527273803949	-0.00132951640989631
376	1.76168286800385	-0.0233765505254269	19.7340335845947	0.0103587592020631	0.00808603875339031	-0.00749832857400179	-0.00782300252467394
377	-0.835711658000946	1.27532064914703	19.7340335845947	-0.0143164889886975	-0.00165419070981443	-0.00490093370899558	0.00191722682211548
378	3.06037998199463	-0.348050862550735	19.9288387298584	-0.0026282137259841	0.00354059832170606	-0.000355493422830477	0.00711201597005129
379	1.76168286800385	0.625972092151642	19.344425201416	0.0022419011220336	0.00808603875339031	0.00776136433705688	0.00483929552137852
380	0.462985575199127	1.27532064914703	19.4093608856201	0.0213976856321096	0.00321592413820326	0.000618529506027699	0.00126787810586393
381	-0.835711658000946	0.95064640045166	19.4093608856201	0.00938473641872406	-3.08191010844894e-05	0.00354059832170606	-0.00619963090866804
382	0.462985575199127	0.625972092151642	19.7340335845947	0.0142548503354192	-0.000355493422830477	-0.0126931173726916	-0.00327756232582033
383	-0.186363056302071	0.95064640045166	20.1236438751221	-0.0107450718060136	-0.0026282137259841	-0.00165419070981443	0.00256657530553639
384	-0.186363056302071	0.95064640045166	20.058708190918	0.00451462110504508	0.00808603875339031	0.00191722682211548	0.00191722682211548
385	-0.835711658000946	0.95064640045166	19.6041641235352	0.00581331877037883	0.0022419011220336	-0.00782300252467394	0.00159255252219737
386	1.11233425140381	-0.0233765505254269	19.4093608856201	0.0022419011220336	0.000943203864153475	0.00418994715437293	0.00159255252219737
387	-0.835711658000946	-0.0233765505254269	19.7340335845947	-0.0143164889886975	-0.00165419070981443	-0.00912170019000769	0.00678734155371785
388	0.462985575199127	-0.348050862550735	19.6690998077393	-0.00652430532500148	0.00581331877037883	-0.00717365415766835	0.00191722682211548
389	-4.08245468139648	1.92466938495636	19.7989692687988	-0.00360223650932312	0.00451462110504508	0.00191722682211548	0.00191722682211548
390	-0.835711658000946	-0.348050862550735	19.9937744140625	0.00483929552137852	0.00516396993771195	-0.00684897974133492	0.00354059832170606
391	-0.835711658000946	0.625972092151642	19.7340335845947	-0.00814767740666866	0.000293855206109583	-0.00555028254166245	0.00354059832170606
392	-0.186363056302071	-0.0233765505254269	19.7340335845947	-0.0260047651827335	-0.00230353930965066	-0.0117190945893526	0.000293855206109583
393	-2.13440895080566	-0.348050862550735	19.7340335845947	-0.00392691092565656	-0.00587495695799589	-0.00392691092565656	0.00873538758605719
394	-1.48506033420563	0.95064640045166	19.7989692687988	-0.0146411629393697	0.0126314787194133	0.00191722682211548	0.00906006153672934
395	-0.835711658000946	-0.0233765505254269	19.9288387298584	0.0142548503354192	0.00516396993771195	0.00451462110504508	-0.00197886489331722
396	-0.835711658000946	-0.348050862550735	20.058708190918	-0.00717365415766835	0.00191722682211548	0.00581331877037883	0.00483929552137852
397	-1.48506033420563	1.5999950170517	19.4093608856201	-0.0224333461374044	-0.000355493422830477	-0.00587495695799589	0.00386527273803949
398	-1.48506033420563	-0.0233765505254269	19.7989692687988	-0.0159398596733809	0.0100340843200684	-0.00457625929266214	0.00321592413820326
399	-1.48506033420563	0.301297754049301	19.4742946624756	-0.00684897974133492	0.00418994715437293	0.00159255252219737	0.00873538758605719
400	-1.48506033420563	0.95064640045166	19.4742946624756	-0.00230353930965066	0.00646266713738441	0.00191722682211548	-3.08191010844894e-05
401	-2.13440895080566	0.625972092151642	19.5392303466797	0.00256657530553639	-3.08191010844894e-05	0.00256657530553639	-0.00132951640989631
402	-0.835711658000946	0.95064640045166	19.7989692687988	-0.0188619289547205	-0.00100484199356288	-0.00619963090866804	-0.00100484199356288
403	-2.13440895080566	1.27532064914703	19.6690998077393	-0.0126931173726916	-0.00619963090866804	-0.00749832857400179	0.00159255252219737
404	-0.835711658000946	0.95064640045166	19.344425201416	-0.00684897974133492	0.00516396993771195	-0.000680167751852423	0.0022419011220336
405	-2.13440895080566	0.95064640045166	19.4742946624756	-0.00132951640989631	0.00581331877037883	-0.00717365415766835	0.00289124972186983
406	1.76168286800385	-0.348050862550735	19.4742946624756	-0.00619963090866804	0.00516396993771195	-0.00230353930965066	-0.00132951640989631
407	-0.835711658000946	-0.0233765505254269	19.8639049530029	-0.00360223650932312	0.0142548503354192	-0.00132951640989631	-0.00165419070981443
408	1.11233425140381	-0.348050862550735	20.1885776519775	-0.00132951640989631	-0.000355493422830477	0.00256657530553639	0.0022419011220336
409	-0.835711658000946	0.625972092151642	19.6041641235352	-0.00587495695799589	0.00613799272105098	0.00256657530553639	0.00646266713738441
410	0.462985575199127	-0.0233765505254269	19.6041641235352	0.000943203864153475	0.000943203864153475	0.00126787810586393	0.000943203864153475
411	1.11233425140381	-0.0233765505254269	19.6041641235352	0.0022419011220336	0.00256657530553639	0.00191722682211548	0.00159255252219737
412	2.41103148460388	-0.348050862550735	19.8639049530029	0.0171769186854362	0.00256657530553639	-0.00327756232582033	-0.00522560812532902
413	1.11233425140381	-0.0233765505254269	19.9937744140625	0.00548864435404539	-0.00230353930965066	-0.00425158534198999	0.00126787810586393
414	0.462985575199127	1.27532064914703	19.7989692687988	0.0226963832974434	0.0103587592020631	-0.00360223650932312	0.00256657530553639
415	1.11233425140381	-0.348050862550735	19.7340335845947	0.020423661917448	0.00256657530553639	-0.00100484199356288	0.000943203864153475
416	0.462985575199127	0.301297754049301	19.7989692687988	0.0022419011220336	0.000618529506027699	0.00808603875339031	-0.000355493422830477
417	-0.186363056302071	0.625972092151642	19.7340335845947	-0.00619963090866804	-0.000355493422830477	0.000943203864153475	-0.00230353930965066
418	0.462985575199127	-0.0233765505254269	20.1236438751221	-0.00100484199356288	0.00581331877037883	-0.00814767740666866	0.000618529506027699
419	1.11233425140381	0.301297754049301	20.058708190918	-0.00425158534198999	-0.00165419070981443	-0.00132951640989631	0.00776136433705688
420	1.76168286800385	0.625972092151642	19.7340335845947	0.00906006153672934	0.00646266713738441	0.00743668992072344	0.00646266713738441
421	0.462985575199127	0.95064640045166	19.5392303466797	0.00548864435404539	-0.00197886489331722	0.00711201597005129	-0.00977104809135199
422	0.462985575199127	0.625972092151642	19.4093608856201	0.00808603875339031	-0.00555028254166245	-0.00847235135734081	-0.00782300252467394
423	-0.186363056302071	0.625972092151642	19.4742946624756	0.00386527273803949	-0.00360223650932312	-0.00652430532500148	-0.00197886489331722
424	1.76168286800385	-1.32207381725311	19.6041641235352	-0.000355493422830477	0.00386527273803949	-0.00197886489331722	0.00516396993771195
425	1.11233425140381	-0.0233765505254269	19.6041641235352	-0.00165419070981443	-0.00652430532500148	0.00321592413820326	-0.00100484199356288
426	1.76168286800385	-1.32207381725311	19.9288387298584	0.00646266713738441	0.000943203864153475	0.00418994715437293	-0.00490093370899558
427	-0.186363056302071	-1.32207381725311	19.8639049530029	0.00906006153672934	-0.00230353930965066	-0.00555028254166245	0.00776136433705688
428	0.462985575199127	-1.32207381725311	19.4742946624756	0.00873538758605719	-0.00619963090866804	0.00451462110504508	-0.00197886489331722
429	-0.835711658000946	-0.348050862550735	19.4742946624756	-0.0133424662053585	0.00386527273803949	-3.08191010844894e-05	0.000293855206109583
430	-0.835711658000946	-1.64674806594849	19.7340335845947	0.0136055024340749	-0.00230353930965066	0.00516396993771195	-0.00165419070981443
431	1.11233425140381	-1.64674806594849	19.9288387298584	0.00451462110504508	-0.00165419070981443	-0.00555028254166245	-0.00555028254166245
432	1.11233425140381	-1.64674806594849	19.9937744140625	0.00483929552137852	-0.0107450718060136	0.00191722682211548	-0.00490093370899558
433	1.11233425140381	-1.64674806594849	19.6041641235352	-0.0104203969240189	-0.0026282137259841	-0.00457625929266214	-0.000355493422830477
434	0.462985575199127	-0.348050862550735	19.1496200561523	-0.00132951640989631	0.00386527273803949	0.00126787810586393	0.00159255252219737
435	1.76168286800385	-1.32207381725311	19.6041641235352	0.0103587592020631	-0.000680167751852423	-0.00165419070981443	0.00386527273803949
436	0.462985575199127	-0.0233765505254269	19.6690998077393	-0.00977104809135199	-3.08191010844894e-05	0.00289124972186983	-0.00587495695799589
437	1.11233425140381	-0.348050862550735	19.6041641235352	-0.00717365415766835	-0.00295288790948689	-0.00652430532500148	0.000618529506027699
438	1.11233425140381	-0.0233765505254269	19.7989692687988	0.000618529506027699	-0.0120437685400248	-0.0104203969240189	-0.00522560812532902
439	0.462985575199127	-0.997399508953094	19.9937744140625	-0.00847235135734081	-0.00490093370899558	-0.000355493422830477	0.00841071270406246
440	1.76168286800385	-0.0233765505254269	19.7340335845947	0.00678734155371785	0.00386527273803949	-3.08191010844894e-05	0.000618529506027699
441	-0.186363056302071	0.301297754049301	19.5392303466797	-3.08191010844894e-05	-0.00457625929266214	-0.00295288790948689	-0.00230353930965066
442	-0.186363056302071	0.625972092151642	19.4742946624756	-0.0110697457566857	0.00548864435404539	0.00548864435404539	-0.00457625929266214
443	0.462985575199127	0.625972092151642	19.7989692687988	-0.00230353930965066	-0.00457625929266214	-0.00132951640989631	-0.00132951640989631
444	1.76168286800385	-0.0233765505254269	20.1236438751221	0.00841071270406246	0.00678734155371785	0.0022419011220336	-0.00132951640989631
445	1.11233425140381	0.625972092151642	20.1885776519775	0.000293855206109583	-0.000680167751852423	0.0022419011220336	0.00321592413820326
446	1.11233425140381	-0.348050862550735	19.5392303466797	0.00613799272105098	0.00191722682211548	0.000293855206109583	-0.00230353930965066
447	0.462985575199127	-0.348050862550735	19.7989692687988	-0.00425158534198999	0.00354059832170606	-0.00749832857400179	-0.00749832857400179
448	1.11233425140381	0.301297754049301	19.7340335845947	0.011982130818069	0.00321592413820326	-0.00197886489331722	-0.00684897974133492
449	-0.835711658000946	0.301297754049301	19.344425201416	0.0103587592020631	0.00970941036939621	-0.00814767740666866	-0.00814767740666866
450	1.11233425140381	0.625972092151642	19.5392303466797	0.025618452578783	0.000293855206109583	0.00386527273803949	-0.00457625929266214
451	2.41103148460388	-0.348050862550735	20.1236438751221	0.00581331877037883	-0.00425158534198999	-0.00555028254166245	-0.00522560812532902
452	1.76168286800385	-0.672725200653076	19.7340335845947	-0.0169138833880424	-0.00717365415766835	-0.00360223650932312	-0.00425158534198999
453	1.76168286800385	-0.348050862550735	19.7989692687988	0.0132808275520802	0.00256657530553639	-0.00619963090866804	0.00386527273803949
454	-0.186363056302071	1.5999950170517	19.4742946624756	0.00256657530553639	0.00126787810586393	-0.000680167751852423	-0.00425158534198999
455	0.462985575199127	-0.672725200653076	19.7340335845947	0.013930176384747	0.0103587592020631	-0.00425158534198999	0.000618529506027699
456	0.462985575199127	1.27532064914703	19.5392303466797	-0.00652430532500148	0.00354059832170606	-0.00360223650932312	-0.00619963090866804
457	2.41103148460388	0.301297754049301	19.8639049530029	0.00418994715437293	-0.00360223650932312	-0.00944637414067984	0.00126787810586393
458	1.11233425140381	0.95064640045166	19.6690998077393	-0.000355493422830477	-0.0026282137259841	-3.08191010844894e-05	-0.00327756232582033
459	1.76168286800385	-0.348050862550735	19.5392303466797	0.00613799272105098	0.000618529506027699	-0.00490093370899558	-0.00197886489331722
460	1.11233425140381	0.301297754049301	19.4742946624756	0.0191249661147594	0.00256657530553639	0.000293855206109583	-0.00100484199356288
461	1.11233425140381	0.625972092151642	19.4093608856201	0.0162028968334198	-0.00684897974133492	0.000293855206109583	-0.00197886489331722
462	0.462985575199127	1.27532064914703	19.344425201416	0.00191722682211548	0.00321592413820326	-0.0117190945893526	0.00159255252219737
463	1.76168286800385	-0.348050862550735	19.6041641235352	-0.00457625929266214	-0.0026282137259841	-0.0100957229733467	-0.00197886489331722
464	1.11233425140381	0.95064640045166	19.7989692687988	0.0149041991680861	0.0100340843200684	-0.0026282137259841	-0.00295288790948689
465	1.76168286800385	-0.0233765505254269	19.2794895172119	0.0168522447347641	0.00159255252219737	-0.00879702530801296	-0.0026282137259841
466	2.41103148460388	0.301297754049301	19.2145557403564	0.00159255252219737	0.000943203864153475	0.000293855206109583	0.000618529506027699
467	1.11233425140381	0.625972092151642	19.5392303466797	0.0152288740500808	0.00354059832170606	-0.00457625929266214	0.00256657530553639
468	1.76168286800385	-0.0233765505254269	19.5392303466797	0.000943203864153475	0.000943203864153475	-0.00295288790948689	-0.00230353930965066
469	-0.186363056302071	0.95064640045166	19.4742946624756	-0.00490093370899558	0.00548864435404539	-0.00425158534198999	-3.08191010844894e-05
470	0.462985575199127	0.301297754049301	19.7989692687988	0.00321592413820326	0.00516396993771195	-0.00197886489331722	-0.0026282137259841
471	1.76168286800385	-0.348050862550735	19.4742946624756	0.000618529506027699	-0.00684897974133492	-0.00392691092565656	0.000293855206109583
472	2.41103148460388	0.301297754049301	19.4742946624756	0.00808603875339031	-0.000680167751852423	-0.00814767740666866	-0.00197886489331722
473	2.41103148460388	-0.0233765505254269	19.5392303466797	0.0210730116814375	-0.00749832857400179	-0.00230353930965066	0.00256657530553639
474	-0.186363056302071	1.92466938495636	19.4093608856201	0.0155535480007529	0.00126787810586393	-0.000355493422830477	-0.00425158534198999
475	1.76168286800385	0.95064640045166	19.7340335845947	-0.0100957229733467	0.00613799272105098	-0.0165892094373703	-0.0026282137259841
476	0.462985575199127	1.92466938495636	19.6041641235352	0.00548864435404539	-0.000355493422830477	0.000293855206109583	-0.00230353930965066
477	1.76168286800385	-0.348050862550735	19.7989692687988	-0.0152905117720366	0.00386527273803949	-0.00165419070981443	0.00483929552137852
478	0.462985575199127	1.5999950170517	19.2794895172119	-0.00684897974133492	0.00483929552137852	0.00711201597005129	0.00354059832170606
479	2.41103148460388	-0.348050862550735	19.6041641235352	0.0126314787194133	0.00970941036939621	-0.00425158534198999	-0.000355493422830477
480	1.76168286800385	-0.0233765505254269	19.7340335845947	-0.00360223650932312	0.00776136433705688	-0.00457625929266214	0.0022419011220336
481	2.41103148460388	0.301297754049301	19.5392303466797	0.00191722682211548	-3.08191010844894e-05	-0.00522560812532902	-0.00684897974133492
482	1.11233425140381	0.95064640045166	19.7340335845947	0.00191722682211548	-0.00619963090866804	-0.00327756232582033	0.00548864435404539
483	3.06037998199463	-0.0233765505254269	20.2535133361816	-0.00782300252467394	-0.00619963090866804	-0.00684897974133492	0.000618529506027699
484	0.462985575199127	0.301297754049301	19.7989692687988	-0.00132951640989631	0.00159255252219737	0.00191722682211548	0.00191722682211548
485	2.41103148460388	-0.348050862550735	19.4093608856201	-0.00230353930965066	0.00451462110504508	0.00321592413820326	0.00483929552137852
486	0.462985575199127	0.301297754049301	19.7989692687988	-0.00360223650932312	0.00451462110504508	0.00126787810586393	-0.00100484199356288
487	0.462985575199127	0.301297754049301	19.4742946624756	-0.0126931173726916	-0.0026282137259841	-0.00197886489331722	0.000293855206109583
488	0.462985575199127	0.301297754049301	19.7989692687988	-0.0169138833880424	0.00191722682211548	-0.00522560812532902	-3.08191010844894e-05
489	-0.835711658000946	0.95064640045166	19.7340335845947	-0.00230353930965066	0.00451462110504508	-0.00392691092565656	0.00354059832170606
490	-2.13440895080566	0.95064640045166	19.6041641235352	0.00159255252219737	0.00581331877037883	-0.00425158534198999	0.00321592413820326
491	1.11233425140381	-0.0233765505254269	19.8639049530029	-0.0182125810533762	-0.00619963090866804	-0.00392691092565656	-0.00782300252467394
492	-0.835711658000946	0.301297754049301	19.7340335845947	0.00581331877037883	0.00743668992072344	0.000943203864153475	0.000293855206109583
493	1.11233425140381	-0.348050862550735	19.7989692687988	-0.00717365415766835	-0.00132951640989631	-0.0026282137259841	-3.08191010844894e-05
494	-2.13440895080566	0.625972092151642	19.2794895172119	0.0022419011220336	0.00483929552137852	0.00581331877037883	0.000943203864153475
495	-1.48506033420563	0.625972092151642	19.9937744140625	-0.0107450718060136	0.0113327819854021	0.0103587592020631	0.00451462110504508
496	-2.78375768661499	1.27532064914703	19.5392303466797	-0.00879702530801296	-0.00490093370899558	-0.00295288790948689	-0.00684897974133492
497	-0.835711658000946	-0.0233765505254269	19.6690998077393	-0.0273034609854221	0.00354059832170606	0.000943203864153475	0.00386527273803949
498	-2.13440895080566	0.95064640045166	19.4093608856201	-0.00652430532500148	0.00289124972186983	0.000943203864153475	0.00451462110504508
499	-0.186363056302071	-0.0233765505254269	19.6041641235352	0.0142548503354192	0.00418994715437293	0.00743668992072344	0.00613799272105098
500	-1.48506033420563	-0.348050862550735	19.7340335845947	-0.00100484199356288	0.0022419011220336	0.000943203864153475	0.0136055024340749
501	-0.186363056302071	0.301297754049301	19.8639049530029	0.00451462110504508	-0.00295288790948689	-0.00457625929266214	-0.00230353930965066
502	-0.835711658000946	-0.348050862550735	19.7989692687988	-0.00652430532500148	-0.000680167751852423	-0.0107450718060136	-0.00132951640989631
503	1.11233425140381	-0.0233765505254269	19.6041641235352	-0.00327756232582033	0.00191722682211548	-0.00522560812532902	-0.00197886489331722
504	0.462985575199127	-0.348050862550735	19.7340335845947	0.0136055024340749	0.00386527273803949	0.00256657530553639	0.00613799272105098
505	1.76168286800385	-0.0233765505254269	19.8639049530029	-0.0120437685400248	0.0113327819854021	0.00418994715437293	0.0116574559360743
506	-0.186363056302071	-0.348050862550735	19.9937744140625	0.00483929552137852	0.00321592413820326	-0.0026282137259841	-3.08191010844894e-05
507	-2.13440895080566	0.95064640045166	19.6041641235352	0.00418994715437293	-0.00457625929266214	0.00581331877037883	-0.000680167751852423
508	0.462985575199127	-0.348050862550735	20.058708190918	0.00613799272105098	0.00126787810586393	-0.00522560812532902	0.0100340843200684
509	0.462985575199127	0.95064640045166	19.5392303466797	0.000943203864153475	0.00418994715437293	-0.00230353930965066	-0.00100484199356288
510	0.462985575199127	0.625972092151642	19.6690998077393	0.00159255252219737	0.00711201597005129	-3.08191010844894e-05	0.00711201597005129
511	1.76168286800385	-0.0233765505254269	19.6690998077393	0.0275664981454611	0.000618529506027699	-0.00230353930965066	-0.00100484199356288
512	1.11233425140381	-0.348050862550735	19.7989692687988	-0.00912170019000769	0.00289124972186983	-0.00392691092565656	-0.00619963090866804
513	1.11233425140381	-0.348050862550735	19.9288387298584	0.000293855206109583	0.00678734155371785	-0.00619963090866804	-0.000355493422830477
514	0.462985575199127	0.625972092151642	19.9937744140625	0.00191722682211548	0.00548864435404539	-0.00230353930965066	-0.00197886489331722
515	-0.835711658000946	0.95064640045166	19.7340335845947	0.00418994715437293	0.00483929552137852	0.00256657530553639	0.00159255252219737
516	0.462985575199127	0.95064640045166	19.4742946624756	0.00386527273803949	-0.00522560812532902	-3.08191010844894e-05	0.00711201597005129
517	1.76168286800385	-0.672725200653076	19.4093608856201	-0.00165419070981443	-0.00879702530801296	-0.000355493422830477	-0.00132951640989631
518	0.462985575199127	-0.0233765505254269	19.6690998077393	-0.0159398596733809	-0.000680167751852423	-0.00197886489331722	0.00808603875339031
519	1.76168286800385	-0.672725200653076	19.8639049530029	-0.0117190945893526	-0.00197886489331722	0.00386527273803949	0.000293855206109583
520	1.76168286800385	-0.348050862550735	19.9937744140625	0.00613799272105098	0.00581331877037883	-0.00684897974133492	0.0100340843200684
521	1.11233425140381	-1.32207381725311	20.058708190918	0.00548864435404539	-0.00555028254166245	0.00483929552137852	-0.00295288790948689
522	1.76168286800385	-0.997399508953094	19.6041641235352	0.013930176384747	-0.0126931173726916	-0.00197886489331722	0.000943203864153475
523	1.76168286800385	-0.997399508953094	19.9288387298584	-0.00230353930965066	-0.00522560812532902	-0.00490093370899558	-0.00197886489331722
524	2.41103148460388	-1.32207381725311	19.8639049530029	-0.00912170019000769	-0.0107450718060136	0.00354059832170606	-0.0026282137259841
525	1.11233425140381	-1.32207381725311	19.6690998077393	0.01100810803473	-0.00490093370899558	0.0022419011220336	0.000293855206109583
526	2.41103148460388	-0.997399508953094	19.9937744140625	0.00289124972186983	-0.0100957229733467	-0.00619963090866804	-0.00555028254166245
527	-0.186363056302071	-0.0233765505254269	19.8639049530029	-0.00360223650932312	-0.00749832857400179	-0.00814767740666866	0.00256657530553639
528	1.11233425140381	-1.32207381725311	19.6690998077393	-0.00132951640989631	-0.0133424662053585	-0.00197886489331722	-0.00132951640989631
529	0.462985575199127	-0.0233765505254269	19.4093608856201	0.0285405199974775	-0.00652430532500148	0.00159255252219737	0.00321592413820326
530	-0.186363056302071	-0.0233765505254269	19.7989692687988	-0.00295288790948689	-0.00165419070981443	0.000943203864153475	0.00776136433705688
531	1.11233425140381	-0.672725200653076	19.9288387298584	0.013930176384747	-0.00197886489331722	-0.00132951640989631	-0.00717365415766835
532	1.76168286800385	-0.997399508953094	19.9288387298584	0.00516396993771195	-0.00425158534198999	-0.0026282137259841	-0.0104203969240189
533	1.11233425140381	-0.672725200653076	19.9937744140625	0.000618529506027699	-0.000680167751852423	-0.00457625929266214	-0.00100484199356288
534	-0.835711658000946	0.301297754049301	19.6041641235352	0.0136055024340749	0.000943203864153475	-0.000355493422830477	-0.00360223650932312
535	0.462985575199127	0.301297754049301	19.5392303466797	0.0100340843200684	0.00418994715437293	0.0152288740500808	0.0022419011220336
536	0.462985575199127	0.625972092151642	19.5392303466797	0.000293855206109583	-0.00295288790948689	-0.0117190945893526	-0.00360223650932312
537	2.41103148460388	-0.348050862550735	19.7340335845947	-0.0126931173726916	-0.00490093370899558	0.00678734155371785	0.00159255252219737
538	0.462985575199127	0.95064640045166	19.7340335845947	0.00516396993771195	0.000293855206109583	-0.00555028254166245	0.00613799272105098
539	1.76168286800385	0.301297754049301	20.058708190918	0.012956153601408	0.00613799272105098	-0.00100484199356288	0.00191722682211548
540	0.462985575199127	-0.348050862550735	19.9288387298584	-0.0133424662053585	0.00159255252219737	0.00418994715437293	0.00354059832170606
541	1.11233425140381	-0.0233765505254269	19.6041641235352	-0.00879702530801296	-0.00425158534198999	0.00581331877037883	0.00126787810586393
542	1.11233425140381	-0.348050862550735	19.5392303466797	-0.00425158534198999	0.00289124972186983	-0.00619963090866804	-0.00619963090866804
543	1.76168286800385	0.95064640045166	19.7340335845947	0.00678734155371785	-0.00327756232582033	0.00581331877037883	0.00516396993771195
544	3.06037998199463	-0.348050862550735	19.7989692687988	-0.00717365415766835	0.00256657530553639	0.00191722682211548	0.00386527273803949
545	0.462985575199127	0.301297754049301	19.9937744140625	-0.00425158534198999	0.00386527273803949	0.00126787810586393	0.00159255252219737
546	1.76168286800385	-0.348050862550735	19.6690998077393	-0.0113944197073579	-0.00814767740666866	-0.00165419070981443	-0.00490093370899558
547	0.462985575199127	1.5999950170517	19.0846862792969	0.00126787810586393	0.00776136433705688	0.00159255252219737	-0.00944637414067984
548	1.11233425140381	-0.0233765505254269	19.6690998077393	0.000293855206109583	-0.00197886489331722	-0.00977104809135199	0.000943203864153475
549	-0.186363056302071	0.95064640045166	19.4742946624756	0.10711170732975	0.00743668992072344	0.00581331877037883	-0.00360223650932312
550	-0.186363056302071	1.27532064914703	19.6690998077393	-0.0198359526693821	0.00873538758605719	0.000943203864153475	0.00321592413820326
551	1.11233425140381	0.301297754049301	20.058708190918	0.00581331877037883	0.00354059832170606	0.00386527273803949	0.000943203864153475
552	1.76168286800385	-0.348050862550735	20.3833827972412	-0.00879702530801296	0.00483929552137852	-0.0113944197073579	-0.00425158534198999
553	0.462985575199127	0.301297754049301	19.8639049530029	-0.0026282137259841	-0.00749832857400179	-0.00814767740666866	0.00386527273803949
554	1.76168286800385	0.625972092151642	19.6041641235352	-0.00425158534198999	0.00646266713738441	-0.00847235135734081	0.00776136433705688
555	0.462985575199127	0.95064640045166	19.5392303466797	0.012956153601408	0.00711201597005129	0.0022419011220336	0.00289124972186983
556	1.11233425140381	0.95064640045166	19.4742946624756	0.013930176384747	-0.00684897974133492	-0.00555028254166245	-0.00587495695799589
557	2.41103148460388	-0.0233765505254269	19.7340335845947	0.0175015944987535	0.00743668992072344	-0.00814767740666866	-0.000680167751852423
558	-0.186363056302071	0.625972092151642	19.7340335845947	-0.00522560812532902	0.00256657530553639	-0.00879702530801296	0.00386527273803949
559	0.462985575199127	0.301297754049301	19.5392303466797	-0.0113944197073579	0.00711201597005129	0.00191722682211548	-0.00360223650932312
560	3.06037998199463	-0.0233765505254269	19.6041641235352	0.00418994715437293	0.00646266713738441	-0.00912170019000769	0.00516396993771195
561	1.11233425140381	0.625972092151642	19.7989692687988	-0.000680167751852423	0.000943203864153475	0.00256657530553639	-0.00132951640989631
562	3.70972871780396	-0.0233765505254269	19.2794895172119	0.00354059832170606	0.000943203864153475	-0.0117190945893526	-0.00392691092565656
563	1.76168286800385	0.95064640045166	19.344425201416	-0.00782300252467394	-0.0026282137259841	-0.00717365415766835	0.00483929552137852
564	2.41103148460388	-0.348050862550735	19.9937744140625	-0.00392691092565656	-0.00230353930965066	-0.00392691092565656	0.00483929552137852
565	1.76168286800385	0.625972092151642	19.344425201416	-0.00360223650932312	0.0116574559360743	-0.00295288790948689	0.00483929552137852
566	3.70972871780396	-0.672725200653076	19.6690998077393	0.00808603875339031	0.00321592413820326	-0.00879702530801296	-0.00295288790948689
567	0.462985575199127	1.5999950170517	19.1496200561523	0.00159255252219737	-0.00587495695799589	-0.00522560812532902	-0.00197886489331722
568	2.41103148460388	-0.348050862550735	19.5392303466797	0.00483929552137852	0.00418994715437293	-0.0149658378213644	0.000618529506027699
569	0.462985575199127	0.95064640045166	19.4093608856201	0.00516396993771195	0.00516396993771195	-0.000680167751852423	-3.08191010844894e-05
570	1.11233425140381	0.95064640045166	19.7340335845947	0.0022419011220336	0.00808603875339031	0.000943203864153475	0.00646266713738441
571	1.76168286800385	0.301297754049301	19.7340335845947	0.0262678004801273	0.000618529506027699	-0.00327756232582033	-0.00360223650932312
572	2.41103148460388	-0.0233765505254269	19.2794895172119	-0.00165419070981443	0.000618529506027699	0.00126787810586393	-3.08191010844894e-05
573	1.11233425140381	0.301297754049301	19.344425201416	-0.0104203969240189	-0.00197886489331722	-0.00360223650932312	0.00743668992072344
574	-0.186363056302071	0.625972092151642	19.4742946624756	-0.00749832857400179	-0.00132951640989631	-0.00879702530801296	0.00126787810586393
575	0.462985575199127	0.301297754049301	19.5392303466797	0.00646266713738441	0.0142548503354192	-0.000680167751852423	-0.00327756232582033
576	1.76168286800385	0.95064640045166	19.6041641235352	0.00451462110504508	-0.00392691092565656	-0.0110697457566857	0.000293855206109583
577	1.76168286800385	-0.672725200653076	20.1236438751221	-0.00814767740666866	0.000618529506027699	-0.0026282137259841	-0.00165419070981443
578	1.11233425140381	1.27532064914703	19.2794895172119	0.00906006153672934	-0.00392691092565656	-0.00782300252467394	-0.00360223650932312
579	0.462985575199127	-0.0233765505254269	19.6041641235352	-0.00879702530801296	0.00451462110504508	-0.00587495695799589	0.00191722682211548
580	2.41103148460388	-0.672725200653076	19.6041641235352	0.00711201597005129	0.00386527273803949	0.0123068047687411	0.00386527273803949
581	1.76168286800385	-0.0233765505254269	19.6690998077393	0.00581331877037883	-0.00100484199356288	-0.00749832857400179	0.00256657530553639
582	3.06037998199463	-0.0233765505254269	20.1885776519775	-0.00847235135734081	-0.00457625929266214	-0.00360223650932312	-0.00814767740666866
583	1.11233425140381	-0.348050862550735	20.058708190918	-0.00295288790948689	-0.00100484199356288	-0.00555028254166245	-0.00165419070981443
584	1.76168286800385	-0.348050862550735	19.6041641235352	0.00483929552137852	0.0022419011220336	-0.0110697457566857	-0.000680167751852423
585	1.76168286800385	-0.348050862550735	19.6690998077393	0.00873538758605719	0.0100340843200684	0.00191722682211548	0.00159255252219737
586	1.76168286800385	-0.348050862550735	19.6690998077393	0.0188002903014421	-0.00197886489331722	0.00159255252219737	0.000943203864153475
587	-0.186363056302071	0.625972092151642	19.5392303466797	0.00386527273803949	-0.00230353930965066	-0.00814767740666866	0.000293855206109583
588	2.41103148460388	-0.348050862550735	19.9937744140625	-0.00652430532500148	0.00483929552137852	-0.00197886489331722	-0.00360223650932312
589	-0.186363056302071	0.625972092151642	20.1236438751221	-0.00522560812532902	0.00451462110504508	0.00354059832170606	0.00354059832170606
590	-0.186363056302071	0.625972092151642	19.6041641235352	0.00483929552137852	-0.0191866029053926	0.00451462110504508	0.0106834331527352
591	-1.48506033420563	0.301297754049301	19.6690998077393	-0.0143164889886975	0.00516396993771195	-0.00230353930965066	-0.00360223650932312
592	-0.186363056302071	0.301297754049301	19.6690998077393	0.000293855206109583	-0.00100484199356288	-0.0100957229733467	-0.00165419070981443
593	0.462985575199127	0.625972092151642	19.7989692687988	-0.00165419070981443	0.00418994715437293	-0.00165419070981443	-0.00132951640989631
594	0.462985575199127	1.27532064914703	19.5392303466797	-0.00295288790948689	0.00646266713738441	-0.00165419070981443	0.000618529506027699
595	1.11233425140381	0.625972092151642	19.8639049530029	0.00191722682211548	0.00711201597005129	0.000293855206109583	-0.000355493422830477
596	-1.48506033420563	0.95064640045166	19.4093608856201	-0.00717365415766835	0.00289124972186983	0.000293855206109583	-0.00392691092565656
597	0.462985575199127	-0.0233765505254269	19.7340335845947	-0.00717365415766835	0.00191722682211548	-0.00977104809135199	-0.00360223650932312
598	-0.835711658000946	0.95064640045166	19.5392303466797	0.00776136433705688	0.00126787810586393	-0.00490093370899558	0.000293855206109583
599	-1.48506033420563	-0.0233765505254269	19.7989692687988	-0.00132951640989631	0.00126787810586393	-3.08191010844894e-05	0.00613799272105098
600	-0.835711658000946	-0.672725200653076	19.9288387298584	0.0106834331527352	0.0022419011220336	-0.000355493422830477	-0.00295288790948689
601	-0.835711658000946	-0.348050862550735	20.1236438751221	-0.0172385573387146	0.0022419011220336	-3.08191010844894e-05	-0.00100484199356288
602	-0.186363056302071	-0.0233765505254269	19.4742946624756	-0.0104203969240189	0.000618529506027699	-0.00977104809135199	-0.0104203969240189
603	-0.186363056302071	-0.672725200653076	19.7340335845947	-0.00587495695799589	0.00321592413820326	-0.00295288790948689	0.00159255252219737
604	-2.13440895080566	0.301297754049301	19.7340335845947	-0.0143164889886975	0.00678734155371785	-0.00132951640989631	0.00126787810586393
605	-0.835711658000946	-0.348050862550735	19.9288387298584	0.00873538758605719	0.00451462110504508	0.00159255252219737	0.0022419011220336
606	-0.835711658000946	-0.0233765505254269	19.8639049530029	0.00159255252219737	-0.00457625929266214	0.00743668992072344	-0.00684897974133492
607	-2.13440895080566	0.95064640045166	19.9288387298584	-0.0107450718060136	-0.00197886489331722	-0.00490093370899558	0.00289124972186983
608	-0.835711658000946	-0.348050862550735	19.7340335845947	-0.0110697457566857	0.00516396993771195	-0.00522560812532902	0.00159255252219737
609	-2.13440895080566	0.95064640045166	19.5392303466797	-0.00457625929266214	0.00581331877037883	-0.00684897974133492	0.00418994715437293
610	-1.48506033420563	0.95064640045166	19.344425201416	0.0022419011220336	0.00321592413820326	-0.00132951640989631	-0.00230353930965066
611	-1.48506033420563	0.625972092151642	19.7989692687988	-0.0162645354866982	0.000943203864153475	-0.00684897974133492	0.00159255252219737
612	-1.48506033420563	1.27532064914703	19.7989692687988	0.00776136433705688	-0.0026282137259841	0.000618529506027699	0.00289124972186983
613	-2.13440895080566	0.625972092151642	19.7340335845947	-0.0230826959013939	0.00256657530553639	0.00191722682211548	0.00321592413820326
614	-1.48506033420563	1.27532064914703	19.4742946624756	-0.000355493422830477	0.012956153601408	0.00581331877037883	0.00938473641872406
615	-2.13440895080566	0.95064640045166	19.2145557403564	0.00418994715437293	0.00548864435404539	0.00159255252219737	0.000293855206109583
616	-1.48506033420563	1.27532064914703	19.4093608856201	-0.00652430532500148	0.00418994715437293	0.00808603875339031	-0.00165419070981443
617	0.462985575199127	-0.672725200653076	19.7989692687988	-0.00522560812532902	-0.00197886489331722	-0.0143164889886975	0.00321592413820326
618	-2.13440895080566	1.5999950170517	19.5392303466797	0.00321592413820326	0.00451462110504508	-0.0026282137259841	-0.00327756232582033
619	-1.48506033420563	0.95064640045166	20.1885776519775	0.00418994715437293	0.000943203864153475	-0.00587495695799589	0.00483929552137852
620	1.11233425140381	0.301297754049301	20.3833827972412	-0.00100484199356288	-0.00327756232582033	0.00386527273803949	0.000293855206109583
621	1.76168286800385	-0.997399508953094	19.8639049530029	0.0188002903014421	0.0100340843200684	-0.0117190945893526	-0.00197886489331722
622	0.462985575199127	0.301297754049301	19.6690998077393	-0.00847235135734081	0.00743668992072344	0.00126787810586393	-0.00392691092565656
623	2.41103148460388	-0.672725200653076	20.058708190918	-0.00847235135734081	0.00808603875339031	-0.00425158534198999	0.0022419011220336
624	-0.186363056302071	0.301297754049301	19.6690998077393	0.012956153601408	0.00776136433705688	0.00256657530553639	0.00711201597005129
625	2.41103148460388	-0.0233765505254269	19.9937744140625	0.00711201597005129	0.00354059832170606	0.00191722682211548	-0.00132951640989631
626	1.76168286800385	0.625972092151642	20.1236438751221	0.0126314787194133	-3.08191010844894e-05	-0.00749832857400179	-0.00360223650932312
627	-0.186363056302071	0.95064640045166	19.344425201416	-0.00522560812532902	-0.00847235135734081	-0.0104203969240189	-0.000355493422830477
628	1.11233425140381	0.625972092151642	19.6041641235352	-0.00522560812532902	0.0022419011220336	-0.00717365415766835	0.0113327819854021
629	0.462985575199127	0.95064640045166	19.5392303466797	0.00386527273803949	0.00548864435404539	-3.08191010844894e-05	-0.00295288790948689
630	0.462985575199127	1.27532064914703	19.4093608856201	-0.00587495695799589	0.00418994715437293	-0.00652430532500148	0.00321592413820326
631	0.462985575199127	-0.0233765505254269	19.9937744140625	-0.00392691092565656	-0.00165419070981443	0.00159255252219737	-0.00230353930965066
632	1.11233425140381	0.625972092151642	20.058708190918	0.00386527273803949	-0.00392691092565656	-0.00360223650932312	0.000293855206109583
633	0.462985575199127	0.95064640045166	19.7340335845947	0.00906006153672934	-0.0026282137259841	-0.00425158534198999	0.000943203864153475
634	-0.835711658000946	0.95064640045166	19.5392303466797	0.00126787810586393	-0.000355493422830477	-0.0026282137259841	0.00483929552137852
635	1.11233425140381	0.625972092151642	19.4742946624756	0.00678734155371785	-0.00100484199356288	0.00289124972186983	-0.00392691092565656
636	-0.835711658000946	0.95064640045166	19.6041641235352	0.00321592413820326	-0.00132951640989631	-0.00490093370899558	-0.00197886489331722
637	3.70972871780396	-0.997399508953094	19.8639049530029	-0.00652430532500148	-0.00814767740666866	-0.00555028254166245	0.000293855206109583
638	0.462985575199127	0.301297754049301	19.7340335845947	-0.0165892094373703	0.00386527273803949	-3.08191010844894e-05	-0.00327756232582033
639	-0.186363056302071	-0.348050862550735	19.7989692687988	0.00646266713738441	-0.00782300252467394	-0.00587495695799589	-0.00425158534198999
640	1.76168286800385	-0.997399508953094	19.6041641235352	0.00938473641872406	0.00386527273803949	0.000618529506027699	0.000943203864153475
641	3.70972871780396	-0.997399508953094	19.7989692687988	0.00354059832170606	-0.0113944197073579	-0.00490093370899558	-0.00555028254166245
642	1.76168286800385	-0.997399508953094	19.7989692687988	0.0142548503354192	-0.00912170019000769	-0.00782300252467394	-0.00295288790948689
643	3.06037998199463	-1.64674806594849	19.7340335845947	0.00776136433705688	-0.00295288790948689	-0.00749832857400179	0.00321592413820326
644	0.462985575199127	-1.32207381725311	19.7989692687988	0.0022419011220336	-0.00749832857400179	-0.00555028254166245	-3.08191010844894e-05
645	3.70972871780396	-1.64674806594849	19.7340335845947	0.00321592413820326	-0.00457625929266214	0.00581331877037883	-0.00100484199356288
646	1.76168286800385	-0.997399508953094	19.7340335845947	0.000618529506027699	-0.00360223650932312	0.00289124972186983	0.00159255252219737
647	0.462985575199127	-0.0233765505254269	19.4093608856201	-0.0159398596733809	-0.0165892094373703	-0.00522560812532902	-0.00684897974133492
648	1.11233425140381	-1.64674806594849	19.6690998077393	0.0136055024340749	-0.00295288790948689	-0.00522560812532902	-0.00132951640989631
649	1.11233425140381	-0.0233765505254269	19.4093608856201	-0.00782300252467394	-0.0026282137259841	-0.00425158534198999	0.00159255252219737
650	-0.835711658000946	-0.0233765505254269	19.7989692687988	0.0246444288641214	0.000293855206109583	0.00191722682211548	0.0022419011220336
651	2.41103148460388	-0.672725200653076	20.1885776519775	-0.00555028254166245	0.00191722682211548	-0.00652430532500148	-0.00100484199356288
652	1.11233425140381	-0.997399508953094	19.6690998077393	-0.00522560812532902	-0.00684897974133492	-0.00652430532500148	-0.00522560812532902
653	1.76168286800385	-0.997399508953094	19.6041641235352	0.0152288740500808	0.00126787810586393	-0.00522560812532902	0.00386527273803949
654	-0.186363056302071	0.301297754049301	19.344425201416	0.00483929552137852	0.00548864435404539	0.00418994715437293	0.00126787810586393
655	0.462985575199127	0.301297754049301	19.5392303466797	0.0269171483814716	-3.08191010844894e-05	0.000618529506027699	0.000618529506027699
656	2.41103148460388	0.301297754049301	19.7340335845947	0.00711201597005129	-0.00100484199356288	0.00126787810586393	0.000293855206109583
657	2.41103148460388	-0.997399508953094	20.3184490203857	-0.0130177913233638	0.000943203864153475	-3.08191010844894e-05	-0.00392691092565656
658	-0.835711658000946	0.625972092151642	19.6041641235352	0.00613799272105098	0.00321592413820326	0.00126787810586393	0.00451462110504508
659	-0.186363056302071	0.95064640045166	19.2145557403564	0.000943203864153475	0.00451462110504508	-0.00490093370899558	0.00418994715437293
660	1.76168286800385	-0.348050862550735	19.7340335845947	-0.00132951640989631	0.00581331877037883	-0.00327756232582033	0.00159255252219737
661	1.76168286800385	-0.0233765505254269	19.7989692687988	-0.00165419070981443	-3.08191010844894e-05	-0.00295288790948689	-0.00100484199356288
662	1.76168286800385	-0.0233765505254269	19.9288387298584	-0.0026282137259841	0.00321592413820326	-0.00684897974133492	-0.0104203969240189
663	1.76168286800385	-0.672725200653076	19.9937744140625	-0.0172385573387146	0.00126787810586393	-0.0026282137259841	-3.08191010844894e-05
664	0.462985575199127	0.625972092151642	19.7989692687988	0.0100340843200684	0.00906006153672934	0.000618529506027699	0.00451462110504508
665	2.41103148460388	-0.0233765505254269	19.6690998077393	0.00548864435404539	0.00483929552137852	0.000293855206109583	-0.00522560812532902
666	1.76168286800385	-0.0233765505254269	19.7340335845947	-0.00132951640989631	-0.00392691092565656	-0.00230353930965066	-0.00327756232582033
667	-0.186363056302071	0.625972092151642	19.4742946624756	0.0158782228827477	-0.00295288790948689	-0.00197886489331722	-0.00619963090866804
668	1.76168286800385	-0.672725200653076	19.7989692687988	-0.0100957229733467	-0.00100484199356288	-0.00522560812532902	0.00289124972186983
669	0.462985575199127	0.95064640045166	19.6690998077393	0.00159255252219737	0.00289124972186983	0.00548864435404539	0.000943203864153475
670	-0.186363056302071	1.27532064914703	19.9288387298584	0.00581331877037883	0.00483929552137852	0.00483929552137852	0.00418994715437293
671	2.41103148460388	-0.348050862550735	19.6690998077393	0.0113327819854021	0.00191722682211548	0.00646266713738441	-0.00327756232582033
672	1.76168286800385	-0.348050862550735	19.6041641235352	0.00451462110504508	-0.00132951640989631	-0.00652430532500148	-0.00392691092565656
673	0.462985575199127	-0.348050862550735	19.6690998077393	-0.00230353930965066	0.00289124972186983	0.000618529506027699	-0.000355493422830477
674	-0.186363056302071	0.95064640045166	19.7340335845947	0.011982130818069	0.00256657530553639	0.00418994715437293	-0.0026282137259841
675	-0.835711658000946	0.95064640045166	19.5392303466797	0.0113327819854021	0.00581331877037883	0.00711201597005129	0.00418994715437293
676	1.76168286800385	0.95064640045166	19.7340335845947	0.00289124972186983	0.000293855206109583	0.000293855206109583	-3.08191010844894e-05
677	1.76168286800385	-0.0233765505254269	19.2794895172119	-0.0156151866540313	0.000293855206109583	-0.00327756232582033	-0.00392691092565656
678	-0.835711658000946	0.625972092151642	19.1496200561523	0.00970941036939621	-0.0026282137259841	-0.000355493422830477	0.00256657530553639
679	1.11233425140381	1.27532064914703	19.4093608856201	0.00418994715437293	0.00938473641872406	0.00126787810586393	-0.00652430532500148
680	1.11233425140381	-0.0233765505254269	19.7340335845947	-0.00717365415766835	-3.08191010844894e-05	-0.00522560812532902	0.00938473641872406
681	2.41103148460388	-0.0233765505254269	19.6690998077393	-0.00944637414067984	-0.00457625929266214	-0.00392691092565656	-0.00847235135734081
682	1.11233425140381	-0.0233765505254269	19.9288387298584	0.000943203864153475	0.000293855206109583	-0.00944637414067984	-0.00295288790948689
683	1.11233425140381	-0.348050862550735	19.6041641235352	-0.0107450718060136	-0.00587495695799589	-0.000680167751852423	-3.08191010844894e-05
684	-0.186363056302071	0.625972092151642	19.4093608856201	-0.00555028254166245	0.00256657530553639	-0.00847235135734081	0.000943203864153475
685	1.11233425140381	-0.0233765505254269	19.4093608856201	0.0171769186854362	0.01100810803473	0.00548864435404539	-0.00944637414067984
686	1.11233425140381	-0.348050862550735	19.6041641235352	0.0158782228827477	0.00548864435404539	-0.0110697457566857	-0.00717365415766835
687	-0.186363056302071	1.27532064914703	19.4093608856201	-0.00912170019000769	-0.00425158534198999	-0.0133424662053585	-0.00912170019000769
688	1.76168286800385	0.301297754049301	19.7989692687988	0.000293855206109583	-0.00197886489331722	-0.0133424662053585	-0.00425158534198999
689	0.462985575199127	0.95064640045166	19.4093608856201	-0.00619963090866804	0.00646266713738441	-0.00327756232582033	-0.000355493422830477
690	0.462985575199127	0.625972092151642	19.0846862792969	0.00938473641872406	0.000618529506027699	-0.00717365415766835	0.00678734155371785
691	1.11233425140381	0.625972092151642	19.4093608856201	0.00970941036939621	0.00126787810586393	0.000293855206109583	-0.00912170019000769
692	1.76168286800385	-0.0233765505254269	19.6041641235352	-0.0130177913233638	0.000618529506027699	-0.00944637414067984	-0.00295288790948689
693	-0.835711658000946	0.625972092151642	19.5392303466797	0.00938473641872406	0.00256657530553639	-0.00230353930965066	-0.00717365415766835
694	0.462985575199127	0.95064640045166	19.7989692687988	0.0197743140161037	0.00321592413820326	0.000293855206109583	0.000293855206109583
695	0.462985575199127	1.5999950170517	19.7989692687988	-0.00847235135734081	0.00451462110504508	-0.0107450718060136	-0.00522560812532902
696	1.76168286800385	0.625972092151642	19.6690998077393	-0.00522560812532902	0.00581331877037883	-0.00457625929266214	-0.00425158534198999
697	3.06037998199463	0.625972092151642	19.7989692687988	0.00126787810586393	0.00321592413820326	-0.00619963090866804	-0.00360223650932312
698	1.11233425140381	0.95064640045166	19.344425201416	0.00418994715437293	0.00126787810586393	-0.00165419070981443	-0.00327756232582033
699	0.462985575199127	0.95064640045166	19.4742946624756	0.00159255252219737	0.00743668992072344	0.000618529506027699	0.00321592413820326
700	1.76168286800385	-0.0233765505254269	20.2535133361816	0.0226963832974434	0.00841071270406246	0.000618529506027699	0.00159255252219737
701	1.76168286800385	0.301297754049301	19.9288387298584	0.00678734155371785	-0.00165419070981443	-0.00100484199356288	-0.00360223650932312
702	2.41103148460388	-0.348050862550735	19.6690998077393	0.0100340843200684	-0.00295288790948689	-0.00425158534198999	-0.00457625929266214
703	1.11233425140381	0.625972092151642	19.4742946624756	-0.0113944197073579	0.00159255252219737	-0.00522560812532902	-0.00392691092565656
704	1.11233425140381	-0.0233765505254269	19.7340335845947	0.0158782228827477	0.00354059832170606	0.00159255252219737	-0.00587495695799589
705	1.76168286800385	-0.0233765505254269	19.7340335845947	0.013930176384747	-0.00230353930965066	0.000293855206109583	-0.00230353930965066
706	1.11233425140381	-0.672725200653076	19.8639049530029	0.0295145437121391	0.00386527273803949	-0.00425158534198999	0.000618529506027699
707	-0.835711658000946	0.95064640045166	19.7989692687988	-0.0100957229733467	-3.08191010844894e-05	-0.00490093370899558	-0.000355493422830477
708	3.06037998199463	-0.0233765505254269	19.8639049530029	-0.00652430532500148	-3.08191010844894e-05	-0.00944637414067984	-0.00230353930965066
709	1.76168286800385	0.95064640045166	19.4093608856201	0.012956153601408	0.00678734155371785	-0.00165419070981443	-0.00295288790948689
710	1.11233425140381	0.625972092151642	19.4093608856201	0.00938473641872406	0.00191722682211548	-0.00749832857400179	-0.00490093370899558
711	-0.186363056302071	0.95064640045166	19.6041641235352	0.00126787810586393	0.0022419011220336	-0.00522560812532902	0.00126787810586393
712	1.76168286800385	0.301297754049301	19.7989692687988	-0.0117190945893526	0.00418994715437293	-0.00327756232582033	-0.00392691092565656
713	0.462985575199127	0.95064640045166	19.5392303466797	0.00126787810586393	0.000943203864153475	-0.00749832857400179	-0.000680167751852423
714	1.11233425140381	0.625972092151642	19.344425201416	0.013930176384747	0.00548864435404539	-0.00912170019000769	-0.0026282137259841
715	-0.835711658000946	0.95064640045166	19.0846862792969	0.0022419011220336	0.00386527273803949	-0.00619963090866804	-0.00360223650932312
716	0.462985575199127	0.625972092151642	19.4742946624756	0.0136055024340749	0.00191722682211548	-0.00295288790948689	-0.00100484199356288
717	-0.186363056302071	0.301297754049301	19.6690998077393	-0.0113944197073579	-0.00132951640989631	-0.00392691092565656	-0.00230353930965066
718	-0.186363056302071	1.27532064914703	19.5392303466797	0.011982130818069	0.00256657530553639	-0.00490093370899558	-0.00490093370899558
719	-1.48506033420563	0.301297754049301	19.9288387298584	-0.0308748781681061	0.00354059832170606	0.0022419011220336	-0.000680167751852423
720	1.76168286800385	-0.0233765505254269	19.9937744140625	-0.00814767740666866	0.00191722682211548	-0.00555028254166245	-0.00295288790948689
721	0.462985575199127	0.301297754049301	19.6690998077393	0.00289124972186983	0.00321592413820326	0.000293855206109583	-0.000680167751852423
722	0.462985575199127	-0.0233765505254269	19.6690998077393	-0.00392691092565656	-0.00230353930965066	-0.00814767740666866	0.000293855206109583
723	-0.835711658000946	-0.0233765505254269	19.7340335845947	-0.00652430532500148	0.00354059832170606	0.000618529506027699	-0.00360223650932312
724	-0.186363056302071	-0.0233765505254269	19.9937744140625	0.01100810803473	0.00646266713738441	-0.00132951640989631	0.00354059832170606
725	-0.835711658000946	0.301297754049301	19.9288387298584	-0.0123684434220195	-0.00522560812532902	0.00970941036939621	-0.000355493422830477
726	0.462985575199127	-0.0233765505254269	20.1236438751221	0.00483929552137852	0.00938473641872406	-0.000680167751852423	0.00321592413820326
727	-2.78375768661499	0.95064640045166	19.4742946624756	-0.0120437685400248	0.000293855206109583	-0.00457625929266214	-0.000680167751852423
728	-0.186363056302071	-0.0233765505254269	19.6690998077393	-0.00847235135734081	-0.00425158534198999	-0.00295288790948689	0.000618529506027699
729	-2.78375768661499	0.95064640045166	19.4742946624756	-0.00490093370899558	0.00418994715437293	-0.00165419070981443	-0.000680167751852423
730	-2.13440895080566	1.27532064914703	19.344425201416	-0.00360223650932312	0.00581331877037883	-0.00425158534198999	0.00126787810586393
731	-2.13440895080566	0.625972092151642	19.7989692687988	-0.0247060675173998	0.00386527273803949	0.0022419011220336	-0.000680167751852423
732	-1.48506033420563	0.95064640045166	19.9937744140625	-0.0198359526693821	0.00581331877037883	-0.00912170019000769	-0.00360223650932312
733	-2.78375768661499	0.625972092151642	19.4742946624756	0.000293855206109583	0.00289124972186983	-0.00847235135734081	-0.000680167751852423
734	-1.48506033420563	0.95064640045166	19.4742946624756	-0.00392691092565656	0.00776136433705688	0.00711201597005129	0.000943203864153475
735	-2.13440895080566	0.95064640045166	19.5392303466797	0.00126787810586393	0.00354059832170606	-0.000355493422830477	-0.000680167751852423
736	-0.186363056302071	0.625972092151642	19.4742946624756	0.00159255252219737	0.00159255252219737	0.00613799272105098	0.00159255252219737
737	1.11233425140381	-0.0233765505254269	19.6690998077393	0.00938473641872406	0.00483929552137852	-0.00457625929266214	-0.00392691092565656
738	-0.186363056302071	0.625972092151642	19.7989692687988	-0.0117190945893526	-0.000355493422830477	-0.0026282137259841	0.00354059832170606
739	0.462985575199127	1.5999950170517	19.8639049530029	0.0220470335334539	0.00743668992072344	0.00159255252219737	-3.08191010844894e-05
740	1.76168286800385	0.301297754049301	19.9288387298584	0.0230210572481155	0.0103587592020631	0.00126787810586393	-0.00197886489331722
741	1.76168286800385	-0.348050862550735	19.8639049530029	-0.0133424662053585	-0.00132951640989631	0.000943203864153475	0.00191722682211548
742	2.41103148460388	-0.0233765505254269	19.9288387298584	0.0100340843200684	0.000293855206109583	-0.00652430532500148	-0.0026282137259841
743	1.11233425140381	-0.0233765505254269	19.9288387298584	0.00451462110504508	-0.00132951640989631	-0.00555028254166245	-0.00360223650932312
744	1.76168286800385	-0.672725200653076	19.7989692687988	0.0158782228827477	0.00581331877037883	-0.000355493422830477	0.00159255252219737
745	1.11233425140381	-0.0233765505254269	20.058708190918	0.00386527273803949	0.00581331877037883	-0.0026282137259841	0.000293855206109583
746	1.76168286800385	-0.0233765505254269	19.6690998077393	-0.000680167751852423	0.00776136433705688	0.00841071270406246	-0.000680167751852423
747	-0.186363056302071	0.625972092151642	19.5392303466797	-0.00814767740666866	0.0022419011220336	0.00451462110504508	0.00126787810586393
748	1.11233425140381	-0.0233765505254269	19.6690998077393	0.000943203864153475	-0.00360223650932312	-0.00490093370899558	-0.00100484199356288
749	-0.186363056302071	0.95064640045166	19.4742946624756	-0.0149658378213644	0.00970941036939621	0.0022419011220336	0.00289124972186983
750	-0.186363056302071	0.625972092151642	19.6041641235352	0.0106834331527352	0.00354059832170606	-0.00197886489331722	-0.00457625929266214
751	-0.835711658000946	0.301297754049301	20.1885776519775	0.000293855206109583	-0.00879702530801296	0.00321592413820326	0.000293855206109583
752	1.11233425140381	-0.348050862550735	19.6690998077393	-0.00879702530801296	-0.00490093370899558	-0.00392691092565656	-0.00587495695799589
753	0.462985575199127	0.301297754049301	19.5392303466797	0.00646266713738441	-0.0026282137259841	-0.00327756232582033	0.00548864435404539
754	1.11233425140381	-0.0233765505254269	19.4093608856201	0.00191722682211548	-0.000355493422830477	-0.00132951640989631	-0.00457625929266214
755	-0.186363056302071	-0.0233765505254269	19.5392303466797	0.00191722682211548	-0.00814767740666866	-0.00197886489331722	0.000618529506027699
756	1.11233425140381	-0.348050862550735	19.5392303466797	0.00386527273803949	-0.00944637414067984	-0.00230353930965066	-0.0026282137259841
757	2.41103148460388	-1.32207381725311	20.1236438751221	-0.0191866029053926	-0.00490093370899558	-0.00717365415766835	-0.00197886489331722
758	0.462985575199127	-0.0233765505254269	19.6041641235352	0.00873538758605719	-0.00100484199356288	-0.00197886489331722	-0.00197886489331722
759	-0.835711658000946	-0.997399508953094	19.7340335845947	-0.00490093370899558	-0.000680167751852423	0.00548864435404539	0.00451462110504508
760	1.76168286800385	-1.32207381725311	19.6690998077393	0.00483929552137852	-0.0100957229733467	0.00711201597005129	-0.00327756232582033
761	1.11233425140381	-1.64674806594849	19.7989692687988	0.00354059832170606	-0.00619963090866804	0.00159255252219737	-0.00132951640989631
762	1.76168286800385	-1.32207381725311	19.7989692687988	0.00418994715437293	-0.0107450718060136	0.000618529506027699	-0.00295288790948689
763	1.11233425140381	-0.997399508953094	19.9937744140625	0.0126314787194133	-0.00457625929266214	-0.00782300252467394	-0.00132951640989631
764	1.76168286800385	-1.32207381725311	20.058708190918	-0.00587495695799589	-0.00555028254166245	0.000943203864153475	-0.00230353930965066
765	1.11233425140381	-1.64674806594849	19.7340335845947	0.000293855206109583	0.000943203864153475	-0.000355493422830477	-0.00425158534198999
766	1.76168286800385	-1.32207381725311	19.9288387298584	0.0022419011220336	-0.0139918150380254	0.00386527273803949	-0.00165419070981443
767	-0.186363056302071	0.301297754049301	19.7989692687988	-0.0117190945893526	-0.00230353930965066	-0.00555028254166245	-0.000680167751852423
768	1.11233425140381	-0.672725200653076	20.1236438751221	-0.00295288790948689	-0.0104203969240189	-0.0026282137259841	-0.000355493422830477
769	-0.186363056302071	0.625972092151642	19.9288387298584	-0.00814767740666866	-0.00165419070981443	-0.00392691092565656	-0.00132951640989631
770	1.11233425140381	0.301297754049301	19.7989692687988	0.00711201597005129	0.00126787810586393	0.00483929552137852	-0.00230353930965066
771	1.11233425140381	-0.348050862550735	19.7340335845947	0.0116574559360743	0.00321592413820326	-0.00717365415766835	-0.00457625929266214
772	-0.186363056302071	-0.0233765505254269	19.6041641235352	0.00711201597005129	-3.08191010844894e-05	-0.00230353930965066	-0.00490093370899558
773	-0.186363056302071	-0.0233765505254269	19.7989692687988	-0.00425158534198999	-0.000680167751852423	-0.00652430532500148	0.00289124972186983
774	-0.835711658000946	0.95064640045166	19.4742946624756	-0.00132951640989631	0.00354059832170606	-0.00457625929266214	0.000943203864153475
775	0.462985575199127	0.301297754049301	19.6041641235352	-0.0026282137259841	0.00841071270406246	-0.00132951640989631	-0.000680167751852423
776	1.11233425140381	1.27532064914703	19.7340335845947	0.0100340843200684	-0.00425158534198999	0.00126787810586393	-0.00327756232582033
777	1.76168286800385	-0.348050862550735	19.9288387298584	-0.0133424662053585	-3.08191010844894e-05	-0.00425158534198999	-0.00360223650932312
778	0.462985575199127	1.27532064914703	19.2794895172119	-0.0162645354866982	-3.08191010844894e-05	-0.00360223650932312	0.000618529506027699
779	1.11233425140381	0.301297754049301	19.7340335845947	0.000293855206109583	0.00451462110504508	-0.00230353930965066	-0.00230353930965066
780	1.11233425140381	0.625972092151642	19.7340335845947	-0.00977104809135199	0.000618529506027699	0.00321592413820326	-0.00295288790948689
781	3.06037998199463	-0.0233765505254269	19.8639049530029	0.00743668992072344	-0.00392691092565656	-0.00555028254166245	-0.00197886489331722
782	1.11233425140381	0.301297754049301	19.7989692687988	-0.0146411629393697	0.00678734155371785	-0.00295288790948689	-0.0026282137259841
783	2.41103148460388	-0.348050862550735	19.8639049530029	-0.00522560812532902	-0.00230353930965066	-0.00977104809135199	-0.000680167751852423
784	1.76168286800385	0.625972092151642	19.4742946624756	0.0126314787194133	0.0022419011220336	0.00126787810586393	-0.00100484199356288
785	2.41103148460388	-0.348050862550735	19.4742946624756	0.011982130818069	0.00581331877037883	-0.00392691092565656	-0.0026282137259841
786	1.76168286800385	0.301297754049301	19.4093608856201	0.00516396993771195	0.00451462110504508	-0.00555028254166245	-3.08191010844894e-05
787	0.462985575199127	0.625972092151642	19.4093608856201	0.0149041991680861	0.000293855206109583	-0.0026282137259841	-0.000680167751852423
788	1.11233425140381	-0.348050862550735	19.9288387298584	-0.0198359526693821	0.00191722682211548	-0.0120437685400248	-0.00327756232582033
789	-0.186363056302071	0.625972092151642	19.5392303466797	0.00906006153672934	0.00126787810586393	-0.00295288790948689	-0.00295288790948689
790	0.462985575199127	1.27532064914703	19.4093608856201	0.00581331877037883	0.00548864435404539	0.00126787810586393	0.000943203864153475
791	1.76168286800385	-0.672725200653076	19.7340335845947	0.0171769186854362	0.00516396993771195	-0.00814767740666866	-0.00425158534198999
792	1.76168286800385	0.625972092151642	19.6690998077393	-0.000355493422830477	0.00451462110504508	-0.00847235135734081	-0.0026282137259841
793	1.76168286800385	-0.0233765505254269	19.6690998077393	0.0136055024340749	-0.0026282137259841	-0.0123684434220195	-0.00132951640989631
794	0.462985575199127	1.27532064914703	19.4742946624756	0.00256657530553639	0.00191722682211548	-0.00555028254166245	0.000943203864153475
795	0.462985575199127	1.5999950170517	19.7989692687988	0.0132808275520802	0.00776136433705688	-3.08191010844894e-05	0.0022419011220336
796	-0.186363056302071	1.5999950170517	19.344425201416	-0.0169138833880424	-3.08191010844894e-05	0.00126787810586393	-3.08191010844894e-05
797	2.41103148460388	-0.348050862550735	19.7340335845947	0.0226963832974434	0.00451462110504508	-0.00749832857400179	0.000618529506027699
798	-0.835711658000946	1.5999950170517	19.4742946624756	-0.0152905117720366	-0.00295288790948689	-0.00197886489331722	0.00191722682211548
799	1.76168286800385	0.625972092151642	19.7340335845947	-0.00295288790948689	0.00711201597005129	-0.00295288790948689	-0.00360223650932312
800	1.11233425140381	0.301297754049301	19.7989692687988	-0.00977104809135199	0.00418994715437293	0.00808603875339031	0.00159255252219737
801	1.76168286800385	-0.348050862550735	20.058708190918	0.0123068047687411	0.000618529506027699	-0.00879702530801296	0.000618529506027699
802	1.76168286800385	0.301297754049301	19.7989692687988	-0.00360223650932312	0.00191722682211548	-3.08191010844894e-05	-0.00360223650932312
803	2.41103148460388	-0.348050862550735	19.6041641235352	-0.0201606266200542	0.00451462110504508	-0.0146411629393697	-0.00132951640989631
804	1.11233425140381	-0.0233765505254269	19.6041641235352	-0.0156151866540313	0.00613799272105098	0.00516396993771195	0.0022419011220336
805	2.41103148460388	-0.0233765505254269	19.6041641235352	0.0200989879667759	0.00289124972186983	0.00321592413820326	0.00191722682211548
806	1.11233425140381	0.625972092151642	19.7340335845947	0.0155535480007529	-3.08191010844894e-05	0.00191722682211548	0.000293855206109583
807	-0.835711658000946	0.95064640045166	19.9288387298584	-0.0156151866540313	-0.00327756232582033	-0.00165419070981443	0.000943203864153475
808	-0.186363056302071	0.625972092151642	19.8639049530029	0.0941247344017029	0.00483929552137852	-3.08191010844894e-05	-0.00132951640989631
809	-0.835711658000946	0.625972092151642	19.4093608856201	0.0392547734081745	0.00841071270406246	0.00321592413820326	0.00516396993771195
810	-0.186363056302071	1.27532064914703	19.4742946624756	0.0152288740500808	0.0100340843200684	0.00159255252219737	0.00321592413820326
811	1.11233425140381	-0.348050862550735	19.7340335845947	0.00646266713738441	-0.00457625929266214	-0.00847235135734081	0.00159255252219737
812	-0.835711658000946	0.625972092151642	19.8639049530029	-0.0191866029053926	-0.00165419070981443	0.00159255252219737	0.00451462110504508
813	-0.835711658000946	-0.0233765505254269	19.9937744140625	-0.00100484199356288	-0.00132951640989631	-0.00457625929266214	0.00548864435404539
814	-2.13440895080566	0.95064640045166	19.8639049530029	0.00321592413820326	0.00776136433705688	0.000943203864153475	-3.08191010844894e-05
815	-1.48506033420563	0.95064640045166	19.5392303466797	-0.000355493422830477	0.00191722682211548	-3.08191010844894e-05	0.00191722682211548
816	-1.48506033420563	1.27532064914703	19.6690998077393	-0.0143164889886975	0.00386527273803949	0.000293855206109583	-3.08191010844894e-05
817	-0.186363056302071	-0.348050862550735	19.7989692687988	-0.0143164889886975	-0.000680167751852423	-0.00555028254166245	0.000943203864153475
818	-2.78375768661499	1.27532064914703	19.4742946624756	0.00711201597005129	-0.00327756232582033	-0.00555028254166245	0.0022419011220336
819	-0.186363056302071	0.301297754049301	19.8639049530029	-0.00165419070981443	0.00548864435404539	-0.00327756232582033	0.00321592413820326
820	0.462985575199127	-0.0233765505254269	19.9288387298584	-0.00944637414067984	0.00126787810586393	0.00483929552137852	0.00159255252219737
821	1.76168286800385	-0.348050862550735	19.7340335845947	0.00906006153672934	-0.00587495695799589	-0.00457625929266214	0.00191722682211548
822	0.462985575199127	-0.348050862550735	19.6041641235352	0.000618529506027699	0.00321592413820326	-0.000355493422830477	-3.08191010844894e-05
823	2.41103148460388	-0.0233765505254269	19.7340335845947	-0.0113944197073579	0.00678734155371785	-0.00425158534198999	-0.00100484199356288
824	1.11233425140381	0.625972092151642	19.7989692687988	0.0126314787194133	0.00321592413820326	-0.00522560812532902	0.00126787810586393
825	2.41103148460388	-0.0233765505254269	19.9288387298584	0.00613799272105098	0.00354059832170606	-0.00295288790948689	0.00386527273803949
826	1.76168286800385	-0.348050862550735	20.058708190918	0.00970941036939621	0.000618529506027699	-0.00100484199356288	-0.00132951640989631
827	1.76168286800385	0.625972092151642	19.5392303466797	-0.0152905117720366	-3.08191010844894e-05	0.000293855206109583	0.00126787810586393
828	1.76168286800385	-0.672725200653076	19.9288387298584	0.00159255252219737	0.000943203864153475	-0.00360223650932312	0.00386527273803949
829	1.11233425140381	0.625972092151642	19.4742946624756	0.00354059832170606	-0.00522560812532902	-0.00197886489331722	-0.000680167751852423
830	-0.186363056302071	0.95064640045166	19.6041641235352	-0.00295288790948689	-0.00100484199356288	0.00159255252219737	-3.08191010844894e-05
831	1.76168286800385	-0.672725200653076	19.8639049530029	-0.0113944197073579	-0.00490093370899558	-0.00100484199356288	-3.08191010844894e-05
832	2.41103148460388	-0.672725200653076	19.9937744140625	0.013930176384747	-0.00522560812532902	-0.000680167751852423	-0.00230353930965066
833	1.76168286800385	-0.672725200653076	19.7989692687988	-0.00295288790948689	-0.00944637414067984	-0.00327756232582033	0.00159255252219737
834	0.462985575199127	-0.0233765505254269	19.4093608856201	-0.00230353930965066	0.00776136433705688	0.00126787810586393	-0.00165419070981443
835	1.76168286800385	0.301297754049301	19.6041641235352	0.011982130818069	-0.00197886489331722	0.00191722682211548	0.00548864435404539
836	1.76168286800385	-0.348050862550735	19.7340335845947	0.00646266713738441	-0.00457625929266214	-0.000680167751852423	-0.00197886489331722
837	1.76168286800385	-1.32207381725311	19.7989692687988	0.00386527273803949	-0.00327756232582033	-0.00457625929266214	0.000943203864153475
838	-0.186363056302071	-0.0233765505254269	19.6690998077393	0.00548864435404539	-0.00555028254166245	-0.00749832857400179	0.00451462110504508
839	0.462985575199127	-1.32207381725311	20.058708190918	-0.0149658378213644	-0.0026282137259841	0.000293855206109583	-0.00132951640989631
840	2.41103148460388	-1.32207381725311	19.7340335845947	0.00938473641872406	-0.00392691092565656	-0.000680167751852423	0.00321592413820326
841	2.41103148460388	-0.997399508953094	19.5392303466797	-0.0126931173726916	-0.0104203969240189	-0.00360223650932312	-0.00230353930965066
842	1.76168286800385	-1.32207381725311	19.7989692687988	0.00581331877037883	-0.0123684434220195	-0.000680167751852423	-0.00327756232582033
843	2.41103148460388	-0.997399508953094	19.8639049530029	-0.000680167751852423	-0.00619963090866804	0.000943203864153475	-0.00197886489331722
844	1.76168286800385	-1.64674806594849	20.1885776519775	0.00354059832170606	-0.00100484199356288	-0.000680167751852423	0.00126787810586393
845	2.41103148460388	-1.64674806594849	20.3184490203857	-0.00490093370899558	-0.00132951640989631	0.00191722682211548	-0.00197886489331722
846	1.76168286800385	-1.32207381725311	19.6041641235352	0.029189869761467	-0.00977104809135199	-3.08191010844894e-05	0.00159255252219737
847	1.11233425140381	-0.0233765505254269	19.5392303466797	0.013930176384747	-0.000680167751852423	-0.0026282137259841	-0.00100484199356288
848	1.76168286800385	-0.672725200653076	19.7340335845947	0.000293855206109583	-0.00782300252467394	0.000293855206109583	0.00613799272105098
849	1.11233425140381	-0.0233765505254269	19.4742946624756	0.00451462110504508	0.00483929552137852	-0.00327756232582033	-0.00360223650932312
850	0.462985575199127	0.301297754049301	19.7989692687988	0.00386527273803949	-0.00100484199356288	-0.000355493422830477	0.00126787810586393
851	1.76168286800385	-0.672725200653076	19.9937744140625	-0.0146411629393697	-0.000680167751852423	-0.00555028254166245	-0.000355493422830477
852	2.41103148460388	-0.672725200653076	19.8639049530029	-0.0191866029053926	0.000293855206109583	-3.08191010844894e-05	-0.00132951640989631
853	2.41103148460388	-0.672725200653076	19.7989692687988	-0.00652430532500148	-0.00652430532500148	-0.00457625929266214	0.00354059832170606
854	-0.835711658000946	0.301297754049301	19.4742946624756	0.000618529506027699	0.00581331877037883	-0.00555028254166245	0.00354059832170606
855	-0.186363056302071	0.625972092151642	19.4742946624756	-0.00360223650932312	0.0126314787194133	-0.000680167751852423	0.00321592413820326
856	0.462985575199127	0.625972092151642	19.7989692687988	0.00354059832170606	-0.00457625929266214	-0.00165419070981443	0.00159255252219737
857	3.70972871780396	-0.997399508953094	19.9937744140625	-0.00684897974133492	-0.00327756232582033	-0.00197886489331722	-0.00327756232582033
858	0.462985575199127	0.95064640045166	19.7340335845947	-0.00132951640989631	0.00289124972186983	-0.000680167751852423	0.00418994715437293
859	-0.186363056302071	-0.0233765505254269	19.5392303466797	0.00970941036939621	-3.08191010844894e-05	-0.00100484199356288	0.00354059832170606
860	2.41103148460388	-0.348050862550735	19.7340335845947	0.0136055024340749	-3.08191010844894e-05	0.000293855206109583	0.00159255252219737
861	1.76168286800385	-0.0233765505254269	19.6690998077393	0.00873538758605719	-0.00100484199356288	-0.00197886489331722	0.00483929552137852
862	1.76168286800385	-0.348050862550735	19.8639049530029	0.00159255252219737	-0.00749832857400179	0.00321592413820326	0.00483929552137852
863	1.11233425140381	-0.348050862550735	19.9937744140625	-0.000355493422830477	-0.00619963090866804	-0.00912170019000769	-0.00230353930965066
864	1.76168286800385	-0.348050862550735	20.2535133361816	0.00581331877037883	0.00451462110504508	-0.00977104809135199	0.00354059832170606
865	1.76168286800385	-0.348050862550735	19.4742946624756	0.000293855206109583	0.00743668992072344	-0.00490093370899558	0.0022419011220336
866	0.462985575199127	-0.348050862550735	19.7340335845947	0.00970941036939621	-0.00555028254166245	0.000293855206109583	-0.00165419070981443
867	-0.186363056302071	0.625972092151642	19.4742946624756	-0.00392691092565656	-0.00197886489331722	0.00938473641872406	-0.00360223650932312
868	1.76168286800385	-0.672725200653076	19.7989692687988	0.0106834331527352	0.000293855206109583	-0.00295288790948689	0.00191722682211548
869	1.11233425140381	0.95064640045166	19.5392303466797	0.0149041991680861	0.00743668992072344	-0.00555028254166245	0.00483929552137852
870	-0.186363056302071	0.301297754049301	19.9937744140625	-0.00619963090866804	0.00808603875339031	0.00483929552137852	0.00581331877037883
871	2.41103148460388	-0.0233765505254269	19.4742946624756	-0.00132951640989631	-0.0026282137259841	-0.0113944197073579	0.0022419011220336
872	1.11233425140381	-0.0233765505254269	19.5392303466797	-0.00132951640989631	-0.00684897974133492	-0.00684897974133492	0.000618529506027699
873	3.06037998199463	-0.0233765505254269	19.4093608856201	-0.00295288790948689	-0.00197886489331722	-0.00717365415766835	0.00126787810586393
874	1.76168286800385	-0.0233765505254269	19.6041641235352	0.0178262684494257	0.0022419011220336	-0.000680167751852423	0.00808603875339031
875	-0.186363056302071	-0.0233765505254269	19.4093608856201	0.00873538758605719	0.0126314787194133	0.00711201597005129	-0.00587495695799589
876	1.76168286800385	-0.348050862550735	20.2535133361816	-0.00100484199356288	0.00418994715437293	-0.00425158534198999	-0.00230353930965066
877	0.462985575199127	-0.0233765505254269	19.4742946624756	-0.0113944197073579	0.00386527273803949	-0.00490093370899558	-0.00555028254166245
878	1.76168286800385	-0.0233765505254269	19.344425201416	-0.00165419070981443	0.00126787810586393	-0.00847235135734081	0.00483929552137852
879	0.462985575199127	1.27532064914703	18.8898811340332	0.0226963832974434	0.00548864435404539	0.000618529506027699	0.000293855206109583
880	1.11233425140381	1.27532064914703	19.4742946624756	-0.0139918150380254	0.00776136433705688	-0.00295288790948689	-0.00100484199356288
881	0.462985575199127	0.95064640045166	19.6690998077393	0.00386527273803949	0.00516396993771195	-0.00490093370899558	-0.00425158534198999
882	0.462985575199127	0.95064640045166	19.9288387298584	0.0233457311987877	0.00678734155371785	-0.00490093370899558	-0.00587495695799589
883	-0.186363056302071	1.27532064914703	19.4093608856201	-0.00425158534198999	-0.00360223650932312	-0.00717365415766835	0.000618529506027699
884	-0.835711658000946	0.95064640045166	19.344425201416	-0.00587495695799589	0.00483929552137852	-0.00100484199356288	0.000293855206109583
885	1.76168286800385	0.301297754049301	19.7340335845947	0.0275664981454611	0.0136055024340749	-0.00197886489331722	0.000293855206109583
886	2.41103148460388	-0.672725200653076	19.9288387298584	0.01100810803473	0.00191722682211548	-0.00684897974133492	-3.08191010844894e-05
887	0.462985575199127	1.27532064914703	19.4742946624756	0.0106834331527352	-0.00392691092565656	-0.00619963090866804	-0.00457625929266214
888	2.41103148460388	0.301297754049301	19.9288387298584	-0.000355493422830477	-0.00100484199356288	0.00451462110504508	0.00711201597005129
889	1.11233425140381	1.27532064914703	19.6041641235352	0.00354059832170606	0.00126787810586393	-0.00944637414067984	0.00548864435404539
890	1.11233425140381	-0.672725200653076	19.6041641235352	0.0106834331527352	0.00970941036939621	-0.000680167751852423	0.00191722682211548
891	1.76168286800385	0.625972092151642	19.6041641235352	0.00516396993771195	-0.00295288790948689	0.00808603875339031	0.000293855206109583
892	1.76168286800385	-0.348050862550735	19.7989692687988	-0.00165419070981443	-0.00457625929266214	0.000618529506027699	-0.00165419070981443
893	2.41103148460388	0.625972092151642	19.7340335845947	-0.00457625929266214	0.00321592413820326	-0.00555028254166245	0.00386527273803949
894	1.11233425140381	-0.672725200653076	20.058708190918	0.00483929552137852	0.00743668992072344	-0.00717365415766835	-0.00392691092565656
895	0.462985575199127	0.625972092151642	19.8639049530029	-0.00197886489331722	0.00289124972186983	0.00159255252219737	0.0022419011220336
896	1.76168286800385	-0.0233765505254269	19.4093608856201	-0.00132951640989631	-0.00425158534198999	-0.00717365415766835	0.0022419011220336
897	2.41103148460388	0.301297754049301	19.4742946624756	-0.00749832857400179	-0.00230353930965066	-0.000680167751852423	-0.00619963090866804
898	0.462985575199127	0.625972092151642	19.5392303466797	-0.00619963090866804	-3.08191010844894e-05	-0.00522560812532902	-3.08191010844894e-05
899	0.462985575199127	1.5999950170517	19.6041641235352	0.0145795252174139	0.00873538758605719	0.000293855206109583	0.00191722682211548
900	0.462985575199127	-0.0233765505254269	19.9288387298584	-0.017887907102704	-3.08191010844894e-05	-0.00392691092565656	-0.00132951640989631
901	1.11233425140381	-0.0233765505254269	20.058708190918	-0.0204853005707264	0.00386527273803949	-0.00165419070981443	0.000618529506027699
902	2.41103148460388	-0.348050862550735	19.6041641235352	0.0210730116814375	-3.08191010844894e-05	-0.00749832857400179	0.00126787810586393
903	0.462985575199127	-0.0233765505254269	19.8639049530029	-0.00912170019000769	-0.000680167751852423	-0.000355493422830477	0.00354059832170606
904	0.462985575199127	0.95064640045166	19.4742946624756	0.0181509424000978	0.00126787810586393	-0.00619963090866804	-0.000355493422830477
905	-0.186363056302071	0.95064640045166	19.7340335845947	-0.00327756232582033	0.0103587592020631	0.00289124972186983	-0.00100484199356288
906	0.462985575199127	-0.0233765505254269	19.8639049530029	-0.0149658378213644	0.0022419011220336	-0.00587495695799589	-0.00165419070981443
907	-2.13440895080566	1.5999950170517	20.058708190918	-0.00522560812532902	-0.00425158534198999	-0.00197886489331722	-0.00360223650932312
908	-0.186363056302071	-0.0233765505254269	19.8639049530029	-0.0169138833880424	-0.00522560812532902	0.00159255252219737	0.00548864435404539
909	-2.13440895080566	0.95064640045166	19.4093608856201	-0.00555028254166245	0.00841071270406246	0.00418994715437293	-0.00360223650932312
910	-0.186363056302071	-0.348050862550735	19.9288387298584	-0.00619963090866804	0.00289124972186983	-0.00165419070981443	-0.00425158534198999
911	-1.48506033420563	0.625972092151642	20.058708190918	0.00581331877037883	0.00256657530553639	0.00483929552137852	-0.0026282137259841
912	0.462985575199127	-0.348050862550735	19.7340335845947	-0.00230353930965066	0.00256657530553639	-0.00652430532500148	-0.0026282137259841
913	-0.186363056302071	0.301297754049301	19.9937744140625	0.0022419011220336	0.00256657530553639	-0.00295288790948689	0.00256657530553639
914	0.462985575199127	-0.348050862550735	19.8639049530029	-0.0350956469774246	-0.000680167751852423	-0.00847235135734081	-0.00197886489331722
915	-0.835711658000946	0.625972092151642	19.4742946624756	0.00516396993771195	-0.00392691092565656	-0.00230353930965066	-0.00392691092565656
916	-1.48506033420563	0.625972092151642	19.4093608856201	-0.00392691092565656	-0.00425158534198999	-0.00197886489331722	0.00126787810586393
917	-0.186363056302071	0.301297754049301	19.9288387298584	-0.0165892094373703	0.000943203864153475	-0.00587495695799589	-0.00587495695799589
918	-0.835711658000946	0.95064640045166	19.6690998077393	-0.0172385573387146	0.000943203864153475	-0.00490093370899558	0.00386527273803949
919	-1.48506033420563	0.95064640045166	19.9937744140625	-3.08191010844894e-05	0.00646266713738441	-0.000680167751852423	0.00678734155371785
920	1.11233425140381	-0.0233765505254269	19.7989692687988	0.025618452578783	0.00646266713738441	-0.0026282137259841	0.000618529506027699
921	-0.186363056302071	-0.0233765505254269	19.7340335845947	-0.0133424662053585	0.00808603875339031	0.00678734155371785	0.00321592413820326
922	1.11233425140381	-0.672725200653076	19.6041641235352	-3.08191010844894e-05	-0.00295288790948689	-0.0133424662053585	0.00776136433705688
923	0.462985575199127	0.301297754049301	19.6690998077393	0.0123068047687411	0.000618529506027699	0.000943203864153475	0.00451462110504508
924	-0.186363056302071	0.625972092151642	20.1236438751221	0.000293855206109583	0.011982130818069	-0.000355493422830477	-0.00295288790948689
925	0.462985575199127	-0.0233765505254269	19.8639049530029	0.00743668992072344	0.012956153601408	0.00483929552137852	-0.000680167751852423
926	1.76168286800385	0.625972092151642	19.7340335845947	-0.00522560812532902	0.00678734155371785	-0.00457625929266214	0.0022419011220336
927	0.462985575199127	-0.0233765505254269	19.6041641235352	-0.00782300252467394	-0.000355493422830477	-0.00652430532500148	-0.00295288790948689
928	1.11233425140381	1.27532064914703	19.2794895172119	-0.00847235135734081	0.00548864435404539	0.00386527273803949	0.00516396993771195
929	-0.835711658000946	0.95064640045166	19.7340335845947	0.00321592413820326	0.00743668992072344	-0.0104203969240189	-0.00425158534198999
930	2.41103148460388	-0.0233765505254269	19.7989692687988	0.0162028968334198	0.00581331877037883	0.00451462110504508	-3.08191010844894e-05
931	1.11233425140381	0.301297754049301	19.7340335845947	0.00418994715437293	-0.00490093370899558	-0.0113944197073579	0.000943203864153475
932	0.462985575199127	0.625972092151642	19.7989692687988	0.013930176384747	0.00386527273803949	-0.00522560812532902	-0.00100484199356288
933	1.11233425140381	1.27532064914703	19.7340335845947	-0.0126931173726916	0.00581331877037883	0.00159255252219737	0.00386527273803949
934	3.06037998199463	-0.348050862550735	19.4742946624756	0.00191722682211548	0.00906006153672934	0.00613799272105098	0.0022419011220336
935	1.11233425140381	0.301297754049301	19.6690998077393	0.0168522447347641	0.00548864435404539	0.00354059832170606	0.00191722682211548
936	-0.186363056302071	1.27532064914703	19.5392303466797	-0.0026282137259841	-0.000355493422830477	0.00289124972186983	0.0022419011220336
937	1.76168286800385	-0.348050862550735	19.8639049530029	0.0126314787194133	-0.000355493422830477	-0.00749832857400179	-0.00165419070981443
938	1.11233425140381	0.95064640045166	19.7989692687988	0.00906006153672934	0.00289124972186983	0.00548864435404539	0.00126787810586393
939	1.11233425140381	-0.348050862550735	19.7989692687988	0.0116574559360743	0.00451462110504508	-0.00587495695799589	0.00451462110504508
940	1.76168286800385	-0.672725200653076	19.7340335845947	-0.00847235135734081	0.00321592413820326	0.00126787810586393	0.00613799272105098
941	1.11233425140381	-0.348050862550735	19.6690998077393	0.00451462110504508	-0.00749832857400179	0.000943203864153475	-0.0026282137259841
942	2.41103148460388	-0.672725200653076	19.7989692687988	0.00451462110504508	-0.00457625929266214	-0.00652430532500148	0.00581331877037883
943	2.41103148460388	-0.997399508953094	19.9937744140625	-0.0185372550040483	0.000293855206109583	-0.00327756232582033	0.000943203864153475
944	-0.186363056302071	-0.348050862550735	19.9937744140625	-0.0107450718060136	-0.00912170019000769	-0.000355493422830477	-3.08191010844894e-05
945	0.462985575199127	-0.348050862550735	19.4742946624756	0.00841071270406246	-0.00392691092565656	0.00386527273803949	-0.00295288790948689
946	1.76168286800385	-0.348050862550735	19.2794895172119	-0.0139918150380254	-0.00555028254166245	-0.00100484199356288	-0.000355493422830477
947	1.76168286800385	-1.32207381725311	19.7989692687988	0.0022419011220336	-0.0123684434220195	-0.00457625929266214	-0.00360223650932312
948	0.462985575199127	-0.348050862550735	19.2794895172119	-0.000680167751852423	0.000943203864153475	-0.000355493422830477	0.00191722682211548
949	0.462985575199127	-0.997399508953094	19.6041641235352	0.0100340843200684	0.00191722682211548	-0.00652430532500148	-0.0026282137259841
950	2.41103148460388	-1.32207381725311	19.9288387298584	0.01847561635077	-0.00360223650932312	0.0022419011220336	0.00191722682211548
951	1.11233425140381	-0.0233765505254269	19.6690998077393	0.011982130818069	-0.0100957229733467	0.00646266713738441	0.00191722682211548
952	0.462985575199127	-0.348050862550735	19.344425201416	-0.00717365415766835	-0.00977104809135199	-0.00587495695799589	-0.00392691092565656
953	-0.186363056302071	-0.348050862550735	19.4742946624756	-0.0026282137259841	-0.00457625929266214	0.00906006153672934	0.00451462110504508
954	1.11233425140381	-0.348050862550735	19.5392303466797	-0.0139918150380254	0.00191722682211548	-0.00165419070981443	0.00386527273803949
955	1.76168286800385	-0.672725200653076	19.8639049530029	0.00256657530553639	0.00321592413820326	-0.00490093370899558	0.00678734155371785
956	-0.186363056302071	0.301297754049301	19.7989692687988	0.0321119390428066	0.000293855206109583	0.0106834331527352	-0.00327756232582033
957	1.11233425140381	-0.997399508953094	19.8639049530029	0.00548864435404539	0.00126787810586393	-0.00457625929266214	-0.00327756232582033
958	0.462985575199127	0.625972092151642	19.344425201416	-0.00912170019000769	0.000293855206109583	0.00938473641872406	0.000943203864153475
959	1.76168286800385	-0.672725200653076	19.7340335845947	-0.0139918150380254	0.00548864435404539	0.000293855206109583	0.00418994715437293
960	1.76168286800385	-0.348050862550735	19.9937744140625	0.0100340843200684	-0.000355493422830477	0.00743668992072344	-0.00100484199356288
961	2.41103148460388	-0.672725200653076	19.6690998077393	0.0126314787194133	-0.000680167751852423	-0.00132951640989631	0.00386527273803949
962	2.41103148460388	-0.0233765505254269	19.7340335845947	-0.00457625929266214	-0.00360223650932312	-0.00944637414067984	-0.00814767740666866
963	1.76168286800385	-0.348050862550735	20.1236438751221	-0.00717365415766835	0.0022419011220336	-0.00295288790948689	0.0022419011220336
964	1.11233425140381	-0.0233765505254269	19.8639049530029	-0.000355493422830477	-0.00327756232582033	-0.00327756232582033	0.00354059832170606
965	-0.835711658000946	0.95064640045166	19.7340335845947	0.01847561635077	-0.0026282137259841	0.00126787810586393	0.00191722682211548
966	-0.186363056302071	1.5999950170517	19.4742946624756	0.00808603875339031	0.000293855206109583	-0.000680167751852423	-0.00197886489331722
967	1.76168286800385	-0.348050862550735	19.8639049530029	0.000943203864153475	-0.00587495695799589	-0.000680167751852423	-0.000355493422830477
968	-0.186363056302071	1.27532064914703	19.6041641235352	0.0103587592020631	0.00386527273803949	-0.00360223650932312	-0.00327756232582033
969	1.76168286800385	-0.0233765505254269	20.058708190918	0.0162028968334198	0.00841071270406246	-0.00490093370899558	0.0103587592020631
970	0.462985575199127	-0.0233765505254269	19.7340335845947	-0.00490093370899558	0.00483929552137852	-0.00197886489331722	-0.00490093370899558
971	-0.186363056302071	0.95064640045166	19.7340335845947	-0.00230353930965066	0.00451462110504508	-0.00100484199356288	-0.00100484199356288
972	-0.186363056302071	0.95064640045166	19.4093608856201	-0.00360223650932312	0.00516396993771195	-0.00619963090866804	0.00418994715437293
973	0.462985575199127	0.95064640045166	19.7989692687988	-0.00587495695799589	0.0022419011220336	-0.000355493422830477	0.00743668992072344
974	1.11233425140381	1.5999950170517	19.6041641235352	0.0152288740500808	0.00516396993771195	0.00126787810586393	0.00743668992072344
975	1.76168286800385	0.301297754049301	20.058708190918	0.00386527273803949	0.00126787810586393	0.000293855206109583	0.00906006153672934
976	0.462985575199127	1.27532064914703	19.6041641235352	0.00159255252219737	-3.08191010844894e-05	0.00289124972186983	-0.00197886489331722
977	0.462985575199127	0.625972092151642	19.6041641235352	0.01100810803473	-0.00619963090866804	-0.00782300252467394	-0.0026282137259841
978	-0.186363056302071	0.625972092151642	19.4742946624756	-0.00587495695799589	-0.00230353930965066	-0.00425158534198999	0.000943203864153475
979	1.76168286800385	-0.348050862550735	19.4742946624756	0.0022419011220336	0.00970941036939621	-0.00555028254166245	0.00646266713738441
980	-0.835711658000946	0.301297754049301	19.4093608856201	0.00483929552137852	0.000618529506027699	-0.00912170019000769	-0.00652430532500148
981	0.462985575199127	0.625972092151642	19.5392303466797	0.00808603875339031	0.00354059832170606	-0.00360223650932312	0.000618529506027699
982	0.462985575199127	0.95064640045166	19.5392303466797	0.00483929552137852	-0.00132951640989631	-0.0107450718060136	-0.00782300252467394
983	1.11233425140381	0.301297754049301	19.1496200561523	0.0132808275520802	-0.00132951640989631	-0.00295288790948689	0.00581331877037883
984	1.76168286800385	0.95064640045166	19.4742946624756	-0.00197886489331722	0.00289124972186983	-0.00619963090866804	0.00289124972186983
985	1.11233425140381	0.95064640045166	19.2794895172119	0.00841071270406246	0.01100810803473	-0.00230353930965066	0.000943203864153475
986	-0.835711658000946	0.95064640045166	19.2794895172119	0.00418994715437293	0.00711201597005129	-0.00165419070981443	-0.0026282137259841
987	2.41103148460388	-0.348050862550735	19.7989692687988	-0.00619963090866804	-0.00295288790948689	-0.00814767740666866	0.00256657530553639
988	-0.186363056302071	0.95064640045166	19.4093608856201	-0.00360223650932312	0.00613799272105098	-0.00944637414067984	0.000293855206109583
989	2.41103148460388	-0.348050862550735	19.4093608856201	0.0106834331527352	0.00873538758605719	-0.00327756232582033	0.00289124972186983
990	0.462985575199127	0.95064640045166	19.1496200561523	-0.00100484199356288	0.00581331877037883	0.00289124972186983	-0.000355493422830477
991	0.462985575199127	1.27532064914703	19.2145557403564	-0.0120437685400248	-0.00165419070981443	-0.00684897974133492	0.0022419011220336
992	-0.186363056302071	1.5999950170517	19.344425201416	-0.00132951640989631	-0.00457625929266214	-0.00425158534198999	-0.00522560812532902
993	1.11233425140381	0.625972092151642	19.5392303466797	-0.00360223650932312	0.000943203864153475	-0.00684897974133492	0.00483929552137852
994	-0.835711658000946	1.27532064914703	19.9937744140625	-0.00717365415766835	0.00418994715437293	0.000943203864153475	0.00548864435404539
995	1.76168286800385	0.301297754049301	19.4742946624756	0.0142548503354192	0.00873538758605719	-0.00847235135734081	-0.00230353930965066
996	-0.186363056302071	1.27532064914703	19.2145557403564	0.00418994715437293	-0.00619963090866804	-0.00717365415766835	-0.00295288790948689
997	1.11233425140381	0.95064640045166	19.344425201416	0.0126314787194133	-0.0026282137259841	-0.0133424662053585	-0.00457625929266214
998	-0.186363056302071	0.625972092151642	19.7340335845947	-0.00360223650932312	0.00191722682211548	0.000293855206109583	0.00418994715437293
999	3.70972871780396	-0.0233765505254269	19.7340335845947	-0.00100484199356288	-0.000355493422830477	-0.00652430532500148	0.00646266713738441
1000	-0.186363056302071	1.5999950170517	19.9937744140625	-0.0120437685400248	0.00743668992072344	-0.00879702530801296	0.00418994715437293
1001	0.462985575199127	1.27532064914703	19.7989692687988	0.0233457311987877	0.00418994715437293	0.00126787810586393	-0.00132951640989631
1002	-0.186363056302071	1.27532064914703	19.6041641235352	0.00483929552137852	-0.00100484199356288	-0.00619963090866804	0.00126787810586393
1003	2.41103148460388	0.95064640045166	19.4093608856201	-0.0126931173726916	0.00256657530553639	-0.00360223650932312	-0.00360223650932312
1004	1.11233425140381	-0.0233765505254269	19.7340335845947	-0.00425158534198999	0.0142548503354192	-0.0100957229733467	0.00321592413820326
1005	1.76168286800385	0.95064640045166	19.7989692687988	0.00483929552137852	0.000293855206109583	0.00354059832170606	-0.00295288790948689
1006	0.462985575199127	0.95064640045166	19.9288387298584	0.00126787810586393	0.00289124972186983	-0.00165419070981443	0.00678734155371785
1007	3.06037998199463	-0.0233765505254269	19.9288387298584	0.00776136433705688	-0.00619963090866804	-0.0117190945893526	-0.00684897974133492
1008	-0.835711658000946	1.27532064914703	19.344425201416	0.000293855206109583	-0.00425158534198999	-3.08191010844894e-05	0.00743668992072344
1009	3.06037998199463	-0.0233765505254269	19.6690998077393	0.00516396993771195	0.00906006153672934	-0.00295288790948689	0.000618529506027699
1010	2.41103148460388	-0.0233765505254269	19.4742946624756	-0.00457625929266214	0.00256657530553639	0.000293855206109583	0.00743668992072344
1011	0.462985575199127	0.625972092151642	19.4742946624756	-0.00100484199356288	0.0022419011220336	-0.000355493422830477	-0.00100484199356288
1012	-0.835711658000946	1.27532064914703	19.5392303466797	-0.00392691092565656	-0.000355493422830477	-0.00327756232582033	-0.0026282137259841
1013	-0.835711658000946	0.95064640045166	19.7989692687988	-0.0156151866540313	0.00581331877037883	-0.00360223650932312	-0.00522560812532902
1014	-0.186363056302071	0.95064640045166	19.6041641235352	0.0103587592020631	0.00938473641872406	0.00354059832170606	0.000293855206109583
1015	1.11233425140381	-0.348050862550735	19.6041641235352	0.00256657530553639	0.00808603875339031	-0.00879702530801296	-0.00165419070981443
1016	-0.186363056302071	0.95064640045166	19.7340335845947	-0.0185372550040483	-0.000355493422830477	0.00613799272105098	0.00548864435404539
1017	-0.835711658000946	0.625972092151642	19.4093608856201	-0.00457625929266214	-0.00327756232582033	-0.00749832857400179	-0.00522560812532902
1018	-0.835711658000946	-0.348050862550735	19.9288387298584	-0.0100957229733467	-0.00165419070981443	0.00451462110504508	0.00289124972186983
1019	-1.48506033420563	-0.348050862550735	19.9937744140625	-0.000680167751852423	0.00256657530553639	-0.00587495695799589	0.00289124972186983
1020	-2.13440895080566	1.27532064914703	19.6041641235352	-0.017887907102704	-3.08191010844894e-05	0.00126787810586393	0.000943203864153475
1021	-1.48506033420563	0.625972092151642	19.7340335845947	0.00970941036939621	-0.00555028254166245	0.00516396993771195	0.00483929552137852
1022	-2.13440895080566	0.625972092151642	19.4742946624756	-0.0104203969240189	-0.00392691092565656	0.000293855206109583	-0.00132951640989631
1023	-2.13440895080566	1.27532064914703	19.7989692687988	0.0123068047687411	0.00321592413820326	-0.00587495695799589	0.00451462110504508
1024	-2.13440895080566	0.95064640045166	19.9937744140625	-0.0143164889886975	-0.0026282137259841	-0.00197886489331722	0.00938473641872406
1025	-3.43310618400574	0.95064640045166	19.7340335845947	0.00418994715437293	0.0116574559360743	-3.08191010844894e-05	0.000293855206109583
1026	-2.78375768661499	0.625972092151642	19.7989692687988	0.0175015944987535	0.00483929552137852	0.00159255252219737	0.00646266713738441
1027	-0.835711658000946	-0.348050862550735	19.4742946624756	0.00289124972186983	-0.00392691092565656	-0.00879702530801296	-0.0123684434220195
1028	-2.13440895080566	1.27532064914703	19.6041641235352	0.00841071270406246	-0.0026282137259841	0.000618529506027699	0.00289124972186983
1029	-0.186363056302071	-0.0233765505254269	19.7340335845947	-0.0026282137259841	-3.08191010844894e-05	-0.00490093370899558	-0.000680167751852423
1030	-0.835711658000946	0.625972092151642	19.6041641235352	0.011982130818069	0.00451462110504508	0.00581331877037883	0.00808603875339031
1031	-1.48506033420563	0.95064640045166	19.6690998077393	-0.00717365415766835	0.000293855206109583	-0.00230353930965066	-0.00782300252467394
1032	-0.835711658000946	0.625972092151642	19.8639049530029	-0.0230826959013939	0.00354059832170606	-0.00652430532500148	-0.00490093370899558
1033	-1.48506033420563	1.27532064914703	19.4742946624756	-0.00425158534198999	-0.00717365415766835	-0.00684897974133492	-0.00165419070981443
1034	-1.48506033420563	0.95064640045166	19.7340335845947	-0.0133424662053585	0.00776136433705688	0.0022419011220336	0.00548864435404539
1035	-0.186363056302071	0.301297754049301	19.6041641235352	-0.00392691092565656	0.00418994715437293	-0.00327756232582033	0.00126787810586393
1036	-0.186363056302071	-0.348050862550735	19.8639049530029	0.00841071270406246	0.00581331877037883	0.000943203864153475	-0.00457625929266214
1037	-1.48506033420563	0.95064640045166	19.6690998077393	-0.0230826959013939	-0.000355493422830477	-0.0107450718060136	-0.00197886489331722
1038	-0.186363056302071	-0.348050862550735	20.1885776519775	-0.00977104809135199	-0.000355493422830477	-0.00360223650932312	0.00159255252219737
1039	1.11233425140381	0.95064640045166	19.4742946624756	0.0123068047687411	0.00386527273803949	-0.00327756232582033	-0.00197886489331722
1040	-0.835711658000946	0.625972092151642	19.7989692687988	0.00418994715437293	0.0022419011220336	-0.00457625929266214	0.00354059832170606
1041	-0.186363056302071	1.27532064914703	19.5392303466797	-0.0104203969240189	-0.00100484199356288	0.0022419011220336	0.000618529506027699
1042	-0.186363056302071	0.95064640045166	20.058708190918	-0.0224333461374044	0.00646266713738441	-0.00457625929266214	-0.00230353930965066
1043	-0.835711658000946	1.5999950170517	19.7340335845947	-0.00132951640989631	0.00256657530553639	-0.00295288790948689	0.000943203864153475
1044	-0.186363056302071	0.301297754049301	19.8639049530029	0.00256657530553639	0.00646266713738441	-0.00360223650932312	0.00126787810586393
1045	-0.186363056302071	1.5999950170517	19.7989692687988	-0.000680167751852423	0.00548864435404539	0.00126787810586393	-0.00425158534198999
1046	-0.835711658000946	0.625972092151642	19.7989692687988	-0.0133424662053585	-0.00814767740666866	-0.00392691092565656	-0.00132951640989631
1047	1.11233425140381	0.301297754049301	19.9288387298584	0.00451462110504508	-0.00132951640989631	-0.00165419070981443	-0.0107450718060136
1048	-0.186363056302071	1.27532064914703	19.8639049530029	-0.00522560812532902	0.0022419011220336	-0.00912170019000769	-0.00555028254166245
1049	1.76168286800385	0.625972092151642	19.9937744140625	0.013930176384747	0.000943203864153475	0.00386527273803949	-0.00392691092565656
1050	0.462985575199127	0.625972092151642	19.6690998077393	0.0152288740500808	0.00808603875339031	-0.0110697457566857	-0.00165419070981443
1051	-0.186363056302071	1.27532064914703	19.7340335845947	-0.0133424662053585	0.00256657530553639	0.000293855206109583	0.00126787810586393
1052	1.11233425140381	0.95064640045166	19.4742946624756	0.00256657530553639	-0.00457625929266214	-0.00490093370899558	0.00581331877037883
1053	-0.835711658000946	1.27532064914703	19.4742946624756	-0.00295288790948689	-3.08191010844894e-05	-0.00490093370899558	0.00711201597005129
1054	-0.186363056302071	0.95064640045166	19.4742946624756	0.00451462110504508	0.00289124972186983	-0.00555028254166245	0.00841071270406246
1055	0.462985575199127	1.27532064914703	19.6690998077393	-0.00132951640989631	0.00548864435404539	0.00516396993771195	0.00743668992072344
1056	2.41103148460388	-0.672725200653076	20.1236438751221	0.0022419011220336	-0.00327756232582033	-0.00197886489331722	0.000618529506027699
1057	0.462985575199127	0.625972092151642	19.8639049530029	-0.00912170019000769	-0.000680167751852423	0.000943203864153475	-0.00165419070981443
1058	1.76168286800385	-0.672725200653076	19.6690998077393	-0.00392691092565656	-0.00425158534198999	-0.00392691092565656	-0.00100484199356288
1059	-0.835711658000946	0.95064640045166	19.344425201416	0.00776136433705688	-0.000355493422830477	0.00289124972186983	-0.000355493422830477
1060	0.462985575199127	0.301297754049301	19.5392303466797	-0.00652430532500148	0.00126787810586393	0.00159255252219737	0.0155535480007529
1061	0.462985575199127	0.301297754049301	19.7989692687988	0.00776136433705688	-0.00165419070981443	-0.00132951640989631	-0.00847235135734081
1062	0.462985575199127	-0.997399508953094	19.8639049530029	-0.00457625929266214	-0.00555028254166245	-0.00295288790948689	-0.00360223650932312
1063	0.462985575199127	-0.348050862550735	19.7340335845947	-0.00490093370899558	-0.00425158534198999	-3.08191010844894e-05	0.00386527273803949
1064	1.76168286800385	-0.672725200653076	19.6041641235352	0.00159255252219737	0.00289124972186983	-0.00197886489331722	0.00873538758605719
1065	-0.186363056302071	-0.348050862550735	19.4742946624756	0.011982130818069	-0.00749832857400179	0.00418994715437293	-0.000680167751852423
1066	0.462985575199127	-0.672725200653076	19.4093608856201	-0.00912170019000769	-0.00847235135734081	0.000943203864153475	0.00289124972186983
1067	1.11233425140381	-1.32207381725311	19.5392303466797	0.00256657530553639	-0.000680167751852423	0.000293855206109583	-0.00457625929266214
1068	1.76168286800385	-0.997399508953094	19.6690998077393	-0.000355493422830477	-0.00944637414067984	0.00321592413820326	0.000943203864153475
1069	1.11233425140381	-1.97142243385315	19.9937744140625	-0.00392691092565656	-0.00132951640989631	0.000618529506027699	-0.00392691092565656
1070	1.11233425140381	-0.672725200653076	19.6690998077393	0.0022419011220336	-0.00619963090866804	0.000293855206109583	-0.00165419070981443
1071	-0.186363056302071	-0.0233765505254269	19.6041641235352	-0.00879702530801296	-0.00587495695799589	-0.00392691092565656	-0.00197886489331722
1072	-0.186363056302071	-0.348050862550735	19.4093608856201	-0.00619963090866804	-0.00392691092565656	-0.0026282137259841	-0.00360223650932312
1073	-0.186363056302071	0.301297754049301	19.8639049530029	-0.00977104809135199	-0.00912170019000769	0.00126787810586393	0.00354059832170606
1074	1.11233425140381	-0.0233765505254269	19.7989692687988	0.0113327819854021	0.00191722682211548	0.00970941036939621	0.00354059832170606
1075	1.76168286800385	-0.348050862550735	19.9288387298584	-0.00360223650932312	-0.00327756232582033	-3.08191010844894e-05	0.00256657530553639
1076	2.41103148460388	-1.32207381725311	19.9937744140625	0.00678734155371785	-0.00879702530801296	-0.00490093370899558	0.000943203864153475
1077	0.462985575199127	-0.0233765505254269	19.5392303466797	-0.0113944197073579	-0.00392691092565656	0.00418994715437293	0.00678734155371785
1078	2.41103148460388	-0.997399508953094	19.6690998077393	0.00906006153672934	0.00354059832170606	-0.0026282137259841	-0.00912170019000769
1079	-0.186363056302071	0.301297754049301	19.5392303466797	0.0155535480007529	-0.00132951640989631	0.000943203864153475	0.00289124972186983
1080	0.462985575199127	-0.348050862550735	19.5392303466797	0.00159255252219737	0.00451462110504508	0.00516396993771195	0.00516396993771195
1081	-0.186363056302071	-0.348050862550735	19.9288387298584	0.0126314787194133	-0.00295288790948689	-0.00197886489331722	0.000293855206109583
1082	-0.186363056302071	-0.348050862550735	20.5132522583008	-0.0149658378213644	-0.00652430532500148	0.00159255252219737	-0.0026282137259841
1083	0.462985575199127	0.301297754049301	19.8639049530029	0.00776136433705688	0.00321592413820326	-0.00392691092565656	0.000293855206109583
1084	0.462985575199127	0.301297754049301	19.344425201416	-0.00879702530801296	0.00386527273803949	0.00386527273803949	-0.00587495695799589
1085	0.462985575199127	0.95064640045166	19.7989692687988	0.00418994715437293	0.0022419011220336	0.00483929552137852	0.00808603875339031
1086	-0.835711658000946	0.95064640045166	19.7989692687988	0.00289124972186983	-0.00132951640989631	0.000293855206109583	-0.00652430532500148
1087	1.11233425140381	-0.0233765505254269	19.9288387298584	-0.00457625929266214	-0.000680167751852423	-0.00132951640989631	0.00418994715437293
1088	-0.186363056302071	0.625972092151642	20.3184490203857	-0.0126931173726916	-0.00230353930965066	0.000943203864153475	0.00451462110504508
1089	1.11233425140381	-0.348050862550735	19.8639049530029	0.0165275707840919	0.00970941036939621	-0.00230353930965066	0.00711201597005129
1090	1.11233425140381	0.95064640045166	19.344425201416	0.0113327819854021	-0.000355493422830477	0.00873538758605719	-0.00295288790948689
1091	0.462985575199127	0.301297754049301	19.4742946624756	0.00159255252219737	-0.00295288790948689	-0.00230353930965066	0.00289124972186983
1092	-0.835711658000946	0.95064640045166	19.5392303466797	-0.00230353930965066	-0.00295288790948689	-0.00392691092565656	-0.00490093370899558
1093	0.462985575199127	0.625972092151642	19.6690998077393	0.00581331877037883	0.000943203864153475	-0.00327756232582033	0.00256657530553639
1094	-0.186363056302071	0.95064640045166	19.7989692687988	0.00743668992072344	0.00841071270406246	-0.00327756232582033	-0.00522560812532902
1095	-0.186363056302071	0.625972092151642	19.6690998077393	0.0126314787194133	0.00321592413820326	-0.00132951640989631	0.00256657530553639
1096	1.11233425140381	0.625972092151642	19.4093608856201	0.000618529506027699	0.00678734155371785	0.00711201597005129	-0.00425158534198999
1097	0.462985575199127	1.27532064914703	19.4742946624756	-0.00684897974133492	0.000293855206109583	-0.0110697457566857	-0.000355493422830477
1098	1.11233425140381	-0.0233765505254269	19.5392303466797	-0.00879702530801296	0.000293855206109583	-0.00652430532500148	-0.00522560812532902
1099	0.462985575199127	1.27532064914703	19.4093608856201	0.00873538758605719	-3.08191010844894e-05	-0.00490093370899558	-0.00230353930965066
1100	-0.186363056302071	0.95064640045166	19.7989692687988	0.0152288740500808	0.0106834331527352	0.000293855206109583	-0.000355493422830477
1101	0.462985575199127	-0.0233765505254269	19.9937744140625	0.00711201597005129	-0.00295288790948689	-0.00360223650932312	-0.00132951640989631
1102	1.76168286800385	-0.0233765505254269	19.344425201416	0.00743668992072344	-0.0026282137259841	0.00256657530553639	-0.0026282137259841
1103	-0.186363056302071	0.301297754049301	19.4742946624756	-0.0026282137259841	-0.00197886489331722	-0.00977104809135199	0.00906006153672934
1104	0.462985575199127	1.27532064914703	19.1496200561523	0.012956153601408	0.00483929552137852	-0.00814767740666866	0.000618529506027699
1105	1.11233425140381	0.95064640045166	19.4742946624756	-0.0026282137259841	0.00581331877037883	-0.00295288790948689	0.00159255252219737
1106	-0.186363056302071	1.27532064914703	19.5392303466797	-0.0165892094373703	-0.00392691092565656	-0.00457625929266214	-0.00425158534198999
1107	1.11233425140381	0.625972092151642	19.7340335845947	-0.0120437685400248	0.00126787810586393	-0.00814767740666866	-0.00327756232582033
1108	-0.835711658000946	0.95064640045166	19.344425201416	0.00970941036939621	0.00451462110504508	-0.00912170019000769	-0.000680167751852423
1109	1.76168286800385	-0.0233765505254269	19.6041641235352	0.000943203864153475	0.00321592413820326	-0.0026282137259841	0.00581331877037883
1110	0.462985575199127	1.92466938495636	19.1496200561523	0.0223717093467712	0.00256657530553639	0.00321592413820326	0.00483929552137852
1111	0.462985575199127	0.95064640045166	19.4093608856201	0.00354059832170606	-0.00100484199356288	-0.00684897974133492	-0.00912170019000769
1112	-0.835711658000946	1.27532064914703	19.4093608856201	-0.00230353930965066	0.00516396993771195	-0.0113944197073579	-0.00197886489331722
1113	1.11233425140381	0.95064640045166	19.7340335845947	-0.00847235135734081	0.000293855206109583	-0.0130177913233638	0.00191722682211548
1114	-0.835711658000946	1.5999950170517	19.2794895172119	-0.00230353930965066	0.00126787810586393	-0.00392691092565656	-0.00165419070981443
1115	1.76168286800385	0.95064640045166	19.2794895172119	0.00126787810586393	0.00451462110504508	0.00418994715437293	0.00483929552137852
1116	1.11233425140381	-0.0233765505254269	19.7989692687988	0.00548864435404539	-0.00230353930965066	-0.0026282137259841	-0.00392691092565656
1117	1.76168286800385	0.625972092151642	19.6690998077393	-0.0188619289547205	-0.00619963090866804	-0.00782300252467394	0.00126787810586393
1118	1.76168286800385	0.301297754049301	19.7340335845947	-0.00619963090866804	-3.08191010844894e-05	0.000943203864153475	-0.00425158534198999
1119	1.11233425140381	1.27532064914703	19.9288387298584	0.0103587592020631	-0.000680167751852423	-0.00197886489331722	0.00256657530553639
1120	-0.186363056302071	-0.0233765505254269	19.7989692687988	-0.00652430532500148	0.00678734155371785	0.00613799272105098	0.00321592413820326
1121	2.41103148460388	-0.672725200653076	19.6041641235352	0.01100810803473	0.000618529506027699	-0.000680167751852423	0.000293855206109583
1122	1.76168286800385	-0.0233765505254269	19.5392303466797	-0.00425158534198999	0.00418994715437293	-0.00327756232582033	-0.00425158534198999
1123	2.41103148460388	-0.0233765505254269	19.6690998077393	0.00159255252219737	0.000618529506027699	0.000618529506027699	-0.00100484199356288
1124	1.11233425140381	0.625972092151642	19.7989692687988	-0.00944637414067984	0.00256657530553639	0.00354059832170606	0.00483929552137852
1125	0.462985575199127	0.95064640045166	20.058708190918	-0.00555028254166245	0.00711201597005129	0.00581331877037883	-0.00165419070981443
1126	1.11233425140381	0.95064640045166	19.7340335845947	0.0252937767654657	0.00126787810586393	-0.00425158534198999	-0.00360223650932312
1127	1.11233425140381	0.301297754049301	19.6041641235352	0.0113327819854021	-0.00522560812532902	0.00354059832170606	-0.00457625929266214
1128	-0.186363056302071	-0.0233765505254269	19.9937744140625	-0.00782300252467394	-0.00165419070981443	-0.00490093370899558	0.00386527273803949
1129	1.76168286800385	-0.0233765505254269	19.7340335845947	-0.00684897974133492	0.00354059832170606	-0.00327756232582033	0.00191722682211548
1130	-0.186363056302071	0.625972092151642	19.6041641235352	0.00418994715437293	0.00191722682211548	0.00289124972186983	-0.000355493422830477
1131	-0.835711658000946	0.301297754049301	19.6041641235352	0.000293855206109583	-0.00327756232582033	-0.00782300252467394	-0.00555028254166245
1132	0.462985575199127	0.625972092151642	19.9937744140625	-0.0113944197073579	0.00711201597005129	-0.00912170019000769	-0.00392691092565656
1133	0.462985575199127	0.95064640045166	19.4093608856201	-0.00165419070981443	0.00289124972186983	-0.0104203969240189	-0.00230353930965066
1134	-0.186363056302071	0.625972092151642	19.6690998077393	-0.00944637414067984	0.00126787810586393	0.00548864435404539	0.0022419011220336
1135	-0.186363056302071	0.625972092151642	19.6041641235352	0.0113327819854021	0.0123068047687411	0.00451462110504508	0.00126787810586393
1136	1.11233425140381	-0.348050862550735	19.8639049530029	0.0136055024340749	0.000943203864153475	0.00451462110504508	-0.00165419070981443
1137	-0.186363056302071	0.301297754049301	19.9288387298584	-0.0139918150380254	-3.08191010844894e-05	0.000293855206109583	-0.00782300252467394
1138	0.462985575199127	-0.0233765505254269	20.1236438751221	-0.0156151866540313	0.00289124972186983	-0.00749832857400179	-0.000680167751852423
1139	-0.186363056302071	0.95064640045166	19.7340335845947	-0.00619963090866804	-0.000355493422830477	-0.00360223650932312	-0.00490093370899558
1140	-0.835711658000946	-0.348050862550735	19.6041641235352	-0.0149658378213644	0.00386527273803949	-0.000680167751852423	0.00581331877037883
1141	1.11233425140381	-0.0233765505254269	19.7340335845947	0.00354059832170606	0.00321592413820326	-0.000680167751852423	0.00191722682211548
1142	1.11233425140381	-0.0233765505254269	19.8639049530029	0.000293855206109583	0.000943203864153475	0.000943203864153475	0.00613799272105098
1143	-0.835711658000946	-0.0233765505254269	20.058708190918	-0.0237320438027382	-0.00165419070981443	0.00126787810586393	-3.08191010844894e-05
1144	-1.48506033420563	0.625972092151642	20.2535133361816	-0.000355493422830477	0.00483929552137852	-0.000680167751852423	0.00743668992072344
1145	-1.48506033420563	0.625972092151642	19.7989692687988	0.000618529506027699	0.00938473641872406	0.00321592413820326	0.00451462110504508
1146	-3.43310618400574	0.95064640045166	19.4742946624756	-0.0156151866540313	0.00159255252219737	-0.00100484199356288	0.00354059832170606
1147	-0.835711658000946	1.27532064914703	19.4093608856201	0.000618529506027699	-3.08191010844894e-05	-0.0026282137259841	-0.00814767740666866
1148	-1.48506033420563	-0.348050862550735	19.8639049530029	-0.00684897974133492	0.000618529506027699	-0.0110697457566857	0.00451462110504508
1149	-0.186363056302071	0.301297754049301	19.6690998077393	0.00386527273803949	0.000943203864153475	-3.08191010844894e-05	-0.00100484199356288
1150	-2.13440895080566	1.27532064914703	19.8639049530029	-0.00360223650932312	0.00906006153672934	-0.00360223650932312	0.0100340843200684
1151	-2.78375768661499	1.5999950170517	19.7340335845947	-0.0224333461374044	0.00159255252219737	-0.00132951640989631	-0.00457625929266214
1152	-2.13440895080566	0.625972092151642	19.7340335845947	-0.00360223650932312	-0.00132951640989631	-0.00912170019000769	0.000293855206109583
1153	-2.13440895080566	1.27532064914703	19.6041641235352	-0.00749832857400179	0.000943203864153475	-0.000680167751852423	0.000293855206109583
1154	-0.835711658000946	0.625972092151642	19.5392303466797	-0.000680167751852423	0.00386527273803949	-0.00425158534198999	0.000943203864153475
1155	-1.48506033420563	1.5999950170517	19.6690998077393	-0.0117190945893526	0.000293855206109583	0.0113327819854021	0.000943203864153475
1156	-0.186363056302071	-0.348050862550735	19.9937744140625	-0.00912170019000769	-0.00360223650932312	-0.00619963090866804	0.000943203864153475
1157	-0.835711658000946	-0.0233765505254269	19.9937744140625	-0.0282774847000837	0.0123068047687411	-0.00490093370899558	-0.00814767740666866
1158	1.76168286800385	-0.672725200653076	19.344425201416	-0.00555028254166245	0.00256657530553639	-3.08191010844894e-05	0.00451462110504508
1159	-0.186363056302071	0.95064640045166	19.5392303466797	-0.00165419070981443	0.00289124972186983	-0.00814767740666866	0.00841071270406246
1160	-0.186363056302071	0.301297754049301	19.7989692687988	0.0158782228827477	0.00354059832170606	0.00159255252219737	0.00126787810586393
1161	1.11233425140381	0.301297754049301	19.7989692687988	0.00841071270406246	0.000293855206109583	-0.0026282137259841	-0.00749832857400179
1162	3.70972871780396	-0.0233765505254269	19.8639049530029	-0.00782300252467394	-0.00197886489331722	-0.00717365415766835	-0.00132951640989631
1163	1.11233425140381	0.301297754049301	20.058708190918	0.00613799272105098	-0.00197886489331722	-0.00360223650932312	-0.00457625929266214
1164	1.11233425140381	-0.0233765505254269	20.058708190918	0.011982130818069	0.00516396993771195	-0.00132951640989631	-0.000355493422830477
1165	0.462985575199127	0.625972092151642	19.9288387298584	-0.00977104809135199	0.00776136433705688	-3.08191010844894e-05	0.00548864435404539
1166	0.462985575199127	0.625972092151642	19.4742946624756	-0.000355493422830477	-0.000680167751852423	-0.00619963090866804	-0.00360223650932312
1167	0.462985575199127	1.27532064914703	19.4742946624756	-0.0110697457566857	-0.00847235135734081	-0.00100484199356288	-0.00457625929266214
1168	1.76168286800385	0.301297754049301	19.9937744140625	0.00841071270406246	0.00418994715437293	-0.00490093370899558	-0.0026282137259841
1169	1.11233425140381	0.625972092151642	20.1236438751221	0.0165275707840919	0.00548864435404539	-0.00392691092565656	0.00191722682211548
1170	1.11233425140381	0.95064640045166	19.5392303466797	0.0171769186854362	0.000618529506027699	-0.000680167751852423	0.000943203864153475
1171	-0.186363056302071	1.27532064914703	19.4093608856201	0.00906006153672934	0.00191722682211548	-0.00684897974133492	0.000293855206109583
1172	0.462985575199127	0.625972092151642	19.7340335845947	-0.0195112787187099	-0.00425158534198999	-0.0100957229733467	-0.00132951640989631
1173	-0.186363056302071	0.95064640045166	19.7340335845947	-0.0113944197073579	0.00289124972186983	-0.00457625929266214	0.00483929552137852
1174	0.462985575199127	0.301297754049301	19.344425201416	-0.00457625929266214	-0.00132951640989631	-0.00749832857400179	-0.00197886489331722
1175	0.462985575199127	-0.0233765505254269	19.6690998077393	0.00711201597005129	0.00483929552137852	0.0100340843200684	0.00711201597005129
1176	2.41103148460388	-0.672725200653076	19.8639049530029	-0.0110697457566857	-0.0152905117720366	-0.00717365415766835	0.000618529506027699
1177	-0.835711658000946	-0.672725200653076	19.6690998077393	0.0136055024340749	-0.00977104809135199	-0.00425158534198999	0.00126787810586393
1178	2.41103148460388	-0.997399508953094	19.6041641235352	-0.0110697457566857	-0.00490093370899558	-0.00327756232582033	-0.00327756232582033
1179	-1.48506033420563	0.625972092151642	19.5392303466797	0.0197743140161037	-0.00425158534198999	-0.00165419070981443	0.00321592413820326
1180	1.76168286800385	-0.997399508953094	19.7989692687988	0.00289124972186983	-0.00749832857400179	-0.00587495695799589	0.000293855206109583
1181	2.41103148460388	-0.997399508953094	19.7989692687988	-0.00327756232582033	-0.00717365415766835	-0.00782300252467394	0.00581331877037883
1182	3.06037998199463	-1.64674806594849	20.058708190918	-0.00457625929266214	-0.00749832857400179	-0.000680167751852423	0.000618529506027699
1183	1.11233425140381	-1.32207381725311	19.7989692687988	-0.00879702530801296	-0.00490093370899558	-0.000355493422830477	0.0022419011220336
1184	1.76168286800385	-0.348050862550735	19.5392303466797	-0.00100484199356288	-0.00327756232582033	-0.00132951640989631	0.00841071270406246
1185	0.462985575199127	-1.64674806594849	19.6690998077393	0.0223717093467712	0.00159255252219737	0.00191722682211548	0.00191722682211548
1186	0.462985575199127	-0.997399508953094	19.6690998077393	0.00776136433705688	-0.00977104809135199	-0.00814767740666866	-0.00522560812532902
1187	-0.186363056302071	0.301297754049301	19.7340335845947	0.00159255252219737	-0.00782300252467394	0.00516396993771195	-0.00587495695799589
1188	1.76168286800385	-1.32207381725311	20.1236438751221	-0.00814767740666866	-0.0026282137259841	-0.00457625929266214	-0.00230353930965066
1189	1.76168286800385	-0.672725200653076	19.344425201416	0.0132808275520802	-0.00522560812532902	-0.00165419070981443	0.0022419011220336
1190	1.11233425140381	-0.0233765505254269	19.4742946624756	-0.0100957229733467	-0.00295288790948689	0.00873538758605719	0.00126787810586393
1191	-0.186363056302071	0.301297754049301	19.4742946624756	0.00483929552137852	-0.000355493422830477	-0.000355493422830477	0.000293855206109583
1192	1.76168286800385	-0.672725200653076	19.7989692687988	0.00743668992072344	-0.00295288790948689	-0.00522560812532902	0.000943203864153475
1193	-0.186363056302071	0.95064640045166	19.8639049530029	-0.00944637414067984	-0.000680167751852423	0.0022419011220336	-0.00327756232582033
1194	1.11233425140381	0.625972092151642	19.7989692687988	-0.00327756232582033	0.00159255252219737	0.00516396993771195	0.0022419011220336
1195	-1.48506033420563	0.301297754049301	19.344425201416	0.00321592413820326	0.00646266713738441	0.00256657530553639	-0.00132951640989631
1196	2.41103148460388	-0.0233765505254269	19.6041641235352	0.00289124972186983	0.00646266713738441	0.000943203864153475	-0.00457625929266214
1197	-0.186363056302071	-0.0233765505254269	19.7989692687988	-0.00749832857400179	0.00516396993771195	-0.0026282137259841	-0.00490093370899558
1198	1.76168286800385	-0.672725200653076	19.4742946624756	-0.00100484199356288	0.00289124972186983	-0.00749832857400179	0.00256657530553639
1199	-0.835711658000946	0.95064640045166	19.6690998077393	0.00418994715437293	-0.000680167751852423	0.00159255252219737	0.000943203864153475
1200	-0.186363056302071	-0.348050862550735	20.1236438751221	0.0100340843200684	-0.00100484199356288	0.00548864435404539	0.00451462110504508
1201	1.76168286800385	-0.0233765505254269	19.7340335845947	0.0178262684494257	0.00386527273803949	0.000293855206109583	0.00386527273803949
1202	2.41103148460388	-0.672725200653076	19.6041641235352	-0.0100957229733467	-0.00392691092565656	-0.00977104809135199	-0.00749832857400179
1203	1.76168286800385	-0.348050862550735	19.7989692687988	0.00646266713738441	0.00191722682211548	0.00386527273803949	0.0022419011220336
1204	-0.186363056302071	0.625972092151642	19.6041641235352	0.0158782228827477	0.000293855206109583	-0.00490093370899558	-3.08191010844894e-05
1205	0.462985575199127	-0.0233765505254269	20.1236438751221	0.00451462110504508	0.00548864435404539	0.00321592413820326	0.000943203864153475
1206	1.11233425140381	0.95064640045166	20.3184490203857	-0.0136671401560307	0.000293855206109583	0.00386527273803949	-0.00814767740666866
1207	-0.186363056302071	0.95064640045166	19.6041641235352	-0.000355493422830477	-0.00327756232582033	-0.00522560812532902	-0.00555028254166245
1208	2.41103148460388	-0.348050862550735	19.5392303466797	0.0106834331527352	0.00451462110504508	-0.00165419070981443	-0.00392691092565656
1209	1.76168286800385	0.301297754049301	19.344425201416	0.0149041991680861	0.00289124972186983	-0.00392691092565656	-0.00230353930965066
1210	-0.186363056302071	0.301297754049301	19.4093608856201	0.0103587592020631	0.00970941036939621	0.00126787810586393	-0.00230353930965066
1211	0.462985575199127	0.625972092151642	19.8639049530029	0.00191722682211548	-3.08191010844894e-05	-0.00327756232582033	-0.00587495695799589
1212	0.462985575199127	-0.672725200653076	19.7340335845947	-0.00197886489331722	-0.00490093370899558	-0.0026282137259841	-0.00749832857400179
1213	-0.186363056302071	-0.0233765505254269	20.058708190918	0.00841071270406246	-0.000355493422830477	-0.00295288790948689	0.000943203864153475
1214	0.462985575199127	0.95064640045166	19.344425201416	0.000943203864153475	0.00808603875339031	-0.00230353930965066	-3.08191010844894e-05
1215	-0.835711658000946	0.95064640045166	19.344425201416	-0.00425158534198999	0.00743668992072344	-0.00165419070981443	-0.000680167751852423
1216	2.41103148460388	-0.0233765505254269	19.6041641235352	0.0100340843200684	0.0022419011220336	0.00159255252219737	0.0022419011220336
1217	0.462985575199127	-0.0233765505254269	19.6041641235352	0.0246444288641214	-0.00425158534198999	-0.0026282137259841	-0.00165419070981443
1218	1.76168286800385	-0.0233765505254269	19.4093608856201	-0.00717365415766835	-3.08191010844894e-05	-0.00230353930965066	0.00256657530553639
1219	1.11233425140381	0.95064640045166	19.7340335845947	-0.00490093370899558	0.00613799272105098	-0.00425158534198999	0.0022419011220336
1220	1.76168286800385	0.301297754049301	19.6690998077393	0.0175015944987535	0.00289124972186983	-3.08191010844894e-05	0.000293855206109583
1221	2.41103148460388	-0.348050862550735	19.7989692687988	0.0200989879667759	-0.00132951640989631	0.00678734155371785	-0.00457625929266214
1222	1.76168286800385	-0.348050862550735	19.7989692687988	-0.00425158534198999	0.00126787810586393	-0.0110697457566857	-0.00717365415766835
1223	1.76168286800385	-0.348050862550735	19.9288387298584	0.0103587592020631	-0.00555028254166245	0.00256657530553639	0.00289124972186983
1224	-0.835711658000946	-0.0233765505254269	19.6690998077393	-0.0159398596733809	0.00483929552137852	-0.00327756232582033	-0.00847235135734081
1225	-0.186363056302071	1.27532064914703	19.8639049530029	0.0162028968334198	0.0145795252174139	0.00354059832170606	-0.0026282137259841
1226	1.11233425140381	0.95064640045166	19.2794895172119	0.00613799272105098	0.00289124972186983	-0.00392691092565656	-0.00652430532500148
1227	2.41103148460388	0.95064640045166	19.2794895172119	0.0123068047687411	-3.08191010844894e-05	-0.0104203969240189	-0.00619963090866804
1228	-0.186363056302071	-0.0233765505254269	19.5392303466797	-0.0026282137259841	0.00451462110504508	-0.00425158534198999	0.000293855206109583
1229	1.76168286800385	0.301297754049301	19.4742946624756	-0.000355493422830477	0.00938473641872406	-0.00587495695799589	0.00808603875339031
1230	-0.186363056302071	1.27532064914703	19.5392303466797	0.00711201597005129	0.00711201597005129	0.00581331877037883	-0.00360223650932312
1231	-0.186363056302071	0.625972092151642	20.1236438751221	0.00289124972186983	-0.000355493422830477	-0.00814767740666866	-0.00132951640989631
1232	1.76168286800385	-0.0233765505254269	19.7340335845947	0.011982130818069	-0.00425158534198999	-0.00717365415766835	-0.00847235135734081
1233	2.41103148460388	-0.348050862550735	19.7340335845947	0.0106834331527352	-0.000355493422830477	-0.0136671401560307	0.00191722682211548
1234	0.462985575199127	0.625972092151642	19.7340335845947	-0.0026282137259841	0.00386527273803949	-0.000680167751852423	0.00126787810586393
1235	0.462985575199127	0.625972092151642	19.7989692687988	0.0213976856321096	0.00841071270406246	0.00516396993771195	0.00418994715437293
1236	-0.186363056302071	0.625972092151642	19.7340335845947	-0.00619963090866804	0.000293855206109583	-0.00717365415766835	0.00191722682211548
1237	1.11233425140381	0.95064640045166	19.7989692687988	0.0152288740500808	-0.00327756232582033	-0.0026282137259841	-0.00555028254166245
1238	1.76168286800385	-0.0233765505254269	20.1885776519775	-0.00749832857400179	0.00354059832170606	-0.000355493422830477	-0.00230353930965066
1239	1.76168286800385	-0.0233765505254269	19.6690998077393	-0.000355493422830477	0.00451462110504508	-0.00132951640989631	-3.08191010844894e-05
1240	-0.186363056302071	1.5999950170517	19.344425201416	0.0171769186854362	0.0113327819854021	0.0103587592020631	-0.00490093370899558
1241	-0.186363056302071	1.27532064914703	19.4742946624756	-0.00749832857400179	0.00418994715437293	0.000943203864153475	0.0022419011220336
1242	-0.835711658000946	1.27532064914703	19.4742946624756	-0.000355493422830477	-0.00425158534198999	-0.0026282137259841	-0.00425158534198999
1243	1.11233425140381	0.625972092151642	19.7340335845947	-0.0224333461374044	-0.00197886489331722	-0.00360223650932312	0.00548864435404539
1244	1.76168286800385	0.301297754049301	19.9937744140625	0.00191722682211548	0.00841071270406246	-0.00490093370899558	0.000293855206109583
1245	-1.48506033420563	0.95064640045166	19.4742946624756	0.00354059832170606	0.00581331877037883	0.00711201597005129	0.00776136433705688
1246	-1.48506033420563	1.5999950170517	19.4093608856201	0.00743668992072344	0.00321592413820326	-0.00847235135734081	-0.00165419070981443
1247	0.462985575199127	0.625972092151642	19.4742946624756	0.00970941036939621	0.00191722682211548	-0.00814767740666866	0.00354059832170606
1248	-2.13440895080566	-0.0233765505254269	19.8639049530029	0.00126787810586393	0.00321592413820326	0.00321592413820326	0.000943203864153475
1249	0.462985575199127	0.301297754049301	19.7989692687988	-0.0156151866540313	0.0106834331527352	-0.0139918150380254	0.00321592413820326
1250	-1.48506033420563	0.95064640045166	19.7340335845947	0.00256657530553639	0.00483929552137852	0.00451462110504508	0.00289124972186983
1251	-0.835711658000946	-0.348050862550735	20.058708190918	-0.0204853005707264	0.00321592413820326	-0.00522560812532902	-0.00230353930965066
1252	-0.835711658000946	0.301297754049301	19.7989692687988	-0.00197886489331722	0.000293855206109583	-0.0133424662053585	-0.000680167751852423
1253	-0.186363056302071	-0.348050862550735	19.6690998077393	-0.00295288790948689	-0.00165419070981443	-0.00392691092565656	0.00159255252219737
1254	-2.13440895080566	-0.0233765505254269	20.1236438751221	-0.0104203969240189	0.00841071270406246	-0.000680167751852423	-3.08191010844894e-05
1255	-2.13440895080566	0.95064640045166	19.8639049530029	-0.0139918150380254	0.00711201597005129	-0.00100484199356288	0.0022419011220336
1256	-1.48506033420563	-0.0233765505254269	19.9937744140625	-0.0104203969240189	-0.00100484199356288	-0.00132951640989631	0.000293855206109583
1257	-0.835711658000946	0.95064640045166	19.6041641235352	-0.0143164889886975	-0.00425158534198999	-0.00782300252467394	0.0022419011220336
1258	-0.835711658000946	0.625972092151642	19.8639049530029	-0.0146411629393697	0.00678734155371785	0.00418994715437293	-0.000355493422830477
1259	-0.835711658000946	0.95064640045166	19.6041641235352	-0.00295288790948689	0.000618529506027699	-0.00230353930965066	0.0132808275520802
1260	-1.48506033420563	1.27532064914703	19.4742946624756	0.00970941036939621	0.00841071270406246	-0.00425158534198999	0.000618529506027699
1261	-1.48506033420563	0.301297754049301	19.344425201416	0.00321592413820326	0.00548864435404539	0.0022419011220336	0.000618529506027699
1262	-2.13440895080566	1.27532064914703	19.344425201416	0.00646266713738441	-0.00360223650932312	-0.000680167751852423	-0.00295288790948689
1263	-0.835711658000946	0.625972092151642	19.8639049530029	-0.00977104809135199	-0.00555028254166245	0.0022419011220336	-0.00522560812532902
1264	-0.186363056302071	1.27532064914703	19.4742946624756	0.00321592413820326	0.00743668992072344	0.00126787810586393	0.00451462110504508
1265	-0.835711658000946	1.27532064914703	19.6690998077393	-0.00782300252467394	0.00678734155371785	0.00808603875339031	0.00776136433705688
1266	-0.835711658000946	0.625972092151642	19.6690998077393	-0.00587495695799589	-0.0026282137259841	0.00159255252219737	-0.00555028254166245
1267	-0.835711658000946	0.95064640045166	19.4742946624756	0.00776136433705688	-0.0026282137259841	-0.00425158534198999	0.00483929552137852
1268	-0.186363056302071	-0.0233765505254269	19.7989692687988	-0.00944637414067984	0.00743668992072344	-0.00847235135734081	0.00581331877037883
1269	0.462985575199127	0.301297754049301	19.9288387298584	-0.000680167751852423	0.00386527273803949	-0.00717365415766835	0.00321592413820326
1270	-1.48506033420563	1.27532064914703	19.5392303466797	-0.0100957229733467	0.00126787810586393	-0.00619963090866804	-0.000680167751852423
1271	3.06037998199463	-0.0233765505254269	19.7340335845947	0.00743668992072344	0.00354059832170606	-0.0117190945893526	0.000943203864153475
1272	1.76168286800385	0.301297754049301	19.6041641235352	0.000943203864153475	-0.00197886489331722	-0.0120437685400248	0.000293855206109583
1273	3.06037998199463	-0.0233765505254269	19.7989692687988	-0.00392691092565656	0.000943203864153475	-0.0136671401560307	0.00483929552137852
1274	1.11233425140381	0.301297754049301	19.8639049530029	-0.00165419070981443	0.00873538758605719	-0.0117190945893526	-0.00230353930965066
1275	1.76168286800385	0.95064640045166	19.7340335845947	-0.00457625929266214	0.00191722682211548	0.00321592413820326	0.00256657530553639
1276	2.41103148460388	-0.348050862550735	19.9937744140625	0.0191249661147594	0.00289124972186983	-0.00782300252467394	-0.00230353930965066
1277	0.462985575199127	1.27532064914703	19.2794895172119	-0.0026282137259841	0.00289124972186983	0.00256657530553639	-0.00522560812532902
1278	1.76168286800385	-0.348050862550735	19.6690998077393	-0.00457625929266214	-0.00132951640989631	-0.0026282137259841	-0.0026282137259841
1279	0.462985575199127	0.95064640045166	19.5392303466797	0.00126787810586393	0.00711201597005129	0.00548864435404539	0.00126787810586393
1280	0.462985575199127	1.27532064914703	19.6041641235352	0.00451462110504508	0.00321592413820326	0.00646266713738441	-0.00230353930965066
1281	1.11233425140381	0.625972092151642	19.7340335845947	0.00548864435404539	0.0022419011220336	-0.000355493422830477	0.00354059832170606
1282	0.462985575199127	0.625972092151642	19.7340335845947	-0.000680167751852423	-0.00165419070981443	-0.00717365415766835	0.000293855206109583
1283	-0.186363056302071	0.625972092151642	19.5392303466797	0.00191722682211548	0.00126787810586393	0.00581331877037883	0.00581331877037883
1284	-0.186363056302071	0.625972092151642	19.4742946624756	0.00938473641872406	-0.00490093370899558	0.0022419011220336	0.00483929552137852
1285	0.462985575199127	0.95064640045166	19.6690998077393	0.00841071270406246	0.00418994715437293	0.013930176384747	0.00418994715437293
1286	0.462985575199127	-0.0233765505254269	20.058708190918	-0.00132951640989631	-0.00425158534198999	0.000618529506027699	0.00613799272105098
1287	0.462985575199127	0.301297754049301	19.4742946624756	-0.00295288790948689	0.0022419011220336	0.0123068047687411	0.00613799272105098
1288	1.76168286800385	-0.672725200653076	20.2535133361816	-0.00847235135734081	-0.00197886489331722	0.00808603875339031	0.00451462110504508
1289	0.462985575199127	0.301297754049301	19.6041641235352	0.00841071270406246	0.00126787810586393	0.00386527273803949	0.00386527273803949
1290	1.76168286800385	-0.672725200653076	19.7340335845947	-0.00490093370899558	0.0022419011220336	-0.000355493422830477	-0.00425158534198999
1291	1.76168286800385	-1.32207381725311	19.7989692687988	-0.00944637414067984	-0.00944637414067984	0.00386527273803949	0.0022419011220336
1292	0.462985575199127	-0.0233765505254269	19.4742946624756	0.00548864435404539	-0.00847235135734081	0.00613799272105098	-0.00717365415766835
1293	0.462985575199127	0.301297754049301	19.6041641235352	0.0149041991680861	-0.00717365415766835	0.00354059832170606	-0.0026282137259841
1294	0.462985575199127	-0.348050862550735	19.7340335845947	0.0168522447347641	0.000618529506027699	0.00191722682211548	0.0022419011220336
1295	1.76168286800385	-1.64674806594849	19.9288387298584	-0.00522560812532902	-0.00587495695799589	0.00159255252219737	0.00386527273803949
1296	1.76168286800385	-0.997399508953094	19.7989692687988	0.0194496400654316	-0.00295288790948689	-0.00782300252467394	0.000943203864153475
1297	0.462985575199127	-0.997399508953094	19.5392303466797	0.00321592413820326	-0.0126931173726916	-0.0100957229733467	-0.000680167751852423
1298	1.76168286800385	-1.97142243385315	19.7989692687988	-3.08191010844894e-05	-0.00587495695799589	-0.00230353930965066	0.00256657530553639
1299	1.76168286800385	-1.97142243385315	19.6690998077393	0.0132808275520802	-0.00522560812532902	-0.0130177913233638	0.000943203864153475
1300	2.41103148460388	-0.997399508953094	19.8639049530029	0.00354059832170606	-0.00652430532500148	-0.00944637414067984	-0.00165419070981443
1301	1.76168286800385	-0.672725200653076	19.7340335845947	0.00159255252219737	-0.00425158534198999	-0.00912170019000769	-0.00457625929266214
1302	1.76168286800385	-1.97142243385315	19.6690998077393	-0.00977104809135199	-0.00749832857400179	-0.00977104809135199	0.00451462110504508
1303	1.76168286800385	-0.997399508953094	19.7340335845947	0.00159255252219737	-0.00522560812532902	-0.00490093370899558	-0.00587495695799589
1304	0.462985575199127	-0.997399508953094	19.7989692687988	0.00256657530553639	0.00256657530553639	-0.00619963090866804	0.00418994715437293
1305	1.76168286800385	-0.997399508953094	19.6690998077393	0.00483929552137852	-0.00392691092565656	-0.0126931173726916	-0.0026282137259841
1306	1.76168286800385	-0.997399508953094	19.9937744140625	0.000943203864153475	-0.00555028254166245	0.000293855206109583	0.00159255252219737
1307	-0.835711658000946	0.625972092151642	19.9937744140625	0.00678734155371785	-0.00457625929266214	-0.0149658378213644	-0.00392691092565656
1308	1.76168286800385	-0.672725200653076	19.8639049530029	-0.0120437685400248	0.000618529506027699	-0.00652430532500148	-0.00197886489331722
1309	-0.835711658000946	0.625972092151642	19.2794895172119	-0.0026282137259841	0.00289124972186983	-3.08191010844894e-05	0.00386527273803949
1310	-0.186363056302071	0.625972092151642	19.6041641235352	0.031137915328145	-3.08191010844894e-05	-0.00782300252467394	0.0022419011220336
1311	2.41103148460388	-0.997399508953094	19.7989692687988	0.0301638916134834	0.00743668992072344	0.00159255252219737	-0.00295288790948689
1312	2.41103148460388	-0.0233765505254269	20.058708190918	0.0158782228827477	-0.000680167751852423	-0.00360223650932312	-0.00165419070981443
1313	1.76168286800385	-0.672725200653076	20.058708190918	0.00418994715437293	-0.00197886489331722	-0.00425158534198999	-0.0026282137259841
1314	0.462985575199127	0.625972092151642	20.058708190918	0.00678734155371785	0.00581331877037883	-0.00100484199356288	0.00451462110504508
1315	0.462985575199127	0.95064640045166	19.344425201416	0.0145795252174139	0.00548864435404539	0.000943203864153475	-0.00100484199356288
1316	0.462985575199127	0.625972092151642	19.4742946624756	-0.00100484199356288	-0.00490093370899558	0.00354059832170606	-0.00457625929266214
1317	2.41103148460388	-0.0233765505254269	19.9937744140625	-0.00912170019000769	0.000618529506027699	-0.0123684434220195	-0.00749832857400179
1318	0.462985575199127	0.625972092151642	19.9288387298584	0.011982130818069	-0.00360223650932312	-0.00587495695799589	0.00483929552137852
1319	2.41103148460388	-0.0233765505254269	20.1885776519775	0.00354059832170606	0.00126787810586393	-0.00847235135734081	0.00289124972186983
1320	1.76168286800385	-0.348050862550735	19.9288387298584	0.01100810803473	0.00256657530553639	-0.00197886489331722	0.013930176384747
1321	3.06037998199463	0.625972092151642	19.4093608856201	-0.00132951640989631	0.000293855206109583	0.00256657530553639	-0.0123684434220195
1322	1.76168286800385	0.95064640045166	19.4093608856201	0.00581331877037883	0.00159255252219737	-0.00977104809135199	-0.00100484199356288
1323	2.41103148460388	0.301297754049301	19.5392303466797	-0.0162645354866982	0.00776136433705688	0.000943203864153475	0.000293855206109583
1324	1.76168286800385	-0.348050862550735	19.7989692687988	0.0022419011220336	0.00808603875339031	0.00418994715437293	0.00808603875339031
1325	2.41103148460388	0.301297754049301	19.9288387298584	-0.00197886489331722	0.00386527273803949	0.0022419011220336	-0.0026282137259841
1326	2.41103148460388	-0.348050862550735	19.9937744140625	0.01100810803473	-0.00360223650932312	-0.00360223650932312	0.000943203864153475
1327	0.462985575199127	0.95064640045166	19.5392303466797	-3.08191010844894e-05	0.000293855206109583	0.00581331877037883	-0.00425158534198999
1328	2.41103148460388	-0.348050862550735	19.7340335845947	0.0132808275520802	-0.00295288790948689	-0.00944637414067984	0.00289124972186983
1329	-0.186363056302071	1.27532064914703	19.5392303466797	0.0116574559360743	0.00873538758605719	-0.00197886489331722	0.00581331877037883
1330	-0.186363056302071	0.301297754049301	19.9937744140625	0.000618529506027699	0.00646266713738441	-0.00425158534198999	0.00289124972186983
1331	1.11233425140381	0.301297754049301	19.8639049530029	0.00191722682211548	-0.00457625929266214	-0.000355493422830477	-0.00652430532500148
1332	2.41103148460388	0.301297754049301	20.058708190918	0.00483929552137852	-0.00132951640989631	-0.0113944197073579	0.00126787810586393
1333	1.76168286800385	0.301297754049301	19.7340335845947	0.000293855206109583	-0.00490093370899558	-0.0104203969240189	-0.00879702530801296
1334	1.11233425140381	-0.0233765505254269	19.7340335845947	-0.0221086721867323	0.00289124972186983	-0.00360223650932312	0.00516396993771195
1335	0.462985575199127	1.5999950170517	19.2794895172119	-0.00490093370899558	0.00711201597005129	-0.000355493422830477	0.000293855206109583
1336	-0.186363056302071	0.95064640045166	19.5392303466797	-0.00912170019000769	0.00256657530553639	-0.00684897974133492	-0.00165419070981443
1337	1.76168286800385	-0.0233765505254269	19.7989692687988	0.00906006153672934	0.00256657530553639	-0.0104203969240189	-0.000680167751852423
1338	-0.186363056302071	0.95064640045166	19.6041641235352	-0.00457625929266214	-0.00100484199356288	-0.0136671401560307	-0.00749832857400179
1339	1.76168286800385	0.301297754049301	19.6690998077393	0.01847561635077	0.00841071270406246	0.00354059832170606	0.00159255252219737
1340	1.76168286800385	-0.348050862550735	19.5392303466797	0.00418994715437293	0.00646266713738441	0.00126787810586393	-0.00392691092565656
1341	0.462985575199127	1.27532064914703	19.2794895172119	0.00289124972186983	-3.08191010844894e-05	-0.00197886489331722	-0.00555028254166245
1342	1.11233425140381	0.301297754049301	19.4742946624756	0.00451462110504508	0.00321592413820326	-0.00912170019000769	0.00418994715437293
1343	1.11233425140381	0.95064640045166	19.344425201416	0.00126787810586393	-0.000680167751852423	-0.00360223650932312	-0.00782300252467394
1344	2.41103148460388	0.301297754049301	20.1236438751221	0.000618529506027699	0.0100340843200684	-0.00652430532500148	0.00581331877037883
1345	2.41103148460388	0.301297754049301	20.1236438751221	-0.00392691092565656	0.00678734155371785	0.00354059832170606	-3.08191010844894e-05
1346	3.06037998199463	0.301297754049301	19.6690998077393	0.00970941036939621	0.000943203864153475	0.000618529506027699	-0.000680167751852423
1347	-0.186363056302071	1.5999950170517	19.6690998077393	-0.000355493422830477	-0.00100484199356288	-0.00944637414067984	-0.00100484199356288
1348	2.41103148460388	-0.348050862550735	19.9937744140625	-0.00327756232582033	-0.000355493422830477	-0.00879702530801296	-0.00100484199356288
1349	-0.186363056302071	0.95064640045166	19.7989692687988	0.0178262684494257	0.00808603875339031	-0.0026282137259841	0.000293855206109583
1350	1.11233425140381	-0.348050862550735	20.1236438751221	0.00386527273803949	-0.00197886489331722	-0.00392691092565656	0.0022419011220336
1351	1.11233425140381	0.301297754049301	20.2535133361816	0.000943203864153475	0.00386527273803949	0.00386527273803949	-0.000680167751852423
1352	3.06037998199463	-0.0233765505254269	19.9937744140625	-0.0104203969240189	0.000943203864153475	-0.00490093370899558	-0.00360223650932312
1353	1.76168286800385	0.301297754049301	19.9288387298584	0.0171769186854362	0.0113327819854021	-0.00100484199356288	0.00808603875339031
1354	2.41103148460388	-0.0233765505254269	19.9288387298584	-0.00652430532500148	0.00873538758605719	-0.00490093370899558	0.00191722682211548
1355	-0.835711658000946	0.95064640045166	19.7989692687988	0.0249691028147936	0.00483929552137852	0.00906006153672934	0.00354059832170606
1356	1.11233425140381	0.625972092151642	19.4093608856201	0.0272418223321438	-0.00100484199356288	-3.08191010844894e-05	-0.00197886489331722
1357	1.11233425140381	-0.0233765505254269	19.9937744140625	0.0171769186854362	0.00483929552137852	-0.00879702530801296	0.00256657530553639
1358	-0.835711658000946	1.27532064914703	19.4742946624756	-0.0175632312893867	-0.00132951640989631	0.00159255252219737	0.00159255252219737
1359	1.11233425140381	0.301297754049301	19.6690998077393	0.00386527273803949	0.00776136433705688	0.00354059832170606	-0.00457625929266214
1360	1.11233425140381	-0.0233765505254269	19.6690998077393	-0.00717365415766835	-3.08191010844894e-05	-0.0026282137259841	0.00581331877037883
1361	-2.13440895080566	1.27532064914703	19.4093608856201	-0.00425158534198999	0.00354059832170606	0.00711201597005129	-0.00132951640989631
1362	-1.48506033420563	1.27532064914703	19.5392303466797	-0.0188619289547205	-0.00555028254166245	-0.00522560812532902	0.00711201597005129
1363	-0.835711658000946	0.95064640045166	19.7340335845947	-0.0149658378213644	0.00418994715437293	0.00516396993771195	-0.0026282137259841
1364	-0.186363056302071	-0.0233765505254269	20.058708190918	-0.0107450718060136	-0.00100484199356288	-0.00619963090866804	0.00354059832170606
1365	-0.186363056302071	0.301297754049301	19.7989692687988	-0.00165419070981443	0.00906006153672934	0.00289124972186983	0.00289124972186983
1366	-0.186363056302071	-0.672725200653076	19.6690998077393	0.0210730116814375	-0.00814767740666866	-3.08191010844894e-05	-0.0026282137259841
1367	-2.78375768661499	0.95064640045166	19.7989692687988	-0.0117190945893526	0.000293855206109583	-0.0026282137259841	0.00159255252219737
1368	-0.186363056302071	-0.672725200653076	19.9937744140625	0.00256657530553639	-0.00717365415766835	-0.0026282137259841	-0.000680167751852423
1369	-3.43310618400574	0.625972092151642	20.058708190918	-0.00879702530801296	0.00354059832170606	-0.00587495695799589	0.00613799272105098
1370	-0.835711658000946	0.301297754049301	19.7989692687988	-0.00652430532500148	-0.000680167751852423	-0.000355493422830477	-0.000355493422830477
1371	-0.186363056302071	-0.0233765505254269	19.7340335845947	0.000618529506027699	-0.000355493422830477	-0.00360223650932312	0.00906006153672934
1372	0.462985575199127	0.301297754049301	19.6041641235352	0.000618529506027699	-0.00230353930965066	-0.00684897974133492	0.00613799272105098
1373	-0.186363056302071	-0.672725200653076	19.9288387298584	-0.00457625929266214	-0.00490093370899558	-0.0126931173726916	0.00483929552137852
1374	-0.835711658000946	-0.0233765505254269	19.8639049530029	-0.00360223650932312	0.00126787810586393	-0.00165419070981443	-0.00619963090866804
1375	-0.835711658000946	0.95064640045166	19.9937744140625	0.0100340843200684	0.00581331877037883	0.00808603875339031	0.00386527273803949
1376	-1.48506033420563	0.95064640045166	19.8639049530029	-0.0026282137259841	-0.00587495695799589	-0.00847235135734081	-0.00490093370899558
1377	-0.186363056302071	0.301297754049301	19.9288387298584	-0.00814767740666866	-3.08191010844894e-05	0.00354059832170606	0.00418994715437293
1378	-1.48506033420563	1.27532064914703	19.7340335845947	-0.0240567177534103	0.0022419011220336	-0.0110697457566857	-0.000680167751852423
1379	-0.186363056302071	-0.0233765505254269	19.6041641235352	0.00289124972186983	0.00418994715437293	-3.08191010844894e-05	0.00418994715437293
1380	1.11233425140381	-0.0233765505254269	19.7989692687988	-0.00295288790948689	0.00711201597005129	0.00548864435404539	0.00548864435404539
1381	-1.48506033420563	1.27532064914703	19.7340335845947	0.0210730116814375	0.00126787810586393	0.00321592413820326	-0.000355493422830477
1382	-1.48506033420563	0.95064640045166	19.7989692687988	-0.00619963090866804	0.000618529506027699	-0.000355493422830477	-0.00490093370899558
1383	1.76168286800385	0.95064640045166	19.7989692687988	-0.0149658378213644	-0.00392691092565656	-0.00587495695799589	0.00321592413820326
1384	1.11233425140381	-0.348050862550735	19.8639049530029	0.0252937767654657	0.00256657530553639	0.00743668992072344	-0.00327756232582033
1385	0.462985575199127	-0.0233765505254269	19.7340335845947	0.00386527273803949	0.00873538758605719	0.000618529506027699	0.00613799272105098
1386	1.76168286800385	-0.672725200653076	19.7989692687988	0.0197743140161037	0.0022419011220336	-3.08191010844894e-05	-0.00100484199356288
1387	-0.186363056302071	0.625972092151642	19.9937744140625	-0.00749832857400179	0.00159255252219737	-0.00814767740666866	-0.00165419070981443
1388	0.462985575199127	-0.348050862550735	20.2535133361816	-0.00165419070981443	-0.00522560812532902	-0.00749832857400179	-0.00197886489331722
1389	-0.835711658000946	0.625972092151642	19.5392303466797	0.00386527273803949	0.00646266713738441	-0.00555028254166245	-0.00165419070981443
1390	1.76168286800385	-0.0233765505254269	19.7989692687988	0.0126314787194133	0.00126787810586393	-0.00392691092565656	-0.00425158534198999
1391	2.41103148460388	-0.348050862550735	19.9937744140625	-0.00100484199356288	-0.00717365415766835	-0.0026282137259841	0.00289124972186983
1392	1.11233425140381	-0.0233765505254269	19.7340335845947	0.00354059832170606	0.000943203864153475	-0.00457625929266214	-0.00619963090866804
1393	1.76168286800385	-0.348050862550735	19.9937744140625	-0.00652430532500148	-0.00684897974133492	0.00418994715437293	0.00646266713738441
1394	2.41103148460388	-1.32207381725311	20.058708190918	0.00581331877037883	-0.00327756232582033	0.00743668992072344	-0.00197886489331722
1395	1.11233425140381	-1.64674806594849	20.1885776519775	-0.0110697457566857	-0.00132951640989631	-0.00100484199356288	-0.00587495695799589
1396	1.11233425140381	-0.348050862550735	19.6041641235352	-0.00100484199356288	-0.00392691092565656	-3.08191010844894e-05	-0.00360223650932312
1397	1.11233425140381	-1.32207381725311	19.9937744140625	0.00548864435404539	-0.00652430532500148	0.00451462110504508	-0.000680167751852423
1398	0.462985575199127	-0.348050862550735	19.7989692687988	-0.00165419070981443	-0.00912170019000769	-0.00100484199356288	0.00256657530553639
1399	1.76168286800385	-1.64674806594849	20.058708190918	-0.00847235135734081	-0.00425158534198999	0.000293855206109583	-0.00360223650932312
1400	0.462985575199127	-1.32207381725311	20.2535133361816	-0.00749832857400179	-0.00425158534198999	-0.00132951640989631	-0.00132951640989631
1401	0.462985575199127	-0.348050862550735	19.6690998077393	0.00354059832170606	-0.0104203969240189	-0.00457625929266214	-0.00100484199356288
1402	0.462985575199127	-0.0233765505254269	19.4093608856201	-0.00327756232582033	-0.00555028254166245	-0.00327756232582033	-0.00132951640989631
1403	0.462985575199127	-0.0233765505254269	19.7989692687988	0.0103587592020631	-0.00619963090866804	-0.000355493422830477	-0.0026282137259841
1404	1.11233425140381	-0.672725200653076	19.7989692687988	0.000293855206109583	0.00354059832170606	0.00678734155371785	-0.00847235135734081
1405	0.462985575199127	-0.672725200653076	19.9937744140625	0.00646266713738441	0.00126787810586393	0.00354059832170606	0.0022419011220336
1406	2.41103148460388	-0.348050862550735	19.8639049530029	0.01100810803473	-0.00230353930965066	0.00711201597005129	-0.00230353930965066
1407	0.462985575199127	0.301297754049301	20.1236438751221	-0.0113944197073579	-0.00327756232582033	-0.00717365415766835	-0.000680167751852423
1408	1.76168286800385	-0.0233765505254269	19.6041641235352	-0.0026282137259841	-0.00360223650932312	0.00256657530553639	-0.00619963090866804
1409	0.462985575199127	0.301297754049301	19.5392303466797	0.00516396993771195	0.00289124972186983	-0.00295288790948689	-0.00295288790948689
1410	2.41103148460388	-0.348050862550735	19.7340335845947	-0.000680167751852423	0.00354059832170606	-0.00360223650932312	0.0022419011220336
1411	3.06037998199463	-0.672725200653076	20.058708190918	0.0113327819854021	0.00483929552137852	-0.00684897974133492	-0.0026282137259841
1412	1.76168286800385	0.301297754049301	19.7340335845947	0.00418994715437293	-0.00295288790948689	-0.00392691092565656	-0.00392691092565656
1413	1.11233425140381	-0.672725200653076	19.7989692687988	0.00483929552137852	0.00159255252219737	-0.00619963090866804	0.0022419011220336
1414	2.41103148460388	-0.0233765505254269	19.344425201416	-0.000680167751852423	0.00548864435404539	0.000943203864153475	0.00418994715437293
1415	1.11233425140381	-0.672725200653076	19.7340335845947	-0.00327756232582033	0.00321592413820326	-0.00619963090866804	0.00159255252219737
1416	-0.835711658000946	1.27532064914703	19.4742946624756	0.0152288740500808	0.00126787810586393	0.00289124972186983	0.00289124972186983
1417	2.41103148460388	-0.0233765505254269	19.5392303466797	-0.00360223650932312	-0.00425158534198999	-0.000680167751852423	-0.000355493422830477
1418	-0.186363056302071	1.5999950170517	19.6041641235352	-0.0100957229733467	-0.00587495695799589	-0.00555028254166245	0.00776136433705688
1419	3.06037998199463	-0.0233765505254269	19.8639049530029	0.000943203864153475	0.00516396993771195	-0.00717365415766835	0.00386527273803949
1420	1.76168286800385	0.95064640045166	19.344425201416	-0.000355493422830477	0.00354059832170606	0.00289124972186983	0.00386527273803949
1421	1.11233425140381	1.27532064914703	19.2145557403564	0.0100340843200684	0.000618529506027699	-0.000680167751852423	0.00354059832170606
1422	-0.835711658000946	1.5999950170517	19.7340335845947	0.0022419011220336	0.00289124972186983	-0.00619963090866804	-0.00295288790948689
1423	1.11233425140381	1.27532064914703	19.6041641235352	0.0230210572481155	0.00289124972186983	-0.0110697457566857	0.00678734155371785
1424	1.76168286800385	0.301297754049301	19.4093608856201	0.00938473641872406	0.00451462110504508	-0.0104203969240189	-0.00230353930965066
1425	2.41103148460388	0.301297754049301	19.8639049530029	-0.0117190945893526	0.00256657530553639	-0.00977104809135199	0.0106834331527352
1426	1.76168286800385	0.301297754049301	19.4093608856201	0.00256657530553639	0.00418994715437293	0.00321592413820326	-0.00619963090866804
1427	1.76168286800385	0.301297754049301	19.4742946624756	0.00646266713738441	0.0022419011220336	-0.0110697457566857	0.00289124972186983
1428	1.11233425140381	1.5999950170517	19.2794895172119	-3.08191010844894e-05	0.00256657530553639	-0.00230353930965066	-0.000355493422830477
1429	1.76168286800385	0.301297754049301	19.6690998077393	-0.00912170019000769	-0.00132951640989631	-0.00392691092565656	0.000618529506027699
1430	1.11233425140381	-0.0233765505254269	19.7989692687988	0.00191722682211548	0.00483929552137852	0.0022419011220336	0.00678734155371785
1431	2.41103148460388	-0.0233765505254269	19.8639049530029	0.0194496400654316	-0.000680167751852423	-0.00522560812532902	0.00159255252219737
1432	1.76168286800385	0.95064640045166	19.5392303466797	0.0103587592020631	0.00321592413820326	-0.00847235135734081	-0.000680167751852423
1433	1.11233425140381	-0.348050862550735	19.5392303466797	0.00613799272105098	-0.00230353930965066	-0.0126931173726916	-0.00425158534198999
1434	2.41103148460388	-0.0233765505254269	19.7989692687988	0.000943203864153475	0.00386527273803949	0.000943203864153475	0.00321592413820326
1435	3.06037998199463	0.301297754049301	19.7989692687988	-0.0152905117720366	0.0113327819854021	-0.0026282137259841	0.00516396993771195
1436	-0.835711658000946	0.95064640045166	19.5392303466797	0.00906006153672934	-0.00132951640989631	-0.00425158534198999	-0.00327756232582033
1437	4.35907745361328	0.301297754049301	19.6690998077393	-0.00132951640989631	-3.08191010844894e-05	-0.00522560812532902	-3.08191010844894e-05
1438	0.462985575199127	0.95064640045166	19.8639049530029	-3.08191010844894e-05	0.00289124972186983	-0.00425158534198999	0.00159255252219737
1439	3.06037998199463	-0.348050862550735	19.7989692687988	0.0162028968334198	0.00159255252219737	-0.000355493422830477	-0.00295288790948689
1440	-0.186363056302071	0.95064640045166	19.4742946624756	0.00808603875339031	0.00548864435404539	-0.00522560812532902	0.00613799272105098
1441	-0.186363056302071	0.625972092151642	19.5392303466797	0.012956153601408	0.00256657530553639	0.00354059832170606	-0.00100484199356288
1442	0.462985575199127	0.95064640045166	19.5392303466797	0.000943203864153475	-0.00847235135734081	0.000943203864153475	0.000943203864153475
1443	2.41103148460388	0.95064640045166	19.7340335845947	-0.0149658378213644	0.00126787810586393	-0.00490093370899558	0.00386527273803949
1444	0.462985575199127	0.95064640045166	19.5392303466797	0.0100340843200684	0.00516396993771195	-0.000680167751852423	0.00906006153672934
1445	2.41103148460388	0.301297754049301	19.344425201416	0.0162028968334198	0.00354059832170606	0.0113327819854021	0.0106834331527352
1446	1.76168286800385	-0.348050862550735	19.6690998077393	0.00711201597005129	0.00938473641872406	-0.00392691092565656	-0.00360223650932312
1447	2.41103148460388	-0.0233765505254269	19.7989692687988	0.0142548503354192	0.000293855206109583	0.000293855206109583	0.000618529506027699
1448	1.11233425140381	0.95064640045166	19.8639049530029	-0.00360223650932312	-0.00295288790948689	-0.000355493422830477	-0.000355493422830477
1449	0.462985575199127	0.95064640045166	20.1236438751221	-0.0026282137259841	0.00613799272105098	-0.00619963090866804	0.0022419011220336
1450	1.76168286800385	-0.0233765505254269	19.9937744140625	0.00646266713738441	0.000618529506027699	-0.00327756232582033	0.00970941036939621
1451	1.11233425140381	-0.0233765505254269	19.5392303466797	-0.00490093370899558	-0.00165419070981443	-0.00230353930965066	0.000943203864153475
1452	-0.186363056302071	-0.0233765505254269	19.4742946624756	0.00321592413820326	0.00516396993771195	-0.00555028254166245	0.00354059832170606
1453	-0.186363056302071	-0.348050862550735	19.6690998077393	-0.00132951640989631	-0.00197886489331722	-0.000680167751852423	0.00321592413820326
1454	-0.186363056302071	-0.0233765505254269	20.1236438751221	-0.0126931173726916	0.00938473641872406	-0.00360223650932312	0.00581331877037883
1455	-0.186363056302071	-0.0233765505254269	20.1236438751221	-0.00782300252467394	0.000293855206109583	0.00516396993771195	0.0022419011220336
1456	-2.78375768661499	0.95064640045166	19.7340335845947	0.0123068047687411	0.000293855206109583	-0.00230353930965066	0.00386527273803949
1457	-0.835711658000946	0.625972092151642	19.344425201416	-0.00879702530801296	0.00548864435404539	-3.08191010844894e-05	-0.000355493422830477
1458	-2.78375768661499	0.625972092151642	19.6690998077393	-0.0240567177534103	-0.00425158534198999	0.00256657530553639	0.00354059832170606
1459	-0.835711658000946	-0.0233765505254269	20.058708190918	-0.00457625929266214	0.00159255252219737	-0.00100484199356288	0.00938473641872406
1460	-3.43310618400574	1.27532064914703	19.9937744140625	-0.00392691092565656	0.012956153601408	0.00808603875339031	0.00321592413820326
1461	-2.78375768661499	0.625972092151642	19.9288387298584	0.00256657530553639	0.000293855206109583	0.00191722682211548	0.00159255252219737
1462	-2.78375768661499	0.95064640045166	20.058708190918	-0.0104203969240189	0.00418994715437293	0.000943203864153475	-0.00457625929266214
1463	-2.13440895080566	0.301297754049301	19.4093608856201	-0.017887907102704	-3.08191010844894e-05	-0.00457625929266214	0.00126787810586393
1464	-2.78375768661499	0.625972092151642	19.5392303466797	-0.0139918150380254	0.00808603875339031	0.00256657530553639	0.00483929552137852
1465	-0.186363056302071	0.625972092151642	19.7989692687988	-0.00327756232582033	0.00354059832170606	0.00126787810586393	0.00451462110504508
1466	0.462985575199127	0.301297754049301	19.8639049530029	-0.00425158534198999	0.0022419011220336	-0.00197886489331722	-0.00230353930965066
1467	0.462985575199127	-0.0233765505254269	19.9288387298584	0.000293855206109583	0.00191722682211548	-3.08191010844894e-05	-0.00619963090866804
1468	0.462985575199127	0.95064640045166	19.7340335845947	0.00126787810586393	0.00548864435404539	-0.00782300252467394	0.00483929552137852
1469	-0.835711658000946	0.95064640045166	19.6041641235352	-0.0110697457566857	0.00841071270406246	-0.00392691092565656	-0.00425158534198999
1470	0.462985575199127	-0.0233765505254269	19.9288387298584	-0.00230353930965066	0.00906006153672934	-0.0026282137259841	0.00256657530553639
1471	1.11233425140381	0.301297754049301	19.4742946624756	0.00386527273803949	0.000293855206109583	-0.00652430532500148	-0.00327756232582033
1472	0.462985575199127	0.301297754049301	19.6690998077393	-0.0104203969240189	0.000943203864153475	-0.00197886489331722	0.000293855206109583
1473	2.41103148460388	-0.672725200653076	19.6690998077393	0.013930176384747	0.00386527273803949	-0.00684897974133492	-0.0026282137259841
1474	1.11233425140381	-0.348050862550735	20.2535133361816	-0.00197886489331722	-0.00490093370899558	0.00386527273803949	-0.00587495695799589
1475	2.41103148460388	-0.348050862550735	19.7340335845947	0.00678734155371785	0.00548864435404539	0.00516396993771195	0.00126787810586393
1476	-0.835711658000946	0.95064640045166	19.5392303466797	-0.00360223650932312	0.0022419011220336	-0.00360223650932312	-0.00555028254166245
1477	1.11233425140381	0.625972092151642	19.7340335845947	-0.00749832857400179	-0.00230353930965066	0.00126787810586393	-0.00717365415766835
1478	1.11233425140381	-0.0233765505254269	20.1885776519775	-0.0139918150380254	-0.00295288790948689	-0.00619963090866804	0.000618529506027699
1479	1.76168286800385	0.301297754049301	20.058708190918	-3.08191010844894e-05	0.0103587592020631	-0.000680167751852423	-0.00392691092565656
1480	-0.186363056302071	0.625972092151642	19.6690998077393	-0.00197886489331722	0.00970941036939621	0.00354059832170606	-0.00100484199356288
1481	-0.186363056302071	0.625972092151642	19.4742946624756	0.0142548503354192	-0.00100484199356288	0.00613799272105098	-0.00879702530801296
1482	1.11233425140381	0.301297754049301	19.5392303466797	0.00159255252219737	-0.00360223650932312	0.000618529506027699	-0.00652430532500148
1483	0.462985575199127	0.625972092151642	19.5392303466797	-0.00425158534198999	-0.00522560812532902	0.000293855206109583	-0.00619963090866804
1484	0.462985575199127	0.95064640045166	19.6041641235352	0.00808603875339031	0.0022419011220336	-0.00425158534198999	-0.00360223650932312
1485	1.11233425140381	0.625972092151642	19.5392303466797	0.00711201597005129	-0.00457625929266214	0.00354059832170606	-0.00619963090866804
1486	1.11233425140381	-0.997399508953094	19.9288387298584	0.012956153601408	-0.00619963090866804	0.000618529506027699	-0.00165419070981443
1487	2.41103148460388	-1.32207381725311	19.9288387298584	0.00873538758605719	-0.00652430532500148	-0.00425158534198999	-0.0126931173726916
1488	1.76168286800385	-0.0233765505254269	19.6041641235352	-0.00360223650932312	-0.0104203969240189	-0.00717365415766835	0.00321592413820326
1489	-0.186363056302071	-0.0233765505254269	19.6041641235352	-0.00360223650932312	-0.00392691092565656	-0.00457625929266214	-0.00619963090866804
1490	2.41103148460388	-1.64674806594849	19.7989692687988	-0.00847235135734081	-0.00360223650932312	0.0022419011220336	-0.00165419070981443
1491	1.76168286800385	-0.672725200653076	19.4093608856201	0.0278911720961332	-0.00652430532500148	0.000943203864153475	-0.00490093370899558
1492	0.462985575199127	-0.997399508953094	19.7989692687988	-0.0136671401560307	-0.00457625929266214	-0.00749832857400179	-0.00555028254166245
1493	1.76168286800385	-0.997399508953094	19.7989692687988	-3.08191010844894e-05	-0.00717365415766835	0.0100340843200684	-0.00197886489331722
1494	1.76168286800385	-1.64674806594849	19.8639049530029	0.00516396993771195	-0.00295288790948689	-0.0026282137259841	-0.00230353930965066
1495	1.11233425140381	-1.32207381725311	19.6690998077393	-0.00392691092565656	0.0022419011220336	0.00646266713738441	-0.00717365415766835
1496	0.462985575199127	-0.672725200653076	19.7340335845947	0.00354059832170606	-0.0123684434220195	-0.00684897974133492	0.00191722682211548
1497	1.11233425140381	-0.0233765505254269	19.7340335845947	-0.0130177913233638	-0.0107450718060136	-0.00847235135734081	-0.0107450718060136
1498	1.11233425140381	-0.672725200653076	19.9937744140625	-0.00555028254166245	-0.00392691092565656	-0.00782300252467394	-0.00230353930965066
1499	1.76168286800385	-0.348050862550735	20.3184490203857	0.00808603875339031	0.00354059832170606	-0.00100484199356288	-0.00100484199356288
1500	-0.186363056302071	-0.0233765505254269	19.7340335845947	0.0149041991680861	0.00743668992072344	0.000293855206109583	0.00126787810586393
1501	0.462985575199127	0.95064640045166	19.344425201416	-3.08191010844894e-05	0.00548864435404539	-0.00522560812532902	-0.00392691092565656
1502	1.11233425140381	0.625972092151642	19.5392303466797	0.000293855206109583	-0.00652430532500148	-0.0113944197073579	0.0022419011220336
1503	-0.186363056302071	1.27532064914703	19.4742946624756	-0.0169138833880424	0.000293855206109583	-0.00587495695799589	0.000618529506027699
1504	0.462985575199127	0.95064640045166	19.6041641235352	0.00678734155371785	0.00646266713738441	-0.00327756232582033	0.000943203864153475
1505	-0.186363056302071	1.27532064914703	19.7340335845947	0.000618529506027699	0.00970941036939621	0.0100340843200684	0.00289124972186983
1506	1.76168286800385	0.301297754049301	19.7340335845947	0.00678734155371785	0.000618529506027699	-0.00587495695799589	0.00191722682211548
1507	1.11233425140381	-0.0233765505254269	19.8639049530029	0.00581331877037883	-0.00555028254166245	-0.00425158534198999	0.000618529506027699
1508	1.76168286800385	0.625972092151642	19.344425201416	0.00873538758605719	-0.00717365415766835	-0.00879702530801296	-0.000680167751852423
1509	-0.186363056302071	0.625972092151642	19.5392303466797	-0.00165419070981443	0.000943203864153475	-0.0026282137259841	0.00191722682211548
1510	1.11233425140381	-0.348050862550735	19.7989692687988	0.00678734155371785	0.00581331877037883	-0.00392691092565656	0.00159255252219737
1511	1.76168286800385	0.95064640045166	19.6690998077393	0.000293855206109583	0.01100810803473	-3.08191010844894e-05	0.00386527273803949
1512	1.76168286800385	0.625972092151642	19.344425201416	-0.00912170019000769	-0.00327756232582033	-0.00522560812532902	0.00191722682211548
1513	1.11233425140381	0.95064640045166	19.2145557403564	0.000293855206109583	-0.00327756232582033	-0.0117190945893526	0.00841071270406246
1514	1.76168286800385	-0.348050862550735	19.4093608856201	-0.00782300252467394	0.000293855206109583	-0.0143164889886975	0.00743668992072344
1515	1.11233425140381	-0.0233765505254269	19.5392303466797	-0.00295288790948689	0.00321592413820326	0.00483929552137852	0.0100340843200684
1516	0.462985575199127	0.625972092151642	19.4093608856201	0.00483929552137852	-0.00295288790948689	-0.00230353930965066	0.00418994715437293
1517	-0.186363056302071	1.27532064914703	19.4093608856201	0.00159255252219737	-0.00749832857400179	-0.00879702530801296	-0.00230353930965066
1518	1.11233425140381	-0.348050862550735	19.9288387298584	0.00646266713738441	-0.00230353930965066	-0.00230353930965066	0.00483929552137852
1519	1.11233425140381	-0.0233765505254269	19.2794895172119	-0.00100484199356288	0.00451462110504508	-0.0026282137259841	0.000618529506027699
1520	0.462985575199127	0.625972092151642	19.344425201416	0.00548864435404539	0.00776136433705688	-0.00165419070981443	0.0022419011220336
1521	-0.186363056302071	0.625972092151642	19.344425201416	0.0194496400654316	0.00483929552137852	0.00256657530553639	-0.00652430532500148
1522	1.11233425140381	0.95064640045166	19.6041641235352	-0.00814767740666866	0.000618529506027699	-0.00555028254166245	0.00289124972186983
1523	-0.186363056302071	1.27532064914703	19.6690998077393	-0.000680167751852423	-0.00197886489331722	-0.00879702530801296	0.00613799272105098
1524	1.11233425140381	1.27532064914703	19.7340335845947	0.000293855206109583	0.00548864435404539	-0.00295288790948689	0.000618529506027699
1525	0.462985575199127	0.301297754049301	19.5392303466797	-0.00912170019000769	0.0113327819854021	0.00646266713738441	-0.00619963090866804
1526	3.06037998199463	-0.0233765505254269	19.6690998077393	0.00256657530553639	-3.08191010844894e-05	-0.00132951640989631	-3.08191010844894e-05
1527	1.11233425140381	-0.0233765505254269	19.6690998077393	0.00256657530553639	0.00743668992072344	-0.00587495695799589	-0.00490093370899558
1528	1.11233425140381	0.95064640045166	19.5392303466797	0.01100810803473	0.000293855206109583	-0.00490093370899558	0.00906006153672934
1529	1.11233425140381	-0.348050862550735	19.9288387298584	0.0207483377307653	0.00418994715437293	-0.00944637414067984	0.000293855206109583
1530	1.76168286800385	-0.348050862550735	19.8639049530029	-0.0113944197073579	-0.00132951640989631	0.00191722682211548	0.00321592413820326
1531	1.11233425140381	0.625972092151642	19.344425201416	-0.000680167751852423	0.00354059832170606	0.00516396993771195	0.00159255252219737
1532	1.11233425140381	0.95064640045166	19.6690998077393	-0.00100484199356288	-0.000355493422830477	0.00711201597005129	-0.000680167751852423
1533	-0.835711658000946	0.95064640045166	19.4093608856201	-0.00912170019000769	0.00354059832170606	-0.00295288790948689	0.00451462110504508
1534	1.11233425140381	0.625972092151642	19.7340335845947	-0.0126931173726916	0.0022419011220336	-0.00684897974133492	0.00191722682211548
1535	-0.186363056302071	-0.348050862550735	19.8639049530029	-0.0139918150380254	0.00418994715437293	0.00516396993771195	0.013930176384747
1536	-0.186363056302071	0.625972092151642	20.058708190918	0.0123068047687411	0.00191722682211548	0.00386527273803949	0.00289124972186983
1537	0.462985575199127	0.625972092151642	19.5392303466797	0.00743668992072344	0.00321592413820326	-0.00327756232582033	-0.00165419070981443
1538	-0.186363056302071	-0.0233765505254269	19.9937744140625	-0.00814767740666866	0.00386527273803949	-0.00425158534198999	0.000293855206109583
1539	-0.186363056302071	0.301297754049301	19.9937744140625	-0.0126931173726916	0.00516396993771195	-0.00457625929266214	0.00386527273803949
1540	-1.48506033420563	0.95064640045166	19.4742946624756	-0.000355493422830477	0.00256657530553639	-0.00327756232582033	-0.00165419070981443
1541	-2.13440895080566	1.27532064914703	19.9937744140625	-0.0227580219507217	0.00386527273803949	-0.00165419070981443	0.00386527273803949
1542	-2.13440895080566	0.95064640045166	20.058708190918	-0.00749832857400179	-0.0026282137259841	-0.00490093370899558	-0.000680167751852423
1543	-0.835711658000946	0.95064640045166	19.7989692687988	0.000943203864153475	0.00386527273803949	-0.00879702530801296	0.00711201597005129
1544	-2.13440895080566	1.27532064914703	19.344425201416	-0.0133424662053585	0.000618529506027699	0.000618529506027699	0.00646266713738441
1545	-2.78375768661499	1.27532064914703	19.4093608856201	-0.0100957229733467	0.00841071270406246	0.00321592413820326	-0.00230353930965066
1546	-1.48506033420563	0.301297754049301	19.7989692687988	-0.0136671401560307	-0.00100484199356288	0.00711201597005129	0.00256657530553639
1547	-0.835711658000946	-0.348050862550735	19.9288387298584	-0.0227580219507217	-0.00295288790948689	-0.00360223650932312	-0.0026282137259841
1548	-2.13440895080566	0.625972092151642	19.7989692687988	-0.0211346503347158	-0.000355493422830477	-0.00360223650932312	0.00159255252219737
1549	-1.48506033420563	-0.0233765505254269	20.1236438751221	0.00256657530553639	-0.00132951640989631	0.00678734155371785	0.00743668992072344
1550	-0.186363056302071	-0.0233765505254269	19.9288387298584	-0.00977104809135199	0.0022419011220336	0.00418994715437293	0.00159255252219737
1551	-1.48506033420563	0.625972092151642	19.5392303466797	-0.00749832857400179	-0.00100484199356288	0.00191722682211548	0.00516396993771195
1552	-2.13440895080566	0.95064640045166	19.7340335845947	0.00354059832170606	0.00418994715437293	0.000618529506027699	-0.00132951640989631
1553	-2.13440895080566	0.95064640045166	19.9937744140625	-0.0126931173726916	-0.00490093370899558	0.00386527273803949	0.00970941036939621
1554	0.462985575199127	-0.348050862550735	19.9937744140625	-0.00295288790948689	0.00451462110504508	0.00126787810586393	0.00581331877037883
1555	-0.186363056302071	-0.0233765505254269	19.8639049530029	0.0106834331527352	0.00808603875339031	-0.00100484199356288	0.00808603875339031
1556	-0.186363056302071	0.95064640045166	19.5392303466797	0.00646266713738441	-0.000355493422830477	0.00451462110504508	-0.00749832857400179
1557	-0.835711658000946	0.95064640045166	19.7989692687988	0.00776136433705688	-0.00327756232582033	-0.0026282137259841	0.00289124972186983
1558	0.462985575199127	0.301297754049301	19.7989692687988	0.00483929552137852	-0.00360223650932312	0.00516396993771195	-3.08191010844894e-05
1559	1.76168286800385	-0.0233765505254269	19.9937744140625	-0.00197886489331722	0.00613799272105098	-0.00100484199356288	-0.00197886489331722
1560	-0.835711658000946	0.95064640045166	20.1236438751221	-0.00327756232582033	0.0132808275520802	-0.00100484199356288	-0.00522560812532902
1561	-0.186363056302071	1.5999950170517	19.6690998077393	0.0116574559360743	-3.08191010844894e-05	-0.00132951640989631	0.00386527273803949
1562	0.462985575199127	1.27532064914703	19.8639049530029	-0.00879702530801296	-0.000680167751852423	-0.00717365415766835	-0.00944637414067984
1563	-0.186363056302071	0.95064640045166	19.7340335845947	-3.08191010844894e-05	-0.00100484199356288	0.00581331877037883	-0.00132951640989631
1564	-0.835711658000946	0.95064640045166	19.7989692687988	0.029189869761467	0.00354059832170606	-0.00782300252467394	-0.000355493422830477
1565	-0.186363056302071	0.301297754049301	19.7340335845947	0.0259431265294552	0.00354059832170606	-0.00717365415766835	0.000293855206109583
1566	0.462985575199127	-0.348050862550735	19.6041641235352	0.0301638916134834	0.0022419011220336	-0.00327756232582033	-0.00197886489331722
1567	1.76168286800385	-0.348050862550735	20.058708190918	-0.00555028254166245	0.00256657530553639	-0.00522560812532902	-0.00132951640989631
1568	-0.186363056302071	1.27532064914703	19.2794895172119	0.0103587592020631	-0.00165419070981443	-0.00717365415766835	-0.000680167751852423
1569	0.462985575199127	-0.348050862550735	19.7340335845947	0.00289124972186983	0.00126787810586393	-0.00360223650932312	-0.00132951640989631
1570	2.41103148460388	-0.0233765505254269	19.7340335845947	0.00126787810586393	0.00354059832170606	-0.0026282137259841	0.000293855206109583
1571	-0.186363056302071	-0.0233765505254269	19.6041641235352	0.0123068047687411	-3.08191010844894e-05	-0.00360223650932312	0.00321592413820326
1572	0.462985575199127	0.625972092151642	19.7340335845947	0.000618529506027699	-0.00132951640989631	-0.00522560812532902	0.00126787810586393
1573	1.11233425140381	-0.0233765505254269	20.1885776519775	-0.00977104809135199	-0.00879702530801296	-0.00230353930965066	0.00321592413820326
1574	1.76168286800385	-0.348050862550735	19.4742946624756	-0.00327756232582033	-0.0100957229733467	-0.00652430532500148	0.00191722682211548
1575	1.76168286800385	-1.64674806594849	19.7989692687988	0.00354059832170606	-0.00360223650932312	-0.00749832857400179	0.00418994715437293
1576	0.462985575199127	0.301297754049301	19.6041641235352	-0.0143164889886975	-0.00457625929266214	0.00613799272105098	-0.00392691092565656
1577	-0.835711658000946	-0.672725200653076	19.6041641235352	0.0113327819854021	-0.00717365415766835	-0.00684897974133492	-0.00522560812532902
1578	1.11233425140381	-0.997399508953094	19.9937744140625	0.0145795252174139	-0.0139918150380254	-0.00295288790948689	0.00581331877037883
1579	1.11233425140381	-1.64674806594849	19.9288387298584	0.0194496400654316	-0.00425158534198999	-0.00490093370899558	0.00516396993771195
1580	-0.186363056302071	-0.348050862550735	19.4093608856201	0.0149041991680861	0.00126787810586393	0.00386527273803949	-0.00132951640989631
1581	-0.186363056302071	-0.348050862550735	19.5392303466797	-0.0107450718060136	-0.00490093370899558	-0.00230353930965066	0.000618529506027699
1582	-0.186363056302071	0.301297754049301	19.7340335845947	-0.0162645354866982	-0.00522560812532902	0.00159255252219737	-0.00425158534198999
1583	-0.186363056302071	-0.348050862550735	19.4742946624756	0.0217223595827818	-0.00100484199356288	-0.00717365415766835	0.00354059832170606
1584	-0.186363056302071	-0.0233765505254269	19.5392303466797	-0.000355493422830477	-0.00684897974133492	0.000943203864153475	-0.0026282137259841
1585	1.76168286800385	-0.0233765505254269	19.8639049530029	0.000618529506027699	0.00256657530553639	-0.00490093370899558	-3.08191010844894e-05
1586	1.76168286800385	-0.672725200653076	19.6041641235352	-0.0026282137259841	0.00451462110504508	-0.00457625929266214	-0.00360223650932312
1587	1.76168286800385	-1.64674806594849	19.7989692687988	-0.00847235135734081	-0.00587495695799589	0.000943203864153475	-0.00425158534198999
1588	0.462985575199127	0.95064640045166	19.344425201416	0.0162028968334198	-0.0117190945893526	-3.08191010844894e-05	-0.00392691092565656
1589	1.76168286800385	-0.997399508953094	19.7340335845947	-0.0110697457566857	0.00711201597005129	-0.00490093370899558	0.000293855206109583
1590	3.06037998199463	-0.348050862550735	19.7340335845947	0.00646266713738441	-0.00814767740666866	0.00938473641872406	0.00289124972186983
1591	1.11233425140381	-0.348050862550735	19.8639049530029	0.012956153601408	0.00808603875339031	-0.00879702530801296	-0.00587495695799589
1592	-0.186363056302071	0.95064640045166	19.5392303466797	-0.00944637414067984	-0.000355493422830477	-0.00847235135734081	0.00126787810586393
1593	1.11233425140381	0.301297754049301	19.6041641235352	-0.0133424662053585	-0.00490093370899558	-0.00782300252467394	-0.00490093370899558
1594	2.41103148460388	-0.0233765505254269	19.4742946624756	0.00516396993771195	0.00386527273803949	-0.0107450718060136	0.00126787810586393
1595	1.11233425140381	-0.997399508953094	19.7989692687988	0.0142548503354192	0.00451462110504508	-0.00652430532500148	0.00289124972186983
1596	-0.186363056302071	1.27532064914703	19.6041641235352	-0.00619963090866804	-0.00295288790948689	0.00386527273803949	0.00516396993771195
1597	1.11233425140381	0.625972092151642	19.7340335845947	-0.00522560812532902	0.000293855206109583	-0.0113944197073579	-0.00392691092565656
1598	0.462985575199127	0.301297754049301	19.9937744140625	0.00159255252219737	0.00678734155371785	0.000293855206109583	-0.00587495695799589
1599	1.76168286800385	-0.348050862550735	19.8639049530029	-3.08191010844894e-05	0.000618529506027699	-0.00457625929266214	0.00451462110504508
1600	-0.835711658000946	0.95064640045166	19.7340335845947	0.0158782228827477	0.00289124972186983	0.00743668992072344	0.00321592413820326
1601	1.11233425140381	0.625972092151642	19.9288387298584	-0.000680167751852423	0.000618529506027699	-0.00360223650932312	-0.00392691092565656
1602	-0.835711658000946	1.27532064914703	19.9288387298584	-0.00912170019000769	0.00483929552137852	0.00386527273803949	-0.00425158534198999
1603	0.462985575199127	0.625972092151642	19.5392303466797	-0.00457625929266214	0.00191722682211548	0.00126787810586393	-0.000355493422830477
1604	-0.835711658000946	1.5999950170517	19.7989692687988	-0.000680167751852423	-0.00100484199356288	0.00581331877037883	0.00159255252219737
1605	1.76168286800385	0.95064640045166	19.4742946624756	-0.00295288790948689	0.0136055024340749	0.00191722682211548	0.00126787810586393
1606	1.11233425140381	-0.0233765505254269	19.6041641235352	-0.0117190945893526	0.00548864435404539	0.00126787810586393	-0.00360223650932312
1607	2.41103148460388	-0.0233765505254269	19.6690998077393	-0.00749832857400179	-0.00165419070981443	-0.00165419070981443	-0.00100484199356288
1608	-0.186363056302071	1.27532064914703	19.6041641235352	-0.00717365415766835	0.00354059832170606	-0.00619963090866804	-0.00132951640989631
1609	1.76168286800385	-0.672725200653076	19.4742946624756	-0.0126931173726916	0.0168522447347641	-0.00587495695799589	0.00289124972186983
1610	1.76168286800385	-0.348050862550735	19.6690998077393	0.029189869761467	-3.08191010844894e-05	0.00321592413820326	0.000293855206109583
1611	1.11233425140381	0.95064640045166	19.6041641235352	-0.00684897974133492	0.000943203864153475	-0.0026282137259841	0.00646266713738441
1612	0.462985575199127	0.625972092151642	19.2145557403564	-0.0201606266200542	0.00581331877037883	-0.00684897974133492	-3.08191010844894e-05
1613	1.76168286800385	0.625972092151642	19.2145557403564	0.0106834331527352	0.00289124972186983	-0.0026282137259841	0.00711201597005129
1614	0.462985575199127	0.95064640045166	19.1496200561523	-0.00977104809135199	0.00516396993771195	0.00548864435404539	0.00808603875339031
1615	1.76168286800385	0.625972092151642	19.4093608856201	0.0207483377307653	0.000943203864153475	-0.00555028254166245	0.00159255252219737
1616	-0.186363056302071	1.27532064914703	19.7340335845947	-3.08191010844894e-05	0.00126787810586393	0.000618529506027699	-0.00100484199356288
1617	1.11233425140381	-0.0233765505254269	19.6690998077393	-3.08191010844894e-05	-0.00425158534198999	-0.000355493422830477	-0.00197886489331722
1618	0.462985575199127	0.95064640045166	19.4742946624756	0.00548864435404539	0.00159255252219737	0.00386527273803949	-3.08191010844894e-05
1619	1.11233425140381	0.301297754049301	19.6690998077393	-0.00165419070981443	0.00743668992072344	0.00451462110504508	0.0022419011220336
1620	1.76168286800385	-0.0233765505254269	19.8639049530029	0.00646266713738441	0.00678734155371785	-0.00132951640989631	0.00289124972186983
1621	2.41103148460388	-0.348050862550735	19.7989692687988	0.00581331877037883	0.00321592413820326	0.00321592413820326	0.00289124972186983
1622	2.41103148460388	-0.672725200653076	19.8639049530029	-0.00847235135734081	-0.000680167751852423	0.00159255252219737	-0.00782300252467394
1623	3.06037998199463	-0.0233765505254269	19.8639049530029	-0.0100957229733467	0.00354059832170606	-0.0026282137259841	0.00581331877037883
1624	-0.186363056302071	1.27532064914703	19.6041641235352	0.00386527273803949	0.00841071270406246	-3.08191010844894e-05	0.000943203864153475
1625	2.41103148460388	-0.348050862550735	19.9937744140625	0.00289124972186983	-0.000355493422830477	-0.00619963090866804	0.00321592413820326
1626	1.76168286800385	-0.0233765505254269	19.6690998077393	-0.00555028254166245	0.00256657530553639	-0.00782300252467394	0.000618529506027699
1627	2.41103148460388	-0.348050862550735	19.7340335845947	-0.00912170019000769	-0.00555028254166245	-0.00490093370899558	-0.00749832857400179
1628	-0.186363056302071	0.625972092151642	19.6041641235352	-0.00522560812532902	-0.00100484199356288	-0.00684897974133492	0.00256657530553639
1629	2.41103148460388	-0.348050862550735	20.058708190918	-0.00425158534198999	0.00483929552137852	-0.00879702530801296	-0.000680167751852423
1630	0.462985575199127	0.625972092151642	19.6041641235352	0.0175015944987535	0.00386527273803949	0.00289124972186983	-0.00490093370899558
1631	1.11233425140381	0.625972092151642	19.7989692687988	0.00873538758605719	-0.000680167751852423	0.00126787810586393	-0.00327756232582033
1632	1.11233425140381	-0.348050862550735	19.7340335845947	0.00321592413820326	-0.000680167751852423	-0.00100484199356288	0.000293855206109583
1633	1.76168286800385	-0.348050862550735	19.7989692687988	-0.00457625929266214	0.00386527273803949	-0.00490093370899558	-0.00165419070981443
1634	1.76168286800385	-0.0233765505254269	19.9937744140625	0.00256657530553639	-0.000680167751852423	0.000618529506027699	0.00548864435404539
1635	0.462985575199127	-0.348050862550735	19.9937744140625	0.00646266713738441	-0.00165419070981443	-0.00490093370899558	0.000618529506027699
1636	-0.835711658000946	0.301297754049301	19.6041641235352	0.00776136433705688	0.00776136433705688	-0.000355493422830477	-0.00100484199356288
1637	1.11233425140381	-0.348050862550735	19.7340335845947	0.0158782228827477	-0.0113944197073579	-0.00587495695799589	-0.00619963090866804
1638	-0.835711658000946	0.625972092151642	19.7989692687988	0.00289124972186983	-0.000680167751852423	-0.00717365415766835	0.00321592413820326
1639	-0.186363056302071	0.625972092151642	19.5392303466797	-0.0110697457566857	0.011982130818069	-0.00684897974133492	0.00289124972186983
1640	-2.13440895080566	-0.0233765505254269	19.9288387298584	0.00548864435404539	0.00191722682211548	0.00386527273803949	0.00289124972186983
1641	-2.13440895080566	0.301297754049301	20.058708190918	-0.00522560812532902	0.00418994715437293	0.0022419011220336	-0.00100484199356288
1642	-2.13440895080566	0.95064640045166	19.9288387298584	-3.08191010844894e-05	0.00451462110504508	-0.00295288790948689	0.00354059832170606
1643	-2.78375768661499	0.95064640045166	19.344425201416	0.0126314787194133	-0.00327756232582033	-0.00100484199356288	-0.00132951640989631
1644	-2.78375768661499	0.95064640045166	19.5392303466797	-0.0133424662053585	0.00451462110504508	-0.00327756232582033	-0.00197886489331722
1645	-2.78375768661499	0.95064640045166	19.4093608856201	0.00191722682211548	-0.00490093370899558	0.00418994715437293	0.00581331877037883
1646	-2.78375768661499	0.95064640045166	19.6690998077393	0.00646266713738441	0.00451462110504508	-0.00879702530801296	-0.00295288790948689
1647	0.462985575199127	-0.672725200653076	19.9937744140625	-0.00230353930965066	-0.00165419070981443	0.00126787810586393	0.000618529506027699
1648	-1.48506033420563	0.95064640045166	19.7989692687988	-0.0172385573387146	-0.00522560812532902	-0.00652430532500148	0.00256657530553639
1649	-2.78375768661499	0.625972092151642	19.6690998077393	0.00256657530553639	0.00483929552137852	0.00354059832170606	-0.00490093370899558
1650	-0.835711658000946	0.301297754049301	19.9288387298584	0.0123068047687411	0.00711201597005129	0.00418994715437293	0.00970941036939621
1651	0.462985575199127	0.301297754049301	20.058708190918	0.00516396993771195	0.000293855206109583	-0.00555028254166245	-0.000680167751852423
1652	0.462985575199127	0.301297754049301	19.8639049530029	0.000943203864153475	-0.00165419070981443	-0.00749832857400179	-0.00652430532500148
1653	0.462985575199127	-0.348050862550735	20.1885776519775	0.0145795252174139	0.00386527273803949	-0.00425158534198999	-0.00490093370899558
1654	2.41103148460388	-0.0233765505254269	20.3184490203857	-0.00490093370899558	0.00483929552137852	0.000943203864153475	0.00126787810586393
1655	3.06037998199463	-0.348050862550735	19.8639049530029	0.0126314787194133	0.0106834331527352	0.00483929552137852	-3.08191010844894e-05
1656	0.462985575199127	-0.348050862550735	19.7989692687988	-0.00717365415766835	-0.00490093370899558	-0.00132951640989631	-3.08191010844894e-05
1657	-1.48506033420563	0.95064640045166	19.4742946624756	-0.0169138833880424	-3.08191010844894e-05	0.00776136433705688	-0.00327756232582033
1658	1.11233425140381	-0.348050862550735	19.7989692687988	0.000293855206109583	0.000618529506027699	-0.00197886489331722	-0.00587495695799589
1659	-0.186363056302071	1.27532064914703	19.6690998077393	0.0165275707840919	-0.00360223650932312	-0.00360223650932312	-0.00749832857400179
1660	0.462985575199127	-0.672725200653076	20.058708190918	-0.00230353930965066	0.0106834331527352	0.00126787810586393	0.00646266713738441
1661	2.41103148460388	0.301297754049301	19.9288387298584	0.00548864435404539	0.00483929552137852	0.0022419011220336	-0.000355493422830477
1662	1.76168286800385	-0.348050862550735	19.8639049530029	0.00548864435404539	-3.08191010844894e-05	-0.00782300252467394	-0.00360223650932312
1663	1.11233425140381	-0.348050862550735	19.5392303466797	-0.0026282137259841	-0.00327756232582033	-0.000355493422830477	-0.00619963090866804
1664	0.462985575199127	-0.348050862550735	19.7989692687988	-0.000680167751852423	0.00646266713738441	0.00159255252219737	0.0022419011220336
1665	0.462985575199127	-0.348050862550735	19.7340335845947	0.00841071270406246	0.00613799272105098	0.00191722682211548	-3.08191010844894e-05
1666	0.462985575199127	-0.348050862550735	19.8639049530029	0.000618529506027699	-0.00490093370899558	-0.00392691092565656	-0.00749832857400179
1667	2.41103148460388	-0.0233765505254269	19.8639049530029	-0.00522560812532902	-0.0026282137259841	0.00191722682211548	-0.000680167751852423
1668	0.462985575199127	0.301297754049301	19.4093608856201	0.00451462110504508	-0.0120437685400248	-0.0100957229733467	-0.00392691092565656
1669	1.11233425140381	-0.348050862550735	19.6041641235352	-0.0133424662053585	0.0103587592020631	0.0022419011220336	-3.08191010844894e-05
1670	0.462985575199127	-0.997399508953094	19.6041641235352	0.00483929552137852	-0.00457625929266214	0.0123068047687411	0.00386527273803949
1671	1.76168286800385	0.625972092151642	19.4742946624756	0.00483929552137852	-3.08191010844894e-05	-0.000680167751852423	-0.00587495695799589
1672	1.11233425140381	-0.348050862550735	19.4742946624756	-0.00457625929266214	0.0022419011220336	-0.00392691092565656	-0.00230353930965066
1673	1.11233425140381	0.301297754049301	19.6041641235352	0.00191722682211548	-0.00912170019000769	-0.00490093370899558	0.000943203864153475
1674	1.11233425140381	-0.997399508953094	19.9937744140625	0.00646266713738441	0.000618529506027699	-0.00684897974133492	0.00354059832170606
1675	0.462985575199127	-0.672725200653076	19.7989692687988	0.0113327819854021	-0.00197886489331722	-0.00100484199356288	0.00256657530553639
1676	1.76168286800385	-1.97142243385315	20.1236438751221	-0.00684897974133492	-0.00555028254166245	0.00126787810586393	0.0022419011220336
1677	-0.186363056302071	-0.0233765505254269	19.7989692687988	-0.000680167751852423	-0.0136671401560307	-0.0104203969240189	0.000943203864153475
1678	3.06037998199463	-1.32207381725311	20.2535133361816	-0.0133424662053585	-0.00977104809135199	-0.0107450718060136	-0.00977104809135199
1679	-0.186363056302071	0.301297754049301	19.9937744140625	0.00970941036939621	0.00191722682211548	-0.00490093370899558	-0.000680167751852423
1680	0.462985575199127	-0.997399508953094	19.9937744140625	0.00256657530553639	-0.00587495695799589	-0.00100484199356288	0.00548864435404539
1681	1.76168286800385	-0.672725200653076	19.9937744140625	0.0106834331527352	-0.00652430532500148	0.0022419011220336	-0.00619963090866804
1682	2.41103148460388	-1.64674806594849	20.058708190918	0.0022419011220336	-0.00717365415766835	-0.00425158534198999	0.000293855206109583
1683	1.76168286800385	-0.672725200653076	20.058708190918	0.00386527273803949	-0.00165419070981443	-0.0026282137259841	-0.00587495695799589
1684	2.41103148460388	-1.97142243385315	19.8639049530029	0.00256657530553639	-0.000680167751852423	-0.00879702530801296	-0.00295288790948689
1685	-0.186363056302071	-0.348050862550735	20.3184490203857	-3.08191010844894e-05	-0.000680167751852423	-0.000680167751852423	0.00256657530553639
1686	2.41103148460388	-0.997399508953094	19.4093608856201	-0.00522560812532902	-0.00360223650932312	-0.00327756232582033	-0.00165419070981443
1687	2.41103148460388	-0.348050862550735	19.6041641235352	0.00386527273803949	-0.00522560812532902	0.000293855206109583	0.00159255252219737
1688	0.462985575199127	0.301297754049301	19.4742946624756	0.00126787810586393	-0.00977104809135199	-0.00457625929266214	0.00646266713738441
1689	1.76168286800385	-0.348050862550735	19.7340335845947	0.00483929552137852	0.000618529506027699	0.00354059832170606	-0.00132951640989631
1690	3.06037998199463	-0.997399508953094	20.2535133361816	0.00548864435404539	-0.00619963090866804	-0.00522560812532902	0.000618529506027699
1691	-0.186363056302071	0.625972092151642	19.7989692687988	-0.00814767740666866	0.0022419011220336	0.00256657530553639	-0.00360223650932312
1692	1.11233425140381	-0.0233765505254269	19.4742946624756	-0.00749832857400179	-0.00132951640989631	-0.00814767740666866	-0.00132951640989631
1693	0.462985575199127	0.95064640045166	19.4742946624756	0.0162028968334198	-0.000680167751852423	-0.00587495695799589	-0.0026282137259841
1694	2.41103148460388	-0.672725200653076	19.6041641235352	0.00483929552137852	0.00808603875339031	-0.0162645354866982	-0.000680167751852423
1695	1.76168286800385	-0.0233765505254269	19.8639049530029	0.0175015944987535	0.000943203864153475	-0.0113944197073579	0.00256657530553639
1696	1.76168286800385	-0.997399508953094	19.7989692687988	0.00516396993771195	0.000293855206109583	-0.0139918150380254	-0.00392691092565656
1697	-0.186363056302071	1.27532064914703	19.7989692687988	0.00646266713738441	-0.0026282137259841	-0.0172385573387146	0.00191722682211548
1698	3.06037998199463	-0.0233765505254269	19.7340335845947	0.0126314787194133	0.000293855206109583	-0.00360223650932312	-0.00230353930965066
1699	-0.186363056302071	0.95064640045166	19.344425201416	0.00418994715437293	0.00938473641872406	0.00548864435404539	0.00354059832170606
1700	0.462985575199127	0.301297754049301	19.7340335845947	0.0126314787194133	0.00646266713738441	-0.0120437685400248	0.00581331877037883
1701	1.11233425140381	-0.0233765505254269	19.9937744140625	0.00938473641872406	0.00126787810586393	0.00126787810586393	-0.00327756232582033
1702	3.06037998199463	-0.672725200653076	20.058708190918	-0.00555028254166245	-0.00360223650932312	-0.0162645354866982	-0.00392691092565656
1703	1.76168286800385	-0.0233765505254269	20.1885776519775	0.000618529506027699	0.00321592413820326	0.00289124972186983	-0.00197886489331722
1704	3.06037998199463	-0.0233765505254269	20.1885776519775	-0.00782300252467394	-0.000680167751852423	-0.00912170019000769	0.00418994715437293
1705	-0.186363056302071	0.95064640045166	19.7340335845947	-0.00230353930965066	0.00418994715437293	-0.00360223650932312	0.00548864435404539
1706	1.11233425140381	0.301297754049301	19.7340335845947	-0.0104203969240189	0.00191722682211548	-0.0104203969240189	-0.00684897974133492
1707	1.76168286800385	-0.0233765505254269	19.9288387298584	0.00581331877037883	0.00354059832170606	-0.00684897974133492	0.00873538758605719
1708	1.76168286800385	0.625972092151642	19.7340335845947	-0.0104203969240189	0.00126787810586393	-0.0156151866540313	-3.08191010844894e-05
1709	2.41103148460388	0.301297754049301	20.1236438751221	0.0207483377307653	0.00321592413820326	0.00289124972186983	0.000618529506027699
1710	2.41103148460388	-0.348050862550735	20.058708190918	0.0145795252174139	0.00451462110504508	0.000943203864153475	0.00678734155371785
1711	0.462985575199127	0.625972092151642	19.4093608856201	-0.0126931173726916	0.00776136433705688	0.00159255252219737	-0.0026282137259841
1712	1.11233425140381	0.625972092151642	19.344425201416	-0.0026282137259841	0.00386527273803949	0.00126787810586393	0.00289124972186983
1713	-0.835711658000946	0.625972092151642	19.6041641235352	0.00126787810586393	-0.00197886489331722	-0.00717365415766835	-0.00197886489331722
1714	3.06037998199463	-0.0233765505254269	19.9288387298584	0.00613799272105098	-0.00100484199356288	0.000618529506027699	0.00321592413820326
1715	1.76168286800385	-0.348050862550735	20.1236438751221	-0.00814767740666866	0.00256657530553639	0.00159255252219737	0.000943203864153475
1716	1.11233425140381	0.301297754049301	19.6690998077393	-0.00197886489331722	0.00776136433705688	0.00646266713738441	-0.000355493422830477
1717	1.11233425140381	0.625972092151642	19.5392303466797	-0.00392691092565656	0.0100340843200684	0.00548864435404539	0.00191722682211548
1718	3.06037998199463	-0.0233765505254269	19.4093608856201	-0.00912170019000769	-0.00132951640989631	-0.0107450718060136	-0.00100484199356288
1719	-0.186363056302071	1.27532064914703	19.5392303466797	-0.00392691092565656	0.0113327819854021	0.00418994715437293	0.00581331877037883
1720	1.11233425140381	0.301297754049301	19.9288387298584	0.0106834331527352	0.0113327819854021	-0.00392691092565656	0.00841071270406246
1721	1.11233425140381	-0.348050862550735	19.9937744140625	0.00418994715437293	0.0022419011220336	-0.00165419070981443	-0.000680167751852423
1722	1.76168286800385	-0.348050862550735	19.9937744140625	-0.0152905117720366	-0.00132951640989631	-0.00587495695799589	-0.00555028254166245
1723	1.76168286800385	-0.348050862550735	19.5392303466797	-0.0026282137259841	0.00418994715437293	-0.000355493422830477	0.000293855206109583
1724	3.06037998199463	-0.348050862550735	19.344425201416	0.00646266713738441	0.0022419011220336	-0.00522560812532902	-0.0026282137259841
1725	0.462985575199127	-0.0233765505254269	19.6041641235352	-0.00684897974133492	0.00483929552137852	-3.08191010844894e-05	-0.00295288790948689
1726	1.11233425140381	-0.348050862550735	19.5392303466797	0.00289124972186983	-0.00392691092565656	-0.00619963090866804	-0.00165419070981443
1727	0.462985575199127	-0.348050862550735	19.5392303466797	-0.0136671401560307	-0.00100484199356288	-0.000355493422830477	-0.00230353930965066
1728	1.76168286800385	-0.0233765505254269	19.4742946624756	-0.00684897974133492	0.000293855206109583	-0.00749832857400179	-0.00717365415766835
1729	-0.186363056302071	0.625972092151642	19.5392303466797	-0.00457625929266214	0.00678734155371785	-0.00490093370899558	0.00289124972186983
1730	2.41103148460388	-0.0233765505254269	19.8639049530029	0.00516396993771195	0.00516396993771195	0.000943203864153475	0.00159255252219737
1731	1.11233425140381	-0.348050862550735	19.7989692687988	0.01847561635077	-0.00100484199356288	-0.00490093370899558	0.00678734155371785
1732	2.41103148460388	-0.672725200653076	19.7989692687988	0.00159255252219737	0.00743668992072344	0.00126787810586393	0.00581331877037883
1733	1.11233425140381	-0.348050862550735	19.6041641235352	0.012956153601408	-0.000355493422830477	-0.00717365415766835	-0.00197886489331722
1734	0.462985575199127	-0.0233765505254269	19.9288387298584	-0.000355493422830477	0.00386527273803949	0.00841071270406246	-3.08191010844894e-05
1735	0.462985575199127	-0.348050862550735	20.3833827972412	0.0321119390428066	-3.08191010844894e-05	-0.00360223650932312	-0.000680167751852423
1736	-0.186363056302071	-0.0233765505254269	19.7989692687988	0.0136055024340749	0.00516396993771195	-0.00652430532500148	-0.00360223650932312
1737	-0.835711658000946	1.27532064914703	19.7340335845947	-0.0152905117720366	-0.00392691092565656	-0.00490093370899558	-0.00652430532500148
1738	1.76168286800385	-0.348050862550735	19.7989692687988	0.0155535480007529	0.000943203864153475	-0.00132951640989631	0.00873538758605719
1739	-0.186363056302071	1.27532064914703	19.8639049530029	-3.08191010844894e-05	0.00451462110504508	0.00289124972186983	0.00321592413820326
1740	0.462985575199127	0.625972092151642	19.9937744140625	-0.00490093370899558	0.00289124972186983	0.00678734155371785	-0.0026282137259841
1741	0.462985575199127	-0.348050862550735	20.4483184814453	0.0252937767654657	0.00613799272105098	-0.00847235135734081	-0.00132951640989631
1742	1.76168286800385	-0.0233765505254269	19.6690998077393	-0.00782300252467394	0.00191722682211548	0.00289124972186983	0.00386527273803949
1743	1.11233425140381	0.625972092151642	19.9288387298584	-0.000355493422830477	0.00256657530553639	-0.00587495695799589	-0.000355493422830477
1744	1.76168286800385	-0.348050862550735	19.9937744140625	0.00841071270406246	0.00581331877037883	0.00126787810586393	-0.00295288790948689
1745	-0.835711658000946	-0.348050862550735	20.058708190918	0.00321592413820326	0.00776136433705688	0.00256657530553639	0.00289124972186983
1746	0.462985575199127	-0.348050862550735	20.1236438751221	0.00970941036939621	-0.00230353930965066	-0.00749832857400179	-0.00100484199356288
1747	1.11233425140381	-0.0233765505254269	20.3184490203857	0.00159255252219737	0.00483929552137852	-0.00327756232582033	-0.000355493422830477
1748	1.11233425140381	0.625972092151642	19.7340335845947	-0.0143164889886975	-0.00197886489331722	-0.00847235135734081	-0.000355493422830477
1749	-0.835711658000946	0.95064640045166	19.7989692687988	-0.0253554154187441	0.00548864435404539	0.00256657530553639	-0.00165419070981443
1750	0.462985575199127	-0.672725200653076	19.8639049530029	0.0123068047687411	0.00386527273803949	0.0022419011220336	-0.00165419070981443
1751	0.462985575199127	-0.348050862550735	20.058708190918	0.00354059832170606	-0.00327756232582033	-3.08191010844894e-05	-0.00132951640989631
1752	-0.186363056302071	-0.348050862550735	19.9937744140625	-0.00197886489331722	-0.0026282137259841	0.00289124972186983	-0.00425158534198999
1753	-0.186363056302071	-0.348050862550735	19.9937744140625	0.00256657530553639	0.00321592413820326	-0.00360223650932312	-0.00230353930965066
1754	-1.48506033420563	-0.0233765505254269	20.2535133361816	-0.00490093370899558	0.00938473641872406	0.000943203864153475	-0.00327756232582033
1755	-0.186363056302071	-0.348050862550735	19.9937744140625	-0.00457625929266214	0.00678734155371785	-0.00165419070981443	0.00743668992072344
1756	-2.13440895080566	0.625972092151642	19.8639049530029	-0.0136671401560307	0.0022419011220336	0.00418994715437293	0.00256657530553639
1757	-2.78375768661499	0.625972092151642	19.8639049530029	0.0022419011220336	0.00354059832170606	-0.00555028254166245	-3.08191010844894e-05
1758	-0.835711658000946	-0.348050862550735	19.7340335845947	-0.0217839982360601	0.00613799272105098	-0.00749832857400179	0.00516396993771195
1759	-3.43310618400574	1.27532064914703	19.9937744140625	0.00386527273803949	0.011982130818069	-0.00165419070981443	0.00516396993771195
1760	-2.78375768661499	1.27532064914703	19.9288387298584	-0.017887907102704	0.00451462110504508	0.00841071270406246	0.00191722682211548
1761	-2.13440895080566	-0.0233765505254269	19.7989692687988	-0.0113944197073579	0.00451462110504508	-0.0117190945893526	0.00646266713738441
1762	-0.186363056302071	-0.0233765505254269	19.6041641235352	-0.00457625929266214	-0.00392691092565656	0.00289124972186983	-0.00522560812532902
1763	-0.186363056302071	-0.672725200653076	19.7989692687988	-0.00457625929266214	-0.00100484199356288	-0.0139918150380254	-0.0026282137259841
1764	-0.835711658000946	0.625972092151642	19.8639049530029	0.0171769186854362	0.00613799272105098	-0.00295288790948689	-0.00652430532500148
1765	-1.48506033420563	0.301297754049301	19.7989692687988	-0.00522560812532902	0.0116574559360743	-3.08191010844894e-05	0.00289124972186983
1766	-0.835711658000946	0.625972092151642	20.3184490203857	-0.00749832857400179	0.00321592413820326	-0.00944637414067984	0.00159255252219737
1767	-0.835711658000946	-0.348050862550735	19.7989692687988	0.00873538758605719	0.00743668992072344	-0.00295288790948689	-0.00165419070981443
1768	-1.48506033420563	0.95064640045166	19.7340335845947	0.00841071270406246	-3.08191010844894e-05	0.00321592413820326	-0.00425158534198999
1769	-1.48506033420563	0.625972092151642	19.9288387298584	-0.00814767740666866	0.00516396993771195	0.0022419011220336	-0.000355493422830477
1770	-0.186363056302071	0.301297754049301	20.058708190918	0.00386527273803949	0.01100810803473	0.00256657530553639	0.00191722682211548
1771	-0.186363056302071	-0.348050862550735	20.1236438751221	-0.00230353930965066	0.000618529506027699	0.00354059832170606	0.000618529506027699
1772	1.11233425140381	0.301297754049301	20.1236438751221	-0.0130177913233638	0.00516396993771195	0.00159255252219737	-0.00912170019000769
1773	1.11233425140381	-0.0233765505254269	20.1236438751221	0.00808603875339031	-0.00392691092565656	-0.00555028254166245	-0.000680167751852423
1774	1.76168286800385	0.625972092151642	19.9288387298584	-0.0113944197073579	0.00483929552137852	-0.00132951640989631	-0.00100484199356288
1775	2.41103148460388	-0.0233765505254269	20.058708190918	0.00256657530553639	0.00938473641872406	0.000618529506027699	0.00386527273803949
1776	-0.835711658000946	1.5999950170517	19.7989692687988	-0.00814767740666866	-0.0026282137259841	-3.08191010844894e-05	-0.00132951640989631
1777	-0.186363056302071	0.625972092151642	19.9937744140625	0.000618529506027699	-0.000680167751852423	0.000293855206109583	0.00159255252219737
1778	1.76168286800385	0.625972092151642	20.1885776519775	-0.00977104809135199	0.00256657530553639	-0.00684897974133492	0.00354059832170606
1779	0.462985575199127	0.95064640045166	19.7989692687988	0.0149041991680861	0.00776136433705688	-3.08191010844894e-05	0.0022419011220336
1780	-0.835711658000946	1.27532064914703	19.6041641235352	0.0155535480007529	0.0116574559360743	0.00776136433705688	0.00646266713738441
1781	0.462985575199127	0.301297754049301	19.9937744140625	0.00159255252219737	0.00581331877037883	-0.0100957229733467	-0.00555028254166245
1782	1.11233425140381	-0.0233765505254269	19.9937744140625	0.0022419011220336	0.00418994715437293	-0.00425158534198999	-0.00749832857400179
1783	2.41103148460388	-0.0233765505254269	20.2535133361816	0.00354059832170606	-0.00457625929266214	-0.0100957229733467	0.00613799272105098
1784	0.462985575199127	0.625972092151642	20.058708190918	0.00646266713738441	-0.000355493422830477	0.000618529506027699	0.00321592413820326
1785	0.462985575199127	0.625972092151642	19.7989692687988	-0.00944637414067984	-0.00165419070981443	0.0022419011220336	0.0145795252174139
1786	1.11233425140381	0.301297754049301	19.9288387298584	0.0191249661147594	0.00289124972186983	0.00321592413820326	-0.00684897974133492
1787	0.462985575199127	-0.348050862550735	19.9937744140625	-0.00230353930965066	-0.00457625929266214	-0.00165419070981443	-0.00327756232582033
1788	0.462985575199127	1.27532064914703	19.8639049530029	-0.00132951640989631	-0.00165419070981443	-0.00879702530801296	-0.00327756232582033
1789	-0.835711658000946	0.625972092151642	19.9288387298584	0.0022419011220336	0.00841071270406246	-0.00847235135734081	0.00354059832170606
1790	0.462985575199127	0.301297754049301	20.2535133361816	0.00483929552137852	0.00581331877037883	-0.00197886489331722	-0.00327756232582033
1791	1.11233425140381	-0.348050862550735	19.7989692687988	0.00776136433705688	0.00191722682211548	-0.00100484199356288	-0.000680167751852423
1792	1.76168286800385	-0.348050862550735	19.4742946624756	-0.00165419070981443	-0.00425158534198999	-3.08191010844894e-05	-0.00490093370899558
1793	1.76168286800385	-0.348050862550735	19.7989692687988	0.00483929552137852	-0.00684897974133492	-0.00717365415766835	-0.00327756232582033
1794	1.76168286800385	-0.0233765505254269	19.7989692687988	0.000293855206109583	-0.00652430532500148	-0.000355493422830477	-0.00197886489331722
1795	2.41103148460388	-0.997399508953094	19.7340335845947	0.013930176384747	0.00256657530553639	0.00776136433705688	-0.00100484199356288
1796	-0.186363056302071	0.625972092151642	19.6041641235352	0.00776136433705688	-0.00132951640989631	-0.00457625929266214	-0.00977104809135199
1797	0.462985575199127	0.625972092151642	19.7340335845947	0.011982130818069	0.00483929552137852	-0.00197886489331722	-3.08191010844894e-05
1798	1.76168286800385	-0.348050862550735	19.7989692687988	-0.0104203969240189	-0.0100957229733467	-0.00295288790948689	0.00483929552137852
1799	1.76168286800385	-0.0233765505254269	19.4742946624756	-0.00230353930965066	-0.00717365415766835	-0.00392691092565656	0.00159255252219737
1800	0.462985575199127	0.301297754049301	19.4742946624756	0.00776136433705688	-0.00490093370899558	0.00386527273803949	0.00483929552137852
1801	-0.186363056302071	-1.32207381725311	19.7340335845947	0.00646266713738441	-0.00327756232582033	-0.0139918150380254	-0.00490093370899558
1802	0.462985575199127	-0.672725200653076	19.9937744140625	0.00159255252219737	-0.0149658378213644	0.00191722682211548	0.000293855206109583
1803	3.06037998199463	-1.64674806594849	20.1885776519775	-0.0026282137259841	-0.00457625929266214	-0.00717365415766835	0.00126787810586393
1804	-0.835711658000946	-0.0233765505254269	19.6690998077393	0.00743668992072344	-0.00977104809135199	-0.00522560812532902	-0.000680167751852423
1805	1.11233425140381	-0.348050862550735	19.7340335845947	0.00873538758605719	0.00126787810586393	-0.0100957229733467	0.00970941036939621
1806	1.76168286800385	-1.32207381725311	19.8639049530029	-0.000680167751852423	-0.0104203969240189	-0.00197886489331722	-0.000680167751852423
1807	2.41103148460388	-1.64674806594849	19.9937744140625	0.00841071270406246	-0.00717365415766835	-0.00360223650932312	-0.00295288790948689
1808	-0.186363056302071	-0.348050862550735	19.6041641235352	0.0194496400654316	-0.0107450718060136	0.00386527273803949	-0.00327756232582033
1809	0.462985575199127	-0.672725200653076	19.8639049530029	0.00678734155371785	-0.00392691092565656	-0.00555028254166245	0.00483929552137852
1810	1.11233425140381	-1.64674806594849	19.9288387298584	0.0175015944987535	-0.00132951640989631	0.00678734155371785	0.00289124972186983
1811	1.76168286800385	-1.64674806594849	19.7340335845947	0.0175015944987535	-0.0026282137259841	-0.00782300252467394	-0.00197886489331722
1812	1.11233425140381	-0.997399508953094	19.6041641235352	-0.00165419070981443	-0.00684897974133492	-0.00555028254166245	-0.00165419070981443
1813	2.41103148460388	-0.997399508953094	19.7340335845947	-0.0113944197073579	-0.00684897974133492	-0.0126931173726916	0.000293855206109583
1814	1.11233425140381	-1.32207381725311	19.8639049530029	0.011982130818069	-0.0107450718060136	-0.00912170019000769	0.00386527273803949
1815	2.41103148460388	-1.64674806594849	20.3184490203857	0.00743668992072344	-0.000680167751852423	0.00613799272105098	0.00386527273803949
1816	0.462985575199127	-0.0233765505254269	20.1885776519775	-0.00132951640989631	-0.00392691092565656	-0.000355493422830477	-0.00360223650932312
1817	1.76168286800385	-0.348050862550735	19.9288387298584	0.00841071270406246	-0.00912170019000769	-0.000680167751852423	0.00126787810586393
1818	1.11233425140381	-0.997399508953094	19.9288387298584	-0.0126931173726916	-0.00230353930965066	-0.00457625929266214	0.00711201597005129
1819	3.06037998199463	-0.672725200653076	19.4742946624756	0.00516396993771195	-0.00684897974133492	-0.0117190945893526	-0.00132951640989631
1820	-0.186363056302071	0.625972092151642	19.5392303466797	0.000943203864153475	0.00548864435404539	-0.0026282137259841	0.00354059832170606
1821	1.11233425140381	0.625972092151642	20.3833827972412	0.00678734155371785	-0.00327756232582033	-0.00457625929266214	0.000943203864153475
1822	0.462985575199127	-0.0233765505254269	20.3184490203857	0.00418994715437293	-0.00132951640989631	-0.0117190945893526	-0.00555028254166245
1823	1.76168286800385	0.301297754049301	19.8639049530029	-0.0104203969240189	0.00289124972186983	-0.00165419070981443	0.000618529506027699
1824	-0.186363056302071	1.27532064914703	19.4093608856201	-0.00230353930965066	0.00386527273803949	-0.00619963090866804	-0.00197886489331722
1825	1.11233425140381	0.95064640045166	19.4093608856201	0.00126787810586393	0.000293855206109583	0.00841071270406246	0.00581331877037883
1826	2.41103148460388	-0.348050862550735	19.8639049530029	0.00321592413820326	0.000618529506027699	-0.00100484199356288	-0.00327756232582033
1827	1.76168286800385	-0.348050862550735	19.9937744140625	0.00581331877037883	-0.000680167751852423	-0.00392691092565656	-0.00684897974133492
1828	-0.835711658000946	0.625972092151642	19.6690998077393	-0.0026282137259841	-3.08191010844894e-05	-0.00457625929266214	0.00516396993771195
1829	0.462985575199127	0.95064640045166	19.8639049530029	-0.000680167751852423	0.00354059832170606	-0.00425158534198999	0.00126787810586393
1830	1.76168286800385	-0.348050862550735	19.6690998077393	0.0136055024340749	0.00743668992072344	0.00256657530553639	0.000293855206109583
1831	2.41103148460388	-0.0233765505254269	19.6041641235352	0.00808603875339031	-0.00587495695799589	0.00906006153672934	-0.00165419070981443
1832	1.11233425140381	0.95064640045166	19.4742946624756	-0.00392691092565656	0.00126787810586393	-0.00555028254166245	-0.0026282137259841
1833	1.76168286800385	0.301297754049301	19.6041641235352	0.00256657530553639	-0.00100484199356288	-0.000355493422830477	0.00126787810586393
1834	1.76168286800385	-0.0233765505254269	20.2535133361816	0.0223717093467712	0.00354059832170606	0.0022419011220336	-0.00100484199356288
1835	2.41103148460388	-0.672725200653076	19.9937744140625	0.00970941036939621	0.00483929552137852	0.00516396993771195	-3.08191010844894e-05
1836	0.462985575199127	0.625972092151642	19.4742946624756	0.00418994715437293	0.00386527273803949	0.00483929552137852	-0.00425158534198999
1837	-0.186363056302071	0.95064640045166	19.4093608856201	0.000293855206109583	-0.00165419070981443	0.00613799272105098	0.0022419011220336
1838	1.76168286800385	-0.0233765505254269	19.7340335845947	0.000293855206109583	-0.00197886489331722	-0.0026282137259841	0.00516396993771195
1839	1.11233425140381	0.625972092151642	19.344425201416	-0.00197886489331722	0.00613799272105098	-0.00782300252467394	0.00418994715437293
1840	-0.186363056302071	0.95064640045166	19.9937744140625	0.00938473641872406	0.00776136433705688	0.00321592413820326	-0.00295288790948689
1841	1.11233425140381	0.301297754049301	20.1236438751221	0.00289124972186983	0.00126787810586393	-0.00230353930965066	0.00126787810586393
1842	2.41103148460388	-0.0233765505254269	19.7340335845947	-0.00197886489331722	0.00126787810586393	-0.00457625929266214	-0.00490093370899558
1843	1.76168286800385	-0.348050862550735	19.7989692687988	-0.00652430532500148	0.00418994715437293	-0.00230353930965066	0.000618529506027699
1844	-0.835711658000946	0.301297754049301	19.7340335845947	-0.0182125810533762	0.000293855206109583	-0.00977104809135199	0.00289124972186983
1845	0.462985575199127	1.27532064914703	19.344425201416	0.00808603875339031	0.00613799272105098	0.00191722682211548	0.00354059832170606
1846	1.76168286800385	-0.0233765505254269	19.7989692687988	0.00483929552137852	-0.00360223650932312	-0.00717365415766835	-0.00327756232582033
1847	1.11233425140381	-0.0233765505254269	19.7340335845947	0.00808603875339031	-0.00717365415766835	-0.00684897974133492	-0.00717365415766835
1848	-0.186363056302071	0.95064640045166	19.2794895172119	0.00159255252219737	-0.00295288790948689	-0.00587495695799589	0.00191722682211548
1849	0.462985575199127	1.27532064914703	19.5392303466797	-0.00587495695799589	0.0022419011220336	-0.00522560812532902	-0.00944637414067984
1850	1.76168286800385	-0.0233765505254269	19.7989692687988	-0.00977104809135199	0.00321592413820326	0.00256657530553639	0.00418994715437293
1851	1.11233425140381	-0.0233765505254269	19.4742946624756	0.00321592413820326	-0.00100484199356288	-0.00197886489331722	-0.00295288790948689
1852	1.76168286800385	0.625972092151642	19.7989692687988	0.0103587592020631	-0.00132951640989631	-0.00555028254166245	-0.00555028254166245
1853	1.76168286800385	0.301297754049301	19.8639049530029	-0.0113944197073579	-0.00230353930965066	-0.00295288790948689	-0.00392691092565656
1854	1.76168286800385	-0.0233765505254269	19.8639049530029	-0.00490093370899558	0.00646266713738441	-0.00522560812532902	0.00711201597005129
1855	1.76168286800385	-0.0233765505254269	19.6690998077393	-0.0143164889886975	0.0165275707840919	-0.00684897974133492	-0.00392691092565656
1856	-0.835711658000946	0.95064640045166	19.5392303466797	0.00841071270406246	0.000618529506027699	-0.00847235135734081	0.00483929552137852
1857	-0.186363056302071	0.95064640045166	19.4742946624756	0.00711201597005129	-0.00295288790948689	-0.00165419070981443	0.00256657530553639
1858	2.41103148460388	-0.0233765505254269	19.9937744140625	-0.00360223650932312	-0.0026282137259841	-0.0139918150380254	0.00581331877037883
1859	1.76168286800385	1.27532064914703	19.6041641235352	-0.00230353930965066	0.00516396993771195	-0.00879702530801296	-3.08191010844894e-05
1860	-0.186363056302071	1.27532064914703	19.4742946624756	0.000293855206109583	0.0106834331527352	-0.000680167751852423	-0.00555028254166245
1861	1.11233425140381	-0.0233765505254269	19.7340335845947	-0.00197886489331722	0.00354059832170606	-0.0026282137259841	-0.00619963090866804
1862	1.76168286800385	-0.348050862550735	19.6041641235352	-0.00100484199356288	-0.00132951640989631	-0.00717365415766835	-0.000680167751852423
1863	1.76168286800385	-0.0233765505254269	19.5392303466797	0.0181509424000978	0.00159255252219737	-0.00327756232582033	-0.00392691092565656
1864	-0.186363056302071	0.301297754049301	19.9288387298584	0.0132808275520802	0.00321592413820326	-0.00230353930965066	0.00386527273803949
1865	-0.186363056302071	1.5999950170517	20.058708190918	0.00386527273803949	0.000618529506027699	0.00483929552137852	-0.00425158534198999
1866	2.41103148460388	0.301297754049301	20.3184490203857	0.000293855206109583	0.00483929552137852	0.00159255252219737	-0.00165419070981443
1867	1.76168286800385	0.625972092151642	19.4742946624756	-0.0165892094373703	-0.000680167751852423	-0.00782300252467394	-0.00717365415766835
1868	1.11233425140381	0.301297754049301	19.344425201416	-0.00684897974133492	0.00581331877037883	-0.00522560812532902	0.00289124972186983
1869	1.11233425140381	0.95064640045166	19.8639049530029	-0.00360223650932312	0.00548864435404539	0.00256657530553639	-0.000680167751852423
1870	2.41103148460388	-0.348050862550735	20.1236438751221	0.00191722682211548	0.00613799272105098	-0.000680167751852423	-0.000355493422830477
1871	1.11233425140381	0.301297754049301	19.7989692687988	0.00289124972186983	-3.08191010844894e-05	0.000943203864153475	-0.000355493422830477
1872	2.41103148460388	-0.0233765505254269	19.7989692687988	-0.00879702530801296	0.00256657530553639	-0.00684897974133492	0.00159255252219737
1873	1.11233425140381	-0.0233765505254269	19.6690998077393	0.00256657530553639	0.00516396993771195	-0.00457625929266214	-0.00230353930965066
1874	2.41103148460388	-0.348050862550735	19.8639049530029	0.0132808275520802	0.00711201597005129	-3.08191010844894e-05	0.000293855206109583
1875	1.76168286800385	0.301297754049301	19.9288387298584	0.00678734155371785	0.00191722682211548	0.00159255252219737	-0.00230353930965066
1876	0.462985575199127	0.625972092151642	19.4742946624756	-0.00684897974133492	0.00321592413820326	-0.000355493422830477	0.00743668992072344
1877	-0.186363056302071	1.27532064914703	19.6690998077393	0.0123068047687411	0.00126787810586393	-0.00295288790948689	-0.00327756232582033
1878	1.76168286800385	-0.348050862550735	19.9937744140625	0.00483929552137852	0.00451462110504508	-0.00522560812532902	0.00483929552137852
1879	2.41103148460388	0.95064640045166	19.6041641235352	-0.0156151866540313	-0.00197886489331722	0.000943203864153475	0.00354059832170606
1880	1.11233425140381	1.27532064914703	19.4742946624756	0.00970941036939621	0.0022419011220336	0.00289124972186983	0.00159255252219737
1881	-0.835711658000946	1.27532064914703	19.4093608856201	-0.0195112787187099	0.00321592413820326	0.00159255252219737	-0.000355493422830477
1882	0.462985575199127	-0.0233765505254269	20.1885776519775	-0.0175632312893867	-3.08191010844894e-05	-0.0136671401560307	-0.000355493422830477
1883	-0.835711658000946	1.27532064914703	19.8639049530029	0.00483929552137852	-0.00165419070981443	0.00386527273803949	0.00451462110504508
1884	-0.835711658000946	0.625972092151642	19.8639049530029	-0.0172385573387146	0.00451462110504508	-0.00847235135734081	0.0103587592020631
1885	-1.48506033420563	0.95064640045166	19.7340335845947	0.00906006153672934	0.00516396993771195	0.00646266713738441	0.00483929552137852
1886	1.11233425140381	-0.348050862550735	19.9937744140625	-0.00197886489331722	0.00613799272105098	-0.000355493422830477	-0.00392691092565656
1887	-0.186363056302071	-0.0233765505254269	19.9288387298584	-0.00814767740666866	-0.000680167751852423	-0.00879702530801296	-0.00197886489331722
1888	-0.835711658000946	0.95064640045166	19.6690998077393	-0.00425158534198999	0.00483929552137852	-0.000680167751852423	0.00711201597005129
1889	-0.835711658000946	0.95064640045166	19.9937744140625	-0.0172385573387146	0.00451462110504508	0.00321592413820326	0.00841071270406246
1890	0.462985575199127	-0.348050862550735	20.3184490203857	0.00776136433705688	0.00678734155371785	0.00126787810586393	0.00191722682211548
1891	-1.48506033420563	1.27532064914703	20.058708190918	0.0158782228827477	0.0022419011220336	0.00451462110504508	0.000943203864153475
1892	-1.48506033420563	0.625972092151642	19.344425201416	-0.00457625929266214	-0.00619963090866804	-0.00132951640989631	-0.00490093370899558
1893	-2.78375768661499	1.27532064914703	19.344425201416	0.0324366129934788	0.00126787810586393	-0.0026282137259841	0.00321592413820326
1894	-1.48506033420563	0.301297754049301	19.4742946624756	-0.0198359526693821	0.00289124972186983	-0.0100957229733467	0.00321592413820326
1895	-0.835711658000946	0.301297754049301	19.7989692687988	-0.00392691092565656	0.00548864435404539	-0.00457625929266214	0.0126314787194133
1896	-3.43310618400574	0.625972092151642	19.8639049530029	0.00418994715437293	0.00581331877037883	-0.00749832857400179	0.00191722682211548
1897	-2.78375768661499	0.625972092151642	19.8639049530029	-0.00165419070981443	0.00581331877037883	-0.00490093370899558	-0.00490093370899558
1898	-2.13440895080566	-0.0233765505254269	19.6041641235352	-0.00944637414067984	0.00321592413820326	-0.00619963090866804	-3.08191010844894e-05
1899	-0.186363056302071	-0.0233765505254269	19.5392303466797	-0.00879702530801296	0.00743668992072344	-0.00619963090866804	-3.08191010844894e-05
1900	-2.78375768661499	0.95064640045166	19.7340335845947	-0.00392691092565656	-0.00490093370899558	0.00743668992072344	0.00289124972186983
1901	-3.43310618400574	0.95064640045166	19.5392303466797	-0.00555028254166245	-3.08191010844894e-05	0.00483929552137852	0.00548864435404539
1902	-2.13440895080566	0.95064640045166	19.6690998077393	-0.0201606266200542	0.0106834331527352	-0.00652430532500148	0.00289124972186983
1903	-2.13440895080566	1.27532064914703	19.7340335845947	0.00418994715437293	0.00354059832170606	0.000618529506027699	0.00451462110504508
1904	-2.13440895080566	0.95064640045166	19.6041641235352	0.000943203864153475	0.00354059832170606	0.00126787810586393	-0.0026282137259841
1905	-0.835711658000946	0.625972092151642	19.344425201416	-0.0172385573387146	-0.0026282137259841	0.00321592413820326	0.0022419011220336
1906	0.462985575199127	-0.0233765505254269	19.6690998077393	-0.00684897974133492	0.00256657530553639	-0.00230353930965066	-0.00327756232582033
1907	-0.186363056302071	-0.348050862550735	19.7989692687988	-0.0143164889886975	-0.00100484199356288	-0.00230353930965066	-0.00392691092565656
1908	-1.48506033420563	0.625972092151642	19.7340335845947	-0.0126931173726916	0.00191722682211548	-0.00490093370899558	0.00678734155371785
1909	-1.48506033420563	0.301297754049301	20.058708190918	0.000293855206109583	0.0116574559360743	-0.00814767740666866	0.00938473641872406
1910	1.11233425140381	-0.348050862550735	19.9288387298584	0.0308132413774729	0.00516396993771195	0.00256657530553639	-0.00132951640989631
1911	-0.835711658000946	0.625972092151642	19.4093608856201	-0.0113944197073579	0.00711201597005129	0.00159255252219737	-0.00392691092565656
1912	-0.186363056302071	0.95064640045166	19.6690998077393	-0.00165419070981443	-0.0100957229733467	-3.08191010844894e-05	0.00970941036939621
1913	-1.48506033420563	0.95064640045166	19.344425201416	-0.0123684434220195	0.00646266713738441	-0.00230353930965066	-0.00230353930965066
1914	1.76168286800385	-0.0233765505254269	19.7989692687988	-0.00879702530801296	0.0149041991680861	0.000618529506027699	0.00776136433705688
1915	1.11233425140381	-0.0233765505254269	20.1885776519775	-0.00587495695799589	0.00873538758605719	0.00126787810586393	-0.000680167751852423
1916	-0.835711658000946	1.5999950170517	20.058708190918	-0.00100484199356288	0.000618529506027699	-0.00425158534198999	0.000943203864153475
1917	0.462985575199127	0.625972092151642	19.7340335845947	-0.00587495695799589	-0.00230353930965066	-0.00197886489331722	-0.00522560812532902
1918	-0.186363056302071	0.301297754049301	19.5392303466797	-0.00587495695799589	0.0022419011220336	0.000618529506027699	-0.000680167751852423
1919	1.76168286800385	-0.0233765505254269	19.6041641235352	-0.0152905117720366	0.0126314787194133	0.00289124972186983	0.00354059832170606
1920	1.11233425140381	0.95064640045166	19.4742946624756	0.0301638916134834	-0.00425158534198999	0.00548864435404539	-0.0026282137259841
1921	0.462985575199127	1.27532064914703	19.6690998077393	-0.00100484199356288	0.00841071270406246	0.00256657530553639	-0.00457625929266214
1922	-0.186363056302071	0.625972092151642	19.9288387298584	-0.00165419070981443	-0.00555028254166245	-0.00555028254166245	-0.00327756232582033
1923	0.462985575199127	1.27532064914703	19.4742946624756	0.00191722682211548	-3.08191010844894e-05	-0.00327756232582033	0.00581331877037883
1924	0.462985575199127	0.95064640045166	19.4742946624756	-0.0104203969240189	0.0100340843200684	0.00613799272105098	0.00354059832170606
1925	1.11233425140381	0.95064640045166	19.5392303466797	0.00906006153672934	-0.000355493422830477	-0.00392691092565656	0.00548864435404539
1926	1.76168286800385	-0.672725200653076	19.9937744140625	-0.00619963090866804	0.00646266713738441	-0.00295288790948689	-0.00684897974133492
1927	0.462985575199127	-0.348050862550735	20.1236438751221	0.00743668992072344	-0.00165419070981443	-0.00197886489331722	0.00321592413820326
1928	0.462985575199127	0.625972092151642	20.058708190918	-0.000680167751852423	0.00321592413820326	0.0022419011220336	-0.00652430532500148
1929	-0.186363056302071	0.95064640045166	20.1885776519775	-0.0130177913233638	0.00289124972186983	0.000943203864153475	0.00191722682211548
1930	1.11233425140381	-0.348050862550735	19.7340335845947	0.00873538758605719	0.00289124972186983	-0.000680167751852423	-0.00295288790948689
1931	1.11233425140381	0.95064640045166	19.6690998077393	-0.0126931173726916	0.00386527273803949	-0.00295288790948689	-0.00392691092565656
1932	-0.186363056302071	0.95064640045166	19.344425201416	-0.000355493422830477	-0.000355493422830477	-0.00295288790948689	-0.000680167751852423
1933	-0.186363056302071	1.27532064914703	19.6041641235352	-0.00327756232582033	-0.00100484199356288	0.000293855206109583	0.00159255252219737
1934	1.11233425140381	0.625972092151642	19.7340335845947	0.00159255252219737	0.00321592413820326	-0.0026282137259841	0.00126787810586393
1935	1.11233425140381	-0.348050862550735	20.058708190918	0.00321592413820326	0.00159255252219737	-3.08191010844894e-05	0.00354059832170606
1936	-0.835711658000946	0.301297754049301	19.6690998077393	-0.000680167751852423	-0.00522560812532902	0.00354059832170606	-0.0123684434220195
1937	1.76168286800385	-0.672725200653076	19.7989692687988	-0.00749832857400179	-0.000355493422830477	-0.0152905117720366	-0.00782300252467394
1938	-0.186363056302071	0.301297754049301	19.6041641235352	0.00289124972186983	-0.00717365415766835	0.0022419011220336	-0.00295288790948689
1939	1.76168286800385	-0.672725200653076	20.1885776519775	0.00808603875339031	-0.00457625929266214	-3.08191010844894e-05	0.00256657530553639
1940	-0.186363056302071	-0.0233765505254269	19.8639049530029	0.0213976856321096	0.00126787810586393	-0.000355493422830477	-0.00327756232582033
1941	-0.835711658000946	-0.0233765505254269	19.9288387298584	0.00548864435404539	-0.0110697457566857	0.00548864435404539	0.00289124972186983
1942	-0.186363056302071	-0.348050862550735	19.4093608856201	-0.00717365415766835	-0.00197886489331722	0.00289124972186983	-0.00360223650932312
1943	-1.48506033420563	-0.348050862550735	19.4742946624756	-0.00327756232582033	-0.00847235135734081	0.00516396993771195	0.00841071270406246
1944	-0.835711658000946	0.301297754049301	19.5392303466797	-0.00912170019000769	-0.000680167751852423	0.00256657530553639	0.00321592413820326
1945	1.76168286800385	-0.672725200653076	19.6041641235352	0.00159255252219737	-3.08191010844894e-05	0.00256657530553639	0.00808603875339031
1946	1.11233425140381	-0.672725200653076	19.9288387298584	-0.00230353930965066	-0.00652430532500148	0.00548864435404539	-0.00749832857400179
1947	1.76168286800385	-1.64674806594849	20.1236438751221	-0.00879702530801296	-0.00912170019000769	-0.00490093370899558	-0.00295288790948689
1948	1.11233425140381	-0.0233765505254269	19.7340335845947	0.00678734155371785	-0.00717365415766835	0.00483929552137852	-0.00814767740666866
1949	1.11233425140381	-0.997399508953094	19.9937744140625	0.0145795252174139	-0.00457625929266214	-0.00587495695799589	0.00354059832170606
1950	2.41103148460388	-1.64674806594849	19.9288387298584	0.0116574559360743	-0.00587495695799589	0.00646266713738441	-0.00392691092565656
1951	1.11233425140381	-0.997399508953094	19.9288387298584	0.00970941036939621	-0.00392691092565656	0.00483929552137852	0.00354059832170606
1952	-0.835711658000946	-0.997399508953094	19.7340335845947	0.0171769186854362	-0.00522560812532902	0.0022419011220336	-0.0026282137259841
1953	-0.835711658000946	-0.672725200653076	20.1885776519775	-0.00912170019000769	-0.00782300252467394	-0.0130177913233638	-0.00684897974133492
1954	0.462985575199127	-1.32207381725311	19.7340335845947	0.0113327819854021	-0.00749832857400179	0.00126787810586393	-0.00230353930965066
1955	1.11233425140381	-0.997399508953094	19.6690998077393	-0.000355493422830477	-0.000355493422830477	-0.00490093370899558	-0.000355493422830477
1956	0.462985575199127	-0.348050862550735	19.344425201416	0.00613799272105098	-0.00295288790948689	0.00483929552137852	0.00159255252219737
1957	1.11233425140381	-1.64674806594849	19.7989692687988	-0.00587495695799589	-0.00847235135734081	-0.00522560812532902	-0.000355493422830477
1958	0.462985575199127	-0.0233765505254269	19.7989692687988	0.00159255252219737	-0.00457625929266214	-0.00425158534198999	-0.00749832857400179
1959	1.11233425140381	-0.672725200653076	20.1236438751221	0.00159255252219737	0.00451462110504508	-0.0117190945893526	-0.00522560812532902
1960	1.11233425140381	-0.0233765505254269	19.6690998077393	0.0103587592020631	-0.00100484199356288	-0.0117190945893526	-0.00392691092565656
1961	-0.186363056302071	-0.348050862550735	19.5392303466797	-0.00100484199356288	0.00159255252219737	-0.00814767740666866	-0.00490093370899558
1962	0.462985575199127	0.301297754049301	19.7340335845947	-0.0156151866540313	-0.00230353930965066	-0.00879702530801296	-0.00522560812532902
1963	-0.186363056302071	0.625972092151642	19.6041641235352	-0.00490093370899558	-0.000355493422830477	-0.00912170019000769	-0.0026282137259841
1964	-0.835711658000946	0.625972092151642	19.7340335845947	-0.00490093370899558	0.00548864435404539	0.00256657530553639	0.00289124972186983
1965	1.76168286800385	0.625972092151642	20.1885776519775	0.0126314787194133	0.00841071270406246	-0.00165419070981443	-0.00230353930965066
1966	1.76168286800385	-0.0233765505254269	20.058708190918	0.00418994715437293	0.00581331877037883	0.00354059832170606	-0.00425158534198999
1967	0.462985575199127	-0.672725200653076	19.9937744140625	-0.0201606266200542	-0.00555028254166245	-0.00165419070981443	-0.00425158534198999
1968	-0.835711658000946	0.95064640045166	19.6690998077393	-0.00230353930965066	0.00191722682211548	-0.000680167751852423	-0.0117190945893526
1969	-0.186363056302071	0.301297754049301	19.8639049530029	0.00906006153672934	0.0103587592020631	-0.00587495695799589	0.00321592413820326
1970	1.11233425140381	-0.0233765505254269	19.9288387298584	0.0220470335334539	0.00289124972186983	-0.00457625929266214	-0.00425158534198999
1971	0.462985575199127	0.625972092151642	19.7340335845947	0.00191722682211548	-3.08191010844894e-05	-0.00230353930965066	-0.0026282137259841
1972	-0.186363056302071	1.27532064914703	19.5392303466797	-0.00295288790948689	-0.00360223650932312	0.000293855206109583	-3.08191010844894e-05
1973	-0.835711658000946	0.95064640045166	19.4742946624756	0.00613799272105098	0.00646266713738441	-0.0026282137259841	-0.00360223650932312
1974	1.11233425140381	0.625972092151642	19.6690998077393	-0.0156151866540313	0.00191722682211548	-0.00425158534198999	-0.00327756232582033
1975	0.462985575199127	-0.348050862550735	20.1236438751221	0.00841071270406246	-3.08191010844894e-05	0.00386527273803949	0.00451462110504508
1976	0.462985575199127	0.95064640045166	19.6690998077393	-0.0026282137259841	0.00191722682211548	-0.00392691092565656	-0.00619963090866804
1977	1.11233425140381	-0.0233765505254269	20.058708190918	-0.0156151866540313	0.000293855206109583	-0.00684897974133492	-0.00230353930965066
1978	-0.835711658000946	1.5999950170517	19.8639049530029	0.0178262684494257	0.000943203864153475	-0.00197886489331722	-0.000355493422830477
1979	1.11233425140381	-0.0233765505254269	19.6041641235352	-0.00360223650932312	0.0022419011220336	-3.08191010844894e-05	0.000943203864153475
1980	-1.48506033420563	0.95064640045166	19.4093608856201	0.0145795252174139	0.0022419011220336	-0.00684897974133492	0.00483929552137852
1981	-0.835711658000946	1.27532064914703	19.6690998077393	-0.00522560812532902	0.0022419011220336	0.00386527273803949	0.00678734155371785
1982	-0.835711658000946	0.95064640045166	19.7340335845947	0.0168522447347641	-0.0026282137259841	0.000943203864153475	-0.00360223650932312
1983	0.462985575199127	0.625972092151642	19.5392303466797	0.0113327819854021	-0.00490093370899558	-0.0117190945893526	0.00191722682211548
1984	0.462985575199127	1.5999950170517	19.6690998077393	0.0022419011220336	0.00548864435404539	-0.00652430532500148	-0.00165419070981443
1985	2.41103148460388	0.95064640045166	19.7989692687988	0.00159255252219737	0.00451462110504508	-0.0026282137259841	0.0022419011220336
1986	1.76168286800385	0.625972092151642	19.4742946624756	0.0171769186854362	-0.00197886489331722	-0.00425158534198999	-0.00327756232582033
1987	1.76168286800385	-0.672725200653076	19.5392303466797	-0.0117190945893526	-0.000355493422830477	-0.00392691092565656	0.00483929552137852
1988	-0.186363056302071	1.27532064914703	19.5392303466797	0.0022419011220336	0.00256657530553639	-0.00490093370899558	-0.00230353930965066
1989	0.462985575199127	-0.0233765505254269	19.6041641235352	-0.00360223650932312	0.0022419011220336	-0.00749832857400179	0.00256657530553639
1990	1.76168286800385	0.301297754049301	19.9937744140625	0.013930176384747	0.00289124972186983	-0.0026282137259841	-0.000355493422830477
1991	0.462985575199127	0.625972092151642	19.344425201416	0.0259431265294552	-0.00165419070981443	-0.00684897974133492	0.00581331877037883
1992	0.462985575199127	1.27532064914703	19.0846862792969	0.00289124972186983	-0.00847235135734081	-0.00684897974133492	-0.00522560812532902
1993	0.462985575199127	0.95064640045166	19.1496200561523	-0.00912170019000769	-0.00457625929266214	-0.00652430532500148	0.00126787810586393
1994	1.11233425140381	1.27532064914703	19.4742946624756	0.00418994715437293	0.00386527273803949	0.000618529506027699	-0.000680167751852423
1995	1.76168286800385	-0.0233765505254269	19.7989692687988	-0.00392691092565656	0.00159255252219737	-0.00814767740666866	0.00613799272105098
1996	-0.186363056302071	1.27532064914703	19.7340335845947	-0.0107450718060136	0.00159255252219737	0.00159255252219737	0.00354059832170606
1997	1.76168286800385	0.625972092151642	19.6041641235352	0.013930176384747	0.00256657530553639	-0.00619963090866804	0.000618529506027699
1998	1.11233425140381	0.301297754049301	19.4093608856201	0.00841071270406246	-0.00717365415766835	-0.0107450718060136	0.000618529506027699
1999	3.06037998199463	-0.0233765505254269	19.4093608856201	-0.0152905117720366	0.00938473641872406	-0.00132951640989631	0.00418994715437293
2000	-0.835711658000946	0.95064640045166	19.1496200561523	0.0103587592020631	0.00516396993771195	-0.000680167751852423	0.00191722682211548
[truncated: 5,780 more rows]
