# Supplementary material for: Precise instruction and consideration of the vertical and horizontal force component increases validity and reliability of the 90:20 Isometric Posterior Chain Test
Source: PLoS One. 2024 Oct 28;19(10):e0312843. doi: 10.1371/journal.pone.0312843 (PMC11515970; doi:10.1371/journal.pone.0312843)
Supplement: S1 File — (ZIP) [file pone.0312843.s001.zip › S1_Raw_Data/M1_P08_iso_3.csv]

1	-0.186363056302071	0.95064640045166	25.3833675384521	0.0136055024340749	0.00418994715437293	-0.00425158534198999	-0.00587495695799589
2	-0.186363056302071	0.95064640045166	25.1885623931885	-0.000355493422830477	-0.00197886489331722	0.0145795252174139	0.00191722682211548
3	1.11233425140381	-0.348050862550735	25.4483013153076	0.0116574559360743	0.00191722682211548	0.0535404421389103	-0.00327756232582033
4	-0.835711658000946	0.625972092151642	25.318431854248	-0.00230353930965066	0.000943203864153475	0.0545144639909267	0.00321592413820326
5	1.76168286800385	-0.672725200653076	25.837911605835	0.00678734155371785	0.00159255252219737	0.0483456552028656	0.00483929552137852
6	1.11233425140381	-0.348050862550735	25.7080421447754	0.00321592413820326	0.000618529506027699	0.00970941036939621	-0.00197886489331722
7	-0.186363056302071	0.625972092151642	25.1885623931885	-0.00490093370899558	0.00646266713738441	-0.0146411629393697	-0.00522560812532902
8	-0.835711658000946	0.95064640045166	25.2534980773926	-0.0139918150380254	0.00289124972186983	-0.0279528107494116	0.0022419011220336
9	-0.835711658000946	0.625972092151642	25.3833675384521	0.00743668992072344	0.00873538758605719	-0.0324982516467571	-0.00360223650932312
10	1.11233425140381	0.625972092151642	25.3833675384521	0.0152288740500808	0.00938473641872406	-0.0113944197073579	0.00841071270406246
11	1.11233425140381	-0.0233765505254269	25.6431064605713	0.00516396993771195	0.00256657530553639	-0.00327756232582033	-0.00814767740666866
12	-0.835711658000946	0.95064640045166	25.7080421447754	-0.00684897974133492	0.00613799272105098	0.0246444288641214	-0.00100484199356288
13	1.11233425140381	0.301297754049301	25.7080421447754	0.00548864435404539	0.00159255252219737	0.0288651939481497	0.00191722682211548
14	-1.48506033420563	0.95064640045166	25.3833675384521	-0.000355493422830477	-3.08191010844894e-05	0.0145795252174139	0.00483929552137852
15	1.11233425140381	-0.348050862550735	25.2534980773926	-0.00944637414067984	0.00516396993771195	0.0103587592020631	0.000618529506027699
16	1.11233425140381	-0.0233765505254269	25.3833675384521	0.0142548503354192	-0.00327756232582033	-0.00100484199356288	0.00321592413820326
17	1.76168286800385	-0.672725200653076	25.3833675384521	-0.00165419070981443	-0.00197886489331722	0.013930176384747	0.000618529506027699
18	1.11233425140381	-0.0233765505254269	25.7080421447754	0.00159255252219737	0.0022419011220336	0.0249691028147936	0.0022419011220336
19	1.11233425140381	-0.0233765505254269	25.837911605835	0.00191722682211548	-0.00879702530801296	0.0597092546522617	0.00451462110504508
20	1.11233425140381	-0.348050862550735	25.4483013153076	0.0103587592020631	-0.0143164889886975	0.0723715499043465	0.000618529506027699
21	-0.186363056302071	0.95064640045166	25.123628616333	0.0155535480007529	-0.00425158534198999	0.0551638156175613	-0.000355493422830477
22	-0.835711658000946	0.95064640045166	25.4483013153076	0.01847561635077	0.000293855206109583	0.0457482598721981	-0.00295288790948689
23	1.11233425140381	-0.348050862550735	25.7729759216309	-0.0139918150380254	-0.00132951640989631	-0.00197886489331722	0.000618529506027699
24	-0.835711658000946	0.95064640045166	25.7729759216309	0.0158782228827477	0.0136055024340749	-0.0419138073921204	0.000943203864153475
25	1.76168286800385	-0.0233765505254269	25.9677810668945	0.0022419011220336	0.00646266713738441	-0.0487319678068161	0.00321592413820326
26	1.11233425140381	-0.348050862550735	25.6431064605713	-0.00847235135734081	0.0136055024340749	-0.0902902781963348	0.00418994715437293
27	-1.48506033420563	0.625972092151642	25.5781726837158	-0.00327756232582033	0.013930176384747	-0.0669137313961983	-3.08191010844894e-05
28	-0.835711658000946	0.625972092151642	25.6431064605713	-0.0172385573387146	0.00906006153672934	-0.0532774068415165	0.00126787810586393
29	-2.13440895080566	0.95064640045166	25.318431854248	-0.000680167751852423	0.0162028968334198	-0.0315242260694504	0.00256657530553639
30	-1.48506033420563	0.95064640045166	25.5132369995117	-0.0204853005707264	0.01100810803473	0.000293855206109583	0.0022419011220336
31	-0.186363056302071	-0.348050862550735	25.7729759216309	-0.00490093370899558	0.00613799272105098	0.0239950809627771	0.000943203864153475
32	-2.78375768661499	0.95064640045166	25.7080421447754	-0.00652430532500148	0.000618529506027699	0.0220470335334539	0.00776136433705688
33	-1.48506033420563	0.301297754049301	25.2534980773926	0.0113327819854021	0.000943203864153475	-0.00197886489331722	-0.0104203969240189
34	-4.08245468139648	0.95064640045166	25.3833675384521	-0.00392691092565656	-0.00977104809135199	-0.0182125810533762	0.00256657530553639
35	-1.48506033420563	0.301297754049301	25.9028453826904	-0.0133424662053585	-0.00197886489331722	-0.0156151866540313	0.00451462110504508
36	-1.48506033420563	-0.0233765505254269	25.837911605835	-0.00684897974133492	-0.0107450718060136	-0.0286021586507559	0.00289124972186983
37	-2.13440895080566	-0.0233765505254269	25.5132369995117	-0.00522560812532902	0.0116574559360743	-0.0250307414680719	-0.0026282137259841
38	-1.48506033420563	-0.348050862550735	25.837911605835	-0.00814767740666866	-0.00360223650932312	-0.00977104809135199	0.00354059832170606
39	-0.835711658000946	-0.348050862550735	25.5132369995117	0.0155535480007529	0.00613799272105098	0.01847561635077	-0.00684897974133492
40	0.462985575199127	-0.348050862550735	25.5781726837158	-0.00360223650932312	0.00711201597005129	0.0463976077735424	0.00289124972186983
41	-1.48506033420563	1.27532064914703	25.3833675384521	0.00483929552137852	0.000943203864153475	0.0213976856321096	-0.00490093370899558
42	-2.13440895080566	0.625972092151642	25.1885623931885	0.00126787810586393	-0.00132951640989631	0.0165275707840919	0.00159255252219737
43	0.462985575199127	-0.0233765505254269	25.7080421447754	-0.00425158534198999	0.00970941036939621	-0.00457625929266214	0.00159255252219737
44	-1.48506033420563	0.625972092151642	25.7729759216309	0.00126787810586393	0.0188002903014421	-0.0159398596733809	0.00678734155371785
45	0.462985575199127	0.301297754049301	25.4483013153076	0.00451462110504508	0.0194496400654316	-0.0230826959013939	0.000618529506027699
46	-0.835711658000946	0.95064640045166	25.123628616333	0.00841071270406246	-0.000680167751852423	-0.0208099745213985	-0.00619963090866804
47	-0.835711658000946	-0.348050862550735	25.3833675384521	-0.00197886489331722	-0.0198359526693821	-0.023407369852066	-0.000355493422830477
48	0.462985575199127	-0.672725200653076	25.3833675384521	0.0149041991680861	-0.0237320438027382	-0.02697878703475	-0.00165419070981443
49	1.11233425140381	-0.672725200653076	25.6431064605713	0.0171769186854362	-0.00392691092565656	-0.0555501282215118	0.00354059832170606
50	1.11233425140381	-0.672725200653076	26.0327167510986	0.0175015944987535	-0.00749832857400179	-0.0370436906814575	0.00386527273803949
51	-1.48506033420563	-0.348050862550735	25.7729759216309	-0.00165419070981443	-0.00717365415766835	-0.0373683646321297	-0.0026282137259841
52	0.462985575199127	-0.348050862550735	25.4483013153076	-0.000355493422830477	-0.00879702530801296	-0.038017712533474	-0.00522560812532902
53	1.76168286800385	-1.32207381725311	25.7729759216309	0.012956153601408	-0.00490093370899558	-0.0146411629393697	-0.00522560812532902
54	0.462985575199127	-0.348050862550735	25.6431064605713	0.012956153601408	0.000293855206109583	0.00483929552137852	0.00548864435404539
55	-0.835711658000946	-0.348050862550735	25.7080421447754	-0.00100484199356288	0.00483929552137852	0.0259431265294552	0.00256657530553639
56	-0.835711658000946	-1.64674806594849	26.0976505279541	-0.0123684434220195	-0.00522560812532902	0.0262678004801273	0.00321592413820326
57	-0.186363056302071	-1.32207381725311	26.2924556732178	-0.00782300252467394	-0.00230353930965066	-0.0217839982360601	-0.00490093370899558
58	-0.835711658000946	-0.672725200653076	25.6431064605713	0.00126787810586393	0.0022419011220336	-0.03444629535079	-0.00230353930965066
59	-0.186363056302071	-0.0233765505254269	25.5781726837158	0.00743668992072344	-0.00230353930965066	0.00776136433705688	0.000293855206109583
60	1.11233425140381	-1.32207381725311	25.837911605835	-0.00327756232582033	-0.0100957229733467	0.0369820520281792	-0.00684897974133492
61	1.11233425140381	-1.32207381725311	25.9028453826904	-0.0104203969240189	-0.00457625929266214	0.0334106348454952	-0.00295288790948689
62	-0.835711658000946	-0.0233765505254269	25.837911605835	-0.00132951640989631	0.0116574559360743	0.00906006153672934	-0.00230353930965066
63	0.462985575199127	-0.672725200653076	25.9028453826904	0.000293855206109583	0.00808603875339031	0.00548864435404539	0.00191722682211548
64	-1.48506033420563	0.301297754049301	25.5132369995117	0.0223717093467712	0.00646266713738441	0.00906006153672934	-0.00100484199356288
65	1.11233425140381	-0.672725200653076	25.7080421447754	0.00256657530553639	0.00743668992072344	0.0197743140161037	0.00451462110504508
66	1.11233425140381	-0.0233765505254269	25.5781726837158	-0.00360223650932312	0.000618529506027699	0.0168522447347641	-0.00230353930965066
67	1.11233425140381	0.301297754049301	25.2534980773926	0.012956153601408	0.00613799272105098	0.0116574559360743	-0.00425158534198999
68	0.462985575199127	0.625972092151642	25.4483013153076	0.00516396993771195	-3.08191010844894e-05	-0.0110697457566857	0.00581331877037883
69	1.11233425140381	-0.348050862550735	25.7729759216309	0.0178262684494257	0.00159255252219737	-0.0182125810533762	-0.000680167751852423
70	1.11233425140381	-0.0233765505254269	25.9028453826904	0.00646266713738441	-0.0026282137259841	-0.0383423902094364	0.00289124972186983
71	-0.186363056302071	0.95064640045166	25.123628616333	0.00451462110504508	0.000293855206109583	-0.0500306636095047	-0.00425158534198999
72	1.76168286800385	0.301297754049301	25.318431854248	0.000293855206109583	-0.000355493422830477	-0.0474332682788372	-0.00295288790948689
73	1.11233425140381	-0.348050862550735	25.4483013153076	0.0162028968334198	0.0249691028147936	-0.0221086721867323	-0.00295288790948689
74	-0.835711658000946	0.95064640045166	25.6431064605713	-3.08191010844894e-05	0.0194496400654316	0.00516396993771195	-0.000355493422830477
75	-0.835711658000946	0.625972092151642	25.7729759216309	0.00711201597005129	0.00743668992072344	0.0399041213095188	-3.08191010844894e-05
76	1.11233425140381	-0.348050862550735	25.837911605835	0.00938473641872406	-0.00165419070981443	0.040228795260191	-0.00295288790948689
77	1.11233425140381	-0.0233765505254269	25.4483013153076	0.00289124972186983	-0.0026282137259841	0.040228795260191	-0.00360223650932312
78	1.76168286800385	-0.348050862550735	25.2534980773926	0.00159255252219737	-0.000680167751852423	0.0379560738801956	0.000618529506027699
79	1.11233425140381	-0.672725200653076	25.318431854248	0.0113327819854021	0.00418994715437293	0.01100810803473	0.000293855206109583
80	0.462985575199127	-0.348050862550735	25.3833675384521	0.0022419011220336	0.00126787810586393	0.0210730116814375	0.00678734155371785
81	2.41103148460388	-0.0233765505254269	25.7080421447754	-0.00652430532500148	0.00256657530553639	0.0239950809627771	-0.00717365415766835
82	-0.186363056302071	0.625972092151642	25.837911605835	-0.00490093370899558	-0.00425158534198999	0.0239950809627771	0.00386527273803949
83	0.462985575199127	-0.0233765505254269	25.5132369995117	0.00126787810586393	-0.00197886489331722	0.01847561635077	-0.00132951640989631
84	-0.186363056302071	0.95064640045166	25.5132369995117	0.0158782228827477	0.00418994715437293	0.0168522447347641	0.00581331877037883
85	1.11233425140381	-0.672725200653076	25.5781726837158	-0.000680167751852423	0.00289124972186983	0.0200989879667759	-0.000355493422830477
86	1.11233425140381	0.301297754049301	25.7080421447754	-0.00360223650932312	0.00321592413820326	0.0197743140161037	-0.000355493422830477
87	-0.186363056302071	0.95064640045166	25.4483013153076	0.0158782228827477	-0.00782300252467394	0.0022419011220336	-0.00425158534198999
88	-0.186363056302071	0.625972092151642	25.7080421447754	0.000618529506027699	-0.00197886489331722	-0.000355493422830477	-0.00327756232582033
89	-0.186363056302071	1.27532064914703	25.3833675384521	-0.00327756232582033	0.0100340843200684	-0.00165419070981443	-0.000355493422830477
90	1.76168286800385	-0.0233765505254269	25.5781726837158	0.00191722682211548	0.00191722682211548	0.00126787810586393	0.00970941036939621
91	2.41103148460388	0.625972092151642	25.2534980773926	-0.00327756232582033	-0.00392691092565656	-0.00360223650932312	-0.00684897974133492
92	1.11233425140381	-0.0233765505254269	25.4483013153076	-0.00879702530801296	0.00126787810586393	-0.0273034609854221	-0.00165419070981443
93	1.11233425140381	-0.672725200653076	25.9028453826904	0.00321592413820326	0.0022419011220336	-0.0370436906814575	-0.000680167751852423
94	0.462985575199127	-0.0233765505254269	25.837911605835	0.01847561635077	0.00938473641872406	-0.0331475995481014	0.00159255252219737
95	-0.835711658000946	0.625972092151642	25.9028453826904	0.00581331877037883	0.00711201597005129	-0.0188619289547205	-0.0026282137259841
96	-0.186363056302071	-0.348050862550735	25.837911605835	-0.00360223650932312	0.00483929552137852	-0.017887907102704	0.00516396993771195
97	0.462985575199127	-0.348050862550735	25.837911605835	-0.0149658378213644	-0.0026282137259841	-0.0149658378213644	-0.00490093370899558
98	-1.48506033420563	-0.348050862550735	25.6431064605713	0.00906006153672934	-0.00165419070981443	-0.00490093370899558	0.0022419011220336
99	0.462985575199127	-0.0233765505254269	25.7729759216309	0.000943203864153475	0.00386527273803949	0.00386527273803949	0.000618529506027699
100	-2.13440895080566	-0.348050862550735	26.1625862121582	0.00711201597005129	0.00354059832170606	0.0379560738801956	0.00938473641872406
101	-1.48506033420563	-0.348050862550735	26.1625862121582	0.00613799272105098	-0.00165419070981443	0.0350340083241463	0.000943203864153475
102	-3.43310618400574	0.95064640045166	25.5781726837158	-0.00619963090866804	0.00126787810586393	0.0278911720961332	0.00451462110504508
103	-0.835711658000946	0.625972092151642	25.5781726837158	-0.00912170019000769	0.00321592413820326	0.013930176384747	-0.000680167751852423
104	-1.48506033420563	0.625972092151642	25.837911605835	-0.0152905117720366	0.00516396993771195	-0.00879702530801296	0.00418994715437293
105	-1.48506033420563	-0.348050862550735	25.837911605835	0.0022419011220336	0.00418994715437293	-0.0191866029053926	0.00841071270406246
106	-2.13440895080566	0.301297754049301	25.9028453826904	-0.0026282137259841	-0.00165419070981443	-0.0113944197073579	0.0022419011220336
107	-1.48506033420563	0.95064640045166	25.9028453826904	-0.0162645354866982	-0.00522560812532902	0.00126787810586393	-0.00684897974133492
108	-1.48506033420563	0.95064640045166	25.7729759216309	0.00743668992072344	-0.00457625929266214	0.0126314787194133	-0.000680167751852423
109	-0.835711658000946	0.625972092151642	25.4483013153076	-0.00619963090866804	0.00386527273803949	0.0230210572481155	-0.00360223650932312
110	1.11233425140381	-0.0233765505254269	25.5132369995117	0.0210730116814375	0.00191722682211548	0.0217223595827818	0.000293855206109583
111	0.462985575199127	0.625972092151642	25.5781726837158	-0.00522560812532902	0.00646266713738441	0.012956153601408	-0.00132951640989631
112	1.11233425140381	-0.0233765505254269	25.9028453826904	0.00516396993771195	-0.00295288790948689	0.00321592413820326	-0.00490093370899558
113	-0.186363056302071	-0.0233765505254269	25.9028453826904	0.00808603875339031	-0.00652430532500148	-0.00944637414067984	-0.00100484199356288
114	-0.186363056302071	-0.348050862550735	25.7729759216309	0.00906006153672934	-0.0240567177534103	-0.00425158534198999	0.00613799272105098
115	-0.835711658000946	0.625972092151642	25.1885623931885	-0.00392691092565656	0.00256657530553639	-0.00165419070981443	-0.00360223650932312
116	1.11233425140381	-0.672725200653076	25.9028453826904	0.0171769186854362	-0.00360223650932312	-0.000355493422830477	-0.00295288790948689
117	1.11233425140381	-0.672725200653076	25.7729759216309	-0.00165419070981443	-0.0130177913233638	-0.00587495695799589	-0.000680167751852423
118	1.11233425140381	-0.997399508953094	26.0327167510986	0.000293855206109583	-0.00100484199356288	0.00256657530553639	0.00451462110504508
119	1.76168286800385	-0.997399508953094	25.9677810668945	0.01100810803473	-0.0152905117720366	0.0123068047687411	-0.00587495695799589
120	1.11233425140381	-0.997399508953094	26.2275199890137	-0.0195112787187099	-0.000355493422830477	0.0116574559360743	-0.00457625929266214
121	-0.186363056302071	-0.997399508953094	25.9028453826904	0.00776136433705688	-0.00782300252467394	-0.00457625929266214	-0.00652430532500148
122	-0.835711658000946	-0.348050862550735	25.6431064605713	0.00938473641872406	0.00548864435404539	-0.028926832601428	-0.00230353930965066
123	1.11233425140381	-0.672725200653076	25.4483013153076	0.00711201597005129	0.00289124972186983	-0.0217839982360601	-0.00425158534198999
124	-0.835711658000946	-0.997399508953094	25.837911605835	0.00906006153672934	0.00711201597005129	-0.0188619289547205	0.00321592413820326
125	1.11233425140381	-0.997399508953094	26.0976505279541	-0.00717365415766835	-0.00360223650932312	-0.0100957229733467	-0.0026282137259841
126	-0.835711658000946	-0.348050862550735	25.7729759216309	-0.0107450718060136	0.0022419011220336	-0.00392691092565656	-0.00652430532500148
127	-0.835711658000946	-0.0233765505254269	25.3833675384521	0.0149041991680861	-0.00165419070981443	-0.0185372550040483	-0.00230353930965066
128	-0.835711658000946	0.301297754049301	25.318431854248	0.0113327819854021	0.0123068047687411	-0.000355493422830477	-0.00165419070981443
129	-0.186363056302071	0.625972092151642	25.2534980773926	0.00841071270406246	0.01100810803473	-0.0113944197073579	0.00418994715437293
130	1.11233425140381	-0.672725200653076	25.6431064605713	-0.0107450718060136	0.00581331877037883	0.00970941036939621	0.00841071270406246
131	0.462985575199127	0.625972092151642	25.4483013153076	-0.0146411629393697	0.00873538758605719	0.0243197549134493	-0.00165419070981443
132	1.11233425140381	-0.0233765505254269	25.7729759216309	-0.0149658378213644	-0.00100484199356288	0.0295145437121391	-0.00619963090866804
133	1.11233425140381	-0.0233765505254269	25.837911605835	0.00678734155371785	0.00354059832170606	0.0308132413774729	-0.00230353930965066
134	1.11233425140381	0.625972092151642	25.3833675384521	0.00483929552137852	0.00386527273803949	0.0103587592020631	-0.00295288790948689
135	-0.186363056302071	0.95064640045166	25.2534980773926	-0.00490093370899558	0.00548864435404539	0.00970941036939621	0.00354059832170606
136	0.462985575199127	-0.348050862550735	25.9028453826904	0.0197743140161037	0.00354059832170606	-0.00132951640989631	-0.000355493422830477
137	1.11233425140381	0.301297754049301	25.837911605835	-0.00457625929266214	0.00516396993771195	-0.0279528107494116	-0.00717365415766835
138	0.462985575199127	-0.348050862550735	26.2275199890137	0.00483929552137852	0.00516396993771195	-0.0350956469774246	0.00256657530553639
139	0.462985575199127	-0.0233765505254269	25.9677810668945	0.0197743140161037	0.00808603875339031	-0.0357449948787689	-0.0026282137259841
140	1.11233425140381	-0.348050862550735	25.6431064605713	0.0259431265294552	0.00289124972186983	-0.0204853005707264	0.000618529506027699
141	1.11233425140381	0.301297754049301	25.3833675384521	-0.00100484199356288	0.00483929552137852	0.000943203864153475	-0.000355493422830477
142	-0.835711658000946	0.625972092151642	25.5781726837158	0.0126314787194133	0.00354059832170606	0.000618529506027699	-3.08191010844894e-05
143	1.11233425140381	1.27532064914703	25.3833675384521	0.00354059832170606	-0.00522560812532902	0.0181509424000978	0.000618529506027699
144	-0.186363056302071	0.95064640045166	25.5781726837158	0.00808603875339031	-0.00944637414067984	-0.000680167751852423	0.00354059832170606
145	1.11233425140381	-0.0233765505254269	25.7080421447754	-0.00944637414067984	0.00873538758605719	0.00711201597005129	0.00418994715437293
146	-0.835711658000946	0.95064640045166	25.3833675384521	0.000293855206109583	-0.00555028254166245	0.00938473641872406	0.000943203864153475
147	-0.186363056302071	0.625972092151642	25.3833675384521	-0.00327756232582033	-0.00425158534198999	0.0103587592020631	-0.00230353930965066
148	-0.835711658000946	0.625972092151642	25.5132369995117	0.00126787810586393	0.00354059832170606	-0.00457625929266214	-0.00295288790948689
149	-0.186363056302071	1.27532064914703	25.5132369995117	-0.00847235135734081	0.00321592413820326	-0.0104203969240189	0.00256657530553639
150	1.76168286800385	-0.348050862550735	25.837911605835	0.000943203864153475	0.00191722682211548	-0.0217839982360601	0.00418994715437293
151	0.462985575199127	0.95064640045166	25.9028453826904	-0.000355493422830477	0.0022419011220336	-0.0026282137259841	-0.00782300252467394
152	0.462985575199127	-0.348050862550735	25.7080421447754	-0.0130177913233638	-0.00327756232582033	0.00548864435404539	0.00126787810586393
153	1.11233425140381	-0.0233765505254269	25.7729759216309	0.00321592413820326	-0.00360223650932312	-0.00652430532500148	-0.00197886489331722
154	0.462985575199127	0.625972092151642	25.5781726837158	-3.08191010844894e-05	0.00873538758605719	-0.0308748781681061	0.00354059832170606
155	-0.186363056302071	1.27532064914703	25.5781726837158	0.00321592413820326	0.0126314787194133	-0.0253554154187441	-0.00425158534198999
156	1.11233425140381	-0.672725200653076	26.1625862121582	-0.00165419070981443	0.00743668992072344	-0.023407369852066	-0.00847235135734081
157	0.462985575199127	0.301297754049301	25.837911605835	-0.00132951640989631	0.00613799272105098	-0.0243813935667276	0.000943203864153475
158	0.462985575199127	-0.348050862550735	26.0976505279541	0.000943203864153475	0.00321592413820326	-0.0406151078641415	0.00646266713738441
159	-0.186363056302071	0.625972092151642	25.5132369995117	-0.00814767740666866	0.00516396993771195	-0.0376930385828018	0.00256657530553639
160	-0.835711658000946	-0.348050862550735	25.6431064605713	-0.00392691092565656	0.00841071270406246	-0.02697878703475	0.000943203864153475
161	-1.48506033420563	0.301297754049301	25.5781726837158	-0.0162645354866982	0.000943203864153475	-0.0224333461374044	-0.00392691092565656
162	-3.43310618400574	0.95064640045166	25.3833675384521	-0.0195112787187099	-0.00457625929266214	-0.0217839982360601	-0.000680167751852423
163	-3.43310618400574	1.27532064914703	25.3833675384521	-0.0100957229733467	-0.00619963090866804	-0.0273034609854221	-0.00457625929266214
164	-3.43310618400574	0.301297754049301	26.0327167510986	-0.00847235135734081	-0.00392691092565656	-0.0237320438027382	-0.00132951640989631
165	-2.13440895080566	-0.0233765505254269	25.5132369995117	-0.00522560812532902	-3.08191010844894e-05	-0.00165419070981443	0.00743668992072344
166	-2.78375768661499	0.95064640045166	25.318431854248	-0.00425158534198999	-0.00684897974133492	0.0272418223321438	-0.00327756232582033
167	-1.48506033420563	0.95064640045166	25.318431854248	-0.00912170019000769	-0.0169138833880424	0.0369820520281792	-0.00912170019000769
168	-1.48506033420563	0.625972092151642	25.5781726837158	0.00126787810586393	-0.00847235135734081	0.0551638156175613	-0.00100484199356288
169	-0.835711658000946	1.27532064914703	25.5132369995117	-0.00684897974133492	-3.08191010844894e-05	0.0308132413774729	-0.00360223650932312
170	0.462985575199127	0.625972092151642	25.7080421447754	-0.000355493422830477	0.00516396993771195	0.0116574559360743	0.00451462110504508
171	-0.835711658000946	0.95064640045166	25.123628616333	0.0142548503354192	-0.00490093370899558	0.00354059832170606	0.00191722682211548
172	1.76168286800385	0.301297754049301	25.0586929321289	-0.00295288790948689	0.00159255252219737	-0.032173577696085	-0.00230353930965066
173	-0.186363056302071	-0.0233765505254269	25.6431064605713	0.00321592413820326	0.00711201597005129	-0.0393164120614529	-0.00100484199356288
174	1.76168286800385	0.625972092151642	25.3833675384521	-0.00814767740666866	0.01847561635077	-0.0100957229733467	0.00354059832170606
175	-0.835711658000946	1.5999950170517	25.4483013153076	-0.0143164889886975	0.0171769186854362	-0.000355493422830477	0.00289124972186983
176	2.41103148460388	-0.672725200653076	25.9677810668945	0.0162028968334198	0.00970941036939621	-0.00717365415766835	-0.00295288790948689
177	0.462985575199127	-0.348050862550735	25.7080421447754	0.00386527273803949	-0.00132951640989631	0.00354059832170606	-0.00522560812532902
178	1.76168286800385	-0.672725200653076	25.5132369995117	0.0103587592020631	-0.0107450718060136	0.0123068047687411	0.00451462110504508
179	1.76168286800385	-0.997399508953094	25.5781726837158	0.00451462110504508	-0.00425158534198999	0.0239950809627771	0.00548864435404539
180	1.11233425140381	-0.997399508953094	25.5781726837158	-0.0182125810533762	-0.00425158534198999	0.0113327819854021	0.00451462110504508
181	2.41103148460388	-0.997399508953094	25.7729759216309	-0.00132951640989631	-0.00619963090866804	0.0132808275520802	-0.000680167751852423
182	0.462985575199127	-0.672725200653076	26.0327167510986	-0.00522560812532902	-0.0117190945893526	-0.0195112787187099	-0.00684897974133492
183	-0.835711658000946	0.301297754049301	25.3833675384521	0.0265924744307995	-0.0126931173726916	-0.0266541130840778	0.000943203864153475
184	1.76168286800385	-1.97142243385315	25.5132369995117	-0.00360223650932312	-0.00327756232582033	-0.0490566417574883	0.00126787810586393
185	1.11233425140381	-0.997399508953094	25.4483013153076	0.0223717093467712	0.00159255252219737	-0.0331475995481014	0.00159255252219737
186	0.462985575199127	-0.672725200653076	25.3833675384521	0.00126787810586393	-0.00587495695799589	-0.00684897974133492	0.000618529506027699
187	-0.835711658000946	-0.0233765505254269	25.3833675384521	-0.0110697457566857	-0.00814767740666866	0.0210730116814375	-0.00230353930965066
188	0.462985575199127	-0.348050862550735	25.7729759216309	-0.000680167751852423	-0.0126931173726916	0.0551638156175613	-0.00165419070981443
189	-0.835711658000946	0.301297754049301	25.318431854248	0.00289124972186983	0.000293855206109583	0.0749689489603043	-0.00197886489331722
190	-0.186363056302071	-0.0233765505254269	25.3833675384521	0.00678734155371785	0.00873538758605719	0.0525664202868938	-0.00392691092565656
191	-0.835711658000946	0.95064640045166	25.318431854248	-0.00749832857400179	0.00483929552137852	0.011982130818069	0.00159255252219737
192	1.11233425140381	-0.672725200653076	25.4483013153076	-0.00100484199356288	0.00321592413820326	-0.0221086721867323	-0.00100484199356288
193	0.462985575199127	-0.0233765505254269	25.4483013153076	0.01847561635077	0.00646266713738441	-0.0253554154187441	-0.00230353930965066
194	1.76168286800385	0.625972092151642	25.3833675384521	-3.08191010844894e-05	0.0126314787194133	-0.0347709693014622	0.0022419011220336
195	-0.186363056302071	0.95064640045166	25.318431854248	0.0233457311987877	0.0132808275520802	-0.028926832601428	0.0106834331527352
196	1.11233425140381	-0.0233765505254269	25.5132369995117	0.00126787810586393	0.0188002903014421	-0.0133424662053585	-0.00555028254166245
197	1.11233425140381	-0.0233765505254269	25.5781726837158	0.012956153601408	0.013930176384747	-0.00522560812532902	-0.00197886489331722
198	1.76168286800385	-0.348050862550735	25.6431064605713	0.0317872650921345	0.0103587592020631	-0.00555028254166245	0.00516396993771195
199	1.76168286800385	-0.0233765505254269	25.6431064605713	0.0230210572481155	0.0123068047687411	-0.00749832857400179	-0.00490093370899558
200	0.462985575199127	-0.0233765505254269	25.9028453826904	0.0116574559360743	0.00743668992072344	-0.0165892094373703	-0.00360223650932312
201	-0.835711658000946	-0.0233765505254269	25.5132369995117	-0.00392691092565656	-0.000355493422830477	-0.00587495695799589	0.00126787810586393
202	0.462985575199127	-0.348050862550735	25.3833675384521	-0.00230353930965066	-0.00197886489331722	-0.00360223650932312	-0.0026282137259841
203	-0.186363056302071	1.27532064914703	25.1885623931885	0.0126314787194133	0.00126787810586393	0.0142548503354192	0.00386527273803949
204	1.76168286800385	-0.0233765505254269	25.318431854248	-0.0133424662053585	-3.08191010844894e-05	0.01847561635077	-0.000680167751852423
205	1.76168286800385	0.301297754049301	25.2534980773926	-0.00100484199356288	0.00126787810586393	0.0188002903014421	0.00711201597005129
206	0.462985575199127	0.301297754049301	25.3833675384521	0.0100340843200684	0.00321592413820326	-0.0026282137259841	0.00516396993771195
207	-0.835711658000946	0.95064640045166	25.6431064605713	0.0142548503354192	-0.00522560812532902	-0.00360223650932312	-0.00717365415766835
208	0.462985575199127	-0.0233765505254269	25.2534980773926	0.0233457311987877	-0.0305502042174339	-0.00132951640989631	-0.00555028254166245
209	-0.835711658000946	1.27532064914703	25.5132369995117	-0.0188619289547205	0.00321592413820326	0.00613799272105098	0.00483929552137852
210	1.11233425140381	0.301297754049301	25.4483013153076	0.00711201597005129	-0.00425158534198999	0.00483929552137852	-0.000680167751852423
211	-1.48506033420563	1.27532064914703	25.2534980773926	0.0145795252174139	-0.0165892094373703	0.00451462110504508	0.00159255252219737
212	1.11233425140381	-0.0233765505254269	25.3833675384521	0.00743668992072344	-0.00457625929266214	-0.00619963090866804	-0.00360223650932312
213	1.11233425140381	-0.0233765505254269	25.9028453826904	0.00938473641872406	0.013930176384747	0.00289124972186983	0.00581331877037883
214	0.462985575199127	0.625972092151642	25.1885623931885	-0.00749832857400179	0.0113327819854021	0.0155535480007529	-0.00360223650932312
215	-0.835711658000946	1.27532064914703	25.2534980773926	0.0022419011220336	0.00646266713738441	0.0412028171122074	0.00386527273803949
216	1.76168286800385	-0.348050862550735	25.5132369995117	-0.00360223650932312	0.00386527273803949	0.0395794473588467	0.00418994715437293
217	1.76168286800385	-0.0233765505254269	25.5132369995117	-0.0211346503347158	0.00256657530553639	0.0132808275520802	0.0022419011220336
218	2.41103148460388	-0.348050862550735	25.4483013153076	0.00808603875339031	0.00613799272105098	0.00841071270406246	0.00321592413820326
219	0.462985575199127	-0.0233765505254269	25.7080421447754	0.0191249661147594	0.00418994715437293	-0.00522560812532902	0.000293855206109583
220	1.11233425140381	0.301297754049301	25.6431064605713	0.00126787810586393	0.00613799272105098	-0.0471085943281651	-0.000680167751852423
221	-0.186363056302071	-0.348050862550735	25.5781726837158	0.0233457311987877	0.0126314787194133	-0.0643163323402405	-0.00132951640989631
222	1.76168286800385	-0.348050862550735	25.5132369995117	0.0213976856321096	0.00451462110504508	-0.0708098188042641	-0.00360223650932312
223	-1.48506033420563	0.95064640045166	25.3833675384521	-0.0126931173726916	0.00548864435404539	-0.0422384813427925	-0.00360223650932312
224	1.11233425140381	-0.0233765505254269	25.3833675384521	0.000293855206109583	0.0100340843200684	-0.00555028254166245	0.00191722682211548
225	-2.78375768661499	0.95064640045166	25.318431854248	0.000618529506027699	0.00678734155371785	0.0535404421389103	0.00516396993771195
226	-2.13440895080566	0.625972092151642	25.4483013153076	-0.00165419070981443	0.00386527273803949	0.0236704051494598	0.00483929552137852
227	-1.48506033420563	-0.0233765505254269	25.5781726837158	-0.00425158534198999	0.00548864435404539	0.0103587592020631	-0.00132951640989631
228	-0.835711658000946	-0.0233765505254269	25.5781726837158	-0.00684897974133492	0.00354059832170606	-0.0133424662053585	0.0022419011220336
229	-0.835711658000946	-0.0233765505254269	25.6431064605713	-0.0113944197073579	0.012956153601408	-0.0198359526693821	-0.00197886489331722
230	-2.13440895080566	0.95064640045166	25.3833675384521	-0.0240567177534103	0.00808603875339031	-0.00619963090866804	0.000293855206109583
231	-4.08245468139648	1.27532064914703	25.5781726837158	0.00451462110504508	-0.00490093370899558	0.0272418223321438	0.00483929552137852
232	-0.835711658000946	0.95064640045166	25.3833675384521	-0.00425158534198999	-0.0286021586507559	0.0343846566975117	-0.00230353930965066
233	-0.186363056302071	-0.0233765505254269	25.318431854248	-0.00360223650932312	-0.00425158534198999	0.0343846566975117	0.00289124972186983
234	-0.186363056302071	0.301297754049301	25.4483013153076	-0.0201606266200542	0.0022419011220336	0.0470469556748867	0.00451462110504508
235	-2.78375768661499	1.27532064914703	25.4483013153076	0.00548864435404539	0.000293855206109583	0.0210730116814375	0.000618529506027699
236	0.462985575199127	-0.348050862550735	25.6431064605713	-0.0188619289547205	0.00483929552137852	0.00289124972186983	-0.00782300252467394
237	0.462985575199127	-0.348050862550735	25.7080421447754	0.00938473641872406	0.00126787810586393	-0.0107450718060136	0.00873538758605719
238	1.11233425140381	-0.0233765505254269	25.9028453826904	0.0200989879667759	0.00938473641872406	-0.0279528107494116	0.00418994715437293
239	1.11233425140381	-0.348050862550735	25.5781726837158	0.0243197549134493	0.01100810803473	-0.0295761823654175	0.00646266713738441
240	-0.186363056302071	0.301297754049301	25.5781726837158	-0.0149658378213644	0.0145795252174139	-0.0169138833880424	0.000943203864153475
241	1.11233425140381	-0.0233765505254269	25.2534980773926	0.00159255252219737	0.0100340843200684	-0.0117190945893526	0.0022419011220336
242	2.41103148460388	-0.348050862550735	25.318431854248	-0.0139918150380254	0.00743668992072344	0.0226963832974434	-0.00490093370899558
243	-1.48506033420563	0.625972092151642	25.0586929321289	-0.00132951640989631	0.00126787810586393	0.00938473641872406	0.000293855206109583
244	2.41103148460388	-0.348050862550735	25.5781726837158	-0.00392691092565656	0.00126787810586393	0.0149041991680861	-0.00197886489331722
245	-0.186363056302071	0.301297754049301	25.6431064605713	0.00581331877037883	0.00548864435404539	0.0155535480007529	0.000618529506027699
246	-0.835711658000946	-0.348050862550735	25.5781726837158	-0.00847235135734081	0.00354059832170606	0.011982130818069	-0.00490093370899558
247	1.76168286800385	-0.672725200653076	25.5781726837158	-0.00555028254166245	-0.00847235135734081	-0.0100957229733467	-0.00197886489331722
248	2.41103148460388	-0.997399508953094	25.2534980773926	0.0149041991680861	-0.0100957229733467	-0.02697878703475	0.000293855206109583
249	1.76168286800385	-0.997399508953094	25.6431064605713	0.00938473641872406	0.000618529506027699	-0.0211346503347158	0.00191722682211548
250	1.76168286800385	-1.64674806594849	25.5781726837158	0.00354059832170606	0.000618529506027699	-0.0201606266200542	-0.000680167751852423
251	-1.48506033420563	-0.348050862550735	25.318431854248	-0.00132951640989631	0.000618529506027699	-0.0188619289547205	0.00711201597005129
252	0.462985575199127	-0.997399508953094	24.9937572479248	0.00354059832170606	-0.0117190945893526	-0.00684897974133492	0.00256657530553639
253	-0.186363056302071	-1.32207381725311	25.123628616333	-3.08191010844894e-05	-0.00847235135734081	0.0230210572481155	0.00191722682211548
254	-0.186363056302071	-0.348050862550735	25.123628616333	0.0113327819854021	-0.00912170019000769	0.0308132413774729	-0.00587495695799589
255	-0.186363056302071	-0.672725200653076	25.5781726837158	0.00743668992072344	-0.00814767740666866	0.0496443510055542	0.00581331877037883
256	1.76168286800385	-1.64674806594849	25.9028453826904	0.00581331877037883	-0.00944637414067984	0.0369820520281792	-0.00197886489331722
257	1.11233425140381	-0.672725200653076	25.837911605835	-0.0217839982360601	-0.00490093370899558	-0.00360223650932312	0.00678734155371785
258	2.41103148460388	-0.997399508953094	25.5132369995117	-0.000680167751852423	-0.0211346503347158	-3.08191010844894e-05	-0.00132951640989631
259	1.76168286800385	-0.672725200653076	25.837911605835	-0.00490093370899558	0.000293855206109583	-0.00360223650932312	0.00289124972186983
260	2.41103148460388	-0.348050862550735	25.7080421447754	0.00159255252219737	-0.00100484199356288	-0.00782300252467394	-0.000355493422830477
261	0.462985575199127	-0.0233765505254269	25.5132369995117	-0.0100957229733467	0.0155535480007529	-0.0198359526693821	0.00516396993771195
262	1.11233425140381	-0.672725200653076	25.7729759216309	0.0022419011220336	0.000293855206109583	-0.0299008563160896	0.00418994715437293
263	-0.835711658000946	0.625972092151642	25.7729759216309	0.0314625911414623	-0.000680167751852423	-0.055874802172184	-0.00100484199356288
264	1.76168286800385	-0.348050862550735	25.123628616333	0.00581331877037883	0.013930176384747	-0.0587968714535236	0.00808603875339031
265	-0.835711658000946	0.625972092151642	25.123628616333	-0.0188619289547205	0.00678734155371785	-0.043212503194809	0.00256657530553639
266	1.76168286800385	-0.0233765505254269	25.6431064605713	-0.0139918150380254	-0.00360223650932312	-0.0324982516467571	0.000943203864153475
267	0.462985575199127	-0.0233765505254269	25.5781726837158	-0.00392691092565656	-0.000680167751852423	-0.0428878292441368	0.00418994715437293
268	1.11233425140381	-0.348050862550735	25.5781726837158	-0.00619963090866804	-0.00295288790948689	-0.0357449948787689	-0.00587495695799589
269	1.76168286800385	-0.348050862550735	25.7080421447754	0.00906006153672934	0.0181509424000978	-0.0263294391334057	0.0022419011220336
270	2.41103148460388	-0.0233765505254269	25.2534980773926	-0.00132951640989631	0.00256657530553639	0.00711201597005129	-0.00619963090866804
271	-0.186363056302071	-0.0233765505254269	25.0586929321289	-0.00230353930965066	0.00581331877037883	0.0467222817242146	0.00776136433705688
272	-0.186363056302071	0.95064640045166	24.7989540100098	-0.00944637414067984	-0.00392691092565656	0.0561378374695778	-0.0026282137259841
273	1.76168286800385	-0.0233765505254269	25.1885623931885	0.0171769186854362	-0.00619963090866804	0.0382807515561581	-3.08191010844894e-05
274	-0.835711658000946	0.95064640045166	24.9937572479248	0.00191722682211548	-0.00392691092565656	0.040228795260191	0.00808603875339031
275	-0.835711658000946	0.301297754049301	25.4483013153076	-0.0113944197073579	0.00418994715437293	0.0295145437121391	0.00841071270406246
276	3.06037998199463	-0.0233765505254269	25.1885623931885	0.00159255252219737	-0.00912170019000769	0.0489950031042099	-0.00230353930965066
277	0.462985575199127	-0.0233765505254269	24.9288234710693	0.0106834331527352	-0.00197886489331722	0.0486703291535378	0.00548864435404539
278	2.41103148460388	-0.348050862550735	25.0586929321289	-0.00717365415766835	-0.0126931173726916	0.0100340843200684	-0.00197886489331722
279	1.11233425140381	-0.0233765505254269	25.2534980773926	0.0158782228827477	0.0152288740500808	0.0155535480007529	-0.000355493422830477
280	-0.186363056302071	-0.348050862550735	25.1885623931885	0.00354059832170606	-0.00457625929266214	0.013930176384747	0.00581331877037883
281	1.11233425140381	-0.348050862550735	25.5132369995117	-0.00814767740666866	-0.0230826959013939	-0.0221086721867323	-3.08191010844894e-05
282	1.11233425140381	-0.0233765505254269	25.3833675384521	0.0136055024340749	-0.00230353930965066	-0.0386670641601086	-0.00522560812532902
283	-0.835711658000946	-0.0233765505254269	25.1885623931885	0.00289124972186983	0.00289124972186983	-0.0708098188042641	-0.00295288790948689
284	2.41103148460388	-0.348050862550735	25.2534980773926	0.0282158460468054	0.013930176384747	-0.0717838406562805	-0.00522560812532902
285	-0.186363056302071	0.95064640045166	25.318431854248	-0.00814767740666866	0.0155535480007529	-0.0477579422295094	0.000293855206109583
286	2.41103148460388	-0.997399508953094	25.6431064605713	0.00386527273803949	0.012956153601408	-0.0646410062909126	0.00191722682211548
287	1.11233425140381	-0.0233765505254269	25.6431064605713	-0.0133424662053585	0.00841071270406246	-0.0591215454041958	0.00386527273803949
288	1.76168286800385	-0.348050862550735	25.7080421447754	0.00873538758605719	0.0100340843200684	-0.0165892094373703	-0.00392691092565656
289	1.11233425140381	-0.0233765505254269	25.5132369995117	0.00938473641872406	0.0132808275520802	-0.00522560812532902	0.00678734155371785
290	1.11233425140381	-0.0233765505254269	25.5781726837158	0.00646266713738441	0.0116574559360743	-0.0188619289547205	0.00159255252219737
291	-0.186363056302071	-0.348050862550735	25.5781726837158	0.00289124972186983	0.00906006153672934	-0.00230353930965066	-3.08191010844894e-05
292	-1.48506033420563	0.95064640045166	25.5132369995117	-0.0152905117720366	0.00516396993771195	0.0126314787194133	0.00386527273803949
293	-0.835711658000946	-0.0233765505254269	25.7080421447754	-0.00132951640989631	0.0116574559360743	0.0210730116814375	0.00159255252219737
294	-1.48506033420563	0.625972092151642	26.0327167510986	0.0171769186854362	0.0155535480007529	0.00159255252219737	0.00776136433705688
295	-1.48506033420563	-0.0233765505254269	25.7080421447754	0.0136055024340749	0.00516396993771195	-0.00165419070981443	0.0022419011220336
296	-1.48506033420563	-0.348050862550735	25.5132369995117	-0.0243813935667276	0.0155535480007529	-0.00490093370899558	0.0022419011220336
297	-1.48506033420563	-0.348050862550735	25.5781726837158	-0.021459324285388	0.00613799272105098	-0.0100957229733467	0.0022419011220336
298	-0.835711658000946	-0.0233765505254269	25.3833675384521	-0.0026282137259841	0.000943203864153475	-0.00295288790948689	0.000618529506027699
299	-2.78375768661499	-0.672725200653076	25.5132369995117	-0.0159398596733809	0.0136055024340749	0.00256657530553639	0.00906006153672934
300	-2.13440895080566	-0.0233765505254269	26.0976505279541	0.00613799272105098	0.000618529506027699	0.013930176384747	0.00418994715437293
301	-2.78375768661499	-0.348050862550735	25.6431064605713	-0.0104203969240189	0.000293855206109583	0.011982130818069	0.00159255252219737
302	-0.186363056302071	-0.348050862550735	25.318431854248	-0.00555028254166245	-0.000680167751852423	-0.00197886489331722	-3.08191010844894e-05
303	-2.13440895080566	-0.0233765505254269	25.5781726837158	-0.0165892094373703	0.00256657530553639	0.00354059832170606	-0.00230353930965066
304	-0.186363056302071	0.625972092151642	25.123628616333	-0.0143164889886975	0.00678734155371785	0.0113327819854021	0.00418994715437293
305	-0.835711658000946	0.625972092151642	25.4483013153076	0.000618529506027699	-0.000355493422830477	0.0246444288641214	0.00646266713738441
306	1.11233425140381	-0.348050862550735	25.5781726837158	-0.00555028254166245	-0.00782300252467394	0.049319677054882	-0.00392691092565656
307	0.462985575199127	-0.0233765505254269	25.3833675384521	-0.00100484199356288	-0.00587495695799589	0.0252937767654657	0.00548864435404539
308	0.462985575199127	0.625972092151642	24.7989540100098	0.00516396993771195	-0.000355493422830477	0.0149041991680861	-0.00100484199356288
309	0.462985575199127	0.95064640045166	25.123628616333	0.0207483377307653	-0.00230353930965066	0.0382807515561581	-0.00132951640989631
310	1.76168286800385	-0.348050862550735	25.318431854248	0.0230210572481155	-0.00295288790948689	0.036657378077507	0.0152288740500808
311	0.462985575199127	-0.0233765505254269	25.5132369995117	0.0162028968334198	-0.0146411629393697	0.00354059832170606	0.000943203864153475
312	-0.186363056302071	0.95064640045166	25.3833675384521	-0.00684897974133492	-0.00197886489331722	-0.0318489037454128	0.000943203864153475
313	0.462985575199127	-0.0233765505254269	25.7729759216309	-0.0113944197073579	0.00126787810586393	-0.0337969474494457	-0.00100484199356288
314	-0.835711658000946	0.301297754049301	24.9937572479248	0.00646266713738441	-0.000355493422830477	-0.0172385573387146	0.00483929552137852
315	-0.186363056302071	-0.672725200653076	25.318431854248	0.000618529506027699	0.00678734155371785	0.00548864435404539	-0.00100484199356288
316	1.11233425140381	-0.672725200653076	25.4483013153076	-0.0120437685400248	-0.00782300252467394	0.00289124972186983	0.00483929552137852
317	0.462985575199127	-0.997399508953094	25.6431064605713	-0.0107450718060136	-0.00749832857400179	0.000943203864153475	-0.00132951640989631
318	1.11233425140381	-1.64674806594849	25.7080421447754	0.0113327819854021	-0.00230353930965066	-0.00165419070981443	-0.00165419070981443
319	1.11233425140381	-0.997399508953094	26.0327167510986	0.00159255252219737	0.00613799272105098	0.000943203864153475	0.00808603875339031
320	-0.186363056302071	-0.997399508953094	25.7729759216309	0.000618529506027699	0.00743668992072344	-0.00977104809135199	-0.000355493422830477
321	-0.186363056302071	-0.348050862550735	25.6431064605713	0.00289124972186983	0.00191722682211548	-0.0373683646321297	-0.00522560812532902
322	0.462985575199127	-0.672725200653076	25.2534980773926	-0.017887907102704	-0.00814767740666866	-0.0490566417574883	0.00386527273803949
323	0.462985575199127	-1.97142243385315	25.6431064605713	0.0191249661147594	-0.000355493422830477	-0.0497059896588326	-0.00132951640989631
324	-0.835711658000946	-0.348050862550735	25.5781726837158	0.000293855206109583	-0.00360223650932312	-0.050680011510849	-0.00327756232582033
325	1.11233425140381	-1.97142243385315	26.2275199890137	-0.00165419070981443	-0.00100484199356288	-0.0350956469774246	0.00126787810586393
326	1.11233425140381	-0.997399508953094	25.9028453826904	-0.00684897974133492	-0.00912170019000769	-0.0139918150380254	0.00581331877037883
327	-0.186363056302071	-0.0233765505254269	25.5781726837158	-0.0159398596733809	-0.00295288790948689	0.00873538758605719	-0.00230353930965066
328	-0.186363056302071	-0.672725200653076	25.2534980773926	0.0178262684494257	-3.08191010844894e-05	0.0262678004801273	-0.00425158534198999
329	-1.48506033420563	0.301297754049301	25.3833675384521	0.00418994715437293	0.00159255252219737	0.0379560738801956	0.00646266713738441
330	-0.835711658000946	0.625972092151642	25.3833675384521	-0.00490093370899558	-0.00425158534198999	0.0269171483814716	-0.00230353930965066
331	1.11233425140381	-0.672725200653076	25.9028453826904	0.0200989879667759	-0.00782300252467394	0.00386527273803949	-0.00425158534198999
332	-0.186363056302071	0.625972092151642	25.5781726837158	0.00873538758605719	-0.0227580219507217	-0.000680167751852423	-0.00522560812532902
333	1.11233425140381	-0.348050862550735	25.123628616333	0.00256657530553639	0.00646266713738441	0.0132808275520802	-0.00100484199356288
334	-0.186363056302071	0.625972092151642	25.0586929321289	0.00483929552137852	-0.0133424662053585	0.0194496400654316	0.00483929552137852
335	1.11233425140381	-0.348050862550735	25.318431854248	-0.00425158534198999	0.00613799272105098	0.031137915328145	-0.00295288790948689
336	1.76168286800385	-0.348050862550735	25.5132369995117	0.00191722682211548	0.01847561635077	0.0197743140161037	-0.00132951640989631
337	1.11233425140381	-0.348050862550735	25.5132369995117	0.00159255252219737	0.00418994715437293	0.0226963832974434	-0.00100484199356288
338	1.11233425140381	-0.348050862550735	25.5781726837158	-0.00392691092565656	-0.00360223650932312	-0.000355493422830477	-0.00132951640989631
339	1.76168286800385	-0.348050862550735	25.2534980773926	0.0285405199974775	0.00321592413820326	-0.0224333461374044	0.00581331877037883
340	-0.186363056302071	-0.348050862550735	25.2534980773926	0.0100340843200684	0.00256657530553639	-0.0350956469774246	-0.000680167751852423
341	0.462985575199127	0.625972092151642	24.9937572479248	0.0113327819854021	0.00581331877037883	-0.0208099745213985	-0.00490093370899558
342	-0.186363056302071	0.625972092151642	24.9288234710693	-0.00100484199356288	0.00191722682211548	-0.00619963090866804	0.0022419011220336
343	1.11233425140381	-0.0233765505254269	25.1885623931885	0.0136055024340749	-0.00392691092565656	-0.00425158534198999	0.00483929552137852
344	-0.835711658000946	0.301297754049301	25.5132369995117	0.0210730116814375	0.00159255252219737	0.00678734155371785	-0.00132951640989631
345	1.11233425140381	-0.348050862550735	25.1885623931885	-0.00360223650932312	0.0106834331527352	0.00970941036939621	0.000618529506027699
346	-1.48506033420563	0.625972092151642	24.7989540100098	-0.00684897974133492	0.00776136433705688	0.00970941036939621	0.000293855206109583
347	-0.186363056302071	0.625972092151642	25.0586929321289	-0.00912170019000769	0.00483929552137852	-0.0204853005707264	-0.00522560812532902
348	0.462985575199127	-0.672725200653076	25.4483013153076	0.00354059832170606	-0.00327756232582033	-0.0201606266200542	0.00289124972186983
349	0.462985575199127	0.301297754049301	25.1885623931885	-0.00295288790948689	0.00256657530553639	0.0136055024340749	-0.000355493422830477
350	1.11233425140381	-0.997399508953094	25.4483013153076	0.00711201597005129	0.00451462110504508	0.0373067259788513	0.000943203864153475
351	-0.835711658000946	0.625972092151642	25.3833675384521	0.00613799272105098	-0.00490093370899558	0.0350340083241463	0.00483929552137852
352	-0.835711658000946	1.27532064914703	25.1885623931885	-0.00165419070981443	-0.00100484199356288	0.0431508645415306	-0.000680167751852423
353	1.11233425140381	-0.0233765505254269	25.5132369995117	0.00678734155371785	0.00289124972186983	0.0447742342948914	-0.00555028254166245
354	-0.835711658000946	0.95064640045166	25.318431854248	-0.00132951640989631	0.00451462110504508	0.0587352328002453	0.00386527273803949
355	-0.186363056302071	0.625972092151642	25.4483013153076	0.0149041991680861	-0.0159398596733809	0.0301638916134834	0.00159255252219737
356	-0.186363056302071	0.625972092151642	25.837911605835	0.00970941036939621	0.00841071270406246	-0.0123684434220195	-0.0120437685400248
357	-1.48506033420563	0.301297754049301	26.2924556732178	-0.00522560812532902	0.00906006153672934	-0.039641086012125	-0.00197886489331722
358	-0.186363056302071	0.625972092151642	25.2534980773926	-0.00619963090866804	0.0175015944987535	-0.0445111989974976	-0.00360223650932312
359	-0.835711658000946	0.95064640045166	25.3833675384521	0.0191249661147594	0.0149041991680861	-0.0383423902094364	-0.00327756232582033
360	-0.186363056302071	0.301297754049301	25.6431064605713	-0.0139918150380254	0.00613799272105098	-0.0318489037454128	0.00321592413820326
361	0.462985575199127	-0.0233765505254269	25.7080421447754	-0.000355493422830477	-0.00295288790948689	-0.0451605506241322	-0.00652430532500148
362	-1.48506033420563	0.95064640045166	25.4483013153076	0.00321592413820326	0.00159255252219737	-0.0367190167307854	-0.00295288790948689
363	-0.186363056302071	-0.348050862550735	25.9028453826904	0.0103587592020631	0.00906006153672934	-0.0191866029053926	-0.00490093370899558
364	-0.835711658000946	0.95064640045166	25.4483013153076	-0.00587495695799589	0.000618529506027699	-0.00100484199356288	0.00289124972186983
365	-0.186363056302071	-0.348050862550735	25.5132369995117	-3.08191010844894e-05	0.00581331877037883	0.0217223595827818	0.00289124972186983
366	-0.835711658000946	0.301297754049301	25.4483013153076	0.00354059832170606	0.000293855206109583	0.0379560738801956	-0.00587495695799589
367	-2.78375768661499	0.625972092151642	25.3833675384521	-0.0165892094373703	-3.08191010844894e-05	0.0223717093467712	0.00516396993771195
368	-2.78375768661499	0.95064640045166	25.4483013153076	-0.0026282137259841	-0.00457625929266214	-0.00360223650932312	-0.00197886489331722
369	-2.13440895080566	0.625972092151642	25.5781726837158	0.0132808275520802	0.00808603875339031	-0.0227580219507217	0.00516396993771195
370	-2.13440895080566	0.301297754049301	25.5132369995117	-0.0198359526693821	0.013930176384747	-0.0331475995481014	0.00256657530553639
371	-1.48506033420563	-0.672725200653076	25.7080421447754	-0.0250307414680719	-0.00425158534198999	-0.0175632312893867	-0.00327756232582033
372	-1.48506033420563	0.301297754049301	25.4483013153076	-0.00360223650932312	0.00906006153672934	-0.00879702530801296	-0.000355493422830477
373	-2.78375768661499	0.625972092151642	25.6431064605713	-0.00684897974133492	0.0103587592020631	-0.00392691092565656	-0.00230353930965066
374	-0.186363056302071	-0.0233765505254269	25.6431064605713	-0.00165419070981443	0.0175015944987535	-0.00522560812532902	-0.00230353930965066
375	-2.78375768661499	0.95064640045166	25.6431064605713	-0.000680167751852423	0.00906006153672934	-0.0376930385828018	0.00548864435404539
376	-2.13440895080566	0.301297754049301	25.9028453826904	-3.08191010844894e-05	0.000943203864153475	-0.0425631552934647	-0.00457625929266214
377	-0.186363056302071	-0.348050862550735	25.6431064605713	-0.00847235135734081	0.000293855206109583	-0.0438618510961533	-0.00555028254166245
378	1.11233425140381	0.301297754049301	25.7080421447754	-0.00132951640989631	0.00289124972186983	-0.0247060675173998	-0.00360223650932312
379	0.462985575199127	-0.672725200653076	25.9028453826904	-0.00360223650932312	-0.00295288790948689	-0.00652430532500148	0.00256657530553639
380	-0.186363056302071	0.301297754049301	25.6431064605713	0.0116574559360743	0.000618529506027699	0.0259431265294552	0.00581331877037883
381	-0.835711658000946	0.301297754049301	25.7729759216309	0.00743668992072344	-0.0217839982360601	0.0541897900402546	-0.00165419070981443
382	-0.835711658000946	0.95064640045166	25.7729759216309	-0.00132951640989631	-0.00912170019000769	0.049319677054882	-0.00684897974133492
383	0.462985575199127	0.301297754049301	25.837911605835	-0.00782300252467394	-0.0276281367987394	0.0564625114202499	0.000943203864153475
384	-0.835711658000946	0.625972092151642	25.0586929321289	-0.00912170019000769	0.00581331877037883	0.0450989119708538	0.00191722682211548
385	0.462985575199127	-0.997399508953094	25.1885623931885	0.0226963832974434	-0.00295288790948689	0.0155535480007529	0.00451462110504508
386	0.462985575199127	-0.348050862550735	25.123628616333	0.0100340843200684	-0.00392691092565656	-0.0117190945893526	-0.00392691092565656
387	0.462985575199127	-0.0233765505254269	25.1885623931885	0.0106834331527352	-0.00392691092565656	-0.0286021586507559	-0.00587495695799589
388	-1.48506033420563	0.301297754049301	25.3833675384521	-0.00132951640989631	-0.00619963090866804	-0.0409397818148136	-0.00165419070981443
389	1.11233425140381	-0.348050862550735	25.318431854248	0.00548864435404539	-0.00100484199356288	-0.0461345724761486	-0.00717365415766835
390	1.11233425140381	-1.32207381725311	25.2534980773926	0.00581331877037883	-0.00555028254166245	-0.0146411629393697	-0.00132951640989631
391	1.11233425140381	-1.64674806594849	25.3833675384521	-0.0175632312893867	-0.0169138833880424	0.0220470335334539	-0.000680167751852423
392	0.462985575199127	-1.32207381725311	25.318431854248	-3.08191010844894e-05	-0.0143164889886975	0.0330859608948231	-0.00977104809135199
393	-0.186363056302071	-0.348050862550735	25.5781726837158	0.000293855206109583	-0.00652430532500148	0.0441248863935471	0.0103587592020631
394	1.11233425140381	-0.672725200653076	25.7729759216309	-0.00132951640989631	0.00418994715437293	0.0145795252174139	-0.00132951640989631
395	-0.186363056302071	-0.0233765505254269	25.9028453826904	-0.00197886489331722	0.00289124972186983	0.0103587592020631	-0.0026282137259841
396	0.462985575199127	-0.348050862550735	25.5132369995117	0.013930176384747	0.00483929552137852	0.00126787810586393	-0.00197886489331722
397	1.76168286800385	-0.997399508953094	25.5781726837158	0.0175015944987535	0.000943203864153475	-0.0240567177534103	0.000618529506027699
398	0.462985575199127	-0.348050862550735	25.5132369995117	-0.00490093370899558	0.00354059832170606	-0.023407369852066	-0.00847235135734081
399	0.462985575199127	-0.348050862550735	25.6431064605713	0.00354059832170606	0.00873538758605719	-0.0406151078641415	0.00483929552137852
400	1.11233425140381	-0.0233765505254269	25.837911605835	0.00906006153672934	0.0207483377307653	-0.0282774847000837	0.00581331877037883
401	0.462985575199127	-0.672725200653076	26.0327167510986	0.00776136433705688	0.0106834331527352	-0.0191866029053926	-0.00879702530801296
402	1.11233425140381	0.625972092151642	25.2534980773926	-0.00197886489331722	0.00159255252219737	-0.0133424662053585	-0.00619963090866804
403	1.76168286800385	-0.348050862550735	25.4483013153076	0.00581331877037883	0.00581331877037883	0.00126787810586393	0.00613799272105098
404	1.76168286800385	-0.0233765505254269	25.123628616333	0.00841071270406246	0.00516396993771195	0.00289124972186983	-0.00230353930965066
405	-0.186363056302071	0.301297754049301	25.1885623931885	0.00191722682211548	0.0113327819854021	0.0123068047687411	-0.00100484199356288
406	-0.835711658000946	0.95064640045166	25.6431064605713	0.00938473641872406	0.00418994715437293	0.00841071270406246	-0.00490093370899558
407	0.462985575199127	-0.348050862550735	25.9677810668945	0.000618529506027699	-0.00230353930965066	0.00516396993771195	-0.00165419070981443
408	-0.186363056302071	0.625972092151642	25.5781726837158	0.00581331877037883	0.00808603875339031	0.00581331877037883	-0.00165419070981443
409	-0.186363056302071	0.95064640045166	25.123628616333	0.00321592413820326	0.00613799272105098	-0.00652430532500148	-0.00100484199356288
410	-0.186363056302071	1.5999950170517	25.0586929321289	0.00191722682211548	0.00711201597005129	0.00970941036939621	-0.00425158534198999
411	1.11233425140381	-0.672725200653076	25.318431854248	-0.00100484199356288	0.00256657530553639	-0.00977104809135199	-0.00165419070981443
412	0.462985575199127	0.301297754049301	25.1885623931885	0.00613799272105098	0.00613799272105098	-0.0243813935667276	-0.0126931173726916
413	0.462985575199127	0.95064640045166	25.7080421447754	-0.00522560812532902	0.00191722682211548	-0.0318489037454128	-0.000680167751852423
414	1.11233425140381	1.5999950170517	25.123628616333	-0.00132951640989631	0.00938473641872406	-0.0341216214001179	-0.0026282137259841
415	0.462985575199127	-0.0233765505254269	25.3833675384521	0.0106834331527352	0.012956153601408	-0.0409397818148136	0.00808603875339031
416	1.76168286800385	-0.0233765505254269	25.4483013153076	0.00548864435404539	0.00548864435404539	-0.0292515084147453	-0.00619963090866804
417	0.462985575199127	0.625972092151642	24.9937572479248	-0.000680167751852423	-0.00327756232582033	-0.0308748781681061	0.000618529506027699
418	-0.186363056302071	1.27532064914703	25.0586929321289	0.00321592413820326	0.000293855206109583	-0.0165892094373703	0.000618529506027699
419	1.11233425140381	0.95064640045166	25.4483013153076	0.00159255252219737	0.00678734155371785	0.00873538758605719	-0.00230353930965066
420	-0.186363056302071	0.95064640045166	25.5132369995117	0.01100810803473	0.00678734155371785	0.0389300994575024	0.00548864435404539
421	-0.186363056302071	0.625972092151642	25.318431854248	-0.021459324285388	-0.00295288790948689	0.0175015944987535	-0.00100484199356288
422	0.462985575199127	1.5999950170517	25.2534980773926	0.00516396993771195	-0.00619963090866804	0.0123068047687411	-0.00327756232582033
423	0.462985575199127	0.301297754049301	25.5781726837158	-0.00230353930965066	-0.00392691092565656	0.00354059832170606	0.000293855206109583
424	1.11233425140381	0.301297754049301	25.5132369995117	0.0145795252174139	-0.00457625929266214	0.0210730116814375	-0.00457625929266214
425	0.462985575199127	0.625972092151642	25.5781726837158	0.000943203864153475	-0.00652430532500148	0.0116574559360743	0.00418994715437293
426	-0.835711658000946	1.5999950170517	25.5781726837158	0.00321592413820326	0.000943203864153475	-0.00230353930965066	-0.00587495695799589
427	-0.835711658000946	0.625972092151642	25.5132369995117	-0.00555028254166245	0.00126787810586393	-0.0104203969240189	-0.00360223650932312
428	-0.186363056302071	0.95064640045166	25.5132369995117	0.00126787810586393	-0.00587495695799589	0.00743668992072344	0.000293855206109583
429	0.462985575199127	-0.0233765505254269	25.6431064605713	-0.00360223650932312	-0.0110697457566857	0.00873538758605719	-0.000355493422830477
430	-2.78375768661499	1.27532064914703	25.3833675384521	-0.00165419070981443	-0.00360223650932312	0.020423661917448	0.00548864435404539
431	-2.13440895080566	0.625972092151642	25.5781726837158	-0.00425158534198999	0.000943203864153475	0.0191249661147594	0.00386527273803949
432	-1.48506033420563	0.625972092151642	25.6431064605713	-0.00879702530801296	0.000618529506027699	0.00678734155371785	0.00256657530553639
433	-1.48506033420563	0.301297754049301	25.9028453826904	-0.00392691092565656	0.00548864435404539	-0.00912170019000769	0.00159255252219737
434	-1.48506033420563	0.301297754049301	25.7729759216309	-0.0123684434220195	0.00970941036939621	-0.00587495695799589	0.00386527273803949
435	-2.13440895080566	0.95064640045166	25.7080421447754	0.000618529506027699	0.0022419011220336	-0.00619963090866804	0.0136055024340749
436	-2.78375768661499	0.95064640045166	26.0327167510986	-3.08191010844894e-05	0.00159255252219737	-0.0253554154187441	-0.000680167751852423
437	-0.186363056302071	-0.0233765505254269	25.9677810668945	0.000943203864153475	0.00321592413820326	-0.0539267547428608	-0.00847235135734081
438	-0.186363056302071	-0.348050862550735	25.9677810668945	0.0252937767654657	0.0103587592020631	-0.0643163323402405	0.00516396993771195
439	-0.835711658000946	-0.0233765505254269	25.5781726837158	0.0194496400654316	0.0145795252174139	-0.0487319678068161	0.00191722682211548
440	-2.13440895080566	1.92466938495636	25.6431064605713	-0.000355493422830477	-0.00360223650932312	-0.00327756232582033	0.00873538758605719
441	1.76168286800385	-0.672725200653076	25.5781726837158	-0.00522560812532902	-3.08191010844894e-05	0.013930176384747	-0.00132951640989631
442	0.462985575199127	-0.348050862550735	25.9677810668945	0.00386527273803949	-0.00132951640989631	0.0259431265294552	-0.00100484199356288
443	-0.186363056302071	0.95064640045166	25.837911605835	0.0126314787194133	-0.00295288790948689	0.0288651939481497	0.00581331877037883
444	1.11233425140381	-0.0233765505254269	26.0976505279541	-0.0156151866540313	0.00321592413820326	0.0194496400654316	-0.00327756232582033
445	0.462985575199127	1.27532064914703	25.7729759216309	-0.00100484199356288	0.000618529506027699	0.00873538758605719	0.00873538758605719
446	-0.186363056302071	1.5999950170517	25.5781726837158	-0.0204853005707264	0.00126787810586393	0.00841071270406246	0.00354059832170606
447	1.11233425140381	-0.672725200653076	25.837911605835	-0.0185372550040483	-0.0117190945893526	0.00418994715437293	0.00126787810586393
448	0.462985575199127	-0.0233765505254269	25.9028453826904	-0.000355493422830477	0.000293855206109583	0.00289124972186983	0.00159255252219737
449	2.41103148460388	-0.997399508953094	25.9677810668945	-0.0165892094373703	0.00613799272105098	-0.00360223650932312	0.00613799272105098
450	-0.835711658000946	-0.0233765505254269	26.0976505279541	-0.00230353930965066	0.00743668992072344	-0.00847235135734081	0.00678734155371785
451	0.462985575199127	0.301297754049301	26.0976505279541	0.0149041991680861	-0.00457625929266214	-0.00425158534198999	0.0022419011220336
452	1.76168286800385	-0.672725200653076	25.837911605835	-0.00717365415766835	-0.00295288790948689	0.00906006153672934	-0.00392691092565656
453	1.76168286800385	-1.32207381725311	25.7729759216309	0.000618529506027699	-0.00652430532500148	0.0230210572481155	0.00191722682211548
454	1.11233425140381	-1.32207381725311	25.3833675384521	0.01100810803473	-0.0126931173726916	0.0243197549134493	0.00581331877037883
455	-0.186363056302071	-0.348050862550735	25.7729759216309	0.00841071270406246	-0.0117190945893526	0.040228795260191	-0.000355493422830477
456	-1.48506033420563	-0.672725200653076	25.9028453826904	0.00191722682211548	-0.0165892094373703	0.0438002124428749	0.00159255252219737
457	2.41103148460388	-1.64674806594849	25.9028453826904	0.00418994715437293	-0.0260047651827335	0.0467222817242146	-0.000355493422830477
458	1.76168286800385	-1.32207381725311	25.5132369995117	0.0113327819854021	-0.017887907102704	0.0304885655641556	0.00678734155371785
459	-0.186363056302071	-1.32207381725311	25.5781726837158	0.0106834331527352	-0.0152905117720366	-0.00522560812532902	0.000618529506027699
460	-0.186363056302071	-0.0233765505254269	25.3833675384521	0.0123068047687411	-0.0104203969240189	0.00126787810586393	0.00256657530553639
461	2.41103148460388	-1.32207381725311	25.9028453826904	-0.00587495695799589	-0.00425158534198999	-0.00879702530801296	0.00159255252219737
462	1.11233425140381	-0.997399508953094	25.6431064605713	-0.00555028254166245	0.00548864435404539	-0.0341216214001179	-0.00652430532500148
463	1.11233425140381	-0.672725200653076	25.9677810668945	0.0126314787194133	0.0230210572481155	-0.0386670641601086	0.00386527273803949
464	1.76168286800385	-0.997399508953094	26.0976505279541	0.012956153601408	0.0308132413774729	-0.0480826161801815	0.00289124972186983
465	1.11233425140381	-0.0233765505254269	25.318431854248	-0.00619963090866804	0.012956153601408	-0.0376930385828018	0.00159255252219737
466	-0.186363056302071	-0.348050862550735	25.5132369995117	0.000943203864153475	0.00808603875339031	-0.021459324285388	-0.00132951640989631
467	2.41103148460388	-0.997399508953094	25.7080421447754	0.025618452578783	0.00548864435404539	-0.0279528107494116	-0.00619963090866804
468	1.11233425140381	-0.348050862550735	25.9677810668945	-0.00522560812532902	0.00548864435404539	-0.0354203209280968	0.00483929552137852
469	2.41103148460388	-0.348050862550735	25.9028453826904	0.0152288740500808	0.00873538758605719	-0.0253554154187441	0.000293855206109583
470	1.11233425140381	-0.672725200653076	25.7729759216309	0.0220470335334539	0.00191722682211548	-0.0211346503347158	-0.00847235135734081
471	0.462985575199127	-0.348050862550735	25.3833675384521	0.000293855206109583	0.000293855206109583	-0.00912170019000769	0.00516396993771195
472	0.462985575199127	0.625972092151642	25.0586929321289	-0.0156151866540313	-0.00555028254166245	-0.0100957229733467	-0.00684897974133492
473	1.76168286800385	-0.348050862550735	25.6431064605713	0.00516396993771195	-0.00555028254166245	-0.000680167751852423	0.000618529506027699
474	-0.835711658000946	0.95064640045166	25.123628616333	0.0236704051494598	0.00289124972186983	0.0113327819854021	-0.00100484199356288
475	1.76168286800385	0.625972092151642	25.318431854248	0.00354059832170606	-0.00490093370899558	0.00321592413820326	0.00483929552137852
476	1.11233425140381	-0.348050862550735	25.6431064605713	-0.00165419070981443	0.00321592413820326	0.00808603875339031	-0.00132951640989631
477	2.41103148460388	-0.0233765505254269	25.3833675384521	-0.00847235135734081	-0.00457625929266214	0.0022419011220336	-0.00490093370899558
478	1.11233425140381	-0.672725200653076	25.5132369995117	0.00159255252219737	0.00516396993771195	-0.00360223650932312	-0.000355493422830477
479	1.76168286800385	-0.348050862550735	25.318431854248	0.0113327819854021	0.00548864435404539	-0.0146411629393697	-0.00230353930965066
480	-0.835711658000946	0.95064640045166	25.3833675384521	0.00418994715437293	0.00808603875339031	-0.0211346503347158	-0.00132951640989631
481	2.41103148460388	-0.672725200653076	25.5781726837158	0.00159255252219737	0.000293855206109583	-0.0159398596733809	-0.00457625929266214
482	2.41103148460388	-0.0233765505254269	25.7080421447754	-0.0113944197073579	-0.00132951640989631	-0.0175632312893867	-0.0165892094373703
483	-0.186363056302071	0.625972092151642	25.5132369995117	-0.00392691092565656	0.00159255252219737	0.00483929552137852	0.00581331877037883
484	0.462985575199127	-0.348050862550735	24.9288234710693	-0.00977104809135199	0.00126787810586393	0.0532157681882381	0.000293855206109583
485	-0.186363056302071	0.95064640045166	25.123628616333	0.0132808275520802	-0.00457625929266214	0.0463976077735424	0.00289124972186983
486	2.41103148460388	-0.0233765505254269	25.3833675384521	-0.0146411629393697	0.00613799272105098	0.0412028171122074	0.00126787810586393
487	1.76168286800385	-0.348050862550735	25.4483013153076	-0.0104203969240189	0.000293855206109583	-0.0107450718060136	0.00386527273803949
488	0.462985575199127	-0.348050862550735	25.5132369995117	0.0275664981454611	0.0022419011220336	-0.0490566417574883	0.000293855206109583
489	1.11233425140381	-0.672725200653076	25.5781726837158	0.00159255252219737	-0.000355493422830477	-0.0458098985254765	0.000943203864153475
490	0.462985575199127	-0.0233765505254269	25.4483013153076	0.00938473641872406	0.00613799272105098	-0.0510046854615211	-0.00327756232582033
491	3.06037998199463	-0.0233765505254269	25.3833675384521	0.00938473641872406	-0.0117190945893526	-0.0175632312893867	-0.00132951640989631
492	-0.186363056302071	1.27532064914703	25.2534980773926	-0.0185372550040483	-0.0130177913233638	0.00841071270406246	-0.0026282137259841
493	1.11233425140381	-0.348050862550735	25.6431064605713	-0.00165419070981443	0.000293855206109583	0.025618452578783	0.000293855206109583
494	-0.186363056302071	0.95064640045166	25.7080421447754	0.0116574559360743	0.00906006153672934	0.0593845807015896	-0.00165419070981443
495	-0.835711658000946	0.301297754049301	25.837911605835	0.011982130818069	0.00808603875339031	0.0519170723855495	-0.00197886489331722
496	1.11233425140381	-0.348050862550735	25.5132369995117	-0.00555028254166245	0.0113327819854021	0.0353586822748184	-0.000680167751852423
497	1.76168286800385	-0.0233765505254269	25.6431064605713	0.0223717093467712	0.00841071270406246	0.0308132413774729	-0.00879702530801296
498	0.462985575199127	-0.348050862550735	25.6431064605713	-0.00295288790948689	0.00841071270406246	0.0243197549134493	0.000618529506027699
499	1.76168286800385	-0.672725200653076	25.5132369995117	-0.00392691092565656	0.013930176384747	0.025618452578783	-0.00327756232582033
500	-0.186363056302071	0.95064640045166	25.7080421447754	0.00451462110504508	0.0103587592020631	0.0233457311987877	0.00289124972186983
501	1.76168286800385	-0.348050862550735	25.6431064605713	0.0236704051494598	0.0142548503354192	0.0295145437121391	0.000293855206109583
502	1.11233425140381	-0.0233765505254269	25.5132369995117	0.0324366129934788	0.00451462110504508	0.0178262684494257	-0.00230353930965066
503	-0.835711658000946	-0.0233765505254269	25.5132369995117	0.0155535480007529	0.0100340843200684	-0.00814767740666866	-0.00100484199356288
504	-0.186363056302071	0.95064640045166	25.1885623931885	0.00483929552137852	0.0158782228827477	-0.0620436146855354	0.00418994715437293
505	-0.835711658000946	0.301297754049301	25.5781726837158	0.000943203864153475	0.011982130818069	-0.0370436906814575	0.00970941036939621
506	-1.48506033420563	-0.0233765505254269	25.5132369995117	0.0158782228827477	-0.00392691092565656	-0.00132951640989631	0.000618529506027699
507	0.462985575199127	0.301297754049301	25.6431064605713	-0.0165892094373703	-0.00652430532500148	0.0113327819854021	-0.00197886489331722
508	-2.13440895080566	0.95064640045166	25.3833675384521	-0.00457625929266214	-0.0146411629393697	0.0246444288641214	-0.00132951640989631
509	-2.13440895080566	0.625972092151642	25.318431854248	0.0145795252174139	0.0103587592020631	0.0308132413774729	0.000618529506027699
510	-0.835711658000946	-0.348050862550735	25.5781726837158	-0.0204853005707264	-0.00425158534198999	0.0376313999295235	-0.00100484199356288
511	-0.835711658000946	-0.672725200653076	25.5781726837158	-0.00717365415766835	-0.0165892094373703	0.0171769186854362	0.000293855206109583
512	-4.08245468139648	0.625972092151642	25.6431064605713	0.00906006153672934	-0.0100957229733467	-0.00684897974133492	0.00191722682211548
513	-1.48506033420563	-0.348050862550735	25.9028453826904	-0.0123684434220195	0.0136055024340749	-0.0263294391334057	0.00321592413820326
514	-2.78375768661499	0.95064640045166	25.6431064605713	-0.0107450718060136	0.0116574559360743	-0.0169138833880424	-0.00100484199356288
515	-2.78375768661499	0.625972092151642	25.4483013153076	0.00321592413820326	0.00451462110504508	-0.00879702530801296	0.00646266713738441
516	-1.48506033420563	-0.348050862550735	25.5781726837158	-0.00295288790948689	0.00289124972186983	0.0194496400654316	0.00321592413820326
517	-0.835711658000946	-0.348050862550735	25.6431064605713	-0.0240567177534103	-0.00230353930965066	0.0132808275520802	0.000618529506027699
518	-0.835711658000946	-0.0233765505254269	25.837911605835	0.0145795252174139	0.000618529506027699	-0.00684897974133492	0.00386527273803949
519	-0.186363056302071	-0.0233765505254269	25.7729759216309	0.0100340843200684	0.00451462110504508	-0.00717365415766835	0.00970941036939621
520	-1.48506033420563	0.625972092151642	25.7729759216309	0.00191722682211548	-0.00100484199356288	-0.0204853005707264	-0.00879702530801296
521	-1.48506033420563	0.95064640045166	25.318431854248	-0.0156151866540313	0.00548864435404539	-0.0230826959013939	-0.00392691092565656
522	-0.835711658000946	0.625972092151642	25.0586929321289	-0.00555028254166245	-0.00327756232582033	-0.0311995539814234	-0.00782300252467394
523	1.11233425140381	-0.348050862550735	25.318431854248	0.0100340843200684	0.00451462110504508	-0.0292515084147453	-0.00425158534198999
524	-0.186363056302071	0.625972092151642	25.2534980773926	-0.00230353930965066	0.0116574559360743	-0.0191866029053926	-0.00360223650932312
525	1.11233425140381	-0.997399508953094	25.5132369995117	0.00354059832170606	0.0103587592020631	0.00938473641872406	0.000943203864153475
526	0.462985575199127	0.625972092151642	25.5132369995117	-0.0156151866540313	0.00906006153672934	0.0171769186854362	0.000293855206109583
527	-1.48506033420563	0.625972092151642	25.1885623931885	-0.00457625929266214	0.00191722682211548	0.0275664981454611	0.00159255252219737
528	-0.835711658000946	-0.0233765505254269	25.123628616333	0.00483929552137852	-0.00490093370899558	0.0123068047687411	-0.000355493422830477
529	-0.186363056302071	-0.0233765505254269	25.0586929321289	0.00126787810586393	-3.08191010844894e-05	-0.00392691092565656	0.00256657530553639
530	-0.835711658000946	0.301297754049301	25.1885623931885	0.00483929552137852	0.00321592413820326	-0.00360223650932312	-0.00457625929266214
531	1.76168286800385	-0.348050862550735	25.5781726837158	0.00841071270406246	0.000618529506027699	-0.0217839982360601	-0.00327756232582033
532	-1.48506033420563	-0.0233765505254269	25.5781726837158	-0.0143164889886975	-0.00619963090866804	-0.00717365415766835	0.00321592413820326
533	0.462985575199127	-0.348050862550735	25.2534980773926	0.00386527273803949	-0.0224333461374044	-0.0224333461374044	-3.08191010844894e-05
534	-0.835711658000946	-0.348050862550735	25.2534980773926	0.00126787810586393	-0.0250307414680719	-0.0337969474494457	0.000943203864153475
535	1.11233425140381	-1.64674806594849	25.6431064605713	0.00126787810586393	-0.0026282137259841	-0.0139918150380254	0.00321592413820326
536	1.11233425140381	-1.97142243385315	25.3833675384521	-0.00197886489331722	-0.0123684434220195	-0.00944637414067984	0.00516396993771195
537	1.11233425140381	-0.997399508953094	25.0586929321289	-0.00230353930965066	-0.0113944197073579	-0.00652430532500148	-0.00912170019000769
538	1.11233425140381	-0.997399508953094	25.4483013153076	0.0123068047687411	0.00646266713738441	-0.0182125810533762	0.00386527273803949
539	1.11233425140381	-1.32207381725311	25.5781726837158	-0.00684897974133492	0.00678734155371785	-0.0195112787187099	-0.00327756232582033
540	0.462985575199127	-0.997399508953094	25.5132369995117	0.00321592413820326	0.000943203864153475	-0.0139918150380254	0.00970941036939621
541	0.462985575199127	0.301297754049301	25.0586929321289	0.0181509424000978	0.00808603875339031	0.00548864435404539	0.000618529506027699
542	-0.835711658000946	0.625972092151642	25.5781726837158	-0.0149658378213644	-0.00132951640989631	0.0421768426895142	0.00289124972186983
543	1.11233425140381	-0.348050862550735	25.5781726837158	0.00776136433705688	-0.000680167751852423	0.0330859608948231	-0.00619963090866804
544	0.462985575199127	0.95064640045166	25.7729759216309	0.00906006153672934	0.00418994715437293	0.0373067259788513	0.000618529506027699
545	1.76168286800385	-0.348050862550735	25.9028453826904	0.00841071270406246	0.000293855206109583	0.036657378077507	-3.08191010844894e-05
546	-0.186363056302071	0.95064640045166	25.3833675384521	-0.0201606266200542	-0.0026282137259841	0.0295145437121391	0.00159255252219737
547	-0.186363056302071	0.301297754049301	25.318431854248	-0.0130177913233638	-0.00847235135734081	0.0321119390428066	-0.00295288790948689
548	-0.835711658000946	-0.0233765505254269	25.5132369995117	0.0243197549134493	-0.00327756232582033	0.00548864435404539	0.00646266713738441
549	-0.835711658000946	-0.348050862550735	25.5132369995117	0.0233457311987877	0.00808603875339031	-0.0542514286935329	0.00289124972186983
550	-0.835711658000946	0.625972092151642	25.7080421447754	0.0217223595827818	-0.00165419070981443	-0.0188619289547205	0.00321592413820326
551	-0.835711658000946	0.625972092151642	25.7729759216309	0.000293855206109583	0.00386527273803949	-0.00912170019000769	-0.00652430532500148
552	-0.835711658000946	-0.348050862550735	25.837911605835	-0.000355493422830477	0.000293855206109583	-0.0113944197073579	-0.00360223650932312
553	-0.835711658000946	0.625972092151642	25.3833675384521	0.00321592413820326	0.000293855206109583	-0.021459324285388	-0.000680167751852423
554	1.11233425140381	-0.348050862550735	25.4483013153076	0.00646266713738441	0.0022419011220336	-0.0104203969240189	-0.00360223650932312
555	1.11233425140381	-0.348050862550735	25.4483013153076	0.00418994715437293	-3.08191010844894e-05	-0.00684897974133492	-0.00360223650932312
556	0.462985575199127	0.625972092151642	25.318431854248	0.0142548503354192	-0.00360223650932312	-0.00814767740666866	-0.00165419070981443
557	0.462985575199127	0.95064640045166	25.318431854248	0.0116574559360743	-0.0126931173726916	0.00191722682211548	-0.00619963090866804
558	0.462985575199127	0.625972092151642	25.318431854248	0.020423661917448	-0.0211346503347158	0.00386527273803949	0.00289124972186983
559	1.11233425140381	-0.348050862550735	25.1885623931885	0.00386527273803949	0.00906006153672934	-0.00684897974133492	-0.000680167751852423
560	1.11233425140381	-0.672725200653076	25.318431854248	0.0158782228827477	0.00321592413820326	-0.028926832601428	0.00354059832170606
561	-0.835711658000946	0.301297754049301	25.2534980773926	-0.0224333461374044	0.00841071270406246	-0.0182125810533762	-0.00230353930965066
562	-0.186363056302071	0.301297754049301	25.4483013153076	0.00906006153672934	0.00483929552137852	-0.0198359526693821	-0.00360223650932312
563	-0.186363056302071	0.625972092151642	25.2534980773926	-0.00717365415766835	-0.00100484199356288	0.00451462110504508	-0.00490093370899558
564	1.11233425140381	-0.348050862550735	25.9677810668945	0.00906006153672934	0.0022419011220336	0.013930176384747	0.00711201597005129
565	0.462985575199127	0.95064640045166	24.9937572479248	0.0022419011220336	-0.0026282137259841	-0.00879702530801296	0.00126787810586393
566	-0.186363056302071	0.95064640045166	25.0586929321289	-0.00392691092565656	-0.00230353930965066	-0.0435371771454811	0.00386527273803949
567	0.462985575199127	-0.348050862550735	25.3833675384521	-0.00944637414067984	-0.00230353930965066	-0.0581475235521793	-0.00652430532500148
568	1.11233425140381	-0.348050862550735	25.9028453826904	-0.00295288790948689	-0.00652430532500148	-0.0597708933055401	0.00256657530553639
569	0.462985575199127	-0.348050862550735	25.5132369995117	-0.00619963090866804	0.00678734155371785	-0.0292515084147453	0.00516396993771195
570	1.11233425140381	-0.0233765505254269	25.7729759216309	0.00256657530553639	-0.00197886489331722	-0.00392691092565656	0.00516396993771195
571	-0.835711658000946	1.27532064914703	24.9288234710693	0.00841071270406246	0.00126787810586393	0.0239950809627771	-0.00619963090866804
572	1.11233425140381	-0.672725200653076	25.3833675384521	0.00548864435404539	0.00159255252219737	0.0457482598721981	0.00354059832170606
573	-2.13440895080566	0.625972092151642	25.318431854248	0.000293855206109583	-0.00165419070981443	0.0197743140161037	0.000293855206109583
574	-0.835711658000946	-0.0233765505254269	25.3833675384521	-0.00814767740666866	0.000943203864153475	0.0252937767654657	0.00678734155371785
575	-1.48506033420563	0.625972092151642	25.2534980773926	0.00354059832170606	0.0116574559360743	0.0239950809627771	0.000943203864153475
576	-2.13440895080566	1.27532064914703	25.9677810668945	0.00354059832170606	0.00548864435404539	0.0100340843200684	0.00678734155371785
577	-4.08245468139648	0.625972092151642	25.3833675384521	-0.00912170019000769	0.00159255252219737	-0.00749832857400179	-0.00327756232582033
578	-2.78375768661499	0.95064640045166	25.3833675384521	-0.0185372550040483	0.00159255252219737	-0.0146411629393697	-0.000680167751852423
579	-2.78375768661499	0.625972092151642	25.1885623931885	-0.00230353930965066	0.00159255252219737	-0.00944637414067984	-0.00425158534198999
580	-2.13440895080566	-0.348050862550735	25.2534980773926	-0.00100484199356288	0.00289124972186983	-0.00944637414067984	-0.00360223650932312
581	-1.48506033420563	0.301297754049301	25.5132369995117	-0.00619963090866804	0.000943203864153475	-0.00684897974133492	0.000293855206109583
582	-0.835711658000946	-0.348050862550735	25.7080421447754	0.00418994715437293	0.00126787810586393	0.00776136433705688	-0.00392691092565656
583	-2.13440895080566	0.95064640045166	25.123628616333	0.0210730116814375	-0.00522560812532902	0.00483929552137852	-0.00457625929266214
584	-0.186363056302071	-0.348050862550735	25.5132369995117	0.00418994715437293	0.0103587592020631	-0.00360223650932312	0.00354059832170606
585	-1.48506033420563	0.95064640045166	25.1885623931885	0.0103587592020631	0.00418994715437293	0.00191722682211548	0.00256657530553639
586	-0.835711658000946	-0.0233765505254269	25.7080421447754	0.00548864435404539	0.00256657530553639	-0.0260047651827335	-0.00619963090866804
587	0.462985575199127	-0.0233765505254269	25.3833675384521	-0.00425158534198999	0.00256657530553639	-0.0308748781681061	-0.00327756232582033
588	1.11233425140381	-0.672725200653076	25.5781726837158	0.00743668992072344	0.00191722682211548	-0.0406151078641415	0.00256657530553639
589	0.462985575199127	-0.0233765505254269	25.7080421447754	0.000618529506027699	0.00126787810586393	-0.0324982516467571	-0.00392691092565656
590	0.462985575199127	-0.348050862550735	25.318431854248	0.00516396993771195	0.00191722682211548	-0.0136671401560307	-0.0026282137259841
591	-1.48506033420563	0.301297754049301	25.5132369995117	-0.00652430532500148	-0.0113944197073579	0.0145795252174139	-0.00425158534198999
592	1.11233425140381	-0.348050862550735	25.5781726837158	0.00159255252219737	-0.000355493422830477	0.0136055024340749	-0.00295288790948689
593	-0.186363056302071	-0.0233765505254269	25.6431064605713	0.01847561635077	0.000943203864153475	-0.00457625929266214	-0.00360223650932312
594	1.11233425140381	-0.672725200653076	25.837911605835	0.00808603875339031	0.00776136433705688	-0.00749832857400179	0.00678734155371785
595	-0.186363056302071	0.625972092151642	25.7080421447754	-0.00782300252467394	0.0113327819854021	0.00159255252219737	0.0022419011220336
596	-0.186363056302071	-0.348050862550735	25.4483013153076	0.00451462110504508	0.00321592413820326	-0.0169138833880424	-0.00652430532500148
597	-0.835711658000946	0.625972092151642	25.318431854248	-0.0130177913233638	-0.0136671401560307	-0.0188619289547205	-0.000355493422830477
598	-0.186363056302071	-0.672725200653076	25.3833675384521	0.00808603875339031	-0.0126931173726916	-0.0133424662053585	-3.08191010844894e-05
599	-0.186363056302071	-0.348050862550735	25.318431854248	0.01100810803473	-0.00814767740666866	0.0168522447347641	0.00191722682211548
600	1.11233425140381	-0.348050862550735	25.4483013153076	-0.00295288790948689	-0.00814767740666866	0.0350340083241463	0.00321592413820326
601	1.11233425140381	-0.997399508953094	25.9677810668945	0.0191249661147594	-0.00814767740666866	0.0369820520281792	-0.000355493422830477
602	1.11233425140381	-1.64674806594849	25.7080421447754	-0.0204853005707264	-0.00749832857400179	0.0243197549134493	0.00159255252219737
603	-0.186363056302071	-0.348050862550735	25.0586929321289	0.000618529506027699	-0.00230353930965066	0.012956153601408	-0.00749832857400179
604	1.11233425140381	-1.32207381725311	25.4483013153076	0.00581331877037883	0.00776136433705688	0.00386527273803949	0.000943203864153475
605	-0.835711658000946	-0.348050862550735	25.2534980773926	0.00906006153672934	0.00126787810586393	0.00646266713738441	0.00126787810586393
606	1.76168286800385	-1.64674806594849	25.4483013153076	-0.0113944197073579	0.00256657530553639	-0.0308748781681061	0.00711201597005129
607	1.11233425140381	-0.672725200653076	25.5781726837158	0.0210730116814375	0.00646266713738441	-0.0253554154187441	-0.00587495695799589
608	1.11233425140381	-0.997399508953094	25.1885623931885	-0.00295288790948689	0.00548864435404539	-0.0149658378213644	-0.00132951640989631
609	1.11233425140381	-0.672725200653076	24.9937572479248	-0.00684897974133492	0.00483929552137852	-0.00652430532500148	0.00126787810586393
610	1.76168286800385	-0.997399508953094	25.5781726837158	0.0103587592020631	0.000618529506027699	-0.00100484199356288	0.00126787810586393
611	1.11233425140381	-0.672725200653076	25.318431854248	-0.00360223650932312	0.00386527273803949	0.00256657530553639	-0.0113944197073579
612	1.76168286800385	-0.672725200653076	25.2534980773926	-3.08191010844894e-05	0.00191722682211548	-0.0110697457566857	-0.00132951640989631
613	1.11233425140381	-0.348050862550735	25.5781726837158	-0.000355493422830477	-0.00230353930965066	-0.0172385573387146	-0.00944637414067984
614	-0.186363056302071	0.95064640045166	25.318431854248	0.00451462110504508	0.0022419011220336	-0.0182125810533762	0.00938473641872406
615	-0.835711658000946	1.27532064914703	25.318431854248	0.00646266713738441	-0.00165419070981443	-0.00490093370899558	0.00678734155371785
616	1.11233425140381	-0.348050862550735	25.5132369995117	0.0145795252174139	0.00289124972186983	-0.0107450718060136	0.0022419011220336
617	1.11233425140381	-0.348050862550735	25.3833675384521	-0.0110697457566857	0.000943203864153475	0.0116574559360743	0.00321592413820326
618	1.76168286800385	-0.348050862550735	25.4483013153076	0.000943203864153475	-0.00230353930965066	0.01847561635077	0.00418994715437293
619	-0.835711658000946	0.625972092151642	25.4483013153076	0.00938473641872406	-0.0026282137259841	0.0298392176628113	0.00711201597005129
620	0.462985575199127	0.625972092151642	25.3833675384521	0.00613799272105098	-0.00100484199356288	0.0548391379415989	0.00354059832170606
621	1.11233425140381	0.301297754049301	25.0586929321289	-0.00100484199356288	-0.00197886489331722	0.0489950031042099	-0.00425158534198999
622	1.76168286800385	-0.0233765505254269	25.2534980773926	-0.017887907102704	0.00126787810586393	0.0467222817242146	-0.00100484199356288
623	-0.186363056302071	0.301297754049301	25.1885623931885	0.0188002903014421	-0.00295288790948689	0.0363327041268349	-0.00782300252467394
624	1.76168286800385	0.95064640045166	24.9288234710693	-0.00100484199356288	0.000293855206109583	0.01100810803473	0.00354059832170606
625	-0.835711658000946	0.95064640045166	25.4483013153076	-0.00165419070981443	0.00256657530553639	0.000943203864153475	0.00126787810586393
626	1.76168286800385	-0.0233765505254269	25.7080421447754	-0.00944637414067984	-0.00684897974133492	0.0022419011220336	0.00159255252219737
627	1.76168286800385	0.95064640045166	24.7989540100098	-0.00814767740666866	-0.00847235135734081	-0.00749832857400179	-0.000355493422830477
628	0.462985575199127	0.95064640045166	24.9937572479248	0.00191722682211548	0.00159255252219737	-0.0305502042174339	-0.00652430532500148
629	-0.186363056302071	1.5999950170517	25.1885623931885	0.00321592413820326	0.00289124972186983	-0.032173577696085	-0.00132951640989631
630	1.11233425140381	-0.0233765505254269	25.1885623931885	0.0145795252174139	0.0152288740500808	-0.038017712533474	-3.08191010844894e-05
631	1.11233425140381	-0.0233765505254269	25.3833675384521	0.0145795252174139	0.00873538758605719	-0.0341216214001179	0.00386527273803949
632	-0.835711658000946	0.625972092151642	25.4483013153076	0.000293855206109583	0.0113327819854021	-0.0250307414680719	-0.00132951640989631
633	1.11233425140381	0.301297754049301	25.4483013153076	0.0200989879667759	0.0145795252174139	-0.0247060675173998	-0.00847235135734081
634	0.462985575199127	0.95064640045166	25.123628616333	0.0191249661147594	0.0152288740500808	-0.0217839982360601	0.00126787810586393
635	-0.186363056302071	1.27532064914703	25.3833675384521	-0.000355493422830477	0.00581331877037883	-0.00295288790948689	-0.0026282137259841
636	1.76168286800385	-0.672725200653076	25.318431854248	0.0126314787194133	0.00581331877037883	-0.00814767740666866	-0.00684897974133492
637	1.11233425140381	0.301297754049301	25.5781726837158	-0.00749832857400179	0.00516396993771195	-0.00197886489331722	-3.08191010844894e-05
638	1.76168286800385	-0.672725200653076	25.5781726837158	-0.00749832857400179	0.00451462110504508	-0.00490093370899558	0.00548864435404539
639	1.11233425140381	-0.0233765505254269	25.318431854248	-0.0026282137259841	0.00126787810586393	-0.0146411629393697	-0.00132951640989631
640	-0.186363056302071	0.625972092151642	24.8638877868652	-0.00619963090866804	0.00289124972186983	-0.00717365415766835	0.00451462110504508
641	0.462985575199127	1.5999950170517	25.0586929321289	0.0220470335334539	-0.00197886489331722	-0.0195112787187099	-0.00619963090866804
642	1.11233425140381	0.95064640045166	25.0586929321289	-0.00295288790948689	0.000618529506027699	-0.0292515084147453	-0.00425158534198999
643	1.11233425140381	0.301297754049301	25.1885623931885	-0.0110697457566857	0.00516396993771195	-0.00977104809135199	-0.0026282137259841
644	-0.186363056302071	0.95064640045166	25.3833675384521	-0.00360223650932312	-0.000355493422830477	-0.0136671401560307	-0.00165419070981443
645	-0.835711658000946	0.301297754049301	25.7080421447754	-0.000680167751852423	0.000618529506027699	-0.00457625929266214	0.00581331877037883
646	0.462985575199127	-0.348050862550735	25.0586929321289	-0.0110697457566857	-0.000680167751852423	-0.0182125810533762	0.00256657530553639
647	-2.78375768661499	0.95064640045166	25.1885623931885	-0.0126931173726916	0.00516396993771195	-0.00749832857400179	-0.00360223650932312
648	-2.13440895080566	0.95064640045166	25.0586929321289	-0.00327756232582033	0.0022419011220336	-0.0120437685400248	0.00548864435404539
649	-3.43310618400574	0.95064640045166	25.1885623931885	-0.00100484199356288	0.00678734155371785	-0.0026282137259841	0.00808603875339031
650	-1.48506033420563	0.95064640045166	25.318431854248	-0.00165419070981443	-0.000680167751852423	0.000293855206109583	0.00321592413820326
651	-1.48506033420563	0.301297754049301	25.5781726837158	-0.00652430532500148	0.000293855206109583	-0.00100484199356288	-0.000680167751852423
652	-2.13440895080566	0.95064640045166	24.9937572479248	0.00386527273803949	0.00483929552137852	-0.00782300252467394	0.011982130818069
653	-0.835711658000946	0.301297754049301	25.123628616333	-0.00132951640989631	0.0126314787194133	-0.00879702530801296	0.00906006153672934
654	-0.835711658000946	0.301297754049301	25.123628616333	0.00581331877037883	0.00841071270406246	-0.0104203969240189	0.00841071270406246
655	-0.835711658000946	-0.348050862550735	25.4483013153076	-0.0107450718060136	0.00516396993771195	-0.00782300252467394	0.00483929552137852
656	1.76168286800385	-0.0233765505254269	25.6431064605713	-0.0026282137259841	0.00548864435404539	-0.0149658378213644	-0.00360223650932312
657	0.462985575199127	0.301297754049301	25.6431064605713	0.000293855206109583	0.00483929552137852	-0.00522560812532902	-0.00684897974133492
658	1.11233425140381	-0.0233765505254269	25.2534980773926	0.00646266713738441	-0.0026282137259841	0.00841071270406246	0.000943203864153475
659	1.76168286800385	0.301297754049301	25.4483013153076	0.0162028968334198	0.000943203864153475	0.0489950031042099	0.000293855206109583
660	0.462985575199127	-0.0233765505254269	25.5781726837158	0.000293855206109583	-0.0230826959013939	0.0811377614736557	0.000618529506027699
661	-1.48506033420563	1.5999950170517	25.5781726837158	-0.0113944197073579	-0.0107450718060136	0.0658780634403229	-0.00360223650932312
662	-0.835711658000946	0.95064640045166	25.5132369995117	0.0178262684494257	-0.00295288790948689	0.0308132413774729	0.000943203864153475
663	1.11233425140381	0.301297754049301	25.9028453826904	0.0022419011220336	-0.0152905117720366	0.0022419011220336	0.00126787810586393
664	1.11233425140381	0.625972092151642	25.3833675384521	0.00678734155371785	0.000943203864153475	-0.0188619289547205	0.00321592413820326
665	1.11233425140381	0.301297754049301	25.0586929321289	-0.00165419070981443	0.000618529506027699	-0.0311995539814234	0.00938473641872406
666	-0.186363056302071	-0.0233765505254269	25.1885623931885	0.00841071270406246	-0.00165419070981443	-0.0435371771454811	-0.00230353930965066
667	0.462985575199127	-0.672725200653076	25.6431064605713	0.00159255252219737	-0.00327756232582033	-0.0172385573387146	0.000293855206109583
668	1.76168286800385	-0.997399508953094	25.4483013153076	0.00418994715437293	0.00159255252219737	0.00938473641872406	-0.00555028254166245
669	1.11233425140381	-0.672725200653076	25.837911605835	0.0230210572481155	0.00711201597005129	0.0239950809627771	0.0116574559360743
670	2.41103148460388	-0.997399508953094	25.3833675384521	0.0200989879667759	0.00256657530553639	0.0175015944987535	0.00451462110504508
671	0.462985575199127	-1.32207381725311	25.318431854248	-0.00295288790948689	-0.00197886489331722	-0.00457625929266214	-0.00457625929266214
672	1.76168286800385	-1.32207381725311	25.318431854248	-0.0117190945893526	-0.00555028254166245	-0.0191866029053926	0.00159255252219737
673	1.76168286800385	-0.672725200653076	25.318431854248	0.00938473641872406	0.000293855206109583	-0.0172385573387146	-0.00197886489331722
674	0.462985575199127	-0.348050862550735	25.2534980773926	0.01100810803473	0.00354059832170606	-0.0292515084147453	-0.000680167751852423
675	-0.835711658000946	-0.0233765505254269	25.7729759216309	0.00516396993771195	0.00646266713738441	-0.0208099745213985	-0.000680167751852423
676	1.76168286800385	-0.997399508953094	25.4483013153076	0.0149041991680861	0.00711201597005129	-0.0266541130840778	-0.00490093370899558
677	-0.835711658000946	-0.0233765505254269	25.5781726837158	-0.0136671401560307	-0.000355493422830477	-0.0198359526693821	-0.00327756232582033
678	0.462985575199127	0.301297754049301	25.2534980773926	0.00191722682211548	-0.00165419070981443	-0.0133424662053585	0.0022419011220336
679	-1.48506033420563	0.95064640045166	25.1885623931885	-0.0156151866540313	0.00970941036939621	0.0197743140161037	-0.00100484199356288
680	1.76168286800385	-0.672725200653076	25.318431854248	0.0155535480007529	0.00581331877037883	-0.00360223650932312	0.000293855206109583
681	0.462985575199127	-0.0233765505254269	25.6431064605713	-0.00425158534198999	0.00776136433705688	-0.0165892094373703	-0.000355493422830477
682	1.11233425140381	0.625972092151642	25.123628616333	-0.000355493422830477	0.000618529506027699	-0.0227580219507217	-0.00587495695799589
683	1.11233425140381	-0.0233765505254269	25.0586929321289	0.00841071270406246	0.00191722682211548	-0.00457625929266214	-0.00327756232582033
684	0.462985575199127	0.301297754049301	25.0586929321289	-0.00717365415766835	-0.00100484199356288	-0.00295288790948689	-0.00684897974133492
685	1.76168286800385	-0.0233765505254269	25.4483013153076	0.000943203864153475	0.00613799272105098	-0.00295288790948689	0.00646266713738441
686	1.76168286800385	-0.0233765505254269	25.1885623931885	-0.0162645354866982	0.00256657530553639	-0.0159398596733809	-0.00619963090866804
687	-0.186363056302071	0.95064640045166	25.318431854248	0.00321592413820326	0.000293855206109583	-0.050680011510849	0.00646266713738441
688	-0.186363056302071	0.95064640045166	24.9288234710693	0.00841071270406246	0.00386527273803949	-0.0656150281429291	-0.00912170019000769
689	0.462985575199127	0.301297754049301	25.0586929321289	0.00808603875339031	0.00938473641872406	-0.0743812397122383	0.00354059832170606
690	2.41103148460388	-0.0233765505254269	25.3833675384521	-0.00944637414067984	0.0113327819854021	-0.0464592464268208	0.0022419011220336
691	-0.835711658000946	1.27532064914703	25.2534980773926	-0.00360223650932312	0.00548864435404539	-0.0363943427801132	0.00354059832170606
692	1.11233425140381	0.625972092151642	25.2534980773926	-3.08191010844894e-05	-0.00165419070981443	-0.0169138833880424	-0.000355493422830477
693	0.462985575199127	-0.0233765505254269	25.7080421447754	0.00841071270406246	-0.00100484199356288	-0.0143164889886975	-0.00100484199356288
694	-0.186363056302071	0.301297754049301	24.9937572479248	-0.00230353930965066	0.00873538758605719	-0.00717365415766835	0.00483929552137852
695	1.76168286800385	-0.0233765505254269	24.9288234710693	-0.0100957229733467	0.00613799272105098	0.00938473641872406	-3.08191010844894e-05
696	1.76168286800385	0.625972092151642	24.7340183258057	0.0181509424000978	-0.00749832857400179	0.0022419011220336	0.00256657530553639
697	-0.835711658000946	0.95064640045166	25.0586929321289	0.0100340843200684	-0.0146411629393697	-0.00132951640989631	-0.00522560812532902
698	1.11233425140381	0.625972092151642	25.0586929321289	-0.00944637414067984	-0.0175632312893867	-0.0026282137259841	0.00126787810586393
699	-0.835711658000946	1.27532064914703	25.318431854248	0.0155535480007529	-0.00944637414067984	0.0340599827468395	0.00191722682211548
700	0.462985575199127	0.95064640045166	25.2534980773926	0.00873538758605719	-0.0113944197073579	0.0623066499829292	0.00516396993771195
701	1.76168286800385	-0.348050862550735	25.123628616333	-0.00457625929266214	-0.00847235135734081	0.0285405199974775	0.00126787810586393
702	-0.186363056302071	0.625972092151642	25.123628616333	-0.00782300252467394	0.00289124972186983	-0.0152905117720366	0.00289124972186983
703	-0.186363056302071	0.95064640045166	25.123628616333	-0.00295288790948689	0.0123068047687411	-0.0302255302667618	-0.0026282137259841
704	0.462985575199127	-0.0233765505254269	25.318431854248	-0.00165419070981443	0.00743668992072344	-0.0146411629393697	0.00159255252219737
705	1.11233425140381	-0.348050862550735	25.5781726837158	-0.00165419070981443	0.00906006153672934	0.047696303576231	-0.0026282137259841
706	0.462985575199127	0.625972092151642	25.1885623931885	-0.0188619289547205	0.0022419011220336	0.0675014406442642	0.00711201597005129
707	-0.186363056302071	0.625972092151642	24.9288234710693	-0.0126931173726916	0.00191722682211548	0.0574365332722664	0.00613799272105098
708	-0.186363056302071	0.301297754049301	25.0586929321289	0.00126787810586393	0.00711201597005129	0.0444495603442192	-0.0026282137259841
709	-0.186363056302071	0.95064640045166	25.2534980773926	0.0145795252174139	0.00938473641872406	0.0155535480007529	0.00873538758605719
710	1.11233425140381	-0.0233765505254269	25.3833675384521	0.00354059832170606	0.0149041991680861	0.00321592413820326	0.00386527273803949
711	-1.48506033420563	0.95064640045166	25.5781726837158	-0.0185372550040483	0.00646266713738441	-0.0026282137259841	-0.00425158534198999
712	-1.48506033420563	0.625972092151642	25.6431064605713	-0.0026282137259841	0.00256657530553639	-0.0123684434220195	-0.00555028254166245
713	-0.835711658000946	0.301297754049301	25.318431854248	0.000293855206109583	0.000293855206109583	0.00191722682211548	0.00613799272105098
714	-1.48506033420563	0.625972092151642	25.0586929321289	-0.00327756232582033	0.00873538758605719	-0.00490093370899558	-0.00392691092565656
715	-1.48506033420563	-0.348050862550735	25.5132369995117	0.00938473641872406	0.00841071270406246	0.013930176384747	0.0136055024340749
716	-1.48506033420563	0.625972092151642	25.3833675384521	-0.00749832857400179	-0.00327756232582033	0.00126787810586393	-0.00425158534198999
717	-4.08245468139648	0.625972092151642	25.5132369995117	-0.0123684434220195	0.00581331877037883	-0.00944637414067984	-0.00197886489331722
718	-2.78375768661499	1.27532064914703	25.7729759216309	-0.00587495695799589	0.00548864435404539	-0.0026282137259841	-0.000680167751852423
719	-2.78375768661499	0.625972092151642	25.1885623931885	0.00289124972186983	0.0106834331527352	-0.0120437685400248	-0.000355493422830477
720	-2.13440895080566	0.95064640045166	24.9288234710693	-0.00684897974133492	0.00483929552137852	-0.00360223650932312	0.00711201597005129
721	-1.48506033420563	0.301297754049301	25.0586929321289	-0.00197886489331722	0.00581331877037883	0.00548864435404539	0.00256657530553639
722	-2.13440895080566	0.301297754049301	25.318431854248	0.00743668992072344	0.00256657530553639	-0.00295288790948689	0.00159255252219737
723	-3.43310618400574	0.95064640045166	25.2534980773926	0.000943203864153475	0.00386527273803949	0.000618529506027699	0.00418994715437293
724	-1.48506033420563	-0.0233765505254269	25.6431064605713	0.00289124972186983	0.000293855206109583	0.00321592413820326	-0.00555028254166245
725	1.11233425140381	-0.0233765505254269	25.6431064605713	0.00873538758605719	0.00159255252219737	0.0175015944987535	0.00354059832170606
726	-1.48506033420563	0.95064640045166	24.9937572479248	0.00289124972186983	-0.00490093370899558	0.025618452578783	0.00256657530553639
727	-1.48506033420563	0.625972092151642	25.1885623931885	-0.0211346503347158	-0.0110697457566857	0.0223717093467712	-0.00555028254166245
728	-0.835711658000946	0.301297754049301	24.9937572479248	0.00873538758605719	-0.0237320438027382	0.0165275707840919	-0.00230353930965066
729	-0.835711658000946	0.95064640045166	25.318431854248	-0.0133424662053585	-0.00814767740666866	-0.0159398596733809	-0.000680167751852423
730	1.11233425140381	-0.0233765505254269	25.5781726837158	0.000618529506027699	0.00321592413820326	-0.0354203209280968	0.00354059832170606
731	-1.48506033420563	0.95064640045166	25.4483013153076	-0.00814767740666866	0.0100340843200684	-0.0354203209280968	-0.000355493422830477
732	-0.835711658000946	0.625972092151642	25.0586929321289	-0.0227580219507217	-0.00165419070981443	-0.0279528107494116	0.00581331877037883
733	1.11233425140381	-0.0233765505254269	25.5132369995117	-0.00522560812532902	0.00418994715437293	-0.0149658378213644	0.000943203864153475
734	-0.835711658000946	0.625972092151642	25.1885623931885	0.00289124972186983	0.00646266713738441	0.0022419011220336	-0.000680167751852423
735	1.11233425140381	-0.0233765505254269	25.4483013153076	0.00256657530553639	0.011982130818069	0.012956153601408	0.00678734155371785
736	0.462985575199127	0.625972092151642	25.2534980773926	-3.08191010844894e-05	0.00873538758605719	0.01847561635077	-0.00555028254166245
737	-0.835711658000946	0.625972092151642	25.5132369995117	-0.0208099745213985	0.00191722682211548	0.00743668992072344	0.00126787810586393
738	-0.186363056302071	0.301297754049301	25.2534980773926	0.013930176384747	0.00678734155371785	-0.00425158534198999	-0.0026282137259841
739	-0.835711658000946	-0.0233765505254269	25.123628616333	-0.00555028254166245	-0.000355493422830477	-0.0185372550040483	0.00159255252219737
740	-0.835711658000946	-0.0233765505254269	25.1885623931885	0.00548864435404539	0.00418994715437293	-0.00457625929266214	-0.00327756232582033
741	1.11233425140381	-0.672725200653076	25.3833675384521	-0.00944637414067984	-0.00782300252467394	0.00906006153672934	-0.0026282137259841
742	-0.835711658000946	-0.348050862550735	25.5781726837158	0.0262678004801273	-0.0149658378213644	0.0210730116814375	-0.00782300252467394
743	-0.186363056302071	-0.997399508953094	25.3833675384521	0.00743668992072344	-0.0217839982360601	0.0262678004801273	-0.000355493422830477
744	0.462985575199127	-1.64674806594849	25.123628616333	-0.0117190945893526	-0.00749832857400179	0.0450989119708538	0.00321592413820326
745	1.11233425140381	-1.32207381725311	25.3833675384521	0.00938473641872406	-0.0100957229733467	0.036657378077507	0.00289124972186983
746	0.462985575199127	-0.672725200653076	25.123628616333	-0.00425158534198999	-0.00944637414067984	0.0489950031042099	-3.08191010844894e-05
747	-0.835711658000946	-0.348050862550735	25.2534980773926	0.00126787810586393	-0.00652430532500148	0.0304885655641556	-0.00360223650932312
748	-0.835711658000946	-0.0233765505254269	25.3833675384521	-0.0107450718060136	0.00354059832170606	0.045423585921526	-0.000680167751852423
749	-0.835711658000946	-0.348050862550735	25.6431064605713	-0.00652430532500148	0.00386527273803949	0.031137915328145	0.00321592413820326
750	0.462985575199127	-0.672725200653076	25.318431854248	-0.00490093370899558	0.00938473641872406	0.0210730116814375	-0.00230353930965066
751	-0.186363056302071	0.625972092151642	25.123628616333	-0.00782300252467394	0.0100340843200684	-0.00782300252467394	-3.08191010844894e-05
752	-0.186363056302071	0.95064640045166	25.0586929321289	0.00159255252219737	0.00354059832170606	-0.0324982516467571	-0.0143164889886975
753	0.462985575199127	-0.348050862550735	25.3833675384521	-0.00360223650932312	0.00743668992072344	-0.0626929625868797	0.0022419011220336
754	-0.186363056302071	0.625972092151642	25.3833675384521	0.000943203864153475	-0.00457625929266214	-0.0480826161801815	-3.08191010844894e-05
755	1.11233425140381	-0.348050862550735	25.7729759216309	0.000293855206109583	0.00581331877037883	-0.0406151078641415	0.00516396993771195
756	-0.186363056302071	0.301297754049301	25.0586929321289	0.0123068047687411	0.00483929552137852	-0.0143164889886975	-0.00490093370899558
757	-1.48506033420563	-0.0233765505254269	25.4483013153076	-0.00944637414067984	-0.00197886489331722	-0.0221086721867323	-0.00814767740666866
758	0.462985575199127	-0.348050862550735	25.1885623931885	-0.00230353930965066	-0.00132951640989631	-0.00782300252467394	-0.00392691092565656
759	1.11233425140381	-0.672725200653076	25.3833675384521	0.000943203864153475	-0.00327756232582033	-0.0152905117720366	0.00451462110504508
760	1.11233425140381	-0.348050862550735	25.3833675384521	-0.00230353930965066	0.00808603875339031	-0.0276281367987394	-0.00425158534198999
761	-0.835711658000946	0.95064640045166	25.5781726837158	-0.000355493422830477	0.00321592413820326	-0.0263294391334057	-0.000680167751852423
762	-0.186363056302071	0.95064640045166	25.0586929321289	-0.00814767740666866	-0.00230353930965066	-0.0454852245748043	-0.00457625929266214
763	1.11233425140381	-0.0233765505254269	25.1885623931885	-0.00165419070981443	0.00581331877037883	-0.0571734979748726	-0.000680167751852423
764	-0.186363056302071	0.95064640045166	25.123628616333	0.000943203864153475	0.011982130818069	-0.0402904339134693	-0.00327756232582033
765	0.462985575199127	0.301297754049301	25.4483013153076	0.000293855206109583	0.00548864435404539	-0.0328229255974293	0.00581331877037883
766	1.11233425140381	-0.0233765505254269	25.1885623931885	-0.0107450718060136	0.00386527273803949	-0.00522560812532902	-0.00457625929266214
767	1.11233425140381	-0.0233765505254269	25.5781726837158	0.01100810803473	0.00191722682211548	-3.08191010844894e-05	0.00159255252219737
768	0.462985575199127	-0.0233765505254269	25.1885623931885	-0.00879702530801296	-0.00100484199356288	0.0217223595827818	-3.08191010844894e-05
769	0.462985575199127	0.95064640045166	24.8638877868652	0.00743668992072344	-0.00132951640989631	0.0249691028147936	-3.08191010844894e-05
770	0.462985575199127	0.301297754049301	24.9288234710693	-0.000355493422830477	0.00548864435404539	0.0347093306481838	0.00451462110504508
771	1.11233425140381	-0.348050862550735	25.318431854248	0.00776136433705688	-0.00100484199356288	0.00970941036939621	-0.00425158534198999
772	-0.186363056302071	0.625972092151642	24.9937572479248	-0.00197886489331722	-0.00684897974133492	-0.0201606266200542	-0.00847235135734081
773	1.11233425140381	-0.0233765505254269	25.5781726837158	0.00581331877037883	0.00126787810586393	-0.0201606266200542	-0.00230353930965066
774	-0.186363056302071	0.95064640045166	25.123628616333	-0.000680167751852423	0.00516396993771195	0.00938473641872406	-0.00197886489331722
775	0.462985575199127	-0.0233765505254269	25.1885623931885	0.00483929552137852	0.00613799272105098	0.025618452578783	0.00906006153672934
776	1.11233425140381	0.625972092151642	24.9937572479248	-0.00619963090866804	-0.00879702530801296	0.0597092546522617	-0.00165419070981443
777	-1.48506033420563	0.95064640045166	25.123628616333	-0.0149658378213644	-0.0110697457566857	0.0739949271082878	0.000293855206109583
778	-0.186363056302071	0.95064640045166	25.0586929321289	0.00581331877037883	-0.00944637414067984	0.0697741582989693	0.00159255252219737
779	-0.186363056302071	0.95064640045166	25.4483013153076	0.0145795252174139	0.00548864435404539	0.0509430468082428	-0.00392691092565656
780	0.462985575199127	-0.0233765505254269	25.4483013153076	0.0213976856321096	0.0145795252174139	0.0324366129934788	-0.00295288790948689
781	1.11233425140381	0.625972092151642	25.123628616333	0.0155535480007529	0.0207483377307653	-0.00392691092565656	0.00548864435404539
782	0.462985575199127	-0.348050862550735	25.1885623931885	0.00646266713738441	0.0123068047687411	-0.0139918150380254	-0.00619963090866804
783	1.11233425140381	-0.348050862550735	25.3833675384521	0.00418994715437293	0.0022419011220336	-0.0266541130840778	0.00289124972186983
784	0.462985575199127	1.27532064914703	25.1885623931885	0.00451462110504508	0.00938473641872406	-0.0474332682788372	0.00126787810586393
785	-0.835711658000946	0.301297754049301	25.5781726837158	0.0136055024340749	0.00613799272105098	-0.063342310488224	-0.00230353930965066
786	-0.186363056302071	0.301297754049301	25.6431064605713	-0.0185372550040483	0.0194496400654316	-0.068537101149559	-0.00944637414067984
787	-0.835711658000946	-0.672725200653076	25.2534980773926	-0.00522560812532902	0.0123068047687411	-0.0818487480282784	-0.000680167751852423
788	-1.48506033420563	0.625972092151642	24.9288234710693	-0.0100957229733467	0.00743668992072344	-0.0639916583895683	0.0022419011220336
789	-2.13440895080566	-0.0233765505254269	25.1885623931885	-0.00879702530801296	0.0100340843200684	-0.0649656802415848	0.00548864435404539
790	-1.48506033420563	-0.348050862550735	25.5781726837158	-0.00392691092565656	0.00451462110504508	-0.0607449151575565	0.00256657530553639
791	-1.48506033420563	-0.0233765505254269	25.837911605835	-0.017887907102704	0.000943203864153475	-0.0529527328908443	0.00743668992072344
792	-3.43310618400574	1.27532064914703	25.7729759216309	-0.00879702530801296	-0.0100957229733467	-0.0591215454041958	-3.08191010844894e-05
793	-0.835711658000946	0.301297754049301	25.2534980773926	-0.00295288790948689	-0.00165419070981443	-0.0354203209280968	0.00354059832170606
794	-3.43310618400574	0.95064640045166	24.9937572479248	-0.000680167751852423	-0.000680167751852423	0.0502936989068985	0.00191722682211548
795	-1.48506033420563	-0.348050862550735	25.3833675384521	0.000293855206109583	-0.00100484199356288	0.0233457311987877	0.00321592413820326
796	0.462985575199127	0.301297754049301	25.0586929321289	-0.00165419070981443	-0.00100484199356288	0.0405534692108631	-0.00490093370899558
797	-2.13440895080566	0.95064640045166	25.318431854248	-0.00749832857400179	-0.0026282137259841	0.0389300994575024	-0.00165419070981443
798	-0.835711658000946	1.27532064914703	25.3833675384521	-0.00912170019000769	0.00841071270406246	0.0386054255068302	-0.0026282137259841
799	-0.835711658000946	0.625972092151642	25.2534980773926	-0.00912170019000769	0.00548864435404539	0.0132808275520802	0.00613799272105098
800	0.462985575199127	-0.0233765505254269	25.1885623931885	0.00873538758605719	0.00548864435404539	-0.0146411629393697	-0.00165419070981443
801	1.11233425140381	-0.0233765505254269	25.2534980773926	0.0113327819854021	0.00548864435404539	-0.0263294391334057	0.000618529506027699
802	0.462985575199127	-0.0233765505254269	25.1885623931885	-0.00977104809135199	-0.00197886489331722	-0.0286021586507559	-0.00912170019000769
803	0.462985575199127	-0.348050862550735	25.5132369995117	0.0126314787194133	0.011982130818069	-0.0104203969240189	-0.00457625929266214
804	-0.186363056302071	1.27532064914703	24.9937572479248	0.00386527273803949	0.00289124972186983	0.013930176384747	-0.00457625929266214
805	-0.835711658000946	0.301297754049301	25.7080421447754	0.00906006153672934	0.000618529506027699	0.0285405199974775	0.00451462110504508
806	1.11233425140381	-0.348050862550735	25.2534980773926	-0.00230353930965066	-0.00230353930965066	0.0327612869441509	-0.00425158534198999
807	-0.186363056302071	-0.672725200653076	25.318431854248	0.0145795252174139	-0.0383423902094364	0.0272418223321438	0.00841071270406246
808	1.11233425140381	-0.672725200653076	25.0586929321289	0.0243197549134493	-0.00230353930965066	0.0175015944987535	-0.00717365415766835
809	1.76168286800385	-0.997399508953094	25.318431854248	0.0220470335334539	-0.00619963090866804	0.0269171483814716	0.00581331877037883
810	1.11233425140381	-1.32207381725311	25.5132369995117	0.00873538758605719	0.00191722682211548	0.00970941036939621	-0.00425158534198999
811	2.41103148460388	-0.997399508953094	25.9677810668945	0.00483929552137852	-0.00100484199356288	0.00743668992072344	0.00191722682211548
812	-0.835711658000946	-0.348050862550735	25.318431854248	0.0022419011220336	-0.000680167751852423	-0.00392691092565656	-0.00879702530801296
813	1.11233425140381	-0.997399508953094	25.4483013153076	0.000943203864153475	-0.0120437685400248	0.0191249661147594	-0.000680167751852423
814	0.462985575199127	-0.0233765505254269	25.7080421447754	0.00873538758605719	-0.00814767740666866	0.0249691028147936	-0.00490093370899558
815	-0.186363056302071	-0.997399508953094	25.7729759216309	-0.0123684434220195	-0.0100957229733467	0.0188002903014421	0.00906006153672934
816	-0.186363056302071	-0.0233765505254269	25.5132369995117	-0.00619963090866804	-0.00100484199356288	0.0191249661147594	-0.00457625929266214
817	-0.835711658000946	-0.0233765505254269	25.6431064605713	0.00841071270406246	0.000618529506027699	0.0200989879667759	-0.00425158534198999
818	-0.186363056302071	0.95064640045166	25.318431854248	0.0106834331527352	-0.00425158534198999	0.0168522447347641	-0.00327756232582033
819	-0.835711658000946	0.625972092151642	25.123628616333	-0.00295288790948689	0.0022419011220336	0.0178262684494257	0.0106834331527352
820	0.462985575199127	-0.348050862550735	25.0586929321289	0.0149041991680861	0.00711201597005129	-0.00977104809135199	-0.00392691092565656
821	1.11233425140381	-0.0233765505254269	25.2534980773926	-0.00132951640989631	0.00873538758605719	-0.0376930385828018	0.00548864435404539
822	-0.186363056302071	0.301297754049301	25.4483013153076	-0.00392691092565656	0.00581331877037883	-0.0422384813427925	-0.00619963090866804
823	0.462985575199127	-0.0233765505254269	25.837911605835	-0.00295288790948689	0.00873538758605719	-0.0529527328908443	-0.00392691092565656
824	-0.835711658000946	0.95064640045166	25.2534980773926	-0.0123684434220195	0.0116574559360743	-0.0311995539814234	-0.00132951640989631
825	-1.48506033420563	0.301297754049301	25.2534980773926	0.00548864435404539	0.0145795252174139	-0.0126931173726916	0.00126787810586393
826	0.462985575199127	-0.0233765505254269	25.4483013153076	0.0142548503354192	0.000943203864153475	0.00256657530553639	-0.0026282137259841
827	0.462985575199127	0.301297754049301	25.1885623931885	-0.00425158534198999	-0.00944637414067984	0.0103587592020631	0.00159255252219737
828	-1.48506033420563	1.27532064914703	25.0586929321289	0.00906006153672934	-0.00977104809135199	0.0285405199974775	-0.00555028254166245
829	-0.186363056302071	0.625972092151642	25.2534980773926	0.0113327819854021	-0.0026282137259841	0.0262678004801273	0.00354059832170606
830	0.462985575199127	0.95064640045166	25.2534980773926	0.00776136433705688	-0.0139918150380254	0.0321119390428066	0.00191722682211548
831	0.462985575199127	-0.348050862550735	25.0586929321289	0.000293855206109583	-0.0107450718060136	0.0457482598721981	0.000943203864153475
832	-0.186363056302071	1.27532064914703	24.6690845489502	-0.00814767740666866	-0.0152905117720366	0.0233457311987877	-0.00425158534198999
833	0.462985575199127	-0.348050862550735	25.0586929321289	0.0106834331527352	-0.0139918150380254	0.0226963832974434	-0.000680167751852423
834	-1.48506033420563	0.95064640045166	25.1885623931885	0.0288651939481497	-0.00392691092565656	0.00256657530553639	-0.000680167751852423
835	-1.48506033420563	0.301297754049301	25.4483013153076	0.01100810803473	0.00418994715437293	-0.0175632312893867	0.00159255252219737
836	1.76168286800385	0.301297754049301	25.5132369995117	0.00970941036939621	0.0142548503354192	-0.038017712533474	-0.000680167751852423
837	0.462985575199127	-0.348050862550735	25.2534980773926	-0.00100484199356288	0.0149041991680861	-0.0487319678068161	-0.00165419070981443
838	1.76168286800385	-0.0233765505254269	24.9937572479248	0.0132808275520802	0.0100340843200684	-0.0406151078641415	-0.00684897974133492
839	1.11233425140381	-0.348050862550735	25.7080421447754	0.012956153601408	0.0123068047687411	-0.0324982516467571	0.00289124972186983
840	0.462985575199127	0.95064640045166	25.318431854248	-3.08191010844894e-05	0.00516396993771195	-0.0159398596733809	-0.00165419070981443
841	-0.835711658000946	0.95064640045166	25.5781726837158	0.01100810803473	0.00159255252219737	-0.00717365415766835	-0.00295288790948689
842	-0.835711658000946	0.95064640045166	25.7080421447754	0.0106834331527352	-0.00619963090866804	0.0123068047687411	-0.00360223650932312
843	1.11233425140381	-0.0233765505254269	25.7080421447754	-0.00392691092565656	-0.000355493422830477	0.0360080301761627	0.00516396993771195
844	-0.835711658000946	0.95064640045166	25.2534980773926	-0.00295288790948689	0.0126314787194133	0.031137915328145	-0.000355493422830477
845	1.11233425140381	-0.672725200653076	25.7080421447754	-0.00425158534198999	0.0145795252174139	0.0213976856321096	0.00451462110504508
846	0.462985575199127	-0.0233765505254269	25.0586929321289	-3.08191010844894e-05	0.00906006153672934	-0.00425158534198999	-0.00360223650932312
847	-0.835711658000946	0.625972092151642	25.3833675384521	0.00256657530553639	0.00581331877037883	0.00743668992072344	0.00354059832170606
848	-0.835711658000946	0.95064640045166	25.5132369995117	0.00646266713738441	0.00873538758605719	0.00776136433705688	0.00159255252219737
849	-1.48506033420563	0.95064640045166	25.1885623931885	0.00451462110504508	0.00581331877037883	0.0132808275520802	0.00646266713738441
850	-2.13440895080566	0.95064640045166	25.0586929321289	0.011982130818069	0.00126787810586393	0.0149041991680861	-0.00425158534198999
851	-1.48506033420563	-0.348050862550735	25.123628616333	-0.0152905117720366	0.000943203864153475	0.0100340843200684	0.00191722682211548
852	-2.78375768661499	0.95064640045166	25.0586929321289	-0.0120437685400248	-0.00425158534198999	0.00938473641872406	0.000293855206109583
853	-2.13440895080566	0.301297754049301	25.318431854248	0.0106834331527352	0.00126787810586393	0.00159255252219737	0.000618529506027699
854	-3.43310618400574	0.95064640045166	25.4483013153076	-0.00814767740666866	0.00516396993771195	0.00841071270406246	-0.00132951640989631
855	-2.13440895080566	-0.0233765505254269	25.5781726837158	-0.0123684434220195	0.00516396993771195	0.0103587592020631	0.00418994715437293
856	-2.13440895080566	-0.0233765505254269	25.318431854248	-0.00100484199356288	0.000943203864153475	0.0145795252174139	0.00191722682211548
857	-2.13440895080566	0.625972092151642	25.1885623931885	-0.00165419070981443	-0.00165419070981443	0.00418994715437293	0.00418994715437293
858	-1.48506033420563	-0.0233765505254269	25.123628616333	-0.0123684434220195	0.00776136433705688	-0.00490093370899558	-0.00360223650932312
859	-1.48506033420563	-0.672725200653076	25.3833675384521	-0.0123684434220195	0.00743668992072344	-0.00360223650932312	0.00581331877037883
860	-1.48506033420563	0.301297754049301	25.6431064605713	-0.0120437685400248	0.00256657530553639	-0.00197886489331722	0.00581331877037883
861	-2.13440895080566	0.625972092151642	25.3833675384521	-0.021459324285388	0.00386527273803949	-0.00165419070981443	0.00191722682211548
862	-2.78375768661499	0.95064640045166	25.318431854248	0.00711201597005129	-0.00327756232582033	-0.00327756232582033	-0.00944637414067984
863	-0.186363056302071	-0.672725200653076	25.318431854248	-0.00977104809135199	-0.000355493422830477	-0.0182125810533762	-0.000680167751852423
864	-2.13440895080566	1.27532064914703	25.2534980773926	0.0113327819854021	0.00354059832170606	-0.0107450718060136	-0.00425158534198999
865	0.462985575199127	-0.348050862550735	25.5132369995117	0.0113327819854021	-0.00100484199356288	-0.0143164889886975	0.00256657530553639
866	-0.186363056302071	0.95064640045166	25.318431854248	-0.00295288790948689	0.00159255252219737	-0.00587495695799589	-0.00652430532500148
867	-2.13440895080566	0.95064640045166	25.3833675384521	-0.00652430532500148	-0.00327756232582033	0.000943203864153475	-0.000680167751852423
868	-0.835711658000946	0.625972092151642	25.5781726837158	-0.00165419070981443	-0.00230353930965066	-0.00132951640989631	-0.00360223650932312
869	-0.835711658000946	0.625972092151642	25.5781726837158	-0.00230353930965066	-3.08191010844894e-05	0.00159255252219737	0.00678734155371785
870	-0.835711658000946	0.625972092151642	25.3833675384521	-0.00392691092565656	0.000943203864153475	0.0113327819854021	-0.00717365415766835
871	-0.835711658000946	-0.0233765505254269	25.2534980773926	0.0191249661147594	-0.00295288790948689	0.0158782228827477	0.00159255252219737
872	-0.835711658000946	0.95064640045166	25.4483013153076	-0.00555028254166245	-0.00295288790948689	0.0324366129934788	-0.00295288790948689
873	-0.186363056302071	-0.0233765505254269	25.5132369995117	0.0106834331527352	-0.0110697457566857	0.0324366129934788	-0.0026282137259841
874	-0.835711658000946	-0.348050862550735	25.318431854248	0.00386527273803949	-0.00165419070981443	0.0438002124428749	0.00289124972186983
875	1.76168286800385	-0.997399508953094	25.5132369995117	-0.0107450718060136	-0.00879702530801296	0.0103587592020631	0.000293855206109583
876	1.76168286800385	-0.672725200653076	25.3833675384521	0.00483929552137852	-0.0159398596733809	-0.00749832857400179	-3.08191010844894e-05
877	-0.186363056302071	-0.997399508953094	25.1885623931885	0.00938473641872406	-0.00165419070981443	-0.0354203209280968	0.00289124972186983
878	1.11233425140381	-0.348050862550735	25.2534980773926	0.00808603875339031	0.00191722682211548	-0.0467839203774929	-0.00230353930965066
879	1.11233425140381	-1.64674806594849	25.7729759216309	-0.0104203969240189	0.00938473641872406	-0.0487319678068161	-0.00230353930965066
880	1.11233425140381	-0.997399508953094	25.7080421447754	0.00289124972186983	0.00418994715437293	-0.0373683646321297	-0.00392691092565656
881	-0.186363056302071	-0.348050862550735	25.3833675384521	-0.00652430532500148	0.0100340843200684	-0.0123684434220195	0.00159255252219737
882	-0.835711658000946	0.301297754049301	25.318431854248	0.013930176384747	-0.00717365415766835	0.00159255252219737	-0.00782300252467394
883	-0.186363056302071	-0.672725200653076	25.3833675384521	-0.00327756232582033	0.00451462110504508	-0.00230353930965066	-0.000355493422830477
884	1.11233425140381	-0.348050862550735	25.7080421447754	0.011982130818069	0.00386527273803949	0.0171769186854362	0.000618529506027699
885	-0.186363056302071	0.301297754049301	25.837911605835	-0.00327756232582033	0.00613799272105098	0.0103587592020631	0.00873538758605719
886	-0.186363056302071	-0.0233765505254269	25.9677810668945	-0.00100484199356288	0.00321592413820326	0.0145795252174139	-0.000355493422830477
887	1.11233425140381	-0.0233765505254269	25.5132369995117	-0.00555028254166245	-3.08191010844894e-05	0.00483929552137852	-0.0026282137259841
888	1.76168286800385	0.301297754049301	25.3833675384521	0.0022419011220336	0.00126787810586393	0.00548864435404539	0.000943203864153475
889	1.11233425140381	0.625972092151642	25.5781726837158	0.0308132413774729	0.00873538758605719	-0.00912170019000769	-0.00392691092565656
890	1.11233425140381	-0.0233765505254269	25.4483013153076	0.0103587592020631	0.00126787810586393	-0.028926832601428	-0.000355493422830477
891	1.11233425140381	-0.0233765505254269	25.837911605835	0.000618529506027699	0.000943203864153475	-0.0354203209280968	0.000618529506027699
892	1.11233425140381	-0.0233765505254269	25.837911605835	0.0022419011220336	-0.00295288790948689	-0.00782300252467394	-0.000680167751852423
893	1.76168286800385	0.301297754049301	25.4483013153076	0.0145795252174139	-0.00587495695799589	0.0100340843200684	0.00451462110504508
894	-0.835711658000946	1.27532064914703	25.123628616333	0.00613799272105098	-0.0221086721867323	0.0165275707840919	-0.00327756232582033
895	0.462985575199127	-0.348050862550735	25.4483013153076	0.0100340843200684	-0.000680167751852423	0.0197743140161037	-0.00132951640989631
896	0.462985575199127	0.625972092151642	25.6431064605713	0.00613799272105098	-0.000680167751852423	0.0165275707840919	-0.00230353930965066
897	0.462985575199127	-0.348050862550735	25.5132369995117	0.0188002903014421	0.00451462110504508	-0.0107450718060136	-0.00360223650932312
898	-0.186363056302071	1.27532064914703	25.7729759216309	0.00581331877037883	0.000293855206109583	-0.0201606266200542	-0.00132951640989631
899	-0.186363056302071	0.625972092151642	24.9937572479248	0.0158782228827477	-3.08191010844894e-05	-0.0363943427801132	0.00516396993771195
900	1.11233425140381	-0.0233765505254269	25.2534980773926	-0.00652430532500148	0.00970941036939621	-0.0315242260694504	0.000293855206109583
901	3.06037998199463	-0.348050862550735	25.1885623931885	-0.00457625929266214	0.00354059832170606	-0.0331475995481014	0.00386527273803949
902	-0.835711658000946	0.95064640045166	25.3833675384521	0.00289124972186983	-0.00132951640989631	-0.0172385573387146	-0.00327756232582033
903	1.76168286800385	-0.0233765505254269	25.2534980773926	0.00386527273803949	-0.000680167751852423	-0.0100957229733467	-0.000355493422830477
904	-0.835711658000946	1.27532064914703	25.5781726837158	0.0178262684494257	0.00256657530553639	-0.0113944197073579	-0.00392691092565656
905	1.11233425140381	-0.0233765505254269	25.4483013153076	-0.00977104809135199	0.00354059832170606	-0.000355493422830477	-0.00295288790948689
906	0.462985575199127	1.27532064914703	24.7989540100098	0.00613799272105098	-0.00197886489331722	-0.00295288790948689	-0.00619963090866804
907	-1.48506033420563	0.625972092151642	24.8638877868652	-0.00587495695799589	-0.00522560812532902	0.0145795252174139	0.0022419011220336
908	-0.186363056302071	1.5999950170517	24.7989540100098	-0.0143164889886975	0.00873538758605719	0.0285405199974775	-0.00360223650932312
909	1.76168286800385	0.625972092151642	24.9937572479248	0.00126787810586393	0.00646266713738441	0.036657378077507	0.00678734155371785
910	1.76168286800385	-0.0233765505254269	25.5132369995117	-0.0026282137259841	0.00743668992072344	0.0246444288641214	0.0022419011220336
911	0.462985575199127	0.95064640045166	25.3833675384521	0.00548864435404539	0.00873538758605719	-0.00327756232582033	-0.000355493422830477
912	-0.186363056302071	0.95064640045166	24.9288234710693	0.0022419011220336	0.01100810803473	-0.00425158534198999	-0.00392691092565656
913	1.76168286800385	-0.672725200653076	24.9288234710693	0.000943203864153475	0.00873538758605719	-0.0136671401560307	0.000943203864153475
914	-0.835711658000946	1.27532064914703	24.9288234710693	0.0155535480007529	0.0165275707840919	-0.0159398596733809	-0.00230353930965066
915	1.11233425140381	-0.0233765505254269	25.3833675384521	-0.0156151866540313	0.00906006153672934	-0.0247060675173998	-0.00230353930965066
916	-0.835711658000946	1.27532064914703	24.9937572479248	0.0113327819854021	0.000943203864153475	-0.0169138833880424	-0.00197886489331722
917	1.11233425140381	0.625972092151642	25.3833675384521	-0.0156151866540313	-0.0136671401560307	0.00548864435404539	-0.000680167751852423
918	-0.835711658000946	1.27532064914703	25.4483013153076	-0.0146411629393697	-0.02697878703475	0.0142548503354192	0.00191722682211548
919	-0.186363056302071	0.625972092151642	25.4483013153076	0.00159255252219737	-0.00327756232582033	0.00938473641872406	0.00548864435404539
920	-2.13440895080566	0.95064640045166	25.123628616333	-0.0113944197073579	0.00256657530553639	0.00906006153672934	0.00386527273803949
921	-0.186363056302071	0.625972092151642	25.0586929321289	-0.0217839982360601	0.000293855206109583	-0.00197886489331722	-0.00165419070981443
922	-2.78375768661499	1.27532064914703	25.7080421447754	-0.00717365415766835	-0.00100484199356288	0.00581331877037883	-0.00100484199356288
923	-1.48506033420563	0.625972092151642	25.7080421447754	0.0136055024340749	0.00289124972186983	-0.00782300252467394	0.000293855206109583
924	-2.13440895080566	0.301297754049301	25.7080421447754	-0.00392691092565656	0.00711201597005129	-0.00912170019000769	0.000943203864153475
925	-0.186363056302071	-0.348050862550735	25.5132369995117	0.00841071270406246	0.00354059832170606	-0.0107450718060136	0.00516396993771195
926	-3.43310618400574	1.27532064914703	25.3833675384521	0.00159255252219737	0.00646266713738441	-0.00425158534198999	-0.00360223650932312
927	-2.78375768661499	0.625972092151642	25.1885623931885	-0.0159398596733809	0.0100340843200684	0.00451462110504508	0.00289124972186983
928	-2.78375768661499	1.27532064914703	25.6431064605713	-0.0240567177534103	0.00678734155371785	0.041852168738842	0.00191722682211548
929	-1.48506033420563	0.95064640045166	25.6431064605713	0.00418994715437293	0.00418994715437293	0.041852168738842	0.00418994715437293
930	-0.835711658000946	0.625972092151642	25.5781726837158	-0.0107450718060136	0.0145795252174139	0.01847561635077	0.00548864435404539
931	0.462985575199127	1.27532064914703	25.3833675384521	-0.00619963090866804	0.00711201597005129	-0.0195112787187099	-0.00619963090866804
932	-0.835711658000946	0.625972092151642	25.3833675384521	-0.0185372550040483	0.00256657530553639	-0.0243813935667276	-3.08191010844894e-05
933	1.76168286800385	-0.0233765505254269	25.4483013153076	0.00126787810586393	0.000943203864153475	-0.0435371771454811	0.000293855206109583
934	-0.835711658000946	1.27532064914703	25.6431064605713	-0.0133424662053585	0.000618529506027699	-0.0662643760442734	0.00126787810586393
935	1.11233425140381	-0.0233765505254269	25.9677810668945	0.00873538758605719	-0.00100484199356288	-0.0750305876135826	0.0022419011220336
936	-1.48506033420563	0.95064640045166	25.5132369995117	0.0165275707840919	-0.00360223650932312	-0.048407293856144	0.0022419011220336
937	-0.186363056302071	0.95064640045166	25.3833675384521	0.0123068047687411	0.00451462110504508	-0.0182125810533762	0.000943203864153475
938	-0.835711658000946	0.301297754049301	25.5132369995117	0.0113327819854021	0.000618529506027699	-0.0191866029053926	-0.00132951640989631
939	-0.186363056302071	-0.0233765505254269	25.6431064605713	-0.0026282137259841	-0.000680167751852423	-0.0136671401560307	0.00126787810586393
940	-0.835711658000946	0.625972092151642	25.3833675384521	0.00711201597005129	0.000618529506027699	0.0178262684494257	0.00613799272105098
941	-0.186363056302071	0.625972092151642	25.3833675384521	-0.0100957229733467	-0.00490093370899558	0.0223717093467712	0.00191722682211548
942	0.462985575199127	-0.0233765505254269	25.7080421447754	0.000943203864153475	0.000618529506027699	0.0337353087961674	-0.00100484199356288
943	0.462985575199127	0.625972092151642	25.123628616333	0.0132808275520802	-0.00522560812532902	0.01847561635077	-0.00165419070981443
944	0.462985575199127	-0.672725200653076	25.2534980773926	0.00159255252219737	0.00159255252219737	0.00256657530553639	0.00256657530553639
945	2.41103148460388	-0.348050862550735	24.9937572479248	0.0282158460468054	0.000293855206109583	0.0145795252174139	0.000943203864153475
946	-1.48506033420563	0.301297754049301	25.1885623931885	0.00418994715437293	-0.0139918150380254	0.0100340843200684	-0.00619963090866804
947	-0.186363056302071	-0.348050862550735	25.2534980773926	-0.00717365415766835	-0.00912170019000769	-0.00555028254166245	0.000618529506027699
948	-0.835711658000946	-0.348050862550735	25.3833675384521	-0.00327756232582033	-0.0100957229733467	-0.00619963090866804	-0.0100957229733467
949	0.462985575199127	-0.348050862550735	24.9937572479248	0.0123068047687411	-0.00847235135734081	-0.00522560812532902	0.00354059832170606
950	1.76168286800385	-0.672725200653076	25.1885623931885	-0.00490093370899558	-0.00749832857400179	0.000293855206109583	-0.00132951640989631
951	-0.835711658000946	-0.0233765505254269	25.123628616333	0.00483929552137852	-0.0156151866540313	0.00126787810586393	0.00516396993771195
952	-0.835711658000946	-0.348050862550735	25.2534980773926	-0.00490093370899558	0.00516396993771195	-0.0120437685400248	-0.00425158534198999
953	1.11233425140381	-0.348050862550735	25.2534980773926	0.00548864435404539	0.00581331877037883	-0.0156151866540313	-0.000355493422830477
954	1.11233425140381	-0.672725200653076	25.9028453826904	0.0123068047687411	0.00743668992072344	-0.00327756232582033	-0.00197886489331722
955	0.462985575199127	-0.0233765505254269	25.123628616333	-0.00425158534198999	0.00613799272105098	0.0100340843200684	0.0022419011220336
956	-0.835711658000946	-0.348050862550735	25.318431854248	0.00841071270406246	-0.00555028254166245	0.0132808275520802	-0.00457625929266214
957	1.76168286800385	-0.672725200653076	25.3833675384521	-0.00327756232582033	-0.0133424662053585	0.0100340843200684	-0.00912170019000769
958	1.11233425140381	-0.0233765505254269	25.123628616333	-0.00392691092565656	-0.00295288790948689	0.0022419011220336	0.000943203864153475
959	1.76168286800385	-0.0233765505254269	25.1885623931885	0.00873538758605719	-0.0175632312893867	0.00776136433705688	0.00516396993771195
960	0.462985575199127	-0.0233765505254269	25.4483013153076	0.0116574559360743	-0.00360223650932312	0.00776136433705688	0.00191722682211548
961	1.76168286800385	-0.348050862550735	25.3833675384521	0.0200989879667759	-0.00587495695799589	0.00321592413820326	-0.00295288790948689
962	1.76168286800385	-0.348050862550735	25.2534980773926	-0.00814767740666866	-0.00360223650932312	0.00451462110504508	0.00256657530553639
963	-0.186363056302071	0.625972092151642	25.0586929321289	-0.000355493422830477	-0.00230353930965066	0.012956153601408	-0.00684897974133492
964	-0.186363056302071	-0.0233765505254269	25.3833675384521	-0.00457625929266214	-0.000355493422830477	0.0162028968334198	0.00386527273803949
965	2.41103148460388	-0.672725200653076	25.5132369995117	0.000943203864153475	0.00613799272105098	0.0217223595827818	0.00808603875339031
966	0.462985575199127	-0.0233765505254269	25.6431064605713	0.0178262684494257	-0.00522560812532902	-0.0100957229733467	0.00159255252219737
967	1.76168286800385	-0.0233765505254269	25.6431064605713	-0.0143164889886975	0.00289124972186983	-0.0445111989974976	-0.00165419070981443
968	1.11233425140381	-0.348050862550735	25.123628616333	0.0126314787194133	-0.00132951640989631	-0.0370436906814575	-0.00230353930965066
969	1.76168286800385	0.301297754049301	25.2534980773926	0.00841071270406246	0.0103587592020631	-0.0292515084147453	0.0022419011220336
970	1.11233425140381	-0.348050862550735	25.1885623931885	0.00711201597005129	0.00418994715437293	-0.0159398596733809	0.000618529506027699
971	1.76168286800385	-0.348050862550735	25.123628616333	-0.0107450718060136	0.00191722682211548	0.00581331877037883	0.000618529506027699
972	0.462985575199127	-0.348050862550735	25.3833675384521	-0.00652430532500148	0.00126787810586393	-0.0162645354866982	0.00159255252219737
973	0.462985575199127	0.625972092151642	25.4483013153076	0.0233457311987877	0.00321592413820326	-0.0104203969240189	-0.00165419070981443
974	0.462985575199127	-0.0233765505254269	25.318431854248	0.000293855206109583	0.00938473641872406	-0.00230353930965066	0.000618529506027699
975	3.06037998199463	-0.0233765505254269	24.9937572479248	0.00354059832170606	0.0123068047687411	-0.00425158534198999	0.00581331877037883
976	-0.186363056302071	0.95064640045166	25.0586929321289	0.0230210572481155	0.00321592413820326	-0.00165419070981443	0.00289124972186983
977	0.462985575199127	0.301297754049301	25.1885623931885	-0.0117190945893526	-0.00457625929266214	0.00386527273803949	-0.00197886489331722
978	-0.186363056302071	0.625972092151642	25.318431854248	-0.0110697457566857	0.00711201597005129	-0.00847235135734081	0.00126787810586393
979	0.462985575199127	0.95064640045166	25.5781726837158	0.0194496400654316	0.0126314787194133	-0.0175632312893867	0.000943203864153475
980	-1.48506033420563	0.95064640045166	25.123628616333	0.00776136433705688	0.00613799272105098	-0.0182125810533762	0.00613799272105098
981	0.462985575199127	0.625972092151642	25.123628616333	0.00191722682211548	-0.00652430532500148	-0.0100957229733467	0.00159255252219737
982	-1.48506033420563	0.625972092151642	24.9288234710693	-0.0126931173726916	-0.00457625929266214	0.00126787810586393	0.00191722682211548
983	1.76168286800385	0.301297754049301	25.1885623931885	-0.000680167751852423	-0.000680167751852423	0.0249691028147936	0.00191722682211548
984	-0.835711658000946	0.95064640045166	25.123628616333	-0.00197886489331722	0.000293855206109583	0.0136055024340749	0.00256657530553639
985	3.06037998199463	-0.348050862550735	25.5781726837158	-0.00327756232582033	-0.0104203969240189	0.0489950031042099	0.00483929552137852
986	-0.835711658000946	0.301297754049301	25.0586929321289	0.00776136433705688	-0.00132951640989631	0.0246444288641214	0.0022419011220336
987	0.462985575199127	0.301297754049301	25.2534980773926	-0.00749832857400179	0.00289124972186983	0.0103587592020631	0.00126787810586393
988	-0.835711658000946	0.625972092151642	24.9288234710693	0.0113327819854021	-3.08191010844894e-05	-0.00944637414067984	-0.000680167751852423
989	-0.186363056302071	0.95064640045166	24.9937572479248	-0.00814767740666866	0.00646266713738441	-0.0224333461374044	-0.000680167751852423
990	-0.186363056302071	0.625972092151642	25.2534980773926	0.00548864435404539	0.01100810803473	-0.0211346503347158	0.00354059832170606
991	1.76168286800385	0.301297754049301	25.4483013153076	0.00581331877037883	0.00483929552137852	-0.0250307414680719	0.000618529506027699
992	0.462985575199127	-0.0233765505254269	25.6431064605713	-0.00392691092565656	0.00418994715437293	-0.0175632312893867	-0.00360223650932312
993	0.462985575199127	0.625972092151642	24.9288234710693	0.0142548503354192	0.00581331877037883	-0.0191866029053926	-0.00197886489331722
994	0.462985575199127	-0.348050862550735	25.2534980773926	0.00321592413820326	0.01100810803473	-0.0198359526693821	0.00516396993771195
995	-0.186363056302071	0.95064640045166	24.9937572479248	-0.00782300252467394	0.00483929552137852	-0.0175632312893867	0.00354059832170606
996	-1.48506033420563	0.625972092151642	25.2534980773926	-0.00392691092565656	0.00256657530553639	-0.0100957229733467	0.00581331877037883
997	-0.835711658000946	0.301297754049301	25.2534980773926	0.0103587592020631	0.00289124972186983	-0.0100957229733467	-0.00132951640989631
998	-2.13440895080566	-0.348050862550735	25.7080421447754	-0.00847235135734081	0.00938473641872406	-0.00587495695799589	0.00354059832170606
999	-1.48506033420563	0.625972092151642	24.9288234710693	0.013930176384747	0.00289124972186983	-0.00944637414067984	0.00126787810586393
1000	-2.78375768661499	0.95064640045166	25.0586929321289	-0.0107450718060136	0.00516396993771195	-0.00457625929266214	0.00159255252219737
1001	-2.13440895080566	0.95064640045166	25.0586929321289	0.00581331877037883	-0.00197886489331722	-0.00425158534198999	0.00289124972186983
1002	-4.08245468139648	0.95064640045166	25.123628616333	-0.00327756232582033	0.00256657530553639	-0.00717365415766835	-0.00587495695799589
1003	-0.835711658000946	-0.348050862550735	25.1885623931885	-0.00457625929266214	0.00289124972186983	-0.00522560812532902	0.000618529506027699
1004	-3.43310618400574	0.95064640045166	25.4483013153076	-0.0026282137259841	0.00516396993771195	-3.08191010844894e-05	0.00126787810586393
1005	-1.48506033420563	-0.348050862550735	25.4483013153076	-0.000680167751852423	-3.08191010844894e-05	0.0103587592020631	0.00256657530553639
1006	-2.13440895080566	0.625972092151642	24.7989540100098	-0.0113944197073579	0.0123068047687411	-0.0110697457566857	0.000618529506027699
1007	-1.48506033420563	0.301297754049301	24.9937572479248	-0.00360223650932312	0.00873538758605719	-0.0370436906814575	0.00354059832170606
1008	-2.13440895080566	0.625972092151642	25.1885623931885	-3.08191010844894e-05	0.0113327819854021	-0.02697878703475	0.00678734155371785
1009	-1.48506033420563	0.95064640045166	25.318431854248	-0.0104203969240189	-0.00392691092565656	-0.00327756232582033	0.000293855206109583
1010	-1.48506033420563	1.27532064914703	25.6431064605713	0.000293855206109583	0.000943203864153475	0.0171769186854362	-3.08191010844894e-05
1011	-0.186363056302071	0.301297754049301	25.318431854248	-0.00587495695799589	0.000943203864153475	0.0515923984348774	0.0022419011220336
1012	0.462985575199127	-0.0233765505254269	25.5132369995117	-0.00230353930965066	-0.0104203969240189	0.0658780634403229	0.00678734155371785
1013	-0.186363056302071	0.95064640045166	25.318431854248	-0.00490093370899558	-0.0159398596733809	0.0658780634403229	-0.00782300252467394
1014	0.462985575199127	-0.672725200653076	25.5132369995117	-0.00749832857400179	-0.00619963090866804	0.040228795260191	0.00256657530553639
1015	-0.186363056302071	1.27532064914703	25.4483013153076	0.00483929552137852	0.00646266713738441	0.0207483377307653	-0.00327756232582033
1016	-0.835711658000946	0.625972092151642	25.6431064605713	-0.00912170019000769	0.00678734155371785	-0.0159398596733809	0.000943203864153475
1017	0.462985575199127	-0.0233765505254269	25.7080421447754	0.00646266713738441	0.00418994715437293	-0.0393164120614529	-0.0100957229733467
1018	-0.186363056302071	-0.0233765505254269	25.318431854248	0.00581331877037883	0.00613799272105098	-0.0311995539814234	-0.00652430532500148
1019	-0.186363056302071	0.625972092151642	25.318431854248	-0.00782300252467394	0.00613799272105098	-0.032173577696085	0.000618529506027699
1020	-0.186363056302071	0.625972092151642	25.1885623931885	0.00646266713738441	0.00256657530553639	-0.02697878703475	0.00451462110504508
1021	-1.48506033420563	0.301297754049301	25.4483013153076	0.00678734155371785	-0.00717365415766835	-0.0224333461374044	-0.00457625929266214
1022	-1.48506033420563	0.301297754049301	25.4483013153076	-0.0175632312893867	-0.00619963090866804	0.00321592413820326	0.00548864435404539
1023	1.76168286800385	-0.348050862550735	25.4483013153076	0.00159255252219737	-0.00327756232582033	-0.00555028254166245	-0.000355493422830477
1024	-0.835711658000946	-0.348050862550735	25.1885623931885	-0.00360223650932312	-0.00392691092565656	-0.00814767740666866	-0.00197886489331722
1025	0.462985575199127	-1.32207381725311	25.123628616333	0.00418994715437293	-3.08191010844894e-05	0.00126787810586393	-0.00392691092565656
1026	-0.835711658000946	-0.348050862550735	25.1885623931885	0.00646266713738441	-0.00749832857400179	0.00938473641872406	0.00451462110504508
1027	-0.186363056302071	-0.0233765505254269	25.0586929321289	0.00776136433705688	-0.0110697457566857	0.00289124972186983	-0.00652430532500148
1028	-0.835711658000946	-0.348050862550735	25.2534980773926	0.0252937767654657	-0.00165419070981443	-0.00132951640989631	-0.000355493422830477
1029	-0.835711658000946	-0.348050862550735	25.2534980773926	-0.000680167751852423	-3.08191010844894e-05	-0.00749832857400179	-0.00392691092565656
1030	-0.835711658000946	-0.672725200653076	25.3833675384521	0.0113327819854021	0.00289124972186983	-0.00295288790948689	0.00938473641872406
1031	-0.186363056302071	-0.348050862550735	24.7340183258057	-0.0169138833880424	-0.00814767740666866	0.0142548503354192	-0.00717365415766835
1032	1.76168286800385	-1.97142243385315	25.1885623931885	0.0022419011220336	-0.00749832857400179	0.0162028968334198	-0.00100484199356288
1033	-0.186363056302071	-0.348050862550735	24.7989540100098	-0.00522560812532902	-0.00749832857400179	0.0194496400654316	-0.00555028254166245
1034	0.462985575199127	-1.64674806594849	25.5132369995117	0.00970941036939621	-0.0120437685400248	0.0188002903014421	0.000293855206109583
1035	0.462985575199127	0.301297754049301	25.2534980773926	0.0197743140161037	0.00386527273803949	0.0171769186854362	-3.08191010844894e-05
1036	-0.835711658000946	0.301297754049301	25.7080421447754	-0.017887907102704	-0.00490093370899558	0.0265924744307995	0.00289124972186983
1037	-0.186363056302071	-0.672725200653076	25.1885623931885	-0.0152905117720366	-0.0357449948787689	0.0165275707840919	-0.00425158534198999
1038	-2.13440895080566	-0.672725200653076	25.7080421447754	0.00841071270406246	-0.00814767740666866	0.00938473641872406	-3.08191010844894e-05
1039	-0.186363056302071	0.301297754049301	25.4483013153076	0.0155535480007529	0.00483929552137852	-0.00230353930965066	-0.00295288790948689
1040	-0.835711658000946	0.625972092151642	25.5781726837158	0.00906006153672934	0.00776136433705688	-0.00132951640989631	-0.00360223650932312
1041	-0.186363056302071	0.625972092151642	25.5781726837158	0.00191722682211548	0.00483929552137852	0.00873538758605719	-0.0026282137259841
1042	-0.186363056302071	0.625972092151642	25.6431064605713	0.00516396993771195	0.0022419011220336	-0.00782300252467394	0.000293855206109583
1043	1.11233425140381	0.625972092151642	24.9937572479248	-0.00165419070981443	0.00841071270406246	-0.021459324285388	0.000618529506027699
1044	-1.48506033420563	0.301297754049301	25.3833675384521	0.00191722682211548	0.00483929552137852	-0.0182125810533762	-0.000355493422830477
1045	1.11233425140381	-0.0233765505254269	25.2534980773926	0.00386527273803949	0.00516396993771195	-0.028926832601428	0.00321592413820326
1046	-0.835711658000946	0.301297754049301	25.3833675384521	-0.0162645354866982	0.00613799272105098	-0.0428878292441368	-0.00587495695799589
1047	-0.186363056302071	0.95064640045166	25.318431854248	-0.00879702530801296	0.00256657530553639	-0.0247060675173998	-0.000355493422830477
1048	-0.835711658000946	0.625972092151642	25.6431064605713	0.00159255252219737	0.00191722682211548	0.00289124972186983	-0.00587495695799589
1049	-0.186363056302071	0.625972092151642	25.0586929321289	0.00808603875339031	0.00451462110504508	0.0282158460468054	-0.00522560812532902
1050	-0.835711658000946	0.625972092151642	24.9288234710693	-0.00619963090866804	0.00678734155371785	0.0321119390428066	0.00126787810586393
1051	0.462985575199127	0.625972092151642	24.8638877868652	0.00451462110504508	0.00451462110504508	0.0165275707840919	-0.00652430532500148
1052	1.11233425140381	-0.348050862550735	25.1885623931885	0.0149041991680861	-0.00652430532500148	0.00321592413820326	-0.00165419070981443
1053	-0.186363056302071	0.95064640045166	24.9937572479248	0.0145795252174139	0.0103587592020631	-0.00327756232582033	-0.00165419070981443
1054	1.11233425140381	0.301297754049301	25.7729759216309	0.01100810803473	0.000293855206109583	-0.00652430532500148	-0.00327756232582033
1055	-0.186363056302071	0.95064640045166	25.0586929321289	-0.00100484199356288	0.00646266713738441	0.0145795252174139	0.00354059832170606
1056	-0.186363056302071	0.625972092151642	24.7989540100098	-0.00360223650932312	0.0126314787194133	-0.00327756232582033	-0.000355493422830477
1057	-0.186363056302071	-0.0233765505254269	24.9288234710693	0.00776136433705688	0.00159255252219737	-0.0162645354866982	0.000293855206109583
1058	0.462985575199127	-0.348050862550735	25.318431854248	-0.00944637414067984	0.00646266713738441	-0.00814767740666866	-0.00100484199356288
1059	-0.835711658000946	0.301297754049301	24.9937572479248	0.00386527273803949	0.00418994715437293	-0.00392691092565656	-0.00652430532500148
1060	-0.186363056302071	0.625972092151642	25.1885623931885	0.00678734155371785	0.01100810803473	-0.00749832857400179	0.00581331877037883
1061	0.462985575199127	0.95064640045166	25.5132369995117	0.00711201597005129	0.00159255252219737	-0.00392691092565656	-0.00555028254166245
1062	-0.186363056302071	0.95064640045166	25.318431854248	-0.0172385573387146	0.00191722682211548	-0.00555028254166245	-0.00132951640989631
1063	-0.186363056302071	1.27532064914703	24.8638877868652	0.00646266713738441	0.0136055024340749	0.000293855206109583	-0.00295288790948689
1064	1.76168286800385	-0.0233765505254269	25.318431854248	-0.0026282137259841	0.0022419011220336	0.00646266713738441	0.0022419011220336
1065	1.11233425140381	0.301297754049301	25.1885623931885	0.012956153601408	-0.00100484199356288	0.0230210572481155	0.000618529506027699
1066	-0.186363056302071	0.625972092151642	25.5132369995117	0.00776136433705688	0.000293855206109583	0.0282158460468054	0.000293855206109583
1067	1.11233425140381	0.301297754049301	25.837911605835	0.0155535480007529	-0.00425158534198999	0.00354059832170606	-0.000355493422830477
1068	0.462985575199127	-0.0233765505254269	25.7080421447754	0.00613799272105098	0.00386527273803949	-0.0136671401560307	0.00256657530553639
1069	-0.186363056302071	0.301297754049301	25.5132369995117	-0.000680167751852423	0.00386527273803949	-0.028926832601428	0.00256657530553639
1070	-1.48506033420563	0.625972092151642	25.2534980773926	0.00970941036939621	0.00516396993771195	-0.0331475995481014	-0.00100484199356288
1071	-1.48506033420563	0.95064640045166	25.1885623931885	-0.0211346503347158	0.00906006153672934	-0.0399657599627972	0.000618529506027699
1072	1.11233425140381	-0.348050862550735	25.4483013153076	0.00451462110504508	0.00386527273803949	-0.0415891297161579	-0.00360223650932312
1073	-2.13440895080566	0.625972092151642	25.4483013153076	-0.00555028254166245	0.00581331877037883	-0.0295761823654175	-0.00782300252467394
1074	-0.835711658000946	-0.0233765505254269	25.5781726837158	0.0100340843200684	0.0171769186854362	-0.0308748781681061	0.00451462110504508
1075	-2.13440895080566	0.625972092151642	24.9937572479248	-0.00879702530801296	0.00776136433705688	-0.0126931173726916	0.00126787810586393
1076	-2.78375768661499	0.95064640045166	25.123628616333	-0.00360223650932312	-0.00295288790948689	0.00581331877037883	0.00516396993771195
1077	-3.43310618400574	0.301297754049301	25.318431854248	-0.00132951640989631	-0.00490093370899558	0.0155535480007529	-0.00782300252467394
1078	-3.43310618400574	-0.0233765505254269	25.4483013153076	-0.0100957229733467	0.000943203864153475	0.0217223595827818	0.00451462110504508
1079	-3.43310618400574	1.27532064914703	24.9937572479248	-0.00977104809135199	-0.00327756232582033	0.011982130818069	0.000618529506027699
1080	-2.78375768661499	0.625972092151642	25.2534980773926	-0.00457625929266214	-0.00879702530801296	0.013930176384747	0.00646266713738441
1081	-2.13440895080566	0.625972092151642	25.318431854248	-0.0263294391334057	-0.0123684434220195	0.0288651939481497	-0.00295288790948689
1082	-0.835711658000946	-0.0233765505254269	25.0586929321289	-0.00327756232582033	-0.0146411629393697	0.0480209775269032	-0.00295288790948689
1083	-1.48506033420563	0.95064640045166	24.9937572479248	0.00906006153672934	-0.00392691092565656	0.0171769186854362	-0.00814767740666866
1084	1.11233425140381	0.301297754049301	25.2534980773926	0.00646266713738441	-0.00814767740666866	0.00354059832170606	-0.00490093370899558
1085	-0.835711658000946	1.27532064914703	25.318431854248	0.00776136433705688	-0.0311995539814234	-0.00457625929266214	0.00289124972186983
1086	-1.48506033420563	0.95064640045166	25.3833675384521	-0.00197886489331722	0.00126787810586393	-0.00879702530801296	-0.00197886489331722
1087	1.76168286800385	-0.0233765505254269	25.1885623931885	-0.0169138833880424	-0.00684897974133492	-0.0279528107494116	-0.00912170019000769
1088	-0.186363056302071	-0.672725200653076	25.0586929321289	0.00516396993771195	0.00841071270406246	-0.0480826161801815	-0.00100484199356288
1089	0.462985575199127	-0.0233765505254269	25.318431854248	0.00483929552137852	0.0226963832974434	-0.0477579422295094	-0.00165419070981443
1090	1.11233425140381	-0.348050862550735	25.4483013153076	-0.00879702530801296	0.0162028968334198	-0.03444629535079	-0.000680167751852423
1091	0.462985575199127	0.625972092151642	25.123628616333	-0.0130177913233638	0.00256657530553639	-0.00197886489331722	0.000618529506027699
1092	0.462985575199127	-0.348050862550735	25.7080421447754	-0.00684897974133492	-0.0026282137259841	0.0136055024340749	-0.00327756232582033
1093	-0.835711658000946	1.27532064914703	25.5132369995117	-0.000355493422830477	0.000293855206109583	0.0217223595827818	0.000943203864153475
1094	1.11233425140381	-0.348050862550735	25.1885623931885	0.00321592413820326	0.00743668992072344	0.040228795260191	0.0022419011220336
1095	-1.48506033420563	0.625972092151642	24.9288234710693	0.0100340843200684	0.00516396993771195	0.0467222817242146	0.000618529506027699
1096	-0.835711658000946	0.301297754049301	25.1885623931885	0.00159255252219737	0.00646266713738441	0.00386527273803949	-0.000355493422830477
1097	-0.835711658000946	0.625972092151642	25.5132369995117	-0.00457625929266214	0.00743668992072344	-0.00684897974133492	-0.00977104809135199
1098	0.462985575199127	-0.0233765505254269	25.5132369995117	0.0103587592020631	0.00678734155371785	-0.00457625929266214	-0.00295288790948689
1099	-0.835711658000946	0.301297754049301	25.318431854248	-0.0143164889886975	0.00678734155371785	-0.0133424662053585	-0.00555028254166245
1100	-0.186363056302071	-0.348050862550735	25.1885623931885	0.000618529506027699	-0.000680167751852423	-0.00197886489331722	0.00516396993771195
1101	-0.186363056302071	-0.672725200653076	25.318431854248	-0.00749832857400179	-0.00230353930965066	-0.0123684434220195	-0.00425158534198999
1102	1.11233425140381	-1.32207381725311	25.3833675384521	-0.00490093370899558	-0.017887907102704	-0.0250307414680719	0.00191722682211548
1103	-0.186363056302071	-0.348050862550735	25.0586929321289	-0.000355493422830477	-0.0104203969240189	-0.0373683646321297	0.00256657530553639
1104	1.11233425140381	-1.64674806594849	25.4483013153076	0.00970941036939621	0.00126787810586393	-0.0428878292441368	0.00354059832170606
1105	-0.835711658000946	0.301297754049301	25.5132369995117	0.0103587592020631	0.0022419011220336	-0.038017712533474	-0.000680167751852423
1106	1.76168286800385	-0.997399508953094	25.3833675384521	-0.0120437685400248	0.00256657530553639	-0.023407369852066	0.0022419011220336
1107	0.462985575199127	-0.0233765505254269	25.0586929321289	0.0100340843200684	-0.00749832857400179	0.00711201597005129	-0.00717365415766835
1108	0.462985575199127	-0.0233765505254269	25.1885623931885	0.00970941036939621	0.000618529506027699	0.0434755384922028	0.0100340843200684
1109	-0.186363056302071	0.95064640045166	25.0586929321289	0.00354059832170606	-0.00652430532500148	0.031137915328145	-0.00392691092565656
1110	-0.186363056302071	0.625972092151642	25.3833675384521	0.00256657530553639	-3.08191010844894e-05	0.0285405199974775	0.00743668992072344
1111	1.11233425140381	0.625972092151642	25.318431854248	0.0158782228827477	-0.00295288790948689	0.0265924744307995	-0.00392691092565656
1112	1.11233425140381	-0.348050862550735	25.3833675384521	-0.00230353930965066	-0.00457625929266214	0.0178262684494257	-0.00360223650932312
1113	-0.835711658000946	0.95064640045166	24.7989540100098	0.00483929552137852	-0.00684897974133492	0.00873538758605719	-0.00132951640989631
1114	1.11233425140381	0.301297754049301	25.2534980773926	-0.00197886489331722	0.00938473641872406	-0.00295288790948689	-0.00230353930965066
1115	1.11233425140381	0.301297754049301	25.123628616333	0.0155535480007529	0.00191722682211548	0.00516396993771195	-0.00100484199356288
1116	1.76168286800385	-0.672725200653076	25.3833675384521	-0.00912170019000769	0.0103587592020631	-0.00100484199356288	0.00321592413820326
1117	1.76168286800385	0.625972092151642	25.5132369995117	-0.00782300252467394	-0.00165419070981443	0.000943203864153475	-0.00230353930965066
1118	1.11233425140381	-0.348050862550735	25.4483013153076	0.00516396993771195	0.000618529506027699	0.0123068047687411	0.00256657530553639
1119	1.76168286800385	0.301297754049301	25.1885623931885	0.0103587592020631	-3.08191010844894e-05	0.0181509424000978	-0.00684897974133492
1120	1.11233425140381	0.95064640045166	25.0586929321289	0.0246444288641214	-0.000355493422830477	0.00743668992072344	0.00516396993771195
1121	-0.186363056302071	0.95064640045166	24.9288234710693	-0.0208099745213985	-0.00230353930965066	0.00126787810586393	-0.00327756232582033
1122	1.11233425140381	-0.348050862550735	25.2534980773926	0.00970941036939621	-0.00457625929266214	-0.0133424662053585	-0.00652430532500148
1123	-0.835711658000946	0.95064640045166	24.7989540100098	0.0220470335334539	-0.000680167751852423	0.00418994715437293	-0.00555028254166245
1124	1.11233425140381	-0.348050862550735	25.2534980773926	-0.00100484199356288	-0.0026282137259841	0.0022419011220336	0.000618529506027699
1125	-0.835711658000946	1.5999950170517	24.7340183258057	0.0132808275520802	0.00386527273803949	0.00321592413820326	0.00191722682211548
1126	-0.186363056302071	0.625972092151642	24.8638877868652	-3.08191010844894e-05	-0.00360223650932312	0.00418994715437293	0.00126787810586393
1127	-1.48506033420563	0.301297754049301	24.9288234710693	-0.00100484199356288	0.00516396993771195	0.00646266713738441	-0.00100484199356288
1128	-0.186363056302071	-0.0233765505254269	25.2534980773926	-0.00457625929266214	0.00483929552137852	0.011982130818069	0.00191722682211548
1129	-0.835711658000946	1.5999950170517	25.1885623931885	0.0126314787194133	0.00483929552137852	-0.00295288790948689	-0.00425158534198999
1130	-0.835711658000946	0.95064640045166	24.9288234710693	-0.00295288790948689	0.00581331877037883	-0.0370436906814575	0.000293855206109583
1131	-0.835711658000946	1.5999950170517	24.6690845489502	-0.00230353930965066	0.01100810803473	-0.0425631552934647	0.00354059832170606
1132	-0.186363056302071	0.95064640045166	24.6690845489502	0.00678734155371785	0.00483929552137852	-0.0337969474494457	-0.00165419070981443
1133	-0.186363056302071	1.27532064914703	24.9937572479248	-0.00652430532500148	0.00808603875339031	-0.00977104809135199	-0.000355493422830477
1134	0.462985575199127	0.301297754049301	25.4483013153076	-0.00684897974133492	0.000618529506027699	0.00743668992072344	0.00808603875339031
1135	0.462985575199127	-0.0233765505254269	25.4483013153076	0.00970941036939621	0.00321592413820326	0.0181509424000978	0.00776136433705688
1136	-0.186363056302071	0.301297754049301	25.5132369995117	0.0158782228827477	0.00516396993771195	0.0145795252174139	-0.000355493422830477
1137	-0.186363056302071	0.95064640045166	25.1885623931885	-0.0156151866540313	-0.00847235135734081	0.0243197549134493	0.00191722682211548
1138	0.462985575199127	0.95064640045166	25.2534980773926	0.0116574559360743	-0.00100484199356288	0.0136055024340749	0.00418994715437293
1139	-1.48506033420563	0.95064640045166	25.2534980773926	-0.00197886489331722	-0.00619963090866804	0.0463976077735424	0.00126787810586393
1140	-0.835711658000946	0.625972092151642	25.4483013153076	0.00516396993771195	-0.00782300252467394	0.0408781431615353	-0.00230353930965066
1141	-0.835711658000946	1.5999950170517	25.2534980773926	-0.00555028254166245	0.00321592413820326	0.0499690249562263	0.00321592413820326
1142	1.76168286800385	-0.348050862550735	25.7729759216309	-0.00327756232582033	-0.0227580219507217	0.0369820520281792	-0.00490093370899558
1143	-1.48506033420563	1.27532064914703	25.3833675384521	0.013930176384747	0.0022419011220336	0.025618452578783	0.00191722682211548
1144	-0.835711658000946	-0.348050862550735	25.1885623931885	0.00451462110504508	-3.08191010844894e-05	-0.0276281367987394	0.00483929552137852
1145	-2.13440895080566	0.95064640045166	24.8638877868652	0.0123068047687411	0.00126787810586393	-0.0182125810533762	0.00191722682211548
1146	-2.13440895080566	-0.0233765505254269	25.3833675384521	-0.0133424662053585	0.00418994715437293	-0.0295761823654175	-0.00360223650932312
1147	-0.186363056302071	-0.348050862550735	25.4483013153076	-0.0104203969240189	0.0149041991680861	-0.0159398596733809	-0.00197886489331722
1148	-0.186363056302071	-0.348050862550735	25.6431064605713	-0.0224333461374044	0.012956153601408	-0.0324982516467571	0.00354059832170606
1149	-1.48506033420563	0.301297754049301	25.5781726837158	0.00516396993771195	0.00873538758605719	-0.0260047651827335	0.00354059832170606
1150	-2.13440895080566	0.95064640045166	24.9937572479248	-0.00652430532500148	0.00191722682211548	-0.0182125810533762	0.0132808275520802
1151	-2.78375768661499	-0.0233765505254269	25.3833675384521	-0.0133424662053585	-3.08191010844894e-05	-0.0221086721867323	0.000618529506027699
1152	-2.78375768661499	0.625972092151642	25.318431854248	-0.0110697457566857	0.00548864435404539	-0.0409397818148136	0.000293855206109583
1153	-2.78375768661499	1.5999950170517	25.1885623931885	-0.00457625929266214	0.000943203864153475	-0.0376930385828018	-0.00425158534198999
1154	-2.13440895080566	-0.672725200653076	25.5781726837158	0.00711201597005129	0.011982130818069	-0.0393164120614529	0.00548864435404539
1155	-1.48506033420563	-0.0233765505254269	25.6431064605713	-0.0130177913233638	-0.00197886489331722	-0.032173577696085	0.00483929552137852
1156	-2.13440895080566	0.625972092151642	25.0586929321289	0.00483929552137852	0.000943203864153475	-0.0305502042174339	0.00289124972186983
1157	-1.48506033420563	0.95064640045166	25.0586929321289	-0.0198359526693821	0.000618529506027699	-0.0243813935667276	-0.000680167751852423
1158	-0.835711658000946	1.27532064914703	25.123628616333	-0.000680167751852423	-0.00555028254166245	-0.0299008563160896	-0.000680167751852423
1159	-1.48506033420563	1.27532064914703	25.1885623931885	0.00743668992072344	0.0113327819854021	-0.0191866029053926	0.00256657530553639
1160	-0.835711658000946	0.625972092151642	25.2534980773926	0.00516396993771195	0.00938473641872406	-0.0198359526693821	-0.00230353930965066
1161	-1.48506033420563	0.95064640045166	25.4483013153076	-0.00360223650932312	0.0149041991680861	-0.0162645354866982	0.00256657530553639
1162	1.11233425140381	-0.0233765505254269	25.2534980773926	-0.00619963090866804	0.0123068047687411	0.00613799272105098	-0.00100484199356288
1163	0.462985575199127	0.301297754049301	25.2534980773926	0.0278911720961332	0.00581331877037883	0.0295145437121391	0.00289124972186983
1164	2.41103148460388	-0.0233765505254269	24.9937572479248	0.00938473641872406	0.0217223595827818	0.0321119390428066	0.00548864435404539
1165	-0.835711658000946	1.27532064914703	25.1885623931885	0.000293855206109583	0.00711201597005129	0.0295145437121391	-0.00197886489331722
1166	1.76168286800385	-0.672725200653076	25.2534980773926	0.0103587592020631	0.00483929552137852	0.0191249661147594	0.000293855206109583
1167	1.76168286800385	0.301297754049301	25.7080421447754	0.00191722682211548	0.00678734155371785	0.00613799272105098	-0.00360223650932312
1168	2.41103148460388	-0.672725200653076	25.1885623931885	0.00354059832170606	0.00678734155371785	-0.0130177913233638	-0.00327756232582033
1169	0.462985575199127	0.301297754049301	24.9937572479248	-0.00327756232582033	0.00126787810586393	-0.0169138833880424	0.00159255252219737
1170	1.76168286800385	-0.997399508953094	25.0586929321289	0.0106834331527352	-0.00197886489331722	-0.00879702530801296	0.00289124972186983
1171	1.11233425140381	-0.672725200653076	24.9937572479248	0.00613799272105098	-0.00457625929266214	0.0152288740500808	0.00386527273803949
1172	0.462985575199127	-0.348050862550735	25.123628616333	0.01100810803473	-0.0110697457566857	0.00938473641872406	0.000293855206109583
1173	0.462985575199127	0.301297754049301	25.5132369995117	0.00970941036939621	-0.00619963090866804	-0.0117190945893526	-0.00425158534198999
1174	0.462985575199127	-1.32207381725311	25.5781726837158	0.00613799272105098	-0.00522560812532902	-0.00717365415766835	0.000943203864153475
1175	1.76168286800385	-1.32207381725311	25.1885623931885	0.031137915328145	-0.0110697457566857	0.00321592413820326	-0.00165419070981443
1176	0.462985575199127	-0.348050862550735	24.9288234710693	0.0142548503354192	-0.0123684434220195	-0.0146411629393697	-0.00132951640989631
1177	-0.835711658000946	0.301297754049301	25.1885623931885	-0.00684897974133492	-0.00912170019000769	-0.00392691092565656	-0.00165419070981443
1178	0.462985575199127	-0.348050862550735	25.1885623931885	-0.00814767740666866	-0.00912170019000769	-0.00165419070981443	0.000618529506027699
1179	-0.835711658000946	-0.348050862550735	25.2534980773926	-0.0026282137259841	-0.0110697457566857	0.0136055024340749	0.00678734155371785
1180	0.462985575199127	-0.348050862550735	25.4483013153076	-0.00425158534198999	-0.00392691092565656	0.0223717093467712	-0.00132951640989631
1181	-0.186363056302071	0.301297754049301	24.9937572479248	0.0132808275520802	-0.00749832857400179	-0.00490093370899558	-0.00295288790948689
1182	1.76168286800385	-0.672725200653076	25.2534980773926	-0.0146411629393697	-0.00490093370899558	-0.0247060675173998	0.00354059832170606
1183	0.462985575199127	-0.348050862550735	25.6431064605713	0.0136055024340749	0.00289124972186983	-0.0373683646321297	-0.00327756232582033
1184	1.11233425140381	-0.672725200653076	25.4483013153076	-0.00197886489331722	0.0136055024340749	-0.0441865250468254	-3.08191010844894e-05
1185	-0.835711658000946	0.301297754049301	25.5132369995117	-0.00132951640989631	0.00483929552137852	-0.0386670641601086	0.00418994715437293
1186	1.11233425140381	-0.672725200653076	26.0327167510986	0.00711201597005129	0.00548864435404539	-0.0165892094373703	0.00711201597005129
1187	0.462985575199127	-0.348050862550735	25.318431854248	-0.00879702530801296	0.00386527273803949	-0.00392691092565656	-0.00522560812532902
1188	2.41103148460388	-0.672725200653076	25.2534980773926	-0.00490093370899558	0.0103587592020631	0.00159255252219737	0.00483929552137852
1189	1.11233425140381	-0.0233765505254269	25.318431854248	-0.000355493422830477	0.00841071270406246	0.0308132413774729	0.00126787810586393
1190	0.462985575199127	-0.348050862550735	25.318431854248	-0.0152905117720366	-3.08191010844894e-05	0.0460729338228703	-0.00100484199356288
1191	-0.186363056302071	-0.0233765505254269	25.4483013153076	0.000943203864153475	0.00613799272105098	0.0181509424000978	-0.00360223650932312
1192	1.11233425140381	0.625972092151642	25.5781726837158	-0.00197886489331722	-0.00490093370899558	0.0022419011220336	-0.00425158534198999
1193	-1.48506033420563	0.625972092151642	25.123628616333	0.0103587592020631	-0.0152905117720366	-0.0240567177534103	-0.00360223650932312
1194	1.76168286800385	-0.348050862550735	25.123628616333	0.00256657530553639	-0.0182125810533762	-0.0399657599627972	0.00451462110504508
1195	0.462985575199127	-0.0233765505254269	24.9937572479248	0.00451462110504508	0.000293855206109583	-0.0497059896588326	0.00256657530553639
1196	0.462985575199127	0.625972092151642	24.9937572479248	-0.0130177913233638	0.0103587592020631	-0.0591215454041958	0.00321592413820326
1197	-0.835711658000946	1.27532064914703	25.123628616333	0.00451462110504508	0.00159255252219737	-0.039641086012125	-0.00197886489331722
1198	0.462985575199127	0.95064640045166	25.3833675384521	-0.00230353930965066	-0.000355493422830477	-0.0230826959013939	0.00321592413820326
1199	-0.835711658000946	0.625972092151642	25.123628616333	0.00418994715437293	0.00256657530553639	0.00451462110504508	0.00516396993771195
1200	1.11233425140381	0.95064640045166	24.7989540100098	0.00548864435404539	0.00516396993771195	0.025618452578783	0.00289124972186983
1201	0.462985575199127	1.27532064914703	24.7340183258057	-0.0100957229733467	0.00841071270406246	0.0392547734081745	0.000293855206109583
1202	1.11233425140381	-0.348050862550735	24.9937572479248	0.0106834331527352	-0.00684897974133492	0.0226963832974434	0.000943203864153475
1203	-0.186363056302071	-0.0233765505254269	25.1885623931885	-0.00295288790948689	-0.00132951640989631	0.00159255252219737	0.00386527273803949
1204	1.76168286800385	-0.348050862550735	25.123628616333	0.013930176384747	0.00873538758605719	-0.0256800893694162	0.00711201597005129
1205	-0.835711658000946	0.95064640045166	25.123628616333	0.0022419011220336	0.011982130818069	-0.0243813935667276	-0.00230353930965066
1206	1.76168286800385	-0.0233765505254269	25.2534980773926	0.0100340843200684	0.00386527273803949	-0.0315242260694504	0.0116574559360743
1207	1.11233425140381	-0.0233765505254269	25.3833675384521	0.0200989879667759	0.000943203864153475	-0.00327756232582033	-0.00327756232582033
1208	2.41103148460388	-0.348050862550735	25.4483013153076	0.00970941036939621	0.00483929552137852	-0.0243813935667276	-0.00165419070981443
1209	-0.186363056302071	-0.348050862550735	25.5781726837158	0.00516396993771195	0.00451462110504508	-0.0139918150380254	0.00483929552137852
1210	1.11233425140381	-0.348050862550735	25.7080421447754	-0.0146411629393697	0.00646266713738441	0.0207483377307653	-0.000680167751852423
1211	-0.186363056302071	-0.348050862550735	25.9677810668945	0.00743668992072344	-0.00100484199356288	-0.00197886489331722	0.00873538758605719
1212	0.462985575199127	0.625972092151642	25.1885623931885	-0.00749832857400179	-0.00100484199356288	-0.00912170019000769	0.00191722682211548
1213	-0.186363056302071	0.95064640045166	25.2534980773926	0.00191722682211548	0.00483929552137852	0.00581331877037883	-0.00295288790948689
1214	1.11233425140381	-0.0233765505254269	25.6431064605713	0.00613799272105098	0.00451462110504508	0.0155535480007529	0.00191722682211548
1215	0.462985575199127	-0.348050862550735	25.4483013153076	-0.00749832857400179	0.00126787810586393	0.0314625911414623	0.00451462110504508
1216	1.11233425140381	0.625972092151642	25.2534980773926	0.000943203864153475	-0.00587495695799589	0.0314625911414623	-0.000355493422830477
1217	-0.835711658000946	0.625972092151642	25.7080421447754	-0.00165419070981443	-0.00230353930965066	0.0642546936869621	-0.000680167751852423
1218	-0.186363056302071	0.625972092151642	24.9288234710693	0.0171769186854362	-0.00977104809135199	0.0684754624962807	-0.00132951640989631
1219	-1.48506033420563	0.95064640045166	25.0586929321289	0.00646266713738441	0.000618529506027699	0.0610079504549503	0.00126787810586393
1220	-0.835711658000946	0.625972092151642	25.1885623931885	0.0022419011220336	-0.00522560812532902	0.0236704051494598	0.000293855206109583
1221	-2.13440895080566	0.95064640045166	25.318431854248	-0.00587495695799589	-0.0182125810533762	0.0243197549134493	0.00386527273803949
1222	1.11233425140381	-0.0233765505254269	25.7080421447754	0.00126787810586393	-0.00230353930965066	0.0350340083241463	0.000943203864153475
1223	-1.48506033420563	-0.0233765505254269	25.5132369995117	0.00483929552137852	-0.0026282137259841	0.0145795252174139	-0.00327756232582033
1224	-0.835711658000946	-0.348050862550735	25.123628616333	-0.0130177913233638	0.00581331877037883	-0.00490093370899558	0.000943203864153475
1225	-2.78375768661499	0.625972092151642	25.318431854248	-0.0156151866540313	0.0106834331527352	-0.0120437685400248	0.00613799272105098
1226	-1.48506033420563	-0.348050862550735	25.2534980773926	-0.00782300252467394	0.00873538758605719	-0.0175632312893867	0.00646266713738441
1227	-2.13440895080566	-0.0233765505254269	25.6431064605713	-0.0208099745213985	0.00613799272105098	-0.0156151866540313	0.0022419011220336
1228	-2.13440895080566	-0.672725200653076	25.7080421447754	0.00483929552137852	0.0162028968334198	-0.0250307414680719	-0.000355493422830477
1229	-0.835711658000946	-0.0233765505254269	25.7729759216309	0.00126787810586393	0.0152288740500808	-0.00197886489331722	0.00873538758605719
1230	-2.13440895080566	-0.0233765505254269	25.7080421447754	0.00873538758605719	0.00516396993771195	0.00256657530553639	0.00418994715437293
1231	-2.78375768661499	-0.348050862550735	25.5132369995117	-0.00522560812532902	0.00646266713738441	-0.0133424662053585	-0.00879702530801296
1232	-2.13440895080566	0.301297754049301	25.5132369995117	-0.0120437685400248	0.00451462110504508	-0.0146411629393697	0.00581331877037883
1233	-1.48506033420563	0.95064640045166	25.5132369995117	-0.00197886489331722	0.00289124972186983	-0.028926832601428	-0.00457625929266214
1234	-0.186363056302071	-0.348050862550735	25.7080421447754	0.00711201597005129	0.00906006153672934	-0.0130177913233638	-0.000680167751852423
1235	0.462985575199127	0.301297754049301	25.7080421447754	0.000293855206109583	0.0113327819854021	-0.00522560812532902	0.00354059832170606
1236	-0.835711658000946	0.625972092151642	25.3833675384521	0.00256657530553639	0.0022419011220336	0.0165275707840919	0.000943203864153475
1237	-0.835711658000946	0.625972092151642	25.3833675384521	-0.0159398596733809	-0.00555028254166245	0.0450989119708538	0.00386527273803949
1238	-0.186363056302071	-0.0233765505254269	25.3833675384521	0.00256657530553639	0.00159255252219737	0.0405534692108631	-0.00555028254166245
1239	-1.48506033420563	0.625972092151642	25.4483013153076	0.0100340843200684	0.00191722682211548	0.0191249661147594	0.0022419011220336
1240	-0.186363056302071	0.625972092151642	25.4483013153076	-0.00879702530801296	0.0132808275520802	0.0116574559360743	0.000293855206109583
1241	-0.835711658000946	1.27532064914703	25.6431064605713	0.00678734155371785	0.000293855206109583	-0.0143164889886975	-0.0123684434220195
1242	0.462985575199127	-0.348050862550735	25.9028453826904	0.0116574559360743	-0.00425158534198999	-0.0188619289547205	-0.0026282137259841
1243	0.462985575199127	-0.348050862550735	25.5132369995117	0.00191722682211548	-0.00295288790948689	-0.0198359526693821	-0.00425158534198999
1244	0.462985575199127	-0.672725200653076	25.5132369995117	-0.00977104809135199	0.00581331877037883	-0.0152905117720366	-0.00392691092565656
1245	-0.835711658000946	0.625972092151642	25.4483013153076	0.00711201597005129	0.00386527273803949	-0.0182125810533762	-3.08191010844894e-05
1246	1.76168286800385	-0.997399508953094	25.6431064605713	0.00581331877037883	-0.00684897974133492	-0.0107450718060136	-0.00782300252467394
1247	0.462985575199127	-1.32207381725311	25.7729759216309	-0.00912170019000769	-0.00814767740666866	-0.0159398596733809	0.00289124972186983
1248	1.11233425140381	-1.32207381725311	26.2275199890137	-0.00197886489331722	-0.0175632312893867	-0.0139918150380254	-0.00782300252467394
1249	1.11233425140381	-0.997399508953094	25.9028453826904	0.0158782228827477	-0.00555028254166245	-0.0159398596733809	-0.00165419070981443
1250	-0.186363056302071	-1.32207381725311	25.837911605835	-0.0117190945893526	-0.00652430532500148	-0.00684897974133492	-0.000355493422830477
1251	1.11233425140381	-1.32207381725311	25.6431064605713	0.00776136433705688	-0.00360223650932312	-0.0126931173726916	-0.00652430532500148
1252	-0.835711658000946	-0.997399508953094	25.5781726837158	0.01100810803473	-0.00522560812532902	-0.0113944197073579	0.000618529506027699
1253	-0.835711658000946	-0.672725200653076	25.837911605835	-0.00425158534198999	0.00159255252219737	-0.0113944197073579	-0.00814767740666866
1254	2.41103148460388	-1.64674806594849	26.3573894500732	0.00126787810586393	0.0100340843200684	-0.00360223650932312	0.00581331877037883
1255	0.462985575199127	-0.672725200653076	25.5132369995117	0.0181509424000978	-0.0026282137259841	0.00646266713738441	0.00418994715437293
1256	0.462985575199127	-0.672725200653076	25.318431854248	0.0123068047687411	-0.00165419070981443	-0.0026282137259841	-0.00619963090866804
1257	-0.186363056302071	-0.348050862550735	25.6431064605713	-0.00749832857400179	-0.00619963090866804	-0.0113944197073579	-0.000355493422830477
1258	-0.835711658000946	-0.997399508953094	25.6431064605713	-3.08191010844894e-05	0.00354059832170606	-0.0152905117720366	-0.00782300252467394
1259	-0.186363056302071	-0.0233765505254269	25.837911605835	0.0269171483814716	0.00906006153672934	-0.0188619289547205	-3.08191010844894e-05
1260	-1.48506033420563	-0.0233765505254269	25.7080421447754	0.00581331877037883	0.0152288740500808	-0.0143164889886975	-0.00425158534198999
1261	-1.48506033420563	0.625972092151642	25.5781726837158	-0.00230353930965066	0.00678734155371785	-0.0354203209280968	-0.00165419070981443
1262	1.11233425140381	-0.348050862550735	25.3833675384521	-0.00587495695799589	0.00418994715437293	-0.0286021586507559	0.000618529506027699
1263	0.462985575199127	-0.672725200653076	25.6431064605713	-0.00230353930965066	0.00159255252219737	-0.0217839982360601	-0.00132951640989631
1264	1.11233425140381	0.625972092151642	25.3833675384521	-0.0117190945893526	-3.08191010844894e-05	-0.0263294391334057	0.00321592413820326
1265	-0.835711658000946	0.95064640045166	25.5781726837158	-0.00490093370899558	0.00191722682211548	-0.0126931173726916	-0.000680167751852423
1266	1.11233425140381	-0.672725200653076	25.837911605835	0.00191722682211548	-0.00814767740666866	-0.02697878703475	-0.00360223650932312
1267	1.11233425140381	-0.0233765505254269	25.7729759216309	-0.0026282137259841	-0.017887907102704	-0.0188619289547205	0.00386527273803949
1268	1.11233425140381	-0.0233765505254269	25.6431064605713	0.00451462110504508	-0.000680167751852423	-0.0172385573387146	-0.00132951640989631
1269	1.76168286800385	-0.348050862550735	25.5781726837158	0.0155535480007529	-0.0230826959013939	-0.0169138833880424	0.00613799272105098
1270	1.76168286800385	-0.348050862550735	25.6431064605713	0.0194496400654316	-0.00132951640989631	-0.00977104809135199	-0.000355493422830477
1271	1.11233425140381	-0.348050862550735	25.7080421447754	-0.00912170019000769	0.00321592413820326	-0.0152905117720366	-0.00295288790948689
1272	-0.186363056302071	-0.0233765505254269	25.9028453826904	0.00646266713738441	-0.00587495695799589	-0.0139918150380254	-0.00587495695799589
1273	-0.186363056302071	0.95064640045166	25.7080421447754	0.00581331877037883	0.00191722682211548	-0.00912170019000769	0.00711201597005129
1274	1.76168286800385	-0.348050862550735	25.318431854248	-0.00457625929266214	0.00159255252219737	0.0369820520281792	-0.00490093370899558
1275	0.462985575199127	0.625972092151642	25.0586929321289	-0.00555028254166245	-0.00327756232582033	0.0259431265294552	0.00970941036939621
1276	-0.186363056302071	0.625972092151642	25.1885623931885	0.0132808275520802	0.00321592413820326	0.0252937767654657	-0.00977104809135199
1277	-0.186363056302071	0.301297754049301	25.837911605835	-0.0026282137259841	-0.00197886489331722	0.00841071270406246	-0.00197886489331722
1278	0.462985575199127	0.301297754049301	25.5132369995117	-0.000355493422830477	-0.000355493422830477	0.00613799272105098	-3.08191010844894e-05
1279	-0.835711658000946	-0.0233765505254269	25.6431064605713	-0.00555028254166245	0.00354059832170606	-0.00490093370899558	0.00613799272105098
1280	-0.186363056302071	0.625972092151642	25.0586929321289	0.00678734155371785	0.00548864435404539	-0.0152905117720366	-0.00490093370899558
1281	-2.13440895080566	0.625972092151642	25.1885623931885	-0.00327756232582033	0.011982130818069	-0.02697878703475	-0.00360223650932312
1282	1.76168286800385	0.301297754049301	25.1885623931885	0.00191722682211548	0.00191722682211548	-0.0156151866540313	-0.00619963090866804
1283	0.462985575199127	-0.348050862550735	25.5781726837158	0.00191722682211548	0.00970941036939621	-0.0126931173726916	-0.00717365415766835
1284	0.462985575199127	0.95064640045166	25.4483013153076	0.013930176384747	0.00743668992072344	-0.00977104809135199	0.000293855206109583
1285	-0.835711658000946	0.301297754049301	25.9677810668945	-0.00652430532500148	0.012956153601408	-0.00100484199356288	0.000943203864153475
1286	0.462985575199127	-0.348050862550735	25.5132369995117	-0.0191866029053926	0.00354059832170606	-3.08191010844894e-05	-0.00522560812532902
1287	1.11233425140381	-0.0233765505254269	25.5781726837158	0.0210730116814375	-0.000680167751852423	-0.00717365415766835	-0.000355493422830477
1288	1.11233425140381	-0.0233765505254269	25.2534980773926	0.0116574559360743	0.00159255252219737	-0.00879702530801296	-0.00392691092565656
1289	1.11233425140381	-0.348050862550735	25.5132369995117	0.0100340843200684	0.00354059832170606	-0.0260047651827335	0.00841071270406246
1290	1.11233425140381	-0.0233765505254269	25.7729759216309	0.00289124972186983	-0.00197886489331722	0.00159255252219737	0.00159255252219737
1291	0.462985575199127	-0.348050862550735	25.9677810668945	-0.0169138833880424	-0.00717365415766835	0.0113327819854021	0.00126787810586393
1292	-0.186363056302071	-0.0233765505254269	25.6431064605713	-0.0113944197073579	-0.00197886489331722	0.0262678004801273	-0.00360223650932312
1293	-0.835711658000946	0.625972092151642	25.4483013153076	-0.00392691092565656	-0.00652430532500148	0.0236704051494598	0.00256657530553639
1294	-0.186363056302071	-0.0233765505254269	25.5781726837158	0.00191722682211548	-0.00977104809135199	0.031137915328145	0.0022419011220336
1295	-0.835711658000946	0.625972092151642	25.4483013153076	-0.0230826959013939	0.0217223595827818	0.013930176384747	0.00289124972186983
1296	-2.78375768661499	1.27532064914703	25.4483013153076	0.0106834331527352	0.0165275707840919	-0.00425158534198999	0.000293855206109583
1297	-3.43310618400574	0.95064640045166	26.0976505279541	-0.00360223650932312	-0.00100484199356288	-0.0107450718060136	0.000943203864153475
1298	-2.78375768661499	0.301297754049301	25.5132369995117	-0.0113944197073579	0.00289124972186983	0.0022419011220336	0.00126787810586393
1299	-4.73180341720581	0.95064640045166	25.5781726837158	-0.00555028254166245	0.00418994715437293	0.020423661917448	0.00873538758605719
1300	-2.78375768661499	0.95064640045166	25.3833675384521	-3.08191010844894e-05	0.00354059832170606	0.0506183728575706	0.00451462110504508
1301	-2.78375768661499	0.95064640045166	25.6431064605713	0.011982130818069	0.00613799272105098	0.0210730116814375	0.000618529506027699
1302	-2.78375768661499	0.95064640045166	25.4483013153076	-0.0113944197073579	0.000943203864153475	0.0145795252174139	0.00159255252219737
1303	-0.835711658000946	-0.672725200653076	25.9028453826904	-0.0195112787187099	-0.00100484199356288	-0.0152905117720366	-0.000680167751852423
1304	-1.48506033420563	1.27532064914703	25.2534980773926	0.00126787810586393	0.00548864435404539	-0.0188619289547205	0.000943203864153475
1305	-2.13440895080566	0.301297754049301	25.5781726837158	0.0103587592020631	0.00191722682211548	-0.0292515084147453	0.00191722682211548
1306	0.462985575199127	0.301297754049301	25.7729759216309	-0.00879702530801296	-0.00230353930965066	-0.0165892094373703	-0.00782300252467394
1307	0.462985575199127	-0.348050862550735	25.9677810668945	0.00256657530553639	0.00191722682211548	-0.0448358729481697	-0.00490093370899558
1308	0.462985575199127	0.301297754049301	25.6431064605713	-0.0117190945893526	0.00873538758605719	-0.0152905117720366	-0.00749832857400179
1309	1.11233425140381	-0.0233765505254269	26.0327167510986	0.00483929552137852	0.00613799272105098	-0.00587495695799589	-0.00327756232582033
1310	1.11233425140381	0.301297754049301	25.5781726837158	0.0175015944987535	0.00321592413820326	0.0116574559360743	0.00581331877037883
1311	1.76168286800385	-0.672725200653076	25.837911605835	-0.017887907102704	0.00548864435404539	0.00191722682211548	-0.0026282137259841
1312	-0.835711658000946	-0.0233765505254269	25.6431064605713	-0.00295288790948689	0.00581331877037883	0.0171769186854362	-0.00360223650932312
1313	-0.835711658000946	0.95064640045166	25.7080421447754	-0.00392691092565656	-0.00327756232582033	-0.00165419070981443	-0.00879702530801296
1314	0.462985575199127	-0.0233765505254269	25.9028453826904	0.00516396993771195	0.00581331877037883	-0.00490093370899558	-0.00457625929266214
1315	-0.835711658000946	0.301297754049301	25.5781726837158	-0.00912170019000769	0.00483929552137852	-0.00555028254166245	-0.00425158534198999
1316	-0.835711658000946	0.301297754049301	25.5132369995117	-0.00977104809135199	-0.00360223650932312	0.0126314787194133	-0.00132951640989631
1317	-0.186363056302071	-0.672725200653076	25.6431064605713	-0.00327756232582033	-0.00392691092565656	0.0168522447347641	-0.00425158534198999
1318	1.11233425140381	-0.672725200653076	25.5132369995117	-0.0133424662053585	-0.00457625929266214	0.0327612869441509	0.000618529506027699
1319	-0.186363056302071	-0.997399508953094	25.6431064605713	0.0298392176628113	-0.00749832857400179	0.0239950809627771	0.00289124972186983
1320	-0.835711658000946	-0.0233765505254269	25.4483013153076	0.00646266713738441	-0.0026282137259841	0.0223717093467712	0.00418994715437293
1321	1.11233425140381	-0.348050862550735	25.7729759216309	0.0155535480007529	-0.0240567177534103	-0.00392691092565656	-0.00555028254166245
1322	-0.835711658000946	-0.0233765505254269	25.4483013153076	0.00808603875339031	-0.0191866029053926	-0.0191866029053926	0.00256657530553639
1323	1.76168286800385	-1.32207381725311	25.5781726837158	0.0213976856321096	-0.00912170019000769	-0.0152905117720366	0.00354059832170606
1324	-0.186363056302071	-0.0233765505254269	25.318431854248	-3.08191010844894e-05	-0.00717365415766835	-0.0146411629393697	-0.00100484199356288
1325	2.41103148460388	-1.64674806594849	25.9028453826904	0.00548864435404539	-0.00230353930965066	-0.00782300252467394	0.0022419011220336
1326	0.462985575199127	-0.672725200653076	25.9677810668945	-0.00587495695799589	-0.00490093370899558	-0.00977104809135199	-0.00230353930965066
1327	1.76168286800385	-0.348050862550735	25.837911605835	0.012956153601408	-0.00879702530801296	-0.0156151866540313	0.00289124972186983
1328	0.462985575199127	-0.0233765505254269	25.5781726837158	-0.00197886489331722	-0.00457625929266214	-0.00425158534198999	-0.00425158534198999
1329	1.76168286800385	0.301297754049301	25.318431854248	0.00841071270406246	-0.00847235135734081	0.0123068047687411	0.00126787810586393
1330	1.76168286800385	0.301297754049301	25.7080421447754	-0.00684897974133492	-0.000355493422830477	-0.000355493422830477	0.00711201597005129
1331	1.11233425140381	-0.348050862550735	25.7729759216309	0.00321592413820326	0.0022419011220336	-0.00522560812532902	-0.0026282137259841
1332	1.11233425140381	-0.0233765505254269	25.9677810668945	-0.0146411629393697	-0.00165419070981443	-0.00230353930965066	0.00354059832170606
1333	-0.186363056302071	0.301297754049301	25.7080421447754	0.00159255252219737	0.00548864435404539	0.00938473641872406	-0.000355493422830477
1334	0.462985575199127	-0.672725200653076	25.7080421447754	0.00581331877037883	0.000943203864153475	0.0158782228827477	0.00354059832170606
1335	1.11233425140381	0.625972092151642	25.318431854248	-3.08191010844894e-05	0.00354059832170606	0.00386527273803949	-3.08191010844894e-05
1336	-0.835711658000946	1.27532064914703	25.318431854248	-0.00295288790948689	0.00386527273803949	0.00743668992072344	-0.00165419070981443
1337	0.462985575199127	0.625972092151642	25.4483013153076	-0.00197886489331722	-0.00587495695799589	-0.00847235135734081	0.00256657530553639
1338	-0.186363056302071	-0.0233765505254269	25.6431064605713	-0.0117190945893526	0.00191722682211548	-0.0260047651827335	-0.000355493422830477
1339	0.462985575199127	0.625972092151642	25.5132369995117	0.00483929552137852	0.00873538758605719	-0.055874802172184	0.00483929552137852
1340	-0.186363056302071	0.625972092151642	25.7080421447754	-0.00587495695799589	0.00970941036939621	-0.0376930385828018	-0.00360223650932312
1341	-0.186363056302071	0.95064640045166	25.0586929321289	0.00970941036939621	0.00548864435404539	-0.0130177913233638	-0.00717365415766835
1342	-0.186363056302071	0.95064640045166	25.123628616333	-0.00360223650932312	0.00126787810586393	0.01100810803473	0.000618529506027699
1343	1.76168286800385	-0.0233765505254269	25.318431854248	-0.00652430532500148	0.00873538758605719	0.020423661917448	0.00451462110504508
1344	-0.835711658000946	1.27532064914703	25.1885623931885	0.0116574559360743	0.0136055024340749	0.0162028968334198	0.00548864435404539
1345	2.41103148460388	-0.672725200653076	25.6431064605713	0.0022419011220336	0.0171769186854362	0.0178262684494257	0.00483929552137852
1346	0.462985575199127	0.301297754049301	25.6431064605713	0.00256657530553639	0.00581331877037883	0.0197743140161037	0.00256657530553639
1347	0.462985575199127	0.301297754049301	25.1885623931885	0.00906006153672934	0.00354059832170606	0.0100340843200684	-0.00555028254166245
1348	0.462985575199127	1.27532064914703	25.123628616333	0.00678734155371785	0.00256657530553639	0.025618452578783	0.00191722682211548
1349	0.462985575199127	0.625972092151642	25.318431854248	0.00386527273803949	0.00386527273803949	0.0243197549134493	-0.00165419070981443
1350	0.462985575199127	-0.0233765505254269	25.318431854248	0.012956153601408	0.00289124972186983	0.029189869761467	0.00126787810586393
1351	2.41103148460388	-0.348050862550735	25.7729759216309	0.00548864435404539	0.00516396993771195	0.00873538758605719	0.00808603875339031
1352	0.462985575199127	0.625972092151642	25.9028453826904	-0.0026282137259841	-0.00652430532500148	-0.00587495695799589	-0.00587495695799589
1353	0.462985575199127	0.95064640045166	25.3833675384521	0.0103587592020631	0.000943203864153475	-0.00749832857400179	0.00159255252219737
1354	1.11233425140381	0.301297754049301	25.4483013153076	0.00678734155371785	0.00581331877037883	-0.00360223650932312	0.00126787810586393
1355	2.41103148460388	-0.348050862550735	25.318431854248	0.0106834331527352	0.0123068047687411	-0.00879702530801296	0.00386527273803949
1356	-0.835711658000946	0.95064640045166	25.4483013153076	0.0022419011220336	0.00906006153672934	-0.00619963090866804	0.00159255252219737
1357	0.462985575199127	0.625972092151642	25.5132369995117	0.00451462110504508	0.00548864435404539	-0.0104203969240189	-0.00327756232582033
1358	-0.835711658000946	0.625972092151642	25.7080421447754	0.0168522447347641	0.0126314787194133	-0.00230353930965066	0.00289124972186983
1359	0.462985575199127	0.95064640045166	25.6431064605713	0.01100810803473	0.00808603875339031	-0.0100957229733467	0.00516396993771195
1360	-1.48506033420563	0.95064640045166	25.5132369995117	0.00483929552137852	0.00678734155371785	0.00256657530553639	-0.00100484199356288
1361	-1.48506033420563	0.95064640045166	25.6431064605713	-0.0292515084147453	0.0022419011220336	-0.00587495695799589	0.00451462110504508
1362	-2.13440895080566	0.95064640045166	25.3833675384521	0.0142548503354192	-0.00490093370899558	-0.00619963090866804	0.00256657530553639
1363	-0.186363056302071	-0.0233765505254269	25.6431064605713	-0.0100957229733467	0.00126787810586393	-0.00360223650932312	0.00808603875339031
1364	-3.43310618400574	1.27532064914703	25.6431064605713	0.00321592413820326	-0.00392691092565656	0.000943203864153475	0.00451462110504508
1365	-1.48506033420563	-0.348050862550735	26.0976505279541	0.0126314787194133	0.00906006153672934	-0.00684897974133492	0.0100340843200684
1366	-1.48506033420563	0.301297754049301	25.6431064605713	-0.00165419070981443	0.00289124972186983	-3.08191010844894e-05	0.00516396993771195
1367	-2.78375768661499	0.95064640045166	25.5132369995117	-0.00327756232582033	0.0022419011220336	-3.08191010844894e-05	0.00808603875339031
1368	-2.78375768661499	0.625972092151642	25.318431854248	0.000293855206109583	0.00159255252219737	-0.0113944197073579	-0.00619963090866804
1369	-0.186363056302071	0.625972092151642	25.3833675384521	-0.000680167751852423	-3.08191010844894e-05	-0.0133424662053585	0.00776136433705688
1370	-0.835711658000946	0.301297754049301	25.837911605835	-0.00425158534198999	0.00646266713738441	-0.0191866029053926	-0.000680167751852423
1371	2.41103148460388	-0.348050862550735	25.7729759216309	-0.0195112787187099	0.00646266713738441	-0.00912170019000769	-0.00100484199356288
1372	-1.48506033420563	0.625972092151642	25.5132369995117	0.00321592413820326	-0.0117190945893526	-0.00814767740666866	-0.00425158534198999
1373	-0.835711658000946	0.625972092151642	25.3833675384521	0.000293855206109583	-0.00100484199356288	-0.000680167751852423	0.00516396993771195
1374	1.11233425140381	-0.0233765505254269	25.5781726837158	0.00386527273803949	0.00678734155371785	-0.000355493422830477	0.0022419011220336
1375	1.76168286800385	0.301297754049301	25.3833675384521	0.00289124972186983	0.00938473641872406	-0.00425158534198999	0.00354059832170606
1376	-0.835711658000946	0.625972092151642	25.5781726837158	-0.0256800893694162	0.0116574559360743	-0.0117190945893526	-0.00165419070981443
1377	1.11233425140381	0.625972092151642	25.5781726837158	0.00191722682211548	-0.00100484199356288	0.0136055024340749	-0.000680167751852423
1378	-0.835711658000946	0.301297754049301	25.0586929321289	0.00159255252219737	-0.00197886489331722	0.0113327819854021	-0.00684897974133492
1379	0.462985575199127	0.301297754049301	25.1885623931885	0.00386527273803949	-0.00847235135734081	0.01847561635077	0.00191722682211548
1380	-0.835711658000946	0.301297754049301	25.4483013153076	0.00451462110504508	0.00159255252219737	0.0152288740500808	0.00646266713738441
1381	-1.48506033420563	-0.348050862550735	25.5132369995117	-0.0159398596733809	-0.0347709693014622	0.0188002903014421	-0.00425158534198999
1382	-0.835711658000946	-0.672725200653076	25.318431854248	0.0126314787194133	-0.00327756232582033	0.013930176384747	0.000618529506027699
1383	1.76168286800385	-1.97142243385315	25.837911605835	-0.00684897974133492	-0.0149658378213644	-0.00132951640989631	-0.00457625929266214
1384	-0.835711658000946	-0.997399508953094	25.3833675384521	0.01847561635077	-0.00684897974133492	-0.0334722734987736	0.00256657530553639
1385	1.76168286800385	-1.32207381725311	25.5781726837158	-0.0107450718060136	-0.00782300252467394	-0.0302255302667618	0.00970941036939621
1386	1.76168286800385	-1.64674806594849	25.5132369995117	-0.00652430532500148	-0.00132951640989631	-0.0149658378213644	0.0022419011220336
1387	0.462985575199127	-0.348050862550735	25.4483013153076	-0.00490093370899558	-0.00749832857400179	0.0149041991680861	-0.00425158534198999
1388	-0.835711658000946	-0.0233765505254269	25.5132369995117	-0.00197886489331722	-0.0107450718060136	0.0330859608948231	0.00451462110504508
1389	0.462985575199127	-0.348050862550735	25.5132369995117	0.0132808275520802	0.00808603875339031	0.0304885655641556	0.00126787810586393
1390	0.462985575199127	-0.672725200653076	25.4483013153076	-0.00197886489331722	0.00711201597005129	0.00906006153672934	0.00386527273803949
1391	1.76168286800385	-0.672725200653076	25.6431064605713	-0.00295288790948689	0.00743668992072344	-0.0107450718060136	0.000293855206109583
1392	-0.835711658000946	-0.0233765505254269	25.7080421447754	0.0022419011220336	-0.00425158534198999	-0.0185372550040483	0.00126787810586393
1393	-0.186363056302071	0.301297754049301	25.4483013153076	0.00126787810586393	0.000293855206109583	-0.0542514286935329	0.000618529506027699
1394	0.462985575199127	-0.348050862550735	25.9028453826904	-0.0126931173726916	0.00711201597005129	-0.0464592464268208	-0.00197886489331722
1395	2.41103148460388	-0.348050862550735	25.5781726837158	-0.0100957229733467	0.00906006153672934	-0.0221086721867323	0.00289124972186983
1396	-0.835711658000946	0.625972092151642	25.318431854248	0.000293855206109583	0.0022419011220336	0.00841071270406246	0.00581331877037883
1397	0.462985575199127	0.625972092151642	25.318431854248	0.00743668992072344	-0.00165419070981443	0.011982130818069	-0.00165419070981443
1398	-0.835711658000946	0.625972092151642	25.318431854248	0.00516396993771195	0.00711201597005129	0.00776136433705688	0.00678734155371785
1399	0.462985575199127	0.625972092151642	25.4483013153076	-0.00197886489331722	0.00906006153672934	0.00548864435404539	0.0022419011220336
1400	-0.186363056302071	0.95064640045166	25.6431064605713	0.0165275707840919	0.00776136433705688	0.0181509424000978	-0.00132951640989631
1401	-0.835711658000946	0.95064640045166	25.5781726837158	0.0181509424000978	0.00516396993771195	0.0136055024340749	0.00321592413820326
1402	1.11233425140381	0.301297754049301	25.1885623931885	0.00873538758605719	-0.00230353930965066	0.00159255252219737	-0.00295288790948689
1403	1.76168286800385	-0.348050862550735	25.1885623931885	-0.00522560812532902	0.0022419011220336	0.00289124972186983	-0.00100484199356288
1404	-0.835711658000946	1.27532064914703	25.123628616333	-0.00425158534198999	0.0155535480007529	-3.08191010844894e-05	0.0022419011220336
1405	0.462985575199127	-0.0233765505254269	25.4483013153076	0.0239950809627771	0.00743668992072344	-0.0143164889886975	0.00159255252219737
1406	1.11233425140381	-0.0233765505254269	25.4483013153076	0.012956153601408	0.00938473641872406	-0.00782300252467394	0.00289124972186983
1407	1.11233425140381	0.625972092151642	25.7080421447754	-0.00749832857400179	0.00354059832170606	-0.00652430532500148	-0.00165419070981443
1408	-0.186363056302071	0.625972092151642	25.3833675384521	0.00289124972186983	0.00743668992072344	-0.00425158534198999	0.00289124972186983
1409	0.462985575199127	0.95064640045166	25.0586929321289	0.000943203864153475	0.00613799272105098	0.00548864435404539	0.00386527273803949
1410	1.76168286800385	-0.348050862550735	25.3833675384521	0.0149041991680861	0.00418994715437293	0.0142548503354192	0.0100340843200684
1411	1.11233425140381	-0.0233765505254269	25.2534980773926	0.00321592413820326	0.00548864435404539	0.0275664981454611	-0.00100484199356288
1412	-0.186363056302071	0.625972092151642	25.4483013153076	-0.00944637414067984	-0.00717365415766835	0.0142548503354192	-0.00587495695799589
1413	-0.186363056302071	0.95064640045166	25.3833675384521	0.00841071270406246	-0.00782300252467394	-0.00230353930965066	0.00321592413820326
1414	-0.186363056302071	-0.348050862550735	25.5132369995117	0.00613799272105098	-0.0172385573387146	-0.0126931173726916	-0.00295288790948689
1415	1.76168286800385	-0.348050862550735	25.5132369995117	0.00808603875339031	-0.0162645354866982	-0.0165892094373703	0.00321592413820326
1416	-0.835711658000946	0.95064640045166	25.318431854248	0.00516396993771195	-0.0113944197073579	-0.0120437685400248	0.000943203864153475
1417	-0.186363056302071	0.95064640045166	25.4483013153076	0.0113327819854021	0.00289124972186983	-0.0152905117720366	-0.00977104809135199
1418	-0.186363056302071	0.625972092151642	25.4483013153076	0.00126787810586393	0.0116574559360743	-0.0243813935667276	0.00516396993771195
1419	-0.186363056302071	0.95064640045166	25.6431064605713	-0.00457625929266214	0.011982130818069	-0.0146411629393697	0.00321592413820326
1420	-0.835711658000946	0.95064640045166	25.3833675384521	0.00906006153672934	0.00613799272105098	-0.00619963090866804	-0.00490093370899558
1421	-0.186363056302071	0.301297754049301	25.318431854248	-0.00522560812532902	0.00776136433705688	0.00646266713738441	0.00516396993771195
1422	1.11233425140381	0.625972092151642	25.318431854248	-0.0123684434220195	0.00906006153672934	0.01100810803473	0.00256657530553639
1423	1.11233425140381	-0.348050862550735	25.5781726837158	-0.00522560812532902	0.0113327819854021	0.00581331877037883	-0.00165419070981443
1424	-1.48506033420563	0.95064640045166	25.3833675384521	-0.00132951640989631	0.00938473641872406	-0.00684897974133492	0.00289124972186983
1425	-2.13440895080566	-0.0233765505254269	25.9677810668945	0.00613799272105098	0.00451462110504508	0.00354059832170606	-0.00360223650932312
1426	-0.186363056302071	-0.348050862550735	25.6431064605713	0.00743668992072344	0.00418994715437293	-0.00619963090866804	0.0022419011220336
1427	-0.835711658000946	0.625972092151642	25.2534980773926	-0.00100484199356288	-0.00522560812532902	-0.0146411629393697	-3.08191010844894e-05
1428	-2.78375768661499	0.95064640045166	25.318431854248	-0.00847235135734081	0.00159255252219737	-0.0286021586507559	0.00289124972186983
1429	-1.48506033420563	0.625972092151642	25.4483013153076	-0.00847235135734081	0.00321592413820326	-0.0152905117720366	0.000618529506027699
1430	-0.835711658000946	0.301297754049301	25.5132369995117	-0.0224333461374044	0.000943203864153475	-0.0126931173726916	0.00191722682211548
1431	-0.835711658000946	-0.0233765505254269	25.5132369995117	-0.0123684434220195	0.00321592413820326	-0.00814767740666866	0.000943203864153475
1432	-2.13440895080566	0.95064640045166	25.3833675384521	-0.000355493422830477	0.000943203864153475	0.0152288740500808	-0.00360223650932312
1433	-2.13440895080566	0.95064640045166	25.1885623931885	-0.00392691092565656	-0.00555028254166245	0.0298392176628113	0.00873538758605719
1434	-0.186363056302071	-0.348050862550735	25.5781726837158	0.00289124972186983	0.00711201597005129	0.0535404421389103	0.000618529506027699
1435	1.11233425140381	-0.0233765505254269	25.3833675384521	0.000618529506027699	-0.00230353930965066	0.0467222817242146	0.0022419011220336
1436	-0.835711658000946	0.95064640045166	25.5132369995117	-0.00490093370899558	0.01100810803473	0.00678734155371785	0.000943203864153475
1437	-0.186363056302071	0.301297754049301	25.7080421447754	-0.0123684434220195	0.00159255252219737	0.00321592413820326	-0.00749832857400179
1438	-1.48506033420563	0.95064640045166	25.6431064605713	0.00289124972186983	0.00938473641872406	-0.0143164889886975	0.00354059832170606
1439	-0.186363056302071	1.27532064914703	25.318431854248	0.0149041991680861	0.00808603875339031	0.000943203864153475	0.00354059832170606
1440	-0.835711658000946	0.301297754049301	25.2534980773926	-0.0126931173726916	0.00711201597005129	0.00418994715437293	0.00159255252219737
1441	-0.186363056302071	0.95064640045166	25.318431854248	0.00126787810586393	0.00516396993771195	0.0132808275520802	-0.0026282137259841
1442	0.462985575199127	0.301297754049301	25.4483013153076	-0.00977104809135199	0.00256657530553639	0.00841071270406246	-0.00100484199356288
1443	1.11233425140381	-0.672725200653076	25.7729759216309	0.0265924744307995	-0.000355493422830477	-0.00327756232582033	-0.00652430532500148
1444	-0.835711658000946	0.301297754049301	25.6431064605713	0.00970941036939621	0.00159255252219737	0.00418994715437293	0.00191722682211548
1445	1.11233425140381	-1.32207381725311	25.7080421447754	0.0022419011220336	0.00159255252219737	0.00451462110504508	0.00126787810586393
1446	0.462985575199127	-1.32207381725311	25.5132369995117	-0.00392691092565656	-0.00652430532500148	0.00938473641872406	-0.00100484199356288
1447	0.462985575199127	-0.672725200653076	25.2534980773926	-0.0107450718060136	-0.0149658378213644	-0.00652430532500148	-0.00587495695799589
1448	0.462985575199127	-0.348050862550735	25.3833675384521	-0.0113944197073579	-0.0107450718060136	-0.00425158534198999	0.00126787810586393
1449	-0.186363056302071	-0.997399508953094	25.4483013153076	0.00808603875339031	-0.00684897974133492	-0.000355493422830477	-0.00165419070981443
1450	0.462985575199127	-1.32207381725311	25.9028453826904	0.00321592413820326	-3.08191010844894e-05	0.0181509424000978	0.00126787810586393
1451	0.462985575199127	-1.64674806594849	25.6431064605713	0.00321592413820326	0.00548864435404539	0.0188002903014421	-0.000355493422830477
1452	-0.835711658000946	-0.672725200653076	25.4483013153076	-0.00879702530801296	-0.00295288790948689	0.0171769186854362	0.000293855206109583
1453	-0.186363056302071	-0.348050862550735	25.2534980773926	-0.00100484199356288	-0.000355493422830477	0.000618529506027699	-0.00100484199356288
1454	-0.186363056302071	-0.997399508953094	25.6431064605713	0.00548864435404539	0.00418994715437293	-0.0107450718060136	0.00289124972186983
1455	1.11233425140381	-0.348050862550735	25.6431064605713	0.00841071270406246	0.00906006153672934	-0.017887907102704	-0.00197886489331722
1456	-0.835711658000946	0.95064640045166	25.5132369995117	-0.00457625929266214	-0.00522560812532902	-0.0282774847000837	-0.00197886489331722
1457	-0.186363056302071	0.301297754049301	25.7080421447754	0.00548864435404539	-0.00749832857400179	-0.03444629535079	-0.00165419070981443
1458	-0.186363056302071	0.625972092151642	25.4483013153076	0.0252937767654657	-0.00977104809135199	-0.0276281367987394	0.00354059832170606
1459	-0.186363056302071	0.625972092151642	25.318431854248	-0.000355493422830477	0.00613799272105098	-0.0188619289547205	0.000943203864153475
1460	-0.186363056302071	0.301297754049301	25.4483013153076	0.00646266713738441	-0.00132951640989631	-0.0139918150380254	0.00743668992072344
1461	-0.186363056302071	0.95064640045166	25.5781726837158	-0.00782300252467394	-0.00912170019000769	-0.0156151866540313	0.00159255252219737
1462	-0.186363056302071	0.301297754049301	25.6431064605713	-0.0208099745213985	-0.00944637414067984	-0.0165892094373703	-0.00165419070981443
1463	1.11233425140381	-0.348050862550735	25.7080421447754	0.00354059832170606	0.00646266713738441	-0.0198359526693821	-0.00392691092565656
1464	-0.835711658000946	0.95064640045166	25.318431854248	0.0132808275520802	0.0116574559360743	-0.00749832857400179	0.00289124972186983
1465	1.11233425140381	-0.672725200653076	25.4483013153076	0.00873538758605719	0.000618529506027699	-0.021459324285388	-3.08191010844894e-05
1466	1.11233425140381	-0.0233765505254269	25.7080421447754	0.00418994715437293	0.00646266713738441	-0.0227580219507217	-0.00230353930965066
1467	-0.186363056302071	0.95064640045166	24.9288234710693	0.0223717093467712	-0.00295288790948689	-0.0208099745213985	-0.00684897974133492
1468	-0.186363056302071	0.625972092151642	25.318431854248	0.00483929552137852	-0.00587495695799589	-0.0415891297161579	-0.00522560812532902
1469	-0.835711658000946	0.625972092151642	25.3833675384521	0.0100340843200684	0.00386527273803949	-0.0299008563160896	-0.000355493422830477
1470	1.11233425140381	-0.0233765505254269	25.123628616333	-0.00555028254166245	0.00841071270406246	-0.03444629535079	-0.000355493422830477
1471	1.76168286800385	-0.348050862550735	25.1885623931885	0.0155535480007529	-0.00197886489331722	-0.032173577696085	0.00516396993771195
1472	0.462985575199127	0.625972092151642	25.3833675384521	0.0123068047687411	-0.000355493422830477	-0.0315242260694504	-0.000355493422830477
1473	-0.835711658000946	0.95064640045166	25.123628616333	0.00711201597005129	-0.00749832857400179	-0.023407369852066	0.00289124972186983
1474	0.462985575199127	-0.0233765505254269	25.4483013153076	0.00483929552137852	0.00808603875339031	0.049319677054882	-0.0026282137259841
1475	1.76168286800385	0.301297754049301	25.5132369995117	0.00256657530553639	0.0178262684494257	0.0106834331527352	-0.00197886489331722
1476	-0.835711658000946	0.625972092151642	25.318431854248	0.011982130818069	0.0106834331527352	0.00418994715437293	-0.00814767740666866
1477	-0.186363056302071	0.625972092151642	25.123628616333	-0.00360223650932312	0.00873538758605719	-0.0169138833880424	-3.08191010844894e-05
1478	-1.48506033420563	0.95064640045166	25.3833675384521	-0.00197886489331722	0.013930176384747	-0.0279528107494116	0.0022419011220336
1479	-0.186363056302071	0.95064640045166	25.318431854248	0.01100810803473	0.0162028968334198	-0.0227580219507217	-0.000355493422830477
1480	-0.835711658000946	0.95064640045166	25.5781726837158	0.00159255252219737	0.0181509424000978	-0.0104203969240189	0.00126787810586393
1481	-0.835711658000946	0.301297754049301	25.7080421447754	0.0103587592020631	0.00873538758605719	-0.00132951640989631	-0.00165419070981443
1482	-0.186363056302071	0.95064640045166	25.5132369995117	0.01100810803473	0.0022419011220336	0.000293855206109583	-0.00814767740666866
1483	1.11233425140381	-0.0233765505254269	25.7080421447754	0.00906006153672934	0.00159255252219737	0.00516396993771195	-0.00652430532500148
1484	-0.835711658000946	0.625972092151642	25.4483013153076	-0.00490093370899558	0.00873538758605719	0.0158782228827477	-0.00230353930965066
1485	1.11233425140381	-0.672725200653076	25.5781726837158	0.00126787810586393	-0.00619963090866804	0.0223717093467712	-0.00490093370899558
1486	0.462985575199127	-0.672725200653076	25.7080421447754	-0.00457625929266214	0.00776136433705688	0.0178262684494257	-0.0026282137259841
1487	-0.835711658000946	0.95064640045166	25.7729759216309	-3.08191010844894e-05	0.000618529506027699	-0.00457625929266214	-0.0100957229733467
1488	-1.48506033420563	1.27532064914703	25.9677810668945	-0.00392691092565656	-0.00782300252467394	-0.0126931173726916	0.00321592413820326
1489	-0.835711658000946	0.95064640045166	25.5781726837158	0.0155535480007529	0.00613799272105098	-0.0188619289547205	-0.00522560812532902
1490	-0.186363056302071	-0.0233765505254269	25.7729759216309	0.000943203864153475	0.00451462110504508	-0.0188619289547205	0.00743668992072344
1491	-0.835711658000946	-0.0233765505254269	25.7729759216309	0.00873538758605719	-0.00587495695799589	-0.0227580219507217	-0.00327756232582033
1492	-2.13440895080566	-0.348050862550735	25.9028453826904	-0.02697878703475	-0.00814767740666866	-0.03444629535079	-0.00555028254166245
1493	-2.78375768661499	0.95064640045166	25.5781726837158	0.00808603875339031	0.00418994715437293	-0.0292515084147453	-0.00197886489331722
1494	-0.835711658000946	-0.0233765505254269	25.9028453826904	-0.0133424662053585	0.00289124972186983	-0.0221086721867323	0.00646266713738441
1495	-2.78375768661499	0.95064640045166	25.2534980773926	0.00548864435404539	0.00938473641872406	-0.0204853005707264	0.00776136433705688
1496	-3.43310618400574	0.625972092151642	25.0586929321289	0.00289124972186983	-0.00814767740666866	-0.0247060675173998	0.00191722682211548
1497	-2.78375768661499	0.625972092151642	25.5132369995117	-0.0152905117720366	0.00321592413820326	-0.0195112787187099	-0.00587495695799589
1498	-2.78375768661499	0.301297754049301	25.837911605835	0.00548864435404539	-0.00555028254166245	-0.0172385573387146	-0.00165419070981443
1499	-2.78375768661499	0.625972092151642	25.5132369995117	-0.00132951640989631	0.00776136433705688	0.0022419011220336	0.000618529506027699
1500	-2.78375768661499	1.27532064914703	25.7729759216309	0.000943203864153475	0.01100810803473	-0.00814767740666866	0.0022419011220336
1501	-1.48506033420563	0.95064640045166	25.3833675384521	0.000618529506027699	0.00451462110504508	-0.0156151866540313	-0.00847235135734081
1502	-0.835711658000946	0.95064640045166	25.318431854248	-0.017887907102704	-0.0026282137259841	-0.00652430532500148	-0.000680167751852423
1503	0.462985575199127	-0.348050862550735	25.5132369995117	-0.00490093370899558	-0.00392691092565656	-0.0113944197073579	-0.00684897974133492
1504	-1.48506033420563	0.625972092151642	25.6431064605713	-0.000355493422830477	0.00678734155371785	-0.00295288790948689	-0.000355493422830477
1505	1.11233425140381	-0.0233765505254269	25.837911605835	-0.000355493422830477	-0.00392691092565656	-0.00360223650932312	-0.0026282137259841
1506	0.462985575199127	-0.0233765505254269	25.7080421447754	-0.0133424662053585	-0.00132951640989631	-0.00619963090866804	-0.00197886489331722
1507	-0.835711658000946	0.625972092151642	25.318431854248	0.00483929552137852	-0.0026282137259841	-0.00619963090866804	-0.00100484199356288
1508	-1.48506033420563	0.625972092151642	25.318431854248	-0.0026282137259841	-0.00944637414067984	-0.00814767740666866	0.000618529506027699
1509	-1.48506033420563	1.27532064914703	25.318431854248	-0.00165419070981443	-0.00100484199356288	-0.00490093370899558	-0.00132951640989631
1510	0.462985575199127	0.95064640045166	25.5781726837158	-0.0188619289547205	0.000618529506027699	-3.08191010844894e-05	0.00581331877037883
1511	1.11233425140381	-0.348050862550735	25.318431854248	-0.0110697457566857	0.00516396993771195	-0.000355493422830477	0.00159255252219737
1512	-0.835711658000946	-0.997399508953094	25.7080421447754	0.00418994715437293	-0.0107450718060136	0.000618529506027699	0.000293855206109583
1513	-0.186363056302071	0.625972092151642	25.6431064605713	0.00841071270406246	-0.00977104809135199	0.00191722682211548	-0.0117190945893526
1514	1.11233425140381	-0.672725200653076	25.3833675384521	-3.08191010844894e-05	0.00906006153672934	0.0369820520281792	0.00483929552137852
1515	1.11233425140381	-0.0233765505254269	25.0586929321289	-0.00652430532500148	0.00354059832170606	0.0136055024340749	0.00256657530553639
1516	-1.48506033420563	-0.348050862550735	25.2534980773926	-0.00814767740666866	-0.000680167751852423	-0.00327756232582033	0.00613799272105098
1517	-0.186363056302071	-0.0233765505254269	25.1885623931885	0.0181509424000978	-0.0123684434220195	-0.0107450718060136	-0.00944637414067984
1518	-0.835711658000946	-0.672725200653076	25.7080421447754	-0.00360223650932312	-0.0100957229733467	-0.0308748781681061	0.00126787810586393
1519	-0.835711658000946	-0.0233765505254269	25.3833675384521	0.00678734155371785	-0.00457625929266214	-0.0104203969240189	0.00483929552137852
1520	-0.835711658000946	-0.348050862550735	25.3833675384521	0.00678734155371785	-0.00132951640989631	-0.00717365415766835	-0.00230353930965066
1521	-0.186363056302071	-0.0233765505254269	25.123628616333	0.00548864435404539	-0.0104203969240189	0.0223717093467712	-0.00457625929266214
1522	-0.835711658000946	-0.348050862550735	25.4483013153076	-0.0120437685400248	-0.0159398596733809	0.0421768426895142	-0.000355493422830477
1523	1.76168286800385	-0.997399508953094	25.7729759216309	0.00289124972186983	-0.00360223650932312	0.0571118593215942	-0.000680167751852423
1524	-0.186363056302071	-0.0233765505254269	25.6431064605713	0.00126787810586393	-0.0026282137259841	0.0509430468082428	0.00581331877037883
1525	1.76168286800385	-0.672725200653076	26.0327167510986	0.00873538758605719	-0.00230353930965066	0.0473716296255589	-0.00230353930965066
1526	0.462985575199127	-0.672725200653076	25.3833675384521	-0.0159398596733809	0.00191722682211548	0.0441248863935471	-0.00100484199356288
1527	-0.186363056302071	0.625972092151642	25.318431854248	0.0181509424000978	-0.00944637414067984	0.0168522447347641	-0.0107450718060136
1528	-0.186363056302071	1.27532064914703	25.3833675384521	-0.00652430532500148	-0.0230826959013939	0.0262678004801273	-0.00100484199356288
1529	-0.835711658000946	0.95064640045166	25.123628616333	0.01100810803473	-0.0026282137259841	0.0152288740500808	-0.00165419070981443
1530	0.462985575199127	-0.672725200653076	25.318431854248	0.0162028968334198	-0.00100484199356288	0.0265924744307995	0.00483929552137852
1531	1.11233425140381	0.301297754049301	25.7080421447754	0.000293855206109583	-0.00425158534198999	0.0243197549134493	-0.00555028254166245
1532	-0.835711658000946	-0.348050862550735	25.4483013153076	-0.00327756232582033	-0.00132951640989631	0.0171769186854362	-0.000680167751852423
1533	-0.835711658000946	0.95064640045166	24.9937572479248	0.00321592413820326	0.00159255252219737	0.0126314787194133	-0.00392691092565656
1534	1.76168286800385	-0.348050862550735	25.123628616333	0.0142548503354192	0.00354059832170606	-0.0295761823654175	0.00418994715437293
1535	-0.186363056302071	1.27532064914703	25.2534980773926	-0.00717365415766835	-0.0123684434220195	-0.0123684434220195	0.0022419011220336
1536	-0.186363056302071	0.625972092151642	25.318431854248	-0.00684897974133492	-0.00197886489331722	-0.0126931173726916	0.0103587592020631
1537	-1.48506033420563	1.27532064914703	25.6431064605713	-0.00879702530801296	0.00516396993771195	-0.00295288790948689	-0.00749832857400179
1538	-0.186363056302071	-0.0233765505254269	25.6431064605713	0.00321592413820326	0.00321592413820326	-0.0143164889886975	0.00126787810586393
1539	-0.186363056302071	0.95064640045166	25.0586929321289	-0.0107450718060136	0.01100810803473	0.00159255252219737	-0.00100484199356288
1540	-0.186363056302071	0.95064640045166	25.123628616333	-0.000355493422830477	0.00743668992072344	-0.00295288790948689	0.000618529506027699
1541	0.462985575199127	0.95064640045166	24.7989540100098	-0.0104203969240189	0.0100340843200684	-0.0182125810533762	-0.00457625929266214
1542	-0.835711658000946	0.95064640045166	25.0586929321289	-0.0198359526693821	0.00613799272105098	-0.021459324285388	0.00354059832170606
1543	1.11233425140381	0.301297754049301	25.3833675384521	0.0181509424000978	0.00646266713738441	-0.0143164889886975	-0.00230353930965066
1544	-0.835711658000946	0.301297754049301	25.318431854248	0.00970941036939621	0.00516396993771195	0.0171769186854362	-0.000680167751852423
1545	1.76168286800385	-0.0233765505254269	25.3833675384521	0.00678734155371785	0.00321592413820326	0.0236704051494598	-3.08191010844894e-05
1546	1.76168286800385	-0.348050862550735	25.2534980773926	0.0171769186854362	-0.00814767740666866	0.0100340843200684	0.00159255252219737
1547	-0.835711658000946	1.27532064914703	25.123628616333	0.0142548503354192	-0.0162645354866982	0.0103587592020631	-0.0110697457566857
1548	-0.835711658000946	0.625972092151642	25.4483013153076	-0.0191866029053926	-3.08191010844894e-05	0.00354059832170606	-0.00619963090866804
1549	0.462985575199127	1.27532064914703	25.2534980773926	0.0149041991680861	0.0103587592020631	0.00191722682211548	-0.0026282137259841
1550	1.76168286800385	0.625972092151642	25.5132369995117	-0.00782300252467394	0.00873538758605719	0.00873538758605719	0.00841071270406246
1551	0.462985575199127	-0.0233765505254269	25.318431854248	0.0155535480007529	0.00289124972186983	0.00841071270406246	-0.00100484199356288
1552	-0.186363056302071	-0.348050862550735	25.6431064605713	-0.0156151866540313	0.000943203864153475	0.0243197549134493	-0.00132951640989631
1553	-0.186363056302071	1.5999950170517	25.1885623931885	0.0152288740500808	0.00613799272105098	0.00386527273803949	-0.00977104809135199
1554	1.11233425140381	-0.672725200653076	25.3833675384521	0.00191722682211548	0.00516396993771195	-0.00555028254166245	0.00418994715437293
1555	-0.835711658000946	1.27532064914703	25.1885623931885	0.0116574559360743	0.0103587592020631	-0.00944637414067984	-0.00295288790948689
1556	-2.13440895080566	0.301297754049301	25.6431064605713	-0.00360223650932312	0.00289124972186983	-0.0240567177534103	0.00548864435404539
1557	-0.835711658000946	1.27532064914703	25.5781726837158	-0.0156151866540313	-0.00327756232582033	-0.0195112787187099	-0.00197886489331722
1558	-1.48506033420563	0.625972092151642	25.6431064605713	0.0155535480007529	-0.00197886489331722	-0.00684897974133492	-0.00165419070981443
1559	-0.835711658000946	0.625972092151642	25.318431854248	-0.00944637414067984	0.000943203864153475	0.0191249661147594	-3.08191010844894e-05
1560	-2.78375768661499	0.625972092151642	25.4483013153076	-0.00165419070981443	0.00418994715437293	0.011982130818069	0.00289124972186983
1561	-4.08245468139648	0.95064640045166	25.4483013153076	0.0145795252174139	-0.00100484199356288	0.00841071270406246	-0.00132951640989631
1562	-2.78375768661499	0.95064640045166	25.7080421447754	-0.00490093370899558	-0.0143164889886975	-0.00360223650932312	0.00516396993771195
1563	-1.48506033420563	0.301297754049301	25.6431064605713	-0.00619963090866804	-0.00327756232582033	-0.00814767740666866	0.00126787810586393
1564	-3.43310618400574	0.625972092151642	25.5132369995117	0.00841071270406246	0.00970941036939621	-0.0026282137259841	0.00126787810586393
1565	-1.48506033420563	0.301297754049301	25.5781726837158	-0.0110697457566857	0.00483929552137852	0.00451462110504508	0.000293855206109583
1566	-2.13440895080566	0.95064640045166	25.5132369995117	-3.08191010844894e-05	0.012956153601408	-0.00587495695799589	0.00451462110504508
1567	-2.78375768661499	1.27532064914703	25.4483013153076	0.00581331877037883	0.00678734155371785	-0.0117190945893526	-0.00165419070981443
1568	-3.43310618400574	0.625972092151642	25.7729759216309	-0.0198359526693821	-0.00100484199356288	-0.0240567177534103	-0.00197886489331722
1569	-2.13440895080566	0.95064640045166	25.2534980773926	-0.0107450718060136	0.00386527273803949	-0.0260047651827335	-0.00587495695799589
1570	-2.13440895080566	0.95064640045166	25.1885623931885	0.00873538758605719	0.0116574559360743	-0.00749832857400179	0.00321592413820326
1571	0.462985575199127	0.301297754049301	25.318431854248	-0.00652430532500148	0.00126787810586393	-0.0100957229733467	0.000943203864153475
1572	-0.835711658000946	-0.0233765505254269	25.4483013153076	0.0113327819854021	-0.000355493422830477	-0.0221086721867323	0.000618529506027699
1573	-2.13440895080566	1.27532064914703	24.9937572479248	0.0103587592020631	0.00451462110504508	-0.00360223650932312	-0.00295288790948689
1574	0.462985575199127	-0.0233765505254269	25.9677810668945	0.00191722682211548	0.00289124972186983	0.013930176384747	-0.00100484199356288
1575	0.462985575199127	0.301297754049301	25.4483013153076	0.0145795252174139	-0.00360223650932312	0.01847561635077	0.00613799272105098
1576	-1.48506033420563	0.95064640045166	25.2534980773926	0.0103587592020631	-0.00749832857400179	0.00354059832170606	-0.000680167751852423
1577	-0.835711658000946	0.625972092151642	25.123628616333	0.00354059832170606	-0.00327756232582033	-0.00912170019000769	-0.00522560812532902
1578	-1.48506033420563	0.95064640045166	25.4483013153076	-0.00490093370899558	-3.08191010844894e-05	-0.0156151866540313	-0.000680167751852423
1579	-0.835711658000946	0.95064640045166	25.1885623931885	0.0022419011220336	0.00289124972186983	-0.0120437685400248	-0.000680167751852423
1580	-0.835711658000946	-0.0233765505254269	25.4483013153076	-0.00230353930965066	-0.0026282137259841	0.00321592413820326	0.00516396993771195
1581	-0.835711658000946	0.301297754049301	25.7080421447754	0.0126314787194133	-0.00749832857400179	0.00451462110504508	-0.00327756232582033
1582	1.11233425140381	-0.672725200653076	25.4483013153076	-0.00197886489331722	-0.0208099745213985	-0.00132951640989631	-0.00425158534198999
1583	0.462985575199127	-0.997399508953094	25.5132369995117	-0.000680167751852423	-0.0104203969240189	-0.00197886489331722	-0.000680167751852423
1584	-1.48506033420563	-0.348050862550735	25.5781726837158	0.00938473641872406	-0.00749832857400179	-0.0130177913233638	-3.08191010844894e-05
1585	0.462985575199127	-1.32207381725311	25.6431064605713	0.000618529506027699	-3.08191010844894e-05	-0.000355493422830477	-0.00100484199356288
1586	-0.186363056302071	0.301297754049301	25.2534980773926	-0.0191866029053926	-0.00977104809135199	-0.00977104809135199	-0.00295288790948689
1587	-1.48506033420563	-0.348050862550735	25.4483013153076	0.020423661917448	-0.00749832857400179	-0.000355493422830477	-0.00782300252467394
1588	-0.186363056302071	-0.348050862550735	25.5781726837158	-0.00295288790948689	-0.00392691092565656	-0.0100957229733467	-0.0026282137259841
1589	-0.835711658000946	-0.0233765505254269	25.318431854248	-0.0026282137259841	0.00451462110504508	0.00289124972186983	-3.08191010844894e-05
1590	-0.835711658000946	0.301297754049301	25.5132369995117	0.00191722682211548	0.0022419011220336	0.00581331877037883	-3.08191010844894e-05
1591	-0.186363056302071	0.625972092151642	25.3833675384521	0.00386527273803949	0.00548864435404539	0.00516396993771195	-0.00587495695799589
1592	-1.48506033420563	0.301297754049301	25.5781726837158	0.000618529506027699	0.00516396993771195	-0.00165419070981443	0.00289124972186983
1593	1.76168286800385	-0.0233765505254269	25.9677810668945	-0.00652430532500148	0.0103587592020631	0.00256657530553639	-0.0026282137259841
1594	-0.835711658000946	0.625972092151642	25.5132369995117	0.00516396993771195	0.0142548503354192	0.00548864435404539	-3.08191010844894e-05
1595	-0.186363056302071	-0.0233765505254269	25.4483013153076	-0.00425158534198999	0.00321592413820326	0.0262678004801273	-0.000680167751852423
1596	1.11233425140381	-0.348050862550735	25.318431854248	-0.0110697457566857	-0.000680167751852423	0.0295145437121391	0.00191722682211548
1597	1.11233425140381	-0.348050862550735	25.6431064605713	-0.00197886489331722	-3.08191010844894e-05	0.0321119390428066	-3.08191010844894e-05
1598	1.76168286800385	-0.0233765505254269	25.9028453826904	0.0168522447347641	0.00386527273803949	0.020423661917448	-0.0100957229733467
1599	-0.186363056302071	0.301297754049301	25.837911605835	0.0213976856321096	0.00613799272105098	0.0450989119708538	-0.000680167751852423
1600	-0.835711658000946	0.301297754049301	25.2534980773926	-0.0126931173726916	-0.000355493422830477	0.0382807515561581	0.00906006153672934
1601	-0.186363056302071	1.5999950170517	24.7340183258057	0.00321592413820326	0.00743668992072344	0.00873538758605719	0.0022419011220336
1602	-0.186363056302071	0.95064640045166	24.9937572479248	0.00548864435404539	0.00191722682211548	-0.028926832601428	-0.00522560812532902
1603	1.11233425140381	-0.0233765505254269	25.123628616333	-0.0126931173726916	0.00646266713738441	-0.0318489037454128	-0.00327756232582033
1604	-0.835711658000946	0.625972092151642	25.0586929321289	0.00548864435404539	0.00776136433705688	-0.0422384813427925	0.00126787810586393
1605	1.11233425140381	-0.0233765505254269	25.2534980773926	-0.0152905117720366	0.00451462110504508	-0.0419138073921204	0.000618529506027699
1606	0.462985575199127	0.625972092151642	25.1885623931885	-0.00555028254166245	-0.00100484199356288	-0.0510046854615211	-0.00490093370899558
1607	-0.835711658000946	0.95064640045166	25.0586929321289	-0.00197886489331722	-0.00165419070981443	-0.0438618510961533	-0.00360223650932312
1608	-0.835711658000946	0.301297754049301	25.123628616333	0.01100810803473	0.000943203864153475	-0.028926832601428	0.00289124972186983
1609	-0.186363056302071	0.95064640045166	24.9288234710693	0.0226963832974434	-0.00197886489331722	-0.0130177913233638	-0.00100484199356288
1610	-0.835711658000946	0.625972092151642	25.123628616333	0.0171769186854362	-0.00425158534198999	-0.0156151866540313	0.00483929552137852
1611	1.11233425140381	0.95064640045166	25.3833675384521	0.00613799272105098	0.00191722682211548	-0.0221086721867323	-0.00490093370899558
1612	-0.835711658000946	0.625972092151642	25.4483013153076	0.00451462110504508	0.00289124972186983	-0.0360696688294411	-0.0026282137259841
1613	1.11233425140381	0.95064640045166	24.9288234710693	0.0100340843200684	0.0100340843200684	-0.0474332682788372	-0.000680167751852423
1614	-0.835711658000946	0.95064640045166	25.2534980773926	0.00548864435404539	0.00483929552137852	-0.0451605506241322	0.00191722682211548
1615	1.76168286800385	-0.0233765505254269	25.2534980773926	-0.0120437685400248	0.00776136433705688	-0.0334722734987736	0.00613799272105098
1616	1.11233425140381	-0.0233765505254269	25.5781726837158	-0.00944637414067984	0.00191722682211548	-0.00814767740666866	0.00159255252219737
1617	0.462985575199127	1.27532064914703	25.5132369995117	-0.00230353930965066	0.00970941036939621	0.029189869761467	-0.00522560812532902
1618	-0.186363056302071	0.301297754049301	25.7080421447754	0.00581331877037883	-0.00684897974133492	0.0730208978056908	0.00451462110504508
1619	0.462985575199127	0.301297754049301	25.4483013153076	0.013930176384747	0.000943203864153475	0.0895792916417122	0.000618529506027699
1620	1.11233425140381	-0.672725200653076	25.6431064605713	-0.0100957229733467	0.00548864435404539	0.07139752805233	-0.00522560812532902
1621	-0.186363056302071	1.27532064914703	25.3833675384521	0.0022419011220336	0.0022419011220336	0.0259431265294552	-0.00327756232582033
1622	-1.48506033420563	0.625972092151642	25.3833675384521	0.00808603875339031	0.00289124972186983	-0.0026282137259841	-0.00132951640989631
1623	-0.186363056302071	0.301297754049301	25.6431064605713	-0.0143164889886975	0.00938473641872406	-0.0165892094373703	-0.00555028254166245
1624	-2.78375768661499	0.95064640045166	25.6431064605713	0.00159255252219737	0.00711201597005129	-0.00295288790948689	0.00321592413820326
1625	-1.48506033420563	0.301297754049301	25.5781726837158	0.00646266713738441	0.00646266713738441	0.000943203864153475	0.00321592413820326
1626	-3.43310618400574	0.95064640045166	25.318431854248	-0.0169138833880424	0.00743668992072344	-0.0133424662053585	0.000293855206109583
1627	-3.43310618400574	0.95064640045166	25.3833675384521	-0.00782300252467394	-0.00879702530801296	-0.0159398596733809	-0.00360223650932312
1628	-2.78375768661499	0.625972092151642	25.4483013153076	0.000943203864153475	-0.0159398596733809	-0.0130177913233638	0.000293855206109583
1629	-2.78375768661499	1.92466938495636	25.5781726837158	-0.00587495695799589	-0.00977104809135199	-0.00717365415766835	0.00256657530553639
1630	-2.13440895080566	0.95064640045166	25.7729759216309	-0.00977104809135199	-3.08191010844894e-05	-0.00197886489331722	0.0022419011220336
1631	-2.78375768661499	1.27532064914703	25.3833675384521	-0.0302255302667618	-0.00587495695799589	0.00483929552137852	0.00289124972186983
1632	-1.48506033420563	0.625972092151642	25.318431854248	-0.00100484199356288	0.00126787810586393	-0.00749832857400179	0.00321592413820326
1633	-2.13440895080566	0.95064640045166	25.3833675384521	0.0158782228827477	-0.0026282137259841	-0.00490093370899558	-0.00360223650932312
1634	-0.835711658000946	0.301297754049301	25.5132369995117	-0.000355493422830477	-0.00230353930965066	0.00613799272105098	0.00289124972186983
1635	0.462985575199127	0.301297754049301	25.4483013153076	0.0220470335334539	0.00938473641872406	0.0330859608948231	0.0022419011220336
1636	0.462985575199127	-0.0233765505254269	25.5132369995117	-0.00555028254166245	0.00970941036939621	0.0220470335334539	-0.000355493422830477
1637	-0.835711658000946	1.5999950170517	25.0586929321289	-0.0211346503347158	-0.00619963090866804	0.00386527273803949	-0.00425158534198999
1638	-0.186363056302071	0.95064640045166	25.0586929321289	-0.0123684434220195	0.00776136433705688	0.00743668992072344	-0.00295288790948689
1639	0.462985575199127	0.625972092151642	25.1885623931885	0.00711201597005129	-0.00425158534198999	0.0188002903014421	-3.08191010844894e-05
1640	2.41103148460388	-0.348050862550735	25.4483013153076	-0.00619963090866804	0.00256657530553639	0.0265924744307995	0.00581331877037883
1641	-0.186363056302071	1.27532064914703	25.1885623931885	0.0197743140161037	0.00191722682211548	0.0236704051494598	-0.00197886489331722
1642	-0.186363056302071	0.625972092151642	25.3833675384521	0.00191722682211548	-0.00327756232582033	0.0304885655641556	-0.00165419070981443
1643	1.11233425140381	0.301297754049301	25.7080421447754	0.00548864435404539	-0.00230353930965066	0.0226963832974434	-0.00165419070981443
1644	-0.186363056302071	0.301297754049301	25.123628616333	-0.00295288790948689	0.00386527273803949	-0.00717365415766835	0.00256657530553639
1645	0.462985575199127	-0.672725200653076	25.5781726837158	0.00938473641872406	-0.00132951640989631	-0.0201606266200542	0.00451462110504508
1646	0.462985575199127	-0.348050862550735	25.1885623931885	-0.00684897974133492	0.01100810803473	-0.0376930385828018	-3.08191010844894e-05
1647	0.462985575199127	-0.0233765505254269	25.1885623931885	0.000293855206109583	-0.00197886489331722	-0.0454852245748043	-0.00425158534198999
1648	1.11233425140381	-1.32207381725311	25.9677810668945	0.000943203864153475	0.0022419011220336	-0.0240567177534103	0.00711201597005129
1649	-0.186363056302071	-0.997399508953094	25.5132369995117	0.00548864435404539	0.000943203864153475	-0.0104203969240189	-0.0026282137259841
1650	-0.186363056302071	-0.672725200653076	25.1885623931885	-0.00295288790948689	-3.08191010844894e-05	0.00808603875339031	0.00548864435404539
1651	-0.835711658000946	-0.0233765505254269	25.318431854248	0.0113327819854021	-0.00100484199356288	0.0265924744307995	-0.00652430532500148
1652	0.462985575199127	-0.997399508953094	25.3833675384521	0.00581331877037883	-0.0130177913233638	0.0356833562254906	0.00126787810586393
1653	-0.835711658000946	-0.0233765505254269	25.2534980773926	0.0155535480007529	-0.000680167751852423	0.0450989119708538	-0.00749832857400179
1654	1.76168286800385	-1.32207381725311	25.9677810668945	0.0265924744307995	0.000293855206109583	0.0321119390428066	0.0022419011220336
1655	1.11233425140381	-0.0233765505254269	25.5132369995117	-0.00100484199356288	-0.0100957229733467	0.045423585921526	0.00191722682211548
1656	-0.186363056302071	-0.0233765505254269	24.9288234710693	-0.0188619289547205	-0.00717365415766835	0.0314625911414623	-0.00295288790948689
1657	-0.835711658000946	1.27532064914703	25.123628616333	0.00548864435404539	-0.00360223650932312	0.0327612869441509	0.000618529506027699
1658	0.462985575199127	0.625972092151642	25.123628616333	-0.00197886489331722	-0.00327756232582033	0.0191249661147594	-0.00230353930965066
1659	0.462985575199127	1.27532064914703	25.1885623931885	-0.00490093370899558	-0.00100484199356288	-0.0204853005707264	-0.00522560812532902
1660	1.11233425140381	-0.672725200653076	25.5132369995117	0.0200989879667759	-0.00684897974133492	-0.0370436906814575	-0.00230353930965066
1661	-0.186363056302071	0.95064640045166	25.3833675384521	-0.00652430532500148	-0.000680167751852423	-0.0224333461374044	-0.00100484199356288
1662	0.462985575199127	0.301297754049301	25.123628616333	-0.000355493422830477	-3.08191010844894e-05	-0.0152905117720366	-0.000355493422830477
1663	1.11233425140381	0.95064640045166	25.0586929321289	0.00678734155371785	0.0022419011220336	0.00256657530553639	-0.00360223650932312
1664	1.11233425140381	-0.672725200653076	25.3833675384521	0.00159255252219737	0.00418994715437293	0.00970941036939621	0.00678734155371785
1665	1.11233425140381	0.95064640045166	25.4483013153076	0.0116574559360743	-0.00457625929266214	0.0116574559360743	0.00321592413820326
1666	-0.186363056302071	0.95064640045166	25.5781726837158	-0.00197886489331722	0.00126787810586393	-0.00879702530801296	-0.00197886489331722
1667	-0.186363056302071	-0.0233765505254269	25.5132369995117	0.00808603875339031	0.00321592413820326	-0.0243813935667276	-0.00425158534198999
1668	1.76168286800385	-0.348050862550735	25.2534980773926	0.00938473641872406	-0.00132951640989631	-0.03444629535079	0.00256657530553639
1669	1.76168286800385	-0.0233765505254269	25.123628616333	0.00386527273803949	0.00386527273803949	-0.0299008563160896	0.000293855206109583
1670	1.76168286800385	-0.0233765505254269	25.123628616333	-0.00327756232582033	0.00873538758605719	-0.038017712533474	0.00321592413820326
1671	-1.48506033420563	1.27532064914703	24.9937572479248	0.00938473641872406	0.012956153601408	-0.0331475995481014	-0.00165419070981443
1672	1.76168286800385	-0.0233765505254269	25.3833675384521	-0.0191866029053926	0.000943203864153475	-0.0315242260694504	-0.00100484199356288
1673	-0.835711658000946	1.27532064914703	25.123628616333	-0.0107450718060136	0.0142548503354192	-0.028926832601428	-0.0026282137259841
1674	2.41103148460388	-0.0233765505254269	25.0586929321289	0.00841071270406246	0.00970941036939621	-0.0282774847000837	0.00483929552137852
1675	1.11233425140381	0.301297754049301	24.8638877868652	0.00483929552137852	0.00613799272105098	-0.02697878703475	0.00159255252219737
1676	0.462985575199127	0.95064640045166	24.7989540100098	0.00841071270406246	0.0126314787194133	-0.02697878703475	-0.00490093370899558
1677	-0.835711658000946	1.27532064914703	24.9937572479248	-0.00490093370899558	0.0022419011220336	-0.0263294391334057	-0.00230353930965066
1678	-0.186363056302071	0.95064640045166	25.2534980773926	-0.0172385573387146	-0.00197886489331722	-0.0195112787187099	0.000943203864153475
1679	-0.835711658000946	0.95064640045166	25.4483013153076	0.00256657530553639	0.00581331877037883	-0.00944637414067984	0.00126787810586393
1680	2.41103148460388	-0.348050862550735	25.1885623931885	0.0175015944987535	0.011982130818069	-0.017887907102704	0.00743668992072344
1681	-1.48506033420563	0.301297754049301	25.1885623931885	-0.0113944197073579	0.00776136433705688	-0.00425158534198999	0.00711201597005129
1682	0.462985575199127	-0.0233765505254269	25.318431854248	-0.00230353930965066	0.00451462110504508	-0.0104203969240189	0.00516396993771195
1683	-0.186363056302071	1.5999950170517	25.0586929321289	0.0155535480007529	0.00808603875339031	-0.00652430532500148	0.00321592413820326
1684	1.76168286800385	-0.348050862550735	25.5132369995117	0.0158782228827477	0.0103587592020631	0.013930176384747	0.00418994715437293
1685	-1.48506033420563	0.95064640045166	25.5132369995117	-0.00587495695799589	0.00516396993771195	0.0308132413774729	-0.00100484199356288
1686	0.462985575199127	0.625972092151642	25.318431854248	0.00808603875339031	-0.00230353930965066	0.047696303576231	-0.000680167751852423
1687	1.11233425140381	-0.348050862550735	25.2534980773926	-0.00652430532500148	-0.00814767740666866	0.025618452578783	-0.0026282137259841
1688	2.41103148460388	-0.348050862550735	25.1885623931885	-0.00879702530801296	-0.00425158534198999	0.00483929552137852	-0.000355493422830477
1689	1.11233425140381	-0.0233765505254269	25.6431064605713	-0.0026282137259841	0.00191722682211548	0.00548864435404539	0.00256657530553639
1690	0.462985575199127	-0.348050862550735	25.7729759216309	0.00451462110504508	-0.00132951640989631	0.00873538758605719	0.00776136433705688
1691	-2.78375768661499	0.95064640045166	26.0976505279541	-0.017887907102704	-0.00587495695799589	0.00970941036939621	-0.00327756232582033
1692	0.462985575199127	-0.348050862550735	25.3833675384521	-0.017887907102704	-0.00587495695799589	0.00256657530553639	-0.00165419070981443
1693	-2.78375768661499	0.95064640045166	24.9288234710693	0.00613799272105098	0.000618529506027699	-0.0026282137259841	0.00159255252219737
1694	-0.835711658000946	-0.0233765505254269	25.318431854248	-0.0256800893694162	0.000618529506027699	-0.017887907102704	0.0022419011220336
1695	-2.78375768661499	1.27532064914703	25.0586929321289	-0.0117190945893526	0.00516396993771195	-0.00944637414067984	0.000618529506027699
1696	-2.78375768661499	0.95064640045166	25.1885623931885	-0.000355493422830477	0.00191722682211548	-0.0146411629393697	-3.08191010844894e-05
1697	-2.13440895080566	0.625972092151642	25.3833675384521	0.0126314787194133	-0.0026282137259841	-0.0208099745213985	0.00386527273803949
1698	-2.13440895080566	0.625972092151642	25.2534980773926	0.01100810803473	0.00483929552137852	-0.0263294391334057	-0.00165419070981443
1699	-2.78375768661499	0.95064640045166	25.0586929321289	0.0149041991680861	0.01100810803473	-0.00132951640989631	0.00516396993771195
1700	-0.186363056302071	0.625972092151642	25.123628616333	0.00483929552137852	0.0113327819854021	0.01100810803473	0.000293855206109583
1701	0.462985575199127	-0.348050862550735	25.3833675384521	-0.00782300252467394	0.00743668992072344	0.000618529506027699	0.0022419011220336
1702	0.462985575199127	-0.0233765505254269	25.5132369995117	0.00451462110504508	-3.08191010844894e-05	-0.00587495695799589	-0.00522560812532902
1703	-1.48506033420563	0.625972092151642	25.5781726837158	0.00483929552137852	0.00678734155371785	0.00354059832170606	-0.00197886489331722
1704	0.462985575199127	-0.348050862550735	25.3833675384521	0.0162028968334198	0.00516396993771195	-0.00197886489331722	0.00256657530553639
1705	-1.48506033420563	0.95064640045166	24.9288234710693	0.0168522447347641	0.00743668992072344	0.00516396993771195	0.00711201597005129
1706	0.462985575199127	-0.348050862550735	25.123628616333	0.0103587592020631	0.00841071270406246	0.0123068047687411	0.00386527273803949
1707	0.462985575199127	-0.0233765505254269	25.318431854248	-0.00132951640989631	0.000943203864153475	0.00321592413820326	-0.00425158534198999
1708	1.76168286800385	-0.348050862550735	25.3833675384521	-0.00392691092565656	0.00289124972186983	-0.00684897974133492	0.000943203864153475
1709	0.462985575199127	-0.0233765505254269	25.9677810668945	0.00516396993771195	0.00321592413820326	-0.0240567177534103	0.00386527273803949
1710	1.76168286800385	-0.348050862550735	25.837911605835	-0.00912170019000769	0.0116574559360743	-0.0237320438027382	0.000943203864153475
1711	1.11233425140381	-0.0233765505254269	25.5781726837158	0.00483929552137852	0.00873538758605719	-0.0162645354866982	0.000293855206109583
1712	1.11233425140381	-0.997399508953094	25.5132369995117	-0.00555028254166245	-0.00587495695799589	-0.0113944197073579	-0.00295288790948689
1713	-0.186363056302071	-0.997399508953094	25.6431064605713	0.00126787810586393	-0.0026282137259841	-0.00457625929266214	-0.00230353930965066
1714	1.11233425140381	-0.997399508953094	25.5132369995117	0.00354059832170606	-0.00555028254166245	0.00906006153672934	0.00126787810586393
1715	-0.835711658000946	-0.672725200653076	25.5132369995117	-0.00977104809135199	-0.0159398596733809	0.0252937767654657	-3.08191010844894e-05
1716	0.462985575199127	-0.672725200653076	25.7729759216309	0.00451462110504508	-0.0104203969240189	0.00711201597005129	-3.08191010844894e-05
1717	-0.835711658000946	-0.997399508953094	25.318431854248	0.00451462110504508	-0.0130177913233638	-0.0107450718060136	-3.08191010844894e-05
1718	-0.186363056302071	-1.64674806594849	25.2534980773926	-0.00100484199356288	-0.0143164889886975	-0.00522560812532902	0.00516396993771195
1719	-1.48506033420563	-0.348050862550735	25.0586929321289	-0.00717365415766835	-0.00782300252467394	-0.0130177913233638	-0.000355493422830477
1720	0.462985575199127	-0.672725200653076	25.2534980773926	0.00483929552137852	0.000293855206109583	-0.0188619289547205	0.000618529506027699
1721	1.11233425140381	-1.32207381725311	25.7080421447754	0.00938473641872406	-0.00425158534198999	-0.0120437685400248	-3.08191010844894e-05
1722	1.76168286800385	-1.32207381725311	25.7080421447754	-0.00555028254166245	-0.00749832857400179	-0.0139918150380254	-0.00587495695799589
1723	-0.835711658000946	-0.0233765505254269	24.9937572479248	0.00776136433705688	0.00581331877037883	-0.00100484199356288	-0.00490093370899558
1724	2.41103148460388	-0.672725200653076	25.2534980773926	-0.00425158534198999	0.0022419011220336	0.00613799272105098	0.000943203864153475
1725	-0.835711658000946	-0.0233765505254269	25.123628616333	0.00191722682211548	0.000293855206109583	-0.00944637414067984	-0.000355493422830477
1726	2.41103148460388	-0.672725200653076	25.4483013153076	-0.00457625929266214	-3.08191010844894e-05	-0.00749832857400179	-0.00132951640989631
1727	0.462985575199127	-0.0233765505254269	25.5132369995117	0.00354059832170606	-0.00230353930965066	-0.00717365415766835	-3.08191010844894e-05
1728	3.70972871780396	-0.348050862550735	25.6431064605713	0.00483929552137852	0.00191722682211548	0.00126787810586393	-0.00197886489331722
1729	0.462985575199127	-0.348050862550735	25.2534980773926	0.00743668992072344	0.00289124972186983	0.00159255252219737	0.0106834331527352
1730	2.41103148460388	-0.348050862550735	25.2534980773926	0.0106834331527352	-0.00490093370899558	-0.000355493422830477	-0.00619963090866804
1731	2.41103148460388	-0.348050862550735	25.3833675384521	-0.00522560812532902	-0.00425158534198999	0.00613799272105098	0.00289124972186983
1732	2.41103148460388	-0.348050862550735	25.318431854248	0.020423661917448	-0.00944637414067984	0.00354059832170606	0.000618529506027699
1733	1.11233425140381	-0.0233765505254269	25.4483013153076	-0.00295288790948689	-0.000355493422830477	-0.00230353930965066	-0.00457625929266214
1734	1.11233425140381	0.625972092151642	25.318431854248	0.00256657530553639	-0.00132951640989631	0.0188002903014421	0.000293855206109583
1735	-0.186363056302071	1.27532064914703	25.0586929321289	0.00678734155371785	0.00354059832170606	0.0171769186854362	0.00483929552137852
1736	1.11233425140381	-0.0233765505254269	25.3833675384521	0.00711201597005129	-0.000680167751852423	0.0188002903014421	0.00354059832170606
1737	1.11233425140381	0.301297754049301	25.318431854248	-0.00555028254166245	-0.00522560812532902	0.025618452578783	-0.00555028254166245
1738	2.41103148460388	-0.672725200653076	25.318431854248	0.00191722682211548	-0.00879702530801296	0.0175015944987535	-0.00490093370899558
1739	-0.186363056302071	0.301297754049301	25.1885623931885	-0.0113944197073579	0.00970941036939621	0.00418994715437293	-0.00522560812532902
1740	1.11233425140381	0.625972092151642	25.2534980773926	-0.00295288790948689	0.00711201597005129	-0.00619963090866804	0.00516396993771195
1741	1.11233425140381	-0.0233765505254269	25.1885623931885	0.000943203864153475	0.00483929552137852	-0.0100957229733467	0.00873538758605719
1742	3.06037998199463	-0.348050862550735	24.9937572479248	-0.0191866029053926	0.00938473641872406	-0.0208099745213985	0.00581331877037883
1743	-0.186363056302071	0.95064640045166	25.2534980773926	-0.000355493422830477	0.00191722682211548	-0.0221086721867323	0.00159255252219737
1744	2.41103148460388	-0.0233765505254269	25.0586929321289	0.00516396993771195	0.0145795252174139	-0.0331475995481014	0.00159255252219737
1745	-0.186363056302071	1.5999950170517	24.9937572479248	0.0181509424000978	0.00548864435404539	-0.0182125810533762	0.00418994715437293
1746	2.41103148460388	-0.348050862550735	25.318431854248	0.00321592413820326	0.00873538758605719	-0.00684897974133492	-0.00457625929266214
1747	1.11233425140381	-0.0233765505254269	25.0586929321289	-0.00522560812532902	0.00289124972186983	0.0126314787194133	-0.000680167751852423
1748	1.11233425140381	0.95064640045166	24.9288234710693	-0.00847235135734081	-0.00230353930965066	0.00159255252219737	-0.00230353930965066
1749	-0.186363056302071	0.625972092151642	25.0586929321289	0.00321592413820326	-0.0143164889886975	0.00938473641872406	0.00256657530553639
1750	1.76168286800385	0.301297754049301	25.123628616333	-0.00295288790948689	0.00159255252219737	0.0175015944987535	0.00256657530553639
1751	1.11233425140381	-0.348050862550735	25.318431854248	0.0165275707840919	-0.0149658378213644	0.0340599827468395	0.00483929552137852
1752	3.06037998199463	0.625972092151642	25.2534980773926	0.000618529506027699	-0.000680167751852423	0.0463976077735424	-0.00652430532500148
1753	1.11233425140381	0.301297754049301	25.4483013153076	-0.00717365415766835	-0.00360223650932312	0.0158782228827477	0.00289124972186983
1754	1.11233425140381	0.301297754049301	25.123628616333	0.0181509424000978	0.0152288740500808	-0.00327756232582033	0.00808603875339031
1755	-0.835711658000946	1.27532064914703	25.123628616333	-0.000355493422830477	0.00646266713738441	-0.00100484199356288	0.0022419011220336
1756	0.462985575199127	-0.672725200653076	25.4483013153076	0.00548864435404539	0.00678734155371785	-0.00327756232582033	-0.000355493422830477
1757	1.76168286800385	-0.0233765505254269	25.318431854248	-0.00684897974133492	0.00483929552137852	0.00613799272105098	0.00483929552137852
1758	1.11233425140381	-0.348050862550735	25.6431064605713	0.0123068047687411	-0.00295288790948689	-0.00912170019000769	-0.00879702530801296
1759	0.462985575199127	0.301297754049301	25.6431064605713	0.0252937767654657	0.00516396993771195	-0.00425158534198999	0.0113327819854021
1760	-0.835711658000946	0.301297754049301	25.2534980773926	0.00743668992072344	0.00938473641872406	0.00581331877037883	-3.08191010844894e-05
1761	-0.186363056302071	0.301297754049301	25.5132369995117	-0.0165892094373703	-0.00197886489331722	0.01847561635077	0.00289124972186983
1762	1.11233425140381	0.301297754049301	25.5132369995117	0.00776136433705688	0.00191722682211548	0.00483929552137852	0.00191722682211548
1763	-2.13440895080566	0.625972092151642	25.6431064605713	-0.00944637414067984	0.00711201597005129	0.00418994715437293	0.000943203864153475
1764	-0.835711658000946	0.95064640045166	25.5132369995117	0.0230210572481155	0.00906006153672934	0.00776136433705688	0.00906006153672934
1765	-2.78375768661499	0.95064640045166	25.9028453826904	0.0282158460468054	0.00354059832170606	0.00743668992072344	0.00191722682211548
1766	-0.835711658000946	-0.348050862550735	25.318431854248	0.0223717093467712	0.00159255252219737	-0.00749832857400179	-0.000355493422830477
1767	-1.48506033420563	0.95064640045166	24.9937572479248	-0.017887907102704	-0.000355493422830477	-0.028926832601428	0.00289124972186983
1768	-2.78375768661499	0.625972092151642	25.3833675384521	-0.0104203969240189	-0.000355493422830477	-0.0549007803201675	0.00321592413820326
1769	-2.78375768661499	0.95064640045166	25.3833675384521	-0.00295288790948689	0.00970941036939621	-0.0630176365375519	0.00321592413820326
1770	-0.835711658000946	0.625972092151642	25.318431854248	-0.00684897974133492	0.00970941036939621	-0.0669137313961983	0.00321592413820326
1771	-1.48506033420563	-0.0233765505254269	25.4483013153076	0.00256657530553639	0.00289124972186983	-0.0402904339134693	-0.00197886489331722
1772	-0.835711658000946	0.95064640045166	24.9937572479248	-0.0139918150380254	-0.00197886489331722	-0.00490093370899558	-0.00165419070981443
1773	-1.48506033420563	-0.0233765505254269	25.318431854248	-0.00100484199356288	-0.00230353930965066	-0.00977104809135199	0.0106834331527352
1774	-2.78375768661499	0.625972092151642	25.0586929321289	0.0136055024340749	0.00289124972186983	0.0103587592020631	0.01100810803473
1775	-2.78375768661499	0.301297754049301	25.2534980773926	0.00613799272105098	0.000293855206109583	0.0278911720961332	0.00938473641872406
1776	1.76168286800385	-0.0233765505254269	25.4483013153076	0.00386527273803949	0.00483929552137852	0.0145795252174139	-0.0026282137259841
1777	-0.186363056302071	-0.0233765505254269	25.7729759216309	-0.021459324285388	0.00159255252219737	-0.00327756232582033	-0.00392691092565656
1778	0.462985575199127	-0.0233765505254269	24.9937572479248	-0.00425158534198999	0.00743668992072344	-0.0110697457566857	-0.00555028254166245
1779	1.11233425140381	-0.0233765505254269	25.3833675384521	0.0113327819854021	0.0106834331527352	-0.00100484199356288	0.00386527273803949
1780	-0.186363056302071	0.625972092151642	25.1885623931885	-0.00295288790948689	0.00841071270406246	-0.00717365415766835	0.00386527273803949
1781	0.462985575199127	0.625972092151642	25.123628616333	0.0220470335334539	-3.08191010844894e-05	0.00516396993771195	-0.00522560812532902
1782	1.11233425140381	0.625972092151642	25.2534980773926	-0.0130177913233638	0.00516396993771195	0.00516396993771195	-0.00197886489331722
1783	0.462985575199127	-0.348050862550735	25.7729759216309	0.00191722682211548	0.00516396993771195	0.00548864435404539	-0.000680167751852423
1784	-0.186363056302071	0.95064640045166	25.2534980773926	0.0168522447347641	0.00743668992072344	0.00126787810586393	0.0022419011220336
1785	-0.186363056302071	-0.672725200653076	25.123628616333	0.00159255252219737	0.0022419011220336	-3.08191010844894e-05	-3.08191010844894e-05
1786	2.41103148460388	-0.348050862550735	25.1885623931885	-0.00360223650932312	0.000618529506027699	0.0136055024340749	0.00191722682211548
1787	-1.48506033420563	0.625972092151642	25.0586929321289	0.00191722682211548	-0.00425158534198999	0.012956153601408	-0.00100484199356288
1788	0.462985575199127	0.301297754049301	25.3833675384521	0.0145795252174139	-0.00782300252467394	0.0123068047687411	-0.00230353930965066
1789	-0.835711658000946	0.301297754049301	25.6431064605713	-0.00100484199356288	-0.00490093370899558	0.0314625911414623	0.0022419011220336
1790	0.462985575199127	-0.0233765505254269	25.4483013153076	0.00548864435404539	0.0022419011220336	0.0288651939481497	0.00159255252219737
1791	0.462985575199127	-1.32207381725311	25.1885623931885	0.00646266713738441	-0.00490093370899558	0.020423661917448	0.00581331877037883
1792	-0.186363056302071	-0.0233765505254269	25.0586929321289	0.000943203864153475	-0.0169138833880424	-0.00490093370899558	0.00159255252219737
1793	0.462985575199127	-1.32207381725311	25.1885623931885	-3.08191010844894e-05	-0.00684897974133492	-0.00165419070981443	-0.00295288790948689
1794	0.462985575199127	-0.672725200653076	25.2534980773926	0.00613799272105098	-0.00522560812532902	-0.00165419070981443	0.00354059832170606
1795	0.462985575199127	-1.64674806594849	25.5781726837158	-0.000355493422830477	-0.00912170019000769	-0.0123684434220195	0.00386527273803949
1796	2.41103148460388	-1.32207381725311	25.7080421447754	0.000293855206109583	-0.00912170019000769	-0.0204853005707264	0.000943203864153475
1797	0.462985575199127	-1.64674806594849	25.123628616333	-0.00555028254166245	-0.00847235135734081	-0.00457625929266214	-0.00912170019000769
1798	1.76168286800385	-1.32207381725311	25.0586929321289	-0.00165419070981443	-0.00652430532500148	-0.00132951640989631	-0.000680167751852423
1799	0.462985575199127	-1.32207381725311	25.3833675384521	-0.00684897974133492	0.000943203864153475	0.00906006153672934	0.00873538758605719
1800	1.11233425140381	-1.64674806594849	25.2534980773926	0.000618529506027699	-0.00879702530801296	0.011982130818069	-0.00425158534198999
1801	-0.186363056302071	0.301297754049301	25.1885623931885	-0.00392691092565656	-0.00619963090866804	-0.0237320438027382	0.00354059832170606
1802	1.11233425140381	-0.0233765505254269	25.4483013153076	0.00938473641872406	0.000293855206109583	-0.0188619289547205	-0.00457625929266214
1803	0.462985575199127	-0.997399508953094	25.2534980773926	-0.00717365415766835	0.000618529506027699	-0.0217839982360601	-0.00165419070981443
1804	0.462985575199127	0.301297754049301	25.0586929321289	0.000293855206109583	0.0171769186854362	-0.023407369852066	0.00581331877037883
1805	1.11233425140381	-0.672725200653076	25.318431854248	-0.0100957229733467	0.0123068047687411	-0.0130177913233638	0.00808603875339031
1806	2.41103148460388	-0.0233765505254269	25.0586929321289	0.0116574559360743	0.0022419011220336	-0.021459324285388	0.00743668992072344
1807	-0.186363056302071	0.625972092151642	25.318431854248	-0.00295288790948689	-0.00230353930965066	-0.0175632312893867	0.0022419011220336
1808	-0.186363056302071	0.625972092151642	25.4483013153076	0.00191722682211548	-3.08191010844894e-05	-0.0146411629393697	-0.0026282137259841
1809	-0.186363056302071	0.95064640045166	25.2534980773926	-0.00749832857400179	0.00613799272105098	0.013930176384747	0.00613799272105098
1810	1.11233425140381	0.625972092151642	24.9937572479248	0.0155535480007529	0.0103587592020631	0.00386527273803949	0.00548864435404539
1811	1.11233425140381	-0.348050862550735	25.0586929321289	0.00126787810586393	-0.00392691092565656	-0.00327756232582033	-0.00360223650932312
1812	-0.186363056302071	0.625972092151642	25.1885623931885	-0.0110697457566857	-0.00555028254166245	-0.0256800893694162	-0.0026282137259841
1813	1.11233425140381	0.301297754049301	25.123628616333	0.00548864435404539	0.000293855206109583	-0.0367190167307854	-0.00327756232582033
1814	-0.186363056302071	0.625972092151642	25.2534980773926	0.000618529506027699	0.000293855206109583	-0.0133424662053585	0.00386527273803949
1815	1.11233425140381	-0.348050862550735	25.3833675384521	0.00711201597005129	0.00256657530553639	0.00808603875339031	-0.00197886489331722
1816	2.41103148460388	-0.348050862550735	24.6690845489502	0.00159255252219737	0.00321592413820326	0.0223717093467712	0.000618529506027699
1817	1.11233425140381	0.625972092151642	24.7340183258057	0.00711201597005129	0.00159255252219737	0.00970941036939621	0.00191722682211548
1818	0.462985575199127	0.625972092151642	24.8638877868652	-0.00360223650932312	0.00126787810586393	0.0207483377307653	0.00289124972186983
1819	1.11233425140381	-0.0233765505254269	25.123628616333	0.013930176384747	0.00938473641872406	0.020423661917448	-0.00100484199356288
1820	2.41103148460388	-0.672725200653076	25.318431854248	0.00841071270406246	-0.0110697457566857	0.0262678004801273	0.00418994715437293
1821	-0.186363056302071	0.95064640045166	25.0586929321289	-0.00327756232582033	0.00159255252219737	0.01847561635077	-0.00295288790948689
1822	0.462985575199127	0.95064640045166	24.7989540100098	0.0022419011220336	0.00451462110504508	0.0246444288641214	-0.000680167751852423
1823	1.11233425140381	-0.0233765505254269	25.1885623931885	0.0207483377307653	0.0116574559360743	0.0155535480007529	0.00289124972186983
1824	-0.186363056302071	0.95064640045166	25.0586929321289	0.0145795252174139	0.0116574559360743	0.01847561635077	0.00743668992072344
1825	0.462985575199127	-0.0233765505254269	25.318431854248	-0.00425158534198999	0.00483929552137852	0.0162028968334198	0.00289124972186983
1826	1.11233425140381	0.625972092151642	25.123628616333	-0.0100957229733467	0.00678734155371785	0.0178262684494257	0.000943203864153475
1827	-1.48506033420563	0.625972092151642	25.3833675384521	0.012956153601408	0.00613799272105098	0.0230210572481155	-0.00684897974133492
1828	0.462985575199127	0.95064640045166	25.0586929321289	0.0126314787194133	0.00678734155371785	0.020423661917448	-0.00490093370899558
1829	-1.48506033420563	0.95064640045166	25.0586929321289	-0.0026282137259841	0.01100810803473	0.0158782228827477	0.00548864435404539
1830	0.462985575199127	0.95064640045166	25.123628616333	0.00906006153672934	0.0113327819854021	0.020423661917448	-0.00132951640989631
1831	-0.835711658000946	0.95064640045166	25.1885623931885	0.00516396993771195	0.00256657530553639	0.0194496400654316	-0.00197886489331722
1832	-0.186363056302071	0.95064640045166	25.2534980773926	-0.00295288790948689	0.00613799272105098	0.0181509424000978	0.00126787810586393
1833	-0.186363056302071	0.301297754049301	25.6431064605713	-0.0217839982360601	-0.00717365415766835	0.011982130818069	-0.00555028254166245
1834	-0.835711658000946	0.625972092151642	25.3833675384521	0.0103587592020631	-0.000355493422830477	0.000618529506027699	0.0022419011220336
1835	-0.186363056302071	-0.348050862550735	25.5132369995117	-0.00652430532500148	-0.0175632312893867	0.041852168738842	0.00191722682211548
1836	-0.186363056302071	-0.348050862550735	25.5781726837158	-0.00392691092565656	-0.0152905117720366	0.0496443510055542	0.00126787810586393
1837	-1.48506033420563	0.301297754049301	25.2534980773926	-0.0221086721867323	0.00776136433705688	0.0360080301761627	0.00386527273803949
1838	-0.835711658000946	-0.0233765505254269	25.2534980773926	-0.00327756232582033	-3.08191010844894e-05	0.00418994715437293	-0.00100484199356288
1839	-2.13440895080566	-0.348050862550735	25.5132369995117	-0.00522560812532902	0.00906006153672934	0.00354059832170606	0.00776136433705688
1840	-1.48506033420563	-0.348050862550735	25.0586929321289	-0.0240567177534103	-3.08191010844894e-05	-0.00944637414067984	0.00938473641872406
1841	-3.43310618400574	1.27532064914703	25.123628616333	-0.00392691092565656	-0.0100957229733467	-0.0185372550040483	0.000618529506027699
1842	-2.78375768661499	0.95064640045166	25.123628616333	-0.0156151866540313	-0.00132951640989631	-0.0282774847000837	0.00159255252219737
1843	-0.835711658000946	-0.348050862550735	25.3833675384521	-0.00749832857400179	-3.08191010844894e-05	-0.0376930385828018	0.00256657530553639
1844	-2.78375768661499	0.95064640045166	25.1885623931885	-0.0188619289547205	0.00289124972186983	-0.0263294391334057	0.00451462110504508
1845	-0.835711658000946	-0.348050862550735	25.6431064605713	-0.0120437685400248	0.00776136433705688	-0.00587495695799589	0.00581331877037883
1846	-1.48506033420563	0.625972092151642	25.0586929321289	-0.021459324285388	0.00289124972186983	0.00256657530553639	0.00938473641872406
1847	-2.13440895080566	0.625972092151642	24.7989540100098	0.00159255252219737	-0.0026282137259841	0.00776136433705688	-0.00295288790948689
1848	-0.835711658000946	-0.348050862550735	25.318431854248	0.000943203864153475	0.00613799272105098	0.0152288740500808	-0.0026282137259841
1849	-1.48506033420563	-0.0233765505254269	25.4483013153076	-0.00197886489331722	-3.08191010844894e-05	0.0327612869441509	-0.00360223650932312
1850	-0.835711658000946	0.95064640045166	25.1885623931885	0.000293855206109583	0.00841071270406246	0.0197743140161037	0.0022419011220336
1851	-0.835711658000946	0.95064640045166	25.5132369995117	0.00938473641872406	0.00256657530553639	-0.0201606266200542	0.000293855206109583
1852	-0.835711658000946	0.625972092151642	25.6431064605713	0.00256657530553639	0.000293855206109583	-0.0126931173726916	-0.000355493422830477
1853	-1.48506033420563	1.27532064914703	25.123628616333	0.00386527273803949	-3.08191010844894e-05	-0.0230826959013939	0.00613799272105098
1854	1.11233425140381	-0.348050862550735	25.6431064605713	0.0100340843200684	0.00613799272105098	-0.0156151866540313	0.00386527273803949
1855	0.462985575199127	-0.672725200653076	25.6431064605713	-0.00555028254166245	0.00159255252219737	-0.0188619289547205	0.00418994715437293
1856	-0.186363056302071	-0.0233765505254269	25.4483013153076	0.01100810803473	-0.00814767740666866	-0.0188619289547205	-0.00295288790948689
1857	-0.186363056302071	0.301297754049301	25.5781726837158	0.00354059832170606	-0.0263294391334057	-0.0250307414680719	-0.00295288790948689
1858	-0.835711658000946	-0.0233765505254269	25.2534980773926	0.00581331877037883	-0.0182125810533762	-0.0149658378213644	0.000293855206109583
1859	0.462985575199127	-0.672725200653076	25.123628616333	0.00841071270406246	-0.00100484199356288	0.0405534692108631	0.00256657530553639
1860	1.76168286800385	-1.64674806594849	25.1885623931885	0.00548864435404539	-0.00490093370899558	0.0191249661147594	0.00321592413820326
1861	-0.835711658000946	-0.348050862550735	25.1885623931885	0.000618529506027699	-0.00457625929266214	0.00483929552137852	-0.00360223650932312
1862	-0.186363056302071	-0.348050862550735	25.1885623931885	-0.00132951640989631	-0.0211346503347158	0.00159255252219737	-0.00197886489331722
1863	0.462985575199127	-0.348050862550735	25.3833675384521	-0.00295288790948689	-0.0104203969240189	-0.0279528107494116	-0.00100484199356288
1864	1.76168286800385	-1.32207381725311	25.6431064605713	0.00581331877037883	-0.00749832857400179	-0.0373683646321297	0.00126787810586393
1865	0.462985575199127	-0.348050862550735	24.9937572479248	-0.00197886489331722	0.011982130818069	-0.0412644557654858	0.00678734155371785
1866	0.462985575199127	-0.348050862550735	25.1885623931885	-0.00490093370899558	0.00126787810586393	-0.0350956469774246	-0.00360223650932312
1867	0.462985575199127	-0.997399508953094	25.318431854248	-0.00522560812532902	-0.00295288790948689	-0.00392691092565656	0.000618529506027699
1868	1.11233425140381	-0.348050862550735	25.3833675384521	0.01847561635077	0.00386527273803949	-0.0133424662053585	-0.00652430532500148
1869	1.11233425140381	-0.672725200653076	25.5132369995117	0.0126314787194133	0.012956153601408	-0.00749832857400179	0.00776136433705688
1870	1.11233425140381	-0.0233765505254269	25.6431064605713	-0.000355493422830477	0.0171769186854362	-0.00392691092565656	-0.00490093370899558
1871	-0.835711658000946	0.95064640045166	25.123628616333	0.00289124972186983	-0.00100484199356288	-0.00879702530801296	-0.000355493422830477
1872	0.462985575199127	-0.997399508953094	25.6431064605713	-0.00684897974133492	-0.00132951640989631	-0.00522560812532902	0.00548864435404539
1873	-0.835711658000946	0.95064640045166	25.1885623931885	0.00646266713738441	0.00451462110504508	-0.00295288790948689	0.00159255252219737
1874	1.11233425140381	-0.348050862550735	25.3833675384521	0.00289124972186983	0.013930176384747	0.0022419011220336	0.00289124972186983
1875	0.462985575199127	-0.0233765505254269	25.318431854248	0.0152288740500808	0.0217223595827818	-0.00132951640989631	-0.00197886489331722
1876	-0.186363056302071	0.95064640045166	25.2534980773926	-3.08191010844894e-05	0.00776136433705688	-0.0250307414680719	-0.00327756232582033
1877	-0.186363056302071	0.625972092151642	25.0586929321289	-0.0104203969240189	0.0022419011220336	-0.0337969474494457	-0.00165419070981443
1878	-0.835711658000946	0.625972092151642	24.8638877868652	0.012956153601408	0.011982130818069	-0.0513293594121933	-0.00847235135734081
1879	1.76168286800385	0.301297754049301	25.1885623931885	-0.00782300252467394	0.0162028968334198	-0.0513293594121933	0.000943203864153475
1880	1.11233425140381	-0.348050862550735	25.1885623931885	0.00613799272105098	0.00516396993771195	-0.0438618510961533	0.00289124972186983
1881	-1.48506033420563	0.95064640045166	25.5132369995117	-0.000355493422830477	0.00386527273803949	-0.0480826161801815	0.00483929552137852
1882	0.462985575199127	0.625972092151642	25.7080421447754	-0.00197886489331722	-0.00327756232582033	-0.043212503194809	-0.00944637414067984
1883	-1.48506033420563	1.27532064914703	25.3833675384521	0.000943203864153475	-0.00132951640989631	-0.0422384813427925	-0.00230353930965066
1884	2.41103148460388	-0.348050862550735	25.318431854248	-0.00295288790948689	-0.00457625929266214	0.0132808275520802	0.00418994715437293
1885	0.462985575199127	0.625972092151642	25.1885623931885	-0.0110697457566857	0.00581331877037883	0.0223717093467712	0.00873538758605719
1886	1.76168286800385	-0.348050862550735	25.2534980773926	0.00970941036939621	-0.00392691092565656	0.0165275707840919	-0.00782300252467394
1887	0.462985575199127	0.301297754049301	25.318431854248	-0.00847235135734081	-0.00295288790948689	0.0278911720961332	-0.00457625929266214
1888	-0.835711658000946	0.95064640045166	25.4483013153076	0.00321592413820326	0.000618529506027699	0.0116574559360743	-0.00555028254166245
1889	-0.835711658000946	0.625972092151642	25.123628616333	0.000293855206109583	0.00613799272105098	0.0262678004801273	-0.00132951640989631
1890	-0.186363056302071	0.95064640045166	24.9288234710693	0.0171769186854362	-0.00587495695799589	0.0321119390428066	0.00256657530553639
1891	-0.835711658000946	0.95064640045166	25.123628616333	-0.00749832857400179	-0.0175632312893867	0.0340599827468395	0.00191722682211548
1892	1.11233425140381	-0.348050862550735	25.1885623931885	-0.00132951640989631	-0.0117190945893526	0.0265924744307995	-0.000680167751852423
1893	-0.835711658000946	0.625972092151642	25.2534980773926	-0.00360223650932312	0.000293855206109583	0.0168522447347641	-0.00425158534198999
1894	1.11233425140381	-0.348050862550735	25.3833675384521	-0.0113944197073579	0.00678734155371785	0.00256657530553639	-0.00392691092565656
1895	0.462985575199127	-0.348050862550735	25.4483013153076	0.00970941036939621	0.0116574559360743	-0.00490093370899558	-3.08191010844894e-05
1896	-0.186363056302071	-0.672725200653076	25.123628616333	0.00451462110504508	0.00808603875339031	-0.0350956469774246	-0.00392691092565656
1897	-0.186363056302071	-0.0233765505254269	25.318431854248	-0.00555028254166245	0.00808603875339031	-0.0354203209280968	-0.00165419070981443
1898	-1.48506033420563	-0.0233765505254269	25.3833675384521	0.00970941036939621	0.00613799272105098	-0.0260047651827335	-0.0026282137259841
1899	-0.835711658000946	-0.0233765505254269	25.5781726837158	-0.0152905117720366	0.0106834331527352	-0.021459324285388	0.0123068047687411
1900	-0.835711658000946	0.301297754049301	25.5132369995117	0.00321592413820326	0.011982130818069	-0.0162645354866982	0.00256657530553639
1901	-2.78375768661499	0.625972092151642	25.1885623931885	0.00386527273803949	0.0149041991680861	-0.0123684434220195	-0.00197886489331722
1902	-2.13440895080566	-0.348050862550735	25.1885623931885	0.00776136433705688	0.000293855206109583	-0.0149658378213644	0.00483929552137852
1903	-3.43310618400574	0.95064640045166	25.5132369995117	0.00808603875339031	0.00646266713738441	-0.017887907102704	-0.00100484199356288
1904	-1.48506033420563	-0.348050862550735	25.6431064605713	0.00516396993771195	0.00386527273803949	-0.00782300252467394	-0.000680167751852423
1905	-1.48506033420563	0.301297754049301	25.6431064605713	0.00711201597005129	0.00938473641872406	-0.017887907102704	0.00289124972186983
1906	-2.78375768661499	0.625972092151642	25.7729759216309	-0.0104203969240189	0.00678734155371785	-0.00490093370899558	0.00126787810586393
1907	-1.48506033420563	0.625972092151642	25.3833675384521	-0.00327756232582033	-0.00425158534198999	-0.0107450718060136	0.00256657530553639
1908	-1.48506033420563	0.95064640045166	24.9937572479248	0.00289124972186983	-0.00165419070981443	-0.00749832857400179	-0.00457625929266214
1909	-1.48506033420563	0.625972092151642	25.123628616333	-0.0026282137259841	0.01100810803473	0.000293855206109583	-0.00165419070981443
1910	-0.186363056302071	0.625972092151642	25.318431854248	0.00418994715437293	0.00386527273803949	0.00613799272105098	-0.00132951640989631
1911	-1.48506033420563	0.625972092151642	25.5132369995117	0.00451462110504508	-0.00230353930965066	0.00938473641872406	0.00483929552137852
1912	-1.48506033420563	0.625972092151642	25.7080421447754	-0.0123684434220195	-0.00295288790948689	0.0321119390428066	-0.00392691092565656
1913	-0.835711658000946	0.625972092151642	25.1885623931885	0.000943203864153475	-0.00327756232582033	0.0395794473588467	-0.00522560812532902
1914	1.11233425140381	-0.672725200653076	25.318431854248	0.00256657530553639	-0.00295288790948689	0.00354059832170606	0.00289124972186983
1915	1.11233425140381	0.301297754049301	25.318431854248	0.00646266713738441	0.00776136433705688	0.0278911720961332	0.013930176384747
1916	-0.186363056302071	0.625972092151642	25.123628616333	-0.00100484199356288	0.00418994715437293	-0.0149658378213644	-0.00522560812532902
1917	0.462985575199127	-0.0233765505254269	25.6431064605713	-0.0026282137259841	0.000943203864153475	-0.0120437685400248	0.00386527273803949
1918	1.11233425140381	-0.672725200653076	25.7080421447754	-0.0113944197073579	-3.08191010844894e-05	-0.0448358729481697	-0.00619963090866804
1919	0.462985575199127	-0.997399508953094	25.5781726837158	-0.00782300252467394	0.00613799272105098	-0.0428878292441368	0.00321592413820326
1920	1.11233425140381	-0.997399508953094	25.2534980773926	0.000618529506027699	0.00646266713738441	-0.0354203209280968	0.00159255252219737
1921	-0.835711658000946	0.301297754049301	25.123628616333	0.00776136433705688	0.01100810803473	-0.050680011510849	-0.00197886489331722
1922	1.11233425140381	-1.64674806594849	25.3833675384521	-0.00360223650932312	-0.00392691092565656	-0.0419138073921204	-0.00197886489331722
1923	-0.186363056302071	-0.348050862550735	25.4483013153076	0.0142548503354192	-0.0100957229733467	-0.0386670641601086	0.00483929552137852
1924	0.462985575199127	-1.32207381725311	25.837911605835	-0.000680167751852423	-0.00490093370899558	-0.0393164120614529	0.000943203864153475
1925	-0.186363056302071	-0.672725200653076	25.5781726837158	0.0132808275520802	-0.00749832857400179	-0.038017712533474	0.00938473641872406
1926	-0.835711658000946	-0.672725200653076	25.1885623931885	-0.0120437685400248	-0.00782300252467394	-0.0393164120614529	-0.00295288790948689
1927	-0.835711658000946	-0.672725200653076	25.2534980773926	-3.08191010844894e-05	-0.0139918150380254	-0.0363943427801132	0.00191722682211548
1928	0.462985575199127	-0.997399508953094	25.123628616333	-0.0152905117720366	-0.0126931173726916	-0.0315242260694504	-0.00197886489331722
1929	-1.48506033420563	-0.348050862550735	25.318431854248	-0.0175632312893867	-0.00132951640989631	-0.0311995539814234	-0.00230353930965066
1930	0.462985575199127	-0.0233765505254269	25.5781726837158	0.00646266713738441	-0.00360223650932312	-0.02697878703475	0.000618529506027699
1931	-0.186363056302071	0.301297754049301	25.7729759216309	-0.00457625929266214	0.00256657530553639	-0.032173577696085	-0.00230353930965066
1932	-0.186363056302071	0.301297754049301	25.5132369995117	0.00613799272105098	-0.0026282137259841	-0.032173577696085	-0.00522560812532902
1933	-0.835711658000946	0.301297754049301	25.123628616333	-0.0026282137259841	-0.000355493422830477	-0.0273034609854221	0.00126787810586393
1934	1.11233425140381	-0.348050862550735	25.318431854248	0.0100340843200684	0.00451462110504508	-0.0247060675173998	-0.000355493422830477
1935	-0.835711658000946	0.625972092151642	25.318431854248	-0.0198359526693821	0.000943203864153475	-0.0221086721867323	-0.000680167751852423
1936	1.11233425140381	-0.348050862550735	25.6431064605713	-0.00457625929266214	0.00126787810586393	-0.0198359526693821	0.000618529506027699
1937	0.462985575199127	-0.0233765505254269	25.6431064605713	0.0265924744307995	-0.00132951640989631	-0.0230826959013939	-0.00360223650932312
1938	1.76168286800385	0.301297754049301	24.9288234710693	0.0217223595827818	0.00418994715437293	-0.0156151866540313	-0.00555028254166245
1939	-0.835711658000946	0.301297754049301	25.0586929321289	0.00354059832170606	0.00613799272105098	0.020423661917448	0.00289124972186983
1940	0.462985575199127	0.301297754049301	25.123628616333	0.00776136433705688	0.00548864435404539	0.0337353087961674	0.00289124972186983
1941	1.11233425140381	-0.348050862550735	25.5132369995117	-0.0026282137259841	0.00354059832170606	0.0499690249562263	-3.08191010844894e-05
1942	1.11233425140381	-0.0233765505254269	25.5132369995117	0.0113327819854021	-0.00749832857400179	0.0665274113416672	-0.00295288790948689
1943	-0.186363056302071	0.625972092151642	25.3833675384521	-0.00360223650932312	-0.0195112787187099	0.0561378374695778	-0.00132951640989631
1944	1.76168286800385	-0.0233765505254269	24.7989540100098	-0.000680167751852423	0.00354059832170606	0.036657378077507	0.000293855206109583
1945	0.462985575199127	-0.0233765505254269	24.9288234710693	-0.00684897974133492	-0.0110697457566857	0.069124810397625	0.00386527273803949
1946	-0.186363056302071	0.95064640045166	24.6041488647461	0.0194496400654316	-0.00360223650932312	0.0571118593215942	-0.00457625929266214
1947	-0.186363056302071	1.27532064914703	24.9288234710693	0.0142548503354192	-3.08191010844894e-05	0.0496443510055542	-0.000355493422830477
1948	1.11233425140381	-0.0233765505254269	24.9937572479248	0.00354059832170606	0.0158782228827477	0.0165275707840919	-0.000680167751852423
1949	0.462985575199127	-0.348050862550735	25.7729759216309	0.0165275707840919	0.0207483377307653	0.0200989879667759	-0.000680167751852423
1950	0.462985575199127	-0.0233765505254269	25.318431854248	0.0022419011220336	0.0136055024340749	0.0168522447347641	0.0022419011220336
1951	0.462985575199127	-0.348050862550735	25.318431854248	-0.00100484199356288	0.00711201597005129	0.0213976856321096	-0.000680167751852423
1952	1.11233425140381	-0.348050862550735	25.0586929321289	-0.00944637414067984	0.00483929552137852	0.0145795252174139	-0.00782300252467394
1953	-0.835711658000946	0.301297754049301	25.123628616333	0.00256657530553639	0.00613799272105098	0.00938473641872406	-0.00360223650932312
1954	2.41103148460388	-0.348050862550735	25.3833675384521	0.00743668992072344	-0.00197886489331722	-0.0217839982360601	-0.00360223650932312
1955	-0.186363056302071	0.95064640045166	25.4483013153076	0.00354059832170606	0.00289124972186983	-0.0237320438027382	0.00159255252219737
1956	-0.835711658000946	0.95064640045166	24.9937572479248	0.00646266713738441	-0.00295288790948689	-0.0146411629393697	-0.00392691092565656
1957	-0.186363056302071	0.625972092151642	25.2534980773926	-0.00100484199356288	0.00386527273803949	-0.0169138833880424	0.00516396993771195
1958	0.462985575199127	-0.0233765505254269	25.318431854248	0.00711201597005129	0.00256657530553639	-0.0172385573387146	-0.00587495695799589
1959	-0.835711658000946	-0.0233765505254269	25.6431064605713	0.00711201597005129	0.00678734155371785	-0.00522560812532902	-0.000680167751852423
1960	-0.835711658000946	0.95064640045166	25.2534980773926	0.0220470335334539	0.0126314787194133	0.00646266713738441	0.000293855206109583
1961	0.462985575199127	0.95064640045166	25.3833675384521	-0.00197886489331722	0.00289124972186983	0.0123068047687411	0.000943203864153475
1962	0.462985575199127	0.95064640045166	25.0586929321289	-0.00912170019000769	-0.00684897974133492	0.0168522447347641	-0.00295288790948689
1963	0.462985575199127	-0.0233765505254269	25.3833675384521	0.00159255252219737	0.00191722682211548	0.0149041991680861	0.00256657530553639
1964	-1.48506033420563	1.27532064914703	25.123628616333	0.0165275707840919	0.0022419011220336	0.00873538758605719	-0.00392691092565656
1965	-0.186363056302071	-0.348050862550735	25.5781726837158	0.00613799272105098	0.00289124972186983	0.0155535480007529	0.00743668992072344
1966	-0.835711658000946	0.301297754049301	25.4483013153076	-0.0240567177534103	0.00354059832170606	-0.0143164889886975	-0.00717365415766835
1967	-2.13440895080566	0.625972092151642	25.3833675384521	-0.0117190945893526	-0.00782300252467394	-0.00132951640989631	-0.00392691092565656
1968	-2.13440895080566	0.95064640045166	25.318431854248	0.00808603875339031	0.00418994715437293	0.00873538758605719	-0.00522560812532902
1969	-1.48506033420563	0.625972092151642	24.9937572479248	-0.00717365415766835	-0.00295288790948689	0.00386527273803949	0.00386527273803949
1970	-1.48506033420563	0.301297754049301	25.2534980773926	-0.00490093370899558	0.000618529506027699	0.00938473641872406	-0.00457625929266214
1971	-2.13440895080566	-0.0233765505254269	25.7080421447754	-0.0282774847000837	-0.00619963090866804	0.00548864435404539	0.00646266713738441
1972	-2.13440895080566	0.625972092151642	25.837911605835	-0.00977104809135199	-0.00392691092565656	0.00548864435404539	-0.00295288790948689
1973	-2.78375768661499	0.95064640045166	25.7080421447754	-0.0126931173726916	-0.00425158534198999	-0.000355493422830477	0.00516396993771195
1974	-1.48506033420563	-0.0233765505254269	25.5781726837158	0.0188002903014421	0.00646266713738441	0.0188002903014421	0.00386527273803949
1975	-2.13440895080566	0.625972092151642	25.123628616333	0.00386527273803949	0.00808603875339031	0.012956153601408	0.00613799272105098
1976	-2.78375768661499	0.95064640045166	25.123628616333	-0.00100484199356288	0.00451462110504508	0.0165275707840919	-0.000355493422830477
1977	-2.13440895080566	0.301297754049301	25.5132369995117	-0.00555028254166245	-0.00587495695799589	-0.00360223650932312	-0.00165419070981443
1978	-0.835711658000946	-0.0233765505254269	25.318431854248	0.000943203864153475	0.00548864435404539	-0.0169138833880424	-3.08191010844894e-05
1979	-0.835711658000946	-0.0233765505254269	25.5781726837158	0.0142548503354192	0.0103587592020631	-0.00782300252467394	-0.00165419070981443
1980	-0.835711658000946	1.27532064914703	25.3833675384521	-0.00295288790948689	0.0106834331527352	0.011982130818069	-0.00132951640989631
1981	-1.48506033420563	0.301297754049301	25.318431854248	0.00256657530553639	0.00516396993771195	0.0217223595827818	-0.00197886489331722
1982	0.462985575199127	0.95064640045166	25.0586929321289	0.00678734155371785	-0.00555028254166245	0.0197743140161037	-0.00425158534198999
1983	-0.835711658000946	-0.348050862550735	25.3833675384521	-0.00847235135734081	-0.00100484199356288	0.0132808275520802	-0.00327756232582033
1984	-0.835711658000946	1.27532064914703	25.1885623931885	0.00938473641872406	-0.00392691092565656	0.0126314787194133	-0.00425158534198999
1985	0.462985575199127	-0.348050862550735	25.4483013153076	0.00678734155371785	-0.00425158534198999	0.01100810803473	0.00418994715437293
1986	1.11233425140381	-0.348050862550735	25.6431064605713	-0.00619963090866804	-0.00749832857400179	0.0171769186854362	0.00126787810586393
1987	-0.835711658000946	0.301297754049301	25.318431854248	0.00516396993771195	-0.00327756232582033	0.00678734155371785	-0.00197886489331722
1988	-0.835711658000946	0.95064640045166	24.9937572479248	-0.00847235135734081	-0.00457625929266214	0.00418994715437293	-0.000355493422830477
1989	-0.186363056302071	-0.0233765505254269	25.123628616333	0.00743668992072344	0.00386527273803949	0.00483929552137852	-0.00457625929266214
1990	1.11233425140381	-0.997399508953094	25.318431854248	0.01100810803473	0.00483929552137852	0.00970941036939621	0.000943203864153475
1991	-0.186363056302071	-0.997399508953094	25.4483013153076	0.00873538758605719	-0.0026282137259841	-0.00944637414067984	0.00289124972186983
1992	-1.48506033420563	-0.672725200653076	25.7729759216309	-0.00847235135734081	-0.00847235135734081	-0.00684897974133492	-0.00879702530801296
1993	-0.835711658000946	-0.672725200653076	25.5781726837158	-0.00749832857400179	-0.00165419070981443	-0.0136671401560307	0.0022419011220336
1994	1.11233425140381	-1.32207381725311	25.5132369995117	0.00386527273803949	-0.00197886489331722	-0.00652430532500148	0.00289124972186983
1995	0.462985575199127	-0.672725200653076	25.2534980773926	0.00581331877037883	-0.0110697457566857	-0.00132951640989631	-3.08191010844894e-05
1996	-0.186363056302071	-0.348050862550735	25.123628616333	-0.00100484199356288	-0.00619963090866804	0.00743668992072344	-0.00684897974133492
1997	-0.186363056302071	-0.348050862550735	25.4483013153076	-0.00360223650932312	-0.0146411629393697	0.00354059832170606	-0.000355493422830477
1998	-0.835711658000946	-0.348050862550735	25.5132369995117	0.000293855206109583	-0.0136671401560307	0.0022419011220336	-0.000355493422830477
1999	-0.186363056302071	0.301297754049301	25.7080421447754	0.00776136433705688	-0.00392691092565656	0.00548864435404539	0.00678734155371785
2000	-0.186363056302071	0.625972092151642	25.3833675384521	-0.00782300252467394	0.000293855206109583	0.00483929552137852	0.000618529506027699
[truncated: 7,940 more rows]
