# Supplementary material for: Precise instruction and consideration of the vertical and horizontal force component increases validity and reliability of the 90:20 Isometric Posterior Chain Test
Source: PLoS One. 2024 Oct 28;19(10):e0312843. doi: 10.1371/journal.pone.0312843 (PMC11515970; doi:10.1371/journal.pone.0312843)
Supplement: S1 File — (ZIP) [file pone.0312843.s001.zip › S1_Raw_Data/M1_P08_vh_1.csv]

1	97.8652801513672	-16.9064407348633	6.87693166732788	-0.0139918150380254	0.013930176384747	0.00256657530553639	0.00321592413820326
2	95.917236328125	-15.2830696105957	6.68212699890137	-0.00555028254166245	0.00646266713738441	0.00873538758605719	0.00418994715437293
3	96.5665817260742	-15.2830696105957	6.8119969367981	-0.00327756232582033	0.000293855206109583	-0.00327756232582033	-0.00100484199356288
4	97.2159271240234	-15.9324178695679	6.35745286941528	-0.00165419070981443	0.00354059832170606	-0.00619963090866804	-3.08191010844894e-05
5	97.2159271240234	-16.2570915222168	5.77303886413574	-0.00555028254166245	-0.00555028254166245	0.000293855206109583	-0.00100484199356288
6	97.2159271240234	-15.9324178695679	5.44836473464966	-0.00619963090866804	-0.00132951640989631	-0.00230353930965066	0.00483929552137852
7	97.2159271240234	-16.2570915222168	6.61719226837158	0.00646266713738441	-0.00360223650932312	0.00289124972186983	-0.00165419070981443
8	99.1639785766602	-16.2570915222168	6.8119969367981	-0.0026282137259841	0.00256657530553639	-0.00587495695799589	-0.00392691092565656
9	97.8652801513672	-16.58176612854	6.74706172943115	0.012956153601408	0.00483929552137852	-0.0107450718060136	-0.0100957229733467
10	95.917236328125	-15.2830696105957	5.44836473464966	0.00776136433705688	0.00548864435404539	-3.08191010844894e-05	-0.00652430532500148
11	97.2159271240234	-15.2830696105957	5.51329946517944	0.00970941036939621	0.00711201597005129	-0.00619963090866804	-0.00522560812532902
12	95.917236328125	-15.6077432632446	5.77303886413574	0.0213976856321096	0.00548864435404539	0.00386527273803949	-0.00522560812532902
13	98.5146255493164	-16.9064407348633	5.90290880203247	0.0152288740500808	0.00289124972186983	-0.00295288790948689	0.0022419011220336
14	96.5665817260742	-14.9583950042725	6.03277826309204	0.013930176384747	0.00321592413820326	-0.0026282137259841	-3.08191010844894e-05
15	97.2159271240234	-15.6077432632446	6.09771347045898	0.0162028968334198	0.00386527273803949	-0.00555028254166245	-0.00132951640989631
16	96.5665817260742	-15.2830696105957	5.70810413360596	0.000943203864153475	0.00548864435404539	0.000943203864153475	-0.00392691092565656
17	97.2159271240234	-15.6077432632446	6.29251766204834	0.011982130818069	0.0175015944987535	0.0022419011220336	0.00711201597005129
18	97.8652801513672	-15.9324178695679	5.70810413360596	0.00906006153672934	0.00938473641872406	0.000293855206109583	-3.08191010844894e-05
19	97.8652801513672	-15.2830696105957	5.77303886413574	-0.0130177913233638	0.00776136433705688	-0.00782300252467394	-0.00360223650932312
20	96.5665817260742	-14.9583950042725	5.70810413360596	-0.00587495695799589	0.0113327819854021	-0.0175632312893867	0.00483929552137852
21	99.8133239746094	-16.58176612854	7.07173633575439	-0.0165892094373703	0.0113327819854021	-0.0152905117720366	0.00126787810586393
22	95.917236328125	-15.2830696105957	6.5522575378418	-0.000355493422830477	0.0158782228827477	-0.0143164889886975	-0.000355493422830477
23	95.917236328125	-16.9064407348633	5.96784353256226	-0.00490093370899558	0.000618529506027699	-0.00587495695799589	0.00256657530553639
24	97.8652801513672	-16.9064407348633	5.96784353256226	-0.0133424662053585	0.000943203864153475	-0.0113944197073579	0.000293855206109583
25	97.8652801513672	-15.9324178695679	5.70810413360596	-0.0156151866540313	-0.00295288790948689	-0.00230353930965066	-0.00425158534198999
26	95.917236328125	-15.2830696105957	5.83797359466553	-0.0149658378213644	0.00516396993771195	-0.0136671401560307	0.00711201597005129
27	98.5146255493164	-15.9324178695679	5.96784353256226	-0.00782300252467394	0.000618529506027699	0.00159255252219737	0.011982130818069
28	95.917236328125	-16.58176612854	6.03277826309204	-0.00814767740666866	-0.00197886489331722	0.00126787810586393	0.00678734155371785
29	97.2159271240234	-16.9064407348633	5.83797359466553	0.00548864435404539	-0.00977104809135199	-0.00327756232582033	-0.000680167751852423
30	93.9691848754883	-16.2570915222168	6.03277826309204	0.00256657530553639	-0.0295761823654175	-0.00295288790948689	-0.00100484199356288
31	94.618537902832	-15.6077432632446	5.77303886413574	0.00970941036939621	-0.000680167751852423	-0.00555028254166245	0.00289124972186983
32	93.9691848754883	-16.58176612854	6.09771347045898	0.0022419011220336	0.00581331877037883	-0.0139918150380254	0.00841071270406246
33	96.5665817260742	-16.9064407348633	5.96784353256226	0.00841071270406246	0.00483929552137852	-0.00814767740666866	-0.00165419070981443
34	93.3198394775391	-15.6077432632446	5.96784353256226	-0.00490093370899558	0.0123068047687411	-0.0247060675173998	-0.00327756232582033
35	93.9691848754883	-15.6077432632446	5.57823419570923	-0.00684897974133492	0.0136055024340749	-0.0286021586507559	-0.00100484199356288
36	93.9691848754883	-15.9324178695679	6.35745286941528	-0.0133424662053585	0.0191249661147594	-0.028926832601428	0.00354059832170606
37	94.618537902832	-15.9324178695679	6.42238759994507	-0.00977104809135199	0.00906006153672934	-0.0159398596733809	0.00613799272105098
38	94.618537902832	-15.9324178695679	5.90290880203247	0.00386527273803949	-0.00587495695799589	0.00613799272105098	0.00873538758605719
39	95.2678833007813	-15.6077432632446	5.90290880203247	0.00126787810586393	0.000943203864153475	0.0194496400654316	0.00159255252219737
40	95.917236328125	-15.6077432632446	6.03277826309204	-0.0204853005707264	0.00808603875339031	0.0100340843200684	0.00581331877037883
41	97.8652801513672	-16.9064407348633	6.68212699890137	-0.00717365415766835	0.0162028968334198	0.00321592413820326	0.00548864435404539
42	95.917236328125	-14.9583950042725	5.64316940307617	-0.00587495695799589	0.00743668992072344	0.00678734155371785	0.00841071270406246
43	98.5146255493164	-16.9064407348633	5.90290880203247	-0.00555028254166245	0.00776136433705688	-0.00100484199356288	-0.00230353930965066
44	98.5146255493164	-16.58176612854	5.96784353256226	-0.00587495695799589	-0.00392691092565656	-0.00360223650932312	-0.000680167751852423
45	97.2159271240234	-15.9324178695679	6.61719226837158	0.0194496400654316	-0.00230353930965066	-3.08191010844894e-05	-0.00717365415766835
46	96.5665817260742	-15.9324178695679	6.87693166732788	0.00483929552137852	0.00711201597005129	0.00289124972186983	0.00516396993771195
47	95.2678833007813	-15.2830696105957	5.70810413360596	0.00873538758605719	0.00516396993771195	0.00841071270406246	-0.00360223650932312
48	96.5665817260742	-16.58176612854	5.83797359466553	0.0022419011220336	-3.08191010844894e-05	0.00191722682211548	0.000293855206109583
49	98.5146255493164	-17.2311153411865	5.96784353256226	-3.08191010844894e-05	-0.0123684434220195	-0.00684897974133492	-0.00100484199356288
50	97.8652801513672	-17.2311153411865	6.03277826309204	0.000293855206109583	-0.0185372550040483	0.00126787810586393	-0.0104203969240189
51	97.2159271240234	-16.2570915222168	6.61719226837158	0.00646266713738441	-0.0162645354866982	0.00418994715437293	-0.00522560812532902
52	97.8652801513672	-17.2311153411865	7.13667106628418	-0.000680167751852423	-0.0217839982360601	0.0168522447347641	-0.00360223650932312
53	96.5665817260742	-16.2570915222168	6.5522575378418	-0.00555028254166245	-0.0149658378213644	0.0301638916134834	-0.000680167751852423
54	95.917236328125	-16.2570915222168	5.77303886413574	-0.00717365415766835	0.000943203864153475	0.0123068047687411	0.000618529506027699
55	97.2159271240234	-16.9064407348633	5.90290880203247	-0.000355493422830477	-0.00652430532500148	0.0116574559360743	-0.00132951640989631
56	96.5665817260742	-17.2311153411865	6.09771347045898	-0.00619963090866804	0.00906006153672934	0.00289124972186983	0.00159255252219737
57	96.5665817260742	-16.9064407348633	5.77303886413574	-0.00717365415766835	0.00289124972186983	-0.00555028254166245	-0.00197886489331722
58	95.917236328125	-16.9064407348633	6.09771347045898	0.0022419011220336	0.0022419011220336	-0.00425158534198999	-0.000355493422830477
59	95.917236328125	-17.2311153411865	5.96784353256226	0.00126787810586393	-0.00327756232582033	-0.00684897974133492	0.00191722682211548
60	96.5665817260742	-16.9064407348633	5.83797359466553	0.00159255252219737	-0.00100484199356288	-0.00197886489331722	0.0022419011220336
61	97.8652801513672	-17.5557899475098	5.90290880203247	-0.00490093370899558	-3.08191010844894e-05	0.000618529506027699	-0.000680167751852423
62	96.5665817260742	-17.2311153411865	5.90290880203247	0.0100340843200684	0.00126787810586393	0.00646266713738441	0.00386527273803949
63	97.8652801513672	-17.880464553833	5.96784353256226	0.00516396993771195	-0.00522560812532902	-0.00165419070981443	-0.00522560812532902
64	96.5665817260742	-16.9064407348633	5.90290880203247	-0.0149658378213644	-0.0133424662053585	-0.00944637414067984	-0.0026282137259841
65	96.5665817260742	-16.2570915222168	6.74706172943115	0.00938473641872406	-0.00490093370899558	-0.0136671401560307	-0.0123684434220195
66	95.917236328125	-16.9064407348633	6.48732233047485	0.0152288740500808	-0.000355493422830477	-0.00912170019000769	-0.00587495695799589
67	97.2159271240234	-15.9324178695679	6.42238759994507	0.01100810803473	0.00256657530553639	-0.0139918150380254	-0.0100957229733467
68	95.917236328125	-16.2570915222168	6.61719226837158	0.0188002903014421	-0.00522560812532902	-0.00555028254166245	0.00289124972186983
69	98.5146255493164	-16.58176612854	5.83797359466553	-0.00522560812532902	-0.0100957229733467	-0.00944637414067984	-0.00295288790948689
70	98.5146255493164	-17.2311153411865	6.94186639785767	0.00906006153672934	-0.0110697457566857	0.00743668992072344	-0.00197886489331722
71	96.5665817260742	-15.2830696105957	6.74706172943115	0.0162028968334198	-0.021459324285388	0.0142548503354192	-0.00555028254166245
72	97.8652801513672	-17.2311153411865	6.87693166732788	-0.00587495695799589	-0.0195112787187099	0.0158782228827477	0.00256657530553639
73	96.5665817260742	-15.6077432632446	6.29251766204834	0.0113327819854021	0.00126787810586393	0.013930176384747	0.00386527273803949
74	95.917236328125	-16.2570915222168	6.48732233047485	-0.0126931173726916	-0.00230353930965066	-0.0107450718060136	0.00191722682211548
75	95.917236328125	-16.9064407348633	6.03277826309204	-0.00165419070981443	-0.00814767740666866	-0.0182125810533762	-0.00360223650932312
76	97.8652801513672	-16.58176612854	6.16264820098877	0.00873538758605719	-0.0126931173726916	-0.0152905117720366	0.00159255252219737
77	96.5665817260742	-15.6077432632446	6.22758293151855	0.011982130818069	-0.0107450718060136	0.00808603875339031	-0.00230353930965066
78	95.917236328125	-15.6077432632446	5.90290880203247	0.00613799272105098	-0.0130177913233638	0.00938473641872406	0.00581331877037883
79	95.917236328125	-15.6077432632446	5.70810413360596	-0.00814767740666866	0.00126787810586393	0.00970941036939621	-0.00555028254166245
80	95.917236328125	-16.2570915222168	5.51329946517944	-0.00782300252467394	0.00970941036939621	0.01100810803473	0.00678734155371785
81	97.8652801513672	-15.9324178695679	5.25356006622314	0.0022419011220336	0.0213976856321096	0.00451462110504508	0.0136055024340749
82	96.5665817260742	-16.2570915222168	5.77303886413574	-0.000680167751852423	0.012956153601408	0.00808603875339031	0.00354059832170606
83	97.8652801513672	-16.58176612854	5.96784353256226	0.000943203864153475	-0.0198359526693821	-0.00230353930965066	-0.00132951640989631
84	97.2159271240234	-15.6077432632446	5.90290880203247	-0.0217839982360601	-0.00295288790948689	-0.0162645354866982	-0.00295288790948689
85	97.2159271240234	-15.6077432632446	6.22758293151855	-0.00814767740666866	-0.00230353930965066	-0.0123684434220195	-0.00165419070981443
86	96.5665817260742	-15.9324178695679	5.57823419570923	-0.00652430532500148	0.00646266713738441	-0.0237320438027382	0.00321592413820326
87	96.5665817260742	-15.2830696105957	5.57823419570923	-0.00360223650932312	0.0243197549134493	-0.0175632312893867	-0.00522560812532902
88	97.2159271240234	-15.9324178695679	5.70810413360596	0.00191722682211548	0.0178262684494257	-0.0175632312893867	0.00256657530553639
89	97.2159271240234	-15.6077432632446	5.77303886413574	-0.00555028254166245	0.0113327819854021	-0.0172385573387146	-0.00425158534198999
90	98.5146255493164	-17.5557899475098	6.22758293151855	0.0116574559360743	-0.00684897974133492	-0.00457625929266214	-0.00749832857400179
91	96.5665817260742	-16.9064407348633	6.61719226837158	0.000943203864153475	0.00841071270406246	0.0191249661147594	0.000618529506027699
92	97.8652801513672	-17.2311153411865	6.42238759994507	0.0207483377307653	-0.00230353930965066	0.025618452578783	0.00516396993771195
93	95.917236328125	-15.9324178695679	6.48732233047485	0.0116574559360743	-0.00879702530801296	0.0269171483814716	-0.00295288790948689
94	97.8652801513672	-17.2311153411865	6.68212699890137	0.00711201597005129	-0.00392691092565656	0.0165275707840919	-0.000355493422830477
95	98.5146255493164	-16.9064407348633	6.87693166732788	-0.00392691092565656	0.00386527273803949	0.00873538758605719	-0.00100484199356288
96	98.5146255493164	-17.5557899475098	7.00680112838745	0.0191249661147594	0.011982130818069	-0.0136671401560307	0.00516396993771195
97	98.5146255493164	-16.9064407348633	6.68212699890137	0.020423661917448	0.00678734155371785	0.00126787810586393	0.00743668992072344
98	97.2159271240234	-16.9064407348633	5.83797359466553	0.0136055024340749	0.00646266713738441	0.00386527273803949	0.00126787810586393
99	95.917236328125	-15.9324178695679	5.70810413360596	-0.0026282137259841	0.00581331877037883	-0.00165419070981443	-3.08191010844894e-05
100	95.917236328125	-16.58176612854	5.83797359466553	0.000943203864153475	0.00711201597005129	-0.0149658378213644	-0.00717365415766835
101	96.5665817260742	-16.2570915222168	5.83797359466553	-0.00717365415766835	0.0168522447347641	-0.0117190945893526	0.00321592413820326
102	95.2678833007813	-16.9064407348633	6.29251766204834	0.000943203864153475	0.020423661917448	-0.0152905117720366	0.00289124972186983
103	94.618537902832	-17.2311153411865	6.03277826309204	-0.00522560812532902	0.0142548503354192	-0.0169138833880424	0.00451462110504508
104	94.618537902832	-16.58176612854	5.77303886413574	-0.00782300252467394	-0.00100484199356288	-0.0224333461374044	-0.00490093370899558
105	94.618537902832	-16.2570915222168	5.83797359466553	-0.00132951640989631	0.00256657530553639	-0.02697878703475	-0.00165419070981443
106	95.2678833007813	-17.2311153411865	5.96784353256226	0.00646266713738441	0.0022419011220336	-0.0162645354866982	-0.000355493422830477
107	94.618537902832	-16.9064407348633	6.03277826309204	0.0152288740500808	0.00581331877037883	0.0103587592020631	0.00289124972186983
108	93.9691848754883	-16.58176612854	6.03277826309204	0.0106834331527352	-0.000355493422830477	0.00938473641872406	0.011982130818069
109	94.618537902832	-16.2570915222168	6.03277826309204	-0.0165892094373703	-0.00587495695799589	0.00970941036939621	-0.00392691092565656
110	97.2159271240234	-17.2311153411865	5.90290880203247	0.00970941036939621	-0.0217839982360601	0.0152288740500808	-0.00555028254166245
111	93.3198394775391	-16.2570915222168	6.35745286941528	-0.00490093370899558	-0.0253554154187441	0.0116574559360743	0.00321592413820326
112	97.8652801513672	-17.5557899475098	6.68212699890137	0.00938473641872406	-0.00197886489331722	0.0022419011220336	0.00289124972186983
113	96.5665817260742	-16.9064407348633	6.48732233047485	0.00873538758605719	0.00191722682211548	0.00289124972186983	0.00354059832170606
114	96.5665817260742	-16.2570915222168	5.83797359466553	-0.0110697457566857	-0.00100484199356288	-0.00522560812532902	-0.000355493422830477
115	95.2678833007813	-16.58176612854	6.16264820098877	-0.0146411629393697	0.00516396993771195	-0.0146411629393697	-0.00100484199356288
116	96.5665817260742	-15.9324178695679	5.51329946517944	-0.00490093370899558	0.00711201597005129	-0.0120437685400248	0.00321592413820326
117	95.917236328125	-16.58176612854	5.64316940307617	0.00159255252219737	0.0123068047687411	0.0022419011220336	0.00256657530553639
118	98.5146255493164	-17.5557899475098	6.48732233047485	-0.00165419070981443	0.00386527273803949	0.00873538758605719	0.00321592413820326
119	97.2159271240234	-17.5557899475098	6.03277826309204	-0.00555028254166245	-0.00165419070981443	0.00159255252219737	-3.08191010844894e-05
120	96.5665817260742	-17.880464553833	6.03277826309204	-0.00814767740666866	0.00321592413820326	-0.00652430532500148	-0.00425158534198999
121	96.5665817260742	-16.58176612854	5.96784353256226	-0.00327756232582033	0.00613799272105098	-0.0182125810533762	0.000293855206109583
122	98.5146255493164	-17.880464553833	6.94186639785767	-0.00165419070981443	-0.000355493422830477	-0.0217839982360601	0.000293855206109583
123	97.2159271240234	-16.9064407348633	6.42238759994507	-0.00392691092565656	0.00354059832170606	-0.0133424662053585	0.00808603875339031
124	97.2159271240234	-17.2311153411865	5.70810413360596	-0.0159398596733809	-0.0130177913233638	-0.00555028254166245	-0.00555028254166245
125	98.5146255493164	-18.5298118591309	6.03277826309204	-0.00587495695799589	0.00126787810586393	-0.0026282137259841	-0.00684897974133492
126	97.8652801513672	-18.5298118591309	6.03277826309204	0.00906006153672934	0.00159255252219737	-0.00230353930965066	0.00321592413820326
127	97.2159271240234	-18.5298118591309	6.22758293151855	0.00808603875339031	0.00548864435404539	0.00386527273803949	0.00613799272105098
128	97.2159271240234	-18.8544864654541	6.29251766204834	0.00938473641872406	-0.000355493422830477	0.00451462110504508	0.00159255252219737
129	94.618537902832	-18.2051372528076	5.64316940307617	0.0116574559360743	-0.0136671401560307	0.00613799272105098	-0.000355493422830477
130	98.5146255493164	-18.8544864654541	5.96784353256226	0.0126314787194133	-0.0208099745213985	0.00451462110504508	-0.00587495695799589
131	95.917236328125	-18.2051372528076	6.8119969367981	0.0188002903014421	-0.0100957229733467	-0.0123684434220195	0.00743668992072344
132	97.8652801513672	-18.8544864654541	6.16264820098877	0.0126314787194133	-0.00847235135734081	-3.08191010844894e-05	0.000293855206109583
133	95.917236328125	-17.880464553833	5.90290880203247	0.0106834331527352	0.000618529506027699	-0.00684897974133492	-0.00100484199356288
134	97.2159271240234	-17.2311153411865	6.74706172943115	0.00256657530553639	-0.00295288790948689	-0.00490093370899558	-0.0026282137259841
135	95.917236328125	-17.2311153411865	6.8119969367981	-0.00587495695799589	0.00418994715437293	-0.00814767740666866	-0.00165419070981443
136	96.5665817260742	-17.5557899475098	6.61719226837158	0.012956153601408	0.000618529506027699	-0.00684897974133492	-0.00100484199356288
137	95.917236328125	-17.2311153411865	5.83797359466553	0.00678734155371785	0.0100340843200684	0.0022419011220336	0.00841071270406246
138	96.5665817260742	-17.2311153411865	5.77303886413574	0.00678734155371785	-3.08191010844894e-05	0.0113327819854021	-0.00230353930965066
139	96.5665817260742	-17.880464553833	6.87693166732788	-0.0136671401560307	-0.00360223650932312	0.0106834331527352	0.0022419011220336
140	98.5146255493164	-17.880464553833	6.42238759994507	-0.0107450718060136	0.0106834331527352	-0.00392691092565656	-0.00490093370899558
141	95.2678833007813	-16.9064407348633	5.83797359466553	-0.0100957229733467	0.0103587592020631	0.00646266713738441	0.00418994715437293
142	97.2159271240234	-17.2311153411865	5.90290880203247	-0.00619963090866804	0.0181509424000978	-0.00132951640989631	0.00776136433705688
143	96.5665817260742	-16.9064407348633	5.83797359466553	-0.00457625929266214	0.0022419011220336	0.00159255252219737	-0.00132951640989631
144	97.8652801513672	-17.5557899475098	6.09771347045898	-0.00132951640989631	-0.000355493422830477	-0.00977104809135199	-0.00457625929266214
145	97.2159271240234	-17.5557899475098	6.16264820098877	-0.0120437685400248	0.00159255252219737	-0.00197886489331722	-0.00522560812532902
146	98.5146255493164	-16.58176612854	5.96784353256226	-0.00360223650932312	-0.0026282137259841	0.00159255252219737	-0.000355493422830477
147	96.5665817260742	-16.2570915222168	5.77303886413574	-0.00555028254166245	-0.00425158534198999	0.0233457311987877	0.0106834331527352
148	97.2159271240234	-17.5557899475098	5.64316940307617	-0.00295288790948689	-0.017887907102704	0.0158782228827477	0.0022419011220336
149	98.5146255493164	-17.880464553833	6.09771347045898	-0.00457625929266214	-0.0139918150380254	0.00776136433705688	-0.00165419070981443
150	97.8652801513672	-17.5557899475098	6.09771347045898	0.00321592413820326	-0.0240567177534103	-0.000680167751852423	-0.00425158534198999
151	96.5665817260742	-16.58176612854	5.83797359466553	0.0168522447347641	-0.00230353930965066	-0.00912170019000769	0.00321592413820326
152	97.8652801513672	-17.2311153411865	6.29251766204834	0.0142548503354192	-0.00457625929266214	-0.00522560812532902	0.000943203864153475
153	97.2159271240234	-16.58176612854	5.96784353256226	0.00386527273803949	0.00418994715437293	-0.0136671401560307	0.00970941036939621
154	97.8652801513672	-15.9324178695679	5.51329946517944	0.00678734155371785	0.00256657530553639	-0.0224333461374044	-0.00977104809135199
155	95.917236328125	-15.9324178695679	6.42238759994507	0.00581331877037883	0.00678734155371785	-0.0195112787187099	-0.00717365415766835
156	96.5665817260742	-16.2570915222168	6.29251766204834	0.00938473641872406	0.00841071270406246	-0.00100484199356288	0.000618529506027699
157	97.8652801513672	-17.5557899475098	6.74706172943115	0.0168522447347641	0.00841071270406246	0.0123068047687411	0.00451462110504508
158	96.5665817260742	-16.2570915222168	5.64316940307617	0.01100810803473	-0.000355493422830477	0.0168522447347641	-0.00197886489331722
159	95.917236328125	-16.58176612854	5.70810413360596	0.00354059832170606	-0.00587495695799589	0.0116574559360743	-0.00847235135734081
160	97.8652801513672	-17.2311153411865	5.51329946517944	-0.000680167751852423	0.00613799272105098	-0.00100484199356288	-0.00490093370899558
161	95.917236328125	-16.58176612854	6.35745286941528	-0.00327756232582033	0.0269171483814716	-0.00457625929266214	0.00808603875339031
162	97.2159271240234	-17.2311153411865	5.51329946517944	-0.00457625929266214	0.0171769186854362	-0.00717365415766835	-0.00100484199356288
163	95.917236328125	-16.2570915222168	5.64316940307617	-0.00392691092565656	0.00418994715437293	-0.0139918150380254	-0.00392691092565656
164	97.2159271240234	-17.2311153411865	5.96784353256226	-0.0104203969240189	-0.00814767740666866	-0.00782300252467394	-0.00847235135734081
165	97.8652801513672	-17.5557899475098	6.22758293151855	-0.00717365415766835	-0.00814767740666866	-0.0149658378213644	-0.00717365415766835
166	97.2159271240234	-16.58176612854	5.70810413360596	0.000618529506027699	-0.00684897974133492	-0.00457625929266214	0.00386527273803949
167	99.1639785766602	-17.880464553833	5.77303886413574	0.000943203864153475	-0.00132951640989631	-0.00100484199356288	0.00451462110504508
168	97.8652801513672	-16.58176612854	5.83797359466553	-0.000680167751852423	-0.00165419070981443	0.00386527273803949	0.00256657530553639
169	97.8652801513672	-16.9064407348633	5.96784353256226	-0.00132951640989631	-0.00912170019000769	-0.00587495695799589	-0.00555028254166245
170	96.5665817260742	-15.6077432632446	5.77303886413574	0.00289124972186983	-0.00619963090866804	-0.00490093370899558	-0.00749832857400179
171	97.2159271240234	-16.9064407348633	5.96784353256226	0.0113327819854021	0.0022419011220336	0.00191722682211548	-0.000355493422830477
172	95.2678833007813	-15.9324178695679	5.70810413360596	0.00906006153672934	-0.00295288790948689	0.00581331877037883	-0.00587495695799589
173	99.1639785766602	-17.2311153411865	5.64316940307617	0.0022419011220336	0.000293855206109583	0.00321592413820326	0.00548864435404539
174	97.8652801513672	-16.2570915222168	5.64316940307617	-0.00814767740666866	-0.00912170019000769	-0.00100484199356288	-0.00425158534198999
175	96.5665817260742	-16.2570915222168	5.83797359466553	-0.0133424662053585	0.000293855206109583	0.00256657530553639	-0.00100484199356288
176	95.917236328125	-15.6077432632446	5.96784353256226	0.0132808275520802	-0.00230353930965066	0.00938473641872406	-0.0100957229733467
177	95.917236328125	-16.58176612854	6.09771347045898	0.000618529506027699	-0.00392691092565656	0.0158782228827477	-0.000355493422830477
178	97.8652801513672	-16.9064407348633	5.90290880203247	0.00191722682211548	-0.00879702530801296	0.00483929552137852	0.000618529506027699
179	97.2159271240234	-16.58176612854	5.77303886413574	-0.0130177913233638	-0.00522560812532902	-0.00522560812532902	0.00256657530553639
180	98.5146255493164	-16.58176612854	5.96784353256226	-0.0113944197073579	0.00646266713738441	-0.00587495695799589	-0.00230353930965066
181	95.917236328125	-16.2570915222168	5.96784353256226	0.00289124972186983	0.0152288740500808	-0.0237320438027382	0.00451462110504508
182	96.5665817260742	-16.2570915222168	6.61719226837158	0.000293855206109583	0.0162028968334198	-0.0224333461374044	0.00711201597005129
183	96.5665817260742	-16.2570915222168	6.87693166732788	-0.00132951640989631	0.012956153601408	-0.0243813935667276	0.00646266713738441
184	96.5665817260742	-16.58176612854	6.8119969367981	-0.00749832857400179	0.0022419011220336	-0.0208099745213985	-0.00295288790948689
185	96.5665817260742	-16.9064407348633	6.48732233047485	-0.0136671401560307	0.0100340843200684	-0.0308748781681061	-0.00360223650932312
186	95.2678833007813	-15.6077432632446	6.42238759994507	-0.00295288790948689	0.0126314787194133	-0.0282774847000837	0.00321592413820326
187	95.917236328125	-15.6077432632446	6.61719226837158	0.00548864435404539	0.0106834331527352	-0.0172385573387146	0.00256657530553639
188	95.2678833007813	-16.58176612854	6.8119969367981	0.00906006153672934	0.00548864435404539	-0.0143164889886975	0.00516396993771195
189	95.917236328125	-16.58176612854	7.07173633575439	0.00289124972186983	-0.000355493422830477	-0.0240567177534103	0.00321592413820326
190	93.9691848754883	-15.9324178695679	6.42238759994507	-0.00100484199356288	-0.00717365415766835	-0.0224333461374044	-0.00717365415766835
191	96.5665817260742	-17.2311153411865	6.68212699890137	-0.000355493422830477	0.00289124972186983	-0.00652430532500148	0.00126787810586393
192	93.3198394775391	-15.9324178695679	5.64316940307617	-0.0120437685400248	-0.00360223650932312	-0.00132951640989631	0.00613799272105098
193	93.9691848754883	-15.9324178695679	5.90290880203247	-0.00360223650932312	-0.00165419070981443	0.0126314787194133	0.00548864435404539
194	95.2678833007813	-16.9064407348633	6.16264820098877	-0.017887907102704	0.00256657530553639	0.020423661917448	0.00548864435404539
195	97.2159271240234	-17.2311153411865	6.35745286941528	-0.0159398596733809	0.00581331877037883	0.00516396993771195	0.00678734155371785
196	95.2678833007813	-17.2311153411865	6.22758293151855	-0.0110697457566857	0.0132808275520802	-0.0026282137259841	0.00289124972186983
197	97.8652801513672	-17.2311153411865	6.61719226837158	-0.00490093370899558	0.00646266713738441	-0.00749832857400179	-3.08191010844894e-05
198	93.3198394775391	-15.2830696105957	6.48732233047485	-0.00587495695799589	0.00289124972186983	0.00451462110504508	0.00289124972186983
199	96.5665817260742	-16.2570915222168	5.77303886413574	-0.00165419070981443	-0.0026282137259841	-3.08191010844894e-05	-0.00555028254166245
200	95.917236328125	-15.9324178695679	5.70810413360596	-0.0110697457566857	0.00256657530553639	-0.0113944197073579	-0.00392691092565656
201	97.2159271240234	-17.2311153411865	6.16264820098877	-0.00652430532500148	0.00483929552137852	0.00581331877037883	0.00418994715437293
202	95.917236328125	-15.9324178695679	6.03277826309204	0.00646266713738441	-0.00132951640989631	0.0249691028147936	-0.00100484199356288
203	97.2159271240234	-17.2311153411865	5.96784353256226	-0.00749832857400179	-0.00327756232582033	0.0288651939481497	0.00354059832170606
204	97.8652801513672	-16.9064407348633	5.96784353256226	0.0162028968334198	-0.0263294391334057	0.0447742342948914	-0.00230353930965066
205	97.2159271240234	-16.2570915222168	5.70810413360596	0.0022419011220336	-0.0100957229733467	0.0265924744307995	-0.00230353930965066
206	95.2678833007813	-15.9324178695679	5.70810413360596	0.0178262684494257	0.0106834331527352	0.0136055024340749	-0.00814767740666866
207	96.5665817260742	-16.2570915222168	5.90290880203247	0.00646266713738441	0.00646266713738441	0.0265924744307995	0.00613799272105098
208	96.5665817260742	-16.58176612854	6.74706172943115	-3.08191010844894e-05	-0.00490093370899558	0.0100340843200684	-0.000355493422830477
209	97.8652801513672	-17.2311153411865	5.83797359466553	0.00808603875339031	-0.0110697457566857	0.011982130818069	0.00191722682211548
210	95.917236328125	-16.58176612854	5.64316940307617	0.0126314787194133	-0.017887907102704	0.0142548503354192	-0.00100484199356288
211	98.5146255493164	-17.880464553833	5.70810413360596	0.0194496400654316	-0.0104203969240189	0.00776136433705688	0.000293855206109583
212	95.917236328125	-17.2311153411865	5.77303886413574	0.01100810803473	-0.00879702530801296	0.012956153601408	0.00289124972186983
213	97.8652801513672	-18.2051372528076	6.8119969367981	-0.00457625929266214	-0.00555028254166245	0.00841071270406246	0.00581331877037883
214	97.8652801513672	-17.880464553833	6.16264820098877	-3.08191010844894e-05	-0.00944637414067984	0.00906006153672934	-0.00522560812532902
215	97.8652801513672	-18.2051372528076	5.90290880203247	-0.0152905117720366	-0.00912170019000769	-0.0107450718060136	0.00386527273803949
216	97.8652801513672	-18.5298118591309	5.83797359466553	0.00873538758605719	-0.00425158534198999	-0.00132951640989631	-0.00879702530801296
217	97.8652801513672	-17.880464553833	5.90290880203247	0.0207483377307653	-0.00165419070981443	-0.0201606266200542	0.00873538758605719
218	97.2159271240234	-18.8544864654541	6.16264820098877	0.0022419011220336	0.0103587592020631	-0.0230826959013939	0.0100340843200684
219	97.2159271240234	-17.2311153411865	5.90290880203247	0.00743668992072344	0.0116574559360743	-0.0201606266200542	0.00841071270406246
220	96.5665817260742	-16.9064407348633	6.03277826309204	-0.00977104809135199	0.0132808275520802	-0.0282774847000837	0.00938473641872406
221	97.8652801513672	-18.2051372528076	6.16264820098877	0.0022419011220336	0.00613799272105098	-0.0318489037454128	0.00776136433705688
222	95.917236328125	-17.2311153411865	5.51329946517944	0.000618529506027699	0.0155535480007529	-0.0146411629393697	0.00386527273803949
223	97.8652801513672	-17.880464553833	5.96784353256226	-0.00522560812532902	0.00289124972186983	-0.0243813935667276	-0.00100484199356288
224	95.917236328125	-17.2311153411865	5.77303886413574	-0.00165419070981443	-0.00879702530801296	-0.0156151866540313	0.00256657530553639
225	95.917236328125	-16.58176612854	6.03277826309204	-0.00295288790948689	-0.00327756232582033	-0.021459324285388	-0.00360223650932312
226	97.8652801513672	-17.880464553833	6.35745286941528	-0.000355493422830477	0.00354059832170606	-0.0104203969240189	0.00418994715437293
227	97.8652801513672	-17.5557899475098	6.35745286941528	0.0165275707840919	0.00646266713738441	0.00613799272105098	0.00548864435404539
228	96.5665817260742	-17.2311153411865	6.68212699890137	-0.0159398596733809	0.00581331877037883	-0.00327756232582033	0.00289124972186983
229	95.917236328125	-16.58176612854	5.57823419570923	0.0236704051494598	0.00613799272105098	-0.0120437685400248	0.000943203864153475
230	95.917236328125	-16.58176612854	6.48732233047485	-0.00587495695799589	-0.00490093370899558	-0.0104203969240189	-0.00555028254166245
231	97.8652801513672	-17.5557899475098	6.16264820098877	-0.00457625929266214	0.00581331877037883	-0.0152905117720366	-0.00879702530801296
232	95.917236328125	-17.2311153411865	6.74706172943115	0.0168522447347641	0.00159255252219737	-3.08191010844894e-05	-0.00132951640989631
233	95.917236328125	-16.9064407348633	6.29251766204834	0.013930176384747	0.00386527273803949	-0.00490093370899558	-0.00912170019000769
234	97.2159271240234	-17.2311153411865	6.03277826309204	-0.00522560812532902	-0.00392691092565656	-0.0172385573387146	0.000943203864153475
235	97.8652801513672	-17.880464553833	5.96784353256226	-0.00425158534198999	-0.000680167751852423	-0.0253554154187441	-0.000355493422830477
236	97.2159271240234	-17.880464553833	6.8119969367981	0.00386527273803949	0.00711201597005129	-0.0185372550040483	0.00386527273803949
237	96.5665817260742	-16.58176612854	6.48732233047485	0.00516396993771195	0.0113327819854021	-0.00879702530801296	0.00191722682211548
238	95.917236328125	-17.5557899475098	6.8119969367981	0.000943203864153475	0.00126787810586393	-0.0188619289547205	0.00126787810586393
239	97.2159271240234	-17.5557899475098	6.29251766204834	0.000618529506027699	-0.00684897974133492	0.00289124972186983	-0.00555028254166245
240	95.917236328125	-16.58176612854	5.57823419570923	-0.00814767740666866	-0.0211346503347158	0.0188002903014421	-0.0026282137259841
241	97.2159271240234	-17.5557899475098	6.29251766204834	-3.08191010844894e-05	0.000293855206109583	0.0230210572481155	0.00159255252219737
242	95.917236328125	-16.9064407348633	5.90290880203247	0.00581331877037883	-0.0188619289547205	0.0330859608948231	0.000293855206109583
243	99.1639785766602	-17.5557899475098	5.90290880203247	0.000293855206109583	-0.00197886489331722	0.036657378077507	-0.00100484199356288
244	96.5665817260742	-16.2570915222168	5.70810413360596	-0.00457625929266214	-0.0026282137259841	0.00743668992072344	-0.00197886489331722
245	96.5665817260742	-16.2570915222168	5.70810413360596	0.00386527273803949	0.00126787810586393	-0.00652430532500148	-0.000680167751852423
246	95.917236328125	-16.2570915222168	5.44836473464966	0.0681507885456085	0.013930176384747	-0.0263294391334057	-0.00392691092565656
247	95.917236328125	-16.2570915222168	5.05875539779663	-0.0113944197073579	0.0103587592020631	-0.0201606266200542	0.0103587592020631
248	95.917236328125	-16.58176612854	5.57823419570923	0.0132808275520802	0.00418994715437293	-0.017887907102704	-0.000680167751852423
249	95.917236328125	-15.9324178695679	5.51329946517944	0.0116574559360743	-0.00587495695799589	-0.000355493422830477	-0.00749832857400179
250	98.5146255493164	-17.5557899475098	5.96784353256226	0.01100810803473	-0.00749832857400179	0.0126314787194133	-0.0126931173726916
251	96.5665817260742	-16.9064407348633	5.90290880203247	0.0175015944987535	0.000618529506027699	0.0265924744307995	-0.000355493422830477
252	98.5146255493164	-17.5557899475098	6.16264820098877	0.0194496400654316	0.00354059832170606	0.0269171483814716	0.00451462110504508
253	96.5665817260742	-16.2570915222168	5.44836473464966	0.00321592413820326	0.00256657530553639	0.0210730116814375	-0.0120437685400248
254	96.5665817260742	-16.58176612854	6.61719226837158	-3.08191010844894e-05	-0.00522560812532902	0.00289124972186983	-0.00555028254166245
255	96.5665817260742	-17.2311153411865	5.90290880203247	0.00743668992072344	-0.00360223650932312	-0.0107450718060136	-0.00457625929266214
256	99.1639785766602	-17.5557899475098	6.09771347045898	0.0152288740500808	0.00548864435404539	-0.0110697457566857	-0.00749832857400179
257	97.2159271240234	-17.5557899475098	6.09771347045898	-3.08191010844894e-05	0.00678734155371785	-0.00912170019000769	0.00711201597005129
258	96.5665817260742	-17.2311153411865	6.03277826309204	-0.00425158534198999	0.00646266713738441	-0.017887907102704	-3.08191010844894e-05
259	97.2159271240234	-17.5557899475098	5.90290880203247	-0.0146411629393697	0.00711201597005129	-0.0211346503347158	-0.00555028254166245
260	97.2159271240234	-17.880464553833	5.96784353256226	-0.0156151866540313	0.0142548503354192	-0.0273034609854221	0.00418994715437293
261	96.5665817260742	-16.58176612854	5.57823419570923	-0.0123684434220195	0.0213976856321096	-0.0221086721867323	0.00613799272105098
262	97.8652801513672	-18.2051372528076	5.90290880203247	-0.00814767740666866	0.0171769186854362	0.00191722682211548	0.00841071270406246
263	97.8652801513672	-16.9064407348633	5.90290880203247	-0.00977104809135199	0.00808603875339031	0.00451462110504508	0.00386527273803949
264	96.5665817260742	-17.2311153411865	6.09771347045898	0.0022419011220336	0.000943203864153475	0.00646266713738441	-0.00165419070981443
265	94.618537902832	-17.5557899475098	5.96784353256226	-0.00522560812532902	0.00613799272105098	0.00841071270406246	-0.000355493422830477
266	97.2159271240234	-17.880464553833	5.70810413360596	-0.00457625929266214	0.0259431265294552	-0.00879702530801296	-0.00165419070981443
267	95.2678833007813	-17.2311153411865	6.03277826309204	0.00548864435404539	0.0142548503354192	-0.00457625929266214	0.00613799272105098
268	95.917236328125	-16.9064407348633	5.83797359466553	-0.00132951640989631	0.00451462110504508	-0.00197886489331722	0.0113327819854021
269	93.9691848754883	-16.58176612854	5.90290880203247	-0.00295288790948689	-0.00652430532500148	0.0136055024340749	-0.00132951640989631
270	95.917236328125	-17.880464553833	6.03277826309204	0.00678734155371785	-0.0198359526693821	0.0282158460468054	-3.08191010844894e-05
271	95.2678833007813	-17.880464553833	6.09771347045898	0.0142548503354192	-0.0165892094373703	0.0295145437121391	0.00289124972186983
272	96.5665817260742	-17.5557899475098	6.29251766204834	0.0171769186854362	-0.00490093370899558	0.0191249661147594	0.0103587592020631
273	93.9691848754883	-16.9064407348633	6.61719226837158	0.00841071270406246	-0.00522560812532902	0.00613799272105098	0.00418994715437293
274	97.2159271240234	-18.2051372528076	6.74706172943115	0.00516396993771195	-0.00879702530801296	-0.0110697457566857	-0.000680167751852423
275	97.2159271240234	-17.5557899475098	6.94186639785767	0.0100340843200684	-0.0113944197073579	-0.00782300252467394	0.0022419011220336
276	97.8652801513672	-18.5298118591309	7.07173633575439	0.00678734155371785	-0.000680167751852423	0.0022419011220336	-3.08191010844894e-05
277	97.8652801513672	-17.880464553833	6.16264820098877	0.00776136433705688	-0.0104203969240189	0.000293855206109583	0.00548864435404539
278	96.5665817260742	-17.5557899475098	6.48732233047485	0.00516396993771195	-0.00392691092565656	0.0022419011220336	0.00354059832170606
279	97.8652801513672	-18.2051372528076	6.5522575378418	-0.00555028254166245	-0.00619963090866804	-3.08191010844894e-05	0.000293855206109583
280	99.8133239746094	-18.5298118591309	6.03277826309204	-0.0152905117720366	0.000618529506027699	-0.00717365415766835	0.00126787810586393
281	97.2159271240234	-17.2311153411865	5.83797359466553	-0.0120437685400248	0.0116574559360743	0.00451462110504508	0.0022419011220336
282	99.8133239746094	-18.5298118591309	6.22758293151855	-0.0026282137259841	0.0142548503354192	0.0116574559360743	0.00451462110504508
283	95.917236328125	-17.5557899475098	6.74706172943115	-0.00327756232582033	0.00126787810586393	0.0116574559360743	0.00646266713738441
284	97.2159271240234	-17.2311153411865	5.70810413360596	-0.00295288790948689	-0.00100484199356288	-0.0107450718060136	-0.00652430532500148
285	97.8652801513672	-19.1791610717773	5.90290880203247	-0.00360223650932312	-0.000355493422830477	-0.0117190945893526	-0.00879702530801296
286	99.8133239746094	-19.1791610717773	5.83797359466553	0.00646266713738441	0.00483929552137852	0.00418994715437293	0.00386527273803949
287	97.8652801513672	-19.1791610717773	6.03277826309204	0.000618529506027699	0.0149041991680861	0.00808603875339031	0.00418994715437293
288	98.5146255493164	-18.5298118591309	6.22758293151855	0.00418994715437293	0.01100810803473	0.00256657530553639	0.00126787810586393
289	96.5665817260742	-18.2051372528076	6.09771347045898	0.0132808275520802	0.0103587592020631	-0.00977104809135199	-0.0026282137259841
290	99.1639785766602	-19.1791610717773	5.70810413360596	0.00483929552137852	0.00159255252219737	-0.00230353930965066	-0.0133424662053585
291	98.5146255493164	-19.8285102844238	6.03277826309204	-0.00360223650932312	0.000618529506027699	-0.00100484199356288	-0.00814767740666866
292	98.5146255493164	-18.8544864654541	5.77303886413574	0.0126314787194133	-0.00100484199356288	0.000943203864153475	-0.00425158534198999
293	97.2159271240234	-19.1791610717773	5.96784353256226	0.00451462110504508	-0.00197886489331722	0.0136055024340749	0.00743668992072344
294	100.462677001953	-19.8285102844238	6.16264820098877	0.00483929552137852	-0.00684897974133492	-0.00100484199356288	-0.00944637414067984
295	98.5146255493164	-19.8285102844238	6.29251766204834	0.000943203864153475	-0.0133424662053585	0.00743668992072344	-0.00684897974133492
296	99.1639785766602	-20.1531848907471	6.03277826309204	0.0191249661147594	-0.00425158534198999	0.00743668992072344	-0.00522560812532902
297	98.5146255493164	-19.5038356781006	6.61719226837158	-0.00522560812532902	-0.00555028254166245	0.01100810803473	0.00548864435404539
298	98.5146255493164	-19.8285102844238	6.03277826309204	0.00873538758605719	-0.00457625929266214	0.00516396993771195	0.00646266713738441
299	99.1639785766602	-19.8285102844238	6.8119969367981	0.00289124972186983	-0.00814767740666866	-0.00457625929266214	-0.00230353930965066
300	97.2159271240234	-19.5038356781006	6.03277826309204	-0.00392691092565656	0.00191722682211548	-0.00100484199356288	0.00516396993771195
301	96.5665817260742	-18.2051372528076	6.09771347045898	-0.00619963090866804	0.00678734155371785	-3.08191010844894e-05	0.00938473641872406
302	100.462677001953	-19.1791610717773	6.22758293151855	0.0158782228827477	0.0116574559360743	-0.00684897974133492	0.00711201597005129
303	95.917236328125	-17.5557899475098	5.70810413360596	-0.00165419070981443	0.00613799272105098	-0.00879702530801296	0.00841071270406246
304	96.5665817260742	-19.5038356781006	5.96784353256226	-0.00717365415766835	0.0100340843200684	-0.0282774847000837	0.00126787810586393
305	99.1639785766602	-18.5298118591309	6.03277826309204	-0.00425158534198999	0.00743668992072344	-0.0302255302667618	-0.00165419070981443
306	98.5146255493164	-19.1791610717773	6.09771347045898	0.0223717093467712	0.0106834331527352	-0.0471085943281651	-0.00100484199356288
307	98.5146255493164	-18.8544864654541	6.29251766204834	0.00289124972186983	0.0217223595827818	-0.023407369852066	0.00289124972186983
308	99.1639785766602	-18.5298118591309	6.16264820098877	-0.00100484199356288	0.0145795252174139	-0.0324982516467571	-0.000680167751852423
309	97.2159271240234	-18.5298118591309	5.83797359466553	-0.00587495695799589	0.000293855206109583	-0.0415891297161579	-0.00100484199356288
310	99.8133239746094	-18.8544864654541	5.83797359466553	0.0175015944987535	-0.00425158534198999	-0.0367190167307854	-0.0123684434220195
311	97.2159271240234	-17.880464553833	5.90290880203247	0.00873538758605719	-0.0126931173726916	-0.028926832601428	-0.0026282137259841
312	98.5146255493164	-19.1791610717773	6.03277826309204	0.0171769186854362	-0.0143164889886975	-0.000680167751852423	0.00646266713738441
313	97.8652801513672	-17.880464553833	5.96784353256226	-0.000680167751852423	-0.0139918150380254	0.0249691028147936	0.000293855206109583
314	97.8652801513672	-17.880464553833	5.83797359466553	0.0136055024340749	-0.0133424662053585	0.0457482598721981	-0.00619963090866804
315	97.2159271240234	-17.880464553833	5.25356006622314	-0.00977104809135199	-0.0217839982360601	0.0330859608948231	-0.00165419070981443
316	96.5665817260742	-17.2311153411865	5.51329946517944	-0.00457625929266214	0.00873538758605719	0.0188002903014421	0.00256657530553639
317	96.5665817260742	-17.2311153411865	5.51329946517944	-0.00619963090866804	0.00256657530553639	0.0142548503354192	0.0152288740500808
318	97.8652801513672	-17.2311153411865	5.51329946517944	-0.00522560812532902	0.00841071270406246	0.0103587592020631	0.00191722682211548
319	99.1639785766602	-18.2051372528076	5.83797359466553	-0.0110697457566857	0.011982130818069	-0.00100484199356288	0.00386527273803949
320	99.1639785766602	-18.2051372528076	6.03277826309204	-0.0139918150380254	0.0113327819854021	-0.0026282137259841	-0.00847235135734081
321	97.2159271240234	-17.5557899475098	5.57823419570923	-0.00977104809135199	0.0152288740500808	0.00159255252219737	-0.00717365415766835
322	99.1639785766602	-18.2051372528076	6.48732233047485	-0.00425158534198999	0.0181509424000978	-0.00360223650932312	0.000618529506027699
323	97.2159271240234	-17.5557899475098	6.35745286941528	0.00548864435404539	0.0149041991680861	-0.0120437685400248	0.000293855206109583
324	99.1639785766602	-18.2051372528076	6.61719226837158	0.00451462110504508	0.00743668992072344	-0.0120437685400248	-0.00912170019000769
325	98.5146255493164	-18.5298118591309	6.74706172943115	0.00646266713738441	0.00256657530553639	-0.0175632312893867	-0.00230353930965066
326	99.1639785766602	-18.5298118591309	6.8119969367981	0.012956153601408	0.0022419011220336	-0.017887907102704	-0.00717365415766835
327	99.8133239746094	-18.5298118591309	6.87693166732788	0.012956153601408	0.00613799272105098	-0.0107450718060136	0.00451462110504508
328	98.5146255493164	-18.2051372528076	6.48732233047485	0.0171769186854362	-0.00652430532500148	-0.0133424662053585	-0.00360223650932312
329	97.8652801513672	-18.8544864654541	6.68212699890137	0.00711201597005129	-0.00425158534198999	-0.0230826959013939	-0.00490093370899558
330	99.1639785766602	-17.5557899475098	6.42238759994507	0.0171769186854362	-0.0224333461374044	-0.0227580219507217	-0.0107450718060136
331	99.8133239746094	-18.8544864654541	6.8119969367981	0.0171769186854362	-0.00197886489331722	-0.0237320438027382	0.00418994715437293
332	97.2159271240234	-17.2311153411865	6.03277826309204	0.0126314787194133	-0.00717365415766835	-0.021459324285388	0.00451462110504508
333	97.8652801513672	-17.5557899475098	5.96784353256226	0.0158782228827477	0.000943203864153475	-0.0286021586507559	0.00418994715437293
334	97.8652801513672	-18.5298118591309	6.68212699890137	-3.08191010844894e-05	-0.00392691092565656	-0.0360696688294411	0.00126787810586393
335	98.5146255493164	-18.5298118591309	5.90290880203247	0.00483929552137852	-0.00197886489331722	-0.0441865250468254	-0.00100484199356288
336	97.2159271240234	-18.5298118591309	5.90290880203247	0.00548864435404539	0.000293855206109583	-0.0324982516467571	0.00906006153672934
337	98.5146255493164	-18.5298118591309	5.96784353256226	0.0136055024340749	-0.00100484199356288	0.00581331877037883	0.00938473641872406
338	95.917236328125	-16.9064407348633	5.90290880203247	0.0022419011220336	-0.0201606266200542	0.0340599827468395	0.00841071270406246
339	99.1639785766602	-18.8544864654541	6.35745286941528	-0.0159398596733809	-0.0191866029053926	0.0561378374695778	0.00483929552137852
340	97.2159271240234	-17.880464553833	5.96784353256226	-0.0152905117720366	-0.00847235135734081	0.0541897900402546	-0.00100484199356288
341	95.917236328125	-17.880464553833	5.96784353256226	-0.0165892094373703	0.0213976856321096	0.0441248863935471	0.00581331877037883
342	97.2159271240234	-18.2051372528076	6.48732233047485	0.00451462110504508	0.0275664981454611	0.0259431265294552	0.00938473641872406
343	96.5665817260742	-17.880464553833	5.83797359466553	-0.0136671401560307	0.0327612869441509	0.0100340843200684	0.00646266713738441
344	96.5665817260742	-18.2051372528076	6.09771347045898	-0.0100957229733467	0.0262678004801273	-0.00555028254166245	0.00938473641872406
345	96.5665817260742	-18.8544864654541	6.29251766204834	-0.0130177913233638	0.0145795252174139	-0.00392691092565656	0.00159255252219737
346	95.2678833007813	-18.2051372528076	5.38343000411987	-0.0123684434220195	0.00711201597005129	-0.00100484199356288	0.011982130818069
347	97.2159271240234	-18.8544864654541	5.70810413360596	-0.00717365415766835	0.0178262684494257	0.0123068047687411	0.000293855206109583
348	95.2678833007813	-18.8544864654541	6.03277826309204	-0.00782300252467394	-0.000355493422830477	0.00906006153672934	0.000618529506027699
349	96.5665817260742	-18.2051372528076	6.16264820098877	-0.0169138833880424	-3.08191010844894e-05	0.00256657530553639	0.0022419011220336
350	93.9691848754883	-17.2311153411865	5.90290880203247	0.000618529506027699	-0.00587495695799589	0.00418994715437293	-0.00457625929266214
351	97.8652801513672	-18.5298118591309	6.29251766204834	0.00646266713738441	-0.0370436906814575	0.0132808275520802	-0.00230353930965066
352	95.2678833007813	-17.2311153411865	5.77303886413574	0.000293855206109583	-0.00814767740666866	0.0123068047687411	-0.00230353930965066
353	97.8652801513672	-18.2051372528076	5.90290880203247	0.00808603875339031	-0.00230353930965066	0.00938473641872406	-0.00197886489331722
354	96.5665817260742	-17.880464553833	5.83797359466553	-0.0026282137259841	-0.00555028254166245	-0.00100484199356288	0.00613799272105098
355	97.8652801513672	-18.5298118591309	5.96784353256226	-0.00230353930965066	-0.0117190945893526	-0.00749832857400179	-0.00814767740666866
356	97.2159271240234	-18.5298118591309	6.03277826309204	-0.0026282137259841	-0.0126931173726916	-0.00619963090866804	-0.00132951640989631
357	98.5146255493164	-18.2051372528076	6.42238759994507	0.00548864435404539	-0.000355493422830477	-0.00425158534198999	-0.00295288790948689
358	97.8652801513672	-18.2051372528076	5.83797359466553	0.00289124972186983	-0.00457625929266214	-0.00100484199356288	-0.00197886489331722
359	99.1639785766602	-17.880464553833	5.70810413360596	-0.0126931173726916	-0.00977104809135199	-0.00522560812532902	-0.00425158534198999
360	97.8652801513672	-17.2311153411865	5.70810413360596	-0.00814767740666866	0.00776136433705688	-0.00717365415766835	-0.00425158534198999
361	99.1639785766602	-18.2051372528076	6.03277826309204	-0.00425158534198999	0.0152288740500808	-0.00814767740666866	-0.00684897974133492
362	96.5665817260742	-16.9064407348633	5.77303886413574	-0.00522560812532902	0.00906006153672934	-0.00230353930965066	-0.00132951640989631
363	97.8652801513672	-18.5298118591309	6.22758293151855	0.000943203864153475	-0.00457625929266214	-0.000680167751852423	0.00613799272105098
364	98.5146255493164	-18.2051372528076	6.03277826309204	0.00841071270406246	-0.00555028254166245	0.00418994715437293	-0.000680167751852423
365	98.5146255493164	-17.5557899475098	6.29251766204834	-0.0120437685400248	-0.00814767740666866	-0.0113944197073579	0.000618529506027699
366	96.5665817260742	-17.880464553833	6.35745286941528	0.0171769186854362	0.00354059832170606	-0.0133424662053585	-0.00457625929266214
367	97.8652801513672	-17.880464553833	6.61719226837158	0.00646266713738441	0.00646266713738441	-0.00944637414067984	-0.00132951640989631
368	99.1639785766602	-19.1791610717773	5.77303886413574	0.00841071270406246	0.00386527273803949	-0.00522560812532902	0.00873538758605719
369	99.8133239746094	-19.5038356781006	6.29251766204834	0.00581331877037883	-0.00490093370899558	-0.00912170019000769	-0.00814767740666866
370	97.2159271240234	-18.2051372528076	6.09771347045898	0.00613799272105098	-0.00977104809135199	-0.00587495695799589	0.000943203864153475
371	97.8652801513672	-18.8544864654541	5.64316940307617	0.0113327819854021	-0.00100484199356288	-0.0227580219507217	-0.00814767740666866
372	97.2159271240234	-18.5298118591309	6.61719226837158	0.0158782228827477	0.00289124972186983	-0.0120437685400248	-0.000355493422830477
373	98.5146255493164	-19.5038356781006	5.90290880203247	0.00808603875339031	0.00646266713738441	-0.0188619289547205	-0.00230353930965066
374	97.2159271240234	-19.5038356781006	6.68212699890137	-0.00587495695799589	-0.00100484199356288	-0.0169138833880424	0.000943203864153475
375	96.5665817260742	-18.5298118591309	6.74706172943115	-0.0139918150380254	0.00321592413820326	-0.0253554154187441	-0.00522560812532902
376	95.2678833007813	-17.880464553833	6.8119969367981	0.00873538758605719	-0.00295288790948689	-0.00522560812532902	-0.00392691092565656
377	97.8652801513672	-18.5298118591309	6.42238759994507	0.0181509424000978	-0.0026282137259841	0.0106834331527352	-0.00295288790948689
378	98.5146255493164	-18.5298118591309	6.74706172943115	0.0178262684494257	0.000943203864153475	0.0314625911414623	-0.00132951640989631
379	98.5146255493164	-18.2051372528076	6.48732233047485	-0.0198359526693821	-0.00879702530801296	0.0168522447347641	0.000618529506027699
380	98.5146255493164	-17.5557899475098	6.61719226837158	-0.0120437685400248	0.000293855206109583	0.00418994715437293	0.00386527273803949
381	97.8652801513672	-18.2051372528076	6.16264820098877	-0.00977104809135199	0.00386527273803949	-0.00327756232582033	0.00548864435404539
382	95.2678833007813	-16.9064407348633	6.09771347045898	-0.00749832857400179	0.00678734155371785	0.0152288740500808	-0.00197886489331722
383	97.8652801513672	-18.5298118591309	5.96784353256226	-0.00230353930965066	0.0022419011220336	0.00678734155371785	-0.00165419070981443
384	96.5665817260742	-17.2311153411865	5.57823419570923	-0.0149658378213644	0.00159255252219737	0.00159255252219737	-0.00295288790948689
385	96.5665817260742	-17.2311153411865	5.64316940307617	-0.00619963090866804	-0.00165419070981443	-0.00652430532500148	-0.00555028254166245
386	97.2159271240234	-17.2311153411865	5.90290880203247	0.00451462110504508	-0.00360223650932312	0.00776136433705688	0.00548864435404539
387	96.5665817260742	-17.5557899475098	5.96784353256226	0.00191722682211548	0.0123068047687411	0.00159255252219737	-0.00847235135734081
388	97.2159271240234	-17.2311153411865	6.09771347045898	0.00548864435404539	0.0113327819854021	-0.00490093370899558	-0.00360223650932312
389	96.5665817260742	-16.9064407348633	5.77303886413574	-0.00782300252467394	0.0100340843200684	0.00126787810586393	-0.00912170019000769
390	97.8652801513672	-17.2311153411865	5.64316940307617	0.0132808275520802	0.000943203864153475	-0.00814767740666866	-0.00944637414067984
391	97.8652801513672	-17.880464553833	5.70810413360596	0.020423661917448	0.0126314787194133	-0.0156151866540313	-0.00392691092565656
392	96.5665817260742	-16.9064407348633	6.29251766204834	0.0210730116814375	0.0217223595827818	-0.0185372550040483	-0.00295288790948689
393	97.2159271240234	-17.5557899475098	6.5522575378418	0.0123068047687411	0.0269171483814716	-0.0152905117720366	-0.00944637414067984
394	98.5146255493164	-18.2051372528076	6.16264820098877	-0.00587495695799589	0.0194496400654316	-0.0337969474494457	-0.0026282137259841
395	99.1639785766602	-17.880464553833	5.83797359466553	0.00613799272105098	0.00970941036939621	-0.0435371771454811	-0.0113944197073579
396	97.8652801513672	-18.5298118591309	5.64316940307617	0.0116574559360743	0.00970941036939621	-0.0393164120614529	-0.00165419070981443
397	97.8652801513672	-16.58176612854	6.16264820098877	0.00289124972186983	0.011982130818069	-0.0402904339134693	0.00483929552137852
398	95.917236328125	-17.2311153411865	6.29251766204834	0.0123068047687411	-0.000680167751852423	-0.0221086721867323	0.00483929552137852
399	96.5665817260742	-16.9064407348633	5.57823419570923	-0.0139918150380254	-3.08191010844894e-05	-0.00782300252467394	-0.00295288790948689
400	95.917236328125	-17.5557899475098	5.96784353256226	0.00256657530553639	-0.00425158534198999	0.00841071270406246	-0.00652430532500148
401	97.8652801513672	-17.5557899475098	5.83797359466553	-0.00749832857400179	0.000293855206109583	0.0363327041268349	0.00938473641872406
402	97.8652801513672	-18.8544864654541	5.83797359466553	0.0243197549134493	0.0123068047687411	0.0191249661147594	0.00483929552137852
403	97.8652801513672	-17.2311153411865	5.51329946517944	0.0252937767654657	0.0106834331527352	0.0178262684494257	-0.000680167751852423
404	95.917236328125	-17.2311153411865	6.03277826309204	0.0194496400654316	-0.00165419070981443	-0.00684897974133492	-3.08191010844894e-05
405	98.5146255493164	-18.5298118591309	6.09771347045898	-0.0133424662053585	-0.0026282137259841	0.000618529506027699	-0.00587495695799589
406	98.5146255493164	-18.8544864654541	6.29251766204834	0.00873538758605719	0.000618529506027699	-0.000355493422830477	0.00483929552137852
407	97.8652801513672	-17.5557899475098	6.09771347045898	-0.00522560812532902	0.00418994715437293	-0.00197886489331722	0.00191722682211548
408	98.5146255493164	-19.1791610717773	6.03277826309204	0.0158782228827477	-0.00392691092565656	-0.00944637414067984	0.00581331877037883
409	97.2159271240234	-18.2051372528076	5.90290880203247	0.000293855206109583	-0.00425158534198999	-0.0198359526693821	-0.00327756232582033
410	97.8652801513672	-18.8544864654541	6.16264820098877	0.00613799272105098	-0.00879702530801296	-0.021459324285388	-0.0130177913233638
411	95.2678833007813	-16.9064407348633	6.5522575378418	0.00354059832170606	-0.0169138833880424	-0.00100484199356288	-0.00555028254166245
412	95.917236328125	-18.5298118591309	6.94186639785767	0.00776136433705688	-0.0126931173726916	0.0233457311987877	0.00613799272105098
413	96.5665817260742	-18.5298118591309	7.00680112838745	0.00451462110504508	0.000618529506027699	0.0269171483814716	0.00548864435404539
414	95.917236328125	-18.5298118591309	6.5522575378418	-0.00392691092565656	-0.0107450718060136	0.00159255252219737	0.0022419011220336
415	95.2678833007813	-18.5298118591309	6.68212699890137	-0.0182125810533762	-0.00425158534198999	-0.0318489037454128	-0.00879702530801296
416	97.8652801513672	-18.8544864654541	6.74706172943115	0.00483929552137852	-0.00717365415766835	-0.0428878292441368	0.00126787810586393
417	93.9691848754883	-18.2051372528076	6.8119969367981	-0.00912170019000769	-0.00814767740666866	-0.0370436906814575	0.00516396993771195
418	97.2159271240234	-18.8544864654541	6.94186639785767	-0.0152905117720366	-0.0126931173726916	0.00289124972186983	0.0113327819854021
419	96.5665817260742	-18.5298118591309	7.00680112838745	-0.00490093370899558	-0.00652430532500148	0.0145795252174139	-0.00230353930965066
420	96.5665817260742	-18.8544864654541	6.68212699890137	-0.0188619289547205	0.0022419011220336	0.0213976856321096	0.00613799272105098
421	93.9691848754883	-17.2311153411865	6.42238759994507	-0.00879702530801296	0.0142548503354192	0.0356833562254906	0.00548864435404539
422	96.5665817260742	-18.8544864654541	6.74706172943115	-0.0100957229733467	0.0142548503354192	0.0197743140161037	0.0022419011220336
423	95.917236328125	-16.9064407348633	6.5522575378418	-0.00490093370899558	0.0236704051494598	0.0188002903014421	0.000293855206109583
424	97.2159271240234	-17.880464553833	6.74706172943115	-0.000680167751852423	0.0106834331527352	-0.00295288790948689	-0.000680167751852423
425	97.8652801513672	-18.5298118591309	6.22758293151855	-0.00392691092565656	0.00776136433705688	0.00776136433705688	-0.00197886489331722
426	97.8652801513672	-19.1791610717773	5.96784353256226	-0.0113944197073579	0.0116574559360743	0.00548864435404539	0.00841071270406246
427	97.8652801513672	-18.8544864654541	6.03277826309204	0.00841071270406246	0.00516396993771195	0.011982130818069	-0.000355493422830477
428	97.2159271240234	-17.880464553833	6.5522575378418	0.00711201597005129	0.00678734155371785	0.00873538758605719	0.0022419011220336
429	97.2159271240234	-17.5557899475098	6.5522575378418	-0.00425158534198999	-0.00977104809135199	0.00289124972186983	0.000293855206109583
430	100.462677001953	-18.2051372528076	5.96784353256226	0.0132808275520802	-0.00457625929266214	-0.00197886489331722	-0.00782300252467394
431	98.5146255493164	-18.8544864654541	6.29251766204834	0.00808603875339031	0.00483929552137852	0.0123068047687411	-0.00619963090866804
432	97.8652801513672	-18.5298118591309	5.70810413360596	0.0103587592020631	0.0145795252174139	-0.00879702530801296	0.00873538758605719
433	97.2159271240234	-18.8544864654541	5.83797359466553	0.012956153601408	0.00548864435404539	-0.00684897974133492	0.00418994715437293
434	98.5146255493164	-19.5038356781006	6.03277826309204	-0.00944637414067984	-0.00197886489331722	-0.0123684434220195	-0.00327756232582033
435	97.8652801513672	-19.8285102844238	5.96784353256226	0.0149041991680861	-0.0110697457566857	-0.0107450718060136	-0.00879702530801296
436	99.8133239746094	-19.8285102844238	6.03277826309204	0.00678734155371785	-0.0133424662053585	-0.0120437685400248	0.00126787810586393
437	99.1639785766602	-20.1531848907471	6.35745286941528	-0.00197886489331722	-0.00717365415766835	-0.00392691092565656	-0.00197886489331722
438	99.8133239746094	-20.8025321960449	5.83797359466553	-0.00847235135734081	-0.00425158534198999	0.00613799272105098	0.00256657530553639
439	99.1639785766602	-20.1531848907471	5.90290880203247	-0.00847235135734081	-0.0100957229733467	0.00646266713738441	-0.00555028254166245
440	100.462677001953	-20.4778575897217	6.03277826309204	-0.0198359526693821	-0.00555028254166245	-0.00100484199356288	0.000618529506027699
441	97.8652801513672	-19.5038356781006	5.83797359466553	-0.0191866029053926	0.00159255252219737	0.0142548503354192	0.0022419011220336
442	99.8133239746094	-20.1531848907471	6.94186639785767	-0.0247060675173998	-0.00100484199356288	0.00873538758605719	0.013930176384747
443	97.2159271240234	-19.5038356781006	5.96784353256226	-0.00814767740666866	-0.0104203969240189	0.00289124972186983	0.00808603875339031
444	98.5146255493164	-19.1791610717773	5.83797359466553	-0.0130177913233638	-0.0172385573387146	-3.08191010844894e-05	0.00256657530553639
445	98.5146255493164	-20.1531848907471	5.96784353256226	-0.00749832857400179	-0.0227580219507217	0.000943203864153475	-0.00490093370899558
446	101.112022399902	-19.8285102844238	5.96784353256226	0.0100340843200684	-0.0182125810533762	-0.00100484199356288	-0.00360223650932312
447	98.5146255493164	-19.5038356781006	6.03277826309204	-0.0143164889886975	-0.00587495695799589	-0.00165419070981443	0.000618529506027699
448	98.5146255493164	-19.1791610717773	6.16264820098877	-0.00684897974133492	0.00289124972186983	-0.00944637414067984	0.00159255252219737
449	98.5146255493164	-18.2051372528076	5.90290880203247	0.0113327819854021	-0.00295288790948689	-0.00944637414067984	-0.00522560812532902
450	97.8652801513672	-18.2051372528076	5.70810413360596	0.0126314787194133	-0.00327756232582033	-0.00230353930965066	-0.00652430532500148
451	98.5146255493164	-19.8285102844238	5.57823419570923	0.0188002903014421	-0.0100957229733467	0.0145795252174139	-0.0100957229733467
452	97.8652801513672	-18.5298118591309	5.70810413360596	0.0220470335334539	-0.0133424662053585	0.020423661917448	0.0022419011220336
453	97.8652801513672	-19.1791610717773	5.70810413360596	0.0106834331527352	-0.00425158534198999	0.0314625911414623	0.00256657530553639
454	99.1639785766602	-19.5038356781006	5.90290880203247	0.00970941036939621	0.00256657530553639	0.00159255252219737	0.00548864435404539
455	99.1639785766602	-19.1791610717773	6.09771347045898	0.00191722682211548	0.00808603875339031	-0.0136671401560307	0.0022419011220336
456	100.462677001953	-19.1791610717773	6.5522575378418	0.00678734155371785	0.00159255252219737	-0.00879702530801296	-0.000355493422830477
457	99.1639785766602	-19.5038356781006	6.35745286941528	0.012956153601408	0.00159255252219737	-0.00619963090866804	-0.0026282137259841
458	99.1639785766602	-19.1791610717773	5.77303886413574	0.00711201597005129	0.0142548503354192	-0.0107450718060136	0.00321592413820326
459	99.1639785766602	-19.1791610717773	6.5522575378418	-0.00717365415766835	0.0175015944987535	-0.0143164889886975	0.00483929552137852
460	99.8133239746094	-18.8544864654541	6.68212699890137	-0.00360223650932312	0.0246444288641214	-0.02697878703475	0.00289124972186983
461	97.2159271240234	-17.5557899475098	6.5522575378418	0.00516396993771195	0.0239950809627771	-0.0237320438027382	0.000943203864153475
462	99.1639785766602	-19.5038356781006	6.5522575378418	0.00613799272105098	0.0158782228827477	-0.0162645354866982	0.00418994715437293
463	97.2159271240234	-18.5298118591309	6.29251766204834	0.0136055024340749	0.0181509424000978	-0.0126931173726916	0.000293855206109583
464	97.8652801513672	-19.1791610717773	6.5522575378418	0.000618529506027699	0.011982130818069	-0.0130177913233638	-0.00197886489331722
465	99.1639785766602	-19.8285102844238	6.5522575378418	0.000618529506027699	0.0168522447347641	-0.0188619289547205	0.00451462110504508
466	99.1639785766602	-19.1791610717773	6.68212699890137	0.00873538758605719	0.00906006153672934	-0.0130177913233638	-0.00230353930965066
467	98.5146255493164	-18.8544864654541	7.00680112838745	-0.00425158534198999	0.000293855206109583	0.00418994715437293	0.00711201597005129
468	100.462677001953	-19.1791610717773	5.96784353256226	-0.00132951640989631	0.00159255252219737	0.012956153601408	-0.00230353930965066
469	97.2159271240234	-17.880464553833	5.57823419570923	-0.00879702530801296	-0.00977104809135199	0.0278911720961332	0.00191722682211548
470	97.8652801513672	-17.880464553833	5.70810413360596	-0.0100957229733467	-0.0299008563160896	0.0470469556748867	-0.00197886489331722
471	99.8133239746094	-19.5038356781006	6.8119969367981	0.0168522447347641	-0.0026282137259841	0.00646266713738441	-0.000355493422830477
472	98.5146255493164	-17.880464553833	5.70810413360596	0.0136055024340749	-0.000355493422830477	-0.00132951640989631	-0.00295288790948689
473	99.8133239746094	-19.5038356781006	6.35745286941528	0.00808603875339031	0.00126787810586393	-0.00977104809135199	-0.00132951640989631
474	99.8133239746094	-19.1791610717773	6.22758293151855	0.020423661917448	0.00289124972186983	-0.0208099745213985	-0.00197886489331722
475	99.1639785766602	-18.5298118591309	5.70810413360596	-0.00165419070981443	0.01100810803473	-0.0286021586507559	-0.00652430532500148
476	97.2159271240234	-18.2051372528076	5.64316940307617	-0.0110697457566857	0.0165275707840919	-0.0273034609854221	-3.08191010844894e-05
477	99.1639785766602	-18.8544864654541	5.77303886413574	0.00906006153672934	0.011982130818069	-0.0357449948787689	0.000943203864153475
478	98.5146255493164	-18.8544864654541	6.61719226837158	-0.00132951640989631	0.01100810803473	-0.0263294391334057	0.00289124972186983
479	99.1639785766602	-19.5038356781006	6.16264820098877	-0.0123684434220195	0.00548864435404539	-0.0247060675173998	-0.00457625929266214
480	99.1639785766602	-18.8544864654541	6.16264820098877	-0.0120437685400248	0.0132808275520802	0.00289124972186983	0.00256657530553639
481	95.917236328125	-18.8544864654541	5.96784353256226	-0.0123684434220195	0.0152288740500808	0.0200989879667759	0.00743668992072344
482	97.8652801513672	-18.8544864654541	5.77303886413574	-0.00879702530801296	0.0100340843200684	0.0334106348454952	0.00711201597005129
483	95.917236328125	-18.2051372528076	5.83797359466553	-0.0110697457566857	0.00776136433705688	0.0239950809627771	0.00289124972186983
484	95.917236328125	-18.5298118591309	6.09771347045898	-0.0130177913233638	-0.0224333461374044	0.0213976856321096	-0.00392691092565656
485	97.2159271240234	-18.8544864654541	6.16264820098877	-0.0120437685400248	-0.0273034609854221	0.00483929552137852	-0.00619963090866804
486	97.8652801513672	-18.5298118591309	6.29251766204834	0.000943203864153475	-0.00392691092565656	0.0116574559360743	-0.00490093370899558
487	96.5665817260742	-18.8544864654541	6.68212699890137	0.0165275707840919	-0.00392691092565656	0.0233457311987877	-0.00425158534198999
488	96.5665817260742	-18.8544864654541	6.68212699890137	-0.0221086721867323	-0.021459324285388	0.0239950809627771	0.000943203864153475
489	95.917236328125	-18.8544864654541	6.09771347045898	-0.00912170019000769	-0.0240567177534103	0.00418994715437293	0.00938473641872406
490	95.2678833007813	-17.2311153411865	5.83797359466553	-0.00100484199356288	-0.0227580219507217	0.00776136433705688	-0.00652430532500148
491	97.2159271240234	-19.1791610717773	6.22758293151855	-0.00847235135734081	-0.0117190945893526	0.0149041991680861	0.00191722682211548
492	96.5665817260742	-17.880464553833	6.87693166732788	-0.0100957229733467	-0.00879702530801296	0.0213976856321096	0.00256657530553639
493	98.5146255493164	-18.8544864654541	5.96784353256226	-0.0104203969240189	-0.0110697457566857	0.0191249661147594	0.00289124972186983
494	97.2159271240234	-18.5298118591309	5.96784353256226	-0.00977104809135199	-0.00944637414067984	0.0194496400654316	-0.00327756232582033
495	99.1639785766602	-18.2051372528076	5.64316940307617	-0.00360223650932312	-0.0107450718060136	0.01847561635077	-3.08191010844894e-05
496	97.2159271240234	-17.2311153411865	5.70810413360596	-0.0162645354866982	0.00678734155371785	0.00516396993771195	-0.00457625929266214
497	98.5146255493164	-18.8544864654541	5.96784353256226	0.0142548503354192	0.00776136433705688	0.00970941036939621	0.00808603875339031
498	99.1639785766602	-17.880464553833	6.22758293151855	0.00321592413820326	0.0103587592020631	0.00451462110504508	-0.00327756232582033
499	100.462677001953	-18.8544864654541	5.57823419570923	-0.00619963090866804	0.00646266713738441	-0.00814767740666866	0.00159255252219737
500	99.8133239746094	-18.2051372528076	5.51329946517944	-0.0130177913233638	0.0200989879667759	-0.0191866029053926	0.000618529506027699
501	99.1639785766602	-18.5298118591309	5.83797359466553	-0.0026282137259841	0.0233457311987877	-0.02697878703475	0.00483929552137852
502	98.5146255493164	-17.5557899475098	5.77303886413574	-0.000355493422830477	0.0288651939481497	-0.0250307414680719	-0.00425158534198999
503	97.2159271240234	-17.5557899475098	6.09771347045898	-0.00847235135734081	0.0233457311987877	-0.038017712533474	-0.00295288790948689
504	99.1639785766602	-17.880464553833	6.22758293151855	-0.00912170019000769	0.0200989879667759	-0.0334722734987736	-0.00425158534198999
505	99.8133239746094	-18.8544864654541	5.90290880203247	-0.000680167751852423	0.0145795252174139	-0.0315242260694504	0.00159255252219737
506	99.1639785766602	-18.5298118591309	6.42238759994507	0.00386527273803949	0.00873538758605719	-0.0204853005707264	-0.00230353930965066
507	99.1639785766602	-19.5038356781006	6.42238759994507	-0.00652430532500148	0.00321592413820326	-0.0126931173726916	0.00873538758605719
508	99.1639785766602	-18.8544864654541	6.8119969367981	-0.00619963090866804	0.00159255252219737	-0.00847235135734081	-0.00782300252467394
509	99.8133239746094	-18.8544864654541	6.94186639785767	-0.0110697457566857	-0.0143164889886975	-0.00879702530801296	0.00386527273803949
510	97.8652801513672	-17.5557899475098	6.09771347045898	0.00516396993771195	-0.0299008563160896	0.00548864435404539	-0.00749832857400179
511	99.8133239746094	-19.5038356781006	6.5522575378418	0.0126314787194133	-0.0292515084147453	-0.00100484199356288	-0.00230353930965066
512	97.8652801513672	-17.880464553833	6.42238759994507	0.0100340843200684	-0.0136671401560307	0.0100340843200684	-0.00749832857400179
513	99.8133239746094	-20.1531848907471	6.68212699890137	0.00873538758605719	-0.0250307414680719	0.0123068047687411	0.00321592413820326
514	99.8133239746094	-19.5038356781006	6.61719226837158	0.00548864435404539	-0.00197886489331722	-0.00749832857400179	-0.000355493422830477
515	99.8133239746094	-19.5038356781006	6.68212699890137	-0.0146411629393697	-0.00749832857400179	-0.0227580219507217	-0.00522560812532902
516	98.5146255493164	-19.1791610717773	6.74706172943115	-0.00814767740666866	0.00126787810586393	-0.0152905117720366	0.00321592413820326
517	101.112022399902	-20.4778575897217	6.68212699890137	0.00548864435404539	-0.0266541130840778	-0.0282774847000837	0.00906006153672934
518	100.462677001953	-19.8285102844238	6.48732233047485	-0.00587495695799589	0.000293855206109583	-0.0299008563160896	-0.00165419070981443
519	99.1639785766602	-19.5038356781006	6.5522575378418	-0.00295288790948689	-0.0130177913233638	-0.0360696688294411	-0.00327756232582033
520	97.8652801513672	-19.1791610717773	6.48732233047485	-0.00619963090866804	-0.00100484199356288	-0.0256800893694162	-0.000355493422830477
521	101.112022399902	-20.8025321960449	6.8119969367981	0.00970941036939621	-0.000680167751852423	0.0022419011220336	0.0022419011220336
522	97.8652801513672	-19.1791610717773	5.90290880203247	0.00289124972186983	-0.0117190945893526	0.0353586822748184	0.00970941036939621
523	100.462677001953	-20.1531848907471	6.29251766204834	0.00548864435404539	-0.00555028254166245	0.0470469556748867	0.0145795252174139
524	99.1639785766602	-19.5038356781006	6.5522575378418	0.0145795252174139	0.00386527273803949	0.045423585921526	-0.00457625929266214
525	100.462677001953	-18.8544864654541	5.64316940307617	-0.0026282137259841	0.00451462110504508	0.00516396993771195	0.00451462110504508
526	98.5146255493164	-18.5298118591309	5.83797359466553	0.0106834331527352	0.0171769186854362	0.00418994715437293	0.000293855206109583
527	99.1639785766602	-19.1791610717773	5.57823419570923	0.0162028968334198	0.00906006153672934	0.00678734155371785	0.00159255252219737
528	99.8133239746094	-19.1791610717773	5.64316940307617	-0.00555028254166245	0.0136055024340749	-0.00132951640989631	-0.0026282137259841
529	101.112022399902	-19.8285102844238	6.22758293151855	-0.00165419070981443	0.0103587592020631	-0.00587495695799589	-0.00555028254166245
530	97.8652801513672	-18.5298118591309	5.64316940307617	0.00483929552137852	-0.0100957229733467	-0.00652430532500148	-0.00912170019000769
531	99.8133239746094	-18.5298118591309	5.70810413360596	0.00873538758605719	-0.0172385573387146	0.0142548503354192	-0.00490093370899558
532	98.5146255493164	-19.5038356781006	5.77303886413574	0.0136055024340749	-0.00717365415766835	0.0265924744307995	0.00191722682211548
533	101.112022399902	-19.8285102844238	6.09771347045898	0.00906006153672934	-0.0123684434220195	0.0175015944987535	0.00191722682211548
534	99.1639785766602	-18.5298118591309	5.64316940307617	0.00613799272105098	0.00451462110504508	0.00581331877037883	-0.00360223650932312
535	99.1639785766602	-18.5298118591309	5.96784353256226	-0.00360223650932312	0.0103587592020631	-0.00782300252467394	-0.000355493422830477
536	99.1639785766602	-18.5298118591309	5.57823419570923	-0.00295288790948689	0.0213976856321096	-0.0159398596733809	0.00289124972186983
537	100.462677001953	-18.5298118591309	5.57823419570923	0.0100340843200684	0.0116574559360743	-0.0243813935667276	0.00159255252219737
538	99.8133239746094	-19.5038356781006	5.64316940307617	0.000618529506027699	0.0152288740500808	-0.0282774847000837	0.000943203864153475
539	98.5146255493164	-18.8544864654541	5.51329946517944	0.0200989879667759	-0.000680167751852423	-0.0357449948787689	0.000618529506027699
540	98.5146255493164	-18.8544864654541	5.51329946517944	-0.0130177913233638	0.01100810803473	-0.0464592464268208	0.00451462110504508
541	101.112022399902	-20.1531848907471	6.09771347045898	-0.00425158534198999	0.0145795252174139	-0.0383423902094364	0.000943203864153475
542	97.8652801513672	-19.1791610717773	5.25356006622314	0.00776136433705688	0.00743668992072344	-0.0221086721867323	0.00386527273803949
543	101.112022399902	-20.1531848907471	5.64316940307617	-0.00392691092565656	-3.08191010844894e-05	-0.00555028254166245	0.00613799272105098
544	99.8133239746094	-19.8285102844238	5.44836473464966	-0.0123684434220195	-0.00425158534198999	-0.00360223650932312	-0.000355493422830477
545	100.462677001953	-19.1791610717773	5.38343000411987	-0.0107450718060136	-3.08191010844894e-05	0.000618529506027699	0.00126787810586393
546	98.5146255493164	-19.1791610717773	5.31849479675293	0.00256657530553639	0.00191722682211548	0.0191249661147594	0.00191722682211548
547	99.8133239746094	-19.5038356781006	5.77303886413574	-0.00197886489331722	0.00191722682211548	0.0561378374695778	0.00906006153672934
548	99.8133239746094	-19.5038356781006	5.77303886413574	0.00613799272105098	0.00938473641872406	0.0162028968334198	0.00418994715437293
549	100.462677001953	-20.8025321960449	5.77303886413574	0.00548864435404539	-0.00652430532500148	0.020423661917448	-0.00230353930965066
550	98.5146255493164	-20.4778575897217	6.61719226837158	0.0100340843200684	-0.00230353930965066	-0.00197886489331722	-0.00879702530801296
551	99.1639785766602	-19.8285102844238	6.42238759994507	0.0217223595827818	-0.0113944197073579	0.0100340843200684	0.00418994715437293
552	100.462677001953	-21.4518814086914	6.87693166732788	0.00906006153672934	-0.0100957229733467	0.01847561635077	0.0022419011220336
553	101.112022399902	-20.4778575897217	6.74706172943115	0.00159255252219737	-0.00879702530801296	0.0213976856321096	0.00581331877037883
554	99.1639785766602	-19.8285102844238	6.8119969367981	0.00354059832170606	-0.00619963090866804	0.0265924744307995	0.00451462110504508
555	99.1639785766602	-19.8285102844238	5.64316940307617	-0.017887907102704	-0.0152905117720366	0.0152288740500808	-0.00132951640989631
556	99.1639785766602	-20.1531848907471	6.48732233047485	-0.000680167751852423	-0.00684897974133492	0.00873538758605719	0.00256657530553639
557	99.1639785766602	-19.8285102844238	6.48732233047485	0.0213976856321096	-0.0139918150380254	0.0106834331527352	0.00289124972186983
558	99.1639785766602	-19.5038356781006	6.5522575378418	0.00711201597005129	0.00873538758605719	0.0165275707840919	-0.00392691092565656
559	99.1639785766602	-20.4778575897217	6.61719226837158	-0.0100957229733467	0.00646266713738441	0.00159255252219737	-0.000355493422830477
560	99.1639785766602	-20.4778575897217	6.87693166732788	-0.0165892094373703	0.0272418223321438	-0.00749832857400179	0.00289124972186983
561	101.112022399902	-21.4518814086914	5.90290880203247	-0.0191866029053926	0.0304885655641556	-0.0221086721867323	0.00191722682211548
562	97.8652801513672	-20.4778575897217	5.77303886413574	-0.0139918150380254	0.0246444288641214	-0.0100957229733467	0.00451462110504508
563	100.462677001953	-21.4518814086914	6.61719226837158	-0.00360223650932312	0.0175015944987535	-0.00912170019000769	-0.00327756232582033
564	99.8133239746094	-20.4778575897217	6.68212699890137	-0.0117190945893526	0.00776136433705688	-0.00944637414067984	-0.00100484199356288
565	98.5146255493164	-20.8025321960449	6.74706172943115	-0.00847235135734081	0.00841071270406246	-0.0182125810533762	-3.08191010844894e-05
566	97.8652801513672	-20.8025321960449	6.09771347045898	-0.00392691092565656	0.0103587592020631	-0.0133424662053585	0.00451462110504508
567	97.8652801513672	-20.1531848907471	5.70810413360596	-0.00782300252467394	0.0100340843200684	-0.00522560812532902	-0.00490093370899558
568	98.5146255493164	-20.1531848907471	5.77303886413574	-0.00717365415766835	-0.00717365415766835	-0.0110697457566857	0.0113327819854021
569	98.5146255493164	-21.4518814086914	5.57823419570923	-0.00749832857400179	-0.00912170019000769	-0.00684897974133492	-0.00847235135734081
570	99.1639785766602	-21.1272068023682	6.09771347045898	-0.00100484199356288	-0.0217839982360601	-0.0156151866540313	0.000618529506027699
571	96.5665817260742	-20.1531848907471	5.90290880203247	0.00321592413820326	-0.00327756232582033	-0.00652430532500148	-3.08191010844894e-05
572	99.8133239746094	-21.7765560150146	6.16264820098877	0.011982130818069	0.00159255252219737	-0.00100484199356288	0.00451462110504508
573	97.2159271240234	-20.1531848907471	5.70810413360596	-0.00977104809135199	0.00808603875339031	-0.0182125810533762	0.00483929552137852
574	96.5665817260742	-20.1531848907471	5.90290880203247	-0.00977104809135199	0.011982130818069	-0.0386670641601086	-0.000355493422830477
575	97.2159271240234	-20.4778575897217	5.96784353256226	0.00354059832170606	0.00646266713738441	-0.0360696688294411	-0.00392691092565656
576	97.2159271240234	-21.4518814086914	6.09771347045898	-0.0126931173726916	0.020423661917448	-0.0315242260694504	-0.0026282137259841
577	97.2159271240234	-20.8025321960449	5.96784353256226	0.00743668992072344	0.0100340843200684	-0.0237320438027382	-3.08191010844894e-05
578	97.8652801513672	-21.1272068023682	6.16264820098877	0.0213976856321096	0.013930176384747	0.00581331877037883	0.00191722682211548
579	98.5146255493164	-20.4778575897217	5.70810413360596	-0.00944637414067984	-0.00230353930965066	0.0136055024340749	-0.00295288790948689
580	98.5146255493164	-21.4518814086914	2.3964262008667	-0.0117190945893526	-0.00912170019000769	0.00906006153672934	0.00646266713738441
581	99.8133239746094	-21.7765560150146	5.70810413360596	-0.00555028254166245	-0.00684897974133492	0.0236704051494598	0.00354059832170606
582	99.8133239746094	-21.4518814086914	5.83797359466553	0.00256657530553639	-0.0136671401560307	0.0363327041268349	0.01100810803473
583	101.112022399902	-21.7765560150146	6.16264820098877	-0.00555028254166245	-0.0139918150380254	0.0463976077735424	-3.08191010844894e-05
584	99.8133239746094	-21.1272068023682	6.03277826309204	0.000293855206109583	-0.0201606266200542	-0.00132951640989631	-0.00360223650932312
585	100.462677001953	-20.8025321960449	5.83797359466553	-0.00425158534198999	0.000943203864153475	-0.00879702530801296	-0.00847235135734081
586	101.112022399902	-21.1272068023682	5.83797359466553	0.0100340843200684	0.0197743140161037	-0.0331475995481014	-0.00100484199356288
587	99.8133239746094	-20.4778575897217	5.77303886413574	0.00711201597005129	0.0207483377307653	-0.0266541130840778	0.00938473641872406
588	100.462677001953	-21.1272068023682	5.77303886413574	0.00548864435404539	0.0145795252174139	-0.0253554154187441	-0.00749832857400179
589	101.761367797852	-20.8025321960449	5.70810413360596	0.00289124972186983	0.0116574559360743	-0.00295288790948689	-0.00879702530801296
590	102.410720825195	-22.1012306213379	6.22758293151855	0.00711201597005129	-0.00392691092565656	0.00581331877037883	-0.00295288790948689
591	100.462677001953	-20.4778575897217	5.90290880203247	0.0103587592020631	0.0123068047687411	0.0188002903014421	-0.00490093370899558
592	103.060066223145	-22.4259052276611	5.83797359466553	0.0210730116814375	0.0337353087961674	0.0269171483814716	-0.000680167751852423
593	101.112022399902	-21.7765560150146	5.64316940307617	-0.00522560812532902	0.052891094237566	0.0116574559360743	0.00483929552137852
594	101.112022399902	-22.1012306213379	5.96784353256226	0.00386527273803949	0.0561378374695778	0.00321592413820326	-0.000355493422830477
595	101.112022399902	-23.075252532959	6.03277826309204	0.00613799272105098	0.0535404421389103	0.000293855206109583	-0.0104203969240189
596	103.709419250488	-23.7246017456055	6.22758293151855	0.00289124972186983	0.0593845807015896	-0.00100484199356288	0.00808603875339031
597	100.462677001953	-23.075252532959	6.09771347045898	0.01100810803473	0.0512677207589149	-0.0026282137259841	0.00581331877037883
598	101.112022399902	-22.7505779266357	5.64316940307617	-0.00912170019000769	0.0473716296255589	-0.0250307414680719	-0.00392691092565656
599	101.112022399902	-22.4259052276611	5.64316940307617	0.00191722682211548	0.045423585921526	-0.0295761823654175	-0.00425158534198999
600	101.112022399902	-22.4259052276611	5.77303886413574	-0.0136671401560307	0.0509430468082428	-0.0253554154187441	0.000943203864153475
601	102.410720825195	-23.075252532959	6.5522575378418	0.000943203864153475	0.0395794473588467	-0.0185372550040483	0.00159255252219737
602	102.410720825195	-23.075252532959	6.8119969367981	0.00191722682211548	0.0246444288641214	-0.0175632312893867	0.00386527273803949
603	102.410720825195	-23.7246017456055	6.16264820098877	-3.08191010844894e-05	-0.00619963090866804	-0.00814767740666866	-0.00165419070981443
604	102.410720825195	-22.4259052276611	5.70810413360596	-0.00879702530801296	-0.0480826161801815	-0.00879702530801296	-0.00230353930965066
605	101.761367797852	-22.1012306213379	5.64316940307617	0.00873538758605719	-0.0545761026442051	-0.00619963090866804	-0.00652430532500148
606	102.410720825195	-23.075252532959	5.96784353256226	0.0100340843200684	-0.0743812397122383	0.0162028968334198	0.00451462110504508
607	101.761367797852	-22.7505779266357	6.8119969367981	0.01847561635077	-0.0652903541922569	0.0382807515561581	0.00613799272105098
608	102.410720825195	-21.7765560150146	6.68212699890137	0.0106834331527352	-0.0305502042174339	0.0197743140161037	-0.000680167751852423
609	101.112022399902	-21.4518814086914	6.09771347045898	0.00808603875339031	-0.00717365415766835	0.0152288740500808	-0.00425158534198999
610	102.410720825195	-22.1012306213379	6.03277826309204	0.00873538758605719	-0.0373683646321297	0.0155535480007529	-0.00295288790948689
611	101.112022399902	-21.4518814086914	5.31849479675293	0.00646266713738441	-0.0399657599627972	0.00808603875339031	-0.00100484199356288
612	102.410720825195	-22.1012306213379	6.03277826309204	0.011982130818069	-0.0399657599627972	0.0194496400654316	0.00256657530553639
613	102.410720825195	-22.4259052276611	6.09771347045898	0.0149041991680861	-0.0646410062909126	0.0210730116814375	0.00548864435404539
614	103.060066223145	-22.4259052276611	5.83797359466553	-0.00749832857400179	-0.0782773271203041	0.0275664981454611	0.00873538758605719
615	101.112022399902	-20.8025321960449	5.70810413360596	-0.00165419070981443	-0.0808747261762619	0.0123068047687411	-0.00619963090866804
616	103.060066223145	-21.4518814086914	5.70810413360596	0.00970941036939621	-0.0565241500735283	0.01847561635077	0.00289124972186983
617	103.060066223145	-22.4259052276611	5.90290880203247	0.0178262684494257	-0.0318489037454128	0.0145795252174139	0.00678734155371785
618	103.060066223145	-22.4259052276611	5.96784353256226	0.00646266713738441	-0.03444629535079	0.00386527273803949	0.00354059832170606
619	100.462677001953	-21.7765560150146	6.09771347045898	-0.0126931173726916	-0.02697878703475	-0.0110697457566857	-0.00619963090866804
620	102.410720825195	-21.4518814086914	6.03277826309204	-0.0120437685400248	-0.00912170019000769	-0.0376930385828018	0.00451462110504508
621	101.761367797852	-20.8025321960449	5.96784353256226	0.000293855206109583	-0.00197886489331722	-0.0428878292441368	0.00354059832170606
622	103.060066223145	-22.1012306213379	5.83797359466553	0.0145795252174139	-0.00814767740666866	-0.0350956469774246	0.00289124972186983
623	102.410720825195	-21.4518814086914	5.51329946517944	0.00711201597005129	-0.0182125810533762	-0.0341216214001179	0.00159255252219737
624	100.462677001953	-21.1272068023682	5.31849479675293	0.0136055024340749	-0.0198359526693821	-0.0315242260694504	0.000943203864153475
625	101.761367797852	-21.7765560150146	6.68212699890137	0.00289124972186983	-0.0156151866540313	-0.00717365415766835	-0.00295288790948689
626	103.060066223145	-22.1012306213379	5.77303886413574	0.00646266713738441	-0.00652430532500148	0.00711201597005129	-0.00165419070981443
627	101.761367797852	-22.1012306213379	6.09771347045898	0.00613799272105098	-0.00327756232582033	0.0265924744307995	0.00386527273803949
628	102.410720825195	-22.4259052276611	5.83797359466553	0.00126787810586393	-0.00197886489331722	0.0353586822748184	-0.00132951640989631
629	100.462677001953	-21.1272068023682	5.51329946517944	0.00256657530553639	0.0113327819854021	0.0376313999295235	0.00516396993771195
630	103.060066223145	-22.1012306213379	5.64316940307617	-3.08191010844894e-05	0.00256657530553639	0.0392547734081745	-0.0117190945893526
631	101.761367797852	-21.4518814086914	6.29251766204834	-0.00782300252467394	-0.00230353930965066	0.0158782228827477	-0.00197886489331722
632	103.060066223145	-21.1272068023682	5.83797359466553	0.00646266713738441	-0.0136671401560307	0.00646266713738441	-0.00619963090866804
633	101.112022399902	-20.4778575897217	5.90290880203247	0.00126787810586393	0.00970941036939621	0.00191722682211548	-0.00197886489331722
634	100.462677001953	-20.4778575897217	5.77303886413574	-0.00327756232582033	0.0103587592020631	-0.0139918150380254	-3.08191010844894e-05
635	101.112022399902	-20.4778575897217	5.70810413360596	-0.00619963090866804	0.0136055024340749	-0.0107450718060136	0.00646266713738441
636	101.761367797852	-20.4778575897217	5.64316940307617	-0.000355493422830477	0.0295145437121391	-0.0107450718060136	-0.00457625929266214
637	101.112022399902	-20.4778575897217	5.90290880203247	-0.00977104809135199	0.0191249661147594	-0.00100484199356288	0.0022419011220336
638	102.410720825195	-20.1531848907471	5.70810413360596	0.0136055024340749	0.0226963832974434	0.00126787810586393	-0.00100484199356288
639	102.410720825195	-21.7765560150146	6.29251766204834	-0.00197886489331722	0.00970941036939621	-0.00555028254166245	0.00126787810586393
640	103.709419250488	-21.7765560150146	6.29251766204834	-0.00392691092565656	0.0188002903014421	-0.000680167751852423	0.00159255252219737
641	101.112022399902	-20.1531848907471	5.77303886413574	0.00678734155371785	0.0126314787194133	-0.0104203969240189	0.00613799272105098
642	101.761367797852	-21.7765560150146	5.83797359466553	0.00711201597005129	0.0158782228827477	-0.000680167751852423	0.00126787810586393
643	100.462677001953	-19.8285102844238	5.70810413360596	0.0116574559360743	0.0106834331527352	-0.0185372550040483	0.00646266713738441
644	101.761367797852	-21.1272068023682	6.09771347045898	0.00613799272105098	0.00743668992072344	-0.0198359526693821	0.00126787810586393
645	101.761367797852	-21.4518814086914	6.22758293151855	0.00743668992072344	0.00321592413820326	-0.0143164889886975	-0.00165419070981443
646	100.462677001953	-20.8025321960449	6.94186639785767	0.00483929552137852	0.00646266713738441	-0.0136671401560307	-0.00100484199356288
647	101.112022399902	-21.1272068023682	6.74706172943115	-0.0172385573387146	0.00548864435404539	0.00191722682211548	0.00354059832170606
648	100.462677001953	-20.4778575897217	6.68212699890137	0.0103587592020631	0.000618529506027699	0.00418994715437293	-0.00490093370899558
649	99.1639785766602	-20.8025321960449	6.03277826309204	-0.00782300252467394	0.00126787810586393	-0.00652430532500148	-0.00490093370899558
650	99.8133239746094	-20.8025321960449	6.61719226837158	0.0123068047687411	-0.0227580219507217	0.00451462110504508	-0.00100484199356288
651	98.5146255493164	-20.8025321960449	7.00680112838745	-0.00132951640989631	0.000943203864153475	0.000943203864153475	-0.00327756232582033
652	98.5146255493164	-19.8285102844238	6.8119969367981	0.00159255252219737	0.00906006153672934	0.00938473641872406	-0.00717365415766835
653	97.2159271240234	-20.1531848907471	5.77303886413574	-0.00912170019000769	0.000293855206109583	0.00289124972186983	0.00354059832170606
654	97.8652801513672	-19.8285102844238	5.77303886413574	-0.0305502042174339	0.00418994715437293	-0.00197886489331722	0.00483929552137852
655	98.5146255493164	-20.4778575897217	6.87693166732788	-0.00165419070981443	0.00191722682211548	-0.0130177913233638	0.000618529506027699
656	98.5146255493164	-20.1531848907471	6.8119969367981	0.00906006153672934	-0.00327756232582033	-0.0136671401560307	-0.000680167751852423
657	97.2159271240234	-19.5038356781006	6.94186639785767	-0.0104203969240189	0.00776136433705688	-0.0240567177534103	0.00386527273803949
658	97.2159271240234	-19.5038356781006	6.03277826309204	0.00743668992072344	-0.0120437685400248	-0.0337969474494457	0.00354059832170606
659	99.1639785766602	-20.8025321960449	6.87693166732788	-0.0136671401560307	0.00516396993771195	-0.0513293594121933	-0.00230353930965066
660	99.8133239746094	-19.8285102844238	6.61719226837158	-0.0152905117720366	-0.0120437685400248	-0.0467839203774929	-0.00360223650932312
661	98.5146255493164	-19.5038356781006	6.74706172943115	-0.00814767740666866	0.00256657530553639	-0.0341216214001179	-0.00165419070981443
662	100.462677001953	-19.1791610717773	6.42238759994507	-0.00977104809135199	-0.0191866029053926	0.00743668992072344	0.00386527273803949
663	99.1639785766602	-19.1791610717773	5.96784353256226	-0.00490093370899558	0.0155535480007529	0.0155535480007529	0.00321592413820326
664	101.112022399902	-19.5038356781006	6.29251766204834	-0.00977104809135199	0.00613799272105098	0.0116574559360743	-0.00100484199356288
665	100.462677001953	-19.8285102844238	5.83797359466553	-0.0107450718060136	0.00191722682211548	0.00354059832170606	-0.00197886489331722
666	99.8133239746094	-18.8544864654541	5.57823419570923	-0.00425158534198999	0.00711201597005129	-0.000355493422830477	0.000293855206109583
667	101.112022399902	-18.8544864654541	5.38343000411987	-0.000355493422830477	0.00516396993771195	0.0243197549134493	0.00516396993771195
668	100.462677001953	-19.5038356781006	5.96784353256226	-0.00684897974133492	0.00873538758605719	0.0535404421389103	0.00126787810586393
669	102.410720825195	-20.8025321960449	6.09771347045898	-0.00457625929266214	0.00483929552137852	0.0123068047687411	-0.00555028254166245
670	99.1639785766602	-18.2051372528076	6.03277826309204	0.00451462110504508	-0.00360223650932312	0.00581331877037883	-0.00879702530801296
671	101.761367797852	-19.5038356781006	6.16264820098877	0.0155535480007529	0.0123068047687411	-0.0159398596733809	0.000943203864153475
672	99.1639785766602	-18.8544864654541	5.64316940307617	0.00678734155371785	0.0116574559360743	0.00159255252219737	-0.00652430532500148
673	100.462677001953	-19.1791610717773	5.90290880203247	-0.00555028254166245	0.011982130818069	-0.00977104809135199	0.00581331877037883
674	100.462677001953	-19.5038356781006	6.09771347045898	-0.00619963090866804	0.0100340843200684	-0.00392691092565656	-0.00782300252467394
675	101.761367797852	-20.4778575897217	5.96784353256226	-0.00197886489331722	0.0106834331527352	-0.0100957229733467	-0.00165419070981443
676	101.112022399902	-20.8025321960449	6.22758293151855	-3.08191010844894e-05	0.0145795252174139	-0.00717365415766835	0.00906006153672934
677	101.761367797852	-20.8025321960449	6.35745286941528	-3.08191010844894e-05	0.00256657530553639	-0.00684897974133492	-0.00230353930965066
678	100.462677001953	-19.8285102844238	5.64316940307617	0.000943203864153475	0.00646266713738441	0.000618529506027699	0.0022419011220336
679	102.410720825195	-20.4778575897217	6.61719226837158	-0.00555028254166245	0.011982130818069	-0.0217839982360601	0.0022419011220336
680	101.112022399902	-20.4778575897217	6.48732233047485	-0.00717365415766835	0.0126314787194133	-0.00652430532500148	0.00613799272105098
681	102.410720825195	-21.1272068023682	5.90290880203247	-0.00100484199356288	0.0171769186854362	-0.00977104809135199	0.00808603875339031
682	99.1639785766602	-19.1791610717773	5.96784353256226	0.00289124972186983	0.0136055024340749	0.0136055024340749	0.00711201597005129
683	101.761367797852	-20.8025321960449	6.29251766204834	0.0100340843200684	0.0106834331527352	0.00516396993771195	0.00126787810586393
684	98.5146255493164	-19.1791610717773	5.64316940307617	0.00808603875339031	-0.00879702530801296	-0.00652430532500148	0.000618529506027699
685	99.8133239746094	-19.5038356781006	5.44836473464966	0.00776136433705688	-0.00879702530801296	-0.0175632312893867	0.00159255252219737
686	99.1639785766602	-20.1531848907471	5.83797359466553	0.00418994715437293	0.000618529506027699	-0.0146411629393697	0.00289124972186983
687	101.112022399902	-19.8285102844238	6.03277826309204	0.0132808275520802	-0.00912170019000769	-0.00847235135734081	0.00548864435404539
688	100.462677001953	-19.8285102844238	6.94186639785767	0.00776136433705688	-0.0146411629393697	0.0022419011220336	0.000618529506027699
689	100.462677001953	-19.1791610717773	5.96784353256226	0.00743668992072344	-0.0273034609854221	0.00841071270406246	-0.00295288790948689
690	99.8133239746094	-18.5298118591309	6.42238759994507	0.00938473641872406	-0.0250307414680719	0.0298392176628113	-0.00490093370899558
691	101.761367797852	-19.5038356781006	6.61719226837158	-0.00197886489331722	-0.0182125810533762	0.0324366129934788	-0.00749832857400179
692	99.8133239746094	-18.2051372528076	5.57823419570923	0.0188002903014421	0.00548864435404539	0.0239950809627771	-0.0026282137259841
693	100.462677001953	-18.5298118591309	5.83797359466553	0.00126787810586393	-0.00522560812532902	0.0188002903014421	0.00581331877037883
694	99.1639785766602	-18.2051372528076	6.09771347045898	-0.0146411629393697	0.000618529506027699	0.00841071270406246	0.00711201597005129
695	99.1639785766602	-18.5298118591309	7.07173633575439	-0.00165419070981443	0.00516396993771195	0.0168522447347641	-0.000680167751852423
696	99.1639785766602	-18.2051372528076	6.42238759994507	-0.00392691092565656	0.00841071270406246	0.00613799272105098	0.00321592413820326
697	99.1639785766602	-17.880464553833	6.42238759994507	0.0022419011220336	0.0116574559360743	0.0022419011220336	-3.08191010844894e-05
698	99.1639785766602	-19.1791610717773	6.61719226837158	0.00126787810586393	0.0152288740500808	0.000943203864153475	0.00126787810586393
699	101.761367797852	-19.5038356781006	5.90290880203247	0.000618529506027699	0.011982130818069	-0.00944637414067984	0.00581331877037883
700	98.5146255493164	-18.2051372528076	6.48732233047485	-0.0100957229733467	0.0126314787194133	-0.0237320438027382	-0.00327756232582033
701	101.761367797852	-20.1531848907471	6.09771347045898	0.0022419011220336	0.020423661917448	-0.023407369852066	0.00873538758605719
702	99.1639785766602	-18.5298118591309	5.51329946517944	-0.0026282137259841	0.0226963832974434	-0.0217839982360601	0.00548864435404539
703	102.410720825195	-18.8544864654541	6.35745286941528	-0.00457625929266214	0.0165275707840919	-0.0292515084147453	0.00386527273803949
704	100.462677001953	-18.5298118591309	5.44836473464966	-3.08191010844894e-05	0.0142548503354192	-0.0282774847000837	-0.00100484199356288
705	101.112022399902	-17.880464553833	5.57823419570923	0.00159255252219737	0.00126787810586393	-0.0240567177534103	-0.00197886489331722
706	99.1639785766602	-17.880464553833	5.64316940307617	0.00873538758605719	0.00354059832170606	-0.0169138833880424	0.00646266713738441
707	100.462677001953	-18.5298118591309	5.83797359466553	0.0217223595827818	0.00159255252219737	-0.0169138833880424	0.00289124972186983
708	101.112022399902	-18.8544864654541	5.57823419570923	0.0103587592020631	-0.00555028254166245	-0.0113944197073579	0.00418994715437293
709	101.761367797852	-18.5298118591309	5.18862533569336	0.00581331877037883	-0.0266541130840778	0.00191722682211548	-0.00360223650932312
710	100.462677001953	-19.5038356781006	5.77303886413574	0.0162028968334198	-0.0188619289547205	-0.00814767740666866	-0.00944637414067984
711	99.1639785766602	-19.5038356781006	5.51329946517944	0.0191249661147594	-0.0149658378213644	-0.00295288790948689	0.00159255252219737
712	100.462677001953	-19.1791610717773	5.83797359466553	0.00418994715437293	-0.00912170019000769	-0.0026282137259841	0.000618529506027699
713	99.1639785766602	-18.8544864654541	6.03277826309204	0.0265924744307995	-0.0139918150380254	0.00418994715437293	0.00321592413820326
714	100.462677001953	-19.5038356781006	6.03277826309204	0.0103587592020631	-0.00425158534198999	0.00711201597005129	-0.0107450718060136
715	101.112022399902	-19.8285102844238	5.83797359466553	-0.0026282137259841	0.00256657530553639	0.000943203864153475	-0.00360223650932312
716	101.112022399902	-19.5038356781006	6.03277826309204	0.00354059832170606	0.0142548503354192	-0.0120437685400248	0.00256657530553639
717	101.761367797852	-19.8285102844238	6.03277826309204	-0.00165419070981443	0.0175015944987535	-0.0243813935667276	-0.00100484199356288
718	101.761367797852	-20.1531848907471	6.16264820098877	-0.00782300252467394	0.00581331877037883	-0.0315242260694504	0.00321592413820326
719	101.112022399902	-19.8285102844238	6.09771347045898	-0.00587495695799589	-0.00977104809135199	-0.0120437685400248	-0.00847235135734081
720	99.1639785766602	-19.5038356781006	5.96784353256226	-0.0139918150380254	0.00256657530553639	-0.0104203969240189	-0.00360223650932312
721	99.1639785766602	-18.8544864654541	6.42238759994507	-0.0130177913233638	0.0181509424000978	0.0158782228827477	0.00743668992072344
722	99.8133239746094	-19.8285102844238	5.96784353256226	-0.0104203969240189	0.00483929552137852	0.0369820520281792	0.00483929552137852
723	99.8133239746094	-19.8285102844238	5.96784353256226	-0.00717365415766835	-0.0175632312893867	0.0450989119708538	-0.000680167751852423
724	99.1639785766602	-18.5298118591309	6.74706172943115	-0.0130177913233638	-0.0146411629393697	0.0480209775269032	0.00873538758605719
725	100.462677001953	-18.8544864654541	6.68212699890137	-0.00197886489331722	-0.0172385573387146	0.0142548503354192	-0.000355493422830477
726	99.8133239746094	-18.8544864654541	6.8119969367981	-0.00165419070981443	-0.0136671401560307	0.0188002903014421	0.00289124972186983
727	98.5146255493164	-19.1791610717773	6.29251766204834	-0.00912170019000769	-0.00555028254166245	0.0207483377307653	-0.00457625929266214
728	99.1639785766602	-19.1791610717773	5.77303886413574	0.013930176384747	-0.0123684434220195	0.0123068047687411	0.00516396993771195
729	98.5146255493164	-19.8285102844238	5.77303886413574	0.00873538758605719	0.00159255252219737	-0.0110697457566857	-0.00425158534198999
730	99.8133239746094	-20.4778575897217	5.83797359466553	0.00776136433705688	-0.00587495695799589	-0.0224333461374044	-0.00490093370899558
731	99.1639785766602	-20.8025321960449	6.29251766204834	0.00581331877037883	0.00808603875339031	-0.0256800893694162	-0.00295288790948689
732	98.5146255493164	-20.1531848907471	6.16264820098877	0.0152288740500808	0.0207483377307653	-0.0188619289547205	-0.00197886489331722
733	96.5665817260742	-19.5038356781006	5.64316940307617	0.00711201597005129	0.00938473641872406	0.0113327819854021	0.00743668992072344
734	98.5146255493164	-21.1272068023682	6.03277826309204	0.00159255252219737	0.00386527273803949	0.0200989879667759	-0.00360223650932312
735	98.5146255493164	-20.1531848907471	5.90290880203247	-0.00555028254166245	0.01100810803473	0.0249691028147936	-0.00425158534198999
736	98.5146255493164	-21.1272068023682	6.16264820098877	-0.00100484199356288	0.0194496400654316	0.000293855206109583	-0.000355493422830477
737	99.1639785766602	-20.4778575897217	6.16264820098877	-0.0110697457566857	0.0220470335334539	0.0149041991680861	-0.00392691092565656
738	98.5146255493164	-20.8025321960449	6.29251766204834	-0.00717365415766835	0.0181509424000978	-0.0123684434220195	-3.08191010844894e-05
739	97.8652801513672	-20.4778575897217	5.83797359466553	-0.0227580219507217	0.011982130818069	-3.08191010844894e-05	-3.08191010844894e-05
740	99.1639785766602	-20.8025321960449	6.09771347045898	-0.0302255302667618	0.0236704051494598	-0.0182125810533762	0.00483929552137852
741	97.8652801513672	-19.1791610717773	5.64316940307617	-0.0243813935667276	0.0236704051494598	-0.0113944197073579	0.00354059832170606
742	99.8133239746094	-21.1272068023682	6.94186639785767	-0.0152905117720366	0.0213976856321096	-0.0188619289547205	0.00354059832170606
743	98.5146255493164	-19.8285102844238	6.16264820098877	-0.00392691092565656	0.011982130818069	0.00159255252219737	-3.08191010844894e-05
744	99.1639785766602	-20.4778575897217	6.09771347045898	-0.0162645354866982	0.00483929552137852	-0.0198359526693821	0.000943203864153475
745	101.112022399902	-21.1272068023682	6.61719226837158	-0.00457625929266214	0.00970941036939621	-0.0182125810533762	-0.00132951640989631
746	101.761367797852	-20.8025321960449	6.74706172943115	0.0103587592020631	0.0158782228827477	-0.0110697457566857	0.00321592413820326
747	100.462677001953	-21.1272068023682	6.03277826309204	-0.00230353930965066	0.0142548503354192	0.00418994715437293	0.00548864435404539
748	99.8133239746094	-20.8025321960449	6.16264820098877	0.0113327819854021	0.00548864435404539	0.00711201597005129	-0.00197886489331722
749	99.8133239746094	-19.8285102844238	5.90290880203247	0.01100810803473	-0.00522560812532902	-0.00295288790948689	-0.00490093370899558
750	101.112022399902	-20.4778575897217	6.8119969367981	0.0210730116814375	-0.0263294391334057	-0.00847235135734081	-0.0120437685400248
751	102.410720825195	-21.1272068023682	6.61719226837158	0.0207483377307653	-0.0256800893694162	-0.0026282137259841	-0.00457625929266214
752	100.462677001953	-20.4778575897217	5.70810413360596	0.01847561635077	-0.0136671401560307	-0.0107450718060136	-0.00230353930965066
753	100.462677001953	-21.4518814086914	6.03277826309204	0.0213976856321096	-0.0136671401560307	-0.0123684434220195	-0.00230353930965066
754	102.410720825195	-21.7765560150146	6.16264820098877	0.0126314787194133	-0.023407369852066	-0.0146411629393697	-0.00814767740666866
755	101.761367797852	-21.1272068023682	6.22758293151855	0.00159255252219737	-0.00392691092565656	-0.0139918150380254	-0.00782300252467394
756	101.761367797852	-22.1012306213379	6.16264820098877	-0.00295288790948689	-0.0113944197073579	-0.0104203969240189	-0.00457625929266214
757	101.761367797852	-21.1272068023682	5.90290880203247	0.0145795252174139	-0.0123684434220195	0.00289124972186983	-0.00100484199356288
758	103.060066223145	-22.1012306213379	6.03277826309204	0.000618529506027699	-0.00197886489331722	0.00873538758605719	0.0022419011220336
759	103.060066223145	-21.7765560150146	5.96784353256226	-0.0149658378213644	-0.00717365415766835	0.01847561635077	0.00516396993771195
760	102.410720825195	-22.1012306213379	5.64316940307617	-0.00425158534198999	0.00386527273803949	0.00970941036939621	-0.00132951640989631
761	99.8133239746094	-21.1272068023682	5.96784353256226	-0.00912170019000769	0.00776136433705688	0.00873538758605719	0.00711201597005129
762	103.060066223145	-22.4259052276611	6.35745286941528	-0.00230353930965066	0.00873538758605719	-0.00327756232582033	0.00516396993771195
763	99.8133239746094	-21.7765560150146	5.64316940307617	0.00613799272105098	0.00841071270406246	-0.00749832857400179	-0.00165419070981443
764	101.112022399902	-23.075252532959	5.90290880203247	0.00548864435404539	-0.00879702530801296	-0.00977104809135199	0.00126787810586393
765	101.112022399902	-22.4259052276611	6.03277826309204	0.00483929552137852	-0.0100957229733467	-0.00814767740666866	-0.00327756232582033
766	103.060066223145	-23.7246017456055	6.87693166732788	0.012956153601408	-0.00977104809135199	-0.000355493422830477	-0.0026282137259841
767	102.410720825195	-22.4259052276611	6.09771347045898	0.01100810803473	-0.00197886489331722	-0.000355493422830477	-0.00295288790948689
768	102.410720825195	-22.7505779266357	6.22758293151855	0.00906006153672934	-0.00619963090866804	0.00516396993771195	0.00776136433705688
769	100.462677001953	-22.4259052276611	5.90290880203247	0.000618529506027699	-0.0113944197073579	0.01100810803473	-0.00425158534198999
770	102.410720825195	-22.1012306213379	5.77303886413574	-0.0100957229733467	-0.0217839982360601	0.0100340843200684	-0.00619963090866804
771	102.410720825195	-22.7505779266357	5.96784353256226	0.012956153601408	-0.00392691092565656	0.012956153601408	0.00516396993771195
772	100.462677001953	-21.7765560150146	6.61719226837158	0.0162028968334198	-0.00392691092565656	0.00386527273803949	0.00386527273803949
773	102.410720825195	-22.4259052276611	6.16264820098877	-0.000355493422830477	0.00581331877037883	0.0113327819854021	0.000943203864153475
774	102.410720825195	-23.075252532959	6.29251766204834	-0.00717365415766835	-0.0107450718060136	0.00646266713738441	0.00581331877037883
775	101.761367797852	-21.4518814086914	5.70810413360596	0.0022419011220336	-0.00782300252467394	-0.00555028254166245	0.00191722682211548
776	102.410720825195	-21.7765560150146	5.51329946517944	0.01100810803473	-0.00652430532500148	-0.0136671401560307	0.00548864435404539
777	102.410720825195	-21.4518814086914	5.70810413360596	0.00418994715437293	0.00743668992072344	-0.00230353930965066	0.00613799272105098
778	104.358764648438	-22.4259052276611	6.03277826309204	-0.00360223650932312	0.00191722682211548	-0.00619963090866804	0.00743668992072344
779	102.410720825195	-21.7765560150146	5.83797359466553	-0.00165419070981443	0.00711201597005129	-0.0123684434220195	0.00451462110504508
780	103.060066223145	-21.7765560150146	6.29251766204834	-0.0143164889886975	0.0275664981454611	-0.0386670641601086	0.00354059832170606
781	100.462677001953	-20.4778575897217	6.16264820098877	-0.00100484199356288	0.0412028171122074	-0.028926832601428	-0.00360223650932312
782	102.410720825195	-22.1012306213379	5.57823419570923	-0.00295288790948689	0.0210730116814375	-0.0334722734987736	0.00548864435404539
783	100.462677001953	-21.4518814086914	5.51329946517944	-0.00165419070981443	0.00841071270406246	-0.0363943427801132	-0.00619963090866804
784	103.060066223145	-21.7765560150146	6.09771347045898	0.000618529506027699	-0.0100957229733467	-0.0324982516467571	-0.00425158534198999
785	103.060066223145	-21.1272068023682	6.87693166732788	-0.00360223650932312	-0.0191866029053926	-0.0146411629393697	-0.00847235135734081
786	102.410720825195	-21.4518814086914	6.94186639785767	0.0116574559360743	-0.00944637414067984	0.0100340843200684	0.00126787810586393
787	103.060066223145	-20.8025321960449	6.74706172943115	-0.00360223650932312	-3.08191010844894e-05	0.0210730116814375	0.00126787810586393
788	103.060066223145	-21.7765560150146	6.5522575378418	-0.00132951640989631	-0.00490093370899558	0.0194496400654316	-0.000355493422830477
789	101.761367797852	-20.8025321960449	6.74706172943115	0.013930176384747	-0.00490093370899558	0.00646266713738441	-0.00457625929266214
790	101.112022399902	-20.8025321960449	6.48732233047485	0.00581331877037883	-0.0237320438027382	0.000943203864153475	-0.0107450718060136
791	102.410720825195	-21.4518814086914	6.42238759994507	0.0100340843200684	-0.0221086721867323	-0.00100484199356288	0.000293855206109583
792	101.761367797852	-20.1531848907471	6.42238759994507	0.00646266713738441	-0.0195112787187099	-0.00327756232582033	0.00483929552137852
793	102.410720825195	-21.1272068023682	6.74706172943115	0.00873538758605719	-0.00522560812532902	-0.00165419070981443	-0.00295288790948689
794	103.060066223145	-21.4518814086914	6.42238759994507	0.00483929552137852	0.00483929552137852	0.00711201597005129	0.00159255252219737
795	98.5146255493164	-20.1531848907471	6.16264820098877	0.000293855206109583	0.00321592413820326	0.0200989879667759	-0.00782300252467394
796	101.761367797852	-20.8025321960449	6.35745286941528	-0.00490093370899558	0.00126787810586393	0.0207483377307653	-0.00782300252467394
797	101.761367797852	-20.4778575897217	6.35745286941528	-0.00977104809135199	0.00516396993771195	0.0259431265294552	0.00483929552137852
798	101.761367797852	-21.7765560150146	6.61719226837158	0.0304885655641556	0.000943203864153475	0.00906006153672934	-0.0026282137259841
799	103.060066223145	-21.4518814086914	6.5522575378418	-0.0143164889886975	0.0123068047687411	-0.00587495695799589	0.00451462110504508
800	102.410720825195	-21.4518814086914	5.51329946517944	-0.0126931173726916	0.0181509424000978	-0.0133424662053585	0.000293855206109583
801	100.462677001953	-21.1272068023682	5.70810413360596	-0.0100957229733467	0.0275664981454611	-0.00230353930965066	0.00776136433705688
802	102.410720825195	-20.4778575897217	5.51329946517944	0.00126787810586393	0.0239950809627771	-0.0100957229733467	0.00386527273803949
803	99.8133239746094	-20.1531848907471	6.35745286941528	-0.00944637414067984	0.0233457311987877	-0.0117190945893526	0.00548864435404539
804	102.410720825195	-21.4518814086914	5.96784353256226	-0.00717365415766835	0.00386527273803949	-0.0107450718060136	-0.00197886489331722
805	101.761367797852	-20.8025321960449	6.29251766204834	-0.0149658378213644	0.0123068047687411	-0.0172385573387146	-0.000355493422830477
806	101.761367797852	-21.4518814086914	5.57823419570923	-0.00522560812532902	0.00321592413820326	-0.00652430532500148	-0.00457625929266214
807	102.410720825195	-20.8025321960449	5.90290880203247	-0.00425158534198999	0.0142548503354192	-0.0104203969240189	0.00321592413820326
808	102.410720825195	-21.4518814086914	5.90290880203247	-0.00132951640989631	0.00873538758605719	-0.0159398596733809	-0.00100484199356288
809	101.761367797852	-21.1272068023682	6.09771347045898	-0.00100484199356288	0.000618529506027699	-0.00555028254166245	-0.00165419070981443
810	100.462677001953	-20.1531848907471	5.90290880203247	-0.0130177913233638	-0.00944637414067984	0.000618529506027699	-0.00165419070981443
811	102.410720825195	-20.8025321960449	6.09771347045898	0.0194496400654316	-0.00555028254166245	0.0123068047687411	0.00451462110504508
812	100.462677001953	-20.4778575897217	5.77303886413574	0.0145795252174139	-0.0169138833880424	0.0149041991680861	-0.00197886489331722
813	102.410720825195	-21.1272068023682	5.83797359466553	-0.000680167751852423	-0.0107450718060136	-0.00360223650932312	-0.00132951640989631
814	101.761367797852	-20.8025321960449	5.83797359466553	0.00841071270406246	-0.00490093370899558	0.00581331877037883	0.00191722682211548
815	99.8133239746094	-20.1531848907471	5.90290880203247	-0.0113944197073579	-0.00847235135734081	-0.00717365415766835	-0.00295288790948689
816	100.462677001953	-20.1531848907471	5.96784353256226	0.0113327819854021	-0.000355493422830477	0.0100340843200684	-0.00327756232582033
817	101.761367797852	-20.1531848907471	6.16264820098877	0.00386527273803949	0.011982130818069	0.00938473641872406	0.00743668992072344
818	101.112022399902	-21.1272068023682	6.09771347045898	-0.00814767740666866	0.00386527273803949	-3.08191010844894e-05	0.000618529506027699
819	99.8133239746094	-19.8285102844238	5.70810413360596	-0.00327756232582033	0.0145795252174139	-0.021459324285388	-3.08191010844894e-05
820	99.8133239746094	-20.4778575897217	5.70810413360596	-0.0113944197073579	0.01847561635077	-0.0480826161801815	-3.08191010844894e-05
821	99.1639785766602	-21.1272068023682	6.74706172943115	-0.0107450718060136	0.0236704051494598	-0.0435371771454811	0.00418994715437293
822	97.2159271240234	-20.1531848907471	5.77303886413574	-0.00392691092565656	0.0175015944987535	-0.0422384813427925	0.000943203864153475
823	97.8652801513672	-20.1531848907471	6.42238759994507	-0.0110697457566857	0.012956153601408	-0.0438618510961533	-0.000355493422830477
824	99.8133239746094	-20.8025321960449	6.16264820098877	-0.00717365415766835	-0.00295288790948689	-0.032173577696085	-0.00847235135734081
825	97.8652801513672	-20.4778575897217	5.83797359466553	-0.0201606266200542	0.000293855206109583	-0.00652430532500148	-0.00684897974133492
826	99.8133239746094	-20.1531848907471	5.70810413360596	-0.00425158534198999	-0.0104203969240189	0.031137915328145	-0.00392691092565656
827	99.8133239746094	-21.1272068023682	5.90290880203247	-0.00360223650932312	-0.0243813935667276	0.0616573020815849	0.00548864435404539
828	100.462677001953	-20.1531848907471	6.09771347045898	-0.00879702530801296	-0.0292515084147453	0.0571118593215942	-0.00360223650932312
829	101.112022399902	-20.8025321960449	6.29251766204834	0.0100340843200684	-0.0292515084147453	0.0259431265294552	-0.00717365415766835
830	98.5146255493164	-19.5038356781006	5.77303886413574	0.00516396993771195	-0.0347709693014622	0.0252937767654657	-0.00717365415766835
831	98.5146255493164	-19.8285102844238	5.77303886413574	0.00776136433705688	-0.0195112787187099	0.0233457311987877	0.00191722682211548
832	99.1639785766602	-20.4778575897217	5.90290880203247	0.00581331877037883	-0.00749832857400179	0.0298392176628113	0.00126787810586393
833	100.462677001953	-20.4778575897217	6.09771347045898	-0.00717365415766835	-0.0107450718060136	0.0181509424000978	-0.0026282137259841
834	100.462677001953	-18.8544864654541	5.77303886413574	-0.0113944197073579	-0.00165419070981443	0.0181509424000978	-0.00100484199356288
835	99.8133239746094	-19.8285102844238	6.87693166732788	-0.0123684434220195	0.00159255252219737	0.00159255252219737	-0.00717365415766835
836	99.8133239746094	-19.5038356781006	6.74706172943115	-0.00717365415766835	0.00808603875339031	0.00191722682211548	-0.00749832857400179
837	99.8133239746094	-19.8285102844238	6.48732233047485	0.0330859608948231	0.013930176384747	-0.00814767740666866	0.00776136433705688
838	101.112022399902	-19.1791610717773	6.22758293151855	0.0155535480007529	0.0100340843200684	-0.00165419070981443	-0.00360223650932312
839	100.462677001953	-20.1531848907471	6.61719226837158	0.00808603875339031	0.0165275707840919	-0.0240567177534103	0.00743668992072344
840	101.112022399902	-20.1531848907471	6.74706172943115	0.00841071270406246	0.0191249661147594	-0.0110697457566857	-0.00295288790948689
841	100.462677001953	-20.8025321960449	6.16264820098877	0.00808603875339031	0.00743668992072344	-0.00327756232582033	0.00483929552137852
842	99.1639785766602	-19.8285102844238	6.8119969367981	0.0171769186854362	0.0243197549134493	0.00386527273803949	0.00581331877037883
843	101.112022399902	-21.1272068023682	6.94186639785767	0.0207483377307653	0.00548864435404539	-0.0110697457566857	0.00938473641872406
844	101.112022399902	-20.8025321960449	6.61719226837158	0.013930176384747	-0.00165419070981443	-0.000680167751852423	-0.00360223650932312
845	99.1639785766602	-20.8025321960449	6.61719226837158	0.00711201597005129	0.00386527273803949	-0.0152905117720366	-0.00619963090866804
846	99.1639785766602	-20.1531848907471	6.42238759994507	0.01100810803473	0.00159255252219737	-0.00782300252467394	-0.00879702530801296
847	100.462677001953	-20.4778575897217	5.96784353256226	0.0103587592020631	0.0136055024340749	-0.00295288790948689	0.0022419011220336
848	100.462677001953	-20.4778575897217	6.16264820098877	0.00711201597005129	0.011982130818069	-0.0146411629393697	0.000943203864153475
849	101.112022399902	-22.1012306213379	5.90290880203247	0.00386527273803949	0.00159255252219737	-0.0143164889886975	0.00191722682211548
850	100.462677001953	-20.1531848907471	5.70810413360596	0.00548864435404539	0.00678734155371785	-0.0311995539814234	-0.00684897974133492
851	102.410720825195	-21.7765560150146	6.16264820098877	0.00711201597005129	0.0022419011220336	-0.0302255302667618	-0.000355493422830477
852	100.462677001953	-20.4778575897217	5.70810413360596	0.0142548503354192	0.00743668992072344	-0.0243813935667276	0.0100340843200684
853	99.8133239746094	-21.1272068023682	6.16264820098877	0.00906006153672934	0.00256657530553639	-0.0279528107494116	-0.0026282137259841
854	101.112022399902	-20.4778575897217	5.96784353256226	-0.00327756232582033	-0.00360223650932312	-0.00360223650932312	-0.000680167751852423
855	101.761367797852	-21.1272068023682	5.77303886413574	0.0103587592020631	-0.0107450718060136	0.01100810803473	-0.00522560812532902
856	101.112022399902	-20.4778575897217	5.57823419570923	0.0197743140161037	-0.00522560812532902	0.0155535480007529	-0.00230353930965066
857	102.410720825195	-20.8025321960449	6.03277826309204	0.0152288740500808	-0.00814767740666866	0.011982130818069	0.00386527273803949
858	100.462677001953	-19.5038356781006	6.61719226837158	-0.0110697457566857	-0.0286021586507559	0.0213976856321096	0.00483929552137852
859	101.112022399902	-19.8285102844238	5.96784353256226	0.00418994715437293	0.00743668992072344	0.0165275707840919	0.00581331877037883
860	99.1639785766602	-19.1791610717773	6.09771347045898	-0.0104203969240189	0.00516396993771195	0.00418994715437293	0.00289124972186983
861	102.410720825195	-20.4778575897217	6.03277826309204	-0.000355493422830477	0.01847561635077	-0.0139918150380254	0.00159255252219737
862	99.1639785766602	-18.8544864654541	5.51329946517944	-0.0026282137259841	0.0155535480007529	-0.00782300252467394	0.00581331877037883
863	101.761367797852	-20.4778575897217	5.96784353256226	-0.00295288790948689	0.0145795252174139	-0.032173577696085	0.00483929552137852
864	99.8133239746094	-19.1791610717773	5.70810413360596	-0.0107450718060136	-0.00392691092565656	-0.0266541130840778	-3.08191010844894e-05
865	99.8133239746094	-19.5038356781006	6.48732233047485	-0.0104203969240189	-0.00944637414067984	-0.0188619289547205	-0.00425158534198999
866	100.462677001953	-19.1791610717773	6.8119969367981	-0.000355493422830477	0.00646266713738441	0.00678734155371785	0.00321592413820326
867	101.112022399902	-19.5038356781006	5.90290880203247	0.00321592413820326	-0.00749832857400179	0.020423661917448	0.00159255252219737
868	99.8133239746094	-19.1791610717773	5.57823419570923	-0.00197886489331722	-0.0279528107494116	0.0324366129934788	0.00159255252219737
869	103.060066223145	-19.1791610717773	5.57823419570923	0.00159255252219737	-0.0143164889886975	0.00743668992072344	0.00126787810586393
870	98.5146255493164	-19.5038356781006	5.77303886413574	-0.00490093370899558	-0.0240567177534103	0.00938473641872406	-0.00749832857400179
871	100.462677001953	-19.5038356781006	5.64316940307617	0.00191722682211548	-0.0198359526693821	0.0022419011220336	-0.00100484199356288
872	99.8133239746094	-20.4778575897217	5.96784353256226	0.0126314787194133	-0.0204853005707264	0.0236704051494598	0.0022419011220336
873	101.761367797852	-20.8025321960449	5.90290880203247	-0.0149658378213644	-0.00847235135734081	0.00743668992072344	0.00354059832170606
874	99.1639785766602	-19.5038356781006	5.31849479675293	0.0022419011220336	-0.00230353930965066	0.00581331877037883	-0.00847235135734081
875	101.761367797852	-19.5038356781006	5.51329946517944	-0.00100484199356288	0.00321592413820326	0.000293855206109583	-0.00619963090866804
876	100.462677001953	-19.1791610717773	6.22758293151855	0.00906006153672934	0.0022419011220336	-0.00555028254166245	-0.00619963090866804
877	100.462677001953	-19.8285102844238	6.42238759994507	-0.00457625929266214	0.00354059832170606	-0.0026282137259841	0.00841071270406246
878	101.112022399902	-20.4778575897217	6.74706172943115	0.00873538758605719	-0.000680167751852423	-0.00847235135734081	0.000943203864153475
879	99.1639785766602	-19.1791610717773	5.83797359466553	0.00613799272105098	0.00743668992072344	-0.023407369852066	-0.000355493422830477
880	99.8133239746094	-19.5038356781006	5.38343000411987	-0.00684897974133492	0.0210730116814375	-0.0360696688294411	-0.00295288790948689
881	102.410720825195	-20.1531848907471	5.51329946517944	0.00159255252219737	0.0194496400654316	-0.0370436906814575	0.00256657530553639
882	99.1639785766602	-19.5038356781006	5.83797359466553	0.000293855206109583	0.0155535480007529	-0.0276281367987394	0.012956153601408
883	101.761367797852	-20.4778575897217	5.96784353256226	-0.00587495695799589	0.00516396993771195	-0.0217839982360601	0.00191722682211548
884	99.1639785766602	-19.5038356781006	5.83797359466553	0.00678734155371785	-0.0217839982360601	-0.0133424662053585	0.00451462110504508
885	100.462677001953	-19.8285102844238	6.03277826309204	-0.00847235135734081	-0.0152905117720366	-0.0139918150380254	0.00451462110504508
886	99.1639785766602	-20.4778575897217	6.61719226837158	-0.0107450718060136	0.00386527273803949	0.00386527273803949	-0.00587495695799589
887	99.8133239746094	-20.4778575897217	5.96784353256226	-0.00879702530801296	0.00711201597005129	0.0145795252174139	0.00451462110504508
888	99.1639785766602	-19.8285102844238	5.70810413360596	0.00256657530553639	0.0175015944987535	0.0194496400654316	-0.00132951640989631
889	98.5146255493164	-19.8285102844238	6.5522575378418	0.000618529506027699	-0.00977104809135199	0.025618452578783	-0.000355493422830477
890	101.112022399902	-20.8025321960449	7.00680112838745	0.000943203864153475	-0.0139918150380254	0.0463976077735424	-0.00360223650932312
891	100.462677001953	-20.1531848907471	6.03277826309204	0.0106834331527352	-0.00782300252467394	0.0347093306481838	-0.00879702530801296
892	101.761367797852	-20.8025321960449	5.83797359466553	-0.00879702530801296	0.0116574559360743	0.0220470335334539	0.00483929552137852
893	101.112022399902	-20.1531848907471	5.64316940307617	0.00548864435404539	0.000293855206109583	0.00289124972186983	0.000618529506027699
894	99.1639785766602	-19.1791610717773	5.83797359466553	-0.0156151866540313	0.00386527273803949	-0.00944637414067984	0.00354059832170606
895	98.5146255493164	-19.1791610717773	5.83797359466553	0.00776136433705688	-0.0026282137259841	-0.00230353930965066	-0.00295288790948689
896	98.5146255493164	-19.8285102844238	6.03277826309204	0.00613799272105098	-0.0126931173726916	-0.00684897974133492	0.00191722682211548
897	98.5146255493164	-19.8285102844238	5.90290880203247	0.00321592413820326	-0.00944637414067984	0.0269171483814716	0.00613799272105098
898	99.1639785766602	-20.8025321960449	5.83797359466553	-0.00327756232582033	-0.00132951640989631	0.0324366129934788	-0.00327756232582033
899	99.1639785766602	-20.8025321960449	5.90290880203247	-0.0107450718060136	0.000943203864153475	0.0226963832974434	-0.00457625929266214
900	99.1639785766602	-21.1272068023682	6.09771347045898	-0.00100484199356288	0.0100340843200684	-0.00555028254166245	0.000943203864153475
901	97.8652801513672	-19.8285102844238	5.57823419570923	-0.00457625929266214	0.0249691028147936	-0.00457625929266214	0.000943203864153475
902	98.5146255493164	-21.1272068023682	6.29251766204834	-0.00360223650932312	0.0269171483814716	-0.00652430532500148	0.00548864435404539
903	97.2159271240234	-19.5038356781006	6.03277826309204	0.00516396993771195	0.0171769186854362	-0.0133424662053585	0.000618529506027699
904	97.2159271240234	-20.1531848907471	5.90290880203247	-0.0126931173726916	0.01100810803473	-0.0276281367987394	0.00289124972186983
905	98.5146255493164	-21.1272068023682	5.90290880203247	0.00191722682211548	0.00906006153672934	-0.0328229255974293	-0.000680167751852423
906	98.5146255493164	-21.4518814086914	6.03277826309204	-0.0113944197073579	0.00191722682211548	-0.0263294391334057	-0.00132951640989631
907	98.5146255493164	-21.1272068023682	6.03277826309204	0.0142548503354192	0.01100810803473	-0.00522560812532902	-0.00197886489331722
908	98.5146255493164	-21.1272068023682	6.94186639785767	0.00776136433705688	0.00451462110504508	-0.0026282137259841	-0.000680167751852423
909	97.2159271240234	-19.8285102844238	6.8119969367981	0.00418994715437293	0.0100340843200684	-0.00879702530801296	-0.000355493422830477
910	97.8652801513672	-21.4518814086914	6.8119969367981	-0.00717365415766835	0.000618529506027699	-0.0139918150380254	-0.00587495695799589
911	97.2159271240234	-20.8025321960449	5.96784353256226	0.00548864435404539	0.00386527273803949	-0.0211346503347158	0.000943203864153475
912	98.5146255493164	-21.4518814086914	5.96784353256226	0.00386527273803949	-0.0185372550040483	-0.0152905117720366	-0.00132951640989631
913	97.2159271240234	-19.8285102844238	5.83797359466553	0.00808603875339031	-0.0175632312893867	-0.0165892094373703	0.00289124972186983
914	97.8652801513672	-19.8285102844238	6.09771347045898	-0.0107450718060136	0.000293855206109583	-0.00392691092565656	0.000943203864153475
915	99.1639785766602	-20.4778575897217	6.29251766204834	-0.00944637414067984	-0.0185372550040483	0.0191249661147594	-0.00327756232582033
916	97.8652801513672	-21.1272068023682	5.96784353256226	-0.00814767740666866	-0.00879702530801296	0.0252937767654657	-0.00230353930965066
917	97.8652801513672	-20.1531848907471	5.44836473464966	0.013930176384747	0.0022419011220336	0.0162028968334198	0.00354059832170606
918	99.1639785766602	-20.8025321960449	5.90290880203247	-0.000680167751852423	0.0113327819854021	-0.00879702530801296	0.00548864435404539
919	101.112022399902	-21.4518814086914	6.09771347045898	-0.00327756232582033	0.0220470335334539	-0.0123684434220195	0.000618529506027699
920	101.761367797852	-21.4518814086914	6.22758293151855	-0.0120437685400248	0.0262678004801273	-0.0211346503347158	0.00548864435404539
921	99.1639785766602	-20.4778575897217	6.16264820098877	-0.0120437685400248	0.0321119390428066	-0.0240567177534103	-0.00360223650932312
922	100.462677001953	-21.1272068023682	6.03277826309204	0.00516396993771195	0.0275664981454611	-0.0175632312893867	-3.08191010844894e-05
923	100.462677001953	-20.4778575897217	5.57823419570923	-0.00814767740666866	0.0149041991680861	-0.0123684434220195	-3.08191010844894e-05
924	99.8133239746094	-21.7765560150146	6.03277826309204	0.00354059832170606	0.00808603875339031	-0.0104203969240189	-0.00782300252467394
925	101.112022399902	-21.1272068023682	6.09771347045898	0.000618529506027699	0.0022419011220336	-0.0139918150380254	-0.00684897974133492
926	101.761367797852	-21.1272068023682	6.09771347045898	-0.00522560812532902	-0.00132951640989631	0.00581331877037883	-3.08191010844894e-05
927	102.410720825195	-20.8025321960449	7.13667106628418	0.00321592413820326	0.00354059832170606	0.0197743140161037	0.00126787810586393
928	101.761367797852	-21.4518814086914	7.07173633575439	-0.000355493422830477	0.00289124972186983	0.0106834331527352	-0.00522560812532902
929	99.8133239746094	-20.8025321960449	6.87693166732788	0.012956153601408	-0.0230826959013939	0.01100810803473	-0.00132951640989631
930	101.112022399902	-20.4778575897217	5.77303886413574	0.00386527273803949	-0.0230826959013939	0.00873538758605719	-0.00392691092565656
931	102.410720825195	-20.8025321960449	6.74706172943115	0.00743668992072344	-0.0185372550040483	0.00321592413820326	0.000293855206109583
932	101.112022399902	-20.8025321960449	6.61719226837158	0.0116574559360743	-0.0172385573387146	0.00126787810586393	-0.00100484199356288
933	99.8133239746094	-20.4778575897217	7.07173633575439	0.00776136433705688	-0.00879702530801296	-0.00360223650932312	0.0022419011220336
934	103.060066223145	-22.7505779266357	6.87693166732788	0.00289124972186983	-0.0185372550040483	-0.0107450718060136	-0.00197886489331722
935	101.761367797852	-21.4518814086914	6.61719226837158	-0.00327756232582033	-0.0305502042174339	-0.0152905117720366	-0.00360223650932312
936	101.761367797852	-22.7505779266357	6.68212699890137	0.01100810803473	-0.00327756232582033	-0.0292515084147453	0.00354059832170606
937	101.112022399902	-22.4259052276611	6.74706172943115	-0.00684897974133492	-0.00295288790948689	-0.0341216214001179	0.00289124972186983
938	101.761367797852	-22.4259052276611	6.8119969367981	0.0217223595827818	-0.00684897974133492	-0.00165419070981443	0.00483929552137852
939	103.060066223145	-23.075252532959	6.22758293151855	-0.00555028254166245	0.0022419011220336	0.0200989879667759	0.00191722682211548
940	103.709419250488	-23.7246017456055	6.94186639785767	-0.00132951640989631	0.01100810803473	0.0132808275520802	0.00873538758605719
941	99.8133239746094	-21.7765560150146	6.61719226837158	-0.00977104809135199	0.01847561635077	0.0360080301761627	-0.000680167751852423
942	103.709419250488	-22.7505779266357	5.64316940307617	0.00678734155371785	0.020423661917448	0.0230210572481155	0.00776136433705688
943	99.1639785766602	-21.7765560150146	5.90290880203247	-0.00977104809135199	0.0158782228827477	0.00711201597005129	0.00548864435404539
944	102.410720825195	-23.3999271392822	5.90290880203247	-0.0149658378213644	0.00970941036939621	0.00418994715437293	-0.00749832857400179
945	100.462677001953	-22.1012306213379	5.90290880203247	0.00678734155371785	-0.00295288790948689	0.00386527273803949	-0.00782300252467394
946	101.112022399902	-22.1012306213379	5.96784353256226	0.000618529506027699	-0.0120437685400248	0.00256657530553639	-0.00490093370899558
947	101.112022399902	-21.4518814086914	5.70810413360596	0.00516396993771195	0.00256657530553639	0.00743668992072344	-0.00100484199356288
948	101.112022399902	-22.4259052276611	5.77303886413574	-0.00782300252467394	0.00418994715437293	0.00451462110504508	0.000618529506027699
949	100.462677001953	-21.7765560150146	5.70810413360596	0.00386527273803949	-0.00912170019000769	-0.000355493422830477	-0.00392691092565656
950	103.060066223145	-21.4518814086914	5.90290880203247	0.00516396993771195	-0.0256800893694162	0.0106834331527352	-0.00879702530801296
951	101.112022399902	-22.4259052276611	6.16264820098877	0.00483929552137852	-0.0195112787187099	0.0165275707840919	-0.00749832857400179
952	101.761367797852	-22.4259052276611	6.16264820098877	0.0149041991680861	-0.0146411629393697	0.0168522447347641	0.00581331877037883
953	100.462677001953	-21.4518814086914	5.57823419570923	0.00386527273803949	0.000618529506027699	0.0103587592020631	-0.000355493422830477
954	101.112022399902	-21.7765560150146	5.77303886413574	-0.0227580219507217	-0.00132951640989631	-0.00457625929266214	0.00126787810586393
955	99.1639785766602	-21.1272068023682	5.77303886413574	0.000618529506027699	0.00743668992072344	0.00289124972186983	-0.00360223650932312
956	101.112022399902	-21.4518814086914	5.77303886413574	0.0022419011220336	0.0149041991680861	-0.00100484199356288	-0.00165419070981443
957	100.462677001953	-20.8025321960449	5.83797359466553	0.0188002903014421	0.0113327819854021	0.00483929552137852	0.01100810803473
958	101.761367797852	-21.1272068023682	6.8119969367981	-0.00490093370899558	0.0100340843200684	0.00776136433705688	0.01100810803473
959	99.8133239746094	-21.4518814086914	6.5522575378418	-0.0104203969240189	0.00386527273803949	0.00938473641872406	0.00451462110504508
960	103.709419250488	-22.4259052276611	5.64316940307617	-0.00230353930965066	0.00126787810586393	-0.00360223650932312	0.0168522447347641
961	101.112022399902	-23.075252532959	5.90290880203247	-0.00490093370899558	0.0162028968334198	-0.00977104809135199	0.000618529506027699
962	101.761367797852	-21.7765560150146	5.64316940307617	-0.00425158534198999	0.0226963832974434	-0.00522560812532902	0.00256657530553639
963	101.112022399902	-22.4259052276611	5.96784353256226	0.00483929552137852	0.0152288740500808	-0.0204853005707264	0.00256657530553639
964	103.060066223145	-23.075252532959	6.16264820098877	-0.00165419070981443	0.00354059832170606	-0.0156151866540313	-0.000355493422830477
965	102.410720825195	-22.7505779266357	5.77303886413574	-0.00360223650932312	0.00321592413820326	-0.0253554154187441	-0.00814767740666866
966	101.112022399902	-21.7765560150146	5.51329946517944	-0.00749832857400179	0.0188002903014421	-0.0247060675173998	0.00451462110504508
967	101.761367797852	-22.4259052276611	5.57823419570923	-0.0026282137259841	0.012956153601408	-0.0260047651827335	-0.0026282137259841
968	102.410720825195	-22.4259052276611	5.83797359466553	-0.00295288790948689	0.00386527273803949	-0.0422384813427925	-0.00847235135734081
969	102.410720825195	-22.7505779266357	5.90290880203247	-0.000355493422830477	-0.00100484199356288	-0.0409397818148136	-0.000355493422830477
970	100.462677001953	-22.1012306213379	5.77303886413574	0.01100810803473	-0.0211346503347158	-0.0299008563160896	-0.0104203969240189
971	101.112022399902	-21.4518814086914	5.70810413360596	0.00678734155371785	-0.0198359526693821	-0.0172385573387146	-0.00360223650932312
972	101.112022399902	-22.7505779266357	5.57823419570923	0.012956153601408	-0.0113944197073579	-0.0208099745213985	-0.000355493422830477
973	102.410720825195	-22.4259052276611	6.42238759994507	0.0126314787194133	-0.0243813935667276	-0.0026282137259841	0.00256657530553639
974	101.112022399902	-22.1012306213379	6.29251766204834	-0.00360223650932312	-0.0182125810533762	0.00873538758605719	-0.00100484199356288
975	99.8133239746094	-22.1012306213379	6.48732233047485	0.0136055024340749	-0.0120437685400248	0.0239950809627771	-0.00457625929266214
976	100.462677001953	-21.7765560150146	6.35745286941528	0.011982130818069	-0.0113944197073579	0.0301638916134834	-0.000680167751852423
977	99.1639785766602	-22.4259052276611	6.5522575378418	-0.00587495695799589	-0.00197886489331722	0.0145795252174139	0.00126787810586393
978	102.410720825195	-22.4259052276611	6.09771347045898	0.0246444288641214	-0.0107450718060136	0.0236704051494598	-0.00457625929266214
979	102.410720825195	-22.1012306213379	6.29251766204834	-0.0110697457566857	-0.0169138833880424	0.00483929552137852	0.00126787810586393
980	103.060066223145	-23.075252532959	6.29251766204834	0.00970941036939621	-0.00327756232582033	0.01100810803473	-0.00652430532500148
981	102.410720825195	-23.3999271392822	6.8119969367981	0.0126314787194133	0.0197743140161037	-0.0126931173726916	0.00354059832170606
982	101.112022399902	-22.1012306213379	6.48732233047485	0.00354059832170606	0.041852168738842	-0.0152905117720366	-3.08191010844894e-05
983	102.410720825195	-23.3999271392822	7.13667106628418	0.0022419011220336	0.0415274947881699	-0.0188619289547205	0.00646266713738441
984	103.060066223145	-22.7505779266357	6.35745286941528	0.00906006153672934	0.0233457311987877	-0.017887907102704	-0.00555028254166245
985	100.462677001953	-22.4259052276611	5.64316940307617	0.0175015944987535	0.00678734155371785	0.0152288740500808	-0.00197886489331722
986	101.112022399902	-22.1012306213379	5.57823419570923	0.00354059832170606	0.00354059832170606	0.0243197549134493	-0.00652430532500148
987	100.462677001953	-22.1012306213379	5.96784353256226	0.00321592413820326	-0.000355493422830477	0.0314625911414623	0.00841071270406246
988	101.112022399902	-22.1012306213379	6.5522575378418	-0.00165419070981443	-0.00457625929266214	0.0304885655641556	0.00191722682211548
989	103.709419250488	-23.7246017456055	6.09771347045898	-0.00360223650932312	-0.00360223650932312	0.0308132413774729	-0.00360223650932312
990	101.112022399902	-21.7765560150146	6.48732233047485	0.00906006153672934	-0.0227580219507217	0.0217223595827818	-0.00717365415766835
991	102.410720825195	-23.3999271392822	6.74706172943115	0.00289124972186983	-0.0110697457566857	0.0230210572481155	0.00321592413820326
992	101.112022399902	-22.1012306213379	5.77303886413574	0.0116574559360743	-0.00912170019000769	0.0113327819854021	-0.00230353930965066
993	101.761367797852	-22.7505779266357	6.09771347045898	0.01100810803473	0.00159255252219737	0.0126314787194133	0.00808603875339031
994	101.761367797852	-23.075252532959	5.96784353256226	0.00354059832170606	-0.00457625929266214	0.0149041991680861	-0.00782300252467394
995	102.410720825195	-23.075252532959	6.35745286941528	0.00548864435404539	-0.000355493422830477	0.00191722682211548	-0.00230353930965066
996	101.761367797852	-23.3999271392822	6.16264820098877	0.0116574559360743	0.00516396993771195	-0.00132951640989631	0.000293855206109583
997	99.8133239746094	-23.075252532959	5.90290880203247	0.00906006153672934	0.00613799272105098	0.000943203864153475	-0.00197886489331722
998	99.1639785766602	-22.4259052276611	6.42238759994507	0.00711201597005129	-0.00132951640989631	0.00451462110504508	-0.00100484199356288
999	99.8133239746094	-21.7765560150146	6.5522575378418	-0.00392691092565656	-0.00977104809135199	-0.00165419070981443	0.00159255252219737
1000	99.1639785766602	-22.1012306213379	5.70810413360596	-0.0136671401560307	0.0113327819854021	-0.00522560812532902	-0.00555028254166245
1001	100.462677001953	-23.7246017456055	7.07173633575439	-0.00587495695799589	0.01847561635077	-0.00847235135734081	0.00646266713738441
1002	98.5146255493164	-22.1012306213379	6.87693166732788	-0.0120437685400248	0.0213976856321096	-0.0113944197073579	0.00321592413820326
1003	100.462677001953	-23.3999271392822	6.03277826309204	-0.00847235135734081	0.01100810803473	-0.00425158534198999	0.00581331877037883
1004	97.8652801513672	-22.1012306213379	5.70810413360596	-0.0208099745213985	0.00451462110504508	-0.00749832857400179	-0.00360223650932312
1005	98.5146255493164	-22.7505779266357	6.03277826309204	0.00678734155371785	-0.000680167751852423	-0.0110697457566857	-0.00100484199356288
1006	99.8133239746094	-22.7505779266357	5.96784353256226	-0.00457625929266214	0.0162028968334198	-0.0250307414680719	0.00126787810586393
1007	99.8133239746094	-23.7246017456055	6.22758293151855	-0.0201606266200542	0.0158782228827477	-0.0204853005707264	0.00159255252219737
1008	100.462677001953	-22.7505779266357	7.00680112838745	0.0022419011220336	0.00776136433705688	-0.0308748781681061	-0.00132951640989631
1009	101.112022399902	-23.3999271392822	6.09771347045898	-0.0113944197073579	0.0136055024340749	-0.0438618510961533	-0.00100484199356288
1010	100.462677001953	-21.4518814086914	5.90290880203247	0.00613799272105098	0.00743668992072344	-0.0399657599627972	-0.00814767740666866
1011	101.761367797852	-23.075252532959	6.09771347045898	0.00841071270406246	0.00711201597005129	-0.0445111989974976	0.00256657530553639
1012	101.112022399902	-21.7765560150146	5.83797359466553	-0.0026282137259841	0.00678734155371785	-0.0175632312893867	-0.00555028254166245
1013	100.462677001953	-22.4259052276611	7.07173633575439	0.0106834331527352	0.00906006153672934	0.000293855206109583	0.00451462110504508
1014	101.761367797852	-23.075252532959	7.07173633575439	-0.00457625929266214	0.0116574559360743	0.00873538758605719	-0.00555028254166245
1015	103.060066223145	-23.3999271392822	6.09771347045898	0.0590599067509174	0.00354059832170606	0.025618452578783	-0.00619963090866804
1016	101.761367797852	-22.4259052276611	5.90290880203247	0.125618144869804	0.0116574559360743	0.0136055024340749	0.00126787810586393
1017	100.462677001953	-22.1012306213379	6.48732233047485	0.000943203864153475	0.0126314787194133	-0.0133424662053585	0.00386527273803949
1018	102.410720825195	-22.7505779266357	6.8119969367981	0.0168522447347641	0.00451462110504508	-0.0279528107494116	0.00191722682211548
1019	101.112022399902	-22.7505779266357	6.74706172943115	-0.00782300252467394	-3.08191010844894e-05	-0.0448358729481697	0.00126787810586393
1020	99.8133239746094	-21.1272068023682	6.94186639785767	0.000293855206109583	0.00386527273803949	-0.050680011510849	-0.00619963090866804
1021	101.761367797852	-22.1012306213379	6.5522575378418	-0.00392691092565656	0.00483929552137852	-0.048407293856144	0.00418994715437293
1022	100.462677001953	-22.1012306213379	6.61719226837158	-0.00944637414067984	0.000293855206109583	-0.0240567177534103	0.00548864435404539
1023	102.410720825195	-23.075252532959	6.74706172943115	-0.00522560812532902	-0.0237320438027382	-0.00392691092565656	0.00289124972186983
1024	101.112022399902	-20.8025321960449	6.5522575378418	-0.0149658378213644	-0.0208099745213985	0.0126314787194133	0.00483929552137852
1025	100.462677001953	-22.1012306213379	6.61719226837158	-0.00912170019000769	-0.00977104809135199	0.0249691028147936	0.000618529506027699
1026	101.112022399902	-21.4518814086914	6.8119969367981	0.000293855206109583	-0.00457625929266214	0.0188002903014421	0.000943203864153475
1027	99.8133239746094	-22.1012306213379	6.16264820098877	-0.00197886489331722	0.00126787810586393	0.025618452578783	0.00938473641872406
1028	99.1639785766602	-21.4518814086914	5.70810413360596	-0.00392691092565656	-0.0143164889886975	0.0178262684494257	0.000293855206109583
1029	101.761367797852	-22.7505779266357	5.70810413360596	0.00548864435404539	-0.0286021586507559	-0.00392691092565656	-3.08191010844894e-05
1030	101.112022399902	-22.7505779266357	5.90290880203247	0.013930176384747	-0.017887907102704	-0.00587495695799589	-0.0104203969240189
1031	101.761367797852	-23.7246017456055	6.94186639785767	0.0152288740500808	-0.0159398596733809	-0.0136671401560307	0.00191722682211548
1032	102.410720825195	-22.4259052276611	6.74706172943115	0.01847561635077	-0.00652430532500148	0.0210730116814375	0.00613799272105098
1033	101.761367797852	-22.1012306213379	6.03277826309204	0.0152288740500808	-0.0117190945893526	0.0275664981454611	0.000293855206109583
1034	101.112022399902	-23.075252532959	5.83797359466553	0.00743668992072344	-0.0100957229733467	0.0249691028147936	0.00159255252219737
1035	102.410720825195	-23.7246017456055	5.96784353256226	0.000618529506027699	-0.0120437685400248	0.00646266713738441	-0.00100484199356288
1036	101.761367797852	-22.7505779266357	6.03277826309204	0.00743668992072344	-0.00392691092565656	0.0100340843200684	0.00776136433705688
1037	102.410720825195	-23.3999271392822	6.16264820098877	-0.00684897974133492	-0.0165892094373703	0.0022419011220336	0.000618529506027699
1038	102.410720825195	-23.075252532959	6.35745286941528	0.00906006153672934	-0.0308748781681061	0.0223717093467712	0.00841071270406246
1039	101.112022399902	-23.3999271392822	6.22758293151855	-0.0110697457566857	-0.0292515084147453	0.0324366129934788	0.000943203864153475
1040	100.462677001953	-22.7505779266357	6.61719226837158	-0.0143164889886975	-0.0107450718060136	0.0181509424000978	0.00289124972186983
1041	101.112022399902	-22.4259052276611	5.57823419570923	-0.00717365415766835	-0.00392691092565656	0.00321592413820326	0.00646266713738441
1042	101.112022399902	-22.7505779266357	6.03277826309204	-0.0110697457566857	0.00841071270406246	0.00646266713738441	0.000293855206109583
1043	103.709419250488	-23.075252532959	5.77303886413574	-0.000680167751852423	0.00418994715437293	-0.00619963090866804	0.00386527273803949
1044	100.462677001953	-21.4518814086914	5.90290880203247	0.000618529506027699	0.00548864435404539	-0.00619963090866804	0.000618529506027699
1045	101.112022399902	-22.1012306213379	6.16264820098877	0.00808603875339031	0.00289124972186983	-0.0211346503347158	-0.00587495695799589
1046	99.1639785766602	-21.1272068023682	6.03277826309204	-0.00522560812532902	0.00289124972186983	-0.00392691092565656	-0.00197886489331722
1047	100.462677001953	-21.4518814086914	5.70810413360596	0.013930176384747	0.00516396993771195	-0.0107450718060136	0.00711201597005129
1048	99.8133239746094	-21.4518814086914	5.70810413360596	0.0103587592020631	0.00841071270406246	-0.0165892094373703	-0.00165419070981443
1049	101.112022399902	-20.8025321960449	6.48732233047485	0.00808603875339031	0.00776136433705688	-0.0123684434220195	-0.00457625929266214
1050	101.112022399902	-21.7765560150146	5.77303886413574	0.012956153601408	-0.00327756232582033	-0.0195112787187099	-0.00522560812532902
1051	102.410720825195	-21.7765560150146	6.35745286941528	0.0136055024340749	0.00581331877037883	-0.0126931173726916	-0.000680167751852423
1052	100.462677001953	-20.4778575897217	5.70810413360596	0.0132808275520802	0.01100810803473	0.00873538758605719	0.00126787810586393
1053	101.112022399902	-20.8025321960449	6.61719226837158	0.00841071270406246	0.00548864435404539	0.0168522447347641	-0.000355493422830477
1054	101.761367797852	-21.1272068023682	6.09771347045898	0.000618529506027699	0.00191722682211548	0.00938473641872406	0.0022419011220336
1055	102.410720825195	-21.4518814086914	5.90290880203247	-0.00782300252467394	0.0113327819854021	-0.00100484199356288	-0.00457625929266214
1056	101.112022399902	-21.4518814086914	5.96784353256226	-0.0156151866540313	0.0100340843200684	-0.00457625929266214	-0.00555028254166245
1057	102.410720825195	-21.7765560150146	5.90290880203247	0.000618529506027699	0.0194496400654316	-0.0117190945893526	0.0022419011220336
1058	101.112022399902	-21.1272068023682	5.51329946517944	-0.00230353930965066	0.0165275707840919	-0.0211346503347158	0.00159255252219737
1059	103.060066223145	-21.7765560150146	5.44836473464966	-0.0185372550040483	0.0162028968334198	-0.0370436906814575	-0.00165419070981443
1060	101.112022399902	-21.1272068023682	5.70810413360596	-0.0107450718060136	0.0220470335334539	-0.0536020807921886	-0.00555028254166245
1061	99.8133239746094	-20.4778575897217	5.57823419570923	-0.0149658378213644	0.0155535480007529	-0.039641086012125	0.00841071270406246
1062	100.462677001953	-21.1272068023682	6.68212699890137	-0.00425158534198999	0.0152288740500808	-0.0175632312893867	0.00581331877037883
1063	100.462677001953	-20.8025321960449	6.5522575378418	0.00321592413820326	0.00646266713738441	0.011982130818069	0.00418994715437293
1064	98.5146255493164	-20.4778575897217	5.57823419570923	0.00289124972186983	-0.00814767740666866	0.0152288740500808	0.0022419011220336
1065	99.8133239746094	-21.1272068023682	6.35745286941528	0.00808603875339031	-0.0026282137259841	0.00678734155371785	-0.0100957229733467
1066	101.112022399902	-20.8025321960449	6.5522575378418	0.0152288740500808	-0.0172385573387146	-0.000680167751852423	-0.000680167751852423
1067	100.462677001953	-21.7765560150146	5.70810413360596	0.0132808275520802	-0.0185372550040483	-0.00197886489331722	0.00354059832170606
1068	99.1639785766602	-19.8285102844238	5.70810413360596	0.0113327819854021	-0.00327756232582033	-0.00879702530801296	-0.00327756232582033
1069	99.8133239746094	-19.8285102844238	6.61719226837158	0.00938473641872406	-0.00684897974133492	-0.0120437685400248	-0.00717365415766835
1070	100.462677001953	-20.4778575897217	6.48732233047485	0.0136055024340749	-0.0250307414680719	-0.0162645354866982	-0.0123684434220195
1071	101.761367797852	-21.1272068023682	6.5522575378418	0.0197743140161037	-0.0120437685400248	-0.0100957229733467	-0.00847235135734081
1072	99.1639785766602	-20.1531848907471	6.29251766204834	0.0158782228827477	-0.0169138833880424	-0.00684897974133492	-0.00847235135734081
1073	99.8133239746094	-20.1531848907471	6.68212699890137	0.00418994715437293	-0.00944637414067984	0.0194496400654316	0.00451462110504508
1074	100.462677001953	-20.4778575897217	6.74706172943115	0.00321592413820326	-0.0198359526693821	0.0327612869441509	-0.00490093370899558
1075	101.112022399902	-20.4778575897217	6.22758293151855	0.00354059832170606	0.00256657530553639	0.0337353087961674	-0.0026282137259841
1076	100.462677001953	-20.8025321960449	5.96784353256226	0.0145795252174139	-0.00490093370899558	0.0220470335334539	-0.00295288790948689
1077	101.112022399902	-21.1272068023682	5.83797359466553	-0.00457625929266214	0.01100810803473	0.0178262684494257	-0.00295288790948689
1078	100.462677001953	-21.1272068023682	6.74706172943115	0.000943203864153475	0.0249691028147936	0.000293855206109583	-0.00165419070981443
1079	101.112022399902	-21.1272068023682	6.03277826309204	-0.00197886489331722	0.0194496400654316	-0.00392691092565656	0.000293855206109583
1080	101.112022399902	-20.8025321960449	6.09771347045898	-0.0159398596733809	0.0334106348454952	-0.0126931173726916	-0.00360223650932312
1081	99.8133239746094	-19.8285102844238	6.03277826309204	-0.0117190945893526	0.0272418223321438	-0.00490093370899558	0.00581331877037883
1082	101.112022399902	-20.4778575897217	6.29251766204834	-0.00555028254166245	0.0210730116814375	-0.00912170019000769	0.00386527273803949
1083	99.1639785766602	-19.8285102844238	5.31849479675293	-0.0026282137259841	0.0103587592020631	0.00256657530553639	0.00159255252219737
1084	99.1639785766602	-20.1531848907471	5.64316940307617	-0.00619963090866804	-0.00230353930965066	-0.0026282137259841	-0.00392691092565656
1085	100.462677001953	-20.8025321960449	5.70810413360596	-0.00749832857400179	-0.00814767740666866	-0.00652430532500148	0.00126787810586393
1086	99.8133239746094	-20.8025321960449	6.03277826309204	-0.00392691092565656	0.000293855206109583	0.00191722682211548	0.000943203864153475
1087	99.1639785766602	-20.1531848907471	6.16264820098877	-0.00327756232582033	0.00256657530553639	0.000618529506027699	0.000293855206109583
1088	98.5146255493164	-20.1531848907471	6.35745286941528	-0.00619963090866804	0.0022419011220336	0.0136055024340749	0.00646266713738441
1089	97.2159271240234	-19.5038356781006	5.83797359466553	-0.0139918150380254	-0.00814767740666866	0.00711201597005129	-0.00197886489331722
1090	97.2159271240234	-19.8285102844238	5.70810413360596	-0.0123684434220195	0.00776136433705688	0.00256657530553639	-0.00684897974133492
1091	98.5146255493164	-20.4778575897217	5.90290880203247	-0.0026282137259841	0.0162028968334198	0.00354059832170606	-0.00360223650932312
1092	95.917236328125	-19.5038356781006	5.70810413360596	-0.00782300252467394	0.0116574559360743	-0.00879702530801296	0.00483929552137852
1093	95.917236328125	-20.8025321960449	6.29251766204834	0.00841071270406246	0.00938473641872406	-0.017887907102704	0.00256657530553639
1094	97.8652801513672	-20.4778575897217	6.42238759994507	-0.00977104809135199	0.00191722682211548	-0.0243813935667276	0.00646266713738441
1095	97.8652801513672	-20.4778575897217	5.90290880203247	-0.000355493422830477	-0.00490093370899558	-0.038017712533474	-0.00619963090866804
1096	97.2159271240234	-20.1531848907471	6.8119969367981	-0.00749832857400179	-0.00295288790948689	-0.0240567177534103	0.00906006153672934
1097	98.5146255493164	-20.1531848907471	6.68212699890137	0.0100340843200684	-0.00457625929266214	-0.00425158534198999	-0.00749832857400179
1098	98.5146255493164	-20.8025321960449	6.94186639785767	-0.0146411629393697	-0.0162645354866982	0.00808603875339031	0.0022419011220336
1099	99.1639785766602	-20.8025321960449	6.09771347045898	-0.00230353930965066	-0.00847235135734081	0.0269171483814716	-0.00749832857400179
1100	98.5146255493164	-20.4778575897217	6.35745286941528	-0.0191866029053926	-0.0126931173726916	0.0275664981454611	0.00776136433705688
1101	95.917236328125	-18.8544864654541	5.77303886413574	-0.0113944197073579	-0.0117190945893526	0.0239950809627771	-0.00425158534198999
1102	98.5146255493164	-20.4778575897217	6.74706172943115	-0.00360223650932312	-0.00490093370899558	0.0188002903014421	0.00613799272105098
1103	98.5146255493164	-19.5038356781006	5.64316940307617	-0.00522560812532902	0.00938473641872406	0.00841071270406246	-0.00360223650932312
1104	99.1639785766602	-19.8285102844238	6.16264820098877	0.00808603875339031	-0.00522560812532902	0.00159255252219737	0.000293855206109583
1105	99.8133239746094	-19.8285102844238	6.09771347045898	0.012956153601408	0.013930176384747	-0.0156151866540313	-0.000355493422830477
1106	98.5146255493164	-20.1531848907471	6.29251766204834	-0.00879702530801296	0.0136055024340749	-0.00879702530801296	-0.00717365415766835
1107	100.462677001953	-20.4778575897217	6.16264820098877	0.011982130818069	0.013930176384747	-0.00912170019000769	-0.00132951640989631
1108	99.8133239746094	-20.8025321960449	5.83797359466553	-0.0188619289547205	0.0175015944987535	-0.0156151866540313	0.000293855206109583
1109	97.8652801513672	-18.8544864654541	5.90290880203247	-0.00814767740666866	0.00126787810586393	-0.0130177913233638	-0.00360223650932312
1110	98.5146255493164	-19.5038356781006	5.77303886413574	0.011982130818069	0.000943203864153475	-0.0133424662053585	-0.00555028254166245
1111	101.112022399902	-19.8285102844238	5.96784353256226	0.0113327819854021	0.00678734155371785	-0.00555028254166245	-0.0139918150380254
1112	98.5146255493164	-19.1791610717773	6.03277826309204	0.0116574559360743	-0.00425158534198999	0.00678734155371785	0.00256657530553639
1113	99.8133239746094	-20.1531848907471	6.29251766204834	0.013930176384747	0.00159255252219737	0.000618529506027699	0.00191722682211548
1114	99.8133239746094	-20.8025321960449	6.61719226837158	-0.00522560812532902	-0.00392691092565656	0.020423661917448	0.00354059832170606
1115	101.112022399902	-20.4778575897217	6.68212699890137	-0.00230353930965066	-0.00847235135734081	0.00581331877037883	-0.00100484199356288
1116	99.8133239746094	-20.8025321960449	6.61719226837158	0.00970941036939621	0.00613799272105098	0.000618529506027699	0.00126787810586393
1117	101.112022399902	-20.4778575897217	7.00680112838745	0.00516396993771195	0.0152288740500808	0.00678734155371785	0.0022419011220336
1118	99.8133239746094	-20.8025321960449	6.94186639785767	-0.00425158534198999	0.00548864435404539	0.00191722682211548	0.00516396993771195
1119	100.462677001953	-21.1272068023682	6.87693166732788	-0.00490093370899558	0.000618529506027699	-0.000355493422830477	-0.00490093370899558
1120	99.1639785766602	-21.7765560150146	6.8119969367981	-0.0126931173726916	0.00646266713738441	-0.00879702530801296	-0.00295288790948689
1121	98.5146255493164	-20.4778575897217	5.70810413360596	-0.00327756232582033	0.0103587592020631	-0.0143164889886975	-0.00197886489331722
1122	100.462677001953	-21.4518814086914	5.96784353256226	-0.00295288790948689	0.0100340843200684	-0.00619963090866804	0.00906006153672934
1123	98.5146255493164	-20.8025321960449	6.5522575378418	-0.000355493422830477	0.00159255252219737	-0.0117190945893526	0.00711201597005129
1124	99.8133239746094	-22.1012306213379	7.13667106628418	-0.00490093370899558	-0.0107450718060136	-0.00425158534198999	0.00289124972186983
1125	100.462677001953	-21.4518814086914	7.07173633575439	-0.00847235135734081	-0.0172385573387146	-0.0113944197073579	-0.00165419070981443
1126	101.112022399902	-22.1012306213379	5.96784353256226	0.00418994715437293	-0.00555028254166245	-0.00879702530801296	0.00418994715437293
1127	100.462677001953	-21.4518814086914	5.77303886413574	0.00548864435404539	-0.00327756232582033	-0.00684897974133492	0.0022419011220336
1128	100.462677001953	-22.1012306213379	6.03277826309204	0.00548864435404539	0.00548864435404539	-0.00977104809135199	0.000293855206109583
1129	97.8652801513672	-20.8025321960449	5.77303886413574	-0.00360223650932312	-0.0100957229733467	-0.0191866029053926	-0.00100484199356288
1130	98.5146255493164	-20.4778575897217	5.90290880203247	0.00808603875339031	-0.00944637414067984	-0.028926832601428	-0.00360223650932312
1131	99.1639785766602	-21.1272068023682	6.29251766204834	-0.00132951640989631	-0.00587495695799589	-0.0243813935667276	-0.00619963090866804
1132	99.1639785766602	-20.4778575897217	5.83797359466553	0.0142548503354192	0.00483929552137852	-0.0318489037454128	0.00548864435404539
1133	99.8133239746094	-21.1272068023682	5.90290880203247	0.000293855206109583	-3.08191010844894e-05	-0.0159398596733809	-0.00100484199356288
1134	101.112022399902	-21.4518814086914	6.03277826309204	-0.00425158534198999	0.00191722682211548	-0.0162645354866982	-3.08191010844894e-05
1135	99.8133239746094	-20.4778575897217	5.64316940307617	-0.00522560812532902	-0.00327756232582033	-0.00587495695799589	0.000943203864153475
1136	101.112022399902	-21.1272068023682	5.96784353256226	-0.00555028254166245	0.00354059832170606	-0.00749832857400179	-0.00717365415766835
1137	99.8133239746094	-20.4778575897217	6.16264820098877	-0.000680167751852423	-0.00717365415766835	0.00841071270406246	0.00191722682211548
1138	100.462677001953	-21.4518814086914	6.16264820098877	0.00289124972186983	-0.00619963090866804	0.0181509424000978	0.00289124972186983
1139	99.8133239746094	-20.1531848907471	5.77303886413574	0.0100340843200684	-0.0136671401560307	0.0389300994575024	0.00354059832170606
1140	100.462677001953	-21.1272068023682	6.03277826309204	-0.00782300252467394	-0.00587495695799589	0.0343846566975117	-0.00652430532500148
1141	98.5146255493164	-20.1531848907471	6.03277826309204	-0.00197886489331722	0.000618529506027699	0.0321119390428066	-3.08191010844894e-05
1142	100.462677001953	-21.1272068023682	5.83797359466553	0.00613799272105098	0.00256657530553639	0.0223717093467712	0.0022419011220336
1143	99.1639785766602	-19.8285102844238	6.87693166732788	0.00483929552137852	0.00581331877037883	0.00938473641872406	-3.08191010844894e-05
1144	101.112022399902	-21.4518814086914	6.22758293151855	-0.0133424662053585	-0.00425158534198999	-0.00392691092565656	-0.00847235135734081
1145	99.8133239746094	-20.8025321960449	5.90290880203247	0.00191722682211548	0.00191722682211548	-0.0156151866540313	-0.00749832857400179
1146	102.410720825195	-21.1272068023682	5.64316940307617	0.00483929552137852	0.0113327819854021	-0.00457625929266214	-0.00425158534198999
1147	99.8133239746094	-20.4778575897217	5.96784353256226	0.00386527273803949	0.012956153601408	-0.00360223650932312	-0.00132951640989631
1148	101.112022399902	-21.1272068023682	5.96784353256226	-3.08191010844894e-05	0.0100340843200684	-0.0104203969240189	0.000293855206109583
1149	99.1639785766602	-21.1272068023682	6.09771347045898	-0.00879702530801296	-0.00782300252467394	-0.00490093370899558	0.000293855206109583
1150	99.8133239746094	-20.1531848907471	5.51329946517944	0.00191722682211548	-0.0211346503347158	0.0022419011220336	-0.0104203969240189
1151	99.8133239746094	-21.1272068023682	5.31849479675293	0.0200989879667759	-0.0149658378213644	0.00711201597005129	-0.00814767740666866
1152	99.1639785766602	-20.4778575897217	5.25356006622314	0.00548864435404539	-0.0162645354866982	0.00516396993771195	-0.00100484199356288
1153	100.462677001953	-20.8025321960449	5.77303886413574	-0.00555028254166245	-0.0152905117720366	0.00776136433705688	0.00126787810586393
1154	100.462677001953	-21.7765560150146	5.77303886413574	0.00646266713738441	-0.00360223650932312	0.0123068047687411	-0.00490093370899558
1155	99.1639785766602	-19.8285102844238	5.64316940307617	0.012956153601408	-0.00522560812532902	0.00159255252219737	0.00289124972186983
1156	100.462677001953	-20.4778575897217	5.77303886413574	-0.00717365415766835	0.000618529506027699	-0.023407369852066	-0.00100484199356288
1157	100.462677001953	-20.4778575897217	6.03277826309204	0.0132808275520802	0.000943203864153475	-0.0334722734987736	0.00808603875339031
1158	100.462677001953	-21.7765560150146	6.42238759994507	0.00451462110504508	-0.0026282137259841	-0.0513293594121933	-0.00360223650932312
1159	100.462677001953	-20.1531848907471	6.29251766204834	0.01100810803473	0.00418994715437293	-0.0750305876135826	-0.00100484199356288
1160	101.761367797852	-21.7765560150146	6.5522575378418	-0.00295288790948689	0.0132808275520802	-0.0545761026442051	0.00743668992072344
1161	100.462677001953	-21.4518814086914	6.61719226837158	0.00906006153672934	0.0226963832974434	-0.0227580219507217	-0.000680167751852423
1162	99.8133239746094	-20.1531848907471	6.68212699890137	0.00191722682211548	0.0230210572481155	0.0480209775269032	0.0100340843200684
1163	98.5146255493164	-21.1272068023682	6.5522575378418	0.00256657530553639	0.01847561635077	0.0782156884670258	0.00386527273803949
1164	100.462677001953	-21.4518814086914	6.5522575378418	0.00418994715437293	0.0132808275520802	0.0145795252174139	0.00159255252219737
1165	101.112022399902	-21.1272068023682	6.29251766204834	-0.000355493422830477	0.0113327819854021	-0.0162645354866982	-0.0026282137259841
1166	100.462677001953	-20.4778575897217	6.42238759994507	0.000293855206109583	0.0113327819854021	-0.0191866029053926	-0.000355493422830477
1167	101.112022399902	-20.8025321960449	6.61719226837158	0.0181509424000978	0.00776136433705688	-0.0026282137259841	0.00808603875339031
1168	101.761367797852	-21.4518814086914	7.07173633575439	-0.00717365415766835	-0.00652430532500148	0.00613799272105098	0.00126787810586393
1169	101.112022399902	-21.1272068023682	6.74706172943115	0.00321592413820326	-0.0224333461374044	-0.00490093370899558	-0.00100484199356288
1170	100.462677001953	-20.8025321960449	6.42238759994507	0.00678734155371785	-0.0204853005707264	0.00613799272105098	-0.00327756232582033
1171	99.8133239746094	-20.4778575897217	5.64316940307617	0.00646266713738441	-0.0191866029053926	0.0142548503354192	-0.00230353930965066
1172	99.8133239746094	-21.4518814086914	5.96784353256226	0.0126314787194133	-0.0136671401560307	0.0282158460468054	0.00256657530553639
1173	101.112022399902	-21.1272068023682	7.00680112838745	0.0155535480007529	-0.00717365415766835	0.0217223595827818	0.00581331877037883
1174	99.8133239746094	-20.8025321960449	6.16264820098877	0.0113327819854021	-0.0185372550040483	0.0136055024340749	-0.00132951640989631
1175	97.8652801513672	-20.8025321960449	5.64316940307617	0.00386527273803949	-0.0136671401560307	0.0106834331527352	0.00256657530553639
1176	99.1639785766602	-20.4778575897217	5.57823419570923	0.00159255252219737	-0.0120437685400248	0.00873538758605719	0.0103587592020631
1177	97.8652801513672	-20.4778575897217	5.77303886413574	0.0149041991680861	0.0113327819854021	0.00776136433705688	0.00581331877037883
1178	100.462677001953	-21.7765560150146	5.83797359466553	0.00581331877037883	0.0181509424000978	-0.00684897974133492	-3.08191010844894e-05
1179	97.2159271240234	-20.4778575897217	5.77303886413574	-3.08191010844894e-05	0.0249691028147936	-0.0026282137259841	0.00516396993771195
1180	98.5146255493164	-20.8025321960449	6.09771347045898	-0.00295288790948689	0.0373067259788513	-0.0165892094373703	0.00418994715437293
1181	99.1639785766602	-21.1272068023682	6.03277826309204	-0.0123684434220195	0.0389300994575024	-0.00230353930965066	0.00483929552137852
1182	99.1639785766602	-20.1531848907471	5.64316940307617	0.00613799272105098	0.0376313999295235	0.00516396993771195	0.0116574559360743
1183	97.8652801513672	-21.4518814086914	5.96784353256226	0.000943203864153475	0.0269171483814716	0.00646266713738441	-0.00327756232582033
1184	97.8652801513672	-21.7765560150146	5.83797359466553	-0.00230353930965066	0.011982130818069	-0.00717365415766835	-0.00847235135734081
1185	97.8652801513672	-20.4778575897217	5.90290880203247	-0.00814767740666866	0.0213976856321096	-0.00944637414067984	0.00646266713738441
1186	97.2159271240234	-20.8025321960449	6.09771347045898	-0.0169138833880424	0.00873538758605719	-0.0266541130840778	-0.00392691092565656
1187	96.5665817260742	-20.4778575897217	5.90290880203247	0.000293855206109583	0.00743668992072344	-0.0256800893694162	0.000943203864153475
1188	99.1639785766602	-21.4518814086914	5.77303886413574	-0.00749832857400179	-0.00100484199356288	-0.0266541130840778	-3.08191010844894e-05
1189	98.5146255493164	-21.4518814086914	5.83797359466553	-0.00847235135734081	-0.0107450718060136	-0.0146411629393697	0.000618529506027699
1190	98.5146255493164	-21.4518814086914	6.03277826309204	0.00483929552137852	-0.0120437685400248	0.0181509424000978	-0.00165419070981443
1191	99.1639785766602	-20.8025321960449	5.70810413360596	0.00646266713738441	-0.00360223650932312	0.031137915328145	0.00191722682211548
1192	101.112022399902	-21.4518814086914	6.16264820098877	0.00516396993771195	0.00516396993771195	0.0249691028147936	0.00354059832170606
1193	101.112022399902	-20.8025321960449	6.8119969367981	-0.00425158534198999	-0.0152905117720366	0.0194496400654316	0.000943203864153475
1194	99.8133239746094	-20.4778575897217	5.77303886413574	-0.0100957229733467	-0.0221086721867323	0.0207483377307653	0.000943203864153475
1195	97.8652801513672	-20.8025321960449	5.77303886413574	-0.00197886489331722	-0.0169138833880424	0.0191249661147594	-0.00295288790948689
1196	101.112022399902	-20.4778575897217	5.77303886413574	0.00191722682211548	-0.0169138833880424	0.0158782228827477	0.00451462110504508
1197	98.5146255493164	-20.4778575897217	5.90290880203247	0.00386527273803949	-0.00782300252467394	0.0233457311987877	0.00938473641872406
1198	99.1639785766602	-20.4778575897217	5.96784353256226	0.00548864435404539	-0.00132951640989631	0.00191722682211548	-0.0107450718060136
1199	99.8133239746094	-20.1531848907471	6.03277826309204	-0.00847235135734081	-0.0149658378213644	0.00289124972186983	-0.00100484199356288
1200	99.1639785766602	-20.8025321960449	5.64316940307617	-0.00392691092565656	0.0022419011220336	-0.00782300252467394	0.00354059832170606
1201	101.112022399902	-21.7765560150146	6.03277826309204	-0.00555028254166245	0.00159255252219737	-0.0126931173726916	0.00256657530553639
1202	99.8133239746094	-20.8025321960449	5.77303886413574	0.00289124972186983	0.00613799272105098	-0.00717365415766835	0.0103587592020631
1203	101.761367797852	-22.1012306213379	6.09771347045898	-0.00457625929266214	0.00581331877037883	-0.0149658378213644	-0.00295288790948689
1204	101.761367797852	-21.7765560150146	5.96784353256226	-0.00392691092565656	0.000293855206109583	-0.0318489037454128	-0.00100484199356288
1205	98.5146255493164	-21.1272068023682	6.09771347045898	-0.00684897974133492	-0.00360223650932312	-0.0279528107494116	0.00451462110504508
1206	99.8133239746094	-20.8025321960449	5.64316940307617	-0.00295288790948689	-0.0126931173726916	-0.0273034609854221	-0.00490093370899558
1207	99.1639785766602	-21.1272068023682	5.77303886413574	0.00191722682211548	-0.0110697457566857	0.000943203864153475	-0.00327756232582033
1208	100.462677001953	-21.4518814086914	5.57823419570923	-0.0026282137259841	-0.00230353930965066	0.00126787810586393	0.00386527273803949
1209	100.462677001953	-22.7505779266357	6.09771347045898	0.00256657530553639	0.00321592413820326	0.00354059832170606	-0.0026282137259841
1210	99.1639785766602	-22.4259052276611	6.87693166732788	0.00354059832170606	-0.000355493422830477	0.000618529506027699	-0.00977104809135199
1211	99.8133239746094	-21.7765560150146	7.00680112838745	0.0106834331527352	-0.00327756232582033	-0.00230353930965066	0.00776136433705688
1212	101.761367797852	-22.4259052276611	6.74706172943115	0.0116574559360743	-0.00652430532500148	0.0145795252174139	-0.00490093370899558
1213	101.761367797852	-21.4518814086914	6.61719226837158	0.0123068047687411	-0.00587495695799589	0.0168522447347641	-0.00360223650932312
1214	98.5146255493164	-21.4518814086914	6.48732233047485	0.0126314787194133	-3.08191010844894e-05	0.00678734155371785	-0.00749832857400179
1215	99.8133239746094	-21.7765560150146	5.83797359466553	0.00548864435404539	-0.0026282137259841	0.00159255252219737	0.000943203864153475
1216	99.8133239746094	-21.7765560150146	5.90290880203247	-0.00230353930965066	0.00418994715437293	-0.000355493422830477	0.00678734155371785
1217	99.8133239746094	-21.4518814086914	6.22758293151855	0.0200989879667759	0.0103587592020631	-0.00360223650932312	-0.00295288790948689
1218	99.8133239746094	-21.1272068023682	5.70810413360596	-0.00165419070981443	-0.00295288790948689	-0.0120437685400248	-0.00295288790948689
1219	98.5146255493164	-21.4518814086914	5.77303886413574	-0.00717365415766835	0.00126787810586393	-0.0224333461374044	-0.00619963090866804
1220	99.1639785766602	-20.8025321960449	5.70810413360596	-0.00197886489331722	0.00256657530553639	-0.0260047651827335	-0.000680167751852423
1221	101.112022399902	-21.7765560150146	6.03277826309204	-0.00197886489331722	0.00970941036939621	-0.0341216214001179	0.00354059832170606
1222	99.1639785766602	-20.8025321960449	6.61719226837158	-0.00100484199356288	0.011982130818069	-0.0279528107494116	0.000618529506027699
1223	101.112022399902	-21.7765560150146	6.42238759994507	0.0188002903014421	0.00159255252219737	-0.0331475995481014	0.00613799272105098
1224	101.112022399902	-20.4778575897217	5.77303886413574	-0.000355493422830477	-0.0113944197073579	-0.0260047651827335	-0.00684897974133492
1225	99.8133239746094	-20.8025321960449	5.77303886413574	0.00711201597005129	-0.0107450718060136	-0.0113944197073579	-0.00490093370899558
1226	100.462677001953	-20.1531848907471	5.70810413360596	0.000293855206109583	0.000618529506027699	0.00548864435404539	-0.00879702530801296
1227	98.5146255493164	-20.1531848907471	6.61719226837158	-0.00132951640989631	0.0116574559360743	0.0282158460468054	-0.00295288790948689
1228	100.462677001953	-19.8285102844238	5.90290880203247	0.00548864435404539	0.00321592413820326	0.0314625911414623	0.00159255252219737
1229	99.8133239746094	-21.1272068023682	6.35745286941528	0.000293855206109583	0.00678734155371785	0.0136055024340749	-0.00684897974133492
1230	101.112022399902	-20.8025321960449	6.09771347045898	0.00938473641872406	-0.00392691092565656	0.00256657530553639	-0.0107450718060136
1231	100.462677001953	-19.8285102844238	5.77303886413574	0.00418994715437293	-3.08191010844894e-05	-3.08191010844894e-05	-0.0130177913233638
1232	101.761367797852	-20.4778575897217	5.90290880203247	0.0106834331527352	-0.00652430532500148	0.01100810803473	-0.00100484199356288
1233	99.1639785766602	-19.8285102844238	5.83797359466553	0.00938473641872406	-0.00327756232582033	0.0106834331527352	0.00743668992072344
1234	99.1639785766602	-19.8285102844238	6.5522575378418	-0.00132951640989631	-0.00782300252467394	0.0113327819854021	-0.00425158534198999
1235	98.5146255493164	-20.8025321960449	6.22758293151855	0.00126787810586393	-0.00782300252467394	0.0145795252174139	0.00289124972186983
1236	101.112022399902	-20.4778575897217	5.90290880203247	-0.00522560812532902	0.00321592413820326	0.00159255252219737	-0.00100484199356288
1237	99.8133239746094	-20.8025321960449	5.70810413360596	-0.00392691092565656	0.000943203864153475	-0.00652430532500148	0.00841071270406246
1238	99.1639785766602	-19.5038356781006	6.35745286941528	-0.0133424662053585	-0.0143164889886975	0.0100340843200684	-0.00295288790948689
1239	99.8133239746094	-19.8285102844238	6.5522575378418	-0.0169138833880424	-3.08191010844894e-05	-0.00425158534198999	-0.0104203969240189
1240	98.5146255493164	-19.1791610717773	5.57823419570923	-0.00457625929266214	-0.00100484199356288	0.00418994715437293	0.000618529506027699
1241	101.112022399902	-20.8025321960449	5.96784353256226	-0.0117190945893526	0.00386527273803949	-0.00457625929266214	0.000943203864153475
1242	99.8133239746094	-19.5038356781006	5.64316940307617	-0.00977104809135199	-0.00684897974133492	0.00126787810586393	0.00516396993771195
1243	102.410720825195	-20.8025321960449	5.64316940307617	0.000293855206109583	-0.000680167751852423	0.000943203864153475	0.00354059832170606
1244	99.1639785766602	-18.8544864654541	5.38343000411987	-0.00522560812532902	-0.00522560812532902	-0.00132951640989631	-0.00814767740666866
1245	99.8133239746094	-19.8285102844238	5.51329946517944	0.01100810803473	0.00386527273803949	-0.0104203969240189	-0.0026282137259841
1246	99.8133239746094	-19.5038356781006	5.51329946517944	0.0103587592020631	0.0220470335334539	-0.0146411629393697	-0.00132951640989631
1247	100.462677001953	-19.1791610717773	5.90290880203247	0.00970941036939621	0.0288651939481497	-0.0162645354866982	0.00418994715437293
1248	99.1639785766602	-19.1791610717773	6.48732233047485	0.0145795252174139	0.0132808275520802	-0.023407369852066	0.00289124972186983
1249	102.410720825195	-20.1531848907471	5.57823419570923	0.00256657530553639	0.00418994715437293	-0.0201606266200542	0.000943203864153475
1250	101.112022399902	-19.5038356781006	5.77303886413574	0.00808603875339031	-0.00977104809135199	-0.0149658378213644	0.00159255252219737
1251	99.8133239746094	-19.5038356781006	5.77303886413574	0.00516396993771195	0.00841071270406246	-0.0175632312893867	-0.00457625929266214
1252	101.112022399902	-20.1531848907471	6.68212699890137	0.00970941036939621	0.0103587592020631	0.00159255252219737	-0.00100484199356288
1253	99.8133239746094	-19.5038356781006	6.5522575378418	-0.000355493422830477	0.0158782228827477	-0.0159398596733809	-0.00360223650932312
1254	98.5146255493164	-19.1791610717773	6.29251766204834	-0.00912170019000769	0.00483929552137852	-0.00360223650932312	-0.00327756232582033
1255	101.112022399902	-20.4778575897217	6.61719226837158	-0.0169138833880424	-0.000680167751852423	-0.00425158534198999	-0.00392691092565656
1256	100.462677001953	-19.8285102844238	6.61719226837158	0.00906006153672934	0.00646266713738441	-0.00165419070981443	0.00386527273803949
1257	101.112022399902	-20.4778575897217	6.74706172943115	0.00256657530553639	-0.00425158534198999	-0.00912170019000769	-3.08191010844894e-05
1258	99.1639785766602	-18.8544864654541	6.68212699890137	0.00354059832170606	-0.00197886489331722	-0.0143164889886975	0.00548864435404539
1259	99.1639785766602	-19.8285102844238	7.00680112838745	-0.000680167751852423	-0.00100484199356288	-0.00717365415766835	-3.08191010844894e-05
1260	100.462677001953	-18.8544864654541	6.74706172943115	-0.00977104809135199	-0.00165419070981443	-0.00197886489331722	0.000943203864153475
1261	103.060066223145	-19.8285102844238	6.29251766204834	-0.00490093370899558	0.00808603875339031	0.00743668992072344	0.00906006153672934
1262	99.1639785766602	-18.8544864654541	6.68212699890137	-0.00619963090866804	0.00938473641872406	0.0243197549134493	0.0022419011220336
1263	101.112022399902	-20.1531848907471	6.03277826309204	0.00191722682211548	-0.00132951640989631	0.00873538758605719	-0.00197886489331722
1264	98.5146255493164	-18.5298118591309	5.77303886413574	-0.0146411629393697	-0.00814767740666866	-0.0113944197073579	-0.000680167751852423
1265	99.8133239746094	-19.5038356781006	5.90290880203247	0.00289124972186983	-0.0169138833880424	-0.0156151866540313	-0.00165419070981443
1266	98.5146255493164	-18.8544864654541	6.09771347045898	-0.00197886489331722	-0.0169138833880424	-0.0204853005707264	-0.000355493422830477
1267	97.8652801513672	-19.1791610717773	5.83797359466553	-0.00392691092565656	0.0132808275520802	-0.0276281367987394	0.00321592413820326
1268	97.8652801513672	-18.8544864654541	5.70810413360596	0.00256657530553639	0.0022419011220336	-0.0428878292441368	0.00548864435404539
1269	99.1639785766602	-19.1791610717773	5.64316940307617	0.00256657530553639	0.00159255252219737	-0.0399657599627972	-0.00165419070981443
1270	98.5146255493164	-20.1531848907471	5.96784353256226	-0.00360223650932312	-0.0100957229733467	-0.0295761823654175	-0.00132951640989631
1271	98.5146255493164	-20.4778575897217	6.29251766204834	0.0022419011220336	0.00256657530553639	-0.00879702530801296	0.00386527273803949
1272	97.2159271240234	-19.8285102844238	6.03277826309204	0.00516396993771195	0.0126314787194133	0.0106834331527352	0.00289124972186983
1273	98.5146255493164	-19.1791610717773	5.70810413360596	-0.00944637414067984	-0.000355493422830477	0.0295145437121391	0.00548864435404539
1274	97.8652801513672	-19.8285102844238	5.90290880203247	-0.0139918150380254	-0.00230353930965066	0.052891094237566	0.000618529506027699
1275	97.8652801513672	-20.1531848907471	6.74706172943115	-0.00847235135734081	0.00646266713738441	0.0567871853709221	0.00256657530553639
1276	98.5146255493164	-19.8285102844238	6.03277826309204	0.00256657530553639	0.0145795252174139	0.0269171483814716	-0.000355493422830477
1277	99.1639785766602	-20.1531848907471	6.03277826309204	-0.00717365415766835	0.0132808275520802	0.0304885655641556	0.01100810803473
1278	96.5665817260742	-19.8285102844238	6.35745286941528	-0.00457625929266214	0.00776136433705688	0.0142548503354192	0.0116574559360743
1279	99.1639785766602	-20.4778575897217	6.8119969367981	-0.0143164889886975	0.00289124972186983	-0.00100484199356288	0.00159255252219737
1280	97.2159271240234	-19.1791610717773	6.68212699890137	-0.0110697457566857	0.00451462110504508	0.00516396993771195	-0.00197886489331722
1281	97.8652801513672	-18.8544864654541	6.5522575378418	-0.0136671401560307	0.00678734155371785	0.00516396993771195	0.00906006153672934
1282	98.5146255493164	-20.4778575897217	5.83797359466553	0.00289124972186983	0.00159255252219737	0.00743668992072344	0.00418994715437293
1283	99.8133239746094	-19.8285102844238	5.90290880203247	-0.00749832857400179	0.00354059832170606	0.00938473641872406	-0.000680167751852423
1284	98.5146255493164	-19.5038356781006	6.74706172943115	-0.0100957229733467	-0.00619963090866804	-0.00132951640989631	-0.00619963090866804
1285	99.1639785766602	-19.1791610717773	6.8119969367981	-0.00425158534198999	-0.00652430532500148	-0.0273034609854221	-0.00425158534198999
1286	99.1639785766602	-20.1531848907471	5.96784353256226	0.000293855206109583	-0.00295288790948689	-0.0100957229733467	-0.00392691092565656
1287	99.8133239746094	-19.5038356781006	6.03277826309204	0.00289124972186983	0.00613799272105098	0.00126787810586393	-0.000680167751852423
1288	97.8652801513672	-18.8544864654541	5.77303886413574	0.00581331877037883	0.0132808275520802	0.00678734155371785	-3.08191010844894e-05
1289	99.8133239746094	-19.1791610717773	5.83797359466553	-0.00457625929266214	0.00386527273803949	0.00711201597005129	-0.00522560812532902
1290	100.462677001953	-20.1531848907471	6.09771347045898	0.0142548503354192	-0.0146411629393697	0.0412028171122074	-0.00295288790948689
1291	101.112022399902	-20.4778575897217	6.16264820098877	0.0022419011220336	0.00873538758605719	0.0243197549134493	-0.0026282137259841
1292	99.1639785766602	-19.8285102844238	5.57823419570923	0.0210730116814375	0.00678734155371785	0.0226963832974434	0.00418994715437293
1293	99.1639785766602	-19.5038356781006	5.57823419570923	-0.00977104809135199	0.00516396993771195	0.0100340843200684	0.00126787810586393
1294	100.462677001953	-21.1272068023682	6.03277826309204	-0.00197886489331722	0.00386527273803949	0.00451462110504508	0.00483929552137852
1295	101.112022399902	-20.1531848907471	6.16264820098877	-0.00912170019000769	0.00386527273803949	-0.00360223650932312	0.00191722682211548
1296	100.462677001953	-20.8025321960449	6.29251766204834	-0.00457625929266214	0.00613799272105098	-0.00197886489331722	-0.00522560812532902
1297	101.112022399902	-21.1272068023682	6.22758293151855	0.00126787810586393	-0.000355493422830477	-0.00555028254166245	0.000293855206109583
1298	100.462677001953	-21.1272068023682	6.68212699890137	0.0106834331527352	-0.00425158534198999	0.00873538758605719	0.0103587592020631
1299	101.112022399902	-21.7765560150146	5.96784353256226	-0.00360223650932312	-0.00782300252467394	-0.0156151866540313	-0.00327756232582033
1300	99.8133239746094	-21.7765560150146	6.03277826309204	-0.00847235135734081	0.00938473641872406	-0.0217839982360601	0.000293855206109583
1301	99.1639785766602	-20.8025321960449	6.42238759994507	-0.000680167751852423	-0.000355493422830477	-0.0240567177534103	0.00776136433705688
1302	101.112022399902	-21.7765560150146	7.00680112838745	0.00581331877037883	0.00256657530553639	-0.00782300252467394	0.00646266713738441
1303	99.8133239746094	-21.4518814086914	6.8119969367981	0.00516396993771195	-0.00879702530801296	-0.00425158534198999	0.00386527273803949
1304	98.5146255493164	-21.1272068023682	6.48732233047485	0.00841071270406246	-0.0383423902094364	-0.0117190945893526	-0.00295288790948689
1305	101.112022399902	-22.4259052276611	6.68212699890137	-0.00327756232582033	-0.00457625929266214	-0.00425158534198999	0.00418994715437293
1306	99.8133239746094	-22.1012306213379	6.8119969367981	0.00256657530553639	-0.0139918150380254	0.00256657530553639	0.00289124972186983
1307	100.462677001953	-22.1012306213379	6.8119969367981	0.0223717093467712	-0.0113944197073579	0.011982130818069	-0.00100484199356288
1308	99.8133239746094	-21.4518814086914	6.61719226837158	0.00678734155371785	-0.00490093370899558	0.0123068047687411	0.013930176384747
1309	99.8133239746094	-20.8025321960449	6.87693166732788	0.00483929552137852	-0.0169138833880424	0.0100340843200684	-0.00652430532500148
1310	99.1639785766602	-21.1272068023682	6.5522575378418	0.00516396993771195	-0.0198359526693821	0.00516396993771195	-0.00327756232582033
1311	101.112022399902	-22.1012306213379	6.94186639785767	0.00873538758605719	-0.0195112787187099	0.00906006153672934	-0.00814767740666866
1312	97.8652801513672	-20.4778575897217	6.8119969367981	-0.00749832857400179	-0.00457625929266214	0.000293855206109583	-0.00360223650932312
1313	101.112022399902	-21.7765560150146	6.8119969367981	0.011982130818069	0.00938473641872406	0.00808603875339031	0.00191722682211548
1314	101.761367797852	-21.1272068023682	6.09771347045898	-0.0120437685400248	-0.000355493422830477	0.00451462110504508	-0.00327756232582033
1315	101.112022399902	-21.1272068023682	6.87693166732788	0.00483929552137852	-0.00847235135734081	-0.00490093370899558	-0.00879702530801296
1316	99.8133239746094	-20.4778575897217	5.96784353256226	-0.00100484199356288	-0.0152905117720366	0.00776136433705688	0.00451462110504508
1317	101.112022399902	-21.4518814086914	5.64316940307617	0.00613799272105098	-0.0104203969240189	0.0136055024340749	-0.00392691092565656
1318	101.112022399902	-21.1272068023682	6.09771347045898	0.011982130818069	-0.00847235135734081	-0.00295288790948689	0.000293855206109583
1319	100.462677001953	-21.7765560150146	5.96784353256226	-0.00749832857400179	-0.0149658378213644	0.00613799272105098	-0.00392691092565656
1320	100.462677001953	-21.4518814086914	6.16264820098877	-0.00490093370899558	-0.0146411629393697	-0.00977104809135199	-0.00555028254166245
1321	99.1639785766602	-20.4778575897217	5.96784353256226	-0.00230353930965066	0.00776136433705688	0.00970941036939621	-0.0026282137259841
1322	100.462677001953	-21.1272068023682	6.29251766204834	0.00321592413820326	0.0314625911414623	-0.0100957229733467	0.00418994715437293
1323	98.5146255493164	-20.1531848907471	5.57823419570923	0.00938473641872406	0.0373067259788513	-0.0195112787187099	-0.00392691092565656
1324	99.1639785766602	-21.4518814086914	5.90290880203247	-0.00197886489331722	0.0285405199974775	-0.0318489037454128	-0.00100484199356288
1325	101.112022399902	-20.8025321960449	5.77303886413574	0.00289124972186983	0.0275664981454611	-0.0240567177534103	-0.00490093370899558
1326	99.8133239746094	-21.1272068023682	6.03277826309204	0.00354059832170606	0.0168522447347641	-0.028926832601428	-0.00295288790948689
1327	101.761367797852	-21.1272068023682	5.96784353256226	-0.00749832857400179	0.0142548503354192	-0.0295761823654175	-0.00197886489331722
1328	100.462677001953	-21.4518814086914	5.83797359466553	0.012956153601408	0.00354059832170606	-0.0347709693014622	0.00418994715437293
1329	99.1639785766602	-19.8285102844238	5.77303886413574	0.00581331877037883	-0.00132951640989631	-0.0331475995481014	-0.00522560812532902
1330	98.5146255493164	-20.1531848907471	5.64316940307617	0.00548864435404539	-0.02697878703475	-0.00457625929266214	-0.00814767740666866
1331	101.112022399902	-21.1272068023682	6.48732233047485	0.0220470335334539	-0.00327756232582033	0.0132808275520802	-0.00132951640989631
1332	99.1639785766602	-20.1531848907471	5.57823419570923	0.0132808275520802	-0.00879702530801296	0.0314625911414623	0.0022419011220336
1333	101.112022399902	-21.1272068023682	5.90290880203247	0.0249691028147936	0.0113327819854021	0.0233457311987877	-0.00912170019000769
1334	100.462677001953	-21.4518814086914	6.03277826309204	0.00646266713738441	0.00743668992072344	-0.00295288790948689	-0.00684897974133492
1335	100.462677001953	-19.8285102844238	5.44836473464966	0.0022419011220336	0.00841071270406246	0.000618529506027699	-0.00425158534198999
1336	99.1639785766602	-20.4778575897217	5.44836473464966	0.00938473641872406	-3.08191010844894e-05	-0.00197886489331722	-0.00197886489331722
1337	99.8133239746094	-20.4778575897217	5.57823419570923	0.000618529506027699	0.013930176384747	0.000943203864153475	-0.00327756232582033
1338	99.8133239746094	-20.8025321960449	5.96784353256226	0.00743668992072344	0.00970941036939621	0.00418994715437293	0.00548864435404539
1339	99.8133239746094	-20.1531848907471	5.96784353256226	-0.00457625929266214	0.0142548503354192	-0.0104203969240189	-0.00684897974133492
1340	101.761367797852	-21.1272068023682	6.29251766204834	-0.00587495695799589	0.01847561635077	-0.00814767740666866	-0.00327756232582033
1341	99.1639785766602	-20.1531848907471	5.90290880203247	-0.00684897974133492	0.0239950809627771	-0.0136671401560307	-0.00327756232582033
1342	100.462677001953	-20.8025321960449	5.70810413360596	0.000943203864153475	0.0269171483814716	-0.00944637414067984	0.00776136433705688
1343	99.1639785766602	-19.5038356781006	5.70810413360596	0.00191722682211548	0.0194496400654316	-0.00587495695799589	0.00483929552137852
1344	99.8133239746094	-21.1272068023682	6.74706172943115	-0.0169138833880424	0.0123068047687411	-0.0240567177534103	0.00126787810586393
1345	100.462677001953	-20.8025321960449	6.09771347045898	-0.00197886489331722	0.00743668992072344	-0.0237320438027382	-0.00814767740666866
1346	101.112022399902	-21.1272068023682	6.29251766204834	-0.00749832857400179	0.000618529506027699	-0.0182125810533762	-0.00197886489331722
1347	99.8133239746094	-20.4778575897217	6.03277826309204	-0.000355493422830477	0.00548864435404539	-0.0182125810533762	0.00451462110504508
1348	101.112022399902	-21.1272068023682	5.96784353256226	0.0155535480007529	0.00256657530553639	-0.0120437685400248	0.000618529506027699
1349	99.8133239746094	-20.4778575897217	6.09771347045898	0.00841071270406246	-0.00814767740666866	-0.0136671401560307	0.000293855206109583
1350	98.5146255493164	-19.8285102844238	5.77303886413574	0.00418994715437293	-0.0126931173726916	-0.0198359526693821	-0.0026282137259841
1351	100.462677001953	-20.1531848907471	5.83797359466553	0.00743668992072344	-0.0107450718060136	-0.0204853005707264	0.00289124972186983
1352	99.1639785766602	-20.1531848907471	5.96784353256226	0.0165275707840919	-0.0123684434220195	-0.0169138833880424	-3.08191010844894e-05
1353	99.1639785766602	-20.4778575897217	6.16264820098877	0.00548864435404539	-0.0120437685400248	-0.0279528107494116	0.00126787810586393
1354	100.462677001953	-20.8025321960449	5.64316940307617	-0.00814767740666866	-0.00295288790948689	-0.0247060675173998	0.00646266713738441
1355	97.2159271240234	-19.1791610717773	5.57823419570923	-0.0133424662053585	-0.00360223650932312	-0.0328229255974293	-0.00230353930965066
1356	98.5146255493164	-20.1531848907471	5.77303886413574	0.00841071270406246	0.00159255252219737	-0.0247060675173998	0.00418994715437293
1357	97.2159271240234	-19.5038356781006	5.83797359466553	-0.00100484199356288	0.00548864435404539	-0.0188619289547205	-3.08191010844894e-05
1358	99.8133239746094	-20.8025321960449	6.16264820098877	-0.00100484199356288	0.00646266713738441	-0.00749832857400179	0.00386527273803949
1359	97.8652801513672	-19.5038356781006	5.90290880203247	-0.0172385573387146	0.00321592413820326	-0.00555028254166245	0.00516396993771195
1360	98.5146255493164	-20.1531848907471	5.57823419570923	-0.0188619289547205	0.00613799272105098	-0.0165892094373703	-0.00132951640989631
1361	97.8652801513672	-20.8025321960449	5.83797359466553	-0.0188619289547205	0.013930176384747	-0.0152905117720366	-0.00165419070981443
1362	96.5665817260742	-19.8285102844238	5.77303886413574	-0.0107450718060136	0.0188002903014421	-0.0201606266200542	0.00776136433705688
1363	95.917236328125	-19.1791610717773	6.03277826309204	-0.00717365415766835	0.0145795252174139	-0.0172385573387146	0.00126787810586393
1364	98.5146255493164	-20.8025321960449	6.29251766204834	-0.0136671401560307	0.00191722682211548	-0.0182125810533762	0.00418994715437293
1365	97.2159271240234	-19.8285102844238	5.96784353256226	-0.0120437685400248	-0.00555028254166245	0.00159255252219737	-0.000680167751852423
1366	96.5665817260742	-19.5038356781006	5.70810413360596	-0.000355493422830477	-0.0162645354866982	0.0444495603442192	0.00321592413820326
1367	97.2159271240234	-19.8285102844238	5.57823419570923	-0.0123684434220195	0.00256657530553639	0.0636053457856178	0.0022419011220336
1368	98.5146255493164	-20.4778575897217	5.96784353256226	-0.00944637414067984	0.00126787810586393	0.0597092546522617	-3.08191010844894e-05
1369	97.2159271240234	-20.4778575897217	6.03277826309204	-0.0169138833880424	-0.0201606266200542	0.0447742342948914	-0.00295288790948689
1370	97.2159271240234	-19.5038356781006	6.09771347045898	0.00126787810586393	-0.0191866029053926	0.031137915328145	0.00159255252219737
1371	95.917236328125	-18.8544864654541	6.74706172943115	0.0116574559360743	-0.0100957229733467	0.0123068047687411	0.00191722682211548
1372	95.917236328125	-20.4778575897217	5.90290880203247	0.00906006153672934	-3.08191010844894e-05	0.00418994715437293	0.00906006153672934
1373	97.8652801513672	-19.8285102844238	6.5522575378418	0.0162028968334198	-0.00132951640989631	-0.00587495695799589	-0.00555028254166245
1374	97.8652801513672	-19.5038356781006	6.5522575378418	-0.0188619289547205	-0.00392691092565656	-0.023407369852066	0.00191722682211548
1375	97.8652801513672	-19.1791610717773	6.61719226837158	0.00289124972186983	0.00191722682211548	-0.0185372550040483	-0.00457625929266214
1376	98.5146255493164	-19.1791610717773	6.68212699890137	-0.00555028254166245	0.00678734155371785	-0.0221086721867323	-0.0026282137259841
1377	97.8652801513672	-19.5038356781006	6.03277826309204	0.01847561635077	-0.00132951640989631	-0.00814767740666866	-0.000680167751852423
1378	101.761367797852	-20.1531848907471	5.70810413360596	-0.00360223650932312	0.00191722682211548	0.00386527273803949	0.00678734155371785
1379	97.2159271240234	-19.1791610717773	6.42238759994507	-0.00522560812532902	-0.00327756232582033	-0.00684897974133492	-0.000680167751852423
1380	99.8133239746094	-19.1791610717773	5.77303886413574	-0.0026282137259841	0.0217223595827818	-0.017887907102704	0.00516396993771195
1381	98.5146255493164	-19.5038356781006	6.16264820098877	-0.00327756232582033	0.01100810803473	0.00483929552137852	0.00354059832170606
1382	99.1639785766602	-18.8544864654541	6.03277826309204	-0.00100484199356288	0.01100810803473	0.0217223595827818	0.00191722682211548
1383	99.1639785766602	-19.5038356781006	6.42238759994507	-0.00782300252467394	-0.000355493422830477	0.0321119390428066	0.00743668992072344
1384	101.112022399902	-19.5038356781006	5.90290880203247	-0.00392691092565656	-0.0149658378213644	0.0282158460468054	0.00159255252219737
1385	97.8652801513672	-18.5298118591309	5.64316940307617	-0.00879702530801296	0.00451462110504508	0.00386527273803949	-0.00684897974133492
1386	99.1639785766602	-19.1791610717773	5.57823419570923	-0.00197886489331722	-0.00847235135734081	-0.000680167751852423	0.00386527273803949
1387	99.1639785766602	-18.2051372528076	5.70810413360596	-0.00944637414067984	-0.0169138833880424	0.0116574559360743	-0.00392691092565656
1388	99.8133239746094	-20.1531848907471	5.83797359466553	-0.00619963090866804	-0.00327756232582033	0.00483929552137852	0.00483929552137852
1389	99.1639785766602	-19.8285102844238	6.29251766204834	-0.0123684434220195	-0.00879702530801296	0.00711201597005129	-0.00555028254166245
1390	98.5146255493164	-19.5038356781006	5.83797359466553	0.0103587592020631	-0.00132951640989631	0.0103587592020631	-0.00619963090866804
1391	98.5146255493164	-19.1791610717773	5.70810413360596	0.0113327819854021	0.00256657530553639	0.0230210572481155	0.00159255252219737
1392	100.462677001953	-20.4778575897217	5.96784353256226	0.0155535480007529	-0.00749832857400179	0.0321119390428066	0.00256657530553639
1393	100.462677001953	-20.1531848907471	6.03277826309204	0.01100810803473	-0.0152905117720366	0.0262678004801273	0.000618529506027699
1394	98.5146255493164	-19.8285102844238	5.83797359466553	0.00321592413820326	-0.0146411629393697	0.0149041991680861	-0.00295288790948689
1395	97.2159271240234	-20.1531848907471	6.16264820098877	0.00418994715437293	-0.00230353930965066	0.00451462110504508	-0.00977104809135199
1396	98.5146255493164	-20.1531848907471	5.70810413360596	0.00873538758605719	0.0103587592020631	-0.0185372550040483	-0.00490093370899558
1397	97.8652801513672	-19.8285102844238	5.57823419570923	0.00841071270406246	0.0149041991680861	-0.00587495695799589	0.00321592413820326
1398	100.462677001953	-20.4778575897217	5.64316940307617	0.00776136433705688	0.0100340843200684	-0.0224333461374044	0.00321592413820326
1399	97.8652801513672	-19.8285102844238	6.5522575378418	-0.0152905117720366	0.00386527273803949	-0.0159398596733809	-0.00977104809135199
1400	98.5146255493164	-19.8285102844238	6.5522575378418	-0.0107450718060136	0.00938473641872406	-0.0438618510961533	-0.00100484199356288
1401	99.8133239746094	-20.8025321960449	7.13667106628418	-0.00197886489331722	0.00321592413820326	-0.0311995539814234	0.00906006153672934
1402	98.5146255493164	-19.5038356781006	5.77303886413574	0.00451462110504508	0.000618529506027699	-0.0347709693014622	0.00548864435404539
1403	99.1639785766602	-20.1531848907471	6.61719226837158	0.00126787810586393	-0.00814767740666866	-0.0110697457566857	0.00354059832170606
1404	99.8133239746094	-20.4778575897217	5.77303886413574	-0.00392691092565656	-0.0113944197073579	0.0152288740500808	0.00516396993771195
1405	98.5146255493164	-18.8544864654541	5.64316940307617	-3.08191010844894e-05	-0.0100957229733467	0.0136055024340749	0.000618529506027699
1406	97.8652801513672	-19.1791610717773	5.90290880203247	-0.00230353930965066	-0.00587495695799589	0.0321119390428066	0.00516396993771195
1407	97.8652801513672	-18.5298118591309	6.16264820098877	0.00321592413820326	0.00548864435404539	0.0285405199974775	0.00711201597005129
1408	99.1639785766602	-19.5038356781006	6.5522575378418	0.00581331877037883	0.000293855206109583	0.01100810803473	0.00418994715437293
1409	99.8133239746094	-19.8285102844238	6.61719226837158	-0.00230353930965066	-0.00912170019000769	0.0178262684494257	0.00354059832170606
1410	97.8652801513672	-19.1791610717773	5.96784353256226	0.00970941036939621	-0.0198359526693821	0.0123068047687411	-0.0026282137259841
1411	96.5665817260742	-18.5298118591309	5.77303886413574	0.00841071270406246	-0.0149658378213644	0.0162028968334198	-0.00782300252467394
1412	99.8133239746094	-19.8285102844238	6.09771347045898	-0.000680167751852423	-0.00749832857400179	0.0100340843200684	0.000943203864153475
1413	99.8133239746094	-18.5298118591309	6.87693166732788	-0.00327756232582033	0.00451462110504508	0.000293855206109583	0.00126787810586393
1414	97.8652801513672	-18.5298118591309	6.68212699890137	-0.00165419070981443	0.00289124972186983	-0.00490093370899558	0.00159255252219737
1415	99.1639785766602	-18.2051372528076	5.77303886413574	-0.0139918150380254	-0.00165419070981443	-0.00457625929266214	-0.00879702530801296
1416	99.1639785766602	-18.8544864654541	5.64316940307617	0.000618529506027699	0.0022419011220336	0.00289124972186983	-0.0026282137259841
1417	97.8652801513672	-18.5298118591309	5.77303886413574	0.00548864435404539	0.00548864435404539	0.00581331877037883	0.000293855206109583
1418	98.5146255493164	-18.2051372528076	5.83797359466553	-0.000355493422830477	0.00451462110504508	-0.00230353930965066	-0.0026282137259841
1419	98.5146255493164	-18.8544864654541	6.03277826309204	0.00256657530553639	0.00159255252219737	-0.00392691092565656	0.0103587592020631
1420	99.1639785766602	-18.2051372528076	6.74706172943115	-0.00652430532500148	0.0249691028147936	-0.0221086721867323	-0.00490093370899558
1421	99.8133239746094	-20.1531848907471	6.61719226837158	-0.00327756232582033	0.0230210572481155	-0.0240567177534103	-3.08191010844894e-05
1422	98.5146255493164	-18.5298118591309	5.64316940307617	0.0126314787194133	0.0249691028147936	-0.0126931173726916	0.0149041991680861
1423	99.1639785766602	-19.5038356781006	5.90290880203247	0.012956153601408	0.0126314787194133	-0.0182125810533762	0.00451462110504508
1424	99.8133239746094	-17.880464553833	5.64316940307617	0.0145795252174139	0.00516396993771195	-0.0107450718060136	-0.00490093370899558
1425	98.5146255493164	-18.5298118591309	6.5522575378418	0.00678734155371785	0.00613799272105098	-0.0146411629393697	-0.00165419070981443
1426	97.8652801513672	-18.2051372528076	6.8119969367981	0.00906006153672934	0.00159255252219737	-0.00197886489331722	0.0022419011220336
1427	97.8652801513672	-18.8544864654541	5.57823419570923	-0.00100484199356288	-0.000680167751852423	0.00938473641872406	0.00354059832170606
1428	98.5146255493164	-18.2051372528076	5.38343000411987	-0.00392691092565656	0.00256657530553639	-3.08191010844894e-05	-0.00100484199356288
1429	99.1639785766602	-19.5038356781006	5.83797359466553	-0.00295288790948689	-0.00522560812532902	-0.00425158534198999	-0.00425158534198999
1430	99.1639785766602	-19.5038356781006	5.77303886413574	0.0022419011220336	-0.00619963090866804	-0.00717365415766835	-0.00944637414067984
1431	97.8652801513672	-18.8544864654541	5.38343000411987	0.000943203864153475	-0.0149658378213644	-0.0130177913233638	-0.00295288790948689
1432	99.8133239746094	-19.1791610717773	5.96784353256226	-0.00327756232582033	-0.00652430532500148	0.000943203864153475	0.000293855206109583
1433	97.8652801513672	-18.5298118591309	5.44836473464966	0.0106834331527352	-0.00100484199356288	0.00256657530553639	0.00613799272105098
1434	97.8652801513672	-17.880464553833	5.57823419570923	-0.00782300252467394	-0.00360223650932312	0.0162028968334198	0.00159255252219737
1435	97.8652801513672	-18.8544864654541	5.83797359466553	-0.00100484199356288	-0.00165419070981443	0.0100340843200684	-0.00360223650932312
1436	97.8652801513672	-18.8544864654541	5.90290880203247	0.0113327819854021	0.00581331877037883	0.0152288740500808	-0.00132951640989631
1437	97.8652801513672	-17.880464553833	5.77303886413574	0.0213976856321096	0.00613799272105098	0.000293855206109583	0.00191722682211548
1438	97.8652801513672	-18.2051372528076	5.90290880203247	0.00711201597005129	0.000618529506027699	-0.00132951640989631	-0.00132951640989631
1439	97.2159271240234	-18.8544864654541	5.64316940307617	0.0136055024340749	0.00711201597005129	-0.00652430532500148	-0.00327756232582033
1440	98.5146255493164	-17.880464553833	5.51329946517944	0.0123068047687411	0.0188002903014421	-0.00847235135734081	-0.00522560812532902
1441	100.462677001953	-19.8285102844238	6.03277826309204	0.011982130818069	0.0158782228827477	-0.0217839982360601	0.00289124972186983
1442	97.8652801513672	-18.2051372528076	5.70810413360596	0.00418994715437293	0.0136055024340749	-0.00457625929266214	0.0022419011220336
1443	100.462677001953	-20.1531848907471	6.94186639785767	-0.0113944197073579	0.00126787810586393	-0.0143164889886975	0.0022419011220336
1444	98.5146255493164	-18.2051372528076	6.03277826309204	0.0100340843200684	-0.00717365415766835	-0.00457625929266214	0.000293855206109583
1445	97.8652801513672	-18.5298118591309	6.74706172943115	-0.00100484199356288	0.0106834331527352	-0.0156151866540313	-0.000680167751852423
1446	97.2159271240234	-17.880464553833	6.42238759994507	0.00354059832170606	0.01847561635077	-0.0120437685400248	0.00321592413820326
1447	98.5146255493164	-18.8544864654541	6.5522575378418	0.00483929552137852	0.00873538758605719	-0.00490093370899558	0.00289124972186983
1448	97.8652801513672	-18.2051372528076	5.64316940307617	-0.00684897974133492	-0.00197886489331722	-0.00165419070981443	0.00548864435404539
1449	99.1639785766602	-18.5298118591309	5.83797359466553	-0.0110697457566857	-0.00230353930965066	0.0103587592020631	-0.00100484199356288
1450	97.2159271240234	-18.2051372528076	6.03277826309204	-0.00977104809135199	-0.00360223650932312	0.000293855206109583	-0.00100484199356288
1451	99.1639785766602	-19.1791610717773	6.61719226837158	0.0136055024340749	-0.0149658378213644	-0.000680167751852423	-0.00457625929266214
1452	96.5665817260742	-18.5298118591309	6.48732233047485	-0.00425158534198999	-0.00749832857400179	0.0106834331527352	0.000943203864153475
1453	99.8133239746094	-19.8285102844238	5.96784353256226	-0.00652430532500148	-0.00814767740666866	0.00873538758605719	-0.00100484199356288
1454	98.5146255493164	-19.5038356781006	5.96784353256226	0.00808603875339031	-0.00944637414067984	0.00354059832170606	0.00321592413820326
1455	99.8133239746094	-20.1531848907471	5.96784353256226	-0.00327756232582033	-0.00457625929266214	-0.00619963090866804	-0.00197886489331722
1456	98.5146255493164	-19.5038356781006	6.29251766204834	0.00418994715437293	0.00321592413820326	-0.00392691092565656	0.000943203864153475
1457	99.8133239746094	-20.1531848907471	6.87693166732788	0.00970941036939621	0.00354059832170606	-0.0120437685400248	0.012956153601408
1458	98.5146255493164	-20.1531848907471	5.83797359466553	0.00289124972186983	0.00548864435404539	-0.0133424662053585	0.00354059832170606
1459	95.917236328125	-18.8544864654541	6.48732233047485	-0.00684897974133492	0.00354059832170606	-0.00879702530801296	-3.08191010844894e-05
1460	95.917236328125	-18.5298118591309	6.48732233047485	-0.0146411629393697	0.0155535480007529	-0.0188619289547205	-0.000680167751852423
1461	99.1639785766602	-20.1531848907471	5.77303886413574	0.00289124972186983	0.0220470335334539	-0.0156151866540313	0.00451462110504508
1462	95.2678833007813	-18.8544864654541	6.22758293151855	-0.00847235135734081	0.0155535480007529	-0.0123684434220195	0.011982130818069
1463	99.1639785766602	-20.4778575897217	6.16264820098877	0.00289124972186983	0.0200989879667759	-0.0208099745213985	0.00970941036939621
1464	95.917236328125	-18.8544864654541	5.64316940307617	-0.0136671401560307	0.0123068047687411	-0.017887907102704	0.00386527273803949
1465	96.5665817260742	-19.1791610717773	6.03277826309204	-0.00879702530801296	0.00646266713738441	-0.0156151866540313	0.00548864435404539
1466	98.5146255493164	-19.8285102844238	6.03277826309204	-0.00619963090866804	0.00483929552137852	-0.00165419070981443	0.00256657530553639
1467	98.5146255493164	-20.1531848907471	6.74706172943115	0.0149041991680861	0.00354059832170606	0.00418994715437293	0.00289124972186983
1468	95.917236328125	-19.1791610717773	6.74706172943115	0.00743668992072344	0.00808603875339031	0.000943203864153475	-0.000355493422830477
1469	96.5665817260742	-18.8544864654541	6.03277826309204	-0.0185372550040483	-0.00392691092565656	0.00743668992072344	-0.00295288790948689
1470	97.2159271240234	-20.4778575897217	5.90290880203247	-0.00749832857400179	0.00289124972186983	0.00970941036939621	-0.00197886489331722
1471	97.8652801513672	-19.1791610717773	5.70810413360596	-0.00230353930965066	-0.0175632312893867	0.0142548503354192	-0.000680167751852423
1472	98.5146255493164	-19.8285102844238	6.74706172943115	0.00678734155371785	-0.0146411629393697	0.013930176384747	-0.00457625929266214
1473	99.8133239746094	-19.8285102844238	6.48732233047485	0.00938473641872406	-0.0191866029053926	0.0252937767654657	-0.0026282137259841
1474	97.8652801513672	-18.5298118591309	5.90290880203247	-0.00912170019000769	-0.0172385573387146	0.0165275707840919	-0.00100484199356288
1475	97.2159271240234	-18.5298118591309	5.90290880203247	-0.023407369852066	-0.0113944197073579	-0.00360223650932312	-0.00587495695799589
1476	97.2159271240234	-18.5298118591309	5.83797359466553	-0.00360223650932312	-0.0143164889886975	0.0022419011220336	-0.00490093370899558
1477	98.5146255493164	-19.1791610717773	6.48732233047485	-0.00165419070981443	0.0116574559360743	-0.000680167751852423	0.01100810803473
1478	99.1639785766602	-19.8285102844238	5.83797359466553	0.0191249661147594	-0.000680167751852423	-0.0243813935667276	0.00289124972186983
1479	98.5146255493164	-19.5038356781006	5.57823419570923	0.00256657530553639	-3.08191010844894e-05	-0.0256800893694162	-0.00197886489331722
1480	97.8652801513672	-19.1791610717773	5.77303886413574	-0.00977104809135199	0.0145795252174139	-0.0341216214001179	0.00191722682211548
1481	99.1639785766602	-19.1791610717773	6.09771347045898	-0.00847235135734081	0.0278911720961332	-0.021459324285388	0.00483929552137852
1482	99.8133239746094	-20.1531848907471	6.09771347045898	0.00126787810586393	0.0350340083241463	-0.023407369852066	0.00354059832170606
1483	99.1639785766602	-18.5298118591309	5.70810413360596	0.020423661917448	0.0230210572481155	-0.0182125810533762	0.00289124972186983
1484	99.1639785766602	-20.1531848907471	6.03277826309204	-0.00100484199356288	0.00548864435404539	-0.0156151866540313	-0.00814767740666866
1485	99.8133239746094	-20.1531848907471	6.09771347045898	-0.00749832857400179	0.00289124972186983	-0.0175632312893867	-0.00295288790948689
1486	97.8652801513672	-19.1791610717773	5.96784353256226	0.0022419011220336	0.00776136433705688	-0.0120437685400248	-0.00619963090866804
1487	98.5146255493164	-18.8544864654541	6.8119969367981	0.00289124972186983	0.000943203864153475	-0.000680167751852423	0.00516396993771195
1488	98.5146255493164	-18.8544864654541	6.61719226837158	-0.00684897974133492	0.0165275707840919	0.011982130818069	-0.000680167751852423
1489	99.1639785766602	-20.1531848907471	6.68212699890137	0.00321592413820326	-0.00132951640989631	0.0106834331527352	-0.00684897974133492
1490	100.462677001953	-19.8285102844238	6.87693166732788	0.00678734155371785	-0.0136671401560307	-0.00555028254166245	0.00289124972186983
1491	98.5146255493164	-18.5298118591309	6.5522575378418	0.00808603875339031	-0.00457625929266214	-0.0123684434220195	-0.00327756232582033
1492	100.462677001953	-19.8285102844238	6.16264820098877	0.0155535480007529	-0.000355493422830477	-0.0123684434220195	-0.000680167751852423
1493	100.462677001953	-20.4778575897217	6.09771347045898	-0.0026282137259841	0.000618529506027699	-0.00425158534198999	-0.00100484199356288
1494	99.1639785766602	-19.1791610717773	6.87693166732788	-0.0143164889886975	-0.00230353930965066	-3.08191010844894e-05	0.00548864435404539
1495	99.1639785766602	-19.5038356781006	6.42238759994507	0.0022419011220336	0.000943203864153475	0.00548864435404539	0.000293855206109583
1496	99.8133239746094	-19.8285102844238	6.48732233047485	-0.0026282137259841	0.00516396993771195	0.0116574559360743	0.0022419011220336
1497	99.8133239746094	-20.8025321960449	6.8119969367981	0.020423661917448	-0.00977104809135199	0.0343846566975117	0.00548864435404539
1498	99.8133239746094	-21.1272068023682	5.96784353256226	0.00191722682211548	-0.00684897974133492	0.031137915328145	-3.08191010844894e-05
1499	98.5146255493164	-19.8285102844238	6.74706172943115	-0.000355493422830477	-0.0237320438027382	0.0249691028147936	-0.00749832857400179
1500	99.8133239746094	-21.4518814086914	7.26654100418091	-0.0117190945893526	-0.0104203969240189	-0.00814767740666866	0.00451462110504508
1501	99.1639785766602	-19.8285102844238	6.42238759994507	0.00321592413820326	0.00354059832170606	0.00289124972186983	-0.00814767740666866
1502	101.112022399902	-21.4518814086914	6.74706172943115	0.00613799272105098	-0.00165419070981443	0.00191722682211548	0.00386527273803949
1503	99.1639785766602	-20.1531848907471	6.48732233047485	0.00743668992072344	-0.00327756232582033	-0.000680167751852423	0.00126787810586393
1504	99.8133239746094	-21.4518814086914	6.87693166732788	-0.0217839982360601	-0.00749832857400179	-0.0110697457566857	-0.00587495695799589
1505	100.462677001953	-20.4778575897217	6.94186639785767	-0.00327756232582033	-0.0130177913233638	-0.00912170019000769	-0.0110697457566857
1506	99.8133239746094	-21.1272068023682	7.26654100418091	0.00970941036939621	-0.0149658378213644	-0.00912170019000769	-0.000680167751852423
1507	99.8133239746094	-20.4778575897217	5.96784353256226	0.0126314787194133	-0.017887907102704	0.00873538758605719	0.00483929552137852
1508	100.462677001953	-21.1272068023682	5.90290880203247	-0.000680167751852423	0.00483929552137852	0.01100810803473	0.000293855206109583
1509	97.8652801513672	-20.1531848907471	5.90290880203247	0.0022419011220336	-0.0133424662053585	0.0149041991680861	-0.00197886489331722
1510	98.5146255493164	-19.5038356781006	5.90290880203247	0.0175015944987535	-0.0133424662053585	0.0168522447347641	-0.00327756232582033
1511	101.112022399902	-19.5038356781006	6.09771347045898	0.00776136433705688	-0.0156151866540313	-0.000355493422830477	-0.00327756232582033
1512	99.1639785766602	-19.5038356781006	6.09771347045898	0.0113327819854021	0.00159255252219737	0.0126314787194133	-0.00392691092565656
1513	99.8133239746094	-19.1791610717773	6.03277826309204	0.00646266713738441	0.00646266713738441	0.0116574559360743	-0.00684897974133492
1514	100.462677001953	-19.5038356781006	6.5522575378418	-0.000355493422830477	0.00743668992072344	-0.00490093370899558	-0.00100484199356288
1515	99.1639785766602	-18.8544864654541	6.42238759994507	0.00126787810586393	0.00386527273803949	-0.0139918150380254	-0.00165419070981443
1516	97.8652801513672	-19.5038356781006	5.77303886413574	-0.00392691092565656	0.00289124972186983	-0.0347709693014622	0.00581331877037883
1517	97.8652801513672	-18.5298118591309	5.77303886413574	0.00613799272105098	0.00743668992072344	-0.0211346503347158	0.0113327819854021
1518	99.8133239746094	-19.8285102844238	7.00680112838745	0.00678734155371785	0.00906006153672934	-0.0341216214001179	0.00354059832170606
1519	98.5146255493164	-19.5038356781006	6.68212699890137	-0.0113944197073579	0.00191722682211548	-0.0282774847000837	-0.00392691092565656
1520	101.112022399902	-20.1531848907471	5.90290880203247	-0.0120437685400248	0.0175015944987535	-0.0376930385828018	0.00646266713738441
1521	99.1639785766602	-19.5038356781006	5.90290880203247	-0.00587495695799589	0.0194496400654316	-0.0100957229733467	0.00289124972186983
1522	101.112022399902	-19.8285102844238	5.70810413360596	-0.0026282137259841	0.0113327819854021	0.00743668992072344	0.0113327819854021
1523	97.8652801513672	-18.2051372528076	5.77303886413574	-0.00555028254166245	0.00906006153672934	0.00516396993771195	0.00126787810586393
1524	101.761367797852	-19.8285102844238	6.09771347045898	-0.00100484199356288	-0.00132951640989631	-0.00847235135734081	-0.00587495695799589
1525	99.8133239746094	-19.1791610717773	6.09771347045898	-0.00814767740666866	-0.000355493422830477	-0.0165892094373703	-0.00847235135734081
1526	101.761367797852	-19.8285102844238	5.51329946517944	0.00126787810586393	0.00289124972186983	-0.0211346503347158	0.000618529506027699
1527	100.462677001953	-19.5038356781006	5.70810413360596	0.00808603875339031	0.000943203864153475	0.0158782228827477	0.00743668992072344
1528	100.462677001953	-19.5038356781006	5.70810413360596	-0.00230353930965066	-0.0172385573387146	0.0386054255068302	-0.00230353930965066
1529	100.462677001953	-19.5038356781006	5.83797359466553	0.0103587592020631	-0.0146411629393697	0.0421768426895142	-0.000355493422830477
1530	99.1639785766602	-18.2051372528076	5.64316940307617	-0.00490093370899558	-0.0165892094373703	0.0379560738801956	-0.00360223650932312
1531	98.5146255493164	-18.2051372528076	5.70810413360596	0.00906006153672934	-0.0146411629393697	0.0233457311987877	-0.00165419070981443
1532	100.462677001953	-18.8544864654541	5.64316940307617	0.00159255252219737	-0.0240567177534103	-0.00587495695799589	-0.00197886489331722
1533	100.462677001953	-19.1791610717773	5.51329946517944	0.00256657530553639	0.00354059832170606	-0.00425158534198999	0.00159255252219737
1534	99.8133239746094	-18.5298118591309	5.44836473464966	-0.00522560812532902	-0.00814767740666866	-0.0169138833880424	-0.00425158534198999
1535	97.8652801513672	-18.2051372528076	6.42238759994507	-0.0156151866540313	-0.00132951640989631	-0.0162645354866982	0.0022419011220336
1536	99.8133239746094	-18.5298118591309	6.42238759994507	-0.00457625929266214	-0.0120437685400248	-0.00327756232582033	-0.00360223650932312
1537	98.5146255493164	-18.5298118591309	6.61719226837158	0.00126787810586393	0.00970941036939621	0.0191249661147594	0.000618529506027699
1538	101.761367797852	-18.2051372528076	6.68212699890137	0.000293855206109583	-3.08191010844894e-05	0.0181509424000978	-0.00132951640989631
1539	100.462677001953	-18.5298118591309	6.29251766204834	-0.00652430532500148	-0.00425158534198999	0.0282158460468054	-0.00392691092565656
1540	100.462677001953	-19.8285102844238	6.48732233047485	-0.00457625929266214	0.00613799272105098	-0.000355493422830477	-0.0026282137259841
1541	99.8133239746094	-19.5038356781006	6.5522575378418	0.00483929552137852	0.0207483377307653	0.000943203864153475	-0.00100484199356288
1542	100.462677001953	-18.8544864654541	5.83797359466553	0.00711201597005129	0.0243197549134493	-0.00977104809135199	0.000943203864153475
1543	99.1639785766602	-18.8544864654541	6.8119969367981	0.0100340843200684	0.0155535480007529	-0.0133424662053585	0.00418994715437293
1544	101.761367797852	-19.8285102844238	6.09771347045898	0.00646266713738441	0.01100810803473	-0.0211346503347158	-0.0026282137259841
1545	99.8133239746094	-19.5038356781006	5.83797359466553	0.00126787810586393	0.00126787810586393	-0.0143164889886975	-0.00295288790948689
1546	100.462677001953	-19.8285102844238	5.70810413360596	0.0145795252174139	0.01100810803473	-0.00717365415766835	-0.000680167751852423
1547	98.5146255493164	-19.5038356781006	5.90290880203247	0.00841071270406246	0.0136055024340749	0.0126314787194133	0.00808603875339031
1548	100.462677001953	-19.5038356781006	6.03277826309204	-0.00100484199356288	0.00289124972186983	-0.00522560812532902	0.00873538758605719
1549	99.1639785766602	-19.1791610717773	6.94186639785767	0.011982130818069	-0.00392691092565656	-0.00132951640989631	0.000943203864153475
1550	97.8652801513672	-18.2051372528076	6.68212699890137	0.0113327819854021	-0.00360223650932312	-0.00165419070981443	-0.00165419070981443
1551	99.8133239746094	-18.8544864654541	5.57823419570923	0.00906006153672934	-0.00944637414067984	0.00418994715437293	-0.000680167751852423
1552	98.5146255493164	-18.5298118591309	5.83797359466553	0.0175015944987535	0.00516396993771195	0.00516396993771195	0.00191722682211548
1553	99.8133239746094	-19.1791610717773	5.96784353256226	0.0103587592020631	-0.0026282137259841	-0.00425158534198999	0.000618529506027699
1554	99.8133239746094	-18.2051372528076	5.83797359466553	0.011982130818069	-0.00230353930965066	-0.0130177913233638	0.0022419011220336
1555	97.2159271240234	-17.880464553833	5.90290880203247	0.00841071270406246	-0.00360223650932312	-0.0211346503347158	-0.00392691092565656
1556	97.8652801513672	-18.2051372528076	6.03277826309204	0.00451462110504508	0.00808603875339031	-0.0172385573387146	-0.0026282137259841
1557	95.917236328125	-18.5298118591309	5.64316940307617	0.0100340843200684	0.00354059832170606	-3.08191010844894e-05	0.000943203864153475
1558	99.8133239746094	-18.2051372528076	5.70810413360596	-0.000680167751852423	-0.00360223650932312	0.0197743140161037	0.0162028968334198
1559	96.5665817260742	-18.2051372528076	5.70810413360596	-0.00944637414067984	0.00386527273803949	0.0142548503354192	0.00321592413820326
1560	99.1639785766602	-19.1791610717773	5.70810413360596	-0.0169138833880424	0.013930176384747	-3.08191010844894e-05	-0.000355493422830477
1561	98.5146255493164	-19.5038356781006	6.87693166732788	-0.0146411629393697	0.0152288740500808	-0.00197886489331722	0.0116574559360743
1562	96.5665817260742	-18.5298118591309	6.94186639785767	-0.00555028254166245	0.0217223595827818	0.00386527273803949	0.00289124972186983
1563	95.917236328125	-18.5298118591309	5.96784353256226	-0.00879702530801296	0.0103587592020631	0.000943203864153475	0.0132808275520802
1564	97.2159271240234	-19.1791610717773	5.90290880203247	-0.023407369852066	-0.00100484199356288	-0.00749832857400179	0.00126787810586393
1565	97.2159271240234	-19.1791610717773	5.64316940307617	-0.0146411629393697	-0.00684897974133492	-0.00165419070981443	-0.00197886489331722
1566	97.8652801513672	-18.8544864654541	5.77303886413574	-0.00749832857400179	0.013930176384747	-0.000355493422830477	0.00289124972186983
1567	96.5665817260742	-18.8544864654541	5.90290880203247	-0.00425158534198999	0.00386527273803949	-0.00327756232582033	0.00418994715437293
1568	97.2159271240234	-19.1791610717773	6.29251766204834	-0.00295288790948689	-0.000680167751852423	-0.00879702530801296	0.00289124972186983
1569	96.5665817260742	-19.8285102844238	6.16264820098877	-0.0253554154187441	-0.0026282137259841	-0.0123684434220195	0.00191722682211548
1570	94.618537902832	-18.2051372528076	5.70810413360596	0.00646266713738441	-0.0156151866540313	0.00126787810586393	-0.00652430532500148
1571	94.618537902832	-17.880464553833	5.77303886413574	-0.000355493422830477	0.00678734155371785	0.000943203864153475	-0.00587495695799589
1572	95.2678833007813	-19.1791610717773	5.70810413360596	0.0145795252174139	0.01100810803473	0.0113327819854021	-0.00619963090866804
1573	97.2159271240234	-19.1791610717773	5.83797359466553	0.00841071270406246	0.00938473641872406	0.0152288740500808	0.000293855206109583
1574	95.2678833007813	-17.880464553833	6.09771347045898	-0.00587495695799589	0.00418994715437293	0.011982130818069	0.00159255252219737
1575	95.2678833007813	-18.8544864654541	5.90290880203247	0.00418994715437293	-3.08191010844894e-05	0.00646266713738441	0.00386527273803949
1576	95.2678833007813	-18.8544864654541	5.70810413360596	0.000943203864153475	0.00451462110504508	-0.00619963090866804	-3.08191010844894e-05
1577	95.917236328125	-18.2051372528076	5.57823419570923	-0.0185372550040483	0.00613799272105098	0.00451462110504508	0.00126787810586393
1578	96.5665817260742	-18.5298118591309	5.57823419570923	0.00776136433705688	-0.0026282137259841	0.0113327819854021	-0.00197886489331722
1579	97.2159271240234	-17.5557899475098	5.90290880203247	-0.0143164889886975	0.00613799272105098	0.0126314787194133	-0.00684897974133492
1580	98.5146255493164	-18.5298118591309	6.03277826309204	-0.0026282137259841	0.00159255252219737	-0.00619963090866804	-0.00555028254166245
1581	99.1639785766602	-18.8544864654541	6.09771347045898	-0.00912170019000769	0.0100340843200684	-0.00230353930965066	0.00711201597005129
1582	97.8652801513672	-18.2051372528076	6.42238759994507	-0.00132951640989631	0.00548864435404539	-0.000680167751852423	0.00516396993771195
1583	97.8652801513672	-17.880464553833	6.74706172943115	0.000618529506027699	0.0022419011220336	0.00256657530553639	0.00776136433705688
1584	98.5146255493164	-19.1791610717773	6.74706172943115	-0.0260047651827335	-0.00977104809135199	-0.0139918150380254	-0.00100484199356288
1585	97.8652801513672	-19.1791610717773	6.68212699890137	-0.0123684434220195	0.000943203864153475	-0.028926832601428	0.00483929552137852
1586	98.5146255493164	-18.8544864654541	6.8119969367981	-0.0149658378213644	0.00743668992072344	-0.0305502042174339	0.00159255252219737
1587	97.8652801513672	-19.1791610717773	6.94186639785767	0.00646266713738441	0.013930176384747	-0.0175632312893867	-0.00132951640989631
1588	99.1639785766602	-19.1791610717773	6.68212699890137	0.0162028968334198	0.0123068047687411	-0.0224333461374044	-0.00360223650932312
1589	98.5146255493164	-19.1791610717773	6.61719226837158	-0.00230353930965066	-0.00197886489331722	-0.00197886489331722	-0.00490093370899558
1590	97.2159271240234	-18.2051372528076	6.8119969367981	0.0116574559360743	-0.00587495695799589	0.00289124972186983	-0.00392691092565656
1591	96.5665817260742	-18.2051372528076	6.48732233047485	0.00906006153672934	-0.00555028254166245	0.00646266713738441	0.000293855206109583
1592	98.5146255493164	-18.8544864654541	6.8119969367981	0.0188002903014421	-0.000355493422830477	0.0152288740500808	-0.00165419070981443
1593	99.1639785766602	-19.1791610717773	7.07173633575439	-0.00977104809135199	-0.00100484199356288	-0.000355493422830477	0.00548864435404539
1594	98.5146255493164	-17.880464553833	6.48732233047485	0.00711201597005129	0.00354059832170606	-0.0126931173726916	-0.00197886489331722
1595	97.2159271240234	-18.8544864654541	6.48732233047485	-0.0139918150380254	-0.00944637414067984	-0.00912170019000769	-0.00425158534198999
1596	97.8652801513672	-18.5298118591309	6.5522575378418	0.0142548503354192	-0.00165419070981443	-0.00912170019000769	0.0022419011220336
1597	97.8652801513672	-19.1791610717773	5.96784353256226	-0.0026282137259841	-0.00360223650932312	-0.000355493422830477	0.00126787810586393
1598	96.5665817260742	-18.5298118591309	6.5522575378418	0.00321592413820326	-0.0217839982360601	-0.00944637414067984	0.00581331877037883
1599	97.8652801513672	-19.1791610717773	6.8119969367981	-0.0110697457566857	-0.00425158534198999	-0.0227580219507217	-0.000680167751852423
1600	97.8652801513672	-18.8544864654541	5.64316940307617	-0.00425158534198999	-0.00490093370899558	-0.0130177913233638	0.000293855206109583
1601	98.5146255493164	-20.4778575897217	5.96784353256226	-0.00457625929266214	0.00711201597005129	-0.0146411629393697	0.00548864435404539
1602	96.5665817260742	-19.1791610717773	5.64316940307617	-3.08191010844894e-05	0.00646266713738441	0.00743668992072344	-0.00490093370899558
1603	97.2159271240234	-20.4778575897217	6.16264820098877	0.0113327819854021	-0.0149658378213644	0.00776136433705688	-0.00132951640989631
1604	99.8133239746094	-20.1531848907471	6.8119969367981	0.00873538758605719	-0.0133424662053585	0.011982130818069	-0.00977104809135199
1605	98.5146255493164	-19.5038356781006	7.07173633575439	-0.00717365415766835	-0.00912170019000769	0.0116574559360743	0.0022419011220336
1606	96.5665817260742	-18.5298118591309	5.90290880203247	-0.00490093370899558	-0.00847235135734081	0.0149041991680861	-0.0123684434220195
1607	99.1639785766602	-18.8544864654541	5.70810413360596	-0.00197886489331722	0.00581331877037883	0.00678734155371785	0.00354059832170606
1608	98.5146255493164	-18.8544864654541	6.48732233047485	-0.00327756232582033	0.0188002903014421	0.0126314787194133	0.00613799272105098
1609	99.1639785766602	-19.8285102844238	6.03277826309204	0.00321592413820326	0.000618529506027699	0.000618529506027699	-0.0107450718060136
1610	97.2159271240234	-18.5298118591309	5.96784353256226	0.00483929552137852	-0.0104203969240189	0.00743668992072344	-0.00587495695799589
1611	97.2159271240234	-18.2051372528076	6.8119969367981	0.00354059832170606	-0.00295288790948689	0.00126787810586393	0.00256657530553639
1612	97.8652801513672	-18.5298118591309	6.16264820098877	-0.00360223650932312	0.00386527273803949	0.00516396993771195	-0.0026282137259841
1613	98.5146255493164	-19.1791610717773	5.90290880203247	0.0136055024340749	0.00873538758605719	0.00581331877037883	0.00159255252219737
1614	97.8652801513672	-17.2311153411865	6.42238759994507	0.00970941036939621	0.00711201597005129	-0.00327756232582033	-0.00944637414067984
1615	97.8652801513672	-18.2051372528076	5.77303886413574	0.00289124972186983	0.012956153601408	-0.0149658378213644	-0.00522560812532902
1616	97.2159271240234	-17.5557899475098	5.83797359466553	0.01847561635077	0.0100340843200684	-0.00327756232582033	0.000293855206109583
1617	97.2159271240234	-17.880464553833	6.03277826309204	0.00354059832170606	0.013930176384747	-0.0104203969240189	0.00256657530553639
1618	97.8652801513672	-17.2311153411865	5.96784353256226	0.000618529506027699	-0.0100957229733467	-0.00555028254166245	0.00256657530553639
1619	97.2159271240234	-17.880464553833	5.70810413360596	-0.00392691092565656	0.000293855206109583	-0.0191866029053926	-0.000680167751852423
1620	97.2159271240234	-17.2311153411865	5.70810413360596	-0.0149658378213644	0.00938473641872406	-0.00814767740666866	-0.00132951640989631
1621	99.8133239746094	-19.1791610717773	5.96784353256226	0.00126787810586393	0.00743668992072344	-0.021459324285388	-0.000355493422830477
1622	95.917236328125	-17.2311153411865	5.77303886413574	0.00646266713738441	0.0152288740500808	-0.0237320438027382	0.00289124972186983
1623	99.8133239746094	-18.8544864654541	6.16264820098877	0.00126787810586393	0.000293855206109583	-0.0260047651827335	0.00451462110504508
1624	99.1639785766602	-18.2051372528076	6.87693166732788	0.012956153601408	0.000943203864153475	-0.0373683646321297	-0.00295288790948689
1625	98.5146255493164	-17.2311153411865	5.64316940307617	0.00516396993771195	-0.00490093370899558	-0.0425631552934647	-0.0026282137259841
1626	95.917236328125	-17.2311153411865	5.57823419570923	0.00711201597005129	-0.00652430532500148	-0.0240567177534103	0.000293855206109583
1627	97.8652801513672	-17.880464553833	6.29251766204834	-0.00132951640989631	-0.00392691092565656	-0.00522560812532902	-0.0026282137259841
1628	98.5146255493164	-17.5557899475098	6.29251766204834	-0.00457625929266214	0.00159255252219737	0.0210730116814375	0.00581331877037883
1629	99.1639785766602	-18.8544864654541	6.74706172943115	0.00191722682211548	-0.0208099745213985	0.0269171483814716	-0.00132951640989631
1630	96.5665817260742	-18.2051372528076	6.03277826309204	0.0132808275520802	-0.0240567177534103	0.0262678004801273	-0.00522560812532902
1631	97.8652801513672	-17.880464553833	6.29251766204834	0.00938473641872406	0.00711201597005129	0.0233457311987877	0.00191722682211548
1632	98.5146255493164	-18.2051372528076	6.48732233047485	0.00678734155371785	-0.00100484199356288	0.0152288740500808	-0.00132951640989631
1633	99.1639785766602	-18.2051372528076	6.16264820098877	0.000943203864153475	-0.00879702530801296	0.0162028968334198	0.00678734155371785
1634	97.2159271240234	-17.5557899475098	6.29251766204834	-0.00684897974133492	0.00613799272105098	0.00906006153672934	0.0022419011220336
1635	99.1639785766602	-17.5557899475098	6.5522575378418	-0.00327756232582033	0.00581331877037883	-0.0113944197073579	-0.00360223650932312
1636	97.2159271240234	-17.2311153411865	6.5522575378418	-0.00977104809135199	0.00808603875339031	-0.017887907102704	0.00386527273803949
1637	97.8652801513672	-17.5557899475098	6.35745286941528	0.0123068047687411	0.01100810803473	-0.0117190945893526	0.00711201597005129
1638	96.5665817260742	-17.5557899475098	5.38343000411987	0.00548864435404539	0.00289124972186983	0.000293855206109583	0.00451462110504508
1639	97.2159271240234	-17.880464553833	5.44836473464966	0.00159255252219737	0.0126314787194133	0.00646266713738441	0.0022419011220336
1640	96.5665817260742	-17.2311153411865	5.44836473464966	-0.00327756232582033	0.00354059832170606	0.00256657530553639	0.00451462110504508
1641	99.1639785766602	-18.5298118591309	5.90290880203247	-0.0104203969240189	0.0142548503354192	-0.00879702530801296	0.00354059832170606
1642	96.5665817260742	-17.2311153411865	6.61719226837158	0.00938473641872406	0.0217223595827818	-0.0126931173726916	0.00970941036939621
1643	98.5146255493164	-18.5298118591309	5.90290880203247	0.0175015944987535	0.00711201597005129	-0.0224333461374044	0.00386527273803949
1644	97.8652801513672	-17.5557899475098	5.57823419570923	0.00808603875339031	0.0113327819854021	-0.0221086721867323	-0.00392691092565656
1645	97.2159271240234	-17.5557899475098	5.51329946517944	0.00548864435404539	-0.00100484199356288	-0.0237320438027382	-0.00587495695799589
1646	96.5665817260742	-17.2311153411865	5.51329946517944	0.0126314787194133	0.0145795252174139	-0.0172385573387146	0.00159255252219737
1647	96.5665817260742	-17.5557899475098	5.83797359466553	0.0103587592020631	0.00289124972186983	0.00386527273803949	-0.000680167751852423
1648	95.917236328125	-17.2311153411865	5.96784353256226	0.0106834331527352	-0.00230353930965066	0.0194496400654316	0.00126787810586393
1649	98.5146255493164	-17.880464553833	5.96784353256226	0.00159255252219737	-0.0152905117720366	0.0197743140161037	-0.00457625929266214
1650	97.2159271240234	-17.880464553833	6.61719226837158	0.00776136433705688	-0.0188619289547205	0.0246444288641214	-0.00782300252467394
1651	97.2159271240234	-17.2311153411865	6.5522575378418	0.00743668992072344	-0.0247060675173998	0.0463976077735424	-0.00457625929266214
1652	97.2159271240234	-18.2051372528076	5.96784353256226	0.00516396993771195	-0.0152905117720366	0.00970941036939621	-0.00490093370899558
1653	97.8652801513672	-17.5557899475098	5.83797359466553	0.0106834331527352	0.000943203864153475	0.0152288740500808	-0.00230353930965066
1654	95.917236328125	-16.9064407348633	5.90290880203247	-0.000355493422830477	-0.00587495695799589	0.00256657530553639	0.000618529506027699
1655	96.5665817260742	-17.2311153411865	6.09771347045898	-0.0117190945893526	-0.000355493422830477	-0.00197886489331722	-0.00360223650932312
1656	95.917236328125	-17.2311153411865	5.90290880203247	0.00386527273803949	0.00191722682211548	0.00678734155371785	0.00646266713738441
1657	95.2678833007813	-17.2311153411865	6.42238759994507	-0.00100484199356288	0.00354059832170606	0.00646266713738441	0.00256657530553639
1658	95.2678833007813	-16.9064407348633	6.5522575378418	-0.00295288790948689	-0.00230353930965066	0.00841071270406246	0.0126314787194133
1659	95.2678833007813	-16.9064407348633	5.83797359466553	-0.0198359526693821	-0.000355493422830477	-0.0133424662053585	-0.00652430532500148
1660	94.618537902832	-16.9064407348633	5.96784353256226	-0.0188619289547205	0.00354059832170606	-0.0224333461374044	0.00451462110504508
1661	95.2678833007813	-18.2051372528076	6.22758293151855	-0.0256800893694162	0.0210730116814375	-0.0227580219507217	-0.00295288790948689
1662	94.618537902832	-16.58176612854	5.57823419570923	-0.0237320438027382	0.00841071270406246	-0.0204853005707264	0.0113327819854021
1663	95.2678833007813	-18.5298118591309	5.90290880203247	-0.00490093370899558	0.01100810803473	-0.0279528107494116	0.00386527273803949
1664	95.2678833007813	-17.2311153411865	5.70810413360596	-0.00879702530801296	-0.00587495695799589	-0.0260047651827335	0.00451462110504508
1665	93.9691848754883	-16.58176612854	5.77303886413574	-0.0130177913233638	-0.0117190945893526	-0.0282774847000837	0.000293855206109583
1666	93.3198394775391	-17.2311153411865	6.16264820098877	-0.0191866029053926	0.00548864435404539	-0.0156151866540313	0.00289124972186983
1667	93.9691848754883	-16.58176612854	5.90290880203247	-0.00555028254166245	0.00321592413820326	-0.0172385573387146	-3.08191010844894e-05
1668	93.9691848754883	-16.9064407348633	5.44836473464966	-0.00749832857400179	0.00451462110504508	-0.0139918150380254	0.0123068047687411
1669	95.2678833007813	-16.9064407348633	5.57823419570923	-0.00522560812532902	0.000293855206109583	-0.0247060675173998	-0.00230353930965066
1670	95.917236328125	-18.2051372528076	5.90290880203247	-0.00165419070981443	0.00386527273803949	-0.0441865250468254	-0.00782300252467394
1671	93.3198394775391	-16.58176612854	5.83797359466553	0.00289124972186983	0.00613799272105098	-0.0393164120614529	-3.08191010844894e-05
1672	95.917236328125	-18.2051372528076	6.22758293151855	0.00159255252219737	0.00906006153672934	-0.0516540370881557	0.00256657530553639
1673	94.618537902832	-16.58176612854	6.03277826309204	0.0116574559360743	0.00970941036939621	-0.0292515084147453	-0.00522560812532902
1674	93.9691848754883	-16.9064407348633	6.68212699890137	-0.00944637414067984	0.00159255252219737	-0.00749832857400179	-0.00230353930965066
1675	96.5665817260742	-16.58176612854	6.74706172943115	0.00841071270406246	0.000293855206109583	-0.00847235135734081	-0.00490093370899558
1676	96.5665817260742	-16.9064407348633	6.87693166732788	0.00678734155371785	-0.00230353930965066	0.020423661917448	-3.08191010844894e-05
1677	95.917236328125	-17.2311153411865	6.8119969367981	-0.00652430532500148	-0.000680167751852423	0.0330859608948231	0.00743668992072344
1678	95.917236328125	-16.9064407348633	6.74706172943115	0.00613799272105098	-0.00197886489331722	0.0574365332722664	0.00418994715437293
1679	94.618537902832	-15.9324178695679	7.00680112838745	-0.0126931173726916	-0.00490093370899558	0.0636053457856178	-0.0026282137259841
1680	95.917236328125	-16.58176612854	6.5522575378418	-0.0026282137259841	0.00808603875339031	0.0386054255068302	0.00354059832170606
1681	95.917236328125	-15.9324178695679	5.57823419570923	0.00321592413820326	0.0181509424000978	0.0213976856321096	0.000618529506027699
1682	96.5665817260742	-17.5557899475098	6.09771347045898	-0.00360223650932312	0.0200989879667759	0.0165275707840919	-3.08191010844894e-05
1683	97.8652801513672	-17.2311153411865	6.61719226837158	0.011982130818069	0.00581331877037883	0.0165275707840919	0.0022419011220336
1684	95.2678833007813	-16.58176612854	6.61719226837158	0.00548864435404539	-0.0117190945893526	0.0168522447347641	0.00321592413820326
1685	96.5665817260742	-16.58176612854	6.29251766204834	0.00808603875339031	-0.0107450718060136	0.00256657530553639	-0.00425158534198999
1686	96.5665817260742	-16.9064407348633	6.29251766204834	0.00126787810586393	-0.00327756232582033	0.0106834331527352	0.000943203864153475
1687	95.917236328125	-16.58176612854	6.61719226837158	0.00451462110504508	-0.00814767740666866	0.0100340843200684	0.00256657530553639
1688	96.5665817260742	-16.58176612854	6.48732233047485	-0.0195112787187099	-0.00295288790948689	0.01847561635077	0.00678734155371785
1689	95.2678833007813	-16.58176612854	5.70810413360596	0.00711201597005129	-0.00944637414067984	0.0275664981454611	-0.00295288790948689
1690	97.8652801513672	-18.5298118591309	6.09771347045898	0.00613799272105098	-0.0260047651827335	0.020423661917448	-0.00879702530801296
1691	95.917236328125	-17.2311153411865	6.22758293151855	0.0100340843200684	-0.0305502042174339	0.00938473641872406	-0.00360223650932312
1692	98.5146255493164	-18.8544864654541	6.29251766204834	0.0149041991680861	-0.023407369852066	0.00321592413820326	-0.00360223650932312
1693	94.618537902832	-16.9064407348633	5.57823419570923	0.00776136433705688	-0.0240567177534103	0.00256657530553639	0.00321592413820326
1694	95.917236328125	-17.5557899475098	5.77303886413574	0.00256657530553639	-0.0253554154187441	0.00516396993771195	0.000293855206109583
1695	96.5665817260742	-18.2051372528076	5.96784353256226	-0.00587495695799589	-0.0217839982360601	0.00483929552137852	-0.00555028254166245
1696	98.5146255493164	-19.1791610717773	6.09771347045898	0.0116574559360743	-0.00847235135734081	-0.00360223650932312	-0.00457625929266214
1697	95.917236328125	-17.5557899475098	6.09771347045898	0.00808603875339031	0.0123068047687411	-0.0149658378213644	-0.00392691092565656
1698	96.5665817260742	-17.5557899475098	6.16264820098877	0.00841071270406246	0.0194496400654316	-0.0347709693014622	0.00451462110504508
1699	95.917236328125	-17.5557899475098	5.70810413360596	-0.00587495695799589	0.0298392176628113	-0.0474332682788372	-0.0026282137259841
1700	95.917236328125	-17.5557899475098	5.77303886413574	-0.0110697457566857	0.0178262684494257	-0.0373683646321297	-0.00717365415766835
1701	96.5665817260742	-16.2570915222168	5.77303886413574	-0.00522560812532902	0.0252937767654657	-0.0308748781681061	0.00548864435404539
1702	98.5146255493164	-17.2311153411865	6.03277826309204	-0.00457625929266214	0.0327612869441509	-0.0227580219507217	0.00873538758605719
1703	95.2678833007813	-16.2570915222168	5.90290880203247	0.00126787810586393	0.0194496400654316	0.0022419011220336	0.00516396993771195
1704	97.2159271240234	-16.2570915222168	6.94186639785767	-0.00587495695799589	0.00548864435404539	0.00581331877037883	0.00256657530553639
1705	97.2159271240234	-16.58176612854	5.90290880203247	-0.00847235135734081	0.0149041991680861	0.0152288740500808	-0.00100484199356288
1706	97.8652801513672	-17.2311153411865	5.90290880203247	0.000293855206109583	0.00581331877037883	0.00451462110504508	-0.00587495695799589
1707	97.2159271240234	-16.2570915222168	6.03277826309204	-0.00457625929266214	0.00418994715437293	0.0145795252174139	0.00483929552137852
1708	97.8652801513672	-17.2311153411865	6.8119969367981	0.00126787810586393	0.00321592413820326	0.0136055024340749	0.00516396993771195
1709	96.5665817260742	-16.58176612854	6.16264820098877	0.00938473641872406	-0.00360223650932312	0.0106834331527352	-0.00490093370899558
1710	98.5146255493164	-16.58176612854	6.09771347045898	0.00678734155371785	-0.0221086721867323	0.01100810803473	0.000943203864153475
1711	95.2678833007813	-15.6077432632446	5.77303886413574	-0.00717365415766835	-0.0113944197073579	0.0100340843200684	0.00289124972186983
1712	98.5146255493164	-16.9064407348633	5.83797359466553	0.00970941036939621	-0.000680167751852423	0.0165275707840919	-0.00522560812532902
1713	96.5665817260742	-16.9064407348633	5.77303886413574	-0.000355493422830477	-0.00457625929266214	0.0181509424000978	-0.00230353930965066
1714	97.2159271240234	-15.9324178695679	5.64316940307617	-0.00197886489331722	-0.00912170019000769	0.00483929552137852	0.00548864435404539
1715	96.5665817260742	-15.6077432632446	5.77303886413574	-0.00684897974133492	-0.00717365415766835	-0.0113944197073579	-0.00457625929266214
1716	96.5665817260742	-15.9324178695679	5.77303886413574	0.0181509424000978	-0.00490093370899558	-0.0126931173726916	0.00126787810586393
1717	96.5665817260742	-16.58176612854	5.77303886413574	-0.00425158534198999	0.00613799272105098	-0.0188619289547205	0.00646266713738441
1718	96.5665817260742	-16.58176612854	5.64316940307617	0.00938473641872406	0.00581331877037883	-0.0227580219507217	-0.00100484199356288
1719	98.5146255493164	-16.9064407348633	5.77303886413574	-0.00684897974133492	-0.00360223650932312	-0.0159398596733809	0.00289124972186983
1720	97.8652801513672	-16.58176612854	6.42238759994507	0.000293855206109583	0.0155535480007529	-0.0237320438027382	-0.0107450718060136
1721	95.2678833007813	-15.2830696105957	6.48732233047485	-0.00100484199356288	0.0191249661147594	-0.0123684434220195	0.00386527273803949
1722	97.2159271240234	-16.9064407348633	6.61719226837158	-0.00555028254166245	0.0155535480007529	0.00321592413820326	0.00321592413820326
1723	94.618537902832	-15.6077432632446	6.68212699890137	0.0278911720961332	0.0142548503354192	-0.000355493422830477	0.000943203864153475
1724	95.2678833007813	-16.58176612854	6.48732233047485	-0.00165419070981443	0.00159255252219737	-3.08191010844894e-05	-0.00684897974133492
1725	96.5665817260742	-16.9064407348633	6.42238759994507	-0.00197886489331722	0.00451462110504508	-0.00879702530801296	0.000943203864153475
1726	97.8652801513672	-16.58176612854	6.48732233047485	-0.00197886489331722	0.000943203864153475	0.000618529506027699	-0.00165419070981443
1727	97.2159271240234	-16.58176612854	6.68212699890137	-0.0026282137259841	-0.0169138833880424	0.0181509424000978	-0.00490093370899558
1728	96.5665817260742	-16.58176612854	6.68212699890137	0.00159255252219737	-0.00392691092565656	0.020423661917448	-0.00392691092565656
1729	95.2678833007813	-16.58176612854	7.00680112838745	-0.0026282137259841	-0.0162645354866982	0.0178262684494257	0.00159255252219737
1730	97.8652801513672	-16.58176612854	6.61719226837158	0.0123068047687411	-0.0260047651827335	0.0171769186854362	-0.00814767740666866
1731	97.2159271240234	-16.58176612854	5.96784353256226	0.0197743140161037	-0.0256800893694162	0.0197743140161037	-0.00392691092565656
1732	96.5665817260742	-16.58176612854	5.77303886413574	0.0152288740500808	-0.0279528107494116	0.00873538758605719	-0.00230353930965066
1733	96.5665817260742	-15.9324178695679	6.61719226837158	0.0168522447347641	-0.0123684434220195	0.00321592413820326	-0.00490093370899558
1734	95.2678833007813	-15.6077432632446	6.68212699890137	0.00808603875339031	-0.0026282137259841	-0.000355493422830477	-0.00295288790948689
1735	95.917236328125	-16.58176612854	7.26654100418091	0.00451462110504508	0.00776136433705688	-3.08191010844894e-05	0.00126787810586393
1736	95.917236328125	-16.2570915222168	6.68212699890137	0.00646266713738441	0.0210730116814375	-0.00165419070981443	0.00289124972186983
1737	95.917236328125	-15.2830696105957	5.64316940307617	0.0106834331527352	0.0197743140161037	-0.00165419070981443	0.00289124972186983
1738	95.2678833007813	-15.2830696105957	5.70810413360596	0.00483929552137852	0.0168522447347641	-0.000680167751852423	-0.00132951640989631
1739	95.917236328125	-16.9064407348633	6.09771347045898	0.00808603875339031	0.012956153601408	-0.00490093370899558	0.00418994715437293
1740	96.5665817260742	-16.58176612854	6.03277826309204	-0.0133424662053585	0.0142548503354192	-0.0143164889886975	-0.00490093370899558
1741	93.9691848754883	-15.6077432632446	6.16264820098877	-0.0026282137259841	0.0191249661147594	-0.00132951640989631	0.00873538758605719
1742	94.618537902832	-15.9324178695679	6.16264820098877	-0.0100957229733467	0.0252937767654657	-0.00457625929266214	-0.00132951640989631
1743	92.6704940795898	-15.9324178695679	5.64316940307617	-0.00684897974133492	0.0126314787194133	-0.0156151866540313	0.00678734155371785
1744	95.917236328125	-16.58176612854	5.90290880203247	-0.0126931173726916	-0.00619963090866804	-0.0191866029053926	-0.00522560812532902
1745	95.917236328125	-16.9064407348633	5.90290880203247	-0.0123684434220195	0.00743668992072344	-0.0393164120614529	0.0022419011220336
1746	94.618537902832	-16.2570915222168	5.83797359466553	-0.00652430532500148	0.01100810803473	-0.0292515084147453	-0.00197886489331722
1747	94.618537902832	-17.2311153411865	6.42238759994507	0.0100340843200684	0.0142548503354192	-0.0428878292441368	0.0145795252174139
1748	94.618537902832	-15.9324178695679	6.16264820098877	0.00548864435404539	0.00743668992072344	-0.0409397818148136	-0.00165419070981443
1749	96.5665817260742	-17.5557899475098	5.90290880203247	0.00354059832170606	0.0106834331527352	-0.0542514286935329	-0.00100484199356288
1750	95.917236328125	-15.2830696105957	5.77303886413574	0.00938473641872406	0.00386527273803949	-0.0389917381107807	-0.00619963090866804
1751	96.5665817260742	-16.9064407348633	5.96784353256226	0.0106834331527352	0.00906006153672934	-0.0243813935667276	0.00289124972186983
1752	94.618537902832	-15.2830696105957	6.5522575378418	0.012956153601408	0.0132808275520802	-0.0412644557654858	-0.000355493422830477
1753	95.2678833007813	-15.6077432632446	6.87693166732788	0.0132808275520802	0.0149041991680861	-0.0337969474494457	0.000943203864153475
1754	96.5665817260742	-16.2570915222168	7.07173633575439	0.00354059832170606	-0.00100484199356288	-0.0159398596733809	-0.00587495695799589
1755	97.8652801513672	-16.58176612854	6.68212699890137	-0.00490093370899558	-0.0139918150380254	0.00256657530553639	-0.00230353930965066
1756	96.5665817260742	-16.2570915222168	5.77303886413574	0.0123068047687411	-0.0195112787187099	0.0252937767654657	-0.00879702530801296
1757	98.5146255493164	-17.5557899475098	6.03277826309204	0.00191722682211548	-0.0159398596733809	0.049319677054882	0.00159255252219737
1758	95.917236328125	-15.6077432632446	6.03277826309204	-3.08191010844894e-05	-0.00360223650932312	0.0522417463362217	-0.00684897974133492
1759	97.8652801513672	-16.58176612854	5.96784353256226	-0.00619963090866804	-0.000355493422830477	0.0441248863935471	0.00516396993771195
1760	97.2159271240234	-16.9064407348633	6.09771347045898	-0.0110697457566857	0.00841071270406246	0.0175015944987535	-0.000355493422830477
1761	97.8652801513672	-17.5557899475098	5.70810413360596	-0.00522560812532902	0.0223717093467712	-0.00327756232582033	0.000293855206109583
1762	95.917236328125	-16.2570915222168	5.38343000411987	-0.00425158534198999	0.0145795252174139	-0.00230353930965066	0.00548864435404539
1763	96.5665817260742	-17.2311153411865	5.77303886413574	-0.0026282137259841	0.00776136433705688	0.00581331877037883	0.000618529506027699
1764	97.8652801513672	-17.2311153411865	5.77303886413574	-0.0149658378213644	-0.0110697457566857	0.00646266713738441	-0.00717365415766835
1765	97.8652801513672	-17.2311153411865	5.90290880203247	0.00711201597005129	-0.0136671401560307	0.00126787810586393	-0.00360223650932312
1766	95.917236328125	-16.9064407348633	6.03277826309204	0.000943203864153475	-0.00360223650932312	0.00938473641872406	-0.00295288790948689
1767	97.2159271240234	-17.2311153411865	6.68212699890137	0.0171769186854362	-0.00619963090866804	0.00418994715437293	0.00516396993771195
1768	97.8652801513672	-17.5557899475098	6.29251766204834	0.00808603875339031	-0.00652430532500148	0.00289124972186983	0.00321592413820326
1769	99.1639785766602	-18.2051372528076	6.61719226837158	0.00483929552137852	-0.0143164889886975	-0.00652430532500148	0.00321592413820326
1770	95.917236328125	-17.2311153411865	6.5522575378418	0.00418994715437293	-0.02697878703475	-0.000680167751852423	-0.00295288790948689
1771	99.1639785766602	-18.8544864654541	6.8119969367981	0.00776136433705688	-0.0198359526693821	0.01100810803473	-0.00360223650932312
1772	95.917236328125	-17.5557899475098	6.87693166732788	0.013930176384747	-0.0149658378213644	0.0217223595827818	0.0116574559360743
1773	98.5146255493164	-18.5298118591309	7.26654100418091	0.00256657530553639	-0.0126931173726916	-3.08191010844894e-05	0.00906006153672934
1774	97.2159271240234	-18.8544864654541	6.8119969367981	0.0152288740500808	-0.0117190945893526	0.00256657530553639	0.00678734155371785
1775	98.5146255493164	-18.5298118591309	6.48732233047485	0.0022419011220336	-0.0117190945893526	-0.0208099745213985	-0.00392691092565656
1776	98.5146255493164	-18.2051372528076	6.48732233047485	-0.00847235135734081	-0.000680167751852423	-0.0113944197073579	0.0022419011220336
1777	99.1639785766602	-19.1791610717773	6.74706172943115	0.00191722682211548	-0.00165419070981443	0.00483929552137852	0.000618529506027699
1778	99.1639785766602	-18.5298118591309	6.87693166732788	-0.00587495695799589	0.00613799272105098	0.000293855206109583	-0.00165419070981443
1779	97.8652801513672	-17.2311153411865	6.8119969367981	-0.0149658378213644	0.00970941036939621	0.00906006153672934	0.00386527273803949
1780	95.2678833007813	-17.2311153411865	6.48732233047485	-0.0191866029053926	0.0178262684494257	-0.0169138833880424	0.00191722682211548
1781	99.1639785766602	-18.2051372528076	6.61719226837158	-0.0208099745213985	0.0142548503354192	-0.0195112787187099	-0.0026282137259841
1782	95.917236328125	-16.58176612854	6.35745286941528	-0.00522560812532902	0.0132808275520802	-0.0123684434220195	0.00451462110504508
1783	97.8652801513672	-18.5298118591309	6.8119969367981	-0.00327756232582033	0.0116574559360743	-0.0360696688294411	0.00873538758605719
1784	97.8652801513672	-17.2311153411865	5.90290880203247	-0.00879702530801296	-0.00457625929266214	-0.0367190167307854	0.00776136433705688
1785	96.5665817260742	-16.58176612854	6.03277826309204	-0.0113944197073579	-0.00944637414067984	-0.0412644557654858	0.00321592413820326
1786	95.917236328125	-16.9064407348633	5.90290880203247	0.00646266713738441	-0.00490093370899558	-0.0185372550040483	-0.00327756232582033
1787	95.917236328125	-16.9064407348633	5.70810413360596	0.00646266713738441	-0.0133424662053585	0.00678734155371785	0.00126787810586393
1788	96.5665817260742	-16.9064407348633	5.51329946517944	0.00321592413820326	-0.000680167751852423	0.0334106348454952	0.00386527273803949
1789	99.1639785766602	-17.2311153411865	5.64316940307617	-0.00619963090866804	-0.0195112787187099	0.0226963832974434	-0.00522560812532902
1790	95.2678833007813	-16.9064407348633	5.77303886413574	0.00776136433705688	-0.0224333461374044	0.0175015944987535	-0.00295288790948689
1791	95.917236328125	-16.9064407348633	6.16264820098877	0.01100810803473	-0.0201606266200542	0.013930176384747	-0.00879702530801296
1792	95.917236328125	-16.9064407348633	5.90290880203247	0.0145795252174139	-0.0175632312893867	0.0236704051494598	0.00516396993771195
1793	99.1639785766602	-18.2051372528076	5.77303886413574	0.0132808275520802	-0.00457625929266214	0.025618452578783	0.00646266713738441
1794	97.2159271240234	-18.2051372528076	5.77303886413574	0.00289124972186983	-0.0260047651827335	0.0295145437121391	0.00743668992072344
1795	97.2159271240234	-17.2311153411865	5.64316940307617	0.00776136433705688	0.00548864435404539	0.00581331877037883	0.000943203864153475
1796	97.2159271240234	-17.2311153411865	6.48732233047485	0.00646266713738441	0.0145795252174139	0.00711201597005129	0.00386527273803949
1797	97.8652801513672	-18.2051372528076	6.68212699890137	0.0194496400654316	0.00581331877037883	0.0181509424000978	-0.00327756232582033
1798	97.8652801513672	-17.880464553833	6.87693166732788	0.00321592413820326	0.00516396993771195	0.00678734155371785	-0.00457625929266214
1799	95.917236328125	-17.2311153411865	6.22758293151855	0.0200989879667759	0.00386527273803949	0.00451462110504508	-0.00684897974133492
1800	96.5665817260742	-17.2311153411865	6.48732233047485	-0.0130177913233638	0.00548864435404539	-0.0175632312893867	0.00289124972186983
1801	97.2159271240234	-18.2051372528076	5.70810413360596	0.00418994715437293	0.0191249661147594	-0.0211346503347158	-0.0107450718060136
1802	96.5665817260742	-16.9064407348633	5.57823419570923	0.011982130818069	0.0175015944987535	-0.0104203969240189	0.00451462110504508
1803	97.2159271240234	-17.880464553833	5.83797359466553	0.0171769186854362	0.0171769186854362	-0.02697878703475	-0.00457625929266214
1804	95.917236328125	-16.9064407348633	5.96784353256226	0.00191722682211548	0.0116574559360743	-0.0282774847000837	-0.00230353930965066
1805	96.5665817260742	-17.2311153411865	6.22758293151855	0.00386527273803949	0.00743668992072344	-0.0315242260694504	-0.00522560812532902
1806	95.2678833007813	-17.5557899475098	5.77303886413574	-0.00782300252467394	0.0126314787194133	-0.0282774847000837	0.00256657530553639
1807	96.5665817260742	-17.5557899475098	5.70810413360596	0.00354059832170606	0.00743668992072344	-0.0139918150380254	0.00289124972186983
1808	95.2678833007813	-16.9064407348633	5.90290880203247	0.00873538758605719	0.00256657530553639	-0.00327756232582033	0.00581331877037883
1809	95.917236328125	-16.2570915222168	5.51329946517944	0.0123068047687411	-0.0026282137259841	0.00548864435404539	-0.00782300252467394
1810	95.917236328125	-18.2051372528076	5.96784353256226	0.00126787810586393	-0.00555028254166245	0.00483929552137852	-0.00457625929266214
1811	95.917236328125	-16.9064407348633	5.44836473464966	0.0136055024340749	-0.0188619289547205	0.0181509424000978	-0.0104203969240189
1812	98.5146255493164	-18.2051372528076	5.70810413360596	-0.0172385573387146	-0.00782300252467394	0.0239950809627771	-0.00197886489331722
1813	98.5146255493164	-17.2311153411865	5.83797359466553	-0.000680167751852423	-0.0156151866540313	0.013930176384747	0.00159255252219737
1814	95.917236328125	-16.9064407348633	6.68212699890137	-0.00977104809135199	-0.00197886489331722	0.00613799272105098	-0.00360223650932312
1815	96.5665817260742	-16.2570915222168	6.61719226837158	-0.00327756232582033	-0.0328229255974293	0.000618529506027699	-0.00327756232582033
1816	96.5665817260742	-16.9064407348633	6.87693166732788	-0.00295288790948689	-0.00684897974133492	-0.00425158534198999	0.00321592413820326
1817	95.2678833007813	-16.58176612854	6.42238759994507	0.0347093306481838	-0.00360223650932312	0.0100340843200684	-0.00295288790948689
1818	97.8652801513672	-17.880464553833	6.68212699890137	-0.00749832857400179	-3.08191010844894e-05	-0.00782300252467394	0.0100340843200684
1819	95.917236328125	-16.9064407348633	6.68212699890137	-0.00165419070981443	0.01847561635077	-0.0165892094373703	-0.0100957229733467
1820	96.5665817260742	-17.880464553833	6.87693166732788	-0.00944637414067984	0.0298392176628113	-0.0221086721867323	0.000293855206109583
1821	95.2678833007813	-16.58176612854	6.74706172943115	-0.00684897974133492	0.0327612869441509	-0.0279528107494116	-3.08191010844894e-05
1822	95.917236328125	-18.2051372528076	7.20160579681396	0.00159255252219737	0.0223717093467712	-0.00944637414067984	0.00256657530553639
1823	95.2678833007813	-16.2570915222168	6.42238759994507	0.0181509424000978	0.00516396993771195	-0.0107450718060136	0.00191722682211548
1824	95.2678833007813	-16.58176612854	6.42238759994507	-0.00944637414067984	0.00418994715437293	-0.0117190945893526	0.00191722682211548
1825	94.618537902832	-17.5557899475098	6.68212699890137	-0.00555028254166245	0.000943203864153475	-0.00295288790948689	-0.00425158534198999
1826	95.917236328125	-18.2051372528076	6.03277826309204	-0.00100484199356288	0.0022419011220336	-0.0152905117720366	0.00516396993771195
1827	95.917236328125	-17.880464553833	6.09771347045898	0.013930176384747	-0.00619963090866804	0.00354059832170606	0.00776136433705688
1828	94.618537902832	-17.5557899475098	6.35745286941528	-0.00197886489331722	-0.00165419070981443	-0.00360223650932312	0.0022419011220336
1829	93.3198394775391	-15.9324178695679	5.96784353256226	-0.0159398596733809	-0.0172385573387146	0.00808603875339031	-3.08191010844894e-05
1830	95.917236328125	-17.2311153411865	5.83797359466553	0.0022419011220336	-0.0230826959013939	0.00548864435404539	0.00321592413820326
1831	92.6704940795898	-16.2570915222168	5.77303886413574	0.00776136433705688	-0.0126931173726916	0.00776136433705688	-3.08191010844894e-05
1832	94.618537902832	-17.5557899475098	5.90290880203247	0.00646266713738441	-0.0139918150380254	0.0175015944987535	0.000293855206109583
1833	92.6704940795898	-15.9324178695679	5.83797359466553	0.00743668992072344	-0.0156151866540313	0.00841071270406246	0.00191722682211548
1834	93.9691848754883	-16.2570915222168	6.16264820098877	0.000618529506027699	-0.00165419070981443	0.00126787810586393	0.00548864435404539
1835	92.0211410522461	-16.2570915222168	5.96784353256226	0.00418994715437293	-0.00425158534198999	0.00548864435404539	0.000943203864153475
1836	94.618537902832	-16.58176612854	5.70810413360596	0.00126787810586393	0.00841071270406246	0.000943203864153475	-0.0026282137259841
1837	93.3198394775391	-16.2570915222168	5.70810413360596	0.01100810803473	0.0116574559360743	0.00743668992072344	0.00743668992072344
1838	95.2678833007813	-16.2570915222168	5.70810413360596	-0.00165419070981443	0.00776136433705688	-0.00879702530801296	0.00386527273803949
1839	93.9691848754883	-15.9324178695679	6.09771347045898	-0.00879702530801296	0.00711201597005129	0.000293855206109583	0.00711201597005129
1840	95.917236328125	-16.9064407348633	6.16264820098877	-0.0146411629393697	0.00613799272105098	-0.021459324285388	0.00256657530553639
1841	94.618537902832	-16.2570915222168	6.03277826309204	-0.00814767740666866	0.0223717093467712	-0.00814767740666866	-0.000680167751852423
1842	97.8652801513672	-17.2311153411865	5.96784353256226	-0.00490093370899558	0.0165275707840919	-3.08191010844894e-05	0.00386527273803949
1843	93.3198394775391	-15.9324178695679	5.64316940307617	0.00321592413820326	0.0152288740500808	-0.00587495695799589	0.00938473641872406
1844	97.2159271240234	-17.2311153411865	6.03277826309204	-0.00749832857400179	0.00386527273803949	-0.00392691092565656	0.000293855206109583
1845	95.917236328125	-16.9064407348633	5.90290880203247	-0.00425158534198999	-0.00132951640989631	-0.00847235135734081	0.00126787810586393
1846	95.917236328125	-15.9324178695679	6.68212699890137	0.00418994715437293	0.00711201597005129	-0.0126931173726916	0.00678734155371785
1847	94.618537902832	-15.9324178695679	5.96784353256226	-0.00522560812532902	0.00678734155371785	-0.00490093370899558	0.0126314787194133
1848	96.5665817260742	-16.58176612854	5.64316940307617	0.00256657530553639	0.00678734155371785	-0.00165419070981443	0.00386527273803949
1849	96.5665817260742	-16.2570915222168	5.90290880203247	0.00646266713738441	-0.00360223650932312	-0.00652430532500148	-0.00392691092565656
1850	97.2159271240234	-17.2311153411865	6.09771347045898	0.00646266713738441	-0.00230353930965066	-0.0026282137259841	-0.00457625929266214
1851	94.618537902832	-15.6077432632446	5.83797359466553	-0.0026282137259841	-0.000355493422830477	0.000293855206109583	0.00159255252219737
1852	97.2159271240234	-16.9064407348633	6.16264820098877	0.0158782228827477	-0.00684897974133492	0.011982130818069	0.00841071270406246
1853	95.917236328125	-16.9064407348633	5.77303886413574	0.00483929552137852	0.000943203864153475	0.0126314787194133	0.000943203864153475
1854	95.917236328125	-15.9324178695679	5.70810413360596	-0.00230353930965066	-0.00717365415766835	0.0136055024340749	0.00126787810586393
1855	95.2678833007813	-16.2570915222168	5.31849479675293	0.00581331877037883	-0.00295288790948689	0.0126314787194133	-0.00295288790948689
1856	95.917236328125	-16.58176612854	5.57823419570923	0.00841071270406246	0.00970941036939621	0.0103587592020631	0.00873538758605719
1857	96.5665817260742	-16.9064407348633	5.96784353256226	0.025618452578783	-0.00165419070981443	0.00256657530553639	0.00743668992072344
1858	95.917236328125	-17.5557899475098	5.96784353256226	-0.00847235135734081	-0.0107450718060136	-0.000680167751852423	0.00418994715437293
1859	95.2678833007813	-16.9064407348633	6.03277826309204	-0.00782300252467394	-0.00425158534198999	-0.00944637414067984	0.00289124972186983
1860	96.5665817260742	-17.880464553833	5.96784353256226	-0.0152905117720366	-0.00100484199356288	-0.00912170019000769	0.000293855206109583
1861	93.9691848754883	-16.58176612854	5.57823419570923	-0.0133424662053585	0.00646266713738441	-0.0136671401560307	0.00451462110504508
1862	96.5665817260742	-17.2311153411865	5.96784353256226	0.00711201597005129	0.0116574559360743	-0.00684897974133492	0.00191722682211548
1863	93.9691848754883	-16.9064407348633	6.5522575378418	-0.00717365415766835	0.00873538758605719	-0.00814767740666866	-0.00684897974133492
1864	95.2678833007813	-18.2051372528076	7.07173633575439	-0.00522560812532902	-0.00425158534198999	-0.0126931173726916	-0.00457625929266214
1865	95.2678833007813	-18.2051372528076	7.13667106628418	-0.00295288790948689	-0.00100484199356288	-0.0185372550040483	-0.00100484199356288
1866	97.2159271240234	-17.2311153411865	6.8119969367981	0.00548864435404539	0.00126787810586393	-0.0201606266200542	-0.00652430532500148
1867	96.5665817260742	-17.880464553833	6.74706172943115	0.0165275707840919	-0.00360223650932312	0.00289124972186983	0.00256657530553639
1868	95.917236328125	-18.2051372528076	6.74706172943115	0.011982130818069	-0.0198359526693821	0.000943203864153475	-0.00749832857400179
1869	94.618537902832	-17.5557899475098	6.68212699890137	0.000618529506027699	-0.0188619289547205	-0.0130177913233638	-0.00457625929266214
1870	93.9691848754883	-15.9324178695679	6.5522575378418	0.0178262684494257	-0.0117190945893526	0.00646266713738441	-0.00587495695799589
1871	96.5665817260742	-17.5557899475098	7.20160579681396	0.00938473641872406	-0.0185372550040483	0.00191722682211548	-0.0136671401560307
1872	93.9691848754883	-15.6077432632446	6.68212699890137	0.0171769186854362	-3.08191010844894e-05	0.00808603875339031	-0.00619963090866804
1873	96.5665817260742	-17.2311153411865	6.74706172943115	0.01100810803473	-0.00165419070981443	0.012956153601408	0.000943203864153475
1874	95.917236328125	-16.2570915222168	6.74706172943115	0.00970941036939621	-0.0221086721867323	0.00354059832170606	-0.00295288790948689
1875	93.9691848754883	-16.2570915222168	5.96784353256226	0.0188002903014421	-0.00847235135734081	0.00483929552137852	-0.00749832857400179
1876	93.9691848754883	-15.2830696105957	5.70810413360596	0.0022419011220336	0.0100340843200684	0.00516396993771195	-0.0117190945893526
1877	95.917236328125	-15.6077432632446	5.90290880203247	0.0168522447347641	0.00613799272105098	0.011982130818069	-0.00717365415766835
1878	95.917236328125	-16.58176612854	6.22758293151855	0.01100810803473	0.000943203864153475	0.00451462110504508	-0.00132951640989631
1879	95.2678833007813	-16.58176612854	6.74706172943115	0.00581331877037883	0.000618529506027699	-0.00522560812532902	-3.08191010844894e-05
1880	95.2678833007813	-16.58176612854	5.96784353256226	-0.0162645354866982	0.0116574559360743	-0.00782300252467394	-0.00684897974133492
1881	94.618537902832	-16.58176612854	6.09771347045898	-0.00684897974133492	0.0165275707840919	-0.0117190945893526	0.00289124972186983
1882	95.2678833007813	-16.2570915222168	5.57823419570923	-0.00652430532500148	0.0236704051494598	0.00743668992072344	-0.00295288790948689
1883	93.9691848754883	-15.6077432632446	5.96784353256226	-0.00912170019000769	0.00613799272105098	0.00483929552137852	-0.00132951640989631
1884	95.917236328125	-15.9324178695679	6.22758293151855	-0.00782300252467394	0.0116574559360743	-0.0152905117720366	0.00289124972186983
1885	95.917236328125	-15.9324178695679	5.90290880203247	-0.00392691092565656	0.000943203864153475	-0.00879702530801296	-0.00522560812532902
1886	95.917236328125	-15.6077432632446	5.83797359466553	-0.0113944197073579	0.00808603875339031	-0.0110697457566857	-0.00230353930965066
1887	96.5665817260742	-16.58176612854	6.03277826309204	0.0022419011220336	0.00321592413820326	0.00191722682211548	0.00159255252219737
1888	95.917236328125	-15.9324178695679	6.68212699890137	0.00451462110504508	0.00256657530553639	0.01100810803473	0.00289124972186983
1889	95.917236328125	-16.58176612854	6.87693166732788	0.0210730116814375	0.000618529506027699	-0.00490093370899558	-0.00392691092565656
1890	94.618537902832	-14.3090467453003	6.09771347045898	0.00646266713738441	-0.00749832857400179	0.00159255252219737	-3.08191010844894e-05
1891	96.5665817260742	-16.2570915222168	5.70810413360596	-0.00327756232582033	-0.00132951640989631	-0.0130177913233638	-3.08191010844894e-05
1892	93.9691848754883	-15.2830696105957	5.64316940307617	0.00873538758605719	0.00418994715437293	-0.00977104809135199	0.00581331877037883
1893	95.917236328125	-16.2570915222168	6.5522575378418	-0.00327756232582033	-0.00522560812532902	-0.00977104809135199	0.00321592413820326
1894	94.618537902832	-15.9324178695679	6.42238759994507	-0.00717365415766835	0.00256657530553639	-0.0208099745213985	-0.00327756232582033
1895	95.917236328125	-15.2830696105957	6.35745286941528	-0.00457625929266214	-0.00392691092565656	-0.0117190945893526	-0.00717365415766835
1896	93.9691848754883	-14.9583950042725	5.77303886413574	-0.0026282137259841	0.00613799272105098	-0.00100484199356288	-0.00392691092565656
1897	95.917236328125	-15.9324178695679	5.57823419570923	-0.000680167751852423	0.00126787810586393	0.0100340843200684	0.00906006153672934
1898	95.917236328125	-15.9324178695679	5.70810413360596	-0.00522560812532902	-0.00490093370899558	0.00841071270406246	0.0100340843200684
1899	96.5665817260742	-16.58176612854	5.64316940307617	-0.0169138833880424	0.00386527273803949	-0.00295288790948689	0.000293855206109583
1900	95.917236328125	-15.6077432632446	5.70810413360596	-0.00977104809135199	-0.00522560812532902	-0.00490093370899558	-0.00100484199356288
1901	95.2678833007813	-15.2830696105957	5.70810413360596	-0.0152905117720366	0.00841071270406246	-0.0026282137259841	0.00581331877037883
1902	95.917236328125	-15.9324178695679	5.51329946517944	-0.00684897974133492	0.00743668992072344	-0.00327756232582033	0.00548864435404539
1903	95.2678833007813	-15.6077432632446	5.31849479675293	0.00516396993771195	0.00256657530553639	-0.00230353930965066	0.00191722682211548
1904	95.2678833007813	-16.2570915222168	5.64316940307617	0.0149041991680861	-0.00230353930965066	-0.00619963090866804	-0.00327756232582033
1905	95.917236328125	-16.58176612854	5.12369012832642	-0.0117190945893526	-0.00587495695799589	-0.0237320438027382	-0.0026282137259841
1906	93.9691848754883	-15.2830696105957	5.64316940307617	0.0226963832974434	0.00808603875339031	-0.0195112787187099	0.00548864435404539
1907	94.618537902832	-14.9583950042725	5.64316940307617	0.0230210572481155	0.0116574559360743	-0.0198359526693821	-0.0026282137259841
1908	95.917236328125	-15.6077432632446	6.61719226837158	0.0152288740500808	0.00906006153672934	-0.017887907102704	0.000293855206109583
1909	96.5665817260742	-15.9324178695679	6.48732233047485	0.0113327819854021	0.00808603875339031	-0.00360223650932312	0.000618529506027699
1910	96.5665817260742	-16.2570915222168	6.29251766204834	0.0158782228827477	-0.00230353930965066	-0.00165419070981443	-0.0107450718060136
1911	96.5665817260742	-16.58176612854	6.5522575378418	0.0243197549134493	0.00289124972186983	0.00191722682211548	-0.0110697457566857
1912	93.9691848754883	-14.9583950042725	6.35745286941528	0.0210730116814375	0.01100810803473	-0.00295288790948689	-0.00847235135734081
1913	95.2678833007813	-15.6077432632446	6.5522575378418	0.0106834331527352	-0.00197886489331722	0.00548864435404539	-0.00360223650932312
1914	93.9691848754883	-16.2570915222168	7.07173633575439	0.00970941036939621	0.0022419011220336	0.00873538758605719	0.00516396993771195
1915	96.5665817260742	-16.58176612854	6.94186639785767	0.00711201597005129	0.000943203864153475	0.0178262684494257	-0.00457625929266214
1916	95.917236328125	-16.58176612854	6.74706172943115	-0.00847235135734081	0.0126314787194133	0.01100810803473	-0.00100484199356288
1917	94.618537902832	-15.2830696105957	6.48732233047485	0.0142548503354192	0.0149041991680861	0.0123068047687411	-0.00100484199356288
1918	93.9691848754883	-15.6077432632446	6.61719226837158	-0.000355493422830477	-3.08191010844894e-05	0.00678734155371785	0.00321592413820326
1919	95.917236328125	-15.2830696105957	6.48732233047485	-0.000680167751852423	0.00191722682211548	0.0113327819854021	-0.00490093370899558
1920	95.2678833007813	-15.6077432632446	6.74706172943115	-0.00879702530801296	0.00386527273803949	0.00776136433705688	0.000618529506027699
1921	95.917236328125	-16.9064407348633	7.00680112838745	-0.0110697457566857	-0.00100484199356288	-0.00230353930965066	-3.08191010844894e-05
1922	93.9691848754883	-15.2830696105957	6.5522575378418	-3.08191010844894e-05	0.0022419011220336	0.01100810803473	0.00256657530553639
1923	94.618537902832	-16.58176612854	6.74706172943115	0.000293855206109583	-0.00782300252467394	0.00970941036939621	-0.000355493422830477
1924	95.2678833007813	-16.58176612854	6.74706172943115	-0.0191866029053926	-0.00555028254166245	0.00191722682211548	-0.00100484199356288
1925	93.3198394775391	-15.2830696105957	6.42238759994507	0.00191722682211548	-0.00230353930965066	-0.00295288790948689	-0.00360223650932312
1926	92.6704940795898	-15.6077432632446	6.74706172943115	-0.00749832857400179	0.0022419011220336	-0.00587495695799589	0.00289124972186983
1927	93.3198394775391	-15.9324178695679	6.03277826309204	0.0213976856321096	0.000943203864153475	0.00321592413820326	0.00581331877037883
1928	92.6704940795898	-15.6077432632446	5.83797359466553	0.00548864435404539	0.00483929552137852	-0.00490093370899558	0.00386527273803949
1929	93.9691848754883	-16.58176612854	5.70810413360596	-0.0182125810533762	-0.0100957229733467	-0.00100484199356288	-0.00327756232582033
1930	92.0211410522461	-15.6077432632446	5.90290880203247	0.00191722682211548	-0.00977104809135199	0.00451462110504508	-0.00425158534198999
1931	93.3198394775391	-16.58176612854	5.70810413360596	0.00516396993771195	-0.0175632312893867	-0.00230353930965066	-0.00230353930965066
1932	93.3198394775391	-15.9324178695679	6.03277826309204	-0.00749832857400179	-0.00587495695799589	-0.00360223650932312	0.01100810803473
1933	93.3198394775391	-16.2570915222168	6.29251766204834	0.00678734155371785	-0.0159398596733809	0.00776136433705688	0.00516396993771195
1934	93.3198394775391	-16.9064407348633	6.03277826309204	-0.00392691092565656	0.000618529506027699	-0.00944637414067984	0.00321592413820326
1935	93.3198394775391	-16.9064407348633	5.57823419570923	-0.00879702530801296	-0.00360223650932312	-0.0120437685400248	-0.00360223650932312
1936	93.3198394775391	-16.58176612854	5.70810413360596	-0.0172385573387146	0.00321592413820326	-0.0130177913233638	-0.00425158534198999
1937	93.3198394775391	-16.58176612854	5.96784353256226	0.0171769186854362	0.00354059832170606	-0.0026282137259841	0.00159255252219737
1938	92.6704940795898	-16.9064407348633	6.16264820098877	-0.0113944197073579	0.0022419011220336	-0.0149658378213644	0.0113327819854021
1939	91.3717956542969	-15.6077432632446	6.87693166732788	-0.0117190945893526	0.00516396993771195	-0.00782300252467394	-0.00684897974133492
1940	92.0211410522461	-15.9324178695679	6.61719226837158	-0.0162645354866982	0.00418994715437293	-0.0188619289547205	-0.00782300252467394
1941	94.618537902832	-16.2570915222168	6.68212699890137	-0.0146411629393697	0.00938473641872406	0.00970941036939621	-0.00132951640989631
1942	92.6704940795898	-15.6077432632446	5.77303886413574	-0.0175632312893867	0.00808603875339031	0.0106834331527352	0.00451462110504508
1943	95.2678833007813	-16.2570915222168	5.90290880203247	-0.000355493422830477	0.000293855206109583	0.0175015944987535	0.0022419011220336
1944	93.3198394775391	-15.6077432632446	6.5522575378418	-0.00327756232582033	0.00483929552137852	0.00159255252219737	0.00418994715437293
1945	93.3198394775391	-15.2830696105957	6.03277826309204	0.00386527273803949	0.00126787810586393	0.00289124972186983	-0.00684897974133492
1946	93.3198394775391	-15.9324178695679	6.09771347045898	-0.00717365415766835	0.00191722682211548	0.00191722682211548	-0.00295288790948689
1947	92.6704940795898	-15.2830696105957	5.77303886413574	0.00776136433705688	0.00841071270406246	0.00451462110504508	-0.00100484199356288
1948	93.9691848754883	-15.6077432632446	5.44836473464966	-0.000355493422830477	0.00548864435404539	-0.00490093370899558	0.00451462110504508
1949	93.9691848754883	-15.2830696105957	5.83797359466553	-0.00197886489331722	-0.0156151866540313	-0.00360223650932312	-0.00652430532500148
1950	95.2678833007813	-16.2570915222168	6.22758293151855	0.00808603875339031	-0.0143164889886975	-0.0208099745213985	-0.00457625929266214
1951	93.9691848754883	-15.2830696105957	6.03277826309204	0.00808603875339031	0.00289124972186983	-0.0221086721867323	0.00256657530553639
1952	96.5665817260742	-17.2311153411865	6.16264820098877	0.00970941036939621	-0.00230353930965066	-0.02697878703475	-0.00132951640989631
1953	95.2678833007813	-16.2570915222168	5.77303886413574	0.0100340843200684	0.00191722682211548	-0.017887907102704	-0.00490093370899558
1954	95.2678833007813	-15.6077432632446	5.70810413360596	0.000943203864153475	0.00483929552137852	-0.0136671401560307	-0.00230353930965066
1955	93.3198394775391	-15.2830696105957	5.64316940307617	-0.0120437685400248	-0.0256800893694162	0.00906006153672934	-0.00555028254166245
1956	95.2678833007813	-15.6077432632446	6.61719226837158	-0.00619963090866804	0.00321592413820326	0.0233457311987877	0.00613799272105098
1957	93.9691848754883	-15.2830696105957	5.96784353256226	-0.00522560812532902	0.00906006153672934	0.0272418223321438	-0.00230353930965066
1958	97.8652801513672	-16.58176612854	6.16264820098877	-0.00327756232582033	0.00938473641872406	0.0175015944987535	0.00159255252219737
1959	95.2678833007813	-15.2830696105957	6.48732233047485	-0.00132951640989631	0.00841071270406246	0.0022419011220336	0.00581331877037883
1960	95.2678833007813	-16.2570915222168	6.61719226837158	-0.0120437685400248	0.0233457311987877	-0.00912170019000769	0.00191722682211548
1961	96.5665817260742	-15.9324178695679	6.48732233047485	-0.00230353930965066	0.0152288740500808	-0.0104203969240189	0.00938473641872406
1962	95.2678833007813	-17.2311153411865	6.87693166732788	-0.0117190945893526	0.0106834331527352	-0.00684897974133492	0.00418994715437293
1963	94.618537902832	-16.9064407348633	5.90290880203247	0.00873538758605719	-0.00587495695799589	-0.00360223650932312	-0.000680167751852423
1964	94.618537902832	-16.9064407348633	6.74706172943115	0.00970941036939621	-0.0026282137259841	-0.00684897974133492	0.000943203864153475
1965	95.2678833007813	-17.2311153411865	6.5522575378418	0.00386527273803949	-0.0182125810533762	-0.0243813935667276	-0.00100484199356288
1966	97.2159271240234	-17.880464553833	6.74706172943115	0.00970941036939621	-0.0253554154187441	-0.0217839982360601	0.00646266713738441
1967	95.917236328125	-17.880464553833	6.74706172943115	0.011982130818069	-0.0139918150380254	-0.0104203969240189	0.00516396993771195
1968	95.917236328125	-17.2311153411865	5.96784353256226	0.00873538758605719	-0.0263294391334057	0.00191722682211548	0.00159255252219737
1969	94.618537902832	-17.2311153411865	5.90290880203247	0.0106834331527352	-0.0299008563160896	0.020423661917448	-0.00230353930965066
1970	97.8652801513672	-18.2051372528076	6.29251766204834	0.00418994715437293	-0.0324982516467571	0.0116574559360743	-0.00100484199356288
1971	94.618537902832	-17.5557899475098	5.77303886413574	0.0113327819854021	-0.0224333461374044	0.0145795252174139	-0.00165419070981443
1972	96.5665817260742	-18.5298118591309	5.90290880203247	0.0181509424000978	0.0103587592020631	0.000293855206109583	0.00126787810586393
1973	94.618537902832	-17.5557899475098	5.83797359466553	-0.000355493422830477	0.0126314787194133	0.00516396993771195	-0.000355493422830477
1974	94.618537902832	-16.9064407348633	5.77303886413574	0.000618529506027699	-0.00749832857400179	0.0103587592020631	0.00548864435404539
1975	94.618537902832	-16.9064407348633	6.16264820098877	-0.0198359526693821	0.00354059832170606	-0.00425158534198999	-0.00457625929266214
1976	96.5665817260742	-18.2051372528076	6.22758293151855	-0.00295288790948689	0.00159255252219737	0.00711201597005129	0.000943203864153475
1977	93.9691848754883	-16.9064407348633	5.64316940307617	0.0178262684494257	0.00418994715437293	0.012956153601408	-0.00197886489331722
1978	95.917236328125	-17.2311153411865	5.70810413360596	0.00354059832170606	0.0022419011220336	0.00841071270406246	0.00159255252219737
1979	95.917236328125	-17.5557899475098	5.96784353256226	-0.00230353930965066	0.00256657530553639	-0.00652430532500148	0.00126787810586393
1980	95.917236328125	-17.5557899475098	6.87693166732788	-0.0113944197073579	0.020423661917448	-0.0208099745213985	0.000618529506027699
1981	95.2678833007813	-16.2570915222168	5.90290880203247	-0.00587495695799589	0.020423661917448	-0.00522560812532902	-0.00132951640989631
1982	96.5665817260742	-17.2311153411865	6.35745286941528	0.00256657530553639	0.0188002903014421	-0.00652430532500148	0.00516396993771195
1983	93.9691848754883	-15.9324178695679	5.77303886413574	-0.00197886489331722	0.01100810803473	-0.00879702530801296	0.00548864435404539
1984	95.2678833007813	-16.2570915222168	5.77303886413574	-0.00587495695799589	-0.00100484199356288	-0.0110697457566857	-0.00457625929266214
1985	96.5665817260742	-17.2311153411865	6.03277826309204	-0.0117190945893526	0.00191722682211548	-0.0100957229733467	-0.00327756232582033
1986	97.2159271240234	-17.2311153411865	5.96784353256226	0.00126787810586393	-0.0026282137259841	0.00126787810586393	0.00256657530553639
1987	95.917236328125	-17.5557899475098	6.09771347045898	0.00159255252219737	0.00711201597005129	0.0100340843200684	0.000293855206109583
1988	96.5665817260742	-17.5557899475098	6.22758293151855	0.000943203864153475	0.0022419011220336	0.0136055024340749	0.00126787810586393
1989	93.9691848754883	-15.9324178695679	6.74706172943115	-0.00879702530801296	-0.0149658378213644	0.01100810803473	-0.00230353930965066
1990	95.917236328125	-17.2311153411865	5.77303886413574	-0.0113944197073579	-0.0156151866540313	-0.00457625929266214	-0.0107450718060136
1991	96.5665817260742	-17.880464553833	5.83797359466553	0.00256657530553639	-0.0117190945893526	-0.0107450718060136	0.00289124972186983
1992	96.5665817260742	-16.58176612854	5.64316940307617	0.00678734155371785	0.00191722682211548	-0.0130177913233638	-0.0026282137259841
1993	94.618537902832	-16.58176612854	5.64316940307617	0.013930176384747	0.00126787810586393	-0.0152905117720366	0.00613799272105098
1994	95.2678833007813	-17.2311153411865	6.16264820098877	0.00873538758605719	-0.00522560812532902	-0.00944637414067984	-0.00425158534198999
1995	96.5665817260742	-17.5557899475098	6.42238759994507	0.00256657530553639	-0.0211346503347158	-0.0182125810533762	-0.00165419070981443
1996	96.5665817260742	-17.5557899475098	5.77303886413574	0.0116574559360743	0.00159255252219737	-0.0123684434220195	-0.0026282137259841
1997	96.5665817260742	-16.9064407348633	5.90290880203247	0.0155535480007529	0.00646266713738441	0.000293855206109583	0.00808603875339031
1998	95.2678833007813	-16.2570915222168	5.64316940307617	0.0194496400654316	0.000943203864153475	0.00451462110504508	-0.00360223650932312
1999	95.917236328125	-17.880464553833	5.96784353256226	0.00191722682211548	0.00581331877037883	0.00386527273803949	0.00483929552137852
2000	97.2159271240234	-17.5557899475098	6.8119969367981	-0.00814767740666866	0.0171769186854362	0.00873538758605719	0.00289124972186983
[truncated: 7,280 more rows]
