# Supplementary material for: Precise instruction and consideration of the vertical and horizontal force component increases validity and reliability of the 90:20 Isometric Posterior Chain Test
Source: PLoS One. 2024 Oct 28;19(10):e0312843. doi: 10.1371/journal.pone.0312843 (PMC11515970; doi:10.1371/journal.pone.0312843)
Supplement: S1 File — (ZIP) [file pone.0312843.s001.zip › S1_Raw_Data/M1_P08_vh_2.csv]

1	93.3198394775391	-2.94544529914856	5.64316940307617	-0.00977104809135199	-0.00944637414067984	0.00906006153672934	0.00646266713738441
2	92.0211410522461	-3.27011966705322	5.96784353256226	-0.00295288790948689	-0.00912170019000769	0.0152288740500808	-0.00619963090866804
3	94.618537902832	-4.24414253234863	5.64316940307617	-0.000680167751852423	-0.000355493422830477	0.00841071270406246	0.00191722682211548
4	93.3198394775391	-3.59479403495789	5.70810413360596	-0.00457625929266214	-0.000355493422830477	0.00451462110504508	-0.00197886489331722
5	94.618537902832	-3.91946840286255	5.77303886413574	0.0113327819854021	0.00418994715437293	0.00646266713738441	0.00386527273803949
6	93.9691848754883	-3.59479403495789	5.77303886413574	0.00451462110504508	0.00418994715437293	0.00938473641872406	0.00451462110504508
7	94.618537902832	-4.24414253234863	6.03277826309204	0.00873538758605719	0.0022419011220336	-0.00425158534198999	-0.00717365415766835
8	92.6704940795898	-3.59479403495789	6.16264820098877	-0.00457625929266214	0.000943203864153475	0.000293855206109583	-0.00360223650932312
9	93.9691848754883	-4.89349126815796	5.90290880203247	-0.00717365415766835	0.013930176384747	-0.00912170019000769	0.00386527273803949
10	92.6704940795898	-2.94544529914856	5.51329946517944	-0.00360223650932312	0.0220470335334539	-0.0113944197073579	-0.00100484199356288
11	93.3198394775391	-3.91946840286255	5.77303886413574	-0.00619963090866804	0.0103587592020631	0.00256657530553639	0.00678734155371785
12	91.3717956542969	-2.62077116966248	5.44836473464966	-0.00392691092565656	0.0145795252174139	-0.00782300252467394	0.000293855206109583
13	95.917236328125	-4.24414253234863	5.90290880203247	0.00483929552137852	0.00354059832170606	-0.0185372550040483	0.00808603875339031
14	93.3198394775391	-3.59479403495789	6.16264820098877	0.00516396993771195	0.00776136433705688	-0.017887907102704	0.0022419011220336
15	93.9691848754883	-3.91946840286255	5.64316940307617	0.00159255252219737	0.0165275707840919	-0.00457625929266214	0.00581331877037883
16	93.9691848754883	-3.59479403495789	5.38343000411987	0.00451462110504508	0.000618529506027699	-0.00944637414067984	0.00711201597005129
17	95.2678833007813	-3.27011966705322	5.51329946517944	-0.00360223650932312	0.00386527273803949	-0.00425158534198999	0.00776136433705688
18	93.3198394775391	-4.56881713867188	5.70810413360596	0.0145795252174139	-0.00977104809135199	0.000293855206109583	0.00386527273803949
19	93.9691848754883	-3.59479403495789	5.77303886413574	0.0116574559360743	-0.0107450718060136	-0.00555028254166245	-0.00392691092565656
20	91.3717956542969	-3.59479403495789	6.8119969367981	0.00678734155371785	-0.00230353930965066	-3.08191010844894e-05	0.0022419011220336
21	94.618537902832	-4.24414253234863	5.90290880203247	0.00711201597005129	-0.0026282137259841	-0.00360223650932312	0.0022419011220336
22	90.7224426269531	-2.29609680175781	5.44836473464966	0.000293855206109583	-0.00652430532500148	0.00613799272105098	-0.00717365415766835
23	92.6704940795898	-2.94544529914856	5.57823419570923	0.00743668992072344	-0.000680167751852423	-0.00457625929266214	-0.00360223650932312
24	92.0211410522461	-2.62077116966248	6.48732233047485	0.00256657530553639	0.000293855206109583	0.00289124972186983	-0.00197886489331722
25	92.0211410522461	-2.94544529914856	6.42238759994507	-0.00587495695799589	0.00873538758605719	0.00418994715437293	-0.00392691092565656
26	90.7224426269531	-2.62077116966248	6.74706172943115	0.00516396993771195	-3.08191010844894e-05	0.00646266713738441	0.00354059832170606
27	93.9691848754883	-2.94544529914856	6.09771347045898	-0.00457625929266214	0.00126787810586393	0.00548864435404539	-0.00392691092565656
28	93.9691848754883	-3.27011966705322	5.70810413360596	-0.000680167751852423	-0.00749832857400179	-0.00392691092565656	-0.000680167751852423
29	93.9691848754883	-3.59479403495789	5.83797359466553	-0.00490093370899558	0.00289124972186983	-0.0185372550040483	0.000293855206109583
30	91.3717956542969	-2.62077116966248	5.77303886413574	-0.0100957229733467	0.00646266713738441	-0.00555028254166245	0.00906006153672934
31	93.9691848754883	-3.91946840286255	5.77303886413574	-0.00327756232582033	-3.08191010844894e-05	-0.00717365415766835	0.00646266713738441
32	91.3717956542969	-2.62077116966248	5.83797359466553	0.00418994715437293	-0.0175632312893867	-0.00814767740666866	-0.00652430532500148
33	93.9691848754883	-4.24414253234863	6.03277826309204	0.0136055024340749	0.00418994715437293	0.00548864435404539	-0.00555028254166245
34	92.6704940795898	-3.91946840286255	5.57823419570923	0.0103587592020631	-0.0250307414680719	-0.00295288790948689	-0.00360223650932312
35	93.3198394775391	-3.27011966705322	5.31849479675293	0.0136055024340749	-0.00847235135734081	0.00126787810586393	-0.00165419070981443
36	92.6704940795898	-3.27011966705322	5.25356006622314	0.00451462110504508	-0.0113944197073579	0.0132808275520802	0.00483929552137852
37	93.9691848754883	-3.59479403495789	5.38343000411987	0.00678734155371785	-0.0100957229733467	0.0149041991680861	0.000293855206109583
38	92.6704940795898	-3.91946840286255	5.77303886413574	0.00581331877037883	-0.0126931173726916	0.00646266713738441	0.000618529506027699
39	91.3717956542969	-2.62077116966248	5.70810413360596	0.0126314787194133	-0.0159398596733809	0.0113327819854021	-0.00847235135734081
40	92.6704940795898	-3.59479403495789	6.09771347045898	0.013930176384747	0.00126787810586393	0.00873538758605719	0.00256657530553639
41	90.0730972290039	-2.94544529914856	5.44836473464966	0.0158782228827477	-0.00457625929266214	0.0152288740500808	0.00191722682211548
42	90.7224426269531	-3.91946840286255	5.96784353256226	0.012956153601408	0.00548864435404539	0.00548864435404539	-0.00360223650932312
43	92.0211410522461	-3.91946840286255	5.83797359466553	-0.0026282137259841	0.0113327819854021	-0.000355493422830477	-0.00652430532500148
44	90.7224426269531	-3.91946840286255	6.09771347045898	0.00678734155371785	0.0171769186854362	-0.00100484199356288	0.000943203864153475
45	90.7224426269531	-4.24414253234863	6.22758293151855	-0.00295288790948689	0.0175015944987535	-0.00847235135734081	-0.00360223650932312
46	91.3717956542969	-4.56881713867188	6.42238759994507	0.00321592413820326	0.0217223595827818	-0.00684897974133492	0.0022419011220336
47	92.0211410522461	-4.56881713867188	6.5522575378418	0.00808603875339031	0.0200989879667759	-0.00879702530801296	-0.00782300252467394
48	90.7224426269531	-3.27011966705322	6.42238759994507	0.000618529506027699	0.013930176384747	-0.0123684434220195	-0.00197886489331722
49	91.3717956542969	-3.59479403495789	5.64316940307617	-0.0240567177534103	0.0259431265294552	-0.0198359526693821	0.000293855206109583
50	90.7224426269531	-3.91946840286255	6.22758293151855	-0.00684897974133492	0.0301638916134834	-0.0110697457566857	0.00321592413820326
51	89.4237442016602	-2.94544529914856	5.83797359466553	-0.0152905117720366	0.011982130818069	0.00191722682211548	0.00646266713738441
52	89.4237442016602	-4.24414253234863	7.13667106628418	0.01100810803473	0.0175015944987535	-0.00425158534198999	0.00581331877037883
53	92.0211410522461	-3.91946840286255	6.48732233047485	0.00548864435404539	0.0100340843200684	-0.00522560812532902	0.00191722682211548
54	90.0730972290039	-3.27011966705322	6.42238759994507	-0.0126931173726916	-0.00197886489331722	-0.00100484199356288	0.00548864435404539
55	90.0730972290039	-2.94544529914856	5.57823419570923	-0.00165419070981443	0.00289124972186983	-0.00165419070981443	0.00321592413820326
56	90.0730972290039	-2.94544529914856	5.77303886413574	-0.0143164889886975	0.00711201597005129	0.00646266713738441	0.0126314787194133
57	92.0211410522461	-3.91946840286255	5.83797359466553	-0.00847235135734081	-0.00165419070981443	0.00516396993771195	0.000293855206109583
58	92.0211410522461	-4.24414253234863	6.22758293151855	-0.0107450718060136	-0.00684897974133492	-0.00457625929266214	-0.00457625929266214
59	90.0730972290039	-2.62077116966248	5.83797359466553	-0.00425158534198999	-0.0198359526693821	-0.00522560812532902	-0.00100484199356288
60	92.0211410522461	-3.59479403495789	6.5522575378418	-0.0126931173726916	-0.0120437685400248	0.00613799272105098	0.00386527273803949
61	91.3717956542969	-2.94544529914856	5.77303886413574	-0.00555028254166245	-0.0133424662053585	-0.000355493422830477	0.00743668992072344
62	93.9691848754883	-4.56881713867188	6.09771347045898	0.00841071270406246	0.00159255252219737	0.00548864435404539	-0.000355493422830477
63	93.3198394775391	-3.91946840286255	5.70810413360596	0.00548864435404539	-0.00132951640989631	0.00613799272105098	-0.00457625929266214
64	92.0211410522461	-3.27011966705322	5.83797359466553	0.00354059832170606	0.00776136433705688	0.000943203864153475	-0.000355493422830477
65	91.3717956542969	-3.27011966705322	5.51329946517944	0.00321592413820326	0.00516396993771195	-0.00425158534198999	-0.00230353930965066
66	93.9691848754883	-3.91946840286255	5.44836473464966	0.0178262684494257	0.00418994715437293	-3.08191010844894e-05	0.0022419011220336
67	94.618537902832	-4.24414253234863	5.64316940307617	0.00873538758605719	0.00970941036939621	0.00354059832170606	-0.00782300252467394
68	91.3717956542969	-3.59479403495789	5.64316940307617	-0.00100484199356288	-0.00490093370899558	-0.00879702530801296	-0.00327756232582033
69	92.0211410522461	-3.27011966705322	5.44836473464966	-0.0130177913233638	0.0103587592020631	-0.0130177913233638	-0.00132951640989631
70	93.9691848754883	-4.89349126815796	6.29251766204834	-0.0110697457566857	0.0178262684494257	-0.0126931173726916	-0.000680167751852423
71	92.0211410522461	-2.94544529914856	5.90290880203247	-0.0107450718060136	0.0136055024340749	-0.00230353930965066	0.00711201597005129
72	93.3198394775391	-4.89349126815796	5.90290880203247	-0.00392691092565656	0.00873538758605719	-0.00814767740666866	0.00354059832170606
73	93.9691848754883	-3.59479403495789	5.64316940307617	0.000293855206109583	0.000293855206109583	-0.00879702530801296	-0.00847235135734081
74	92.0211410522461	-3.91946840286255	5.83797359466553	-0.00555028254166245	0.00159255252219737	-0.0120437685400248	-3.08191010844894e-05
75	92.6704940795898	-3.59479403495789	5.83797359466553	0.00483929552137852	0.00711201597005129	-0.00132951640989631	-0.00490093370899558
76	92.6704940795898	-3.91946840286255	6.8119969367981	0.0132808275520802	0.0022419011220336	-0.00749832857400179	-0.000680167751852423
77	92.0211410522461	-3.59479403495789	6.16264820098877	0.00808603875339031	0.00743668992072344	-0.00100484199356288	-0.00490093370899558
78	93.9691848754883	-4.89349126815796	5.64316940307617	0.0100340843200684	-0.000355493422830477	-0.00587495695799589	-0.0026282137259841
79	92.0211410522461	-3.27011966705322	5.90290880203247	0.00354059832170606	-0.0182125810533762	0.00678734155371785	-0.00295288790948689
80	92.6704940795898	-4.89349126815796	6.42238759994507	0.00386527273803949	-0.00749832857400179	0.00678734155371785	-0.00165419070981443
81	93.3198394775391	-5.21816539764404	6.94186639785767	0.00159255252219737	-0.00490093370899558	0.00159255252219737	-0.00360223650932312
82	93.9691848754883	-5.86751413345337	6.16264820098877	-0.00425158534198999	-0.0123684434220195	0.00386527273803949	-0.00879702530801296
83	92.0211410522461	-4.89349126815796	6.09771347045898	0.00711201597005129	-0.00522560812532902	-0.00490093370899558	-0.00295288790948689
84	92.6704940795898	-4.89349126815796	6.48732233047485	-0.00749832857400179	-0.0162645354866982	-0.00782300252467394	-0.00197886489331722
85	92.0211410522461	-4.89349126815796	6.35745286941528	-0.00912170019000769	0.00191722682211548	-0.00587495695799589	0.0022419011220336
86	92.6704940795898	-5.86751413345337	5.77303886413574	-0.00684897974133492	-0.0026282137259841	-0.00457625929266214	-0.00360223650932312
87	93.9691848754883	-5.54284000396729	6.03277826309204	0.00289124972186983	-0.00425158534198999	-0.00165419070981443	0.00386527273803949
88	92.0211410522461	-5.86751413345337	6.68212699890137	-0.0107450718060136	-0.00555028254166245	-0.0130177913233638	-0.00165419070981443
89	92.0211410522461	-5.21816539764404	6.87693166732788	-0.00879702530801296	-0.0026282137259841	-0.0143164889886975	-0.00132951640989631
90	94.618537902832	-6.5168628692627	6.94186639785767	-0.017887907102704	-0.00360223650932312	-0.000680167751852423	0.00191722682211548
91	92.6704940795898	-5.21816539764404	6.29251766204834	-0.0100957229733467	-0.00457625929266214	0.00483929552137852	0.0100340843200684
92	94.618537902832	-6.5168628692627	6.74706172943115	-0.000355493422830477	-0.00457625929266214	0.00191722682211548	0.00581331877037883
93	92.6704940795898	-5.21816539764404	5.77303886413574	0.00289124972186983	-0.00165419070981443	0.00126787810586393	-0.00425158534198999
94	92.0211410522461	-4.89349126815796	5.90290880203247	0.00906006153672934	-0.00619963090866804	-0.00587495695799589	-0.00132951640989631
95	92.0211410522461	-4.56881713867188	5.96784353256226	-0.00555028254166245	0.00646266713738441	0.00548864435404539	0.00548864435404539
96	93.3198394775391	-5.21816539764404	5.90290880203247	0.000943203864153475	0.00646266713738441	0.000618529506027699	0.00613799272105098
97	92.6704940795898	-4.56881713867188	5.57823419570923	0.00451462110504508	0.0100340843200684	-0.00490093370899558	0.00418994715437293
98	94.618537902832	-4.89349126815796	5.44836473464966	0.0171769186854362	0.00159255252219737	-0.00392691092565656	0.00678734155371785
99	92.0211410522461	-4.89349126815796	5.64316940307617	0.0149041991680861	-0.00717365415766835	0.00159255252219737	0.00256657530553639
100	92.6704940795898	-4.56881713867188	5.57823419570923	0.0243197549134493	-0.00749832857400179	-3.08191010844894e-05	-0.00165419070981443
101	93.3198394775391	-5.86751413345337	5.83797359466553	0.0194496400654316	-0.00165419070981443	0.00354059832170606	0.00451462110504508
102	95.2678833007813	-4.89349126815796	5.77303886413574	0.0243197549134493	0.000943203864153475	-0.00522560812532902	-0.00132951640989631
103	92.0211410522461	-4.56881713867188	5.44836473464966	0.0132808275520802	-0.00327756232582033	-0.00652430532500148	0.00678734155371785
104	92.6704940795898	-4.89349126815796	5.25356006622314	0.00906006153672934	-0.00425158534198999	-0.00782300252467394	0.00483929552137852
105	91.3717956542969	-4.89349126815796	5.51329946517944	0.00581331877037883	0.00418994715437293	-0.000680167751852423	-0.00165419070981443
106	93.3198394775391	-4.24414253234863	5.77303886413574	0.00451462110504508	0.00159255252219737	0.0103587592020631	0.000293855206109583
107	92.0211410522461	-4.89349126815796	5.70810413360596	0.01100810803473	-0.0113944197073579	0.00906006153672934	-0.00295288790948689
108	92.6704940795898	-4.24414253234863	6.09771347045898	0.00289124972186983	-0.00360223650932312	0.00743668992072344	0.00159255252219737
109	92.0211410522461	-4.24414253234863	5.96784353256226	-0.000680167751852423	0.0113327819854021	-0.000355493422830477	-0.00100484199356288
110	95.2678833007813	-5.86751413345337	5.77303886413574	-0.00587495695799589	0.0162028968334198	0.00581331877037883	0.00483929552137852
111	93.9691848754883	-4.89349126815796	6.42238759994507	-0.00392691092565656	0.00289124972186983	-0.00652430532500148	0.00548864435404539
112	93.9691848754883	-5.86751413345337	6.61719226837158	0.000943203864153475	-0.00360223650932312	-0.0026282137259841	-0.00295288790948689
113	92.0211410522461	-4.24414253234863	5.83797359466553	0.0022419011220336	-0.00360223650932312	-0.00392691092565656	-0.00749832857400179
114	92.0211410522461	-4.89349126815796	5.90290880203247	0.00711201597005129	-0.00717365415766835	-0.0130177913233638	-0.00457625929266214
115	92.0211410522461	-4.24414253234863	5.96784353256226	-0.00944637414067984	0.00289124972186983	-0.00717365415766835	0.00191722682211548
116	92.6704940795898	-4.56881713867188	5.44836473464966	-0.00522560812532902	0.00970941036939621	-0.00782300252467394	0.00386527273803949
117	92.0211410522461	-4.24414253234863	6.35745286941528	-0.00165419070981443	0.00646266713738441	0.011982130818069	-0.00132951640989631
118	92.6704940795898	-4.24414253234863	5.57823419570923	0.00191722682211548	0.00159255252219737	0.00711201597005129	-0.00132951640989631
119	94.618537902832	-5.86751413345337	6.61719226837158	0.00678734155371785	-0.00814767740666866	0.000943203864153475	-0.00847235135734081
120	91.3717956542969	-4.56881713867188	6.35745286941528	0.00841071270406246	-0.00652430532500148	0.00873538758605719	-0.00717365415766835
121	93.3198394775391	-5.86751413345337	6.16264820098877	0.00970941036939621	-0.00425158534198999	0.00354059832170606	-0.0026282137259841
122	92.6704940795898	-4.89349126815796	5.44836473464966	0.0142548503354192	-0.00555028254166245	0.00256657530553639	-0.00944637414067984
123	92.6704940795898	-4.89349126815796	5.38343000411987	0.0100340843200684	0.00418994715437293	-3.08191010844894e-05	-0.000680167751852423
124	93.9691848754883	-5.86751413345337	5.70810413360596	0.0100340843200684	-0.00652430532500148	-0.00587495695799589	-0.00327756232582033
125	93.3198394775391	-5.54284000396729	5.83797359466553	0.00873538758605719	0.00256657530553639	-0.00165419070981443	-3.08191010844894e-05
126	92.6704940795898	-5.86751413345337	5.90290880203247	0.00743668992072344	0.00743668992072344	0.00256657530553639	0.00711201597005129
127	92.6704940795898	-4.89349126815796	6.03277826309204	0.0100340843200684	-0.00457625929266214	-0.00197886489331722	-0.00717365415766835
128	92.6704940795898	-4.89349126815796	5.83797359466553	-0.00652430532500148	-0.0026282137259841	-0.00425158534198999	-0.00457625929266214
129	92.6704940795898	-4.89349126815796	5.44836473464966	-0.00522560812532902	0.0103587592020631	-0.0185372550040483	0.00483929552137852
130	93.9691848754883	-4.89349126815796	5.31849479675293	-0.00879702530801296	0.0136055024340749	-0.00132951640989631	0.00289124972186983
131	92.0211410522461	-5.21816539764404	5.83797359466553	-0.00749832857400179	0.01100810803473	-0.00977104809135199	0.00451462110504508
132	94.618537902832	-5.86751413345337	5.83797359466553	0.00354059832170606	0.011982130818069	-0.00425158534198999	-0.00327756232582033
133	92.0211410522461	-4.24414253234863	5.77303886413574	0.0145795252174139	0.00256657530553639	-0.00522560812532902	-0.00619963090866804
134	92.6704940795898	-4.56881713867188	5.64316940307617	0.00191722682211548	-0.00230353930965066	-0.0149658378213644	-0.00100484199356288
135	92.0211410522461	-4.56881713867188	5.38343000411987	-0.0107450718060136	0.00418994715437293	-0.00912170019000769	0.00289124972186983
136	92.0211410522461	-4.56881713867188	5.44836473464966	-0.0113944197073579	0.000293855206109583	-0.00197886489331722	0.00191722682211548
137	92.6704940795898	-4.24414253234863	5.57823419570923	0.000943203864153475	-0.00425158534198999	-0.00587495695799589	0.00354059832170606
138	92.6704940795898	-3.91946840286255	5.70810413360596	-0.00230353930965066	-0.00197886489331722	0.0022419011220336	-0.00749832857400179
139	93.9691848754883	-6.19218873977661	6.29251766204834	-0.00912170019000769	-0.00392691092565656	0.00321592413820326	-0.00230353930965066
140	92.0211410522461	-5.21816539764404	5.83797359466553	0.00808603875339031	-0.0110697457566857	0.00354059832170606	-0.00165419070981443
141	93.3198394775391	-5.86751413345337	5.90290880203247	0.0100340843200684	-0.0130177913233638	0.0142548503354192	-0.000680167751852423
142	90.0730972290039	-4.56881713867188	5.51329946517944	0.0022419011220336	-0.0204853005707264	0.00938473641872406	-0.00100484199356288
143	91.3717956542969	-5.86751413345337	6.03277826309204	0.00841071270406246	0.00386527273803949	0.00613799272105098	-3.08191010844894e-05
144	92.6704940795898	-5.54284000396729	5.96784353256226	-0.00457625929266214	0.00256657530553639	-0.00295288790948689	0.0022419011220336
145	91.3717956542969	-5.86751413345337	6.29251766204834	0.00159255252219737	0.00386527273803949	-0.00522560812532902	0.00451462110504508
146	91.3717956542969	-5.54284000396729	6.22758293151855	-0.0133424662053585	-0.00100484199356288	-3.08191010844894e-05	-0.00360223650932312
147	90.0730972290039	-5.54284000396729	5.90290880203247	-0.00555028254166245	0.00289124972186983	-0.0026282137259841	0.00483929552137852
148	89.4237442016602	-4.89349126815796	5.90290880203247	-0.0195112787187099	0.00159255252219737	-0.00522560812532902	-0.00197886489331722
149	90.0730972290039	-4.56881713867188	5.96784353256226	-0.0143164889886975	0.0106834331527352	-0.0139918150380254	-0.00230353930965066
150	89.4237442016602	-4.24414253234863	5.83797359466553	-0.0136671401560307	0.0113327819854021	-0.00555028254166245	0.000943203864153475
151	90.7224426269531	-6.19218873977661	6.22758293151855	-0.0149658378213644	0.0100340843200684	-0.00619963090866804	0.00938473641872406
152	92.0211410522461	-5.54284000396729	6.09771347045898	-0.0133424662053585	0.0106834331527352	-0.00814767740666866	0.00159255252219737
153	89.4237442016602	-4.24414253234863	6.5522575378418	-0.0191866029053926	0.00386527273803949	-0.0172385573387146	0.00256657530553639
154	90.7224426269531	-3.91946840286255	6.5522575378418	-0.0169138833880424	0.00354059832170606	-0.00944637414067984	-0.000680167751852423
155	90.0730972290039	-5.21816539764404	6.16264820098877	-0.0165892094373703	0.0136055024340749	-0.00457625929266214	0.00354059832170606
156	90.0730972290039	-3.91946840286255	5.96784353256226	-0.0247060675173998	0.0100340843200684	0.00386527273803949	0.0103587592020631
157	90.7224426269531	-4.89349126815796	5.90290880203247	-0.00912170019000769	0.0106834331527352	-0.00165419070981443	0.000943203864153475
158	90.0730972290039	-4.24414253234863	5.90290880203247	-0.00912170019000769	0.00483929552137852	0.00321592413820326	0.00418994715437293
159	92.6704940795898	-5.86751413345337	6.03277826309204	0.000618529506027699	-0.0120437685400248	-3.08191010844894e-05	-0.00587495695799589
160	92.6704940795898	-4.89349126815796	5.96784353256226	-0.00165419070981443	0.00451462110504508	0.00126787810586393	-0.000355493422830477
161	93.3198394775391	-4.89349126815796	5.77303886413574	0.0200989879667759	0.000943203864153475	0.00516396993771195	0.000943203864153475
162	91.3717956542969	-4.24414253234863	5.44836473464966	0.0149041991680861	0.00159255252219737	0.0022419011220336	-0.00782300252467394
163	93.3198394775391	-5.86751413345337	5.83797359466553	0.0136055024340749	0.00613799272105098	-0.00457625929266214	-0.000680167751852423
164	92.6704940795898	-5.21816539764404	6.03277826309204	0.0126314787194133	0.00808603875339031	-0.00100484199356288	-0.00425158534198999
165	93.3198394775391	-5.54284000396729	5.83797359466553	0.000943203864153475	0.00386527273803949	-0.00132951640989631	-0.00392691092565656
166	93.9691848754883	-5.21816539764404	5.57823419570923	0.00808603875339031	0.00289124972186983	-0.00587495695799589	-0.00425158534198999
167	93.9691848754883	-5.86751413345337	5.77303886413574	0.0165275707840919	0.00613799272105098	-0.00619963090866804	-0.00392691092565656
168	92.6704940795898	-4.56881713867188	5.83797359466553	0.00289124972186983	-0.000355493422830477	-0.00490093370899558	-0.00944637414067984
169	92.0211410522461	-4.89349126815796	5.83797359466553	-0.00977104809135199	0.00516396993771195	-0.0143164889886975	0.00483929552137852
170	92.0211410522461	-4.56881713867188	6.09771347045898	-0.00490093370899558	-0.00425158534198999	-0.00847235135734081	0.00841071270406246
171	93.9691848754883	-5.86751413345337	6.22758293151855	0.0022419011220336	-0.00360223650932312	0.00191722682211548	0.00191722682211548
172	92.6704940795898	-5.21816539764404	5.64316940307617	0.0113327819854021	-0.0100957229733467	-0.00490093370899558	0.00159255252219737
173	92.0211410522461	-4.89349126815796	5.70810413360596	0.0200989879667759	-0.00684897974133492	-0.00847235135734081	-0.00197886489331722
174	92.6704940795898	-4.89349126815796	6.61719226837158	0.00354059832170606	-0.00392691092565656	0.00321592413820326	-0.000680167751852423
175	93.3198394775391	-6.19218873977661	6.94186639785767	0.0116574559360743	-0.0120437685400248	0.00906006153672934	-0.000680167751852423
176	92.6704940795898	-5.21816539764404	6.74706172943115	-0.00814767740666866	0.0022419011220336	0.00386527273803949	0.00289124972186983
177	93.3198394775391	-5.86751413345337	6.8119969367981	-0.00814767740666866	-0.00360223650932312	-0.00295288790948689	0.000293855206109583
178	92.0211410522461	-4.89349126815796	6.48732233047485	0.00646266713738441	-0.00555028254166245	0.00289124972186983	-0.00619963090866804
179	93.9691848754883	-6.5168628692627	6.68212699890137	0.00386527273803949	-0.0126931173726916	-0.00457625929266214	-0.0026282137259841
180	92.6704940795898	-6.5168628692627	5.90290880203247	-0.00100484199356288	-0.000355493422830477	0.011982130818069	0.00321592413820326
181	94.618537902832	-5.54284000396729	6.5522575378418	0.00938473641872406	-0.00912170019000769	0.00256657530553639	-0.00100484199356288
182	92.6704940795898	-5.21816539764404	6.68212699890137	0.011982130818069	-0.0146411629393697	0.000943203864153475	0.00613799272105098
183	94.618537902832	-6.5168628692627	6.94186639785767	0.00646266713738441	-0.0104203969240189	-0.00295288790948689	-0.00165419070981443
184	93.3198394775391	-5.54284000396729	6.8119969367981	0.00159255252219737	-0.0182125810533762	0.00126787810586393	0.00548864435404539
185	93.9691848754883	-6.19218873977661	6.68212699890137	0.00970941036939621	-0.00100484199356288	-0.00522560812532902	0.00613799272105098
186	93.9691848754883	-5.54284000396729	6.74706172943115	0.00548864435404539	-0.00490093370899558	0.00191722682211548	0.000943203864153475
187	93.3198394775391	-6.19218873977661	6.03277826309204	0.0191249661147594	0.00256657530553639	-0.00944637414067984	-0.00100484199356288
188	92.6704940795898	-6.19218873977661	6.8119969367981	0.0100340843200684	0.00808603875339031	-0.0110697457566857	0.00581331877037883
189	93.3198394775391	-5.54284000396729	6.29251766204834	0.00386527273803949	0.0132808275520802	-0.0195112787187099	-0.000680167751852423
190	92.0211410522461	-4.24414253234863	5.83797359466553	0.00159255252219737	0.0213976856321096	-0.00814767740666866	0.0123068047687411
191	94.618537902832	-5.54284000396729	5.70810413360596	-0.0139918150380254	0.0220470335334539	-0.00327756232582033	0.0132808275520802
192	93.9691848754883	-4.24414253234863	5.31849479675293	0.0149041991680861	0.0217223595827818	-0.0107450718060136	0.000293855206109583
193	92.6704940795898	-4.89349126815796	5.83797359466553	0.0152288740500808	0.011982130818069	-0.0133424662053585	-0.00457625929266214
194	92.0211410522461	-5.21816539764404	5.96784353256226	-0.00132951640989631	0.00906006153672934	-0.0159398596733809	-0.00100484199356288
195	93.9691848754883	-5.54284000396729	5.96784353256226	0.00289124972186983	0.0126314787194133	-0.00360223650932312	0.00613799272105098
196	92.6704940795898	-5.21816539764404	6.03277826309204	-0.00912170019000769	0.0158782228827477	-0.0152905117720366	0.000943203864153475
197	92.0211410522461	-4.24414253234863	5.44836473464966	-0.00100484199356288	0.0243197549134493	-0.0120437685400248	0.00126787810586393
198	91.3717956542969	-4.56881713867188	5.38343000411987	-0.00230353930965066	0.00548864435404539	-0.0100957229733467	-0.000355493422830477
199	93.3198394775391	-4.89349126815796	5.64316940307617	0.0200989879667759	-0.00230353930965066	-0.0026282137259841	0.0022419011220336
200	93.9691848754883	-5.21816539764404	5.77303886413574	0.0126314787194133	-0.00847235135734081	-0.000355493422830477	0.0022419011220336
201	92.6704940795898	-3.91946840286255	5.64316940307617	-0.00490093370899558	-0.00100484199356288	0.00678734155371785	0.00516396993771195
202	90.7224426269531	-3.91946840286255	5.70810413360596	-0.00132951640989631	-3.08191010844894e-05	0.0106834331527352	-0.00295288790948689
203	94.618537902832	-4.89349126815796	5.83797359466553	-0.00555028254166245	-0.00555028254166245	0.00159255252219737	-0.00749832857400179
204	92.6704940795898	-4.89349126815796	5.57823419570923	-0.00977104809135199	-0.00392691092565656	-0.0026282137259841	0.00483929552137852
205	93.3198394775391	-5.54284000396729	5.77303886413574	-0.00165419070981443	-0.00295288790948689	-0.00165419070981443	0.00256657530553639
206	92.6704940795898	-5.21816539764404	5.77303886413574	0.00970941036939621	-0.00977104809135199	-3.08191010844894e-05	-0.00165419070981443
207	93.3198394775391	-5.21816539764404	5.83797359466553	0.000618529506027699	-0.00457625929266214	0.00548864435404539	0.0022419011220336
208	93.3198394775391	-5.21816539764404	6.87693166732788	0.00418994715437293	-0.00587495695799589	-0.00295288790948689	-0.00100484199356288
209	92.6704940795898	-5.21816539764404	6.42238759994507	-0.000355493422830477	-0.000680167751852423	-0.00879702530801296	0.000618529506027699
210	92.0211410522461	-4.24414253234863	6.09771347045898	0.00581331877037883	0.00678734155371785	-0.00197886489331722	0.00646266713738441
211	93.3198394775391	-5.54284000396729	6.42238759994507	-0.00392691092565656	0.000293855206109583	-0.000680167751852423	0.00386527273803949
212	91.3717956542969	-3.59479403495789	6.22758293151855	-0.000680167751852423	0.00613799272105098	-0.0104203969240189	0.00354059832170606
213	92.6704940795898	-4.56881713867188	6.22758293151855	-0.000680167751852423	0.0022419011220336	-0.00230353930965066	-0.00425158534198999
214	92.0211410522461	-4.89349126815796	6.03277826309204	0.00321592413820326	-3.08191010844894e-05	-0.0159398596733809	0.00354059832170606
215	93.3198394775391	-5.54284000396729	5.96784353256226	0.0178262684494257	0.0100340843200684	-0.0123684434220195	-0.00197886489331722
216	92.0211410522461	-5.21816539764404	5.70810413360596	-0.0126931173726916	0.01100810803473	-0.00327756232582033	-0.00100484199356288
217	90.7224426269531	-3.91946840286255	6.29251766204834	0.011982130818069	0.0113327819854021	-0.0123684434220195	-0.00717365415766835
218	91.3717956542969	-4.24414253234863	5.64316940307617	0.00776136433705688	0.0022419011220336	-0.00197886489331722	-0.00165419070981443
219	92.6704940795898	-4.56881713867188	5.83797359466553	-0.0149658378213644	0.00289124972186983	-3.08191010844894e-05	-0.00457625929266214
220	92.0211410522461	-4.89349126815796	6.22758293151855	-0.0165892094373703	-0.0110697457566857	0.0100340843200684	-0.00522560812532902
221	92.0211410522461	-3.91946840286255	5.77303886413574	-0.0026282137259841	-0.0162645354866982	0.011982130818069	-0.00425158534198999
222	90.7224426269531	-5.54284000396729	5.90290880203247	-0.0110697457566857	0.00970941036939621	-0.00295288790948689	-0.00392691092565656
223	93.3198394775391	-5.21816539764404	5.83797359466553	-0.0104203969240189	0.000943203864153475	0.012956153601408	-0.00490093370899558
224	92.6704940795898	-5.54284000396729	6.03277826309204	-0.0104203969240189	0.0022419011220336	-0.0136671401560307	-0.00457625929266214
225	93.3198394775391	-4.89349126815796	5.64316940307617	-0.0130177913233638	0.0103587592020631	-0.0100957229733467	0.00386527273803949
226	92.6704940795898	-4.89349126815796	6.09771347045898	-0.0120437685400248	0.000943203864153475	0.00808603875339031	0.0103587592020631
227	93.9691848754883	-4.89349126815796	5.90290880203247	-0.00879702530801296	-0.00132951640989631	0.00776136433705688	0.00126787810586393
228	92.0211410522461	-5.54284000396729	5.70810413360596	-0.0139918150380254	-0.00295288790948689	0.00906006153672934	-0.00132951640989631
229	91.3717956542969	-4.89349126815796	5.83797359466553	-0.0107450718060136	0.00613799272105098	-0.00717365415766835	0.00646266713738441
230	90.0730972290039	-4.24414253234863	5.51329946517944	-0.00425158534198999	0.0168522447347641	-0.00457625929266214	0.000943203864153475
231	92.6704940795898	-5.54284000396729	5.77303886413574	0.00191722682211548	0.0100340843200684	-0.00360223650932312	0.00354059832170606
232	91.3717956542969	-3.59479403495789	5.70810413360596	-0.00425158534198999	0.0126314787194133	0.00159255252219737	-3.08191010844894e-05
233	90.0730972290039	-3.91946840286255	5.83797359466553	-0.0026282137259841	0.00159255252219737	0.00776136433705688	0.000943203864153475
234	91.3717956542969	-4.89349126815796	5.77303886413574	-0.0123684434220195	-0.000355493422830477	-0.000680167751852423	-0.00100484199356288
235	91.3717956542969	-4.89349126815796	5.77303886413574	-0.00717365415766835	-0.0026282137259841	-0.00165419070981443	0.00613799272105098
236	90.0730972290039	-4.89349126815796	6.09771347045898	-0.0185372550040483	0.000618529506027699	0.000618529506027699	0.0100340843200684
237	90.0730972290039	-4.24414253234863	5.77303886413574	0.00289124972186983	-0.00295288790948689	0.00126787810586393	-0.00295288790948689
238	88.1250534057617	-4.24414253234863	5.90290880203247	0.00451462110504508	-3.08191010844894e-05	0.00289124972186983	-0.0026282137259841
239	90.0730972290039	-4.56881713867188	6.03277826309204	0.00841071270406246	-0.0165892094373703	-0.00360223650932312	0.000293855206109583
240	89.4237442016602	-5.54284000396729	6.16264820098877	0.020423661917448	-0.00652430532500148	-0.00165419070981443	-0.00327756232582033
241	89.4237442016602	-3.59479403495789	6.48732233047485	0.0113327819854021	-0.00782300252467394	-0.00717365415766835	0.00289124972186983
242	89.4237442016602	-5.21816539764404	6.68212699890137	0.0132808275520802	-0.0156151866540313	-0.00425158534198999	-0.00132951640989631
243	90.7224426269531	-4.89349126815796	6.68212699890137	0.0136055024340749	-0.0123684434220195	0.00321592413820326	-0.00490093370899558
244	90.7224426269531	-5.54284000396729	6.8119969367981	0.00451462110504508	0.00841071270406246	-0.00587495695799589	-0.00619963090866804
245	91.3717956542969	-5.21816539764404	6.74706172943115	0.01100810803473	0.00354059832170606	0.00711201597005129	-0.000355493422830477
246	91.3717956542969	-5.21816539764404	6.29251766204834	0.00613799272105098	0.00191722682211548	0.0145795252174139	0.00516396993771195
247	90.7224426269531	-5.21816539764404	6.61719226837158	0.00938473641872406	0.00516396993771195	0.00678734155371785	0.000618529506027699
248	92.6704940795898	-4.89349126815796	6.61719226837158	0.00711201597005129	0.0126314787194133	-0.0107450718060136	-0.00100484199356288
249	92.6704940795898	-5.54284000396729	6.03277826309204	-0.00522560812532902	0.0188002903014421	-0.00912170019000769	-0.00132951640989631
250	90.7224426269531	-4.24414253234863	6.74706172943115	0.0022419011220336	0.0220470335334539	-0.00327756232582033	0.00418994715437293
251	92.0211410522461	-4.24414253234863	6.03277826309204	-0.00684897974133492	0.0149041991680861	-0.00392691092565656	-0.00425158534198999
252	91.3717956542969	-3.91946840286255	6.22758293151855	0.0116574559360743	0.0162028968334198	-0.00100484199356288	-0.000355493422830477
253	90.7224426269531	-4.89349126815796	5.96784353256226	0.00938473641872406	-3.08191010844894e-05	0.00483929552137852	-0.00327756232582033
254	92.6704940795898	-5.21816539764404	6.03277826309204	0.0132808275520802	-0.00587495695799589	-0.00197886489331722	-0.00425158534198999
255	93.9691848754883	-4.89349126815796	5.90290880203247	0.0126314787194133	-0.0139918150380254	0.000943203864153475	-0.00230353930965066
256	92.0211410522461	-5.54284000396729	6.03277826309204	0.00808603875339031	-0.00197886489331722	0.00906006153672934	0.00516396993771195
257	92.0211410522461	-5.21816539764404	5.83797359466553	0.0136055024340749	-0.000355493422830477	-0.000355493422830477	-0.00717365415766835
258	91.3717956542969	-4.56881713867188	6.22758293151855	0.00548864435404539	-0.0159398596733809	0.0113327819854021	0.00126787810586393
259	93.3198394775391	-4.89349126815796	5.96784353256226	0.00711201597005129	-0.0247060675173998	0.00581331877037883	-0.0149658378213644
260	93.3198394775391	-5.86751413345337	5.70810413360596	0.00711201597005129	-0.0113944197073579	0.01100810803473	-0.00197886489331722
261	90.7224426269531	-4.89349126815796	5.38343000411987	0.00970941036939621	-0.00717365415766835	0.00873538758605719	-0.00879702530801296
262	92.0211410522461	-6.19218873977661	5.83797359466553	0.00938473641872406	-0.00587495695799589	0.000943203864153475	-0.00327756232582033
263	93.3198394775391	-6.19218873977661	6.16264820098877	0.00483929552137852	-0.0100957229733467	-0.00522560812532902	-0.00717365415766835
264	92.6704940795898	-5.86751413345337	6.16264820098877	0.00776136433705688	0.00321592413820326	-0.0100957229733467	-0.0026282137259841
265	93.9691848754883	-6.5168628692627	5.96784353256226	-0.00100484199356288	0.000293855206109583	-0.0100957229733467	-0.00197886489331722
266	92.6704940795898	-6.5168628692627	5.83797359466553	-0.0117190945893526	0.00711201597005129	-0.00230353930965066	0.00451462110504508
267	93.3198394775391	-6.19218873977661	5.83797359466553	0.011982130818069	0.00321592413820326	-0.00132951640989631	0.00386527273803949
268	93.3198394775391	-6.84153699874878	6.03277826309204	-0.00814767740666866	0.00483929552137852	-0.0208099745213985	-0.00165419070981443
269	93.9691848754883	-6.84153699874878	6.03277826309204	-0.0149658378213644	0.0100340843200684	-0.0237320438027382	-0.00684897974133492
270	92.0211410522461	-5.54284000396729	6.74706172943115	-0.0120437685400248	0.0136055024340749	-0.0175632312893867	0.0106834331527352
271	93.3198394775391	-6.19218873977661	6.29251766204834	-0.0107450718060136	0.00873538758605719	-0.0123684434220195	0.0022419011220336
272	91.3717956542969	-4.89349126815796	5.83797359466553	-0.00879702530801296	0.0113327819854021	-0.0107450718060136	0.00354059832170606
273	93.3198394775391	-5.54284000396729	5.83797359466553	0.00548864435404539	-0.00392691092565656	-0.00490093370899558	-0.00100484199356288
274	93.3198394775391	-6.19218873977661	5.96784353256226	-0.0110697457566857	-0.000355493422830477	-0.00684897974133492	-0.0026282137259841
275	93.3198394775391	-5.21816539764404	6.03277826309204	-0.00587495695799589	-0.00100484199356288	-0.00392691092565656	0.00256657530553639
276	93.9691848754883	-5.86751413345337	6.16264820098877	0.00451462110504508	0.00256657530553639	-0.00490093370899558	0.00321592413820326
277	92.6704940795898	-4.89349126815796	6.09771347045898	-0.0107450718060136	0.00126787810586393	0.0022419011220336	0.00386527273803949
278	91.3717956542969	-5.21816539764404	7.07173633575439	0.012956153601408	-0.00197886489331722	0.00289124972186983	-0.00490093370899558
279	92.0211410522461	-3.91946840286255	6.35745286941528	0.00191722682211548	-0.00555028254166245	-0.00782300252467394	-0.00782300252467394
280	93.3198394775391	-5.21816539764404	6.74706172943115	0.00776136433705688	0.000943203864153475	-0.00295288790948689	-0.00717365415766835
281	91.3717956542969	-3.91946840286255	6.5522575378418	0.0103587592020631	-0.0136671401560307	0.0022419011220336	-0.00717365415766835
282	93.9691848754883	-5.21816539764404	6.8119969367981	0.00646266713738441	-0.00652430532500148	0.01100810803473	-0.00425158534198999
283	93.9691848754883	-4.89349126815796	6.8119969367981	0.0145795252174139	-0.00425158534198999	0.00386527273803949	-0.00327756232582033
284	93.3198394775391	-3.59479403495789	6.03277826309204	0.00386527273803949	-0.00490093370899558	0.0142548503354192	-0.0104203969240189
285	91.3717956542969	-3.91946840286255	5.77303886413574	-0.00490093370899558	-0.0136671401560307	0.00386527273803949	0.00126787810586393
286	93.3198394775391	-4.24414253234863	5.77303886413574	0.00321592413820326	-0.00230353930965066	0.0175015944987535	-0.00295288790948689
287	93.3198394775391	-3.91946840286255	5.90290880203247	0.0162028968334198	-0.00749832857400179	0.00548864435404539	-0.00457625929266214
288	92.6704940795898	-5.21816539764404	6.16264820098877	0.00646266713738441	-0.000680167751852423	-0.00295288790948689	0.000943203864153475
289	92.6704940795898	-3.91946840286255	5.83797359466553	-0.00717365415766835	0.00678734155371785	-0.00457625929266214	-0.00100484199356288
290	91.3717956542969	-3.91946840286255	5.90290880203247	-0.0120437685400248	0.0158782228827477	-0.0217839982360601	0.00256657530553639
291	93.9691848754883	-4.56881713867188	5.96784353256226	-0.00814767740666866	0.0103587592020631	0.00354059832170606	-0.000680167751852423
292	91.3717956542969	-3.91946840286255	5.51329946517944	0.000293855206109583	0.00678734155371785	-0.00879702530801296	0.00581331877037883
293	92.0211410522461	-4.56881713867188	5.70810413360596	-0.00847235135734081	-0.00197886489331722	-0.0123684434220195	-0.00295288790948689
294	93.3198394775391	-4.89349126815796	5.70810413360596	-0.00425158534198999	0.00256657530553639	-0.0149658378213644	0.000618529506027699
295	93.9691848754883	-4.56881713867188	5.83797359466553	0.00386527273803949	0.00711201597005129	-0.0152905117720366	0.00451462110504508
296	93.3198394775391	-4.89349126815796	6.09771347045898	0.000293855206109583	0.00711201597005129	-3.08191010844894e-05	0.00386527273803949
297	92.0211410522461	-4.56881713867188	5.77303886413574	0.000943203864153475	0.00906006153672934	-0.00230353930965066	-0.0026282137259841
298	92.0211410522461	-3.27011966705322	5.51329946517944	0.00191722682211548	0.00321592413820326	-0.00327756232582033	-0.000680167751852423
299	90.7224426269531	-3.27011966705322	5.12369012832642	0.0158782228827477	-0.00717365415766835	0.00873538758605719	-0.00619963090866804
300	92.6704940795898	-4.89349126815796	5.90290880203247	0.00711201597005129	-0.00132951640989631	-0.00392691092565656	0.00126787810586393
301	91.3717956542969	-3.27011966705322	5.70810413360596	0.0132808275520802	-0.00555028254166245	0.0022419011220336	-0.00360223650932312
302	92.0211410522461	-4.56881713867188	6.16264820098877	0.011982130818069	-0.00392691092565656	-3.08191010844894e-05	0.00191722682211548
303	92.6704940795898	-4.24414253234863	6.03277826309204	-0.000355493422830477	-0.000680167751852423	-0.00879702530801296	0.00354059832170606
304	91.3717956542969	-3.91946840286255	5.57823419570923	0.00906006153672934	0.00289124972186983	-0.000355493422830477	0.00516396993771195
305	91.3717956542969	-3.27011966705322	5.57823419570923	0.00548864435404539	0.000618529506027699	0.00289124972186983	-0.0026282137259841
306	91.3717956542969	-3.59479403495789	5.77303886413574	-0.00847235135734081	-0.00749832857400179	0.00191722682211548	0.00516396993771195
307	91.3717956542969	-3.91946840286255	5.90290880203247	-0.00717365415766835	-0.0126931173726916	0.000943203864153475	0.00191722682211548
308	92.6704940795898	-4.24414253234863	6.16264820098877	-0.00977104809135199	-0.0256800893694162	-0.00230353930965066	-0.00165419070981443
309	93.3198394775391	-3.91946840286255	6.16264820098877	-3.08191010844894e-05	-0.0100957229733467	-0.00879702530801296	-0.00717365415766835
310	91.3717956542969	-3.91946840286255	6.8119969367981	-0.00327756232582033	0.00678734155371785	-0.00749832857400179	0.00743668992072344
311	92.6704940795898	-3.91946840286255	6.42238759994507	0.00646266713738441	0.0100340843200684	-0.00327756232582033	0.00126787810586393
312	90.0730972290039	-2.94544529914856	6.42238759994507	0.0116574559360743	0.00808603875339031	-0.00717365415766835	-0.00457625929266214
313	92.0211410522461	-4.56881713867188	6.03277826309204	-0.0104203969240189	0.00386527273803949	-0.00392691092565656	-0.00360223650932312
314	92.0211410522461	-4.56881713867188	6.09771347045898	0.0103587592020631	-0.00587495695799589	-3.08191010844894e-05	-0.00457625929266214
315	92.6704940795898	-3.91946840286255	6.22758293151855	-0.00392691092565656	0.0022419011220336	0.00938473641872406	-0.00425158534198999
316	92.0211410522461	-3.59479403495789	7.00680112838745	0.00938473641872406	0.0100340843200684	0.000943203864153475	-0.00392691092565656
317	92.0211410522461	-3.59479403495789	6.5522575378418	-0.00782300252467394	0.0149041991680861	-0.00132951640989631	-0.00879702530801296
318	91.3717956542969	-3.27011966705322	6.68212699890137	-0.0104203969240189	0.00873538758605719	-0.0113944197073579	0.00289124972186983
319	90.0730972290039	-1.97142243385315	5.77303886413574	0.00743668992072344	0.00354059832170606	-0.00425158534198999	-0.00457625929266214
320	91.3717956542969	-3.59479403495789	5.83797359466553	-0.00165419070981443	0.00516396993771195	-0.00977104809135199	0.00386527273803949
321	90.0730972290039	-2.62077116966248	5.83797359466553	0.00841071270406246	0.00873538758605719	0.00321592413820326	0.00289124972186983
322	91.3717956542969	-3.59479403495789	5.96784353256226	0.00451462110504508	0.00873538758605719	0.00321592413820326	-0.00619963090866804
323	90.0730972290039	-2.62077116966248	5.70810413360596	0.0022419011220336	0.012956153601408	-0.00457625929266214	0.00483929552137852
324	89.4237442016602	-2.94544529914856	5.51329946517944	-0.00977104809135199	0.00581331877037883	-0.00847235135734081	0.00354059832170606
325	89.4237442016602	-2.29609680175781	5.38343000411987	0.00483929552137852	0.0100340843200684	-0.0143164889886975	0.000293855206109583
326	88.7743988037109	-2.62077116966248	5.64316940307617	-0.00652430532500148	0.000943203864153475	0.000293855206109583	0.01100810803473
327	90.0730972290039	-2.62077116966248	5.77303886413574	0.00386527273803949	0.00289124972186983	-0.00587495695799589	-0.00522560812532902
328	90.0730972290039	-3.27011966705322	6.03277826309204	-0.00944637414067984	0.00678734155371785	-0.0123684434220195	-0.00619963090866804
329	90.0730972290039	-3.27011966705322	6.03277826309204	-0.00944637414067984	0.0132808275520802	-0.00684897974133492	-0.00165419070981443
330	88.1250534057617	-3.59479403495789	5.96784353256226	-0.0156151866540313	0.0175015944987535	-0.0152905117720366	0.0123068047687411
331	88.7743988037109	-2.62077116966248	5.77303886413574	0.00516396993771195	0.00354059832170606	-0.000355493422830477	-0.00392691092565656
332	88.7743988037109	-2.29609680175781	5.83797359466553	-0.0120437685400248	0.00743668992072344	-0.0152905117720366	0.00451462110504508
333	88.1250534057617	-2.62077116966248	5.96784353256226	-0.00977104809135199	0.00126787810586393	-0.00782300252467394	-3.08191010844894e-05
334	90.0730972290039	-3.27011966705322	6.29251766204834	-0.00912170019000769	-0.00360223650932312	-0.0104203969240189	-0.000355493422830477
335	89.4237442016602	-2.94544529914856	6.22758293151855	-0.0113944197073579	0.0116574559360743	-0.00457625929266214	0.000293855206109583
336	90.7224426269531	-2.94544529914856	5.90290880203247	-0.00295288790948689	0.00581331877037883	-0.0026282137259841	0.00776136433705688
337	89.4237442016602	-2.62077116966248	5.96784353256226	-0.00847235135734081	0.0106834331527352	0.0106834331527352	-0.00425158534198999
338	90.0730972290039	-2.62077116966248	6.09771347045898	0.0145795252174139	0.000293855206109583	0.00159255252219737	0.000293855206109583
339	89.4237442016602	-1.97142243385315	5.77303886413574	0.000293855206109583	-0.00555028254166245	-0.00490093370899558	-0.00749832857400179
340	90.0730972290039	-1.97142243385315	5.90290880203247	0.00418994715437293	0.00646266713738441	0.00256657530553639	0.000618529506027699
341	89.4237442016602	-2.29609680175781	6.29251766204834	0.0136055024340749	0.000293855206109583	0.00159255252219737	-0.00230353930965066
342	92.6704940795898	-2.62077116966248	6.74706172943115	0.013930176384747	0.00418994715437293	-0.00879702530801296	-0.00457625929266214
343	88.7743988037109	-0.997399508953094	6.35745286941528	0.00418994715437293	0.00386527273803949	-0.00100484199356288	-3.08191010844894e-05
344	90.0730972290039	-1.64674806594849	6.42238759994507	0.00841071270406246	-0.000355493422830477	0.00289124972186983	-0.00490093370899558
345	88.7743988037109	-0.997399508953094	5.70810413360596	-0.00230353930965066	0.00548864435404539	0.00646266713738441	0.00808603875339031
346	90.7224426269531	-1.64674806594849	5.90290880203247	-0.00132951640989631	0.00159255252219737	0.00321592413820326	-0.00197886489331722
347	89.4237442016602	-0.672725200653076	6.09771347045898	-0.00392691092565656	0.00516396993771195	0.00743668992072344	-3.08191010844894e-05
348	91.3717956542969	-0.997399508953094	5.57823419570923	0.00354059832170606	-0.00782300252467394	-0.00912170019000769	0.000293855206109583
349	91.3717956542969	-2.29609680175781	5.90290880203247	-0.00327756232582033	0.00126787810586393	-0.00847235135734081	0.00451462110504508
350	91.3717956542969	-2.62077116966248	6.61719226837158	-0.0227580219507217	0.00289124972186983	-0.00847235135734081	0.00613799272105098
351	91.3717956542969	-2.29609680175781	6.61719226837158	-0.0110697457566857	-0.00100484199356288	-0.00977104809135199	0.00808603875339031
352	91.3717956542969	-2.62077116966248	6.03277826309204	-0.0026282137259841	-0.00684897974133492	-0.0107450718060136	0.0022419011220336
353	91.3717956542969	-3.27011966705322	6.29251766204834	-0.0104203969240189	-0.00814767740666866	-0.00587495695799589	-0.00230353930965066
354	91.3717956542969	-3.59479403495789	6.03277826309204	-0.00847235135734081	-0.0260047651827335	-0.00230353930965066	0.000293855206109583
355	90.7224426269531	-3.59479403495789	5.77303886413574	0.00386527273803949	-0.0139918150380254	0.0145795252174139	0.00256657530553639
356	92.6704940795898	-3.59479403495789	5.96784353256226	0.00321592413820326	-0.00944637414067984	0.012956153601408	0.00354059832170606
357	91.3717956542969	-3.59479403495789	6.09771347045898	0.012956153601408	-0.00652430532500148	0.0113327819854021	-0.00197886489331722
358	91.3717956542969	-3.59479403495789	6.16264820098877	0.01100810803473	-0.0104203969240189	0.0132808275520802	0.00711201597005129
359	88.7743988037109	-2.29609680175781	5.77303886413574	0.0262678004801273	-0.0133424662053585	0.00743668992072344	-0.0123684434220195
360	90.7224426269531	-2.29609680175781	5.57823419570923	0.0230210572481155	-0.00847235135734081	0.00613799272105098	-0.0026282137259841
361	90.7224426269531	-2.94544529914856	5.83797359466553	0.0233457311987877	-0.0117190945893526	-0.00132951640989631	-0.00425158534198999
362	92.6704940795898	-2.94544529914856	5.57823419570923	0.0155535480007529	-0.00782300252467394	0.00321592413820326	-0.00165419070981443
363	88.7743988037109	-1.32207381725311	5.51329946517944	0.0152288740500808	-0.00684897974133492	-0.0113944197073579	0.00321592413820326
364	90.7224426269531	-1.64674806594849	5.77303886413574	0.00776136433705688	0.00289124972186983	-0.0107450718060136	-0.00230353930965066
365	89.4237442016602	-1.97142243385315	5.90290880203247	0.00776136433705688	0.00354059832170606	0.000293855206109583	0.00321592413820326
366	91.3717956542969	-1.97142243385315	6.03277826309204	0.00906006153672934	0.00256657530553639	0.00191722682211548	0.00256657530553639
367	89.4237442016602	-0.997399508953094	5.64316940307617	0.00289124972186983	0.0123068047687411	-0.00587495695799589	-0.00587495695799589
368	89.4237442016602	-1.32207381725311	5.77303886413574	0.00646266713738441	0.01100810803473	-0.0113944197073579	0.00354059832170606
369	90.7224426269531	-1.97142243385315	5.64316940307617	-0.00944637414067984	0.0171769186854362	-0.0172385573387146	0.00483929552137852
370	92.0211410522461	-1.97142243385315	6.68212699890137	-0.00749832857400179	0.0191249661147594	-0.0165892094373703	0.00516396993771195
371	90.7224426269531	-0.997399508953094	6.68212699890137	-0.00847235135734081	0.0175015944987535	-0.000680167751852423	0.00581331877037883
372	90.0730972290039	-1.32207381725311	6.29251766204834	-0.00360223650932312	0.0165275707840919	-0.0130177913233638	-0.00522560812532902
373	90.0730972290039	-1.97142243385315	5.90290880203247	0.00191722682211548	0.00678734155371785	-0.0208099745213985	0.00256657530553639
374	92.0211410522461	-1.97142243385315	5.77303886413574	0.00711201597005129	-0.00587495695799589	-0.00555028254166245	-0.000680167751852423
375	91.3717956542969	-2.29609680175781	6.29251766204834	0.00354059832170606	-3.08191010844894e-05	0.00289124972186983	0.00321592413820326
376	92.0211410522461	-1.97142243385315	6.68212699890137	-0.00684897974133492	-0.00165419070981443	0.0113327819854021	0.00289124972186983
377	91.3717956542969	-1.64674806594849	6.8119969367981	-0.0123684434220195	0.000293855206109583	0.0126314787194133	-0.00327756232582033
378	92.6704940795898	-2.29609680175781	6.16264820098877	-0.0286021586507559	-0.00360223650932312	-0.00392691092565656	0.00126787810586393
379	89.4237442016602	-1.32207381725311	6.61719226837158	-0.0256800893694162	-0.02697878703475	0.00776136433705688	0.0022419011220336
380	90.7224426269531	-1.32207381725311	6.16264820098877	-0.0191866029053926	-0.0123684434220195	0.00678734155371785	0.00386527273803949
381	92.6704940795898	-1.97142243385315	6.5522575378418	-0.00684897974133492	-0.00847235135734081	0.011982130818069	0.00548864435404539
382	92.0211410522461	-0.672725200653076	6.5522575378418	-0.00619963090866804	-0.0182125810533762	0.00548864435404539	0.0142548503354192
383	88.7743988037109	-0.672725200653076	5.64316940307617	-0.0026282137259841	-0.0136671401560307	-0.00555028254166245	0.00159255252219737
384	92.0211410522461	-0.997399508953094	6.03277826309204	0.00386527273803949	-0.00490093370899558	0.00289124972186983	-3.08191010844894e-05
385	90.7224426269531	-1.64674806594849	5.77303886413574	0.0136055024340749	-0.0230826959013939	-0.000680167751852423	-0.00100484199356288
386	90.0730972290039	-0.672725200653076	5.64316940307617	0.00808603875339031	-0.0162645354866982	0.0136055024340749	0.00581331877037883
387	90.0730972290039	-0.997399508953094	5.51329946517944	0.0175015944987535	-0.0149658378213644	0.0126314787194133	-0.00717365415766835
388	90.7224426269531	-0.672725200653076	5.51329946517944	0.0165275707840919	-0.00814767740666866	-0.00652430532500148	-0.00717365415766835
389	91.3717956542969	-0.997399508953094	5.64316940307617	0.0136055024340749	0.00451462110504508	-0.00944637414067984	-0.000355493422830477
390	92.0211410522461	-2.62077116966248	5.90290880203247	0.00873538758605719	0.0197743140161037	-0.00912170019000769	0.00451462110504508
391	90.7224426269531	-0.672725200653076	5.70810413360596	-0.000355493422830477	0.00873538758605719	-0.00619963090866804	0.00873538758605719
392	91.3717956542969	-1.97142243385315	5.70810413360596	-0.00197886489331722	0.0132808275520802	-0.00684897974133492	-0.00490093370899558
393	92.6704940795898	-1.64674806594849	5.57823419570923	0.00483929552137852	-0.0026282137259841	-0.00457625929266214	0.00256657530553639
394	90.7224426269531	-1.32207381725311	5.57823419570923	-0.000680167751852423	0.0123068047687411	-0.0169138833880424	-0.00555028254166245
395	90.7224426269531	-0.348050862550735	5.51329946517944	0.0168522447347641	0.0132808275520802	-0.00782300252467394	-0.00555028254166245
396	91.3717956542969	-0.997399508953094	5.77303886413574	0.0100340843200684	0.0106834331527352	-0.00879702530801296	0.00906006153672934
397	92.0211410522461	-0.997399508953094	5.83797359466553	0.0113327819854021	0.00873538758605719	0.00321592413820326	0.00191722682211548
398	92.6704940795898	-1.97142243385315	5.57823419570923	-0.000680167751852423	-0.00360223650932312	0.000618529506027699	0.000293855206109583
399	92.0211410522461	-1.97142243385315	5.90290880203247	0.00516396993771195	-0.0113944197073579	0.00483929552137852	0.000943203864153475
400	91.3717956542969	-1.32207381725311	6.42238759994507	0.0106834331527352	-0.00879702530801296	-0.00165419070981443	-0.00425158534198999
401	92.6704940795898	-2.29609680175781	6.74706172943115	0.00711201597005129	-0.023407369852066	0.00970941036939621	0.000618529506027699
402	91.3717956542969	-0.997399508953094	6.68212699890137	0.0116574559360743	-0.00879702530801296	-0.00555028254166245	-0.0110697457566857
403	90.7224426269531	-1.64674806594849	6.09771347045898	0.00483929552137852	0.00548864435404539	-0.0133424662053585	-0.00360223650932312
404	92.0211410522461	-2.62077116966248	5.64316940307617	0.00938473641872406	0.0152288740500808	-0.0146411629393697	0.00386527273803949
405	92.6704940795898	-2.62077116966248	6.03277826309204	0.0178262684494257	0.020423661917448	-0.00100484199356288	-0.00100484199356288
406	92.0211410522461	-2.62077116966248	6.03277826309204	0.00743668992072344	0.0168522447347641	-0.00392691092565656	0.00938473641872406
407	91.3717956542969	-1.32207381725311	5.77303886413574	0.0132808275520802	0.00613799272105098	-0.000680167751852423	0.00743668992072344
408	90.7224426269531	-1.64674806594849	6.68212699890137	0.00548864435404539	0.00126787810586393	-0.00912170019000769	-0.00944637414067984
409	90.0730972290039	-1.32207381725311	6.8119969367981	-0.00457625929266214	0.00483929552137852	-0.00879702530801296	-0.00587495695799589
410	93.3198394775391	-1.97142243385315	6.61719226837158	-0.00749832857400179	0.0152288740500808	-3.08191010844894e-05	-0.00100484199356288
411	89.4237442016602	-1.32207381725311	6.5522575378418	-0.00944637414067984	0.0165275707840919	-0.00490093370899558	0.0136055024340749
412	92.0211410522461	-2.62077116966248	6.68212699890137	-0.00360223650932312	0.00613799272105098	-0.00100484199356288	-0.00295288790948689
413	89.4237442016602	-1.32207381725311	6.68212699890137	-0.00360223650932312	0.00613799272105098	-0.00360223650932312	-0.000680167751852423
414	89.4237442016602	-1.32207381725311	6.61719226837158	-0.00847235135734081	0.00321592413820326	-0.0110697457566857	0.00256657530553639
415	90.0730972290039	-1.64674806594849	6.22758293151855	-0.0191866029053926	-0.0026282137259841	-0.0026282137259841	0.00678734155371785
416	89.4237442016602	-1.64674806594849	5.64316940307617	-0.0156151866540313	-0.00425158534198999	0.000293855206109583	0.000943203864153475
417	89.4237442016602	-1.97142243385315	5.70810413360596	-0.00197886489331722	0.00321592413820326	0.00483929552137852	0.00483929552137852
418	90.7224426269531	-1.64674806594849	5.70810413360596	-0.0149658378213644	0.00451462110504508	-0.00327756232582033	-0.00165419070981443
419	90.0730972290039	-3.27011966705322	5.90290880203247	0.0022419011220336	-0.00977104809135199	-0.00165419070981443	-0.00165419070981443
420	88.1250534057617	-0.997399508953094	5.77303886413574	0.00581331877037883	-0.000355493422830477	0.020423661917448	-0.00522560812532902
421	90.7224426269531	-3.59479403495789	5.83797359466553	0.00354059832170606	-0.0026282137259841	0.0116574559360743	0.00613799272105098
422	88.7743988037109	-1.64674806594849	5.38343000411987	-0.00392691092565656	-0.00782300252467394	0.0116574559360743	-0.000355493422830477
423	88.7743988037109	-1.97142243385315	5.44836473464966	0.00159255252219737	0.00289124972186983	0.00418994715437293	-0.0026282137259841
424	89.4237442016602	-2.62077116966248	5.70810413360596	0.000293855206109583	0.00418994715437293	-0.0110697457566857	-0.000680167751852423
425	90.7224426269531	-2.62077116966248	5.90290880203247	0.0022419011220336	0.0132808275520802	0.00451462110504508	0.00711201597005129
426	89.4237442016602	-2.29609680175781	5.96784353256226	-0.00782300252467394	0.00646266713738441	0.00743668992072344	-0.00197886489331722
427	89.4237442016602	-2.29609680175781	5.90290880203247	0.00256657530553639	0.00613799272105098	0.00126787810586393	0.00256657530553639
428	91.3717956542969	-1.64674806594849	5.38343000411987	0.0100340843200684	0.00776136433705688	-0.00197886489331722	-0.00392691092565656
429	90.7224426269531	-1.97142243385315	5.44836473464966	-0.00782300252467394	0.011982130818069	-0.0104203969240189	-0.00230353930965066
430	92.0211410522461	-2.94544529914856	5.57823419570923	-0.00522560812532902	0.0168522447347641	-0.00360223650932312	-0.00100484199356288
431	90.7224426269531	-2.29609680175781	5.90290880203247	-0.0152905117720366	0.00970941036939621	-0.00652430532500148	0.00386527273803949
432	93.3198394775391	-3.59479403495789	6.03277826309204	0.0171769186854362	0.00873538758605719	-0.00684897974133492	0.000293855206109583
433	91.3717956542969	-2.29609680175781	6.09771347045898	0.000943203864153475	0.000618529506027699	-0.00100484199356288	-3.08191010844894e-05
434	91.3717956542969	-2.29609680175781	5.77303886413574	0.00126787810586393	0.00289124972186983	-0.00912170019000769	-0.00392691092565656
435	91.3717956542969	-2.29609680175781	5.83797359466553	0.00743668992072344	0.00581331877037883	-0.00684897974133492	0.0022419011220336
436	90.7224426269531	-2.29609680175781	5.70810413360596	-0.00490093370899558	0.00256657530553639	-0.00814767740666866	-0.00522560812532902
437	92.0211410522461	-2.94544529914856	6.5522575378418	0.0246444288641214	0.00386527273803949	-0.00749832857400179	-0.00522560812532902
438	92.6704940795898	-2.29609680175781	6.35745286941528	-0.00587495695799589	-0.00717365415766835	0.000943203864153475	-0.00814767740666866
439	93.3198394775391	-3.91946840286255	7.20160579681396	0.00873538758605719	-0.0286021586507559	-0.00100484199356288	-0.00197886489331722
440	91.3717956542969	-2.62077116966248	6.74706172943115	-0.00425158534198999	-0.000355493422830477	0.00386527273803949	-0.00847235135734081
441	93.9691848754883	-4.24414253234863	6.74706172943115	-0.000680167751852423	-0.0104203969240189	0.00321592413820326	-0.000355493422830477
442	92.0211410522461	-2.94544529914856	6.68212699890137	0.00191722682211548	-0.0123684434220195	0.00581331877037883	-0.00944637414067984
443	92.6704940795898	-3.27011966705322	6.5522575378418	-0.0126931173726916	-0.00457625929266214	0.000293855206109583	0.0022419011220336
444	92.6704940795898	-4.56881713867188	6.8119969367981	-0.0120437685400248	-0.00555028254166245	-0.00684897974133492	-0.00230353930965066
445	93.3198394775391	-4.89349126815796	7.13667106628418	-0.00944637414067984	0.000943203864153475	-0.00717365415766835	-0.00165419070981443
446	92.0211410522461	-4.56881713867188	6.22758293151855	-0.00717365415766835	-0.00619963090866804	-0.00619963090866804	-0.00295288790948689
447	93.3198394775391	-4.24414253234863	5.64316940307617	-0.0117190945893526	-0.00977104809135199	-0.00132951640989631	-0.000680167751852423
448	92.0211410522461	-4.24414253234863	5.77303886413574	0.0152288740500808	-0.00619963090866804	-3.08191010844894e-05	0.00321592413820326
449	92.0211410522461	-4.89349126815796	5.77303886413574	0.0116574559360743	-0.00165419070981443	-0.00295288790948689	0.00354059832170606
450	92.0211410522461	-3.91946840286255	5.77303886413574	-0.00977104809135199	0.00321592413820326	0.00613799272105098	-0.00165419070981443
451	92.0211410522461	-5.21816539764404	6.29251766204834	-0.000680167751852423	0.0022419011220336	-0.00197886489331722	0.00581331877037883
452	93.9691848754883	-5.21816539764404	6.03277826309204	0.0149041991680861	-0.00165419070981443	0.00159255252219737	-0.00814767740666866
453	93.9691848754883	-3.91946840286255	5.44836473464966	-0.00619963090866804	0.00808603875339031	-0.00327756232582033	0.00256657530553639
454	92.0211410522461	-3.91946840286255	5.64316940307617	-0.00814767740666866	-0.00619963090866804	-0.00230353930965066	-0.00587495695799589
455	94.618537902832	-4.89349126815796	5.83797359466553	0.0100340843200684	-0.00165419070981443	0.00256657530553639	0.00159255252219737
456	92.6704940795898	-4.24414253234863	5.77303886413574	0.00613799272105098	0.00451462110504508	0.00451462110504508	0.00548864435404539
457	93.3198394775391	-3.27011966705322	5.64316940307617	0.0145795252174139	-0.00165419070981443	-0.00522560812532902	0.00354059832170606
458	92.6704940795898	-3.59479403495789	5.70810413360596	-3.08191010844894e-05	-0.00392691092565656	-0.00165419070981443	0.0022419011220336
459	95.2678833007813	-4.89349126815796	5.96784353256226	0.00646266713738441	-0.00619963090866804	-0.00847235135734081	0.000618529506027699
460	93.3198394775391	-3.91946840286255	5.90290880203247	0.00321592413820326	-0.0175632312893867	0.00354059832170606	0.000618529506027699
461	95.2678833007813	-4.56881713867188	5.64316940307617	-0.00360223650932312	-0.0185372550040483	0.00354059832170606	0.000293855206109583
462	92.6704940795898	-3.59479403495789	5.77303886413574	0.0191249661147594	-0.000680167751852423	0.00678734155371785	-0.00100484199356288
463	93.9691848754883	-4.56881713867188	6.03277826309204	0.00483929552137852	-0.00295288790948689	-0.00100484199356288	-0.000680167751852423
464	93.3198394775391	-4.89349126815796	6.22758293151855	0.00451462110504508	-0.00457625929266214	-0.00360223650932312	-0.00555028254166245
465	94.618537902832	-4.89349126815796	5.90290880203247	0.00418994715437293	0.000293855206109583	-0.00295288790948689	0.00678734155371785
466	93.9691848754883	-4.24414253234863	5.70810413360596	-0.00977104809135199	0.0022419011220336	0.00451462110504508	0.00289124972186983
467	94.618537902832	-4.56881713867188	5.83797359466553	0.0178262684494257	0.0106834331527352	0.0022419011220336	0.00613799272105098
468	94.618537902832	-4.24414253234863	5.83797359466553	-0.00587495695799589	0.00548864435404539	-0.00425158534198999	0.000293855206109583
469	93.3198394775391	-3.91946840286255	6.61719226837158	-0.00977104809135199	0.0226963832974434	-0.0120437685400248	0.00711201597005129
470	92.6704940795898	-3.59479403495789	6.5522575378418	-0.0104203969240189	0.0223717093467712	-0.0120437685400248	0.0126314787194133
471	95.2678833007813	-4.89349126815796	6.61719226837158	-0.0117190945893526	0.0246444288641214	-0.0130177913233638	0.00646266713738441
472	92.6704940795898	-3.27011966705322	6.16264820098877	-0.00587495695799589	0.0103587592020631	-0.0159398596733809	0.00581331877037883
473	94.618537902832	-3.91946840286255	6.09771347045898	-0.00327756232582033	0.0142548503354192	-0.0123684434220195	-0.00132951640989631
474	95.2678833007813	-5.21816539764404	6.5522575378418	-0.00652430532500148	0.0152288740500808	-0.0185372550040483	0.00516396993771195
475	95.917236328125	-5.21816539764404	6.61719226837158	-0.00100484199356288	0.0165275707840919	-0.0162645354866982	0.000618529506027699
476	93.9691848754883	-4.89349126815796	6.03277826309204	-0.00619963090866804	0.0155535480007529	-0.0120437685400248	0.000618529506027699
477	93.3198394775391	-4.89349126815796	5.90290880203247	0.00711201597005129	0.00841071270406246	-0.0165892094373703	-0.00782300252467394
478	92.6704940795898	-3.91946840286255	5.44836473464966	0.01100810803473	0.00581331877037883	0.00289124972186983	-0.00847235135734081
479	95.2678833007813	-4.89349126815796	5.70810413360596	0.00970941036939621	-0.00165419070981443	0.00678734155371785	-0.000680167751852423
480	94.618537902832	-5.21816539764404	5.77303886413574	0.0136055024340749	-0.00587495695799589	0.0103587592020631	0.00159255252219737
481	94.618537902832	-3.91946840286255	5.38343000411987	0.0123068047687411	0.0022419011220336	0.0165275707840919	-0.00457625929266214
482	93.3198394775391	-3.59479403495789	5.83797359466553	0.00938473641872406	-0.00327756232582033	0.00289124972186983	0.00386527273803949
483	95.917236328125	-4.24414253234863	5.96784353256226	0.00581331877037883	0.00289124972186983	0.000618529506027699	0.000293855206109583
484	93.9691848754883	-4.89349126815796	5.64316940307617	-0.00197886489331722	0.00191722682211548	-0.00977104809135199	-0.00295288790948689
485	95.917236328125	-4.56881713867188	5.51329946517944	0.0126314787194133	0.00548864435404539	0.00256657530553639	0.00516396993771195
486	93.9691848754883	-4.56881713867188	5.51329946517944	0.00516396993771195	0.00776136433705688	-0.0026282137259841	0.00451462110504508
487	93.9691848754883	-4.56881713867188	5.70810413360596	0.00516396993771195	0.00354059832170606	-0.00230353930965066	-3.08191010844894e-05
488	93.9691848754883	-4.56881713867188	6.03277826309204	0.00646266713738441	-0.0026282137259841	-0.00587495695799589	-0.00782300252467394
489	93.9691848754883	-4.56881713867188	5.83797359466553	-0.0126931173726916	0.00678734155371785	-0.00749832857400179	0.00613799272105098
490	92.6704940795898	-3.59479403495789	5.44836473464966	-0.00522560812532902	0.0178262684494257	-0.000680167751852423	-0.000680167751852423
491	95.2678833007813	-4.56881713867188	5.51329946517944	-0.00587495695799589	0.00776136433705688	-0.00100484199356288	0.00159255252219737
492	92.6704940795898	-3.59479403495789	5.51329946517944	-0.00555028254166245	0.000943203864153475	-0.000355493422830477	-0.00295288790948689
493	92.6704940795898	-3.59479403495789	5.70810413360596	-0.00522560812532902	-0.0026282137259841	-0.000355493422830477	0.000618529506027699
494	92.6704940795898	-4.89349126815796	6.22758293151855	-0.00230353930965066	-0.00165419070981443	-0.0110697457566857	0.0103587592020631
495	93.3198394775391	-4.24414253234863	6.22758293151855	-0.00165419070981443	0.00613799272105098	0.000618529506027699	0.00873538758605719
496	92.6704940795898	-4.24414253234863	5.96784353256226	-0.00555028254166245	0.00256657530553639	0.00548864435404539	0.00678734155371785
497	92.6704940795898	-4.56881713867188	5.90290880203247	-0.00295288790948689	0.000618529506027699	-0.00814767740666866	0.00289124972186983
498	90.0730972290039	-3.91946840286255	5.70810413360596	-0.00295288790948689	-0.00619963090866804	-0.00230353930965066	0.0022419011220336
499	92.6704940795898	-4.89349126815796	5.70810413360596	-0.00100484199356288	-0.0126931173726916	0.00873538758605719	-0.00749832857400179
500	90.7224426269531	-4.56881713867188	6.29251766204834	-0.00230353930965066	-0.0130177913233638	0.00321592413820326	-0.00814767740666866
501	89.4237442016602	-3.59479403495789	5.96784353256226	-0.00587495695799589	-0.00977104809135199	0.0022419011220336	-0.000680167751852423
502	90.0730972290039	-4.24414253234863	6.68212699890137	0.01100810803473	-0.00360223650932312	-0.00360223650932312	-0.00749832857400179
503	92.6704940795898	-4.56881713867188	6.68212699890137	0.00354059832170606	-0.00295288790948689	0.00159255252219737	-0.0133424662053585
504	91.3717956542969	-4.24414253234863	6.74706172943115	-0.00327756232582033	-0.000355493422830477	-0.00327756232582033	-0.00619963090866804
505	91.3717956542969	-4.56881713867188	5.90290880203247	-3.08191010844894e-05	0.0022419011220336	0.0106834331527352	-0.00652430532500148
506	92.0211410522461	-4.24414253234863	6.22758293151855	-0.00392691092565656	-0.00717365415766835	0.00938473641872406	0.000943203864153475
507	92.6704940795898	-3.91946840286255	7.00680112838745	-0.00165419070981443	-0.00555028254166245	0.00678734155371785	0.000943203864153475
508	91.3717956542969	-4.24414253234863	6.09771347045898	-0.00782300252467394	0.000943203864153475	0.0132808275520802	0.00581331877037883
509	92.6704940795898	-4.24414253234863	5.90290880203247	-0.0191866029053926	0.00483929552137852	-0.00555028254166245	-3.08191010844894e-05
510	91.3717956542969	-2.94544529914856	6.68212699890137	-0.00587495695799589	0.00581331877037883	-0.000355493422830477	0.00289124972186983
511	93.3198394775391	-4.24414253234863	5.96784353256226	-0.0172385573387146	0.00451462110504508	0.00354059832170606	-0.00132951640989631
512	90.7224426269531	-2.94544529914856	5.90290880203247	-0.00392691092565656	-0.0130177913233638	-0.0130177913233638	0.00483929552137852
513	92.6704940795898	-3.91946840286255	6.29251766204834	0.00159255252219737	0.00743668992072344	-0.00587495695799589	0.000618529506027699
514	93.3198394775391	-4.24414253234863	5.90290880203247	-0.00392691092565656	0.00256657530553639	-0.00490093370899558	0.0022419011220336
515	93.3198394775391	-3.59479403495789	5.64316940307617	0.0246444288641214	-0.0149658378213644	-0.0117190945893526	-3.08191010844894e-05
516	92.6704940795898	-4.24414253234863	6.09771347045898	-0.00944637414067984	0.00256657530553639	-0.0026282137259841	0.00516396993771195
517	93.3198394775391	-3.59479403495789	5.83797359466553	0.00581331877037883	0.00321592413820326	-0.000355493422830477	-0.00425158534198999
518	91.3717956542969	-2.94544529914856	6.09771347045898	0.00321592413820326	-0.00490093370899558	-0.000355493422830477	-0.00652430532500148
519	92.6704940795898	-2.94544529914856	6.09771347045898	0.00256657530553639	-0.00587495695799589	0.00906006153672934	0.000943203864153475
520	92.6704940795898	-3.59479403495789	6.09771347045898	0.01847561635077	-0.00132951640989631	-0.00230353930965066	-0.0026282137259841
521	91.3717956542969	-2.94544529914856	5.70810413360596	0.00126787810586393	0.00191722682211548	0.0113327819854021	0.00159255252219737
522	92.6704940795898	-3.91946840286255	6.09771347045898	0.0152288740500808	-0.000355493422830477	0.00743668992072344	-0.00327756232582033
523	92.6704940795898	-3.59479403495789	5.96784353256226	0.00970941036939621	0.00159255252219737	0.00743668992072344	-0.00457625929266214
524	93.3198394775391	-3.91946840286255	5.90290880203247	-0.0182125810533762	-0.00457625929266214	-0.00100484199356288	0.00386527273803949
525	92.0211410522461	-2.94544529914856	5.96784353256226	0.0155535480007529	-0.00100484199356288	-0.00684897974133492	-3.08191010844894e-05
526	93.3198394775391	-4.56881713867188	5.77303886413574	0.01100810803473	-0.00132951640989631	0.00321592413820326	0.00483929552137852
527	93.3198394775391	-4.24414253234863	5.96784353256226	0.0100340843200684	-0.00132951640989631	-0.00879702530801296	-0.00230353930965066
528	92.6704940795898	-4.89349126815796	6.03277826309204	0.0113327819854021	-0.00782300252467394	0.00451462110504508	-0.00295288790948689
529	92.6704940795898	-4.89349126815796	5.83797359466553	0.00581331877037883	0.00354059832170606	-0.00522560812532902	-0.00230353930965066
530	91.3717956542969	-3.59479403495789	6.09771347045898	-0.00912170019000769	0.00354059832170606	-0.00619963090866804	0.0022419011220336
531	93.3198394775391	-4.89349126815796	5.96784353256226	-0.0107450718060136	0.00776136433705688	-0.00782300252467394	0.00548864435404539
532	91.3717956542969	-3.91946840286255	6.22758293151855	-0.0149658378213644	0.00613799272105098	-0.0165892094373703	-0.00457625929266214
533	93.3198394775391	-4.56881713867188	6.61719226837158	-0.0107450718060136	0.00841071270406246	-0.0110697457566857	-0.00944637414067984
534	93.9691848754883	-5.21816539764404	5.90290880203247	-0.0139918150380254	-0.0026282137259841	-0.00782300252467394	0.000618529506027699
535	92.6704940795898	-4.24414253234863	6.42238759994507	-0.00490093370899558	-3.08191010844894e-05	-0.00782300252467394	0.00191722682211548
536	92.0211410522461	-4.89349126815796	6.68212699890137	-0.0139918150380254	-0.000680167751852423	-0.00944637414067984	0.00321592413820326
537	93.3198394775391	-4.56881713867188	7.00680112838745	-0.00879702530801296	0.00159255252219737	-0.0126931173726916	0.00451462110504508
538	93.3198394775391	-5.21816539764404	6.29251766204834	-0.0120437685400248	-0.00230353930965066	-0.00847235135734081	0.00126787810586393
539	92.0211410522461	-3.27011966705322	5.70810413360596	-0.00165419070981443	-0.0156151866540313	-0.00230353930965066	-0.00619963090866804
540	92.6704940795898	-4.56881713867188	5.70810413360596	0.000943203864153475	-0.0107450718060136	0.00418994715437293	0.00678734155371785
541	91.3717956542969	-2.94544529914856	5.64316940307617	0.000618529506027699	-0.00392691092565656	0.00451462110504508	-0.00230353930965066
542	92.6704940795898	-4.24414253234863	6.09771347045898	0.0152288740500808	-0.00587495695799589	0.0168522447347641	-0.00295288790948689
543	93.3198394775391	-2.94544529914856	5.96784353256226	0.0194496400654316	-0.00977104809135199	0.00906006153672934	-0.00132951640989631
544	90.7224426269531	-2.94544529914856	6.16264820098877	0.0207483377307653	-0.00587495695799589	-0.00230353930965066	-0.00814767740666866
545	91.3717956542969	-2.29609680175781	5.77303886413574	0.0217223595827818	-0.00197886489331722	-3.08191010844894e-05	0.00321592413820326
546	91.3717956542969	-3.27011966705322	5.64316940307617	0.0132808275520802	0.00711201597005129	-0.00295288790948689	0.00841071270406246
547	93.9691848754883	-3.27011966705322	5.77303886413574	0.0217223595827818	0.00581331877037883	-0.00879702530801296	-0.00132951640989631
548	92.6704940795898	-3.59479403495789	5.57823419570923	0.0233457311987877	0.00191722682211548	-0.00749832857400179	0.000293855206109583
549	93.3198394775391	-3.27011966705322	5.96784353256226	-0.00165419070981443	0.0100340843200684	-0.0100957229733467	0.00386527273803949
550	93.3198394775391	-3.91946840286255	6.22758293151855	-0.00652430532500148	0.0149041991680861	-0.0133424662053585	0.00970941036939621
551	92.0211410522461	-2.29609680175781	5.38343000411987	0.00841071270406246	0.00581331877037883	-0.00782300252467394	0.00191722682211548
552	92.0211410522461	-3.27011966705322	5.64316940307617	0.00743668992072344	0.011982130818069	-0.0133424662053585	-0.00197886489331722
553	93.3198394775391	-3.59479403495789	5.64316940307617	-0.017887907102704	-0.000680167751852423	-0.00457625929266214	-0.00652430532500148
554	93.9691848754883	-3.59479403495789	5.51329946517944	0.00418994715437293	-0.00587495695799589	-0.00457625929266214	0.00191722682211548
555	92.0211410522461	-2.62077116966248	5.96784353256226	0.00581331877037883	-0.00197886489331722	0.00516396993771195	-0.00230353930965066
556	92.0211410522461	-2.94544529914856	6.09771347045898	0.000618529506027699	0.00646266713738441	0.00191722682211548	0.00159255252219737
557	92.6704940795898	-3.59479403495789	5.83797359466553	0.00126787810586393	0.00451462110504508	0.00354059832170606	0.00159255252219737
558	93.9691848754883	-4.24414253234863	5.70810413360596	-0.0195112787187099	-0.00392691092565656	-0.00555028254166245	-0.00652430532500148
559	91.3717956542969	-2.62077116966248	5.57823419570923	0.00808603875339031	-0.00847235135734081	0.00159255252219737	0.000943203864153475
560	93.3198394775391	-3.59479403495789	5.64316940307617	0.00159255252219737	-0.0146411629393697	0.00711201597005129	0.00126787810586393
561	91.3717956542969	-3.27011966705322	6.68212699890137	-0.00847235135734081	0.000943203864153475	0.00159255252219737	0.000293855206109583
562	93.9691848754883	-4.24414253234863	6.87693166732788	0.00126787810586393	-0.00457625929266214	-0.0169138833880424	-0.00295288790948689
563	92.0211410522461	-2.94544529914856	6.42238759994507	0.00548864435404539	0.00418994715437293	-0.00749832857400179	-0.00197886489331722
564	92.6704940795898	-3.27011966705322	6.16264820098877	0.00711201597005129	0.0022419011220336	-0.0169138833880424	-0.00132951640989631
565	91.3717956542969	-2.94544529914856	6.22758293151855	-0.00490093370899558	-0.00327756232582033	-0.00360223650932312	0.00289124972186983
566	92.0211410522461	-2.94544529914856	6.29251766204834	-0.00684897974133492	0.00841071270406246	0.00516396993771195	0.0022419011220336
567	91.3717956542969	-2.94544529914856	6.29251766204834	0.00646266713738441	0.000618529506027699	0.00386527273803949	0.000618529506027699
568	93.3198394775391	-3.27011966705322	6.61719226837158	-0.00457625929266214	0.00126787810586393	-0.0139918150380254	0.000943203864153475
569	92.6704940795898	-3.91946840286255	6.29251766204834	-0.0104203969240189	0.0155535480007529	-0.00619963090866804	-0.00132951640989631
570	94.618537902832	-4.56881713867188	6.35745286941528	-0.000680167751852423	0.0236704051494598	-0.0117190945893526	0.0022419011220336
571	92.0211410522461	-2.94544529914856	6.22758293151855	0.000293855206109583	0.00711201597005129	-0.00100484199356288	0.00191722682211548
572	93.9691848754883	-4.89349126815796	6.5522575378418	0.00678734155371785	0.0100340843200684	-0.0126931173726916	0.00159255252219737
573	93.9691848754883	-3.59479403495789	5.90290880203247	0.0022419011220336	-0.000355493422830477	-0.00977104809135199	0.00191722682211548
574	92.6704940795898	-3.27011966705322	5.83797359466553	-0.00327756232582033	0.00483929552137852	-0.00587495695799589	0.0106834331527352
575	92.0211410522461	-3.59479403495789	5.77303886413574	0.00191722682211548	0.00321592413820326	-0.00392691092565656	-0.00295288790948689
576	92.6704940795898	-3.59479403495789	5.51329946517944	0.013930176384747	0.00451462110504508	0.00354059832170606	0.011982130818069
577	92.0211410522461	-4.24414253234863	5.51329946517944	0.0116574559360743	0.000618529506027699	-0.00619963090866804	0.00678734155371785
578	94.618537902832	-4.24414253234863	5.64316940307617	-3.08191010844894e-05	0.00386527273803949	-0.00165419070981443	-0.000355493422830477
579	91.3717956542969	-3.27011966705322	5.51329946517944	0.00906006153672934	-0.0152905117720366	0.00191722682211548	-0.00717365415766835
580	92.6704940795898	-3.59479403495789	5.64316940307617	0.00613799272105098	-0.00587495695799589	0.00321592413820326	-0.00197886489331722
581	92.0211410522461	-3.91946840286255	5.96784353256226	-0.00587495695799589	-0.00782300252467394	0.00646266713738441	-0.0026282137259841
582	94.618537902832	-4.89349126815796	5.83797359466553	0.01100810803473	-0.00327756232582033	0.00548864435404539	0.00711201597005129
583	91.3717956542969	-3.59479403495789	5.44836473464966	0.00743668992072344	0.00873538758605719	-0.00684897974133492	-0.00457625929266214
584	92.6704940795898	-3.91946840286255	5.51329946517944	0.0022419011220336	0.00808603875339031	-0.00295288790948689	-0.00749832857400179
585	92.0211410522461	-3.91946840286255	5.44836473464966	-0.00587495695799589	0.00743668992072344	-0.0143164889886975	-0.00100484199356288
586	92.6704940795898	-3.91946840286255	5.57823419570923	0.00841071270406246	0.00678734155371785	0.00191722682211548	0.00678734155371785
587	91.3717956542969	-3.59479403495789	5.90290880203247	0.00938473641872406	0.00256657530553639	-0.0175632312893867	0.00256657530553639
588	92.6704940795898	-3.91946840286255	5.77303886413574	-0.0117190945893526	-0.0026282137259841	-0.00587495695799589	-0.00295288790948689
589	93.3198394775391	-4.24414253234863	5.70810413360596	-0.0100957229733467	0.00711201597005129	-0.00555028254166245	-0.00327756232582033
590	94.618537902832	-5.86751413345337	5.96784353256226	-0.0143164889886975	0.0116574559360743	-0.00782300252467394	0.00581331877037883
591	90.7224426269531	-3.91946840286255	5.70810413360596	-0.0159398596733809	0.00841071270406246	0.0106834331527352	-3.08191010844894e-05
592	92.6704940795898	-5.21816539764404	6.16264820098877	-0.0188619289547205	0.00289124972186983	0.00483929552137852	0.0022419011220336
593	92.0211410522461	-5.21816539764404	6.42238759994507	-0.0117190945893526	-0.00360223650932312	0.00191722682211548	-0.00425158534198999
594	91.3717956542969	-4.24414253234863	5.64316940307617	-0.0100957229733467	-0.00847235135734081	0.000293855206109583	-0.00197886489331722
595	90.0730972290039	-3.91946840286255	5.64316940307617	-0.0159398596733809	0.000293855206109583	0.00126787810586393	-0.00132951640989631
596	90.7224426269531	-4.24414253234863	5.70810413360596	-0.00490093370899558	-0.00360223650932312	0.00873538758605719	-0.00619963090866804
597	91.3717956542969	-4.56881713867188	5.90290880203247	-0.00684897974133492	-0.00717365415766835	0.00548864435404539	0.00906006153672934
598	92.6704940795898	-5.21816539764404	6.29251766204834	0.000943203864153475	-0.00587495695799589	-0.00295288790948689	-0.000355493422830477
599	88.7743988037109	-3.91946840286255	6.09771347045898	-0.00879702530801296	-0.00652430532500148	0.00743668992072344	-0.00425158534198999
600	90.0730972290039	-4.24414253234863	5.83797359466553	0.00126787810586393	0.00289124972186983	0.00483929552137852	-0.0026282137259841
601	90.0730972290039	-5.54284000396729	5.83797359466553	-3.08191010844894e-05	-0.00360223650932312	0.013930176384747	-0.00295288790948689
602	92.0211410522461	-5.54284000396729	6.5522575378418	0.0295145437121391	-0.00100484199356288	-0.00100484199356288	-0.000355493422830477
603	89.4237442016602	-3.91946840286255	6.61719226837158	0.0132808275520802	-0.00782300252467394	-0.000355493422830477	-0.00230353930965066
604	89.4237442016602	-4.56881713867188	5.83797359466553	-0.0149658378213644	0.00354059832170606	-0.000355493422830477	-0.00230353930965066
605	89.4237442016602	-4.24414253234863	6.09771347045898	-0.00912170019000769	-3.08191010844894e-05	-0.00684897974133492	0.00126787810586393
606	89.4237442016602	-4.89349126815796	5.70810413360596	0.00126787810586393	0.000618529506027699	0.00354059832170606	0.00386527273803949
607	90.0730972290039	-4.24414253234863	6.48732233047485	-0.0126931173726916	-0.000680167751852423	-0.00782300252467394	-3.08191010844894e-05
608	89.4237442016602	-4.56881713867188	6.61719226837158	0.00678734155371785	-0.00100484199356288	0.00418994715437293	0.00191722682211548
609	91.3717956542969	-4.56881713867188	6.5522575378418	0.0106834331527352	0.00646266713738441	-0.00717365415766835	-3.08191010844894e-05
610	92.6704940795898	-5.54284000396729	6.09771347045898	-0.0133424662053585	0.0145795252174139	-0.00490093370899558	0.0100340843200684
611	90.7224426269531	-4.56881713867188	5.77303886413574	-0.00555028254166245	0.0113327819854021	0.00191722682211548	0.00386527273803949
612	93.3198394775391	-5.54284000396729	5.90290880203247	0.00256657530553639	0.0126314787194133	-0.00522560812532902	0.00354059832170606
613	93.3198394775391	-5.54284000396729	5.51329946517944	-0.00230353930965066	0.00516396993771195	-3.08191010844894e-05	-0.00944637414067984
614	90.0730972290039	-4.56881713867188	5.44836473464966	-0.00555028254166245	-0.00684897974133492	-0.00555028254166245	-0.00132951640989631
615	92.0211410522461	-4.56881713867188	5.57823419570923	-0.00814767740666866	-0.00360223650932312	0.00581331877037883	0.0100340843200684
616	91.3717956542969	-4.89349126815796	5.44836473464966	0.000293855206109583	0.00678734155371785	-0.00490093370899558	0.00776136433705688
617	92.0211410522461	-4.56881713867188	5.83797359466553	-0.000355493422830477	0.00386527273803949	0.00191722682211548	-0.000680167751852423
618	93.9691848754883	-6.19218873977661	5.90290880203247	0.0126314787194133	-0.00165419070981443	-0.00587495695799589	-0.00977104809135199
619	92.0211410522461	-4.89349126815796	5.51329946517944	0.0145795252174139	-0.00587495695799589	0.00354059832170606	-0.0159398596733809
620	92.0211410522461	-5.21816539764404	5.38343000411987	0.0188002903014421	-0.00360223650932312	-0.000355493422830477	-0.00197886489331722
621	93.3198394775391	-6.5168628692627	5.70810413360596	0.00808603875339031	-0.0152905117720366	0.00451462110504508	-0.00165419070981443
622	92.6704940795898	-6.19218873977661	5.83797359466553	0.0152288740500808	-0.00392691092565656	0.0116574559360743	0.00289124972186983
623	92.6704940795898	-5.54284000396729	6.03277826309204	0.020423661917448	-0.0110697457566857	-0.00197886489331722	0.00256657530553639
624	92.6704940795898	-5.86751413345337	5.90290880203247	0.0100340843200684	-0.0282774847000837	0.0100340843200684	-0.00360223650932312
625	92.6704940795898	-6.19218873977661	5.77303886413574	-0.0126931173726916	-0.00879702530801296	-0.00100484199356288	0.00289124972186983
626	92.0211410522461	-6.19218873977661	5.51329946517944	0.0149041991680861	-0.0175632312893867	0.0136055024340749	-0.00165419070981443
627	91.3717956542969	-5.86751413345337	5.77303886413574	0.00483929552137852	-0.00360223650932312	0.00906006153672934	-0.00360223650932312
628	91.3717956542969	-5.86751413345337	6.48732233047485	0.00354059832170606	-0.00944637414067984	0.00678734155371785	-0.00522560812532902
629	92.0211410522461	-5.86751413345337	6.8119969367981	-0.0146411629393697	0.000618529506027699	-0.00425158534198999	-0.00197886489331722
630	93.9691848754883	-6.84153699874878	6.94186639785767	-0.00555028254166245	0.00743668992072344	-0.00879702530801296	-0.00327756232582033
631	92.0211410522461	-5.86751413345337	6.42238759994507	-0.00652430532500148	-0.00132951640989631	-0.00230353930965066	0.00613799272105098
632	93.3198394775391	-7.49088573455811	6.74706172943115	-0.00327756232582033	0.000618529506027699	-0.00912170019000769	-0.00327756232582033
633	92.6704940795898	-6.84153699874878	6.87693166732788	-0.00522560812532902	-0.00197886489331722	-0.0169138833880424	-0.00327756232582033
634	92.6704940795898	-5.54284000396729	6.87693166732788	-0.00327756232582033	0.000618529506027699	-0.0136671401560307	-0.0110697457566857
635	92.0211410522461	-6.19218873977661	6.74706172943115	-0.00197886489331722	0.0132808275520802	-0.0165892094373703	0.00418994715437293
636	92.0211410522461	-5.21816539764404	6.74706172943115	-0.00165419070981443	0.00646266713738441	-0.00100484199356288	-3.08191010844894e-05
637	92.6704940795898	-5.21816539764404	6.48732233047485	-0.000680167751852423	0.00418994715437293	-3.08191010844894e-05	-0.00327756232582033
638	93.9691848754883	-5.86751413345337	6.61719226837158	0.00938473641872406	-0.00490093370899558	-0.00717365415766835	-0.00522560812532902
639	92.6704940795898	-5.86751413345337	6.87693166732788	0.00808603875339031	-0.00132951640989631	0.0168522447347641	-0.00522560812532902
640	92.6704940795898	-5.21816539764404	5.83797359466553	0.0145795252174139	-0.0139918150380254	0.0100340843200684	-0.00392691092565656
641	93.9691848754883	-5.86751413345337	6.29251766204834	0.0100340843200684	-0.0146411629393697	0.00354059832170606	-0.00100484199356288
642	91.3717956542969	-4.89349126815796	6.03277826309204	0.0158782228827477	0.00873538758605719	0.00516396993771195	-0.00230353930965066
643	92.0211410522461	-4.89349126815796	5.51329946517944	0.0022419011220336	0.00191722682211548	0.00678734155371785	-0.000680167751852423
644	92.0211410522461	-5.86751413345337	5.57823419570923	0.00938473641872406	-0.00100484199356288	-3.08191010844894e-05	0.000293855206109583
645	93.3198394775391	-6.19218873977661	5.77303886413574	-0.00295288790948689	0.00711201597005129	-0.000355493422830477	0.0132808275520802
646	93.3198394775391	-5.54284000396729	5.51329946517944	-0.00490093370899558	0.000943203864153475	-0.00100484199356288	0.00548864435404539
647	91.3717956542969	-4.89349126815796	5.64316940307617	0.000618529506027699	0.00906006153672934	0.00256657530553639	0.000943203864153475
648	92.0211410522461	-4.56881713867188	5.83797359466553	0.0100340843200684	0.0116574559360743	-0.0113944197073579	0.00970941036939621
649	92.0211410522461	-4.89349126815796	5.51329946517944	-0.00587495695799589	0.0149041991680861	-0.0117190945893526	-0.00684897974133492
650	93.9691848754883	-5.54284000396729	5.57823419570923	-0.000680167751852423	0.012956153601408	-0.00879702530801296	0.00159255252219737
651	92.6704940795898	-4.56881713867188	5.51329946517944	-0.00230353930965066	0.00743668992072344	-0.00392691092565656	0.00646266713738441
652	93.3198394775391	-4.89349126815796	5.64316940307617	-0.000355493422830477	0.00321592413820326	-0.00490093370899558	-0.0146411629393697
653	94.618537902832	-5.86751413345337	5.57823419570923	-0.00457625929266214	-0.00360223650932312	-0.0126931173726916	0.00289124972186983
654	92.0211410522461	-3.91946840286255	5.77303886413574	-0.00295288790948689	-0.00847235135734081	-0.0100957229733467	-0.00652430532500148
655	92.0211410522461	-4.89349126815796	5.70810413360596	-0.00132951640989631	-3.08191010844894e-05	-0.0126931173726916	0.00386527273803949
656	92.0211410522461	-3.91946840286255	5.51329946517944	-0.00425158534198999	-0.00587495695799589	0.00516396993771195	-3.08191010844894e-05
657	92.6704940795898	-4.56881713867188	5.51329946517944	-0.00944637414067984	-0.00230353930965066	-0.0146411629393697	-0.00197886489331722
658	93.9691848754883	-5.21816539764404	5.70810413360596	-0.0191866029053926	-0.00425158534198999	-0.0026282137259841	-0.000680167751852423
659	93.9691848754883	-5.21816539764404	5.70810413360596	-0.0185372550040483	-0.0107450718060136	-0.00360223650932312	-0.00360223650932312
660	92.0211410522461	-3.91946840286255	6.5522575378418	-0.0198359526693821	-0.0110697457566857	0.000618529506027699	-3.08191010844894e-05
661	95.2678833007813	-5.21816539764404	5.90290880203247	-0.0133424662053585	-0.0117190945893526	0.00613799272105098	0.000618529506027699
662	91.3717956542969	-3.59479403495789	6.16264820098877	-3.08191010844894e-05	-0.0152905117720366	0.00191722682211548	-0.00457625929266214
663	92.6704940795898	-4.24414253234863	5.57823419570923	-0.00100484199356288	0.00354059832170606	-0.00100484199356288	-0.00197886489331722
664	93.9691848754883	-4.56881713867188	5.70810413360596	0.0200989879667759	-3.08191010844894e-05	-0.00360223650932312	-0.00425158534198999
665	93.9691848754883	-5.21816539764404	5.96784353256226	0.00906006153672934	0.00386527273803949	-0.000355493422830477	0.00418994715437293
666	93.3198394775391	-4.89349126815796	6.09771347045898	0.0188002903014421	0.00126787810586393	-0.00749832857400179	0.00743668992072344
667	92.6704940795898	-4.24414253234863	6.16264820098877	0.0194496400654316	0.0022419011220336	-0.00977104809135199	-0.00100484199356288
668	92.0211410522461	-3.59479403495789	5.57823419570923	0.0265924744307995	0.011982130818069	0.00613799272105098	-0.00197886489331722
669	93.9691848754883	-4.89349126815796	5.64316940307617	0.0165275707840919	0.00548864435404539	-0.0113944197073579	-3.08191010844894e-05
670	92.6704940795898	-5.54284000396729	6.68212699890137	0.0191249661147594	0.0226963832974434	-0.0133424662053585	0.00386527273803949
671	93.3198394775391	-4.24414253234863	5.77303886413574	0.0123068047687411	0.0155535480007529	-0.00197886489331722	0.00548864435404539
672	93.9691848754883	-4.89349126815796	6.16264820098877	0.0233457311987877	0.0220470335334539	-0.00782300252467394	0.00159255252219737
673	92.6704940795898	-3.59479403495789	5.96784353256226	0.0142548503354192	0.0100340843200684	-0.0120437685400248	-0.00230353930965066
674	91.3717956542969	-3.59479403495789	5.31849479675293	0.0223717093467712	0.00548864435404539	-0.00457625929266214	-0.00132951640989631
675	92.6704940795898	-4.24414253234863	5.64316940307617	0.00256657530553639	0.00516396993771195	-0.0104203969240189	0.00906006153672934
676	92.0211410522461	-3.91946840286255	5.96784353256226	0.00678734155371785	0.00613799272105098	0.00548864435404539	0.00354059832170606
677	92.0211410522461	-3.59479403495789	5.57823419570923	0.0142548503354192	0.00159255252219737	0.00906006153672934	-0.00619963090866804
678	90.0730972290039	-3.59479403495789	5.57823419570923	0.00808603875339031	-0.00360223650932312	0.00516396993771195	0.000618529506027699
679	92.0211410522461	-3.59479403495789	5.70810413360596	0.00581331877037883	0.00321592413820326	0.01100810803473	-0.00879702530801296
680	91.3717956542969	-3.59479403495789	5.31849479675293	-0.0130177913233638	-0.0113944197073579	0.00483929552137852	0.00191722682211548
681	92.0211410522461	-4.56881713867188	5.64316940307617	-0.0162645354866982	-0.0130177913233638	0.01100810803473	0.00483929552137852
682	92.0211410522461	-4.24414253234863	5.64316940307617	0.00321592413820326	-0.00327756232582033	0.00418994715437293	-0.00132951640989631
683	92.0211410522461	-3.59479403495789	5.57823419570923	-0.000355493422830477	0.00841071270406246	-0.00944637414067984	-0.00555028254166245
684	90.0730972290039	-3.27011966705322	5.57823419570923	-0.00490093370899558	0.00613799272105098	-0.00619963090866804	0.00126787810586393
685	90.7224426269531	-3.59479403495789	6.03277826309204	-0.00814767740666866	0.00808603875339031	-0.00749832857400179	0.00613799272105098
686	90.0730972290039	-3.59479403495789	5.57823419570923	-0.00619963090866804	0.01847561635077	-0.00457625929266214	0.0022419011220336
687	91.3717956542969	-4.89349126815796	5.90290880203247	0.0155535480007529	0.012956153601408	-0.000355493422830477	0.000943203864153475
688	88.1250534057617	-3.27011966705322	5.64316940307617	-0.0110697457566857	0.00613799272105098	-0.0185372550040483	0.00354059832170606
689	88.7743988037109	-2.62077116966248	5.70810413360596	-0.00879702530801296	0.0207483377307653	-0.0162645354866982	0.000943203864153475
690	90.0730972290039	-4.56881713867188	5.96784353256226	-0.0221086721867323	0.0239950809627771	-0.00684897974133492	0.0116574559360743
691	89.4237442016602	-3.27011966705322	6.42238759994507	-0.0152905117720366	0.0149041991680861	0.000293855206109583	0.000293855206109583
692	90.7224426269531	-4.24414253234863	5.90290880203247	-0.00230353930965066	0.0113327819854021	0.00191722682211548	0.00159255252219737
693	89.4237442016602	-3.27011966705322	5.64316940307617	-0.00587495695799589	-0.00132951640989631	-0.00490093370899558	0.00776136433705688
694	88.7743988037109	-2.94544529914856	5.70810413360596	-0.00295288790948689	0.0132808275520802	-0.0026282137259841	0.00159255252219737
695	91.3717956542969	-4.56881713867188	6.03277826309204	0.0022419011220336	0.00970941036939621	-0.00100484199356288	0.00548864435404539
696	90.0730972290039	-3.91946840286255	6.16264820098877	-0.00165419070981443	0.00581331877037883	-0.00457625929266214	0.00711201597005129
697	90.7224426269531	-2.94544529914856	6.16264820098877	0.0100340843200684	0.01100810803473	-0.000680167751852423	-0.0026282137259841
698	90.0730972290039	-2.94544529914856	5.83797359466553	0.00906006153672934	-3.08191010844894e-05	0.00808603875339031	-0.00165419070981443
699	92.0211410522461	-4.56881713867188	5.83797359466553	0.00678734155371785	-0.0130177913233638	0.00841071270406246	-0.00132951640989631
700	90.7224426269531	-2.62077116966248	5.77303886413574	0.00970941036939621	-0.0201606266200542	0.00451462110504508	-0.00879702530801296
701	92.6704940795898	-3.91946840286255	6.16264820098877	0.0136055024340749	-3.08191010844894e-05	0.00548864435404539	0.000943203864153475
702	90.0730972290039	-2.29609680175781	5.83797359466553	-0.00490093370899558	-0.00587495695799589	0.00451462110504508	-0.00165419070981443
703	91.3717956542969	-3.27011966705322	6.8119969367981	-0.00360223650932312	0.000618529506027699	0.00354059832170606	-0.0026282137259841
704	90.0730972290039	-3.59479403495789	6.03277826309204	0.00354059832170606	0.000943203864153475	0.000618529506027699	-0.00977104809135199
705	92.0211410522461	-3.91946840286255	5.90290880203247	-0.00230353930965066	0.00841071270406246	-0.00522560812532902	-0.00197886489331722
706	89.4237442016602	-2.62077116966248	5.90290880203247	-0.0120437685400248	0.00256657530553639	-0.00132951640989631	-0.000355493422830477
707	90.7224426269531	-2.94544529914856	5.83797359466553	0.00483929552137852	0.00386527273803949	0.00711201597005129	0.000618529506027699
708	90.0730972290039	-2.62077116966248	5.77303886413574	-0.00912170019000769	-0.00782300252467394	0.0022419011220336	0.00418994715437293
709	90.7224426269531	-2.94544529914856	5.96784353256226	0.00289124972186983	0.00516396993771195	-0.0104203969240189	0.00354059832170606
710	91.3717956542969	-3.59479403495789	5.90290880203247	0.000293855206109583	0.012956153601408	-0.0159398596733809	0.00191722682211548
711	91.3717956542969	-3.91946840286255	5.90290880203247	0.0162028968334198	-3.08191010844894e-05	-0.00555028254166245	0.00743668992072344
712	91.3717956542969	-3.59479403495789	5.64316940307617	0.00873538758605719	-0.00619963090866804	-0.00132951640989631	0.00581331877037883
713	90.7224426269531	-3.27011966705322	5.77303886413574	0.0152288740500808	-0.00522560812532902	-0.0100957229733467	0.00354059832170606
714	91.3717956542969	-4.56881713867188	6.03277826309204	0.00581331877037883	-0.00977104809135199	-0.00717365415766835	-0.00912170019000769
715	92.6704940795898	-4.89349126815796	6.16264820098877	0.00743668992072344	-0.00652430532500148	-0.00782300252467394	-0.0026282137259841
716	92.6704940795898	-4.56881713867188	6.09771347045898	-0.00490093370899558	-0.00912170019000769	0.0136055024340749	0.00776136433705688
717	91.3717956542969	-4.56881713867188	5.90290880203247	0.01100810803473	-0.0188619289547205	0.0116574559360743	-0.00100484199356288
718	91.3717956542969	-4.24414253234863	5.96784353256226	-0.00490093370899558	-0.00977104809135199	0.00711201597005129	-0.00457625929266214
719	90.7224426269531	-4.24414253234863	5.77303886413574	0.00970941036939621	-0.02697878703475	0.00873538758605719	-0.00814767740666866
720	89.4237442016602	-2.94544529914856	5.57823419570923	0.0116574559360743	-0.0152905117720366	0.00743668992072344	-3.08191010844894e-05
721	91.3717956542969	-3.91946840286255	6.09771347045898	0.01847561635077	-0.0107450718060136	0.00483929552137852	0.00483929552137852
722	91.3717956542969	-3.59479403495789	6.16264820098877	0.0197743140161037	-0.0136671401560307	-0.00132951640989631	-0.00295288790948689
723	90.7224426269531	-2.94544529914856	5.64316940307617	-0.0026282137259841	0.000293855206109583	-0.00230353930965066	-0.00814767740666866
724	89.4237442016602	-1.97142243385315	5.64316940307617	-0.00555028254166245	-0.00100484199356288	-0.00749832857400179	-0.000680167751852423
725	90.7224426269531	-2.62077116966248	5.70810413360596	-0.00327756232582033	0.011982130818069	-0.00652430532500148	-0.00197886489331722
726	90.7224426269531	-2.94544529914856	5.96784353256226	-0.0107450718060136	0.000618529506027699	0.000293855206109583	0.00646266713738441
727	92.0211410522461	-3.59479403495789	6.22758293151855	0.000943203864153475	0.000943203864153475	-0.00165419070981443	-0.00425158534198999
728	90.0730972290039	-3.59479403495789	6.48732233047485	-0.00295288790948689	-0.00197886489331722	-0.0130177913233638	0.000618529506027699
729	89.4237442016602	-3.27011966705322	5.83797359466553	-0.00977104809135199	-0.000680167751852423	-0.0195112787187099	0.00418994715437293
730	89.4237442016602	-2.29609680175781	5.83797359466553	-0.0182125810533762	0.0158782228827477	-0.00749832857400179	0.00678734155371785
731	90.0730972290039	-3.27011966705322	5.83797359466553	-0.00814767740666866	0.0142548503354192	0.00354059832170606	0.00451462110504508
732	89.4237442016602	-2.62077116966248	5.83797359466553	-0.00392691092565656	0.00841071270406246	-0.00295288790948689	0.00808603875339031
733	89.4237442016602	-2.29609680175781	5.83797359466553	-0.0185372550040483	-0.00555028254166245	-0.00814767740666866	-0.00717365415766835
734	90.0730972290039	-2.94544529914856	6.42238759994507	-0.00782300252467394	0.00159255252219737	0.00516396993771195	-0.0026282137259841
735	90.7224426269531	-3.27011966705322	5.90290880203247	-0.00392691092565656	0.00808603875339031	0.00256657530553639	-0.00100484199356288
736	89.4237442016602	-2.94544529914856	5.96784353256226	0.0175015944987535	-0.000680167751852423	-3.08191010844894e-05	0.00516396993771195
737	89.4237442016602	-2.94544529914856	6.03277826309204	0.0136055024340749	0.00418994715437293	-0.00392691092565656	-0.00457625929266214
738	89.4237442016602	-1.97142243385315	6.74706172943115	0.0103587592020631	-0.000680167751852423	-0.000355493422830477	-0.00490093370899558
739	91.3717956542969	-2.94544529914856	6.09771347045898	0.0223717093467712	-0.0273034609854221	0.00646266713738441	-0.0120437685400248
740	91.3717956542969	-2.94544529914856	6.29251766204834	0.0168522447347641	-0.0152905117720366	-0.00392691092565656	-0.00165419070981443
741	89.4237442016602	-1.97142243385315	5.64316940307617	0.0213976856321096	-0.00814767740666866	0.00159255252219737	0.00256657530553639
742	88.1250534057617	-2.29609680175781	5.96784353256226	0.0301638916134834	-0.0256800893694162	-0.0026282137259841	-0.00100484199356288
743	90.7224426269531	-2.62077116966248	5.90290880203247	0.0194496400654316	-0.00327756232582033	-0.00425158534198999	-0.00717365415766835
744	90.7224426269531	-3.27011966705322	5.96784353256226	0.0265924744307995	-0.00490093370899558	-0.00782300252467394	0.00483929552137852
745	90.0730972290039	-2.62077116966248	5.51329946517944	0.0168522447347641	-3.08191010844894e-05	-0.000680167751852423	-0.00360223650932312
746	90.0730972290039	-2.94544529914856	6.09771347045898	0.0022419011220336	0.00873538758605719	0.00256657530553639	0.00483929552137852
747	90.0730972290039	-2.94544529914856	5.83797359466553	0.0158782228827477	0.00548864435404539	0.00906006153672934	-0.00717365415766835
748	92.0211410522461	-3.27011966705322	5.64316940307617	0.0116574559360743	-0.00100484199356288	-3.08191010844894e-05	-0.00652430532500148
749	90.0730972290039	-2.29609680175781	5.64316940307617	-0.00100484199356288	0.00354059832170606	-0.0120437685400248	-0.00360223650932312
750	89.4237442016602	-1.97142243385315	5.57823419570923	-0.000355493422830477	0.0136055024340749	-0.00197886489331722	0.00678734155371785
751	90.7224426269531	-2.29609680175781	5.77303886413574	0.0022419011220336	0.013930176384747	-0.00132951640989631	0.00321592413820326
752	88.7743988037109	-2.29609680175781	5.51329946517944	-0.00944637414067984	0.00938473641872406	-0.0110697457566857	0.00613799272105098
753	90.0730972290039	-2.29609680175781	5.64316940307617	0.00646266713738441	0.00581331877037883	-0.00555028254166245	0.00159255252219737
754	92.0211410522461	-2.62077116966248	5.77303886413574	-0.00782300252467394	0.00159255252219737	-0.00522560812532902	0.00418994715437293
755	92.6704940795898	-2.29609680175781	5.77303886413574	-0.0026282137259841	0.0155535480007529	0.000618529506027699	-0.00782300252467394
756	90.7224426269531	-2.94544529914856	5.96784353256226	-0.00684897974133492	0.00581331877037883	-0.00847235135734081	0.00808603875339031
757	90.7224426269531	-2.94544529914856	6.03277826309204	0.00126787810586393	-0.00165419070981443	-0.00327756232582033	-0.00100484199356288
758	89.4237442016602	-2.29609680175781	6.09771347045898	-0.0107450718060136	0.00938473641872406	-0.00717365415766835	0.00191722682211548
759	90.7224426269531	-1.97142243385315	5.83797359466553	-0.00652430532500148	-0.0107450718060136	-0.0120437685400248	-0.0026282137259841
760	92.0211410522461	-2.94544529914856	5.83797359466553	0.00906006153672934	-0.0143164889886975	-0.00230353930965066	0.00354059832170606
761	88.7743988037109	-0.997399508953094	5.64316940307617	0.00159255252219737	0.00678734155371785	0.00289124972186983	-0.00100484199356288
762	90.7224426269531	-2.94544529914856	6.03277826309204	0.0113327819854021	-0.00100484199356288	-0.00100484199356288	-0.000680167751852423
763	90.7224426269531	-2.29609680175781	5.90290880203247	-0.00847235135734081	-0.00425158534198999	0.00159255252219737	-0.00555028254166245
764	90.7224426269531	-2.29609680175781	5.90290880203247	-0.00619963090866804	-0.000680167751852423	-0.0104203969240189	-0.00749832857400179
765	90.0730972290039	-1.64674806594849	5.96784353256226	0.00873538758605719	-0.00100484199356288	-0.000355493422830477	-0.00587495695799589
766	90.7224426269531	-2.29609680175781	5.83797359466553	0.00451462110504508	-0.0243813935667276	-0.00230353930965066	0.00354059832170606
767	91.3717956542969	-2.29609680175781	5.77303886413574	0.00906006153672934	-0.00912170019000769	-0.00100484199356288	-0.0100957229733467
768	90.7224426269531	-3.27011966705322	6.09771347045898	-0.0100957229733467	-0.0133424662053585	-0.00425158534198999	0.00613799272105098
769	90.7224426269531	-2.29609680175781	5.96784353256226	-0.00912170019000769	-0.00555028254166245	-0.00847235135734081	0.000618529506027699
770	89.4237442016602	-1.97142243385315	5.90290880203247	-0.0188619289547205	0.00548864435404539	-0.00847235135734081	0.00613799272105098
771	90.0730972290039	-2.62077116966248	5.96784353256226	-0.0139918150380254	0.00938473641872406	-0.00977104809135199	0.00191722682211548
772	88.7743988037109	-1.97142243385315	5.83797359466553	-0.00619963090866804	0.00776136433705688	-0.00977104809135199	0.000293855206109583
773	90.0730972290039	-3.27011966705322	6.03277826309204	0.0113327819854021	0.00646266713738441	-0.00684897974133492	-0.00749832857400179
774	89.4237442016602	-3.59479403495789	6.68212699890137	-0.0117190945893526	0.00418994715437293	-0.00652430532500148	-0.00457625929266214
775	88.7743988037109	-2.94544529914856	5.83797359466553	-0.0191866029053926	0.00776136433705688	0.00256657530553639	0.000618529506027699
776	89.4237442016602	-2.94544529914856	6.03277826309204	-0.00912170019000769	0.0116574559360743	-0.00555028254166245	0.00711201597005129
777	88.7743988037109	-2.62077116966248	6.16264820098877	-0.0136671401560307	0.0106834331527352	-0.00847235135734081	-0.00360223650932312
778	88.7743988037109	-3.27011966705322	6.22758293151855	-0.0126931173726916	0.00126787810586393	-0.00522560812532902	0.000618529506027699
779	86.8263549804688	-1.97142243385315	5.64316940307617	-0.0208099745213985	-0.00165419070981443	-0.0149658378213644	0.00711201597005129
780	88.7743988037109	-2.62077116966248	5.90290880203247	-0.0152905117720366	-0.00230353930965066	-0.0143164889886975	0.000293855206109583
781	87.475700378418	-1.32207381725311	5.83797359466553	-0.0185372550040483	0.00256657530553639	-0.00392691092565656	0.00386527273803949
782	89.4237442016602	-3.59479403495789	6.09771347045898	-0.00132951640989631	-0.00457625929266214	-0.00587495695799589	0.00581331877037883
783	89.4237442016602	-2.62077116966248	6.09771347045898	-0.00619963090866804	0.00743668992072344	-0.00457625929266214	0.00321592413820326
784	88.1250534057617	-1.97142243385315	6.03277826309204	-0.00132951640989631	0.00678734155371785	-0.00100484199356288	0.00970941036939621
785	87.475700378418	-1.97142243385315	5.70810413360596	0.00418994715437293	0.00906006153672934	0.0103587592020631	-0.00100484199356288
786	89.4237442016602	-2.62077116966248	5.57823419570923	0.00354059832170606	0.00321592413820326	0.00841071270406246	-0.00132951640989631
787	90.0730972290039	-2.29609680175781	6.68212699890137	-0.00230353930965066	0.00711201597005129	0.0126314787194133	-0.000680167751852423
788	90.0730972290039	-2.62077116966248	5.96784353256226	-0.0130177913233638	0.01100810803473	-0.00717365415766835	0.00451462110504508
789	90.0730972290039	-2.94544529914856	6.09771347045898	-0.00360223650932312	0.0152288740500808	-0.0152905117720366	0.0106834331527352
790	89.4237442016602	-3.59479403495789	7.07173633575439	-0.00457625929266214	0.0200989879667759	-0.00944637414067984	0.00256657530553639
791	90.7224426269531	-2.29609680175781	5.70810413360596	-0.00619963090866804	0.0213976856321096	-0.0162645354866982	0.000618529506027699
792	91.3717956542969	-2.62077116966248	5.70810413360596	0.0100340843200684	0.00938473641872406	-0.0159398596733809	0.00841071270406246
793	91.3717956542969	-3.59479403495789	5.96784353256226	0.00711201597005129	0.00711201597005129	-0.0117190945893526	-0.00392691092565656
794	92.0211410522461	-3.27011966705322	6.09771347045898	-0.00230353930965066	-0.0026282137259841	-0.0152905117720366	-0.00230353930965066
795	92.0211410522461	-2.62077116966248	5.77303886413574	0.00743668992072344	0.000293855206109583	0.000943203864153475	-0.00977104809135199
796	91.3717956542969	-3.59479403495789	6.16264820098877	0.00548864435404539	-0.0100957229733467	0.00938473641872406	0.00191722682211548
797	92.0211410522461	-3.59479403495789	6.8119969367981	0.0152288740500808	-0.00165419070981443	0.0149041991680861	-0.000680167751852423
798	93.3198394775391	-4.24414253234863	6.68212699890137	0.013930176384747	-0.0175632312893867	0.0100340843200684	-0.0133424662053585
799	89.4237442016602	-2.29609680175781	5.90290880203247	0.0145795252174139	-0.0162645354866982	0.00808603875339031	0.00126787810586393
800	92.0211410522461	-3.59479403495789	5.77303886413574	0.0165275707840919	-0.0156151866540313	0.0181509424000978	0.00126787810586393
801	90.0730972290039	-2.94544529914856	6.09771347045898	0.00678734155371785	-0.0172385573387146	0.0100340843200684	-0.0026282137259841
802	92.0211410522461	-4.24414253234863	6.22758293151855	0.0132808275520802	-0.0217839982360601	0.0123068047687411	-0.0026282137259841
803	90.7224426269531	-3.27011966705322	6.03277826309204	0.0106834331527352	-0.00619963090866804	0.00256657530553639	-0.00652430532500148
804	90.7224426269531	-3.91946840286255	5.57823419570923	-0.00977104809135199	-0.00879702530801296	-0.000680167751852423	-0.000355493422830477
805	90.0730972290039	-3.59479403495789	5.38343000411987	0.00906006153672934	0.00354059832170606	0.013930176384747	0.00841071270406246
806	90.7224426269531	-3.91946840286255	5.51329946517944	0.00873538758605719	0.00256657530553639	-3.08191010844894e-05	0.00743668992072344
807	89.4237442016602	-3.91946840286255	5.57823419570923	0.0113327819854021	-0.000355493422830477	0.00516396993771195	0.00126787810586393
808	92.0211410522461	-4.24414253234863	5.70810413360596	0.00126787810586393	-0.000680167751852423	-0.00360223650932312	-3.08191010844894e-05
809	90.7224426269531	-4.56881713867188	6.03277826309204	-0.0113944197073579	0.011982130818069	-0.00814767740666866	0.00354059832170606
810	90.7224426269531	-4.89349126815796	5.57823419570923	-0.00944637414067984	0.00970941036939621	0.00159255252219737	0.0022419011220336
811	90.7224426269531	-3.91946840286255	5.38343000411987	-0.0185372550040483	0.00516396993771195	-0.00587495695799589	0.00581331877037883
812	90.7224426269531	-3.91946840286255	5.51329946517944	-0.00197886489331722	0.0116574559360743	-0.00879702530801296	0.000293855206109583
813	90.7224426269531	-5.21816539764404	5.77303886413574	0.00191722682211548	0.0022419011220336	-0.0165892094373703	0.00483929552137852
814	92.0211410522461	-4.89349126815796	5.83797359466553	-0.00717365415766835	-0.00814767740666866	-0.00684897974133492	-0.00132951640989631
815	91.3717956542969	-3.27011966705322	5.64316940307617	0.0103587592020631	0.00711201597005129	-0.00814767740666866	0.00386527273803949
816	92.0211410522461	-4.56881713867188	5.83797359466553	0.00483929552137852	0.000618529506027699	0.00646266713738441	-0.00327756232582033
817	91.3717956542969	-4.24414253234863	5.83797359466553	0.0200989879667759	-0.00457625929266214	0.0022419011220336	0.00483929552137852
818	92.0211410522461	-4.24414253234863	6.03277826309204	0.00776136433705688	-0.00490093370899558	-0.00197886489331722	-0.00230353930965066
819	90.7224426269531	-2.94544529914856	5.77303886413574	0.0113327819854021	-0.00977104809135199	0.00289124972186983	0.00191722682211548
820	93.3198394775391	-2.94544529914856	6.5522575378418	0.0155535480007529	-0.0113944197073579	0.0162028968334198	0.000618529506027699
821	89.4237442016602	-3.27011966705322	7.00680112838745	0.01100810803473	-3.08191010844894e-05	0.00808603875339031	-0.00132951640989631
822	92.0211410522461	-3.91946840286255	6.94186639785767	0.0207483377307653	-0.00327756232582033	0.0142548503354192	0.00386527273803949
823	89.4237442016602	-2.29609680175781	6.48732233047485	0.0158782228827477	-3.08191010844894e-05	0.00581331877037883	-0.00425158534198999
824	90.7224426269531	-2.94544529914856	6.48732233047485	0.0162028968334198	0.000618529506027699	-0.00197886489331722	0.00159255252219737
825	89.4237442016602	-2.94544529914856	5.64316940307617	0.000943203864153475	0.0100340843200684	-0.00327756232582033	0.00548864435404539
826	90.0730972290039	-2.62077116966248	5.77303886413574	0.00516396993771195	0.00386527273803949	0.00256657530553639	0.00451462110504508
827	90.0730972290039	-2.94544529914856	6.68212699890137	0.00451462110504508	0.00841071270406246	-0.00100484199356288	0.0022419011220336
828	90.7224426269531	-2.62077116966248	6.8119969367981	0.0022419011220336	0.00191722682211548	-0.00749832857400179	-0.000355493422830477
829	91.3717956542969	-3.91946840286255	6.61719226837158	-0.00360223650932312	0.0123068047687411	-0.0185372550040483	-0.000355493422830477
830	90.7224426269531	-3.91946840286255	6.5522575378418	-0.0146411629393697	0.0233457311987877	-0.0185372550040483	0.00743668992072344
831	91.3717956542969	-2.94544529914856	6.35745286941528	-0.00912170019000769	0.00613799272105098	-0.00295288790948689	0.0022419011220336
832	90.0730972290039	-2.62077116966248	6.48732233047485	0.000618529506027699	0.0116574559360743	-0.00717365415766835	0.00386527273803949
833	91.3717956542969	-3.59479403495789	6.03277826309204	0.00191722682211548	0.00256657530553639	-0.00684897974133492	-0.00457625929266214
834	92.0211410522461	-3.59479403495789	6.16264820098877	-0.000680167751852423	-0.00295288790948689	-0.00814767740666866	0.000943203864153475
835	90.7224426269531	-3.59479403495789	5.51329946517944	-0.00100484199356288	-0.00684897974133492	-0.00684897974133492	0.00938473641872406
836	92.0211410522461	-3.59479403495789	5.57823419570923	0.00289124972186983	0.00289124972186983	0.00516396993771195	0.00418994715437293
837	91.3717956542969	-3.91946840286255	5.70810413360596	0.00451462110504508	0.00126787810586393	-0.00490093370899558	-0.00360223650932312
838	92.0211410522461	-3.91946840286255	5.57823419570923	-0.00165419070981443	-0.00392691092565656	0.00191722682211548	-0.00684897974133492
839	89.4237442016602	-2.62077116966248	5.38343000411987	0.00289124972186983	-0.0123684434220195	-0.00425158534198999	-0.00327756232582033
840	91.3717956542969	-3.59479403495789	5.51329946517944	-0.000355493422830477	0.000618529506027699	0.00613799272105098	0.000943203864153475
841	89.4237442016602	-2.94544529914856	5.51329946517944	-0.0104203969240189	-0.0136671401560307	-0.00132951640989631	0.000618529506027699
842	90.7224426269531	-3.59479403495789	5.38343000411987	0.012956153601408	0.00516396993771195	-0.00392691092565656	-0.00425158534198999
843	89.4237442016602	-2.62077116966248	5.64316940307617	-0.00619963090866804	0.00159255252219737	-0.00522560812532902	-3.08191010844894e-05
844	89.4237442016602	-2.62077116966248	5.57823419570923	0.00354059832170606	0.000943203864153475	0.00191722682211548	-0.00555028254166245
845	90.0730972290039	-3.59479403495789	6.61719226837158	0.00321592413820326	-0.00230353930965066	0.000618529506027699	0.0022419011220336
846	89.4237442016602	-3.59479403495789	6.03277826309204	-0.00457625929266214	0.00256657530553639	0.00418994715437293	0.00516396993771195
847	89.4237442016602	-2.62077116966248	5.83797359466553	-0.00360223650932312	-0.00944637414067984	-0.0026282137259841	0.00191722682211548
848	90.0730972290039	-2.62077116966248	6.35745286941528	0.00678734155371785	-0.00749832857400179	-0.0100957229733467	-0.00230353930965066
849	89.4237442016602	-3.27011966705322	6.61719226837158	-0.0123684434220195	-0.000355493422830477	-0.0117190945893526	0.00256657530553639
850	89.4237442016602	-2.94544529914856	5.64316940307617	-0.000680167751852423	0.00776136433705688	-0.00360223650932312	0.0022419011220336
851	92.0211410522461	-3.59479403495789	6.03277826309204	-0.00555028254166245	0.0145795252174139	0.00159255252219737	-0.00295288790948689
852	91.3717956542969	-2.62077116966248	5.96784353256226	0.0136055024340749	0.01100810803473	-0.0104203969240189	-0.00230353930965066
853	90.0730972290039	-2.94544529914856	5.96784353256226	-0.00619963090866804	0.00678734155371785	-0.00197886489331722	-0.00392691092565656
854	90.0730972290039	-2.29609680175781	5.64316940307617	0.00808603875339031	0.00418994715437293	-0.000355493422830477	0.00256657530553639
855	89.4237442016602	-2.94544529914856	5.83797359466553	-0.00295288790948689	0.00581331877037883	0.00159255252219737	0.00743668992072344
856	89.4237442016602	-2.29609680175781	5.64316940307617	0.00418994715437293	0.00548864435404539	0.00386527273803949	-0.00230353930965066
857	89.4237442016602	-2.62077116966248	5.83797359466553	0.00289124972186983	0.00938473641872406	-0.000680167751852423	-0.00132951640989631
858	89.4237442016602	-2.29609680175781	5.96784353256226	0.0149041991680861	0.0022419011220336	0.00386527273803949	-0.0139918150380254
859	88.7743988037109	-2.29609680175781	6.03277826309204	0.0142548503354192	-0.00522560812532902	0.00613799272105098	-0.00814767740666866
860	90.7224426269531	-3.59479403495789	5.70810413360596	0.0149041991680861	-0.00912170019000769	0.00776136433705688	-0.00652430532500148
861	88.7743988037109	-3.59479403495789	6.8119969367981	0.00906006153672934	-0.03444629535079	0.00613799272105098	0.00743668992072344
862	90.7224426269531	-2.94544529914856	6.48732233047485	0.0145795252174139	0.0022419011220336	0.0217223595827818	-0.00360223650932312
863	87.475700378418	-2.94544529914856	6.74706172943115	0.00808603875339031	-0.00230353930965066	-0.00132951640989631	0.00386527273803949
864	89.4237442016602	-3.27011966705322	6.94186639785767	0.0022419011220336	0.00906006153672934	0.000618529506027699	-0.00522560812532902
865	90.0730972290039	-3.91946840286255	6.35745286941528	-0.00847235135734081	0.00191722682211548	-0.00684897974133492	0.00418994715437293
866	88.1250534057617	-2.94544529914856	5.90290880203247	-0.0198359526693821	0.01100810803473	0.00191722682211548	-0.00457625929266214
867	88.7743988037109	-3.59479403495789	6.03277826309204	-0.0172385573387146	0.00613799272105098	-0.00587495695799589	-0.00295288790948689
868	88.1250534057617	-3.59479403495789	5.96784353256226	-0.0198359526693821	0.000943203864153475	-0.00652430532500148	-0.00165419070981443
869	86.8263549804688	-3.27011966705322	6.09771347045898	-0.0221086721867323	0.00451462110504508	-0.0159398596733809	0.00418994715437293
870	86.8263549804688	-1.97142243385315	5.83797359466553	-0.0221086721867323	0.00776136433705688	-0.00944637414067984	0.00159255252219737
871	88.7743988037109	-3.91946840286255	6.16264820098877	-0.0126931173726916	0.011982130818069	-0.00522560812532902	0.00938473641872406
872	88.1250534057617	-3.27011966705322	5.70810413360596	0.00613799272105098	0.012956153601408	-0.00490093370899558	0.00418994715437293
873	87.475700378418	-2.94544529914856	5.70810413360596	-3.08191010844894e-05	-0.00132951640989631	-0.00782300252467394	0.00613799272105098
874	88.1250534057617	-2.29609680175781	5.57823419570923	0.0022419011220336	0.000943203864153475	-0.00392691092565656	-0.000355493422830477
875	88.1250534057617	-2.29609680175781	5.83797359466553	-0.00295288790948689	0.00289124972186983	-0.00977104809135199	0.00678734155371785
876	90.7224426269531	-3.27011966705322	5.64316940307617	0.00451462110504508	-0.00977104809135199	0.00808603875339031	-0.00327756232582033
877	90.7224426269531	-3.59479403495789	6.03277826309204	0.00548864435404539	-0.00652430532500148	0.00321592413820326	0.00191722682211548
878	87.475700378418	-3.59479403495789	5.77303886413574	0.00548864435404539	-0.00977104809135199	0.00191722682211548	-0.00555028254166245
879	90.0730972290039	-2.94544529914856	5.77303886413574	0.0132808275520802	-0.0133424662053585	-0.000355493422830477	-0.0100957229733467
880	88.7743988037109	-2.29609680175781	5.44836473464966	0.0136055024340749	0.00678734155371785	0.00906006153672934	-0.00197886489331722
881	91.3717956542969	-4.24414253234863	5.96784353256226	0.0142548503354192	0.0178262684494257	0.00906006153672934	-0.00197886489331722
882	90.0730972290039	-2.29609680175781	5.83797359466553	0.00841071270406246	-0.00360223650932312	0.000618529506027699	-0.000355493422830477
883	90.0730972290039	-2.62077116966248	6.74706172943115	0.0162028968334198	0.00938473641872406	-0.00100484199356288	-0.00100484199356288
884	90.7224426269531	-3.27011966705322	6.22758293151855	0.00906006153672934	0.00451462110504508	-0.00360223650932312	-3.08191010844894e-05
885	92.0211410522461	-3.59479403495789	5.83797359466553	0.00354059832170606	0.0113327819854021	-0.00977104809135199	0.00191722682211548
886	90.7224426269531	-2.94544529914856	5.90290880203247	0.00841071270406246	0.00678734155371785	0.00191722682211548	-0.00100484199356288
887	90.7224426269531	-3.27011966705322	6.61719226837158	0.00743668992072344	0.00581331877037883	-0.00360223650932312	0.00289124972186983
888	89.4237442016602	-2.94544529914856	6.61719226837158	0.00970941036939621	0.00873538758605719	-0.0104203969240189	0.00289124972186983
889	92.6704940795898	-3.59479403495789	6.22758293151855	0.00841071270406246	0.0132808275520802	-0.0117190945893526	0.00808603875339031
890	91.3717956542969	-3.27011966705322	6.16264820098877	-0.0133424662053585	0.0197743140161037	-0.0100957229733467	0.00873538758605719
891	92.6704940795898	-3.59479403495789	6.35745286941528	-0.00652430532500148	0.0171769186854362	-0.0159398596733809	0.00354059832170606
892	90.7224426269531	-2.62077116966248	6.48732233047485	-0.0113944197073579	0.00711201597005129	-0.00847235135734081	0.00548864435404539
893	92.0211410522461	-4.56881713867188	5.96784353256226	-0.00490093370899558	-0.00295288790948689	-0.021459324285388	-0.00392691092565656
894	91.3717956542969	-3.91946840286255	5.96784353256226	-0.0107450718060136	-0.00587495695799589	-0.0149658378213644	-3.08191010844894e-05
895	92.6704940795898	-4.89349126815796	6.94186639785767	-0.0139918150380254	0.00678734155371785	-0.00749832857400179	0.00256657530553639
896	92.0211410522461	-3.91946840286255	7.00680112838745	-0.00392691092565656	-0.00555028254166245	-0.00165419070981443	0.00354059832170606
897	92.6704940795898	-4.89349126815796	6.74706172943115	-0.0117190945893526	-0.00522560812532902	0.00191722682211548	0.00289124972186983
898	92.0211410522461	-4.24414253234863	6.68212699890137	-0.00652430532500148	-0.0113944197073579	-0.00425158534198999	-0.00717365415766835
899	91.3717956542969	-3.91946840286255	5.96784353256226	-0.0130177913233638	-0.0120437685400248	0.0103587592020631	-0.0130177913233638
900	90.0730972290039	-3.91946840286255	5.77303886413574	-0.0152905117720366	-0.0188619289547205	0.00678734155371785	-0.000680167751852423
901	93.3198394775391	-5.21816539764404	6.16264820098877	-0.017887907102704	-0.0204853005707264	0.00126787810586393	-0.000680167751852423
902	90.7224426269531	-4.24414253234863	5.96784353256226	-0.000355493422830477	-0.0279528107494116	0.000618529506027699	-0.000355493422830477
903	91.3717956542969	-4.56881713867188	5.77303886413574	-0.00230353930965066	-0.0208099745213985	0.00581331877037883	-0.00100484199356288
904	91.3717956542969	-4.89349126815796	5.90290880203247	-0.0026282137259841	-0.0243813935667276	0.00613799272105098	-0.00165419070981443
905	93.3198394775391	-5.54284000396729	5.70810413360596	-0.00100484199356288	-0.0204853005707264	0.00256657530553639	0.00516396993771195
906	92.0211410522461	-5.54284000396729	5.77303886413574	-0.00230353930965066	-0.000680167751852423	0.0103587592020631	-0.000680167751852423
907	92.6704940795898	-5.54284000396729	5.96784353256226	0.00516396993771195	-0.00555028254166245	0.000618529506027699	0.00646266713738441
908	90.7224426269531	-4.56881713867188	5.90290880203247	0.01100810803473	-0.00360223650932312	0.0022419011220336	-0.0026282137259841
909	92.6704940795898	-5.86751413345337	5.57823419570923	-0.00425158534198999	0.00646266713738441	-0.000680167751852423	-0.00197886489331722
910	93.3198394775391	-5.86751413345337	5.57823419570923	-0.00392691092565656	0.020423661917448	-0.0104203969240189	0.00516396993771195
911	92.0211410522461	-4.24414253234863	5.38343000411987	0.00516396993771195	0.0116574559360743	0.000618529506027699	0.00581331877037883
912	90.7224426269531	-4.56881713867188	5.96784353256226	0.000943203864153475	0.0223717093467712	-0.0126931173726916	0.00483929552137852
913	92.0211410522461	-5.54284000396729	6.22758293151855	0.00191722682211548	0.0142548503354192	-0.0201606266200542	-0.00197886489331722
914	91.3717956542969	-4.89349126815796	6.29251766204834	-0.00555028254166245	0.0158782228827477	-0.00977104809135199	-0.00652430532500148
915	93.3198394775391	-4.56881713867188	5.77303886413574	0.012956153601408	0.0165275707840919	-0.00782300252467394	0.000618529506027699
916	92.6704940795898	-4.89349126815796	5.96784353256226	0.00548864435404539	0.0132808275520802	-0.00879702530801296	0.000293855206109583
917	93.9691848754883	-4.89349126815796	5.96784353256226	0.0103587592020631	0.00613799272105098	-0.00749832857400179	0.00548864435404539
918	91.3717956542969	-4.56881713867188	6.09771347045898	0.000943203864153475	0.00970941036939621	-0.00587495695799589	-0.00165419070981443
919	91.3717956542969	-4.56881713867188	6.8119969367981	0.00938473641872406	-0.00230353930965066	0.00418994715437293	-0.00230353930965066
920	90.0730972290039	-4.24414253234863	6.8119969367981	0.00841071270406246	-0.00490093370899558	0.00841071270406246	-0.00360223650932312
921	92.6704940795898	-5.54284000396729	6.61719226837158	0.00711201597005129	-0.00522560812532902	0.0165275707840919	0.00581331877037883
922	91.3717956542969	-3.91946840286255	5.77303886413574	0.00808603875339031	-0.00327756232582033	0.00743668992072344	-0.00197886489331722
923	91.3717956542969	-4.24414253234863	6.61719226837158	0.00289124972186983	-0.0130177913233638	0.00711201597005129	-0.00327756232582033
924	93.3198394775391	-5.54284000396729	6.8119969367981	-0.00295288790948689	0.000618529506027699	0.011982130818069	-0.00879702530801296
925	92.6704940795898	-5.21816539764404	6.87693166732788	0.0243197549134493	0.00126787810586393	0.00256657530553639	0.00418994715437293
926	92.6704940795898	-5.21816539764404	7.20160579681396	0.00970941036939621	-0.00165419070981443	0.00743668992072344	0.000618529506027699
927	92.6704940795898	-5.21816539764404	6.74706172943115	0.0142548503354192	-3.08191010844894e-05	-0.000355493422830477	-0.00230353930965066
928	90.7224426269531	-4.24414253234863	5.64316940307617	0.00386527273803949	-0.00490093370899558	-0.0026282137259841	-0.00132951640989631
929	92.6704940795898	-5.54284000396729	6.48732233047485	-0.0139918150380254	0.00841071270406246	-0.0130177913233638	-0.0026282137259841
930	92.6704940795898	-5.21816539764404	5.90290880203247	0.0116574559360743	0.0175015944987535	-0.00522560812532902	0.00743668992072344
931	90.0730972290039	-4.24414253234863	5.70810413360596	-0.0165892094373703	0.0126314787194133	-0.000355493422830477	0.00191722682211548
932	92.6704940795898	-5.21816539764404	6.09771347045898	-0.00717365415766835	0.00873538758605719	-0.0026282137259841	0.00776136433705688
933	92.6704940795898	-5.21816539764404	5.51329946517944	0.00289124972186983	0.00126787810586393	-0.00879702530801296	0.00126787810586393
934	92.0211410522461	-4.56881713867188	5.31849479675293	-3.08191010844894e-05	-0.00392691092565656	-0.00814767740666866	0.00483929552137852
935	90.7224426269531	-4.24414253234863	5.12369012832642	0.00289124972186983	0.00711201597005129	0.00451462110504508	0.00711201597005129
936	91.3717956542969	-4.24414253234863	5.44836473464966	0.00354059832170606	0.00418994715437293	0.00354059832170606	-0.00165419070981443
937	92.6704940795898	-5.21816539764404	5.64316940307617	-0.000355493422830477	0.0113327819854021	0.000618529506027699	-0.00977104809135199
938	92.0211410522461	-5.21816539764404	5.90290880203247	0.00516396993771195	-0.00230353930965066	-0.0104203969240189	-0.00522560812532902
939	92.0211410522461	-5.54284000396729	5.38343000411987	0.00970941036939621	-0.00425158534198999	-0.00457625929266214	-0.00879702530801296
940	91.3717956542969	-4.24414253234863	5.44836473464966	-0.00717365415766835	0.000943203864153475	-0.00522560812532902	-0.00197886489331722
941	92.6704940795898	-5.54284000396729	5.64316940307617	0.0136055024340749	-0.0243813935667276	-3.08191010844894e-05	-0.00100484199356288
942	92.0211410522461	-4.89349126815796	5.64316940307617	0.00516396993771195	-0.00717365415766835	0.00386527273803949	0.00581331877037883
943	90.7224426269531	-4.56881713867188	5.70810413360596	0.0155535480007529	-0.00782300252467394	0.00516396993771195	-0.00425158534198999
944	92.6704940795898	-5.86751413345337	6.22758293151855	0.0181509424000978	-0.00587495695799589	0.00516396993771195	-0.00197886489331722
945	93.3198394775391	-5.21816539764404	5.77303886413574	0.00970941036939621	-0.00295288790948689	0.00289124972186983	-0.00360223650932312
946	92.0211410522461	-5.54284000396729	5.83797359466553	0.00938473641872406	0.00516396993771195	0.000293855206109583	0.00516396993771195
947	91.3717956542969	-5.21816539764404	5.70810413360596	0.012956153601408	-0.00847235135734081	0.0022419011220336	-0.0100957229733467
948	90.0730972290039	-4.89349126815796	6.48732233047485	0.0145795252174139	0.000943203864153475	-0.0113944197073579	-0.00717365415766835
949	90.7224426269531	-4.24414253234863	6.48732233047485	0.00678734155371785	0.00841071270406246	-0.0130177913233638	-0.00230353930965066
950	92.6704940795898	-5.86751413345337	6.8119969367981	-0.0123684434220195	0.0158782228827477	-0.00782300252467394	-0.00165419070981443
951	90.0730972290039	-4.56881713867188	6.48732233047485	-0.00295288790948689	0.0162028968334198	-0.0104203969240189	0.000618529506027699
952	93.3198394775391	-6.19218873977661	6.61719226837158	-0.00295288790948689	0.0175015944987535	-0.0117190945893526	-0.00295288790948689
953	90.7224426269531	-4.56881713867188	6.35745286941528	0.0178262684494257	0.00646266713738441	-0.0110697457566857	-0.00230353930965066
954	90.7224426269531	-4.56881713867188	6.48732233047485	-0.00522560812532902	-0.00197886489331722	-0.00587495695799589	-0.00327756232582033
955	90.7224426269531	-4.56881713867188	5.90290880203247	0.00159255252219737	-0.00197886489331722	-0.00619963090866804	0.00159255252219737
956	90.7224426269531	-4.56881713867188	6.03277826309204	-0.00360223650932312	0.00418994715437293	-3.08191010844894e-05	-3.08191010844894e-05
957	91.3717956542969	-4.56881713867188	6.74706172943115	-0.00327756232582033	-0.00132951640989631	-0.00749832857400179	-3.08191010844894e-05
958	93.3198394775391	-5.54284000396729	6.48732233047485	0.0136055024340749	0.00321592413820326	-0.00522560812532902	-0.00327756232582033
959	91.3717956542969	-5.86751413345337	5.90290880203247	0.00743668992072344	-0.00717365415766835	-0.00295288790948689	-0.00555028254166245
960	91.3717956542969	-4.89349126815796	5.90290880203247	0.00841071270406246	0.00256657530553639	0.000618529506027699	0.00516396993771195
961	92.0211410522461	-4.89349126815796	6.03277826309204	0.00938473641872406	0.00418994715437293	-0.00847235135734081	-0.00295288790948689
962	90.7224426269531	-4.89349126815796	5.96784353256226	0.00548864435404539	0.000293855206109583	-0.00587495695799589	0.000943203864153475
963	90.7224426269531	-5.21816539764404	5.90290880203247	0.00776136433705688	0.00873538758605719	-0.0026282137259841	0.00321592413820326
964	92.0211410522461	-5.86751413345337	5.64316940307617	0.000618529506027699	0.00256657530553639	-0.00587495695799589	0.000618529506027699
965	92.0211410522461	-5.21816539764404	5.51329946517944	-0.00100484199356288	0.00191722682211548	-0.00197886489331722	-0.00230353930965066
966	92.6704940795898	-5.86751413345337	5.70810413360596	0.0022419011220336	0.00321592413820326	0.00321592413820326	0.00711201597005129
967	91.3717956542969	-5.21816539764404	5.77303886413574	-0.00197886489331722	-0.00425158534198999	-0.00490093370899558	0.00289124972186983
968	90.0730972290039	-4.89349126815796	5.90290880203247	-0.0126931173726916	-0.00977104809135199	-0.00717365415766835	0.00354059832170606
969	88.7743988037109	-3.91946840286255	5.77303886413574	-0.0175632312893867	0.00516396993771195	-0.000355493422830477	0.00516396993771195
970	92.0211410522461	-6.19218873977661	5.77303886413574	-0.0279528107494116	0.00483929552137852	-0.0130177913233638	0.0100340843200684
971	89.4237442016602	-4.24414253234863	5.57823419570923	-0.0227580219507217	0.00808603875339031	-0.00165419070981443	0.00938473641872406
972	90.7224426269531	-5.54284000396729	6.03277826309204	-0.0152905117720366	-0.000355493422830477	-0.00360223650932312	-3.08191010844894e-05
973	88.7743988037109	-3.91946840286255	5.90290880203247	-0.0110697457566857	-0.00652430532500148	0.00548864435404539	0.00159255252219737
974	89.4237442016602	-4.89349126815796	5.64316940307617	-0.00717365415766835	-0.0026282137259841	-0.0104203969240189	-0.0026282137259841
975	88.7743988037109	-4.24414253234863	6.09771347045898	-0.0107450718060136	0.00191722682211548	-0.00197886489331722	-0.00457625929266214
976	89.4237442016602	-4.56881713867188	5.83797359466553	0.00289124972186983	0.00289124972186983	-0.00977104809135199	0.00386527273803949
977	88.7743988037109	-4.56881713867188	5.64316940307617	0.00126787810586393	-0.00100484199356288	-0.00425158534198999	0.000943203864153475
978	90.7224426269531	-4.56881713867188	5.70810413360596	-0.00749832857400179	0.000943203864153475	-0.00912170019000769	-0.00327756232582033
979	89.4237442016602	-4.89349126815796	6.09771347045898	0.00581331877037883	-0.0159398596733809	0.000293855206109583	-0.00555028254166245
980	90.0730972290039	-4.89349126815796	5.83797359466553	0.0022419011220336	-0.0159398596733809	0.000618529506027699	0.00776136433705688
981	90.0730972290039	-4.89349126815796	6.29251766204834	0.00581331877037883	-0.0195112787187099	0.00711201597005129	0.00483929552137852
982	90.0730972290039	-4.56881713867188	5.83797359466553	0.00548864435404539	-0.00749832857400179	0.00938473641872406	-0.00782300252467394
983	89.4237442016602	-4.56881713867188	5.90290880203247	0.00159255252219737	-0.00230353930965066	0.013930176384747	0.00321592413820326
984	92.0211410522461	-5.86751413345337	5.90290880203247	0.000293855206109583	-0.00165419070981443	0.00581331877037883	0.0022419011220336
985	92.0211410522461	-5.21816539764404	6.03277826309204	-0.0126931173726916	0.00711201597005129	-0.000680167751852423	0.00548864435404539
986	93.3198394775391	-5.86751413345337	6.03277826309204	-0.00555028254166245	0.00743668992072344	0.00126787810586393	0.00386527273803949
987	90.0730972290039	-5.21816539764404	6.29251766204834	0.00873538758605719	0.0162028968334198	0.00678734155371785	0.00386527273803949
988	92.0211410522461	-4.24414253234863	5.96784353256226	0.00516396993771195	0.00970941036939621	-0.0104203969240189	-0.00490093370899558
989	91.3717956542969	-4.24414253234863	5.70810413360596	-0.00912170019000769	0.0217223595827818	0.0022419011220336	-0.00425158534198999
990	93.9691848754883	-4.89349126815796	6.42238759994507	-0.0201606266200542	0.0262678004801273	-0.0149658378213644	0.00354059832170606
991	92.0211410522461	-4.56881713867188	5.90290880203247	-0.0113944197073579	0.025618452578783	-0.00749832857400179	0.00743668992072344
992	93.3198394775391	-5.21816539764404	5.96784353256226	0.000943203864153475	0.013930176384747	-0.0026282137259841	0.000943203864153475
993	90.7224426269531	-4.24414253234863	6.09771347045898	-0.00295288790948689	0.00678734155371785	-0.00944637414067984	0.00386527273803949
994	92.0211410522461	-4.56881713867188	5.96784353256226	0.00970941036939621	0.00191722682211548	-0.00522560812532902	0.000943203864153475
995	90.7224426269531	-3.91946840286255	5.90290880203247	-0.00944637414067984	0.00256657530553639	0.000618529506027699	-0.00165419070981443
996	92.0211410522461	-4.56881713867188	5.70810413360596	0.00808603875339031	0.00613799272105098	0.00289124972186983	0.00613799272105098
997	91.3717956542969	-4.24414253234863	5.77303886413574	0.01100810803473	0.00256657530553639	0.00938473641872406	-3.08191010844894e-05
998	90.7224426269531	-3.91946840286255	5.57823419570923	0.000943203864153475	-0.00295288790948689	0.00159255252219737	-0.00230353930965066
999	92.6704940795898	-5.21816539764404	6.03277826309204	0.0178262684494257	-0.00977104809135199	0.00386527273803949	-0.00100484199356288
1000	92.6704940795898	-4.56881713867188	5.90290880203247	0.00873538758605719	-0.0139918150380254	0.0113327819854021	0.00191722682211548
1001	92.6704940795898	-5.54284000396729	5.31849479675293	0.00873538758605719	-0.0247060675173998	0.0116574559360743	0.00256657530553639
1002	90.7224426269531	-4.24414253234863	5.38343000411987	0.0145795252174139	-0.0120437685400248	0.0149041991680861	-0.00295288790948689
1003	92.0211410522461	-5.54284000396729	5.77303886413574	0.00776136433705688	-0.00587495695799589	-0.00295288790948689	-0.00392691092565656
1004	92.6704940795898	-5.54284000396729	5.96784353256226	0.00646266713738441	-0.0123684434220195	0.00256657530553639	0.000293855206109583
1005	92.0211410522461	-5.86751413345337	6.16264820098877	0.00808603875339031	-0.00295288790948689	-0.00619963090866804	-0.00295288790948689
1006	92.0211410522461	-6.5168628692627	6.29251766204834	0.0022419011220336	0.00159255252219737	-0.00230353930965066	0.00289124972186983
1007	93.3198394775391	-6.19218873977661	5.90290880203247	0.00256657530553639	0.00159255252219737	-0.0123684434220195	0.0022419011220336
1008	93.3198394775391	-6.5168628692627	6.03277826309204	-0.00555028254166245	0.00938473641872406	-0.00717365415766835	0.000943203864153475
1009	90.7224426269531	-5.86751413345337	5.70810413360596	-0.00360223650932312	0.00743668992072344	-0.0169138833880424	-0.00132951640989631
1010	92.0211410522461	-5.21816539764404	5.70810413360596	-0.0100957229733467	0.0142548503354192	-0.0107450718060136	-0.000680167751852423
1011	92.0211410522461	-5.86751413345337	6.22758293151855	-0.00587495695799589	0.00906006153672934	0.00159255252219737	-0.00165419070981443
1012	92.6704940795898	-6.5168628692627	6.09771347045898	-0.00100484199356288	0.00159255252219737	-0.00555028254166245	-0.00165419070981443
1013	90.7224426269531	-5.21816539764404	5.70810413360596	0.000618529506027699	-0.0100957229733467	-0.00879702530801296	0.00483929552137852
1014	92.0211410522461	-5.86751413345337	6.68212699890137	0.00646266713738441	-0.00587495695799589	-0.00295288790948689	-0.00100484199356288
1015	91.3717956542969	-6.19218873977661	6.74706172943115	0.00256657530553639	0.00191722682211548	0.00159255252219737	0.00159255252219737
1016	92.0211410522461	-6.19218873977661	6.16264820098877	0.0210730116814375	-0.00457625929266214	-0.00327756232582033	0.000943203864153475
1017	90.7224426269531	-4.89349126815796	6.8119969367981	0.0223717093467712	-0.00327756232582033	0.00548864435404539	-0.00197886489331722
1018	90.7224426269531	-5.21816539764404	6.74706172943115	0.0106834331527352	-0.0107450718060136	-0.00100484199356288	-0.000355493422830477
1019	92.0211410522461	-5.54284000396729	6.8119969367981	0.0243197549134493	-0.0188619289547205	-0.0026282137259841	0.00354059832170606
1020	92.0211410522461	-5.86751413345337	5.96784353256226	0.0168522447347641	0.000943203864153475	-0.00230353930965066	-0.00425158534198999
1021	92.6704940795898	-5.54284000396729	5.70810413360596	0.0126314787194133	-0.00555028254166245	0.00743668992072344	0.000618529506027699
1022	91.3717956542969	-4.89349126815796	6.5522575378418	0.0126314787194133	-0.00327756232582033	0.00581331877037883	-0.00327756232582033
1023	92.0211410522461	-5.54284000396729	6.87693166732788	0.000943203864153475	-0.00425158534198999	-0.00360223650932312	0.00191722682211548
1024	93.3198394775391	-5.21816539764404	7.00680112838745	0.00646266713738441	-0.00619963090866804	-0.00652430532500148	-0.00847235135734081
1025	92.6704940795898	-5.21816539764404	5.90290880203247	0.00321592413820326	0.00321592413820326	-0.00652430532500148	0.000943203864153475
1026	90.7224426269531	-5.21816539764404	5.90290880203247	-0.00327756232582033	0.00256657530553639	-0.00132951640989631	0.00808603875339031
1027	92.6704940795898	-5.21816539764404	6.03277826309204	-0.00684897974133492	0.00613799272105098	-0.00100484199356288	0.00548864435404539
1028	93.3198394775391	-5.21816539764404	6.09771347045898	-0.00425158534198999	0.00191722682211548	-0.00684897974133492	-0.00230353930965066
1029	90.7224426269531	-3.59479403495789	6.03277826309204	-0.0113944197073579	0.00159255252219737	-0.00912170019000769	0.00256657530553639
1030	90.7224426269531	-3.59479403495789	5.90290880203247	-0.0295761823654175	0.0168522447347641	-0.00944637414067984	-0.00327756232582033
1031	91.3717956542969	-4.89349126815796	6.22758293151855	-0.0172385573387146	0.0188002903014421	-0.0120437685400248	0.0106834331527352
1032	92.6704940795898	-4.24414253234863	5.70810413360596	-0.0100957229733467	0.00906006153672934	-0.00977104809135199	-0.000355493422830477
1033	90.7224426269531	-4.24414253234863	5.83797359466553	-0.00879702530801296	0.00711201597005129	-0.0156151866540313	0.00354059832170606
1034	91.3717956542969	-4.56881713867188	6.03277826309204	0.00126787810586393	-0.00230353930965066	-0.0191866029053926	-0.0123684434220195
1035	91.3717956542969	-5.21816539764404	6.16264820098877	0.00354059832170606	0.00256657530553639	-0.017887907102704	-0.00100484199356288
1036	92.0211410522461	-5.21816539764404	6.22758293151855	0.00386527273803949	0.00516396993771195	-0.0126931173726916	0.00126787810586393
1037	91.3717956542969	-3.59479403495789	6.29251766204834	0.0149041991680861	-0.00295288790948689	-0.0110697457566857	-0.00587495695799589
1038	90.7224426269531	-3.59479403495789	5.70810413360596	0.0142548503354192	0.000618529506027699	-0.00814767740666866	-0.00717365415766835
1039	92.6704940795898	-4.89349126815796	6.03277826309204	0.0191249661147594	-0.0237320438027382	-0.00165419070981443	-3.08191010844894e-05
1040	92.0211410522461	-4.56881713867188	5.57823419570923	0.00938473641872406	-0.0208099745213985	0.0126314787194133	-0.00295288790948689
1041	90.7224426269531	-3.91946840286255	5.83797359466553	0.012956153601408	-0.0126931173726916	0.013930176384747	0.00159255252219737
1042	90.7224426269531	-3.91946840286255	6.22758293151855	0.0158782228827477	-0.00100484199356288	0.0233457311987877	-0.00684897974133492
1043	92.6704940795898	-4.89349126815796	6.22758293151855	0.0126314787194133	-0.0104203969240189	0.0132808275520802	0.00483929552137852
1044	92.6704940795898	-4.56881713867188	5.77303886413574	0.0123068047687411	0.00451462110504508	0.0126314787194133	-0.00360223650932312
1045	91.3717956542969	-4.56881713867188	5.64316940307617	-0.00522560812532902	0.00321592413820326	0.00613799272105098	-0.00490093370899558
1046	91.3717956542969	-4.24414253234863	5.57823419570923	-0.00749832857400179	0.0116574559360743	0.0168522447347641	-0.0026282137259841
1047	91.3717956542969	-4.56881713867188	5.96784353256226	0.0142548503354192	0.00808603875339031	0.00159255252219737	-0.00197886489331722
1048	91.3717956542969	-3.91946840286255	5.96784353256226	-0.00522560812532902	0.0100340843200684	-0.00132951640989631	-0.0100957229733467
1049	90.7224426269531	-3.59479403495789	5.96784353256226	0.00191722682211548	0.00743668992072344	-0.0152905117720366	0.0022419011220336
1050	89.4237442016602	-3.59479403495789	5.38343000411987	-0.00619963090866804	0.0171769186854362	-0.000355493422830477	-0.000355493422830477
1051	92.0211410522461	-4.89349126815796	6.48732233047485	0.00191722682211548	0.0022419011220336	0.000293855206109583	0.00646266713738441
1052	88.7743988037109	-3.27011966705322	6.16264820098877	-0.00717365415766835	-0.000680167751852423	0.0022419011220336	-0.00132951640989631
1053	89.4237442016602	-4.56881713867188	6.61719226837158	-0.00879702530801296	-0.00490093370899558	0.00289124972186983	0.000943203864153475
1054	91.3717956542969	-4.24414253234863	5.83797359466553	-0.00165419070981443	0.000293855206109583	-0.00522560812532902	0.00256657530553639
1055	91.3717956542969	-4.56881713867188	6.09771347045898	-0.00652430532500148	0.00159255252219737	0.00321592413820326	0.00386527273803949
1056	91.3717956542969	-4.24414253234863	5.77303886413574	-0.00652430532500148	-0.00327756232582033	0.00613799272105098	0.00386527273803949
1057	92.0211410522461	-4.56881713867188	5.77303886413574	-0.00295288790948689	-0.00165419070981443	-0.00165419070981443	0.00159255252219737
1058	92.0211410522461	-4.24414253234863	5.64316940307617	0.00159255252219737	-3.08191010844894e-05	-0.00230353930965066	-0.0110697457566857
1059	92.0211410522461	-4.24414253234863	5.70810413360596	-0.0113944197073579	0.000943203864153475	-0.00165419070981443	-0.00165419070981443
1060	89.4237442016602	-3.59479403495789	5.77303886413574	0.011982130818069	-0.0152905117720366	0.0126314787194133	-0.00555028254166245
1061	91.3717956542969	-4.24414253234863	6.29251766204834	0.0136055024340749	-0.0107450718060136	0.00548864435404539	0.00321592413820326
1062	90.0730972290039	-2.94544529914856	5.70810413360596	0.0217223595827818	-0.00749832857400179	-0.00619963090866804	-0.0133424662053585
1063	91.3717956542969	-3.91946840286255	5.31849479675293	0.01847561635077	0.00613799272105098	-0.000680167751852423	-0.00392691092565656
1064	91.3717956542969	-3.59479403495789	5.57823419570923	0.00873538758605719	-3.08191010844894e-05	-0.000355493422830477	-0.00977104809135199
1065	90.7224426269531	-4.56881713867188	5.44836473464966	0.00678734155371785	0.00970941036939621	-0.00652430532500148	0.000293855206109583
1066	90.7224426269531	-3.59479403495789	5.64316940307617	0.00711201597005129	0.0113327819854021	0.00321592413820326	-3.08191010844894e-05
1067	91.3717956542969	-4.24414253234863	5.83797359466553	0.0113327819854021	0.00711201597005129	0.000943203864153475	-0.00132951640989631
1068	92.6704940795898	-4.24414253234863	5.77303886413574	0.00289124972186983	0.00418994715437293	0.00516396993771195	0.000293855206109583
1069	92.6704940795898	-4.56881713867188	5.44836473464966	0.00483929552137852	0.00548864435404539	-0.0162645354866982	-0.00327756232582033
1070	90.7224426269531	-3.27011966705322	5.38343000411987	0.00743668992072344	0.011982130818069	-0.00100484199356288	-0.00327756232582033
1071	92.6704940795898	-4.56881713867188	5.70810413360596	-3.08191010844894e-05	0.00808603875339031	-0.00230353930965066	0.00386527273803949
1072	90.7224426269531	-3.27011966705322	5.77303886413574	-3.08191010844894e-05	0.00776136433705688	-0.00132951640989631	-0.00295288790948689
1073	93.3198394775391	-4.89349126815796	6.29251766204834	0.00711201597005129	0.0103587592020631	-0.0104203969240189	0.000293855206109583
1074	92.0211410522461	-4.24414253234863	6.68212699890137	-0.00977104809135199	0.00126787810586393	-0.0204853005707264	0.00711201597005129
1075	92.6704940795898	-3.91946840286255	6.42238759994507	-0.0120437685400248	0.00256657530553639	-0.0152905117720366	-0.00100484199356288
1076	91.3717956542969	-3.27011966705322	6.29251766204834	0.00191722682211548	0.00483929552137852	-0.00652430532500148	0.0100340843200684
1077	92.6704940795898	-4.89349126815796	5.90290880203247	-0.0026282137259841	-0.00652430532500148	-0.00977104809135199	-3.08191010844894e-05
1078	92.0211410522461	-4.56881713867188	6.03277826309204	-0.0026282137259841	-0.00132951640989631	-0.0130177913233638	-0.00197886489331722
1079	93.3198394775391	-4.89349126815796	6.94186639785767	0.0116574559360743	-0.0123684434220195	-0.0100957229733467	0.00191722682211548
1080	91.3717956542969	-3.91946840286255	7.07173633575439	0.00483929552137852	-0.0156151866540313	0.00873538758605719	0.00938473641872406
1081	91.3717956542969	-3.59479403495789	5.51329946517944	0.00126787810586393	-3.08191010844894e-05	0.00386527273803949	0.011982130818069
1082	88.7743988037109	-3.59479403495789	5.64316940307617	0.00191722682211548	0.00321592413820326	0.00613799272105098	0.00289124972186983
1083	92.0211410522461	-4.89349126815796	5.96784353256226	-0.00392691092565656	0.0103587592020631	-0.00425158534198999	-0.000680167751852423
1084	90.0730972290039	-4.56881713867188	6.16264820098877	0.00516396993771195	0.00938473641872406	-0.0143164889886975	0.000943203864153475
1085	91.3717956542969	-4.24414253234863	6.22758293151855	-0.00555028254166245	0.01100810803473	-0.0130177913233638	-0.00132951640989631
1086	89.4237442016602	-4.56881713867188	6.29251766204834	-0.000680167751852423	0.0103587592020631	0.00289124972186983	0.00613799272105098
1087	89.4237442016602	-4.56881713867188	5.70810413360596	0.00841071270406246	0.00970941036939621	-0.00360223650932312	-0.00490093370899558
1088	89.4237442016602	-4.56881713867188	5.90290880203247	-0.0143164889886975	0.00613799272105098	-0.000680167751852423	-0.00457625929266214
1089	90.7224426269531	-4.89349126815796	6.09771347045898	-0.0152905117720366	0.0116574559360743	-0.0110697457566857	-0.00457625929266214
1090	88.1250534057617	-3.59479403495789	5.77303886413574	-0.0169138833880424	0.0136055024340749	-0.00327756232582033	0.00483929552137852
1091	90.7224426269531	-4.24414253234863	5.70810413360596	-0.0152905117720366	0.00483929552137852	0.000293855206109583	0.01100810803473
1092	88.1250534057617	-3.59479403495789	6.09771347045898	-0.00652430532500148	0.00743668992072344	0.00516396993771195	0.00711201597005129
1093	91.3717956542969	-4.24414253234863	6.03277826309204	-0.00977104809135199	0.00418994715437293	-0.00522560812532902	-0.0156151866540313
1094	88.7743988037109	-3.59479403495789	5.44836473464966	-0.00457625929266214	0.00256657530553639	-0.00327756232582033	0.000618529506027699
1095	90.0730972290039	-3.59479403495789	5.44836473464966	0.00743668992072344	0.00873538758605719	-0.000355493422830477	0.00321592413820326
1096	90.0730972290039	-3.59479403495789	5.44836473464966	0.00743668992072344	-0.000680167751852423	0.000943203864153475	0.0132808275520802
1097	90.7224426269531	-3.59479403495789	5.83797359466553	-0.00360223650932312	0.00451462110504508	-0.00392691092565656	0.00159255252219737
1098	92.0211410522461	-4.89349126815796	6.29251766204834	-0.0133424662053585	0.000293855206109583	-0.00100484199356288	-0.00814767740666866
1099	92.0211410522461	-3.91946840286255	5.44836473464966	0.0113327819854021	-0.00522560812532902	0.000293855206109583	0.00808603875339031
1100	92.0211410522461	-4.24414253234863	5.57823419570923	-0.00977104809135199	-0.0208099745213985	0.00938473641872406	-0.00100484199356288
1101	91.3717956542969	-3.91946840286255	5.51329946517944	-0.00977104809135199	0.00386527273803949	0.0113327819854021	0.00126787810586393
1102	93.3198394775391	-4.56881713867188	6.03277826309204	-0.000680167751852423	-0.00652430532500148	0.00386527273803949	-0.000355493422830477
1103	93.3198394775391	-4.89349126815796	6.03277826309204	-0.00197886489331722	-0.00457625929266214	-0.00100484199356288	0.00289124972186983
1104	92.0211410522461	-3.59479403495789	5.90290880203247	-0.0152905117720366	-0.00230353930965066	0.000293855206109583	0.00418994715437293
1105	91.3717956542969	-3.91946840286255	5.90290880203247	-0.0113944197073579	0.000618529506027699	-0.0026282137259841	0.00711201597005129
1106	92.6704940795898	-3.91946840286255	5.64316940307617	-0.00717365415766835	0.00483929552137852	0.00646266713738441	-0.00782300252467394
1107	93.9691848754883	-4.89349126815796	5.90290880203247	-0.00587495695799589	0.00678734155371785	0.00159255252219737	0.0022419011220336
1108	92.6704940795898	-4.89349126815796	5.70810413360596	0.000618529506027699	0.00256657530553639	-0.00165419070981443	-0.00230353930965066
1109	93.9691848754883	-5.54284000396729	5.83797359466553	-0.00587495695799589	0.00418994715437293	-0.0159398596733809	0.000618529506027699
1110	92.0211410522461	-5.21816539764404	6.29251766204834	-0.0026282137259841	0.01847561635077	-0.0191866029053926	0.00938473641872406
1111	92.6704940795898	-4.24414253234863	5.90290880203247	0.00321592413820326	0.0100340843200684	-0.00197886489331722	0.012956153601408
1112	92.0211410522461	-5.54284000396729	6.03277826309204	0.0126314787194133	0.00386527273803949	-0.00457625929266214	-0.000680167751852423
1113	93.3198394775391	-5.21816539764404	6.48732233047485	0.01100810803473	-0.00522560812532902	-0.00457625929266214	-0.00717365415766835
1114	91.3717956542969	-4.89349126815796	6.61719226837158	0.0116574559360743	-0.00619963090866804	-0.0104203969240189	0.00483929552137852
1115	91.3717956542969	-5.21816539764404	5.77303886413574	0.011982130818069	-0.0169138833880424	0.00321592413820326	-0.00360223650932312
1116	91.3717956542969	-5.21816539764404	6.03277826309204	-0.00165419070981443	-0.00230353930965066	0.0136055024340749	0.00159255252219737
1117	92.0211410522461	-4.89349126815796	6.09771347045898	0.00289124972186983	-0.0133424662053585	0.00126787810586393	0.00256657530553639
1118	90.7224426269531	-4.89349126815796	5.51329946517944	0.00613799272105098	-0.00847235135734081	-0.00100484199356288	0.00191722682211548
1119	91.3717956542969	-4.89349126815796	5.64316940307617	0.0171769186854362	-0.0311995539814234	0.00516396993771195	-0.00977104809135199
1120	92.0211410522461	-5.21816539764404	5.57823419570923	0.00808603875339031	-0.0191866029053926	0.00581331877037883	-0.00165419070981443
1121	91.3717956542969	-5.21816539764404	6.16264820098877	0.0223717093467712	0.00191722682211548	0.0103587592020631	0.00516396993771195
1122	92.6704940795898	-5.86751413345337	6.03277826309204	0.0136055024340749	-0.00717365415766835	0.000618529506027699	-0.00327756232582033
1123	91.3717956542969	-4.56881713867188	6.03277826309204	0.0194496400654316	-0.00360223650932312	-0.00619963090866804	-0.000355493422830477
1124	91.3717956542969	-4.56881713867188	5.83797359466553	0.0197743140161037	-0.0026282137259841	-0.00652430532500148	-0.00165419070981443
1125	90.7224426269531	-4.24414253234863	5.64316940307617	0.0220470335334539	0.00418994715437293	-0.00749832857400179	-0.00360223650932312
1126	91.3717956542969	-3.91946840286255	5.51329946517944	0.0113327819854021	0.00418994715437293	0.00613799272105098	0.00873538758605719
1127	92.0211410522461	-4.89349126815796	5.77303886413574	0.0175015944987535	0.00581331877037883	-0.0117190945893526	-3.08191010844894e-05
1128	92.0211410522461	-3.59479403495789	5.64316940307617	0.013930176384747	0.00386527273803949	-0.00912170019000769	-0.00360223650932312
1129	91.3717956542969	-4.24414253234863	5.77303886413574	-0.00782300252467394	0.00970941036939621	-0.0204853005707264	-0.000355493422830477
1130	92.6704940795898	-4.89349126815796	5.90290880203247	-0.00717365415766835	0.020423661917448	-0.0104203969240189	0.00776136433705688
1131	91.3717956542969	-3.59479403495789	5.57823419570923	-0.00814767740666866	0.012956153601408	0.00418994715437293	0.00418994715437293
1132	93.3198394775391	-5.54284000396729	5.96784353256226	-0.00132951640989631	0.00841071270406246	0.00451462110504508	-0.00165419070981443
1133	90.7224426269531	-3.59479403495789	5.70810413360596	0.000293855206109583	-0.0026282137259841	-0.0117190945893526	-0.00197886489331722
1134	90.7224426269531	-3.91946840286255	5.64316940307617	-0.00295288790948689	0.00386527273803949	-0.000355493422830477	0.000943203864153475
1135	91.3717956542969	-3.91946840286255	5.96784353256226	0.00418994715437293	-0.00587495695799589	-0.0133424662053585	-0.000680167751852423
1136	91.3717956542969	-3.59479403495789	5.96784353256226	0.00776136433705688	-0.00165419070981443	0.00613799272105098	0.0022419011220336
1137	91.3717956542969	-3.91946840286255	5.31849479675293	0.0022419011220336	0.000618529506027699	-0.0026282137259841	0.00386527273803949
1138	91.3717956542969	-2.94544529914856	5.57823419570923	-0.00490093370899558	-0.00165419070981443	0.00418994715437293	-0.00295288790948689
1139	90.7224426269531	-3.91946840286255	5.83797359466553	0.0100340843200684	-0.0175632312893867	0.00516396993771195	-0.00522560812532902
1140	91.3717956542969	-3.91946840286255	5.77303886413574	0.00711201597005129	-0.0237320438027382	0.011982130818069	-0.00814767740666866
1141	92.6704940795898	-4.89349126815796	5.96784353256226	0.00938473641872406	0.00126787810586393	0.00776136433705688	-0.00425158534198999
1142	92.6704940795898	-3.91946840286255	5.90290880203247	0.00354059832170606	-0.00490093370899558	0.00516396993771195	0.00321592413820326
1143	90.0730972290039	-3.59479403495789	5.38343000411987	0.00873538758605719	-0.00587495695799589	0.00321592413820326	-0.0104203969240189
1144	91.3717956542969	-3.91946840286255	5.44836473464966	0.00743668992072344	-0.00295288790948689	-0.00425158534198999	0.0022419011220336
1145	92.0211410522461	-3.59479403495789	6.5522575378418	0.00743668992072344	-0.00327756232582033	-0.00132951640989631	0.00256657530553639
1146	90.7224426269531	-3.91946840286255	6.48732233047485	0.00743668992072344	0.00841071270406246	-0.00295288790948689	0.000943203864153475
1147	90.7224426269531	-3.27011966705322	6.29251766204834	0.00743668992072344	-0.00425158534198999	-0.00652430532500148	-0.00555028254166245
1148	90.7224426269531	-3.59479403495789	6.48732233047485	0.013930176384747	-0.00619963090866804	-0.00847235135734081	-0.00457625929266214
1149	90.7224426269531	-3.27011966705322	5.57823419570923	-0.0100957229733467	0.00354059832170606	-0.00782300252467394	0.000293855206109583
1150	92.6704940795898	-4.89349126815796	5.70810413360596	-0.00977104809135199	0.00873538758605719	-0.0165892094373703	-0.000680167751852423
1151	90.7224426269531	-3.27011966705322	5.70810413360596	-0.00944637414067984	0.0142548503354192	-0.0224333461374044	0.000618529506027699
1152	92.6704940795898	-4.89349126815796	5.64316940307617	-0.00100484199356288	0.0165275707840919	-0.0282774847000837	0.00483929552137852
1153	90.7224426269531	-3.27011966705322	5.57823419570923	0.00191722682211548	0.0155535480007529	-0.0302255302667618	-0.0104203969240189
1154	92.6704940795898	-4.56881713867188	6.16264820098877	-0.00782300252467394	0.00873538758605719	-0.0354203209280968	-0.00392691092565656
1155	92.6704940795898	-4.24414253234863	6.03277826309204	-0.0026282137259841	0.012956153601408	-0.0221086721867323	-0.00555028254166245
1156	92.0211410522461	-4.56881713867188	5.70810413360596	-0.00619963090866804	0.0145795252174139	-0.0311995539814234	-0.00490093370899558
1157	93.3198394775391	-4.24414253234863	5.83797359466553	-0.00912170019000769	0.00970941036939621	-0.0117190945893526	-0.00392691092565656
1158	92.6704940795898	-4.56881713867188	6.03277826309204	0.00321592413820326	0.00873538758605719	-0.00684897974133492	-0.0026282137259841
1159	90.7224426269531	-4.24414253234863	6.03277826309204	0.0230210572481155	-0.0123684434220195	0.0145795252174139	-0.00360223650932312
1160	92.6704940795898	-3.91946840286255	5.90290880203247	0.011982130818069	-0.0159398596733809	0.0194496400654316	0.00483929552137852
1161	92.0211410522461	-4.24414253234863	6.29251766204834	0.0123068047687411	0.0113327819854021	0.0314625911414623	-0.00132951640989631
1162	92.6704940795898	-4.89349126815796	6.03277826309204	0.00613799272105098	0.000943203864153475	0.00483929552137852	-0.00490093370899558
1163	92.6704940795898	-3.27011966705322	5.64316940307617	-0.00684897974133492	0.00126787810586393	0.0136055024340749	-0.0100957229733467
1164	91.3717956542969	-3.91946840286255	5.51329946517944	-0.0120437685400248	-0.00749832857400179	0.000618529506027699	0.00126787810586393
1165	92.0211410522461	-2.94544529914856	5.44836473464966	-0.00327756232582033	-0.00165419070981443	0.000618529506027699	-0.00132951640989631
1166	92.6704940795898	-4.24414253234863	6.09771347045898	-0.00749832857400179	-0.0136671401560307	0.00451462110504508	0.00159255252219737
1167	92.6704940795898	-4.56881713867188	6.35745286941528	-0.00522560812532902	0.00581331877037883	0.00613799272105098	-0.00230353930965066
1168	91.3717956542969	-3.27011966705322	5.83797359466553	-0.00522560812532902	-0.00327756232582033	-0.00327756232582033	-0.00197886489331722
1169	90.0730972290039	-2.94544529914856	5.64316940307617	-0.00782300252467394	0.00418994715437293	-0.0026282137259841	-3.08191010844894e-05
1170	91.3717956542969	-3.59479403495789	5.64316940307617	-0.0133424662053585	0.011982130818069	-0.00944637414067984	0.01100810803473
1171	89.4237442016602	-3.59479403495789	6.03277826309204	-0.00879702530801296	0.011982130818069	-0.00230353930965066	0.00548864435404539
1172	90.7224426269531	-4.89349126815796	5.83797359466553	-0.00425158534198999	0.0100340843200684	-0.00977104809135199	0.000943203864153475
1173	88.1250534057617	-3.27011966705322	6.16264820098877	0.00646266713738441	-0.00295288790948689	0.00808603875339031	-0.00165419070981443
1174	89.4237442016602	-4.56881713867188	6.22758293151855	-0.000355493422830477	-0.0026282137259841	-0.00100484199356288	-0.00360223650932312
1175	90.0730972290039	-4.24414253234863	6.5522575378418	0.00743668992072344	0.00646266713738441	-0.00327756232582033	-0.00132951640989631
1176	91.3717956542969	-4.56881713867188	6.74706172943115	0.00451462110504508	0.0106834331527352	0.00451462110504508	0.00289124972186983
1177	89.4237442016602	-4.56881713867188	6.8119969367981	-0.00230353930965066	0.011982130818069	0.00873538758605719	0.0106834331527352
1178	88.7743988037109	-4.24414253234863	6.8119969367981	-0.0182125810533762	0.000943203864153475	-0.00392691092565656	0.000618529506027699
1179	91.3717956542969	-4.24414253234863	6.22758293151855	-0.00587495695799589	-0.00717365415766835	-0.00165419070981443	-0.00197886489331722
1180	89.4237442016602	-4.24414253234863	6.16264820098877	-0.0117190945893526	-0.0026282137259841	0.000293855206109583	0.00289124972186983
1181	91.3717956542969	-4.24414253234863	6.29251766204834	-0.00327756232582033	0.00516396993771195	0.00873538758605719	0.000943203864153475
1182	89.4237442016602	-3.59479403495789	6.5522575378418	0.00191722682211548	0.00126787810586393	-0.000680167751852423	0.00386527273803949
1183	92.0211410522461	-4.24414253234863	6.74706172943115	-0.00392691092565656	-3.08191010844894e-05	0.00613799272105098	-0.00555028254166245
1184	93.3198394775391	-4.89349126815796	6.8119969367981	-0.000680167751852423	0.00191722682211548	-0.00165419070981443	-0.00295288790948689
1185	92.0211410522461	-4.24414253234863	6.22758293151855	-0.00457625929266214	0.00808603875339031	-0.00717365415766835	0.00159255252219737
1186	92.0211410522461	-4.24414253234863	6.16264820098877	0.00873538758605719	0.00776136433705688	-0.000355493422830477	0.00289124972186983
1187	91.3717956542969	-4.56881713867188	5.83797359466553	0.00581331877037883	-0.00457625929266214	0.000618529506027699	0.0113327819854021
1188	91.3717956542969	-4.56881713867188	5.96784353256226	0.01100810803473	-0.00652430532500148	-0.0123684434220195	0.00711201597005129
1189	90.7224426269531	-2.94544529914856	5.57823419570923	0.00159255252219737	0.00354059832170606	-0.0130177913233638	0.0022419011220336
1190	92.0211410522461	-3.59479403495789	5.57823419570923	0.000293855206109583	0.0126314787194133	-0.0159398596733809	0.00418994715437293
1191	92.0211410522461	-3.91946840286255	5.90290880203247	0.0116574559360743	0.00776136433705688	0.000943203864153475	0.00256657530553639
1192	93.3198394775391	-3.27011966705322	5.70810413360596	0.0106834331527352	0.00386527273803949	-0.00684897974133492	0.00516396993771195
1193	90.7224426269531	-3.27011966705322	5.44836473464966	0.00581331877037883	-0.00100484199356288	-0.00847235135734081	-0.00327756232582033
1194	92.6704940795898	-5.21816539764404	5.57823419570923	0.0113327819854021	0.00711201597005129	-0.00587495695799589	-0.00490093370899558
1195	92.6704940795898	-4.89349126815796	5.70810413360596	0.00386527273803949	0.00678734155371785	-0.0107450718060136	0.000293855206109583
1196	94.618537902832	-5.21816539764404	5.83797359466553	0.01100810803473	0.00289124972186983	-0.00327756232582033	-0.00230353930965066
1197	92.0211410522461	-4.89349126815796	5.83797359466553	0.00289124972186983	0.0103587592020631	-0.00100484199356288	0.00970941036939621
1198	92.0211410522461	-4.89349126815796	5.83797359466553	0.0145795252174139	-0.0126931173726916	-0.00879702530801296	-0.00555028254166245
1199	92.6704940795898	-4.89349126815796	5.96784353256226	0.00516396993771195	-0.0149658378213644	0.00548864435404539	-0.00847235135734081
1200	93.9691848754883	-5.86751413345337	5.90290880203247	0.0194496400654316	-0.0117190945893526	-3.08191010844894e-05	-0.0026282137259841
1201	91.3717956542969	-3.91946840286255	5.77303886413574	0.011982130818069	-0.0156151866540313	0.00354059832170606	0.000943203864153475
1202	92.0211410522461	-5.54284000396729	5.96784353256226	0.0022419011220336	-0.00230353930965066	0.00841071270406246	-0.00392691092565656
1203	92.0211410522461	-5.54284000396729	5.96784353256226	0.0103587592020631	-0.0100957229733467	-0.00327756232582033	0.00126787810586393
1204	93.3198394775391	-5.54284000396729	6.74706172943115	0.00418994715437293	-0.00814767740666866	-0.0026282137259841	-0.00360223650932312
1205	91.3717956542969	-4.89349126815796	6.8119969367981	-0.0139918150380254	-0.00619963090866804	-0.00555028254166245	0.00354059832170606
1206	93.9691848754883	-4.56881713867188	6.35745286941528	0.0136055024340749	-0.00652430532500148	0.00581331877037883	0.00354059832170606
1207	91.3717956542969	-4.56881713867188	6.61719226837158	0.00516396993771195	-0.0026282137259841	-0.00749832857400179	0.00289124972186983
1208	93.3198394775391	-4.89349126815796	6.74706172943115	0.00483929552137852	-0.00619963090866804	-0.0026282137259841	-0.00555028254166245
1209	92.0211410522461	-4.24414253234863	6.68212699890137	-0.0165892094373703	0.00678734155371785	-0.00392691092565656	-0.00490093370899558
1210	91.3717956542969	-3.27011966705322	6.61719226837158	-0.0266541130840778	0.011982130818069	-0.00295288790948689	0.00483929552137852
1211	92.6704940795898	-4.89349126815796	7.00680112838745	-0.0191866029053926	0.0136055024340749	-0.00100484199356288	0.00516396993771195
1212	91.3717956542969	-3.91946840286255	6.42238759994507	-0.0159398596733809	0.00906006153672934	-0.00425158534198999	-0.00295288790948689
1213	91.3717956542969	-3.59479403495789	6.5522575378418	-0.00782300252467394	-0.00977104809135199	-0.00587495695799589	-0.00295288790948689
1214	93.3198394775391	-4.56881713867188	6.74706172943115	-0.0143164889886975	-0.0198359526693821	0.000618529506027699	0.00548864435404539
1215	92.6704940795898	-4.24414253234863	6.68212699890137	-0.0123684434220195	-0.00327756232582033	-0.00587495695799589	0.00126787810586393
1216	93.9691848754883	-4.24414253234863	6.74706172943115	-3.08191010844894e-05	-0.00782300252467394	0.0100340843200684	0.000618529506027699
1217	92.6704940795898	-4.24414253234863	7.00680112838745	-0.00782300252467394	-0.00165419070981443	0.00451462110504508	0.00548864435404539
1218	92.0211410522461	-3.59479403495789	5.57823419570923	-0.0113944197073579	-0.0026282137259841	-0.00490093370899558	-0.0107450718060136
1219	93.3198394775391	-4.56881713867188	5.51329946517944	0.0152288740500808	-0.0165892094373703	0.00873538758605719	-0.00360223650932312
1220	92.6704940795898	-4.89349126815796	5.51329946517944	0.0126314787194133	-0.0146411629393697	-0.000680167751852423	-0.00100484199356288
1221	90.0730972290039	-3.59479403495789	5.64316940307617	0.0116574559360743	-0.0169138833880424	0.00970941036939621	0.00386527273803949
1222	92.6704940795898	-3.91946840286255	5.57823419570923	0.00613799272105098	-0.0185372550040483	0.00581331877037883	-0.000355493422830477
1223	92.0211410522461	-4.24414253234863	5.70810413360596	0.00841071270406246	-0.00522560812532902	-0.00132951640989631	-0.00684897974133492
1224	92.0211410522461	-3.27011966705322	5.31849479675293	-0.00522560812532902	-0.00814767740666866	-0.00132951640989631	-3.08191010844894e-05
1225	90.0730972290039	-2.94544529914856	5.12369012832642	-0.00490093370899558	0.00743668992072344	-0.0113944197073579	0.00938473641872406
1226	92.0211410522461	-3.91946840286255	5.25356006622314	0.0100340843200684	0.0136055024340749	0.00613799272105098	0.00906006153672934
1227	92.6704940795898	-3.91946840286255	5.31849479675293	0.00418994715437293	0.013930176384747	-0.00977104809135199	0.00808603875339031
1228	92.0211410522461	-4.24414253234863	5.57823419570923	-0.00490093370899558	0.0132808275520802	-0.00619963090866804	0.00256657530553639
1229	91.3717956542969	-4.24414253234863	5.83797359466553	-0.00100484199356288	0.0165275707840919	-0.0146411629393697	0.00354059832170606
1230	90.7224426269531	-3.59479403495789	5.83797359466553	-0.0172385573387146	0.0285405199974775	-0.0107450718060136	0.00289124972186983
1231	92.6704940795898	-4.24414253234863	5.83797359466553	-0.00684897974133492	0.0188002903014421	-0.00327756232582033	0.011982130818069
1232	90.7224426269531	-3.59479403495789	5.64316940307617	-0.00490093370899558	0.0155535480007529	-0.00457625929266214	0.00321592413820326
1233	91.3717956542969	-4.24414253234863	6.03277826309204	0.00321592413820326	0.000943203864153475	-0.0107450718060136	-0.00360223650932312
1234	93.3198394775391	-4.56881713867188	5.96784353256226	-0.00132951640989631	0.00321592413820326	-0.00425158534198999	-0.00295288790948689
1235	92.6704940795898	-4.56881713867188	6.16264820098877	0.00548864435404539	0.00776136433705688	0.00191722682211548	-0.000680167751852423
1236	93.3198394775391	-4.89349126815796	6.35745286941528	0.00678734155371785	-0.00555028254166245	0.00776136433705688	0.00386527273803949
1237	92.6704940795898	-4.56881713867188	6.09771347045898	0.0123068047687411	0.0022419011220336	0.0106834331527352	-0.00295288790948689
1238	91.3717956542969	-3.91946840286255	5.77303886413574	0.000943203864153475	-0.00684897974133492	0.00841071270406246	-0.00425158534198999
1239	92.0211410522461	-3.59479403495789	6.61719226837158	-0.00100484199356288	-0.0110697457566857	0.0168522447347641	-0.00392691092565656
1240	92.6704940795898	-3.91946840286255	5.90290880203247	-0.0104203969240189	-0.00684897974133492	0.00711201597005129	-0.00100484199356288
1241	90.0730972290039	-3.59479403495789	6.09771347045898	0.00483929552137852	-0.00814767740666866	0.0103587592020631	0.0022419011220336
1242	92.6704940795898	-4.56881713867188	6.22758293151855	-0.00295288790948689	-0.0191866029053926	0.00808603875339031	0.000293855206109583
1243	91.3717956542969	-3.91946840286255	5.77303886413574	-0.00132951640989631	-0.00100484199356288	-0.00555028254166245	-0.00619963090866804
1244	89.4237442016602	-3.91946840286255	5.64316940307617	-0.00100484199356288	0.00516396993771195	-0.00814767740666866	-0.00100484199356288
1245	89.4237442016602	-3.59479403495789	6.61719226837158	0.000618529506027699	0.0132808275520802	-0.00782300252467394	0.00841071270406246
1246	89.4237442016602	-3.59479403495789	6.48732233047485	0.00354059832170606	0.0132808275520802	-0.0162645354866982	0.00776136433705688
1247	89.4237442016602	-3.59479403495789	6.74706172943115	0.000293855206109583	0.0158782228827477	-0.00652430532500148	0.00321592413820326
1248	90.7224426269531	-4.56881713867188	5.96784353256226	0.0113327819854021	0.0113327819854021	-0.00327756232582033	-0.00782300252467394
1249	90.7224426269531	-4.56881713867188	6.22758293151855	0.000943203864153475	0.0188002903014421	-0.0130177913233638	-0.00555028254166245
1250	88.1250534057617	-3.59479403495789	5.64316940307617	0.00191722682211548	0.020423661917448	-0.0165892094373703	0.00581331877037883
1251	90.0730972290039	-4.56881713867188	5.96784353256226	-0.0126931173726916	0.0103587592020631	-0.00944637414067984	0.00289124972186983
1252	88.7743988037109	-3.91946840286255	5.57823419570923	-0.00425158534198999	0.0197743140161037	-0.00132951640989631	0.00126787810586393
1253	90.7224426269531	-4.89349126815796	6.09771347045898	-0.000355493422830477	0.00451462110504508	-0.0100957229733467	0.00256657530553639
1254	89.4237442016602	-4.24414253234863	5.96784353256226	0.00906006153672934	0.00516396993771195	-0.00165419070981443	-0.00749832857400179
1255	90.0730972290039	-4.89349126815796	5.96784353256226	-0.00814767740666866	0.00841071270406246	-0.00327756232582033	0.00776136433705688
1256	89.4237442016602	-4.24414253234863	5.77303886413574	-0.0123684434220195	0.000618529506027699	0.00418994715437293	0.00841071270406246
1257	90.0730972290039	-4.56881713867188	6.03277826309204	-0.00490093370899558	0.00256657530553639	-0.00425158534198999	0.00126787810586393
1258	90.7224426269531	-4.24414253234863	5.77303886413574	-0.00684897974133492	-0.00847235135734081	0.00711201597005129	-0.00522560812532902
1259	89.4237442016602	-3.59479403495789	5.64316940307617	-0.00684897974133492	-0.0198359526693821	-0.00165419070981443	-0.00879702530801296
1260	91.3717956542969	-4.24414253234863	5.90290880203247	0.00418994715437293	-0.0120437685400248	0.00808603875339031	-0.00132951640989631
1261	89.4237442016602	-3.91946840286255	5.96784353256226	0.00678734155371785	-0.0104203969240189	-3.08191010844894e-05	0.00613799272105098
1262	91.3717956542969	-4.24414253234863	5.83797359466553	0.0103587592020631	-0.00230353930965066	0.00256657530553639	-0.0126931173726916
1263	91.3717956542969	-3.91946840286255	5.77303886413574	0.0197743140161037	0.00646266713738441	-0.00652430532500148	-0.000355493422830477
1264	89.4237442016602	-3.27011966705322	5.77303886413574	0.00743668992072344	0.00581331877037883	0.00256657530553639	0.00191722682211548
1265	90.7224426269531	-3.59479403495789	5.96784353256226	0.0022419011220336	0.00743668992072344	-0.0104203969240189	0.00743668992072344
1266	90.0730972290039	-2.94544529914856	5.90290880203247	0.00678734155371785	0.00581331877037883	-0.00522560812532902	-0.000355493422830477
1267	90.7224426269531	-4.24414253234863	6.03277826309204	0.00516396993771195	0.0126314787194133	-0.00749832857400179	0.00256657530553639
1268	92.0211410522461	-4.24414253234863	5.70810413360596	0.00483929552137852	0.00743668992072344	-0.0182125810533762	-0.00879702530801296
1269	93.3198394775391	-5.21816539764404	5.90290880203247	-0.00619963090866804	0.0168522447347641	-0.0230826959013939	0.00321592413820326
1270	92.0211410522461	-3.91946840286255	6.74706172943115	-0.00749832857400179	0.0200989879667759	-0.0133424662053585	0.00418994715437293
1271	92.6704940795898	-3.59479403495789	6.5522575378418	-0.00652430532500148	0.0145795252174139	0.00159255252219737	0.0113327819854021
1272	90.7224426269531	-3.59479403495789	6.16264820098877	-0.00490093370899558	0.00808603875339031	-0.000680167751852423	0.00808603875339031
1273	92.6704940795898	-4.89349126815796	6.22758293151855	-0.00912170019000769	0.00581331877037883	-0.0149658378213644	-0.0104203969240189
1274	92.0211410522461	-3.59479403495789	5.64316940307617	-0.00555028254166245	-0.00197886489331722	-0.00425158534198999	-0.00132951640989631
1275	92.0211410522461	-4.56881713867188	6.42238759994507	-0.0133424662053585	-0.00165419070981443	0.00159255252219737	0.00581331877037883
1276	91.3717956542969	-3.91946840286255	5.64316940307617	-0.00782300252467394	0.00191722682211548	0.00646266713738441	0.00548864435404539
1277	92.6704940795898	-4.89349126815796	6.5522575378418	-0.00879702530801296	0.000293855206109583	-0.00457625929266214	-0.00295288790948689
1278	92.6704940795898	-4.89349126815796	6.16264820098877	-0.000680167751852423	0.00126787810586393	-0.00555028254166245	-0.00360223650932312
1279	92.0211410522461	-4.24414253234863	5.90290880203247	-0.00555028254166245	-0.00782300252467394	0.00321592413820326	0.00159255252219737
1280	93.9691848754883	-4.89349126815796	6.42238759994507	-0.00944637414067984	-0.0208099745213985	0.00418994715437293	-0.00327756232582033
1281	92.0211410522461	-5.54284000396729	6.74706172943115	0.000293855206109583	-0.0221086721867323	0.00873538758605719	0.00354059832170606
1282	92.0211410522461	-5.86751413345337	5.90290880203247	0.00841071270406246	-0.0237320438027382	0.00678734155371785	-0.00749832857400179
1283	92.0211410522461	-4.89349126815796	5.77303886413574	0.0149041991680861	-0.0188619289547205	-0.00165419070981443	-0.00425158534198999
1284	91.3717956542969	-4.56881713867188	5.83797359466553	0.0132808275520802	-0.0139918150380254	0.00289124972186983	-0.00652430532500148
1285	92.0211410522461	-5.21816539764404	6.16264820098877	0.000618529506027699	-0.00295288790948689	-3.08191010844894e-05	0.00256657530553639
1286	90.7224426269531	-4.89349126815796	5.77303886413574	0.00970941036939621	-0.00230353930965066	-0.00100484199356288	-0.00295288790948689
1287	92.0211410522461	-4.56881713867188	5.70810413360596	0.00678734155371785	0.00256657530553639	-0.0026282137259841	-0.000680167751852423
1288	91.3717956542969	-4.56881713867188	5.70810413360596	0.0132808275520802	0.00159255252219737	-0.00879702530801296	-0.00132951640989631
1289	93.3198394775391	-5.21816539764404	5.51329946517944	0.00483929552137852	0.0136055024340749	-0.0133424662053585	-0.000680167751852423
1290	92.0211410522461	-4.89349126815796	6.09771347045898	-0.0110697457566857	0.013930176384747	-0.0159398596733809	0.00906006153672934
1291	92.0211410522461	-4.24414253234863	6.03277826309204	-0.00555028254166245	0.0175015944987535	-0.00749832857400179	0.00841071270406246
1292	90.7224426269531	-4.56881713867188	5.96784353256226	0.00321592413820326	0.00743668992072344	-0.00847235135734081	0.00159255252219737
1293	92.6704940795898	-5.21816539764404	5.90290880203247	-0.00327756232582033	-0.00165419070981443	-0.00132951640989631	-0.00490093370899558
1294	92.6704940795898	-3.91946840286255	5.83797359466553	-0.00490093370899558	0.00159255252219737	-0.00425158534198999	-0.00360223650932312
1295	92.0211410522461	-3.91946840286255	5.83797359466553	-0.00944637414067984	0.00776136433705688	-0.00197886489331722	-0.00132951640989631
1296	92.0211410522461	-3.59479403495789	5.77303886413574	-0.00522560812532902	0.00386527273803949	0.00321592413820326	0.00548864435404539
1297	92.6704940795898	-4.89349126815796	6.03277826309204	-0.00327756232582033	0.00873538758605719	-0.00392691092565656	-0.000355493422830477
1298	92.6704940795898	-4.56881713867188	5.90290880203247	0.00159255252219737	-0.00555028254166245	-0.00652430532500148	0.000618529506027699
1299	91.3717956542969	-4.24414253234863	6.48732233047485	0.00906006153672934	-0.00652430532500148	0.00451462110504508	-0.00490093370899558
1300	90.7224426269531	-3.91946840286255	6.29251766204834	0.00841071270406246	-0.00555028254166245	0.0152288740500808	-3.08191010844894e-05
1301	93.9691848754883	-5.21816539764404	5.83797359466553	0.0168522447347641	-0.00132951640989631	0.011982130818069	0.00159255252219737
1302	92.0211410522461	-3.91946840286255	5.44836473464966	0.00483929552137852	-0.0266541130840778	0.00711201597005129	-0.00132951640989631
1303	92.0211410522461	-4.24414253234863	5.77303886413574	0.0106834331527352	-0.00847235135734081	0.000943203864153475	-0.0107450718060136
1304	90.7224426269531	-4.56881713867188	6.61719226837158	0.00451462110504508	-0.00230353930965066	0.00711201597005129	0.000618529506027699
1305	93.3198394775391	-4.56881713867188	6.48732233047485	0.00483929552137852	0.000618529506027699	0.00483929552137852	-0.00197886489331722
1306	92.0211410522461	-4.89349126815796	6.5522575378418	0.00613799272105098	0.00289124972186983	0.000293855206109583	0.00483929552137852
1307	92.6704940795898	-4.24414253234863	6.29251766204834	0.0158782228827477	0.00126787810586393	0.000293855206109583	0.00386527273803949
1308	89.4237442016602	-3.91946840286255	6.42238759994507	0.00354059832170606	0.000943203864153475	-0.00652430532500148	-0.00392691092565656
1309	93.9691848754883	-4.56881713867188	5.70810413360596	0.00354059832170606	0.00678734155371785	-0.0107450718060136	-0.0026282137259841
1310	92.6704940795898	-4.24414253234863	5.90290880203247	-0.00555028254166245	0.020423661917448	-0.00555028254166245	0.00354059832170606
1311	91.3717956542969	-3.59479403495789	6.35745286941528	-0.0100957229733467	0.0149041991680861	-0.00100484199356288	0.00418994715437293
1312	93.3198394775391	-4.56881713867188	6.61719226837158	-0.0100957229733467	0.0200989879667759	-0.00912170019000769	0.00191722682211548
1313	93.3198394775391	-4.24414253234863	6.42238759994507	-0.00360223650932312	0.00646266713738441	-0.0107450718060136	-0.00165419070981443
1314	90.7224426269531	-3.59479403495789	6.35745286941528	-0.00944637414067984	0.0126314787194133	-0.0100957229733467	0.00354059832170606
1315	90.7224426269531	-3.91946840286255	6.5522575378418	-0.00132951640989631	0.012956153601408	-0.00619963090866804	-0.00490093370899558
1316	90.7224426269531	-3.59479403495789	6.74706172943115	-0.00652430532500148	0.00873538758605719	-0.0133424662053585	0.00678734155371785
1317	91.3717956542969	-3.59479403495789	5.70810413360596	0.00646266713738441	0.00289124972186983	0.00613799272105098	0.00483929552137852
1318	93.9691848754883	-4.24414253234863	6.35745286941528	0.00451462110504508	0.00483929552137852	-0.00652430532500148	0.00191722682211548
1319	91.3717956542969	-3.91946840286255	6.5522575378418	0.0149041991680861	-0.00749832857400179	0.00646266713738441	0.00321592413820326
1320	91.3717956542969	-3.59479403495789	6.48732233047485	0.00191722682211548	-0.0110697457566857	0.00743668992072344	-0.00327756232582033
1321	93.9691848754883	-4.89349126815796	6.87693166732788	0.012956153601408	-0.0169138833880424	0.000943203864153475	-0.000355493422830477
1322	91.3717956542969	-3.59479403495789	6.09771347045898	0.0116574559360743	-0.000680167751852423	0.0106834331527352	-0.00619963090866804
1323	92.0211410522461	-3.59479403495789	5.77303886413574	0.00126787810586393	-0.00392691092565656	-0.00587495695799589	0.000293855206109583
1324	92.0211410522461	-4.89349126815796	5.90290880203247	-0.00522560812532902	-0.0107450718060136	0.00483929552137852	-0.00230353930965066
1325	92.6704940795898	-4.56881713867188	5.90290880203247	-0.00782300252467394	0.00126787810586393	0.00581331877037883	0.000293855206109583
1326	92.0211410522461	-4.89349126815796	5.77303886413574	-0.00977104809135199	-0.00132951640989631	0.0100340843200684	0.0152288740500808
1327	91.3717956542969	-3.59479403495789	5.90290880203247	0.00256657530553639	-0.00197886489331722	0.0113327819854021	-3.08191010844894e-05
1328	88.1250534057617	-3.59479403495789	5.83797359466553	-0.00360223650932312	-0.00165419070981443	0.000943203864153475	-0.000680167751852423
1329	90.7224426269531	-4.24414253234863	5.70810413360596	-0.0130177913233638	0.00354059832170606	-0.00457625929266214	-0.00392691092565656
1330	90.0730972290039	-4.56881713867188	5.51329946517944	-0.00944637414067984	0.01847561635077	-0.00392691092565656	-0.00165419070981443
1331	88.1250534057617	-4.24414253234863	5.51329946517944	-0.00425158534198999	0.0116574559360743	-0.00360223650932312	0.0178262684494257
1332	89.4237442016602	-4.56881713867188	6.03277826309204	-0.0126931173726916	0.00451462110504508	-0.00457625929266214	0.0022419011220336
1333	88.1250534057617	-3.91946840286255	5.77303886413574	-0.00392691092565656	0.00126787810586393	-0.000680167751852423	0.00256657530553639
1334	87.475700378418	-3.91946840286255	6.22758293151855	0.0155535480007529	-0.00912170019000769	-0.0130177913233638	-0.00490093370899558
1335	89.4237442016602	-3.59479403495789	5.83797359466553	0.00483929552137852	-0.00457625929266214	-0.00295288790948689	0.00354059832170606
1336	88.7743988037109	-3.91946840286255	5.83797359466553	0.0022419011220336	0.000618529506027699	-0.00749832857400179	0.0103587592020631
1337	90.7224426269531	-3.91946840286255	5.64316940307617	0.0249691028147936	0.00678734155371785	-0.00425158534198999	0.000618529506027699
1338	90.0730972290039	-3.59479403495789	6.5522575378418	-0.00197886489331722	0.00451462110504508	-0.00652430532500148	0.00289124972186983
1339	90.7224426269531	-4.24414253234863	6.8119969367981	0.0158782228827477	-0.00912170019000769	0.00483929552137852	-0.00879702530801296
1340	90.0730972290039	-3.59479403495789	6.16264820098877	0.0113327819854021	-0.00977104809135199	-0.00100484199356288	-0.00847235135734081
1341	92.0211410522461	-4.89349126815796	6.09771347045898	0.0123068047687411	0.00126787810586393	0.00743668992072344	-0.00197886489331722
1342	90.7224426269531	-3.59479403495789	5.70810413360596	0.0123068047687411	-0.00392691092565656	0.0123068047687411	0.00581331877037883
1343	90.7224426269531	-3.91946840286255	5.90290880203247	-0.00197886489331722	0.00678734155371785	0.00581331877037883	0.00354059832170606
1344	92.0211410522461	-4.89349126815796	6.8119969367981	0.00548864435404539	0.0113327819854021	-3.08191010844894e-05	-0.000680167751852423
1345	93.3198394775391	-4.89349126815796	6.16264820098877	-0.0165892094373703	0.0123068047687411	-0.00749832857400179	0.00808603875339031
1346	92.0211410522461	-5.21816539764404	6.35745286941528	-0.0104203969240189	0.00581331877037883	-0.00684897974133492	0.00516396993771195
1347	92.0211410522461	-4.89349126815796	6.22758293151855	0.00354059832170606	0.00873538758605719	-0.00749832857400179	-0.0113944197073579
1348	90.7224426269531	-3.91946840286255	5.70810413360596	-0.00944637414067984	-0.000355493422830477	-0.0107450718060136	-0.00392691092565656
1349	91.3717956542969	-3.91946840286255	5.70810413360596	-0.00782300252467394	0.00613799272105098	-0.0221086721867323	-0.00165419070981443
1350	92.0211410522461	-4.89349126815796	5.90290880203247	-0.0195112787187099	0.0197743140161037	-0.0162645354866982	0.0106834331527352
1351	90.7224426269531	-3.91946840286255	5.90290880203247	-0.00457625929266214	0.00711201597005129	-0.00360223650932312	0.00159255252219737
1352	92.6704940795898	-4.89349126815796	6.22758293151855	0.00743668992072344	0.00516396993771195	0.000618529506027699	0.00354059832170606
1353	90.7224426269531	-3.59479403495789	5.96784353256226	0.013930176384747	-0.00814767740666866	-0.00749832857400179	-0.00165419070981443
1354	90.7224426269531	-4.89349126815796	5.77303886413574	0.00646266713738441	-0.0100957229733467	-0.00197886489331722	-0.00100484199356288
1355	91.3717956542969	-5.54284000396729	5.90290880203247	0.012956153601408	-0.0107450718060136	-0.00425158534198999	0.00613799272105098
1356	90.7224426269531	-5.54284000396729	6.03277826309204	-0.00977104809135199	-0.0230826959013939	0.00516396993771195	0.00678734155371785
1357	91.3717956542969	-4.24414253234863	5.83797359466553	0.00289124972186983	-0.0208099745213985	0.0100340843200684	0.0022419011220336
1358	90.7224426269531	-4.56881713867188	5.96784353256226	-0.00425158534198999	-0.0376930385828018	0.0113327819854021	-3.08191010844894e-05
1359	92.0211410522461	-5.54284000396729	6.42238759994507	-0.00327756232582033	-0.0198359526693821	0.011982130818069	-0.0026282137259841
1360	90.7224426269531	-4.89349126815796	5.83797359466553	0.0116574559360743	-0.0224333461374044	0.013930176384747	0.00581331877037883
1361	93.3198394775391	-5.54284000396729	5.83797359466553	-0.0110697457566857	-0.0243813935667276	0.00678734155371785	-0.00230353930965066
1362	92.0211410522461	-5.21816539764404	5.83797359466553	-3.08191010844894e-05	-0.0165892094373703	0.000293855206109583	0.00483929552137852
1363	92.0211410522461	-5.54284000396729	6.09771347045898	-0.00652430532500148	0.00191722682211548	-0.00132951640989631	-0.00132951640989631
1364	92.0211410522461	-5.54284000396729	6.22758293151855	-0.00555028254166245	0.00743668992072344	-0.0136671401560307	0.00451462110504508
1365	93.9691848754883	-5.21816539764404	6.35745286941528	0.00938473641872406	0.0126314787194133	0.00354059832170606	0.00321592413820326
1366	93.3198394775391	-5.21816539764404	5.96784353256226	0.0100340843200684	0.00938473641872406	-0.00327756232582033	-0.00132951640989631
1367	92.6704940795898	-4.89349126815796	5.90290880203247	0.0178262684494257	0.00289124972186983	-0.00555028254166245	0.000293855206109583
1368	90.7224426269531	-4.56881713867188	5.96784353256226	0.0142548503354192	0.00743668992072344	-0.0208099745213985	-0.000355493422830477
1369	90.7224426269531	-3.59479403495789	5.51329946517944	0.00321592413820326	0.0113327819854021	-0.0162645354866982	0.00159255252219737
1370	93.3198394775391	-4.24414253234863	5.64316940307617	-0.000680167751852423	0.0145795252174139	-0.0126931173726916	0.000943203864153475
1371	92.0211410522461	-3.59479403495789	6.22758293151855	-3.08191010844894e-05	0.01847561635077	-0.0026282137259841	0.000293855206109583
1372	92.6704940795898	-4.56881713867188	6.03277826309204	0.0142548503354192	0.0149041991680861	-0.00912170019000769	-0.00944637414067984
1373	92.0211410522461	-3.27011966705322	5.77303886413574	0.00418994715437293	-0.00165419070981443	-0.000680167751852423	-0.0136671401560307
1374	90.7224426269531	-3.91946840286255	5.90290880203247	-0.0117190945893526	-0.00165419070981443	-0.0107450718060136	-0.00749832857400179
1375	92.0211410522461	-4.24414253234863	6.03277826309204	-0.00100484199356288	-0.00879702530801296	0.00451462110504508	-0.00717365415766835
1376	92.6704940795898	-4.56881713867188	6.03277826309204	-0.000355493422830477	0.00516396993771195	-0.00100484199356288	0.00613799272105098
1377	92.0211410522461	-2.94544529914856	6.09771347045898	0.0158782228827477	0.00548864435404539	-0.000680167751852423	-0.00490093370899558
1378	92.0211410522461	-3.91946840286255	6.03277826309204	-0.00165419070981443	0.00159255252219737	-0.00944637414067984	-0.00425158534198999
1379	93.9691848754883	-3.91946840286255	5.77303886413574	0.00159255252219737	-0.00587495695799589	-0.0100957229733467	-0.00619963090866804
1380	93.3198394775391	-4.56881713867188	5.83797359466553	0.00938473641872406	-0.0211346503347158	0.00873538758605719	-0.00879702530801296
1381	92.6704940795898	-3.27011966705322	5.51329946517944	0.00191722682211548	-0.0143164889886975	0.0181509424000978	0.000293855206109583
1382	92.0211410522461	-3.91946840286255	5.77303886413574	0.0106834331527352	-0.0175632312893867	0.00678734155371785	0.00159255252219737
1383	92.0211410522461	-4.24414253234863	6.03277826309204	0.00191722682211548	-0.00230353930965066	0.00516396993771195	-0.0117190945893526
1384	93.3198394775391	-4.89349126815796	6.16264820098877	-0.00782300252467394	-0.0104203969240189	0.00289124972186983	-0.000355493422830477
1385	92.0211410522461	-4.24414253234863	5.51329946517944	0.0162028968334198	0.00354059832170606	0.00581331877037883	-0.0026282137259841
1386	93.3198394775391	-4.24414253234863	5.51329946517944	0.00938473641872406	0.00289124972186983	0.01100810803473	0.00418994715437293
1387	92.6704940795898	-4.89349126815796	5.57823419570923	0.00159255252219737	0.00646266713738441	0.000293855206109583	-0.00197886489331722
1388	92.6704940795898	-4.56881713867188	5.57823419570923	-0.0107450718060136	0.000618529506027699	-0.00619963090866804	-0.00132951640989631
1389	90.0730972290039	-3.59479403495789	5.44836473464966	0.00354059832170606	-3.08191010844894e-05	-0.0110697457566857	0.00289124972186983
1390	92.0211410522461	-3.91946840286255	5.57823419570923	-0.00652430532500148	0.0158782228827477	-0.0172385573387146	0.000618529506027699
1391	92.0211410522461	-4.24414253234863	5.57823419570923	-0.00814767740666866	0.0210730116814375	-0.0100957229733467	0.00711201597005129
1392	93.3198394775391	-4.24414253234863	5.18862533569336	-3.08191010844894e-05	0.012956153601408	-0.0113944197073579	0.000943203864153475
1393	90.7224426269531	-2.94544529914856	5.31849479675293	-0.00327756232582033	0.0116574559360743	-0.0113944197073579	-0.00619963090866804
1394	93.3198394775391	-4.56881713867188	5.51329946517944	-0.00425158534198999	0.00451462110504508	-0.0159398596733809	-0.00230353930965066
1395	92.6704940795898	-4.56881713867188	5.83797359466553	-0.00749832857400179	0.00256657530553639	-0.00782300252467394	0.00159255252219737
1396	93.9691848754883	-5.21816539764404	5.83797359466553	-0.00457625929266214	0.00516396993771195	-0.00425158534198999	-0.00100484199356288
1397	92.0211410522461	-3.91946840286255	5.77303886413574	0.00516396993771195	0.00256657530553639	0.00808603875339031	-0.0107450718060136
1398	92.0211410522461	-3.59479403495789	6.29251766204834	-0.00587495695799589	0.00808603875339031	-0.0152905117720366	-0.00230353930965066
1399	92.0211410522461	-4.24414253234863	6.48732233047485	0.0106834331527352	-3.08191010844894e-05	-0.00197886489331722	-0.00230353930965066
1400	93.9691848754883	-5.21816539764404	5.83797359466553	0.0165275707840919	0.00126787810586393	-0.0126931173726916	0.00321592413820326
1401	90.7224426269531	-3.27011966705322	5.70810413360596	0.00776136433705688	0.00873538758605719	-0.00684897974133492	0.00256657530553639
1402	91.3717956542969	-4.56881713867188	6.16264820098877	0.0116574559360743	0.011982130818069	-3.08191010844894e-05	-0.00360223650932312
1403	93.3198394775391	-4.56881713867188	6.74706172943115	0.00418994715437293	0.00906006153672934	-0.00717365415766835	0.00159255252219737
1404	93.3198394775391	-4.24414253234863	5.44836473464966	0.0123068047687411	0.00256657530553639	-0.0110697457566857	-0.00197886489331722
1405	90.7224426269531	-3.91946840286255	5.51329946517944	0.00418994715437293	0.00354059832170606	-0.00782300252467394	-0.000680167751852423
1406	92.6704940795898	-3.59479403495789	6.48732233047485	0.00938473641872406	-0.00360223650932312	0.00841071270406246	0.00808603875339031
1407	93.3198394775391	-4.24414253234863	6.5522575378418	-0.00392691092565656	0.000618529506027699	-0.00327756232582033	0.00256657530553639
1408	93.9691848754883	-4.56881713867188	6.94186639785767	-0.00457625929266214	0.00938473641872406	-3.08191010844894e-05	-0.00327756232582033
1409	90.0730972290039	-3.91946840286255	6.5522575378418	-0.00327756232582033	0.00743668992072344	0.00581331877037883	-0.00457625929266214
1410	91.3717956542969	-3.91946840286255	6.35745286941528	-0.00684897974133492	0.0106834331527352	-0.00230353930965066	0.00191722682211548
1411	92.6704940795898	-4.56881713867188	6.8119969367981	-0.00717365415766835	0.0136055024340749	0.00743668992072344	0.00841071270406246
1412	92.0211410522461	-3.59479403495789	6.48732233047485	0.000618529506027699	0.011982130818069	-0.00490093370899558	0.00159255252219737
1413	91.3717956542969	-3.59479403495789	5.90290880203247	-0.00814767740666866	0.00451462110504508	-0.0120437685400248	-0.000355493422830477
1414	93.9691848754883	-5.21816539764404	6.22758293151855	0.0175015944987535	0.000943203864153475	-0.0126931173726916	0.000293855206109583
1415	93.3198394775391	-4.89349126815796	6.22758293151855	-0.00230353930965066	0.00191722682211548	-0.0139918150380254	0.000618529506027699
1416	93.9691848754883	-4.56881713867188	5.90290880203247	-0.0104203969240189	0.00483929552137852	-0.00425158534198999	0.00289124972186983
1417	92.6704940795898	-4.24414253234863	5.64316940307617	0.00418994715437293	0.00808603875339031	-0.00587495695799589	0.000943203864153475
1418	91.3717956542969	-3.91946840286255	5.51329946517944	0.00548864435404539	-0.00457625929266214	0.00451462110504508	0.00451462110504508
1419	93.3198394775391	-4.56881713867188	5.83797359466553	-0.000355493422830477	-0.00944637414067984	0.0168522447347641	0.000618529506027699
1420	92.6704940795898	-4.24414253234863	5.96784353256226	0.00418994715437293	-0.0191866029053926	0.0152288740500808	-0.0026282137259841
1421	90.0730972290039	-3.91946840286255	5.77303886413574	-0.00814767740666866	-0.0208099745213985	0.0158782228827477	-0.00587495695799589
1422	91.3717956542969	-4.56881713867188	5.64316940307617	-0.00295288790948689	-0.0370436906814575	0.0197743140161037	0.00386527273803949
1423	92.0211410522461	-4.56881713867188	5.64316940307617	-0.00360223650932312	0.00386527273803949	0.0123068047687411	-0.0026282137259841
1424	92.0211410522461	-4.56881713867188	5.83797359466553	-0.00684897974133492	-0.00944637414067984	0.000293855206109583	0.00256657530553639
1425	90.0730972290039	-3.59479403495789	5.77303886413574	-0.000355493422830477	0.000618529506027699	0.00646266713738441	-3.08191010844894e-05
1426	90.0730972290039	-3.91946840286255	5.70810413360596	-0.0104203969240189	-0.00197886489331722	0.00126787810586393	0.00256657530553639
1427	90.0730972290039	-4.56881713867188	5.96784353256226	-0.00912170019000769	0.00126787810586393	0.00418994715437293	-0.00327756232582033
1428	90.7224426269531	-4.89349126815796	5.96784353256226	-0.0123684434220195	-0.00100484199356288	0.000293855206109583	-0.000680167751852423
1429	88.1250534057617	-4.56881713867188	6.03277826309204	0.013930176384747	0.0123068047687411	-0.0139918150380254	-3.08191010844894e-05
1430	88.7743988037109	-3.59479403495789	5.70810413360596	-0.0110697457566857	0.0126314787194133	-0.0113944197073579	0.00808603875339031
1431	90.0730972290039	-4.89349126815796	5.96784353256226	-0.00912170019000769	0.0145795252174139	-0.00295288790948689	0.00451462110504508
1432	88.7743988037109	-3.91946840286255	5.83797359466553	-0.0217839982360601	0.00743668992072344	-0.00132951640989631	0.000943203864153475
1433	88.7743988037109	-4.56881713867188	7.07173633575439	0.00970941036939621	-0.00100484199356288	-0.00555028254166245	-0.0026282137259841
1434	90.7224426269531	-4.24414253234863	5.90290880203247	-0.00100484199356288	-0.00392691092565656	-0.00457625929266214	0.00613799272105098
1435	90.0730972290039	-4.56881713867188	5.96784353256226	0.0103587592020631	-0.0026282137259841	0.00191722682211548	0.0100340843200684
1436	92.0211410522461	-4.56881713867188	5.96784353256226	0.00548864435404539	-0.00782300252467394	-3.08191010844894e-05	0.000293855206109583
1437	91.3717956542969	-4.56881713867188	6.03277826309204	-0.00100484199356288	-0.0123684434220195	-0.00360223650932312	0.00516396993771195
1438	89.4237442016602	-3.91946840286255	6.87693166732788	-0.00749832857400179	0.00159255252219737	-0.00490093370899558	0.00126787810586393
1439	91.3717956542969	-4.56881713867188	6.74706172943115	0.0171769186854362	-0.0120437685400248	-0.000355493422830477	-0.000355493422830477
1440	92.0211410522461	-4.56881713867188	5.90290880203247	0.00256657530553639	-0.0100957229733467	0.00711201597005129	0.00256657530553639
1441	90.7224426269531	-3.59479403495789	5.64316940307617	0.00483929552137852	-0.00717365415766835	0.0106834331527352	0.00516396993771195
1442	92.6704940795898	-4.89349126815796	6.09771347045898	0.011982130818069	-0.000680167751852423	0.00646266713738441	0.0022419011220336
1443	91.3717956542969	-4.56881713867188	5.77303886413574	0.00613799272105098	0.00159255252219737	0.0136055024340749	-0.0110697457566857
1444	92.0211410522461	-3.59479403495789	5.83797359466553	0.00386527273803949	0.00451462110504508	0.00191722682211548	-0.00360223650932312
1445	90.0730972290039	-3.59479403495789	6.09771347045898	0.0142548503354192	0.0171769186854362	-0.00619963090866804	0.00581331877037883
1446	91.3717956542969	-3.59479403495789	5.51329946517944	-0.000355493422830477	0.00581331877037883	-0.00749832857400179	0.000293855206109583
1447	90.7224426269531	-3.91946840286255	5.70810413360596	0.00646266713738441	0.01847561635077	-0.0120437685400248	-0.00295288790948689
1448	92.6704940795898	-4.56881713867188	5.96784353256226	-0.00165419070981443	0.00321592413820326	-0.021459324285388	-0.00295288790948689
1449	92.0211410522461	-4.89349126815796	5.96784353256226	-0.00847235135734081	0.0168522447347641	-0.017887907102704	-0.000355493422830477
1450	91.3717956542969	-4.24414253234863	5.51329946517944	-0.0100957229733467	0.0178262684494257	-0.0165892094373703	0.00581331877037883
1451	91.3717956542969	-5.21816539764404	6.09771347045898	-0.00457625929266214	0.0142548503354192	-0.0100957229733467	-3.08191010844894e-05
1452	90.7224426269531	-3.91946840286255	5.64316940307617	-0.0110697457566857	0.0136055024340749	-0.0113944197073579	-3.08191010844894e-05
1453	92.0211410522461	-5.21816539764404	5.64316940307617	-0.00295288790948689	0.00159255252219737	-0.0113944197073579	0.000293855206109583
1454	92.6704940795898	-5.21816539764404	5.64316940307617	-0.00977104809135199	0.000943203864153475	-0.00977104809135199	0.00386527273803949
1455	92.0211410522461	-5.54284000396729	5.96784353256226	-0.00230353930965066	-0.00230353930965066	-0.00457625929266214	0.00126787810586393
1456	92.0211410522461	-5.54284000396729	6.03277826309204	0.00483929552137852	0.00386527273803949	-0.00165419070981443	0.00159255252219737
1457	92.6704940795898	-6.19218873977661	6.35745286941528	-0.00327756232582033	-0.00555028254166245	-0.00327756232582033	-0.00327756232582033
1458	90.7224426269531	-6.19218873977661	5.90290880203247	0.00516396993771195	-0.0149658378213644	0.00321592413820326	-0.00197886489331722
1459	91.3717956542969	-5.21816539764404	5.38343000411987	-0.00165419070981443	-0.0146411629393697	0.00159255252219737	-0.00717365415766835
1460	93.3198394775391	-6.19218873977661	5.83797359466553	0.0132808275520802	-0.0227580219507217	0.00646266713738441	-0.00652430532500148
1461	91.3717956542969	-5.54284000396729	5.90290880203247	0.0181509424000978	-0.0224333461374044	-0.0026282137259841	-0.00457625929266214
1462	92.6704940795898	-6.19218873977661	5.96784353256226	0.00841071270406246	-0.0243813935667276	-0.00814767740666866	-0.00327756232582033
1463	90.7224426269531	-4.89349126815796	6.03277826309204	0.0194496400654316	-0.00879702530801296	-0.000680167751852423	-0.00619963090866804
1464	91.3717956542969	-4.56881713867188	6.03277826309204	0.0126314787194133	-0.0133424662053585	0.00256657530553639	-0.00230353930965066
1465	90.0730972290039	-4.89349126815796	6.5522575378418	0.0152288740500808	-0.00230353930965066	0.0123068047687411	0.00678734155371785
1466	90.7224426269531	-4.56881713867188	6.48732233047485	0.0142548503354192	0.00321592413820326	0.0207483377307653	0.00126787810586393
1467	90.0730972290039	-4.56881713867188	6.61719226837158	0.00970941036939621	0.0022419011220336	0.00483929552137852	-0.00360223650932312
1468	92.6704940795898	-3.91946840286255	6.5522575378418	0.0213976856321096	-0.00490093370899558	0.00776136433705688	-0.00197886489331722
1469	92.6704940795898	-5.54284000396729	7.00680112838745	-0.00295288790948689	0.00711201597005129	0.00159255252219737	-0.000355493422830477
1470	91.3717956542969	-4.24414253234863	7.07173633575439	-0.00619963090866804	0.0158782228827477	-0.00100484199356288	0.00126787810586393
1471	92.6704940795898	-4.89349126815796	6.48732233047485	-0.0185372550040483	0.0123068047687411	0.00646266713738441	0.00159255252219737
1472	91.3717956542969	-3.91946840286255	6.42238759994507	0.00483929552137852	0.00711201597005129	0.00354059832170606	-0.00295288790948689
1473	92.6704940795898	-4.89349126815796	6.09771347045898	-0.00230353930965066	0.00516396993771195	0.00418994715437293	-0.00457625929266214
1474	92.0211410522461	-4.89349126815796	5.96784353256226	-0.000680167751852423	-0.00684897974133492	-0.00392691092565656	-0.00587495695799589
1475	92.0211410522461	-4.24414253234863	6.03277826309204	-0.00165419070981443	-0.00230353930965066	-0.00522560812532902	0.00126787810586393
1476	92.6704940795898	-3.91946840286255	6.03277826309204	-0.00912170019000769	-0.00230353930965066	0.000943203864153475	-0.00425158534198999
1477	92.6704940795898	-5.21816539764404	5.96784353256226	0.00711201597005129	-0.00522560812532902	-0.00132951640989631	0.00711201597005129
1478	92.6704940795898	-4.24414253234863	5.51329946517944	0.0162028968334198	-0.00197886489331722	-0.00230353930965066	-0.00360223650932312
1479	90.7224426269531	-3.59479403495789	5.51329946517944	-0.00879702530801296	0.00386527273803949	-0.0026282137259841	0.00159255252219737
1480	93.3198394775391	-3.59479403495789	5.38343000411987	-0.0026282137259841	-0.00977104809135199	-0.00100484199356288	-0.000355493422830477
1481	90.7224426269531	-4.24414253234863	5.77303886413574	0.00354059832170606	0.000293855206109583	0.000943203864153475	-0.00684897974133492
1482	92.0211410522461	-4.56881713867188	5.90290880203247	0.0188002903014421	-0.000355493422830477	-0.0100957229733467	-0.00457625929266214
1483	90.0730972290039	-3.59479403495789	5.38343000411987	-0.00132951640989631	0.00776136433705688	-0.0130177913233638	-0.00977104809135199
1484	91.3717956542969	-3.27011966705322	5.18862533569336	0.00191722682211548	0.011982130818069	-0.00555028254166245	-0.00490093370899558
1485	91.3717956542969	-3.91946840286255	5.18862533569336	0.00191722682211548	0.00743668992072344	-0.00684897974133492	0.00321592413820326
1486	90.7224426269531	-3.27011966705322	5.38343000411987	-3.08191010844894e-05	0.00451462110504508	0.0123068047687411	0.00548864435404539
1487	90.7224426269531	-3.59479403495789	5.44836473464966	0.00711201597005129	0.00483929552137852	-0.00490093370899558	0.000293855206109583
1488	90.7224426269531	-3.27011966705322	5.57823419570923	0.011982130818069	0.0022419011220336	0.00483929552137852	-0.00100484199356288
1489	92.6704940795898	-4.56881713867188	5.83797359466553	0.00646266713738441	0.0171769186854362	-0.0201606266200542	0.00516396993771195
1490	92.6704940795898	-4.24414253234863	5.44836473464966	-0.00230353930965066	0.0168522447347641	-0.0143164889886975	-0.00392691092565656
1491	91.3717956542969	-3.59479403495789	5.44836473464966	-0.00782300252467394	0.011982130818069	-0.0136671401560307	0.00451462110504508
1492	91.3717956542969	-4.24414253234863	5.83797359466553	0.000293855206109583	0.00613799272105098	-0.0211346503347158	0.00776136433705688
1493	92.6704940795898	-4.56881713867188	5.96784353256226	-0.00425158534198999	0.00191722682211548	-0.0191866029053926	0.00289124972186983
1494	90.7224426269531	-3.27011966705322	5.77303886413574	0.012956153601408	-0.00749832857400179	-0.00847235135734081	-0.00652430532500148
1495	90.7224426269531	-3.59479403495789	6.5522575378418	0.0022419011220336	-0.00944637414067984	-0.00977104809135199	0.00451462110504508
1496	91.3717956542969	-2.94544529914856	6.29251766204834	-0.00555028254166245	0.000293855206109583	0.00743668992072344	-0.000680167751852423
1497	91.3717956542969	-3.91946840286255	6.35745286941528	-3.08191010844894e-05	-0.00360223650932312	0.000943203864153475	-3.08191010844894e-05
1498	92.0211410522461	-3.59479403495789	6.61719226837158	0.0171769186854362	0.00548864435404539	0.00548864435404539	0.0022419011220336
1499	92.0211410522461	-3.59479403495789	6.5522575378418	0.00581331877037883	-0.00879702530801296	0.00873538758605719	-0.00717365415766835
1500	91.3717956542969	-3.27011966705322	6.5522575378418	0.0223717093467712	-0.0107450718060136	0.00970941036939621	-0.00522560812532902
1501	92.0211410522461	-4.24414253234863	6.22758293151855	0.00678734155371785	-0.00132951640989631	0.0132808275520802	0.00646266713738441
1502	92.0211410522461	-3.91946840286255	5.57823419570923	0.011982130818069	0.00581331877037883	0.0022419011220336	0.000293855206109583
1503	92.0211410522461	-3.59479403495789	5.90290880203247	0.00613799272105098	0.00938473641872406	-0.00782300252467394	0.00483929552137852
1504	91.3717956542969	-3.27011966705322	5.77303886413574	0.00646266713738441	0.0210730116814375	0.00451462110504508	-0.000355493422830477
1505	92.0211410522461	-4.56881713867188	6.03277826309204	-0.00587495695799589	0.0210730116814375	-0.0201606266200542	0.0113327819854021
1506	91.3717956542969	-3.27011966705322	6.03277826309204	0.00776136433705688	0.0207483377307653	-0.00295288790948689	-0.00392691092565656
1507	90.7224426269531	-4.24414253234863	6.16264820098877	-0.00555028254166245	0.0230210572481155	-0.0117190945893526	-0.00230353930965066
1508	91.3717956542969	-2.94544529914856	5.77303886413574	-0.00295288790948689	0.0188002903014421	-0.00977104809135199	-0.00717365415766835
1509	92.6704940795898	-4.56881713867188	5.83797359466553	-0.00165419070981443	0.0168522447347641	-0.0130177913233638	0.00289124972186983
1510	92.0211410522461	-4.56881713867188	5.83797359466553	0.000293855206109583	0.0207483377307653	-0.0104203969240189	0.00321592413820326
1511	91.3717956542969	-3.59479403495789	5.64316940307617	-0.00619963090866804	0.0175015944987535	-0.00684897974133492	0.00321592413820326
1512	92.6704940795898	-4.24414253234863	6.16264820098877	-0.00814767740666866	0.0155535480007529	-0.00490093370899558	0.00516396993771195
1513	92.6704940795898	-4.89349126815796	6.03277826309204	-0.00392691092565656	0.00451462110504508	-0.0117190945893526	-0.00619963090866804
1514	89.4237442016602	-3.27011966705322	5.70810413360596	-0.00197886489331722	0.00386527273803949	-0.00814767740666866	-0.00392691092565656
1515	90.0730972290039	-3.91946840286255	5.70810413360596	-0.00457625929266214	0.00483929552137852	-0.0126931173726916	0.00289124972186983
1516	89.4237442016602	-3.27011966705322	5.77303886413574	-0.0191866029053926	0.00256657530553639	0.00483929552137852	0.00451462110504508
1517	89.4237442016602	-3.91946840286255	5.83797359466553	-0.0104203969240189	0.00938473641872406	-0.00879702530801296	0.00548864435404539
1518	88.7743988037109	-4.56881713867188	5.57823419570923	-0.0159398596733809	-0.000355493422830477	-0.00619963090866804	0.000293855206109583
1519	89.4237442016602	-3.59479403495789	5.70810413360596	-0.00977104809135199	-0.00490093370899558	0.00159255252219737	-3.08191010844894e-05
1520	88.1250534057617	-3.27011966705322	5.44836473464966	-0.00684897974133492	-0.0217839982360601	0.000618529506027699	-0.000680167751852423
1521	91.3717956542969	-4.56881713867188	5.77303886413574	-0.00587495695799589	-0.00619963090866804	0.00646266713738441	0.00646266713738441
1522	88.1250534057617	-2.94544529914856	5.38343000411987	0.00126787810586393	0.00808603875339031	0.00483929552137852	0.000618529506027699
1523	89.4237442016602	-3.59479403495789	5.57823419570923	0.00321592413820326	-0.00619963090866804	-0.00652430532500148	0.000618529506027699
1524	90.0730972290039	-3.91946840286255	5.96784353256226	-0.00425158534198999	-0.00392691092565656	-0.00132951640989631	0.00354059832170606
1525	91.3717956542969	-4.89349126815796	6.29251766204834	-0.0146411629393697	-0.00360223650932312	0.00159255252219737	0.00906006153672934
1526	90.0730972290039	-4.56881713867188	6.22758293151855	0.00613799272105098	-0.00360223650932312	0.00321592413820326	0.00256657530553639
1527	89.4237442016602	-4.56881713867188	5.90290880203247	-0.00392691092565656	-0.00295288790948689	-0.00327756232582033	0.00516396993771195
1528	88.7743988037109	-3.27011966705322	5.70810413360596	-0.0133424662053585	-0.00912170019000769	0.00126787810586393	-0.000355493422830477
1529	91.3717956542969	-4.24414253234863	5.38343000411987	-0.0110697457566857	0.000943203864153475	-0.00977104809135199	0.00126787810586393
1530	90.0730972290039	-4.24414253234863	5.96784353256226	-0.0266541130840778	0.0123068047687411	-0.00522560812532902	-0.00360223650932312
1531	90.0730972290039	-2.94544529914856	6.87693166732788	-0.00814767740666866	0.0103587592020631	-0.00425158534198999	-0.00425158534198999
1532	90.7224426269531	-4.56881713867188	7.00680112838745	-0.0143164889886975	0.0136055024340749	-0.00457625929266214	0.000618529506027699
1533	91.3717956542969	-3.59479403495789	6.42238759994507	-0.00132951640989631	0.000943203864153475	-0.00944637414067984	-0.00360223650932312
1534	88.7743988037109	-2.94544529914856	6.29251766204834	-0.00295288790948689	-0.00619963090866804	-0.00230353930965066	0.00386527273803949
1535	89.4237442016602	-3.27011966705322	6.48732233047485	-0.00132951640989631	0.000293855206109583	0.00321592413820326	-3.08191010844894e-05
1536	90.7224426269531	-3.27011966705322	6.61719226837158	-0.00132951640989631	-0.00490093370899558	0.00678734155371785	0.0022419011220336
1537	91.3717956542969	-3.59479403495789	6.68212699890137	0.00711201597005129	-0.000355493422830477	0.00418994715437293	0.00808603875339031
1538	90.7224426269531	-3.27011966705322	6.87693166732788	0.0152288740500808	0.000293855206109583	0.00159255252219737	-0.0100957229733467
1539	92.0211410522461	-3.27011966705322	6.68212699890137	0.00938473641872406	-0.00490093370899558	0.00483929552137852	-0.00360223650932312
1540	90.7224426269531	-3.27011966705322	6.42238759994507	0.0132808275520802	-0.0130177913233638	0.00354059832170606	0.0022419011220336
1541	93.3198394775391	-4.24414253234863	5.90290880203247	0.0165275707840919	-0.0191866029053926	0.0213976856321096	0.00289124972186983
1542	89.4237442016602	-2.94544529914856	5.51329946517944	0.0158782228827477	-0.0126931173726916	0.0158782228827477	0.000618529506027699
1543	92.0211410522461	-3.59479403495789	6.03277826309204	0.0165275707840919	-0.00555028254166245	-0.000355493422830477	-0.00425158534198999
1544	92.6704940795898	-4.56881713867188	6.16264820098877	0.0197743140161037	-0.00522560812532902	0.00581331877037883	-0.00295288790948689
1545	93.9691848754883	-4.89349126815796	5.96784353256226	0.00516396993771195	0.00743668992072344	0.00191722682211548	0.00354059832170606
1546	92.0211410522461	-4.89349126815796	5.70810413360596	0.00483929552137852	0.00418994715437293	0.00354059832170606	0.00906006153672934
1547	93.3198394775391	-5.21816539764404	5.70810413360596	0.00321592413820326	0.00646266713738441	-0.00490093370899558	0.000943203864153475
1548	90.0730972290039	-4.24414253234863	5.83797359466553	-3.08191010844894e-05	-0.00132951640989631	-0.0113944197073579	0.00743668992072344
1549	92.0211410522461	-4.24414253234863	5.64316940307617	-0.00457625929266214	0.00613799272105098	-0.00912170019000769	0.00159255252219737
1550	92.6704940795898	-5.54284000396729	6.03277826309204	-0.000355493422830477	0.0145795252174139	-0.017887907102704	0.00386527273803949
1551	91.3717956542969	-5.21816539764404	5.70810413360596	-0.00392691092565656	0.0123068047687411	0.00516396993771195	0.00808603875339031
1552	92.6704940795898	-5.86751413345337	5.57823419570923	-0.00587495695799589	0.00906006153672934	-0.0143164889886975	0.00159255252219737
1553	92.0211410522461	-4.89349126815796	5.44836473464966	-0.00132951640989631	-0.00425158534198999	-0.00490093370899558	-0.00100484199356288
1554	90.7224426269531	-4.56881713867188	5.83797359466553	-0.00165419070981443	-0.00230353930965066	-0.00879702530801296	-0.00457625929266214
1555	91.3717956542969	-4.24414253234863	6.03277826309204	-0.0100957229733467	-0.00912170019000769	0.00613799272105098	0.00678734155371785
1556	90.0730972290039	-4.24414253234863	6.94186639785767	0.0106834331527352	-0.00555028254166245	0.00483929552137852	0.00678734155371785
1557	91.3717956542969	-4.89349126815796	6.8119969367981	0.00451462110504508	-3.08191010844894e-05	0.000943203864153475	0.00159255252219737
1558	90.7224426269531	-4.24414253234863	6.48732233047485	0.0100340843200684	-0.0149658378213644	-0.0107450718060136	-0.00230353930965066
1559	91.3717956542969	-4.89349126815796	5.96784353256226	0.00289124972186983	-0.00814767740666866	-0.00132951640989631	0.00159255252219737
1560	91.3717956542969	-4.24414253234863	5.83797359466553	0.0132808275520802	-0.0126931173726916	0.0113327819854021	0.00256657530553639
1561	93.3198394775391	-4.89349126815796	6.74706172943115	0.0103587592020631	-0.00295288790948689	-0.00814767740666866	0.00841071270406246
1562	91.3717956542969	-3.59479403495789	6.61719226837158	0.0152288740500808	-0.00944637414067984	0.00678734155371785	-0.00360223650932312
1563	90.7224426269531	-4.56881713867188	6.29251766204834	0.00191722682211548	-0.00847235135734081	0.00418994715437293	-0.00619963090866804
1564	92.6704940795898	-4.56881713867188	5.96784353256226	-0.00782300252467394	0.000293855206109583	0.000293855206109583	-0.000355493422830477
1565	93.9691848754883	-4.24414253234863	5.96784353256226	-0.0107450718060136	0.00581331877037883	-0.00717365415766835	-0.0107450718060136
1566	93.3198394775391	-4.89349126815796	6.8119969367981	-0.0123684434220195	0.00548864435404539	0.00516396993771195	-0.00165419070981443
1567	93.3198394775391	-4.24414253234863	5.96784353256226	-0.000355493422830477	0.00483929552137852	-0.00782300252467394	-0.0104203969240189
1568	91.3717956542969	-3.27011966705322	5.96784353256226	0.000618529506027699	0.00613799272105098	-0.00165419070981443	-0.00652430532500148
1569	91.3717956542969	-3.59479403495789	6.03277826309204	-0.000355493422830477	0.00906006153672934	-0.0107450718060136	-0.00684897974133492
1570	92.6704940795898	-4.56881713867188	5.96784353256226	-0.00360223650932312	0.0168522447347641	-0.0126931173726916	0.00613799272105098
1571	91.3717956542969	-3.59479403495789	5.57823419570923	-0.00587495695799589	0.0162028968334198	-0.00392691092565656	0.00386527273803949
1572	93.3198394775391	-4.56881713867188	5.90290880203247	-0.00295288790948689	0.0165275707840919	-0.00977104809135199	0.00451462110504508
1573	91.3717956542969	-3.27011966705322	5.64316940307617	0.0295145437121391	0.00970941036939621	-0.0175632312893867	-0.000680167751852423
1574	91.3717956542969	-4.24414253234863	5.77303886413574	-0.00132951640989631	0.0106834331527352	-0.0165892094373703	-0.00457625929266214
1575	91.3717956542969	-4.56881713867188	5.77303886413574	0.0149041991680861	0.0197743140161037	-0.023407369852066	0.00646266713738441
1576	90.0730972290039	-3.59479403495789	6.03277826309204	-0.00132951640989631	0.00581331877037883	-0.00847235135734081	-3.08191010844894e-05
1577	91.3717956542969	-3.27011966705322	5.44836473464966	0.000618529506027699	0.00970941036939621	-0.0139918150380254	-0.0104203969240189
1578	91.3717956542969	-3.59479403495789	5.57823419570923	0.000618529506027699	-0.000355493422830477	-0.0143164889886975	0.00354059832170606
1579	92.0211410522461	-4.56881713867188	5.38343000411987	-0.00879702530801296	-0.00230353930965066	-3.08191010844894e-05	-0.0100957229733467
1580	90.7224426269531	-3.59479403495789	5.44836473464966	0.00126787810586393	-0.00619963090866804	0.00613799272105098	0.00613799272105098
1581	92.0211410522461	-4.56881713867188	5.51329946517944	0.00808603875339031	-0.00327756232582033	0.00516396993771195	-0.00100484199356288
1582	90.7224426269531	-3.91946840286255	5.70810413360596	0.0132808275520802	-0.00490093370899558	0.00906006153672934	-0.00100484199356288
1583	92.0211410522461	-4.24414253234863	5.44836473464966	-0.00490093370899558	-0.00490093370899558	0.00126787810586393	-0.00425158534198999
1584	93.3198394775391	-4.24414253234863	5.51329946517944	-0.0104203969240189	0.0132808275520802	0.00581331877037883	0.000618529506027699
1585	92.6704940795898	-3.91946840286255	5.44836473464966	-0.0165892094373703	0.00386527273803949	-0.00360223650932312	0.000943203864153475
1586	92.6704940795898	-4.89349126815796	5.70810413360596	0.00418994715437293	0.00906006153672934	-0.00327756232582033	0.000943203864153475
1587	92.6704940795898	-4.56881713867188	6.03277826309204	0.00126787810586393	0.00386527273803949	-0.000680167751852423	-0.00197886489331722
1588	92.0211410522461	-4.89349126815796	6.35745286941528	-0.0100957229733467	-0.00132951640989631	-0.0126931173726916	-0.00230353930965066
1589	90.0730972290039	-3.59479403495789	5.70810413360596	0.00159255252219737	0.0106834331527352	-0.00490093370899558	-0.00522560812532902
1590	92.6704940795898	-3.59479403495789	5.57823419570923	-0.0139918150380254	0.0100340843200684	-0.00814767740666866	0.000943203864153475
1591	91.3717956542969	-4.24414253234863	5.90290880203247	-0.0110697457566857	0.00321592413820326	0.00548864435404539	0.00743668992072344
1592	93.3198394775391	-4.56881713867188	5.96784353256226	-0.0159398596733809	-0.00100484199356288	0.013930176384747	0.00386527273803949
1593	90.7224426269531	-2.94544529914856	5.83797359466553	-0.00879702530801296	-0.0117190945893526	0.0132808275520802	-0.0026282137259841
1594	91.3717956542969	-3.91946840286255	6.35745286941528	-0.0130177913233638	-0.00392691092565656	0.00613799272105098	0.00256657530553639
1595	92.0211410522461	-4.56881713867188	5.90290880203247	-0.00652430532500148	-0.00522560812532902	0.00289124972186983	-0.00360223650932312
1596	92.6704940795898	-5.54284000396729	5.96784353256226	-0.00684897974133492	0.00191722682211548	0.0171769186854362	0.00418994715437293
1597	90.7224426269531	-3.59479403495789	6.68212699890137	0.00321592413820326	0.0022419011220336	0.00776136433705688	-0.00555028254166245
1598	90.7224426269531	-3.27011966705322	6.5522575378418	0.00938473641872406	0.0022419011220336	-0.00165419070981443	-0.00457625929266214
1599	92.0211410522461	-4.24414253234863	6.8119969367981	0.00873538758605719	-3.08191010844894e-05	0.00483929552137852	-0.00165419070981443
1600	90.7224426269531	-3.59479403495789	6.94186639785767	0.0155535480007529	-0.0149658378213644	0.00646266713738441	-0.00619963090866804
1601	90.7224426269531	-4.24414253234863	5.83797359466553	0.0230210572481155	-0.0120437685400248	0.00516396993771195	0.00126787810586393
1602	89.4237442016602	-3.91946840286255	5.83797359466553	0.0123068047687411	-0.0107450718060136	-3.08191010844894e-05	0.00159255252219737
1603	91.3717956542969	-4.56881713867188	5.96784353256226	0.0132808275520802	0.00126787810586393	0.00159255252219737	-0.00100484199356288
1604	92.0211410522461	-4.89349126815796	6.03277826309204	0.0168522447347641	-0.0386670641601086	0.00321592413820326	-0.00360223650932312
1605	90.0730972290039	-3.91946840286255	6.03277826309204	-0.0026282137259841	0.000618529506027699	0.00678734155371785	0.00516396993771195
1606	90.7224426269531	-4.89349126815796	6.29251766204834	0.00418994715437293	-0.0143164889886975	0.0132808275520802	0.00711201597005129
1607	90.0730972290039	-4.56881713867188	6.09771347045898	0.00711201597005129	-3.08191010844894e-05	0.00581331877037883	0.00548864435404539
1608	90.0730972290039	-4.89349126815796	5.90290880203247	-0.00132951640989631	-0.00132951640989631	-0.00847235135734081	-3.08191010844894e-05
1609	88.7743988037109	-3.91946840286255	5.70810413360596	0.00126787810586393	0.012956153601408	-0.0113944197073579	-3.08191010844894e-05
1610	90.0730972290039	-3.91946840286255	5.64316940307617	-0.0230826959013939	0.0236704051494598	-0.0224333461374044	0.00126787810586393
1611	88.7743988037109	-4.56881713867188	5.96784353256226	-0.0165892094373703	0.0200989879667759	-0.0107450718060136	0.0126314787194133
1612	90.7224426269531	-5.21816539764404	6.09771347045898	-0.0139918150380254	0.0200989879667759	-0.0136671401560307	-0.00295288790948689
1613	88.1250534057617	-3.59479403495789	6.03277826309204	-0.0123684434220195	0.0191249661147594	-0.0169138833880424	0.00678734155371785
1614	88.7743988037109	-5.21816539764404	5.90290880203247	-0.0120437685400248	0.0123068047687411	-0.0136671401560307	0.000943203864153475
1615	91.3717956542969	-4.89349126815796	5.83797359466553	-0.0113944197073579	0.00548864435404539	-0.0110697457566857	0.00191722682211548
1616	92.6704940795898	-5.21816539764404	6.87693166732788	-0.0133424662053585	0.0142548503354192	-0.0120437685400248	0.000943203864153475
1617	90.0730972290039	-4.89349126815796	6.09771347045898	0.000943203864153475	0.00646266713738441	-0.0182125810533762	-0.00230353930965066
1618	90.7224426269531	-4.24414253234863	5.96784353256226	0.00711201597005129	0.0022419011220336	-0.0256800893694162	-0.00132951640989631
1619	92.6704940795898	-5.54284000396729	6.29251766204834	0.00906006153672934	-0.00555028254166245	-0.0136671401560307	-0.00197886489331722
1620	91.3717956542969	-5.21816539764404	5.90290880203247	0.00743668992072344	-0.0026282137259841	-0.0337969474494457	0.000943203864153475
1621	92.0211410522461	-4.24414253234863	5.38343000411987	0.00613799272105098	-0.00100484199356288	-0.0253554154187441	0.000943203864153475
1622	91.3717956542969	-3.91946840286255	5.70810413360596	0.00743668992072344	-0.00197886489331722	-0.0260047651827335	-0.00425158534198999
1623	92.0211410522461	-4.89349126815796	6.03277826309204	0.012956153601408	-0.00295288790948689	-0.0221086721867323	-0.00132951640989631
1624	93.3198394775391	-5.21816539764404	6.22758293151855	0.00386527273803949	-0.0139918150380254	-0.0104203969240189	0.00321592413820326
1625	92.0211410522461	-4.56881713867188	5.90290880203247	0.00646266713738441	-0.0107450718060136	0.0136055024340749	0.00743668992072344
1626	92.6704940795898	-5.54284000396729	5.70810413360596	0.00678734155371785	-0.0149658378213644	0.031137915328145	0.00581331877037883
1627	92.6704940795898	-5.54284000396729	6.74706172943115	0.00970941036939621	-0.00522560812532902	0.0515923984348774	-0.00587495695799589
1628	92.6704940795898	-5.54284000396729	6.61719226837158	0.0126314787194133	-0.00100484199356288	0.0399041213095188	-0.00717365415766835
1629	91.3717956542969	-3.91946840286255	6.5522575378418	-0.00717365415766835	0.00743668992072344	0.0217223595827818	-0.00522560812532902
1630	91.3717956542969	-4.56881713867188	6.5522575378418	-0.00684897974133492	0.00581331877037883	0.0181509424000978	0.00159255252219737
1631	92.6704940795898	-5.86751413345337	6.35745286941528	0.00743668992072344	-0.0100957229733467	0.00646266713738441	0.00808603875339031
1632	92.6704940795898	-4.89349126815796	5.90290880203247	0.0145795252174139	0.00126787810586393	-0.0100957229733467	-0.000355493422830477
1633	91.3717956542969	-4.89349126815796	5.70810413360596	-0.0133424662053585	-0.0230826959013939	-0.0217839982360601	-3.08191010844894e-05
1634	92.6704940795898	-6.19218873977661	6.03277826309204	0.00289124972186983	-0.0100957229733467	-0.0383423902094364	0.00483929552137852
1635	93.3198394775391	-5.86751413345337	6.03277826309204	-0.0211346503347158	-0.00360223650932312	-0.0282774847000837	0.00354059832170606
1636	93.3198394775391	-5.86751413345337	6.03277826309204	-0.00944637414067984	-0.00814767740666866	-0.03444629535079	0.00451462110504508
1637	92.0211410522461	-6.5168628692627	6.16264820098877	0.0136055024340749	0.00191722682211548	-0.0250307414680719	0.0106834331527352
1638	92.0211410522461	-5.54284000396729	6.8119969367981	-0.0123684434220195	-0.00392691092565656	-0.0448358729481697	-0.00425158534198999
1639	93.3198394775391	-6.84153699874878	5.96784353256226	0.00808603875339031	0.00581331877037883	-0.03444629535079	-0.00749832857400179
1640	92.6704940795898	-6.5168628692627	5.96784353256226	0.012956153601408	0.0136055024340749	-0.0354203209280968	-0.00977104809135199
1641	91.3717956542969	-5.54284000396729	5.83797359466553	0.0142548503354192	0.0334106348454952	-0.038017712533474	-0.00100484199356288
1642	91.3717956542969	-5.86751413345337	6.03277826309204	0.013930176384747	0.029189869761467	-0.0328229255974293	-0.00490093370899558
1643	93.3198394775391	-6.84153699874878	6.22758293151855	0.012956153601408	0.0308132413774729	-0.0299008563160896	-0.00490093370899558
1644	93.3198394775391	-6.84153699874878	5.77303886413574	0.0100340843200684	0.0389300994575024	-0.0211346503347158	-0.0133424662053585
1645	92.6704940795898	-5.54284000396729	5.44836473464966	0.00548864435404539	0.0376313999295235	-0.00847235135734081	-0.00165419070981443
1646	92.6704940795898	-5.54284000396729	5.38343000411987	0.00906006153672934	0.0460729338228703	-0.00977104809135199	0.000943203864153475
1647	93.3198394775391	-6.19218873977661	5.70810413360596	-0.00165419070981443	0.0327612869441509	-0.00587495695799589	0.00418994715437293
1648	93.3198394775391	-6.19218873977661	5.77303886413574	0.00321592413820326	0.0282158460468054	-0.0172385573387146	-0.00652430532500148
1649	91.3717956542969	-5.86751413345337	5.90290880203247	-0.00912170019000769	0.0278911720961332	-0.0221086721867323	-0.00295288790948689
1650	91.3717956542969	-4.24414253234863	6.09771347045898	-0.00684897974133492	0.0360080301761627	-0.0237320438027382	-0.00327756232582033
1651	93.3198394775391	-5.86751413345337	6.16264820098877	-0.0117190945893526	0.0213976856321096	0.00711201597005129	0.00776136433705688
1652	92.0211410522461	-4.56881713867188	5.64316940307617	-0.00425158534198999	0.000943203864153475	0.0463976077735424	-0.00425158534198999
1653	90.7224426269531	-4.24414253234863	6.61719226837158	-0.00717365415766835	-0.0331475995481014	0.040228795260191	0.000618529506027699
1654	92.6704940795898	-5.21816539764404	6.03277826309204	-0.00360223650932312	-0.0406151078641415	0.0282158460468054	-0.00360223650932312
1655	92.6704940795898	-5.86751413345337	6.22758293151855	-0.00360223650932312	-0.039641086012125	-0.0133424662053585	-0.00360223650932312
1656	93.3198394775391	-5.21816539764404	6.29251766204834	-3.08191010844894e-05	-0.0243813935667276	-0.0295761823654175	0.00613799272105098
1657	93.3198394775391	-5.54284000396729	6.09771347045898	0.00483929552137852	-0.0230826959013939	-0.0383423902094364	0.00191722682211548
1658	91.3717956542969	-3.91946840286255	5.83797359466553	-0.00490093370899558	-0.0305502042174339	-0.0149658378213644	0.00289124972186983
1659	93.9691848754883	-5.54284000396729	6.03277826309204	-0.00165419070981443	-0.0493813157081604	0.00646266713738441	0.000293855206109583
1660	93.9691848754883	-4.89349126815796	6.94186639785767	0.00126787810586393	-0.0766539573669434	0.0584105588495731	-0.0026282137259841
1661	92.0211410522461	-4.24414253234863	6.68212699890137	0.00646266713738441	-0.077952653169632	0.0834104791283607	0.00516396993771195
1662	91.3717956542969	-4.89349126815796	7.07173633575439	0.00516396993771195	-0.0600955672562122	0.0879559218883514	0.000293855206109583
1663	93.3198394775391	-5.54284000396729	6.87693166732788	-0.0026282137259841	-0.0370436906814575	0.0775663405656815	0.00191722682211548
1664	93.9691848754883	-3.91946840286255	5.64316940307617	-0.00132951640989631	-0.0263294391334057	0.0564625114202499	-0.00814767740666866
1665	93.3198394775391	-4.24414253234863	6.61719226837158	0.00418994715437293	-0.0123684434220195	0.0269171483814716	0.00451462110504508
1666	91.3717956542969	-3.91946840286255	6.48732233047485	0.00256657530553639	-0.0191866029053926	0.0321119390428066	-0.00100484199356288
1667	93.9691848754883	-5.21816539764404	6.68212699890137	0.000618529506027699	-0.00749832857400179	0.0301638916134834	-0.00165419070981443
1668	93.3198394775391	-5.21816539764404	6.09771347045898	-0.0120437685400248	-0.00717365415766835	0.0243197549134493	-0.00522560812532902
1669	92.0211410522461	-4.24414253234863	5.90290880203247	0.00938473641872406	0.00159255252219737	0.00418994715437293	0.00678734155371785
1670	92.6704940795898	-3.91946840286255	6.29251766204834	-0.0110697457566857	0.029189869761467	-0.000680167751852423	-0.00100484199356288
1671	93.9691848754883	-5.54284000396729	5.90290880203247	-0.0208099745213985	0.0379560738801956	-0.00814767740666866	0.00646266713738441
1672	90.7224426269531	-3.91946840286255	5.38343000411987	-0.00522560812532902	0.0314625911414623	-0.00587495695799589	-0.000355493422830477
1673	92.0211410522461	-5.54284000396729	5.51329946517944	-0.0126931173726916	0.0259431265294552	-0.0243813935667276	0.00613799272105098
1674	93.9691848754883	-4.89349126815796	5.70810413360596	-0.00295288790948689	0.00938473641872406	-0.0328229255974293	0.00126787810586393
1675	93.3198394775391	-5.21816539764404	5.77303886413574	0.00126787810586393	0.00321592413820326	-0.0357449948787689	0.00159255252219737
1676	93.3198394775391	-4.56881713867188	5.38343000411987	0.0158782228827477	-0.00912170019000769	-0.0324982516467571	-0.00749832857400179
1677	95.2678833007813	-5.21816539764404	5.44836473464966	0.01100810803473	-0.0256800893694162	-0.0175632312893867	0.00581331877037883
1678	92.0211410522461	-4.24414253234863	5.31849479675293	0.0155535480007529	-0.0328229255974293	-0.00392691092565656	-0.00100484199356288
1679	94.618537902832	-5.21816539764404	5.77303886413574	0.0175015944987535	-0.0600955672562122	0.0142548503354192	-0.00295288790948689
1680	94.618537902832	-5.21816539764404	5.70810413360596	0.0132808275520802	-0.0763292834162712	0.0483456552028656	-0.0026282137259841
1681	92.6704940795898	-3.91946840286255	5.90290880203247	0.0123068047687411	-0.0561994761228561	0.0191249661147594	0.00711201597005129
1682	93.3198394775391	-4.24414253234863	5.77303886413574	0.0181509424000978	-0.028926832601428	0.00321592413820326	-0.00425158534198999
1683	95.2678833007813	-4.89349126815796	5.77303886413574	0.0145795252174139	-0.00392691092565656	-0.0143164889886975	-0.00522560812532902
1684	92.0211410522461	-3.27011966705322	5.57823419570923	0.0022419011220336	0.0100340843200684	0.0207483377307653	-0.000355493422830477
1685	92.6704940795898	-4.24414253234863	5.77303886413574	0.0103587592020631	0.013930176384747	0.0431508645415306	-0.00847235135734081
1686	92.6704940795898	-3.59479403495789	6.5522575378418	0.00613799272105098	0.0509430468082428	-0.00977104809135199	-0.00165419070981443
1687	94.618537902832	-4.24414253234863	5.90290880203247	0.00906006153672934	0.0730208978056908	-0.0643163323402405	-0.00782300252467394
1688	93.3198394775391	-4.24414253234863	5.90290880203247	-0.000355493422830477	0.0616573020815849	-0.0954850688576698	-0.0107450718060136
1689	92.6704940795898	-3.91946840286255	5.70810413360596	-3.08191010844894e-05	0.0545144639909267	-0.132173269987106	-0.00327756232582033
1690	92.6704940795898	-3.91946840286255	5.64316940307617	-0.0139918150380254	0.0519170723855495	-0.138666749000549	-0.00587495695799589
1691	93.9691848754883	-4.24414253234863	6.03277826309204	-0.00619963090866804	0.0470469556748867	-0.107822693884373	0.00321592413820326
1692	92.0211410522461	-3.59479403495789	5.96784353256226	-0.00522560812532902	0.0350340083241463	-0.0669137313961983	0.00418994715437293
1693	95.2678833007813	-5.21816539764404	6.42238759994507	0.0113327819854021	0.0337353087961674	0.00808603875339031	-0.00360223650932312
1694	93.3198394775391	-4.24414253234863	5.77303886413574	-0.0133424662053585	0.00841071270406246	0.0778910145163536	-0.00847235135734081
1695	93.3198394775391	-4.24414253234863	5.57823419570923	-0.0149658378213644	-0.017887907102704	0.140877828001976	0.000618529506027699
1696	91.3717956542969	-4.24414253234863	5.64316940307617	-0.0182125810533762	-0.0237320438027382	0.136007711291313	0.00906006153672934
1697	93.3198394775391	-4.24414253234863	5.70810413360596	-0.00684897974133492	-0.0100957229733467	0.0905533134937286	0.00321592413820326
1698	92.6704940795898	-4.89349126815796	5.96784353256226	-0.0156151866540313	-0.00230353930965066	0.0369820520281792	-0.00100484199356288
1699	93.3198394775391	-4.56881713867188	6.29251766204834	-0.00814767740666866	0.00386527273803949	0.00938473641872406	-0.00132951640989631
1700	90.7224426269531	-3.59479403495789	5.96784353256226	-0.00879702530801296	-0.000680167751852423	0.0158782228827477	0.00841071270406246
1701	92.6704940795898	-5.21816539764404	5.64316940307617	-0.00684897974133492	-0.0185372550040483	0.0142548503354192	0.00678734155371785
1702	89.4237442016602	-4.24414253234863	6.5522575378418	-0.00587495695799589	-0.00782300252467394	0.0106834331527352	-0.00197886489331722
1703	90.7224426269531	-4.24414253234863	6.8119969367981	-0.00814767740666866	-0.0247060675173998	0.0252937767654657	-0.00490093370899558
1704	90.7224426269531	-5.21816539764404	5.96784353256226	-0.0149658378213644	-0.0204853005707264	0.0213976856321096	0.00808603875339031
1705	92.6704940795898	-5.86751413345337	6.22758293151855	-0.00587495695799589	-0.0221086721867323	0.0399041213095188	0.00256657530553639
1706	90.7224426269531	-5.21816539764404	6.16264820098877	0.00451462110504508	-0.0120437685400248	0.0386054255068302	0.00613799272105098
1707	90.7224426269531	-3.91946840286255	5.64316940307617	0.000943203864153475	0.0022419011220336	0.0434755384922028	0.0100340843200684
1708	89.4237442016602	-4.24414253234863	5.44836473464966	-0.017887907102704	0.00581331877037883	0.0282158460468054	0.00126787810586393
1709	90.0730972290039	-4.56881713867188	5.70810413360596	-0.00327756232582033	0.00613799272105098	0.00581331877037883	0.00321592413820326
1710	89.4237442016602	-4.24414253234863	5.77303886413574	-0.00457625929266214	0.0142548503354192	-0.0123684434220195	0.00289124972186983
1711	92.0211410522461	-5.21816539764404	5.83797359466553	-0.0100957229733467	0.0123068047687411	-0.0026282137259841	0.00646266713738441
1712	90.0730972290039	-4.56881713867188	6.29251766204834	0.00321592413820326	-0.00944637414067984	0.00289124972186983	0.00418994715437293
1713	92.0211410522461	-4.89349126815796	5.70810413360596	-0.00555028254166245	0.00289124972186983	0.00126787810586393	0.00418994715437293
1714	89.4237442016602	-4.24414253234863	5.70810413360596	0.011982130818069	0.000943203864153475	0.00289124972186983	0.00354059832170606
1715	92.0211410522461	-5.21816539764404	6.03277826309204	0.00711201597005129	0.0158782228827477	0.0136055024340749	0.00159255252219737
1716	92.6704940795898	-5.21816539764404	5.96784353256226	0.00873538758605719	0.0165275707840919	0.00451462110504508	0.00483929552137852
1717	92.0211410522461	-5.54284000396729	6.22758293151855	0.0168522447347641	0.0217223595827818	0.00581331877037883	0.00451462110504508
1718	93.9691848754883	-5.21816539764404	6.42238759994507	0.00646266713738441	0.025618452578783	0.0210730116814375	0.000293855206109583
1719	91.3717956542969	-3.91946840286255	5.70810413360596	0.00354059832170606	0.0113327819854021	0.00970941036939621	-0.00555028254166245
1720	92.6704940795898	-4.89349126815796	5.90290880203247	0.012956153601408	0.00808603875339031	0.0158782228827477	-3.08191010844894e-05
1721	94.618537902832	-5.21816539764404	5.83797359466553	0.0162028968334198	0.011982130818069	0.01100810803473	0.00126787810586393
1722	91.3717956542969	-4.56881713867188	5.77303886413574	0.00581331877037883	0.0142548503354192	0.00516396993771195	-0.00619963090866804
1723	92.6704940795898	-4.56881713867188	5.83797359466553	0.00548864435404539	0.0194496400654316	-0.00782300252467394	-0.00522560812532902
1724	91.3717956542969	-4.24414253234863	6.22758293151855	-0.00847235135734081	0.00743668992072344	-0.0120437685400248	-0.0026282137259841
1725	92.6704940795898	-4.56881713867188	5.83797359466553	-0.00360223650932312	0.0100340843200684	-0.0169138833880424	-0.00165419070981443
1726	92.6704940795898	-3.91946840286255	5.77303886413574	0.0103587592020631	0.00126787810586393	-0.0185372550040483	0.0149041991680861
1727	93.3198394775391	-4.24414253234863	5.77303886413574	-0.00295288790948689	-0.0250307414680719	-0.0286021586507559	-0.0026282137259841
1728	92.6704940795898	-3.91946840286255	5.77303886413574	0.00906006153672934	0.00483929552137852	-0.0146411629393697	-0.00522560812532902
1729	94.618537902832	-4.24414253234863	5.77303886413574	-0.00360223650932312	0.0149041991680861	-0.0104203969240189	0.00289124972186983
1730	94.618537902832	-5.54284000396729	6.35745286941528	0.00191722682211548	0.0217223595827818	0.00386527273803949	0.00321592413820326
1731	92.6704940795898	-4.24414253234863	5.83797359466553	0.0165275707840919	0.0327612869441509	0.00613799272105098	0.00321592413820326
1732	92.0211410522461	-4.24414253234863	5.96784353256226	0.0275664981454611	0.0259431265294552	-0.0143164889886975	0.00873538758605719
1733	95.2678833007813	-5.21816539764404	5.90290880203247	0.0142548503354192	-0.00392691092565656	-0.0182125810533762	-0.00652430532500148
1734	94.618537902832	-5.21816539764404	5.77303886413574	-0.0100957229733467	-0.00912170019000769	-0.0230826959013939	0.000943203864153475
1735	94.618537902832	-3.91946840286255	6.5522575378418	0.0106834331527352	-0.0126931173726916	-0.00782300252467394	-0.00360223650932312
1736	93.9691848754883	-5.21816539764404	6.03277826309204	0.0116574559360743	0.0155535480007529	-0.0139918150380254	0.00451462110504508
1737	94.618537902832	-5.54284000396729	6.22758293151855	0.0126314787194133	-0.00684897974133492	-0.00360223650932312	-3.08191010844894e-05
1738	94.618537902832	-5.54284000396729	6.03277826309204	0.00159255252219737	0.00321592413820326	-0.00230353930965066	-0.00749832857400179
1739	93.3198394775391	-5.86751413345337	5.90290880203247	0.00191722682211548	-0.00165419070981443	-0.0175632312893867	0.000293855206109583
1740	92.6704940795898	-4.89349126815796	5.83797359466553	0.00873538758605719	0.00321592413820326	-0.00944637414067984	0.00321592413820326
1741	94.618537902832	-5.54284000396729	5.77303886413574	0.01100810803473	-0.000355493422830477	0.00386527273803949	0.000293855206109583
1742	93.3198394775391	-4.89349126815796	5.70810413360596	0.013930176384747	-0.00100484199356288	0.00354059832170606	-0.000355493422830477
1743	93.3198394775391	-5.86751413345337	5.96784353256226	-0.0113944197073579	-0.00295288790948689	0.0142548503354192	-0.00360223650932312
1744	94.618537902832	-6.5168628692627	6.03277826309204	-0.00230353930965066	0.00256657530553639	0.0106834331527352	-0.000355493422830477
1745	93.9691848754883	-5.54284000396729	5.64316940307617	-0.000355493422830477	-0.00327756232582033	0.00873538758605719	0.00126787810586393
1746	95.2678833007813	-5.86751413345337	5.90290880203247	0.0113327819854021	0.00321592413820326	-0.00814767740666866	-3.08191010844894e-05
1747	94.618537902832	-5.86751413345337	5.83797359466553	-0.00197886489331722	0.00743668992072344	0.00711201597005129	-0.00100484199356288
1748	94.618537902832	-6.84153699874878	6.22758293151855	-0.0110697457566857	0.00678734155371785	-0.00652430532500148	-0.0113944197073579
1749	94.618537902832	-5.54284000396729	6.03277826309204	-0.00230353930965066	0.0116574559360743	-0.00392691092565656	0.000293855206109583
1750	95.917236328125	-6.19218873977661	5.96784353256226	-0.00555028254166245	0.0175015944987535	-0.00360223650932312	0.00711201597005129
1751	93.9691848754883	-4.56881713867188	5.77303886413574	-0.00327756232582033	0.0269171483814716	-0.00132951640989631	0.00646266713738441
1752	95.917236328125	-6.19218873977661	5.96784353256226	0.00581331877037883	0.0197743140161037	-0.0188619289547205	-0.000355493422830477
1753	93.3198394775391	-4.24414253234863	5.77303886413574	0.0106834331527352	0.013930176384747	-0.0204853005707264	-0.00879702530801296
1754	94.618537902832	-4.56881713867188	5.83797359466553	-0.0110697457566857	0.0158782228827477	-0.0324982516467571	-0.00587495695799589
1755	93.3198394775391	-3.91946840286255	6.09771347045898	0.0473716296255589	0.00743668992072344	-0.0201606266200542	0.000293855206109583
1756	94.618537902832	-4.89349126815796	5.83797359466553	-0.021459324285388	0.00483929552137852	-0.0227580219507217	0.000943203864153475
1757	93.9691848754883	-3.59479403495789	5.77303886413574	-3.08191010844894e-05	0.00970941036939621	-0.0136671401560307	0.00159255252219737
1758	94.618537902832	-4.24414253234863	5.77303886413574	-0.00847235135734081	-0.00555028254166245	-0.0107450718060136	-0.00652430532500148
1759	95.2678833007813	-5.21816539764404	6.03277826309204	-0.0146411629393697	-0.0117190945893526	-0.00587495695799589	-0.00327756232582033
1760	93.9691848754883	-4.24414253234863	6.03277826309204	-0.00425158534198999	-0.00392691092565656	-0.0117190945893526	-0.00522560812532902
1761	93.9691848754883	-5.54284000396729	5.96784353256226	0.0178262684494257	0.0022419011220336	-0.00132951640989631	-0.0026282137259841
1762	93.9691848754883	-4.56881713867188	5.90290880203247	-0.00425158534198999	-0.000355493422830477	-0.00912170019000769	0.00516396993771195
1763	95.2678833007813	-4.89349126815796	5.90290880203247	0.00191722682211548	-0.00977104809135199	0.0213976856321096	-0.0026282137259841
1764	96.5665817260742	-5.21816539764404	5.70810413360596	0.00581331877037883	-0.0162645354866982	0.0116574559360743	-0.00100484199356288
1765	94.618537902832	-4.24414253234863	6.42238759994507	0.0022419011220336	-3.08191010844894e-05	0.0220470335334539	0.00159255252219737
1766	94.618537902832	-4.89349126815796	6.42238759994507	-0.00392691092565656	0.000293855206109583	0.00646266713738441	0.000618529506027699
1767	94.618537902832	-4.89349126815796	6.68212699890137	0.00678734155371785	-0.0240567177534103	0.00548864435404539	0.00256657530553639
1768	95.2678833007813	-6.19218873977661	5.96784353256226	-0.00392691092565656	-0.0282774847000837	0.000943203864153475	-0.00100484199356288
1769	93.3198394775391	-4.56881713867188	5.38343000411987	-0.00132951640989631	-0.0195112787187099	-0.000680167751852423	-0.00197886489331722
1770	95.2678833007813	-5.54284000396729	5.38343000411987	-0.00814767740666866	0.000618529506027699	-0.00490093370899558	0.00289124972186983
1771	92.6704940795898	-4.24414253234863	5.70810413360596	-0.00457625929266214	0.000293855206109583	0.00418994715437293	0.0022419011220336
1772	95.2678833007813	-5.21816539764404	5.83797359466553	0.00159255252219737	-0.00879702530801296	-0.0123684434220195	0.00321592413820326
1773	92.6704940795898	-4.24414253234863	5.77303886413574	0.00418994715437293	-0.00165419070981443	-0.000680167751852423	-0.00490093370899558
1774	93.9691848754883	-4.89349126815796	5.90290880203247	-0.00230353930965066	0.00191722682211548	-0.0107450718060136	0.000943203864153475
1775	93.3198394775391	-5.54284000396729	5.38343000411987	0.0230210572481155	0.012956153601408	-0.0227580219507217	-0.00197886489331722
1776	93.9691848754883	-5.54284000396729	5.77303886413574	-0.0107450718060136	0.0142548503354192	-0.0211346503347158	0.000293855206109583
1777	92.6704940795898	-3.91946840286255	5.57823419570923	0.0230210572481155	-0.00327756232582033	-0.0363943427801132	-0.00165419070981443
1778	92.6704940795898	-4.24414253234863	5.31849479675293	0.00354059832170606	-0.00522560812532902	-0.03444629535079	-0.00197886489331722
1779	95.2678833007813	-5.86751413345337	5.70810413360596	0.0103587592020631	-0.0227580219507217	-0.0172385573387146	-0.00555028254166245
1780	93.3198394775391	-4.89349126815796	6.09771347045898	0.0152288740500808	-0.0240567177534103	0.00256657530553639	0.00548864435404539
1781	93.3198394775391	-3.91946840286255	5.64316940307617	0.0210730116814375	-0.0230826959013939	0.013930176384747	0.00386527273803949
1782	93.3198394775391	-4.56881713867188	5.64316940307617	0.020423661917448	-0.0331475995481014	0.0181509424000978	-0.00165419070981443
1783	93.9691848754883	-5.21816539764404	5.83797359466553	0.00678734155371785	-0.0402904339134693	0.0376313999295235	0.00451462110504508
1784	95.2678833007813	-5.86751413345337	5.83797359466553	0.00808603875339031	-0.0526280589401722	0.047696303576231	0.00354059832170606
1785	93.9691848754883	-4.24414253234863	6.48732233047485	0.0175015944987535	-0.0354203209280968	0.0343846566975117	0.00711201597005129
1786	95.2678833007813	-4.56881713867188	6.74706172943115	0.0123068047687411	-0.00749832857400179	0.0181509424000978	0.00289124972186983
1787	93.9691848754883	-5.21816539764404	6.03277826309204	0.0132808275520802	0.00678734155371785	-0.00425158534198999	0.00354059832170606
1788	93.9691848754883	-5.21816539764404	5.90290880203247	-0.00684897974133492	0.0226963832974434	-0.00879702530801296	-0.00522560812532902
1789	92.6704940795898	-4.56881713867188	6.5522575378418	-0.000680167751852423	0.0356833562254906	-0.0237320438027382	0.00386527273803949
1790	93.3198394775391	-4.56881713867188	6.48732233047485	-0.00587495695799589	0.031137915328145	-0.00977104809135199	0.00613799272105098
1791	94.618537902832	-5.86751413345337	6.16264820098877	0.00678734155371785	0.0171769186854362	-0.00977104809135199	0.00289124972186983
1792	94.618537902832	-4.89349126815796	6.09771347045898	0.000943203864153475	0.0191249661147594	-0.0139918150380254	0.00289124972186983
1793	91.3717956542969	-3.91946840286255	5.51329946517944	-0.0100957229733467	0.00126787810586393	-0.0156151866540313	0.00126787810586393
1794	94.618537902832	-5.54284000396729	5.83797359466553	0.0132808275520802	0.00354059832170606	-0.00684897974133492	-0.00555028254166245
1795	93.3198394775391	-5.54284000396729	6.03277826309204	0.000618529506027699	-3.08191010844894e-05	-0.0227580219507217	-3.08191010844894e-05
1796	92.6704940795898	-5.54284000396729	5.96784353256226	-0.00782300252467394	0.00191722682211548	-0.0273034609854221	-3.08191010844894e-05
1797	92.6704940795898	-5.54284000396729	6.16264820098877	-0.00522560812532902	0.00386527273803949	-0.0237320438027382	-0.00717365415766835
1798	90.7224426269531	-4.89349126815796	5.96784353256226	0.000293855206109583	0.00289124972186983	-0.0318489037454128	0.00126787810586393
1799	91.3717956542969	-5.86751413345337	6.16264820098877	-0.00132951640989631	-0.0143164889886975	-0.0273034609854221	-0.00165419070981443
1800	92.0211410522461	-5.86751413345337	5.83797359466553	0.00289124972186983	-0.0130177913233638	-0.0136671401560307	0.00256657530553639
1801	89.4237442016602	-3.91946840286255	5.64316940307617	0.00776136433705688	-0.0208099745213985	0.00743668992072344	0.00581331877037883
1802	90.7224426269531	-4.56881713867188	5.64316940307617	0.00418994715437293	-0.0159398596733809	0.01847561635077	-0.00392691092565656
1803	91.3717956542969	-5.21816539764404	5.70810413360596	0.0126314787194133	-0.0104203969240189	0.0249691028147936	-0.00425158534198999
1804	92.0211410522461	-4.56881713867188	6.03277826309204	0.00646266713738441	-0.0117190945893526	0.0373067259788513	0.00386527273803949
1805	89.4237442016602	-4.24414253234863	5.90290880203247	0.00321592413820326	-0.00814767740666866	0.041852168738842	0.00418994715437293
1806	92.0211410522461	-3.91946840286255	5.31849479675293	-0.00230353930965066	0.00776136433705688	0.0126314787194133	-0.00327756232582033
1807	91.3717956542969	-4.89349126815796	5.64316940307617	0.000293855206109583	0.0233457311987877	-0.0136671401560307	0.00613799272105098
1808	92.0211410522461	-5.21816539764404	5.83797359466553	0.0022419011220336	0.0395794473588467	-0.0204853005707264	-0.0026282137259841
1809	91.3717956542969	-4.24414253234863	5.83797359466553	-0.000355493422830477	0.0467222817242146	-0.0461345724761486	-0.00327756232582033
1810	93.3198394775391	-3.91946840286255	5.83797359466553	-0.0162645354866982	0.0480209775269032	-0.0617189407348633	0.0142548503354192
1811	92.0211410522461	-5.21816539764404	5.96784353256226	-0.0185372550040483	0.0450989119708538	-0.0708098188042641	0.00159255252219737
1812	92.0211410522461	-4.56881713867188	5.64316940307617	-0.00100484199356288	0.0363327041268349	-0.0880175605416298	0.0022419011220336
1813	91.3717956542969	-4.24414253234863	5.83797359466553	-0.00717365415766835	0.0188002903014421	-0.0730825439095497	-0.000680167751852423
1814	93.9691848754883	-5.21816539764404	6.03277826309204	-0.0113944197073579	0.0126314787194133	-0.0399657599627972	-0.00749832857400179
1815	93.3198394775391	-4.89349126815796	5.96784353256226	-0.00555028254166245	0.0149041991680861	0.0132808275520802	0.00970941036939621
1816	93.9691848754883	-5.21816539764404	6.09771347045898	-0.00847235135734081	0.0123068047687411	0.0506183728575706	-0.00132951640989631
1817	94.618537902832	-5.54284000396729	6.22758293151855	-0.00327756232582033	0.0158782228827477	0.0321119390428066	0.00354059832170606
1818	92.6704940795898	-4.24414253234863	5.90290880203247	0.0022419011220336	0.00743668992072344	0.0275664981454611	-0.00197886489331722
1819	93.3198394775391	-5.54284000396729	5.90290880203247	-0.00197886489331722	0.00191722682211548	0.0022419011220336	0.000618529506027699
1820	94.618537902832	-5.54284000396729	5.96784353256226	-0.0100957229733467	-0.0139918150380254	-0.00165419070981443	-0.00197886489331722
1821	91.3717956542969	-4.24414253234863	5.70810413360596	0.00776136433705688	-0.0227580219507217	0.0181509424000978	-3.08191010844894e-05
1822	94.618537902832	-6.19218873977661	6.22758293151855	0.00321592413820326	-0.0146411629393697	0.0272418223321438	0.00354059832170606
1823	93.3198394775391	-5.54284000396729	6.16264820098877	-0.00230353930965066	-0.0224333461374044	0.0467222817242146	0.000293855206109583
1824	93.3198394775391	-4.89349126815796	5.70810413360596	0.0142548503354192	-0.00522560812532902	0.0554884895682335	-0.00490093370899558
1825	92.0211410522461	-4.56881713867188	5.70810413360596	-0.0107450718060136	-0.00587495695799589	0.0506183728575706	0.000293855206109583
1826	92.6704940795898	-4.89349126815796	5.57823419570923	0.00289124972186983	-0.0162645354866982	0.0412028171122074	-3.08191010844894e-05
1827	92.0211410522461	-4.89349126815796	5.77303886413574	0.00191722682211548	-0.0247060675173998	0.0200989879667759	0.00776136433705688
1828	93.9691848754883	-6.84153699874878	6.5522575378418	-0.00392691092565656	-0.0250307414680719	0.0233457311987877	0.00289124972186983
1829	92.0211410522461	-5.21816539764404	6.22758293151855	-0.00132951640989631	-0.0146411629393697	-0.000355493422830477	-0.000355493422830477
1830	92.6704940795898	-5.21816539764404	5.77303886413574	-0.00684897974133492	0.00678734155371785	-0.0104203969240189	-0.00360223650932312
1831	93.9691848754883	-6.84153699874878	5.90290880203247	-0.00522560812532902	0.0116574559360743	-0.0130177913233638	0.00873538758605719
1832	92.0211410522461	-5.54284000396729	5.70810413360596	0.00354059832170606	0.0168522447347641	-0.0198359526693821	0.000293855206109583
1833	93.9691848754883	-6.5168628692627	6.03277826309204	0.0162028968334198	0.00776136433705688	-0.0276281367987394	0.00126787810586393
1834	93.9691848754883	-6.5168628692627	6.16264820098877	0.0103587592020631	0.00191722682211548	-0.0156151866540313	-0.00490093370899558
1835	93.3198394775391	-6.19218873977661	6.29251766204834	-0.00360223650932312	0.00354059832170606	-0.00717365415766835	0.00418994715437293
1836	92.6704940795898	-6.19218873977661	6.03277826309204	-0.00392691092565656	-0.00425158534198999	0.00776136433705688	-0.00132951640989631
1837	93.9691848754883	-6.5168628692627	5.77303886413574	0.01100810803473	-0.00619963090866804	0.00613799272105098	-0.00619963090866804
1838	93.3198394775391	-6.19218873977661	5.57823419570923	0.00873538758605719	-0.00814767740666866	0.000943203864153475	0.00256657530553639
1839	93.3198394775391	-5.86751413345337	6.09771347045898	0.00711201597005129	-0.00977104809135199	-0.00944637414067984	-0.00100484199356288
1840	93.9691848754883	-5.86751413345337	6.09771347045898	0.013930176384747	-0.00197886489331722	-0.00295288790948689	-0.00522560812532902
1841	92.0211410522461	-4.56881713867188	6.29251766204834	0.0132808275520802	-0.00619963090866804	-0.00944637414067984	0.000618529506027699
1842	92.6704940795898	-5.54284000396729	6.09771347045898	-0.00197886489331722	-0.00749832857400179	-0.00457625929266214	-3.08191010844894e-05
1843	92.6704940795898	-4.89349126815796	5.70810413360596	-0.00814767740666866	-0.0110697457566857	-0.0100957229733467	-0.00197886489331722
1844	93.3198394775391	-3.59479403495789	5.64316940307617	0.00808603875339031	-0.00847235135734081	0.00191722682211548	-0.00652430532500148
1845	91.3717956542969	-4.24414253234863	5.90290880203247	-0.00522560812532902	-0.00327756232582033	-0.0113944197073579	0.00159255252219737
1846	92.0211410522461	-4.24414253234863	5.90290880203247	-0.0026282137259841	0.00743668992072344	-0.0110697457566857	-0.00100484199356288
1847	92.0211410522461	-4.24414253234863	6.09771347045898	0.000293855206109583	0.0158782228827477	0.00451462110504508	0.00159255252219737
1848	92.6704940795898	-3.91946840286255	5.96784353256226	0.00906006153672934	0.0165275707840919	0.0106834331527352	0.00191722682211548
1849	92.0211410522461	-4.24414253234863	5.77303886413574	-0.00652430532500148	0.0272418223321438	0.000618529506027699	-0.00652430532500148
1850	93.3198394775391	-3.91946840286255	5.64316940307617	-0.00652430532500148	0.0200989879667759	0.00159255252219737	0.000618529506027699
1851	93.3198394775391	-5.21816539764404	6.03277826309204	0.0022419011220336	0.0213976856321096	-0.0120437685400248	-0.000355493422830477
1852	93.9691848754883	-4.56881713867188	5.96784353256226	0.0158782228827477	0.0178262684494257	-0.0175632312893867	0.0022419011220336
1853	92.0211410522461	-4.24414253234863	5.96784353256226	0.01100810803473	0.00970941036939621	-0.0299008563160896	-0.00327756232582033
1854	92.0211410522461	-3.91946840286255	6.61719226837158	0.00613799272105098	0.00548864435404539	-0.0295761823654175	-0.00425158534198999
1855	92.0211410522461	-4.56881713867188	6.48732233047485	-3.08191010844894e-05	0.0171769186854362	-0.0337969474494457	0.0022419011220336
1856	91.3717956542969	-3.91946840286255	5.57823419570923	0.01847561635077	0.0136055024340749	-0.0169138833880424	0.00126787810586393
1857	92.0211410522461	-3.91946840286255	5.57823419570923	-0.00555028254166245	0.00841071270406246	-0.0126931173726916	-0.000680167751852423
1858	91.3717956542969	-4.24414253234863	5.57823419570923	0.00711201597005129	0.00126787810586393	-0.00652430532500148	-0.00360223650932312
1859	93.3198394775391	-4.89349126815796	5.83797359466553	-0.0123684434220195	-0.00522560812532902	0.00354059832170606	-0.00717365415766835
1860	93.3198394775391	-4.56881713867188	6.03277826309204	-0.0169138833880424	-0.0120437685400248	0.0213976856321096	0.00646266713738441
1861	91.3717956542969	-3.91946840286255	5.57823419570923	0.0191249661147594	0.00354059832170606	0.025618452578783	-0.000680167751852423
1862	93.3198394775391	-5.21816539764404	6.42238759994507	-0.00782300252467394	-0.0208099745213985	0.0223717093467712	-0.00100484199356288
1863	93.3198394775391	-4.56881713867188	5.51329946517944	0.00451462110504508	-0.0198359526693821	0.00191722682211548	0.00841071270406246
1864	92.0211410522461	-3.59479403495789	5.51329946517944	0.00191722682211548	-0.0188619289547205	0.00938473641872406	-0.00360223650932312
1865	92.0211410522461	-4.56881713867188	5.70810413360596	-0.00814767740666866	-0.0113944197073579	-0.00684897974133492	0.00906006153672934
1866	92.0211410522461	-3.91946840286255	5.96784353256226	0.00743668992072344	-0.0169138833880424	0.0149041991680861	0.00483929552137852
1867	93.3198394775391	-4.89349126815796	5.57823419570923	0.00906006153672934	-0.0165892094373703	0.00581331877037883	-0.00425158534198999
1868	91.3717956542969	-3.91946840286255	5.44836473464966	0.0132808275520802	-0.0224333461374044	-0.00652430532500148	0.0022419011220336
1869	92.0211410522461	-4.24414253234863	5.51329946517944	-0.00684897974133492	-0.00100484199356288	-0.0126931173726916	-0.00230353930965066
1870	92.0211410522461	-3.59479403495789	5.38343000411987	-0.00749832857400179	0.0162028968334198	-0.00944637414067984	0.00191722682211548
1871	94.618537902832	-5.86751413345337	5.96784353256226	-0.00392691092565656	0.01847561635077	-0.00587495695799589	0.00451462110504508
1872	92.0211410522461	-4.56881713867188	6.03277826309204	0.00321592413820326	0.0194496400654316	-0.00360223650932312	0.00256657530553639
1873	92.6704940795898	-4.89349126815796	5.77303886413574	0.00354059832170606	0.00289124972186983	-0.0100957229733467	-0.00392691092565656
1874	92.6704940795898	-5.54284000396729	5.83797359466553	0.00776136433705688	0.00289124972186983	0.00451462110504508	0.0022419011220336
1875	95.2678833007813	-5.54284000396729	5.90290880203247	0.00256657530553639	0.00191722682211548	-0.0146411629393697	0.00418994715437293
1876	93.3198394775391	-5.54284000396729	6.03277826309204	0.00289124972186983	0.0116574559360743	0.00418994715437293	0.00906006153672934
1877	93.3198394775391	-5.21816539764404	5.96784353256226	0.00743668992072344	0.0200989879667759	-0.0133424662053585	0.00418994715437293
1878	91.3717956542969	-5.21816539764404	6.03277826309204	0.00711201597005129	0.00646266713738441	-0.0221086721867323	0.000618529506027699
1879	93.9691848754883	-5.86751413345337	6.03277826309204	0.0142548503354192	0.00776136433705688	-0.021459324285388	0.000293855206109583
1880	93.3198394775391	-5.54284000396729	5.83797359466553	0.0132808275520802	0.00321592413820326	-0.00392691092565656	0.00711201597005129
1881	93.3198394775391	-5.21816539764404	5.51329946517944	0.0132808275520802	0.00516396993771195	-0.000355493422830477	0.00321592413820326
1882	92.6704940795898	-5.86751413345337	5.90290880203247	0.00938473641872406	0.00743668992072344	-0.00425158534198999	-0.00555028254166245
1883	93.3198394775391	-5.21816539764404	5.83797359466553	-0.000680167751852423	-3.08191010844894e-05	-0.0217839982360601	-0.00165419070981443
1884	91.3717956542969	-4.89349126815796	5.96784353256226	-0.0107450718060136	-0.0026282137259841	-0.0201606266200542	-0.0026282137259841
1885	91.3717956542969	-5.21816539764404	5.83797359466553	-0.00522560812532902	-0.000680167751852423	-0.0152905117720366	0.00451462110504508
1886	91.3717956542969	-5.21816539764404	5.70810413360596	-0.0104203969240189	-0.00490093370899558	0.00613799272105098	0.00483929552137852
1887	90.7224426269531	-4.56881713867188	5.64316940307617	-0.00879702530801296	-3.08191010844894e-05	0.0162028968334198	0.00386527273803949
1888	92.0211410522461	-4.24414253234863	5.77303886413574	-0.00619963090866804	-0.00782300252467394	0.0178262684494257	-0.00295288790948689
1889	92.6704940795898	-5.54284000396729	6.74706172943115	-0.00555028254166245	-0.00717365415766835	-0.00100484199356288	-0.0107450718060136
1890	90.0730972290039	-4.89349126815796	6.68212699890137	-0.0302255302667618	0.013930176384747	-0.0156151866540313	0.0100340843200684
1891	92.6704940795898	-6.19218873977661	6.29251766204834	-0.0195112787187099	0.00289124972186983	-0.00392691092565656	0.00938473641872406
1892	90.7224426269531	-4.56881713867188	5.70810413360596	-0.0133424662053585	-0.00100484199356288	-0.0117190945893526	0.00354059832170606
1893	92.6704940795898	-6.19218873977661	5.96784353256226	-0.0100957229733467	-0.0175632312893867	-0.0191866029053926	-0.00100484199356288
1894	91.3717956542969	-6.19218873977661	5.90290880203247	-0.00490093370899558	-0.00782300252467394	-0.00295288790948689	0.00548864435404539
1895	91.3717956542969	-5.86751413345337	5.96784353256226	-0.0217839982360601	-0.00490093370899558	-3.08191010844894e-05	0.000943203864153475
1896	91.3717956542969	-5.86751413345337	6.09771347045898	0.0175015944987535	-0.00847235135734081	0.01100810803473	0.00483929552137852
1897	92.0211410522461	-6.5168628692627	6.42238759994507	-0.00555028254166245	0.00451462110504508	0.0200989879667759	0.0022419011220336
1898	90.7224426269531	-6.19218873977661	5.96784353256226	0.00483929552137852	0.00159255252219737	0.0165275707840919	0.00159255252219737
1899	92.6704940795898	-5.86751413345337	6.35745286941528	-0.00360223650932312	-0.0146411629393697	0.0217223595827818	-0.00100484199356288
1900	90.7224426269531	-6.19218873977661	6.68212699890137	0.00256657530553639	-0.00295288790948689	0.0158782228827477	0.00386527273803949
1901	91.3717956542969	-5.54284000396729	5.77303886413574	0.00386527273803949	0.00711201597005129	0.0149041991680861	0.00289124972186983
1902	92.0211410522461	-6.19218873977661	6.09771347045898	0.00548864435404539	0.00646266713738441	0.00516396993771195	-0.00392691092565656
1903	90.7224426269531	-4.89349126815796	6.09771347045898	-0.000680167751852423	0.0103587592020631	0.00354059832170606	-0.00100484199356288
1904	90.0730972290039	-5.21816539764404	5.64316940307617	-0.0026282137259841	0.00678734155371785	-0.00197886489331722	0.00873538758605719
1905	91.3717956542969	-5.21816539764404	5.64316940307617	-0.00392691092565656	0.013930176384747	-0.00165419070981443	0.00256657530553639
1906	90.0730972290039	-4.56881713867188	5.64316940307617	-0.00165419070981443	0.0100340843200684	-0.00684897974133492	0.00289124972186983
1907	91.3717956542969	-5.21816539764404	6.61719226837158	0.0123068047687411	0.0113327819854021	-0.00587495695799589	0.00191722682211548
1908	91.3717956542969	-5.54284000396729	6.68212699890137	0.0022419011220336	0.00776136433705688	-0.0237320438027382	0.00256657530553639
1909	92.0211410522461	-5.54284000396729	6.22758293151855	0.0103587592020631	0.01100810803473	-0.0250307414680719	0.0022419011220336
1910	91.3717956542969	-4.89349126815796	5.64316940307617	0.000618529506027699	0.0233457311987877	-0.0260047651827335	0.011982130818069
1911	93.9691848754883	-6.19218873977661	5.90290880203247	0.00841071270406246	0.0207483377307653	-0.0191866029053926	0.00159255252219737
1912	91.3717956542969	-5.21816539764404	5.77303886413574	0.0200989879667759	0.0233457311987877	-0.0130177913233638	-0.00230353930965066
1913	93.9691848754883	-6.5168628692627	6.8119969367981	0.00646266713738441	0.00938473641872406	-0.0100957229733467	-0.00230353930965066
1914	92.6704940795898	-7.16621160507202	6.09771347045898	0.0158782228827477	0.00776136433705688	-0.00814767740666866	-0.00555028254166245
1915	93.9691848754883	-6.19218873977661	6.09771347045898	-0.0107450718060136	-0.00425158534198999	0.000293855206109583	0.00159255252219737
1916	92.6704940795898	-6.5168628692627	5.90290880203247	-0.00490093370899558	0.00873538758605719	0.00906006153672934	0.00256657530553639
1917	94.618537902832	-6.5168628692627	6.03277826309204	-0.00392691092565656	0.000943203864153475	0.00613799272105098	-0.0026282137259841
1918	93.3198394775391	-6.5168628692627	6.03277826309204	-0.00944637414067984	0.000618529506027699	0.000618529506027699	-0.000680167751852423
1919	95.2678833007813	-5.54284000396729	6.42238759994507	0.01847561635077	-0.00327756232582033	-0.00522560812532902	-0.00749832857400179
1920	93.9691848754883	-5.86751413345337	6.03277826309204	-0.00392691092565656	-0.00392691092565656	0.000618529506027699	-0.00327756232582033
1921	93.3198394775391	-5.54284000396729	6.03277826309204	-0.00652430532500148	-0.00912170019000769	0.0113327819854021	0.000943203864153475
1922	93.9691848754883	-6.5168628692627	6.09771347045898	0.0178262684494257	-0.0247060675173998	0.0126314787194133	-0.00132951640989631
1923	92.6704940795898	-5.54284000396729	5.64316940307617	-0.00814767740666866	-0.00327756232582033	0.00354059832170606	-0.00100484199356288
1924	92.6704940795898	-5.54284000396729	5.70810413360596	0.00191722682211548	-0.00814767740666866	0.00386527273803949	-0.00847235135734081
1925	92.0211410522461	-5.21816539764404	6.74706172943115	-0.00555028254166245	-0.00360223650932312	0.01100810803473	0.00711201597005129
1926	92.0211410522461	-5.54284000396729	6.03277826309204	-0.00782300252467394	-0.000355493422830477	0.00841071270406246	0.000618529506027699
1927	93.9691848754883	-5.54284000396729	6.16264820098877	-0.000355493422830477	0.00159255252219737	0.0132808275520802	-0.00327756232582033
1928	92.0211410522461	-5.86751413345337	5.90290880203247	0.00159255252219737	-0.00360223650932312	0.00646266713738441	-0.000355493422830477
1929	93.3198394775391	-7.49088573455811	5.83797359466553	-0.00555028254166245	-0.00197886489331722	-0.00814767740666866	-0.00165419070981443
1930	92.0211410522461	-5.86751413345337	5.77303886413574	-0.00652430532500148	0.00711201597005129	-0.0175632312893867	0.00938473641872406
1931	93.9691848754883	-7.49088573455811	5.70810413360596	-0.00749832857400179	0.00386527273803949	-0.0208099745213985	0.00808603875339031
1932	92.0211410522461	-6.5168628692627	6.03277826309204	0.0165275707840919	0.00191722682211548	-0.0243813935667276	0.00873538758605719
1933	93.9691848754883	-7.81556034088135	6.29251766204834	0.0132808275520802	-0.0227580219507217	-0.0373683646321297	0.000618529506027699
1934	93.3198394775391	-7.49088573455811	5.96784353256226	0.0113327819854021	-0.0227580219507217	-0.0315242260694504	-0.00749832857400179
1935	92.6704940795898	-6.84153699874878	5.57823419570923	0.00386527273803949	-0.0126931173726916	-0.0126931173726916	-0.00360223650932312
1936	92.6704940795898	-6.5168628692627	5.64316940307617	0.00354059832170606	-0.0169138833880424	-0.00944637414067984	0.00386527273803949
1937	93.9691848754883	-7.81556034088135	5.96784353256226	-0.00295288790948689	0.00678734155371785	-0.000680167751852423	-0.00392691092565656
1938	93.9691848754883	-7.81556034088135	6.09771347045898	0.00711201597005129	0.0123068047687411	0.00938473641872406	-0.00555028254166245
1939	92.0211410522461	-7.49088573455811	5.96784353256226	0.00711201597005129	-0.0104203969240189	0.0142548503354192	-0.00814767740666866
1940	93.9691848754883	-7.49088573455811	5.90290880203247	0.00321592413820326	-0.00587495695799589	0.0213976856321096	-0.00197886489331722
1941	93.3198394775391	-7.81556034088135	5.96784353256226	0.00418994715437293	-0.00717365415766835	0.011982130818069	-3.08191010844894e-05
1942	94.618537902832	-7.81556034088135	5.96784353256226	-0.00197886489331722	-0.00977104809135199	0.0100340843200684	-0.00490093370899558
1943	93.3198394775391	-6.5168628692627	5.77303886413574	-0.00360223650932312	-0.00197886489331722	-0.00165419070981443	-0.00295288790948689
1944	92.6704940795898	-6.5168628692627	5.90290880203247	-0.00100484199356288	-0.00295288790948689	0.00548864435404539	-0.00132951640989631
1945	93.3198394775391	-7.16621160507202	6.22758293151855	-0.00100484199356288	0.00451462110504508	0.0162028968334198	0.00354059832170606
1946	93.9691848754883	-6.84153699874878	6.35745286941528	0.000293855206109583	0.00808603875339031	0.0165275707840919	0.00126787810586393
1947	92.6704940795898	-6.5168628692627	5.96784353256226	0.00354059832170606	0.012956153601408	0.00451462110504508	-0.00392691092565656
1948	92.6704940795898	-5.54284000396729	5.77303886413574	-0.00847235135734081	0.00613799272105098	0.00159255252219737	-0.00392691092565656
1949	94.618537902832	-6.84153699874878	6.03277826309204	0.00191722682211548	0.0103587592020631	-0.00165419070981443	-0.00749832857400179
1950	92.6704940795898	-6.84153699874878	6.03277826309204	-0.00425158534198999	0.0226963832974434	-0.0126931173726916	0.00126787810586393
1951	93.3198394775391	-5.86751413345337	5.83797359466553	-3.08191010844894e-05	0.0100340843200684	-0.00522560812532902	0.00191722682211548
1952	92.0211410522461	-6.5168628692627	6.48732233047485	-0.00295288790948689	0.0126314787194133	-0.00749832857400179	0.00126787810586393
1953	93.9691848754883	-6.84153699874878	5.90290880203247	0.00711201597005129	-0.00555028254166245	-0.0195112787187099	-0.00522560812532902
1954	92.6704940795898	-5.86751413345337	5.70810413360596	-0.00392691092565656	-0.0221086721867323	-0.0165892094373703	-0.00425158534198999
1955	93.3198394775391	-5.86751413345337	5.64316940307617	0.0142548503354192	-0.00782300252467394	-0.00587495695799589	0.00516396993771195
1956	92.6704940795898	-5.21816539764404	5.83797359466553	0.00873538758605719	-0.0198359526693821	-0.00490093370899558	0.00548864435404539
1957	92.6704940795898	-5.21816539764404	5.70810413360596	0.00613799272105098	-0.0191866029053926	0.0132808275520802	-0.00360223650932312
1958	95.2678833007813	-6.5168628692627	6.35745286941528	0.0103587592020631	-0.0195112787187099	-0.00392691092565656	-0.00295288790948689
1959	93.9691848754883	-5.86751413345337	5.57823419570923	0.0116574559360743	-0.0247060675173998	-0.00197886489331722	-0.00652430532500148
1960	94.618537902832	-5.86751413345337	5.51329946517944	0.00613799272105098	-0.0279528107494116	0.00808603875339031	-0.00230353930965066
1961	93.3198394775391	-6.84153699874878	6.5522575378418	0.00743668992072344	-0.0302255302667618	0.0171769186854362	0.0103587592020631
1962	93.9691848754883	-6.84153699874878	5.64316940307617	0.00970941036939621	-0.0159398596733809	0.0272418223321438	0.00516396993771195
1963	92.6704940795898	-4.89349126815796	5.57823419570923	0.00678734155371785	-0.0156151866540313	0.00970941036939621	-0.00522560812532902
1964	92.6704940795898	-6.19218873977661	6.09771347045898	0.00776136433705688	-0.00132951640989631	-0.000680167751852423	-0.00587495695799589
1965	93.9691848754883	-6.5168628692627	5.90290880203247	0.0022419011220336	0.0236704051494598	-0.0169138833880424	-0.0026282137259841
1966	92.6704940795898	-6.5168628692627	5.77303886413574	0.00841071270406246	0.0233457311987877	-0.00684897974133492	0.00289124972186983
1967	92.6704940795898	-6.19218873977661	5.51329946517944	-0.00522560812532902	0.0165275707840919	0.00321592413820326	-0.00360223650932312
1968	92.0211410522461	-5.86751413345337	5.57823419570923	0.00906006153672934	0.0178262684494257	-0.017887907102704	0.00289124972186983
1969	95.2678833007813	-6.5168628692627	5.90290880203247	0.00386527273803949	0.0262678004801273	-0.0136671401560307	0.000293855206109583
1970	94.618537902832	-6.19218873977661	6.29251766204834	-0.000680167751852423	0.0343846566975117	-0.00327756232582033	0.00841071270406246
1971	91.3717956542969	-5.21816539764404	5.44836473464966	-0.00619963090866804	0.0347093306481838	-0.0123684434220195	0.00483929552137852
1972	92.0211410522461	-6.5168628692627	5.83797359466553	0.00646266713738441	0.0382807515561581	-0.0110697457566857	-0.00165419070981443
1973	94.618537902832	-6.19218873977661	5.70810413360596	0.0123068047687411	0.0330859608948231	-0.0136671401560307	-0.00490093370899558
1974	92.6704940795898	-5.86751413345337	5.83797359466553	0.01100810803473	0.0298392176628113	-0.0263294391334057	-0.00100484199356288
1975	93.3198394775391	-4.89349126815796	5.77303886413574	-0.00327756232582033	0.0285405199974775	-0.0126931173726916	0.00581331877037883
1976	92.0211410522461	-5.21816539764404	6.03277826309204	0.00159255252219737	0.0191249661147594	-0.0143164889886975	0.00613799272105098
1977	92.6704940795898	-4.89349126815796	5.83797359466553	0.0158782228827477	0.00906006153672934	-0.00847235135734081	-0.00360223650932312
1978	93.9691848754883	-6.84153699874878	5.77303886413574	0.0132808275520802	0.0126314787194133	-0.023407369852066	-0.00295288790948689
1979	92.0211410522461	-4.89349126815796	5.70810413360596	0.011982130818069	-0.00165419070981443	-0.0224333461374044	-0.00165419070981443
1980	92.0211410522461	-5.54284000396729	5.83797359466553	0.00548864435404539	-0.00327756232582033	-0.0237320438027382	0.00483929552137852
1981	93.9691848754883	-6.19218873977661	5.90290880203247	0.0113327819854021	0.0113327819854021	-0.0292515084147453	-0.00360223650932312
1982	92.0211410522461	-5.86751413345337	6.03277826309204	0.00711201597005129	-3.08191010844894e-05	-0.043212503194809	-0.00132951640989631
1983	92.0211410522461	-5.54284000396729	6.16264820098877	0.00841071270406246	0.00581331877037883	-0.0341216214001179	-0.000355493422830477
1984	93.3198394775391	-6.5168628692627	5.96784353256226	-0.00360223650932312	-0.00100484199356288	-0.0152905117720366	0.00159255252219737
1985	93.3198394775391	-6.5168628692627	5.90290880203247	-0.00490093370899558	0.00938473641872406	-0.0107450718060136	-0.00587495695799589
1986	93.3198394775391	-6.19218873977661	6.09771347045898	0.012956153601408	-0.0100957229733467	0.0217223595827818	-0.000680167751852423
1987	93.3198394775391	-6.19218873977661	5.96784353256226	-0.00165419070981443	0.000293855206109583	0.036657378077507	-0.00295288790948689
1988	92.0211410522461	-6.5168628692627	6.29251766204834	0.0210730116814375	-0.0120437685400248	0.0259431265294552	-0.00165419070981443
1989	92.6704940795898	-5.86751413345337	6.29251766204834	-0.00165419070981443	-0.00295288790948689	0.00321592413820326	-0.00230353930965066
1990	92.6704940795898	-6.19218873977661	6.03277826309204	-0.0198359526693821	0.00126787810586393	-0.00490093370899558	0.00646266713738441
1991	90.0730972290039	-4.89349126815796	5.64316940307617	-0.0299008563160896	-0.00555028254166245	0.00483929552137852	0.00906006153672934
1992	92.0211410522461	-6.84153699874878	6.09771347045898	-0.0221086721867323	-0.0107450718060136	-0.00100484199356288	0.0022419011220336
1993	91.3717956542969	-5.54284000396729	5.96784353256226	-0.0100957229733467	-0.00879702530801296	-0.000355493422830477	0.00256657530553639
1994	89.4237442016602	-4.89349126815796	6.5522575378418	-0.0126931173726916	-0.0230826959013939	-0.0026282137259841	-0.00912170019000769
1995	89.4237442016602	-4.24414253234863	6.03277826309204	-0.00912170019000769	-0.0195112787187099	0.0230210572481155	0.00970941036939621
1996	90.0730972290039	-5.21816539764404	5.90290880203247	-0.0156151866540313	-0.017887907102704	0.0197743140161037	0.00678734155371785
1997	89.4237442016602	-4.89349126815796	5.31849479675293	-0.00652430532500148	-0.0113944197073579	0.0171769186854362	-0.00490093370899558
1998	91.3717956542969	-6.84153699874878	5.96784353256226	-0.00782300252467394	0.00191722682211548	0.0145795252174139	0.00354059832170606
1999	90.0730972290039	-5.21816539764404	5.70810413360596	0.00906006153672934	-0.0159398596733809	0.020423661917448	-0.00782300252467394
2000	90.0730972290039	-5.54284000396729	5.83797359466553	0.00321592413820326	-0.0110697457566857	0.0171769186854362	-0.00165419070981443
[truncated: 9,020 more rows]
