# Supplementary material for: Precise instruction and consideration of the vertical and horizontal force component increases validity and reliability of the 90:20 Isometric Posterior Chain Test
Source: PLoS One. 2024 Oct 28;19(10):e0312843. doi: 10.1371/journal.pone.0312843 (PMC11515970; doi:10.1371/journal.pone.0312843)
Supplement: S1 File — (ZIP) [file pone.0312843.s001.zip › S1_Raw_Data/M1_P08_vh_3.csv]

1	94.618537902832	-7.49088573455811	5.70810413360596	-0.00652430532500148	0.00256657530553639	0.000943203864153475	-0.00457625929266214
2	93.9691848754883	-6.84153699874878	5.70810413360596	0.00191722682211548	-0.0247060675173998	-0.00360223650932312	-0.00295288790948689
3	92.6704940795898	-7.16621160507202	6.61719226837158	-0.0113944197073579	-0.0130177913233638	0.00289124972186983	-0.000355493422830477
4	93.3198394775391	-6.5168628692627	6.22758293151855	0.0188002903014421	0.00581331877037883	-0.00619963090866804	-0.00457625929266214
5	92.6704940795898	-7.16621160507202	5.90290880203247	0.00548864435404539	0.00354059832170606	0.00386527273803949	-0.00230353930965066
6	93.9691848754883	-6.84153699874878	6.03277826309204	0.00938473641872406	0.00711201597005129	-0.00230353930965066	-0.00555028254166245
7	93.9691848754883	-7.81556034088135	5.70810413360596	0.000943203864153475	-0.00814767740666866	-0.00782300252467394	0.000618529506027699
8	93.3198394775391	-6.5168628692627	5.25356006622314	0.0106834331527352	0.00646266713738441	-0.0026282137259841	-0.0107450718060136
9	93.9691848754883	-6.84153699874878	5.51329946517944	0.0113327819854021	0.00483929552137852	-0.00652430532500148	0.00126787810586393
10	93.9691848754883	-7.16621160507202	5.44836473464966	0.0145795252174139	0.00191722682211548	-0.00490093370899558	-3.08191010844894e-05
11	93.9691848754883	-7.49088573455811	5.90290880203247	-0.0104203969240189	0.0100340843200684	-0.00100484199356288	-0.000680167751852423
12	92.6704940795898	-5.86751413345337	5.70810413360596	0.00451462110504508	0.00873538758605719	-0.0139918150380254	-0.00782300252467394
13	92.6704940795898	-6.5168628692627	5.90290880203247	-0.0133424662053585	0.0158782228827477	-0.00912170019000769	0.0106834331527352
14	93.9691848754883	-7.16621160507202	6.48732233047485	0.0100340843200684	0.0142548503354192	-0.0100957229733467	-0.00490093370899558
15	92.0211410522461	-6.19218873977661	5.57823419570923	0.0132808275520802	0.0123068047687411	-0.00295288790948689	0.00743668992072344
16	94.618537902832	-6.5168628692627	5.70810413360596	0.00711201597005129	0.00808603875339031	-0.00295288790948689	-3.08191010844894e-05
17	93.3198394775391	-6.5168628692627	5.77303886413574	-0.00977104809135199	-3.08191010844894e-05	-0.0113944197073579	-0.00652430532500148
18	93.3198394775391	-5.54284000396729	5.70810413360596	0.00289124972186983	0.00289124972186983	-0.0107450718060136	-0.00360223650932312
19	92.6704940795898	-5.86751413345337	6.09771347045898	0.0126314787194133	0.00970941036939621	-0.00327756232582033	0.00581331877037883
20	92.0211410522461	-5.54284000396729	5.57823419570923	0.00418994715437293	0.00483929552137852	0.00678734155371785	-0.00100484199356288
21	92.6704940795898	-5.54284000396729	5.70810413360596	-0.00295288790948689	0.00289124972186983	-0.00197886489331722	-0.000355493422830477
22	93.9691848754883	-5.86751413345337	5.64316940307617	0.00841071270406246	-0.00490093370899558	0.00841071270406246	-0.00977104809135199
23	93.3198394775391	-6.84153699874878	6.16264820098877	-3.08191010844894e-05	-0.0159398596733809	-0.00132951640989631	0.000293855206109583
24	92.6704940795898	-5.54284000396729	5.90290880203247	0.00451462110504508	-0.0208099745213985	-0.00230353930965066	-0.00684897974133492
25	92.0211410522461	-6.5168628692627	6.42238759994507	0.0145795252174139	0.000618529506027699	0.00321592413820326	-0.00165419070981443
26	93.9691848754883	-6.5168628692627	5.90290880203247	0.00873538758605719	-0.00717365415766835	0.011982130818069	-0.00522560812532902
27	93.9691848754883	-6.84153699874878	5.83797359466553	0.00646266713738441	-0.00197886489331722	-0.00490093370899558	0.00321592413820326
28	93.9691848754883	-6.5168628692627	5.64316940307617	0.00678734155371785	-0.0026282137259841	-0.000680167751852423	-0.00360223650932312
29	94.618537902832	-7.16621160507202	5.96784353256226	-0.00360223650932312	-0.0026282137259841	-0.000680167751852423	0.00256657530553639
30	93.9691848754883	-6.19218873977661	5.77303886413574	0.00516396993771195	-0.0026282137259841	0.00159255252219737	0.000293855206109583
31	93.3198394775391	-6.5168628692627	6.48732233047485	-0.00457625929266214	-0.0126931173726916	0.00516396993771195	0.00126787810586393
32	93.9691848754883	-6.5168628692627	6.22758293151855	-0.00457625929266214	-0.0204853005707264	-0.00879702530801296	-0.00165419070981443
33	92.6704940795898	-5.86751413345337	5.96784353256226	-0.0250307414680719	-0.00619963090866804	-0.00165419070981443	0.00289124972186983
34	93.9691848754883	-5.21816539764404	5.70810413360596	-0.00457625929266214	-0.00392691092565656	-0.00132951640989631	-0.000680167751852423
35	93.3198394775391	-5.86751413345337	5.96784353256226	-0.000355493422830477	-0.00912170019000769	-0.00392691092565656	0.00451462110504508
36	94.618537902832	-6.5168628692627	5.83797359466553	-0.00879702530801296	-0.0120437685400248	0.00548864435404539	-0.00230353930965066
37	91.3717956542969	-5.21816539764404	6.87693166732788	-0.0133424662053585	-0.0188619289547205	-0.00522560812532902	-0.00360223650932312
38	91.3717956542969	-5.21816539764404	6.8119969367981	-0.0026282137259841	0.0022419011220336	-0.00652430532500148	-0.00490093370899558
39	91.3717956542969	-6.19218873977661	6.74706172943115	0.00289124972186983	0.00191722682211548	0.00191722682211548	0.0022419011220336
40	92.0211410522461	-5.54284000396729	5.96784353256226	-0.00555028254166245	0.0132808275520802	-0.00652430532500148	-0.00197886489331722
41	90.7224426269531	-5.54284000396729	5.83797359466553	0.0022419011220336	0.0022419011220336	-0.00425158534198999	0.0022419011220336
42	92.0211410522461	-4.56881713867188	6.61719226837158	-0.000355493422830477	0.00516396993771195	0.00289124972186983	-0.00555028254166245
43	92.6704940795898	-6.5168628692627	7.00680112838745	0.00256657530553639	0.00418994715437293	-0.00230353930965066	-0.00100484199356288
44	90.7224426269531	-4.89349126815796	6.94186639785767	-3.08191010844894e-05	0.00646266713738441	0.000293855206109583	0.00191722682211548
45	92.6704940795898	-5.86751413345337	6.74706172943115	0.0100340843200684	0.0136055024340749	-0.00132951640989631	0.00256657530553639
46	92.0211410522461	-5.86751413345337	6.42238759994507	-0.0185372550040483	0.0116574559360743	-0.00360223650932312	0.00289124972186983
47	89.4237442016602	-4.89349126815796	6.5522575378418	-0.0107450718060136	0.0103587592020631	0.00159255252219737	0.00711201597005129
48	89.4237442016602	-4.56881713867188	6.48732233047485	-0.0130177913233638	0.00483929552137852	-0.00360223650932312	-0.00100484199356288
49	89.4237442016602	-4.56881713867188	6.68212699890137	-0.00619963090866804	0.0106834331527352	-0.00100484199356288	0.00256657530553639
50	92.0211410522461	-5.86751413345337	6.8119969367981	-0.00490093370899558	0.011982130818069	-0.00814767740666866	0.00581331877037883
51	91.3717956542969	-5.86751413345337	6.22758293151855	-0.0221086721867323	0.00808603875339031	0.00678734155371785	0.00646266713738441
52	92.0211410522461	-5.54284000396729	5.83797359466553	-0.023407369852066	0.0152288740500808	-0.0117190945893526	0.00256657530553639
53	91.3717956542969	-5.21816539764404	6.03277826309204	-0.00197886489331722	0.0162028968334198	-0.00749832857400179	0.000293855206109583
54	90.7224426269531	-4.56881713867188	5.77303886413574	-0.00977104809135199	0.0145795252174139	-0.0117190945893526	0.0113327819854021
55	91.3717956542969	-5.21816539764404	6.09771347045898	0.00191722682211548	0.0210730116814375	-0.00782300252467394	0.00418994715437293
56	91.3717956542969	-4.24414253234863	6.03277826309204	-0.0026282137259841	0.00289124972186983	-0.000355493422830477	0.00321592413820326
57	90.0730972290039	-3.91946840286255	6.03277826309204	-0.0149658378213644	0.00289124972186983	0.000618529506027699	0.00516396993771195
58	92.0211410522461	-5.54284000396729	5.64316940307617	-0.0130177913233638	-0.00327756232582033	-0.00749832857400179	0.00548864435404539
59	92.0211410522461	-5.54284000396729	5.64316940307617	-0.00295288790948689	0.00581331877037883	-0.00197886489331722	0.000943203864153475
60	92.6704940795898	-5.21816539764404	6.03277826309204	-0.00165419070981443	0.00256657530553639	-0.00197886489331722	0.00126787810586393
61	91.3717956542969	-4.89349126815796	6.03277826309204	-0.00684897974133492	0.00776136433705688	0.000293855206109583	0.00613799272105098
62	91.3717956542969	-4.24414253234863	5.83797359466553	-0.00230353930965066	-0.00749832857400179	-0.000355493422830477	-0.00457625929266214
63	93.3198394775391	-5.21816539764404	6.29251766204834	-0.00749832857400179	-0.00295288790948689	-0.00165419070981443	-0.00814767740666866
64	92.6704940795898	-4.89349126815796	5.90290880203247	0.00191722682211548	-0.00652430532500148	-0.00132951640989631	-0.00619963090866804
65	92.6704940795898	-4.89349126815796	5.90290880203247	-0.00490093370899558	-0.0169138833880424	0.00386527273803949	-0.00100484199356288
66	92.6704940795898	-3.59479403495789	5.70810413360596	-0.0026282137259841	0.00776136433705688	0.00289124972186983	-0.00684897974133492
67	92.0211410522461	-3.91946840286255	5.90290880203247	0.0223717093467712	0.00289124972186983	0.00289124972186983	0.00159255252219737
68	92.0211410522461	-3.59479403495789	6.03277826309204	-0.00457625929266214	-0.00717365415766835	-0.00100484199356288	-0.00457625929266214
69	92.0211410522461	-3.91946840286255	6.03277826309204	-0.0113944197073579	0.00483929552137852	-3.08191010844894e-05	-0.00100484199356288
70	92.6704940795898	-3.59479403495789	5.57823419570923	0.0116574559360743	0.000618529506027699	0.00354059832170606	-0.00132951640989631
71	93.9691848754883	-4.24414253234863	6.48732233047485	0.0175015944987535	-0.000355493422830477	0.000293855206109583	0.00581331877037883
72	94.618537902832	-4.89349126815796	6.61719226837158	-0.00522560812532902	0.000293855206109583	-0.0100957229733467	-0.00425158534198999
73	93.9691848754883	-4.89349126815796	6.8119969367981	-0.0146411629393697	0.00451462110504508	0.00126787810586393	0.00483929552137852
74	93.3198394775391	-4.24414253234863	5.90290880203247	-0.0123684434220195	0.00548864435404539	-0.00490093370899558	0.00776136433705688
75	93.9691848754883	-5.21816539764404	6.09771347045898	-0.0139918150380254	0.00970941036939621	-0.00425158534198999	0.000618529506027699
76	93.3198394775391	-4.24414253234863	6.61719226837158	-0.0130177913233638	-0.00230353930965066	-0.00360223650932312	0.00126787810586393
77	93.3198394775391	-5.54284000396729	5.96784353256226	-0.0126931173726916	-0.00749832857400179	-0.00490093370899558	0.0100340843200684
78	93.3198394775391	-3.91946840286255	5.51329946517944	-0.00327756232582033	-0.0172385573387146	0.00256657530553639	0.00321592413820326
79	92.0211410522461	-3.91946840286255	6.5522575378418	0.00321592413820326	0.00548864435404539	-0.00360223650932312	0.0145795252174139
80	93.9691848754883	-3.91946840286255	5.96784353256226	0.0100340843200684	-0.00749832857400179	0.00256657530553639	0.000943203864153475
81	92.0211410522461	-3.91946840286255	6.74706172943115	0.0178262684494257	0.00613799272105098	0.00386527273803949	0.00581331877037883
82	94.618537902832	-5.54284000396729	6.74706172943115	0.012956153601408	-0.00847235135734081	-0.00327756232582033	-0.00522560812532902
83	93.9691848754883	-5.21816539764404	6.42238759994507	0.0262678004801273	-0.0260047651827335	0.000618529506027699	-0.00587495695799589
84	92.6704940795898	-4.24414253234863	5.96784353256226	0.0249691028147936	-0.00392691092565656	-0.000680167751852423	0.00483929552137852
85	92.6704940795898	-5.54284000396729	6.8119969367981	0.0220470335334539	-0.00360223650932312	0.000618529506027699	0.00516396993771195
86	93.3198394775391	-4.89349126815796	6.68212699890137	0.0158782228827477	0.000293855206109583	0.00711201597005129	0.00354059832170606
87	93.3198394775391	-3.91946840286255	6.09771347045898	0.00808603875339031	-0.00100484199356288	-0.00165419070981443	-0.00197886489331722
88	93.9691848754883	-5.54284000396729	6.09771347045898	0.0145795252174139	-0.00197886489331722	-0.00749832857400179	-0.00327756232582033
89	92.6704940795898	-4.89349126815796	5.83797359466553	0.00776136433705688	0.000943203864153475	-0.0113944197073579	0.000943203864153475
90	95.2678833007813	-5.21816539764404	5.90290880203247	0.0178262684494257	0.000943203864153475	-0.00684897974133492	-0.00230353930965066
91	91.3717956542969	-4.24414253234863	5.83797359466553	0.00808603875339031	-0.000680167751852423	-0.00425158534198999	0.00386527273803949
92	93.3198394775391	-4.24414253234863	5.83797359466553	0.00841071270406246	-0.00100484199356288	-0.0191866029053926	-0.00847235135734081
93	94.618537902832	-4.24414253234863	5.77303886413574	-0.0159398596733809	0.00776136433705688	-0.0104203969240189	0.00321592413820326
94	93.3198394775391	-4.56881713867188	6.22758293151855	-0.00100484199356288	0.0106834331527352	-0.0123684434220195	0.00159255252219737
95	92.6704940795898	-4.89349126815796	5.70810413360596	-0.0149658378213644	0.00581331877037883	-0.00587495695799589	0.00581331877037883
96	92.6704940795898	-3.59479403495789	5.77303886413574	0.00678734155371785	0.000293855206109583	-0.0100957229733467	0.00191722682211548
97	91.3717956542969	-3.27011966705322	6.03277826309204	0.000293855206109583	-0.0133424662053585	-0.00327756232582033	-0.00522560812532902
98	93.9691848754883	-4.56881713867188	5.77303886413574	-0.00392691092565656	-0.00425158534198999	-0.0126931173726916	0.00386527273803949
99	92.6704940795898	-3.59479403495789	6.22758293151855	0.00743668992072344	-0.0107450718060136	-0.0026282137259841	0.00386527273803949
100	93.3198394775391	-3.27011966705322	6.16264820098877	0.0126314787194133	0.00126787810586393	0.00159255252219737	-3.08191010844894e-05
101	92.0211410522461	-2.94544529914856	5.77303886413574	0.00776136433705688	0.00256657530553639	0.00678734155371785	-0.00295288790948689
102	93.9691848754883	-3.59479403495789	5.90290880203247	-0.00490093370899558	-0.0156151866540313	0.00613799272105098	-0.00457625929266214
103	92.6704940795898	-3.59479403495789	5.96784353256226	0.00483929552137852	-0.0198359526693821	0.00678734155371785	-0.00619963090866804
104	92.6704940795898	-2.62077116966248	6.5522575378418	0.0136055024340749	-0.0139918150380254	0.00321592413820326	-0.00392691092565656
105	93.3198394775391	-2.94544529914856	6.94186639785767	0.0132808275520802	-0.00749832857400179	0.00581331877037883	-0.00490093370899558
106	92.6704940795898	-2.29609680175781	5.90290880203247	-0.0139918150380254	-0.00295288790948689	-0.000680167751852423	0.00159255252219737
107	91.3717956542969	-1.64674806594849	5.57823419570923	-0.00944637414067984	0.00321592413820326	0.00678734155371785	-0.0123684434220195
108	92.6704940795898	-3.59479403495789	5.90290880203247	-0.00847235135734081	-3.08191010844894e-05	-0.00197886489331722	-0.00230353930965066
109	93.9691848754883	-2.94544529914856	5.96784353256226	-0.00100484199356288	0.00711201597005129	0.00743668992072344	0.00321592413820326
110	92.6704940795898	-3.27011966705322	5.90290880203247	-0.00132951640989631	0.00581331877037883	-0.00619963090866804	0.00808603875339031
111	91.3717956542969	-1.97142243385315	5.77303886413574	-0.0026282137259841	0.0194496400654316	0.00678734155371785	-0.00230353930965066
112	92.0211410522461	-2.62077116966248	5.77303886413574	-0.00684897974133492	0.0165275707840919	-0.0208099745213985	0.00126787810586393
113	91.3717956542969	-1.64674806594849	5.38343000411987	-0.0149658378213644	0.0236704051494598	-0.0146411629393697	-0.000680167751852423
114	94.618537902832	-3.59479403495789	5.70810413360596	-0.00847235135734081	0.0213976856321096	-0.0156151866540313	0.00289124972186983
115	92.0211410522461	-1.64674806594849	5.18862533569336	0.00321592413820326	0.0191249661147594	-0.0026282137259841	-0.00295288790948689
116	92.0211410522461	-2.62077116966248	5.77303886413574	0.00743668992072344	0.00613799272105098	-0.00360223650932312	0.00126787810586393
117	92.6704940795898	-2.94544529914856	5.83797359466553	-0.00749832857400179	0.00256657530553639	-0.0143164889886975	-0.00814767740666866
118	93.3198394775391	-2.94544529914856	6.16264820098877	-0.00684897974133492	-0.00165419070981443	-0.0107450718060136	0.00386527273803949
119	93.3198394775391	-2.62077116966248	5.64316940307617	-0.00197886489331722	0.00483929552137852	-0.00425158534198999	-0.00360223650932312
120	93.3198394775391	-3.27011966705322	5.77303886413574	-0.0123684434220195	0.00581331877037883	-0.00327756232582033	0.00581331877037883
121	92.6704940795898	-1.97142243385315	5.77303886413574	-0.0182125810533762	-3.08191010844894e-05	-0.00100484199356288	0.000943203864153475
122	93.3198394775391	-1.97142243385315	5.77303886413574	-0.0201606266200542	-0.00490093370899558	0.00386527273803949	-0.00132951640989631
123	93.3198394775391	-1.97142243385315	5.83797359466553	-0.0026282137259841	-0.00360223650932312	0.00743668992072344	0.000293855206109583
124	92.0211410522461	-1.64674806594849	6.22758293151855	0.00646266713738441	-0.00912170019000769	0.000618529506027699	-0.00360223650932312
125	92.0211410522461	-2.29609680175781	5.83797359466553	0.0116574559360743	-0.0130177913233638	0.00743668992072344	-0.00392691092565656
126	92.0211410522461	-1.64674806594849	5.64316940307617	0.00418994715437293	-0.00457625929266214	0.00451462110504508	0.00548864435404539
127	91.3717956542969	-2.29609680175781	6.68212699890137	-0.00717365415766835	-0.0208099745213985	-0.00749832857400179	-0.00197886489331722
128	92.6704940795898	-2.62077116966248	6.09771347045898	0.00548864435404539	-0.0169138833880424	-0.0026282137259841	-0.0026282137259841
129	93.3198394775391	-2.29609680175781	6.03277826309204	0.00321592413820326	0.00711201597005129	0.00451462110504508	0.00386527273803949
130	93.3198394775391	-2.62077116966248	6.42238759994507	-3.08191010844894e-05	-0.000680167751852423	-0.000680167751852423	0.00289124972186983
131	92.0211410522461	-1.64674806594849	6.8119969367981	0.000943203864153475	0.00191722682211548	-0.00295288790948689	-0.00165419070981443
132	92.6704940795898	-2.62077116966248	6.03277826309204	-0.00814767740666866	0.0123068047687411	-0.0117190945893526	-0.00197886489331722
133	92.0211410522461	-0.997399508953094	5.57823419570923	-0.000680167751852423	0.0155535480007529	-0.0159398596733809	-0.00619963090866804
134	92.6704940795898	-2.94544529914856	5.96784353256226	-0.0026282137259841	0.0171769186854362	-0.0149658378213644	0.00646266713738441
135	91.3717956542969	-0.997399508953094	5.90290880203247	0.000943203864153475	0.0145795252174139	-0.0133424662053585	-0.00230353930965066
136	92.6704940795898	-2.62077116966248	6.29251766204834	-0.00230353930965066	0.0123068047687411	-0.0026282137259841	0.00483929552137852
137	92.6704940795898	-2.29609680175781	6.29251766204834	-0.0120437685400248	-3.08191010844894e-05	-0.017887907102704	-0.00977104809135199
138	92.0211410522461	-1.64674806594849	6.5522575378418	-0.0208099745213985	0.00191722682211548	-0.0126931173726916	-0.00717365415766835
139	92.0211410522461	-1.64674806594849	6.48732233047485	-0.00230353930965066	0.00970941036939621	-0.00100484199356288	0.0022419011220336
140	90.7224426269531	-2.94544529914856	6.8119969367981	0.00873538758605719	0.00581331877037883	-0.00717365415766835	0.00646266713738441
141	92.0211410522461	-2.94544529914856	6.74706172943115	0.00906006153672934	0.00516396993771195	0.0116574559360743	-0.00587495695799589
142	91.3717956542969	-1.32207381725311	6.74706172943115	0.00159255252219737	-0.00490093370899558	0.00159255252219737	-0.00490093370899558
143	91.3717956542969	-1.64674806594849	5.96784353256226	0.0022419011220336	-0.0149658378213644	-0.00132951640989631	-3.08191010844894e-05
144	90.0730972290039	-2.62077116966248	5.96784353256226	-0.00197886489331722	0.00321592413820326	0.00191722682211548	-0.000680167751852423
145	90.7224426269531	-1.97142243385315	5.57823419570923	0.0022419011220336	0.00159255252219737	0.00126787810586393	0.00321592413820326
146	89.4237442016602	-1.64674806594849	5.44836473464966	-0.0152905117720366	0.000943203864153475	0.00678734155371785	0.00841071270406246
147	90.7224426269531	-2.29609680175781	5.77303886413574	-0.0113944197073579	-0.000680167751852423	0.00906006153672934	0.00548864435404539
148	90.7224426269531	-2.94544529914856	5.83797359466553	-0.0136671401560307	-0.00652430532500148	-0.00717365415766835	-0.00555028254166245
149	91.3717956542969	-2.62077116966248	6.09771347045898	-0.0110697457566857	0.00256657530553639	0.00354059832170606	0.000943203864153475
150	91.3717956542969	-2.62077116966248	5.83797359466553	-0.00457625929266214	0.00256657530553639	0.00289124972186983	0.00451462110504508
151	89.4237442016602	-2.62077116966248	5.96784353256226	-0.00555028254166245	-0.000680167751852423	-0.00197886489331722	0.000293855206109583
152	91.3717956542969	-2.62077116966248	5.96784353256226	-0.00912170019000769	-0.00165419070981443	-0.00847235135734081	0.00321592413820326
153	90.0730972290039	-2.29609680175781	5.96784353256226	-0.0123684434220195	0.00906006153672934	-0.00717365415766835	-0.00197886489331722
154	90.7224426269531	-0.997399508953094	5.90290880203247	0.0100340843200684	0.0142548503354192	-0.00977104809135199	0.00418994715437293
155	92.0211410522461	-2.29609680175781	6.29251766204834	0.0155535480007529	0.0158782228827477	-0.00425158534198999	0.00841071270406246
156	92.0211410522461	-2.62077116966248	6.16264820098877	-0.00684897974133492	0.00581331877037883	0.00256657530553639	0.000943203864153475
157	91.3717956542969	-1.97142243385315	5.51329946517944	0.00548864435404539	-0.00132951640989631	-0.00425158534198999	-0.000355493422830477
158	92.0211410522461	-1.64674806594849	5.70810413360596	0.0191249661147594	-0.00230353930965066	-0.00295288790948689	0.00159255252219737
159	92.0211410522461	-1.64674806594849	6.48732233047485	0.0178262684494257	0.0142548503354192	-0.00100484199356288	-0.000680167751852423
160	92.0211410522461	-1.64674806594849	6.61719226837158	0.0126314787194133	0.0191249661147594	-0.00522560812532902	-0.00360223650932312
161	93.3198394775391	-2.94544529914856	6.94186639785767	0.0145795252174139	0.00451462110504508	-0.00100484199356288	-0.000680167751852423
162	91.3717956542969	-1.64674806594849	6.61719226837158	0.00646266713738441	0.000943203864153475	0.00581331877037883	-0.00490093370899558
163	92.6704940795898	-1.97142243385315	6.42238759994507	0.0116574559360743	-0.00944637414067984	0.0103587592020631	-0.00977104809135199
164	93.9691848754883	-2.94544529914856	6.74706172943115	0.0158782228827477	-0.000680167751852423	-0.00100484199356288	-0.00132951640989631
165	92.0211410522461	-1.64674806594849	6.48732233047485	0.0168522447347641	-3.08191010844894e-05	0.00873538758605719	0.00159255252219737
166	91.3717956542969	-1.97142243385315	6.87693166732788	0.0132808275520802	0.00776136433705688	0.00256657530553639	-0.00522560812532902
167	93.3198394775391	-2.94544529914856	7.07173633575439	0.00906006153672934	-0.0107450718060136	0.00418994715437293	-0.00522560812532902
168	93.3198394775391	-2.94544529914856	7.00680112838745	0.00906006153672934	-0.0104203969240189	-0.0123684434220195	0.00289124972186983
169	93.3198394775391	-3.59479403495789	5.96784353256226	0.00548864435404539	0.00386527273803949	-0.00165419070981443	0.00354059832170606
170	93.3198394775391	-3.27011966705322	5.77303886413574	0.00451462110504508	-0.00327756232582033	0.00126787810586393	0.00354059832170606
171	94.618537902832	-3.59479403495789	5.90290880203247	0.0123068047687411	-0.00230353930965066	0.00126787810586393	-0.00782300252467394
172	92.6704940795898	-3.59479403495789	6.03277826309204	0.0022419011220336	-0.0026282137259841	0.00516396993771195	-0.00165419070981443
173	93.9691848754883	-3.91946840286255	6.16264820098877	-0.000680167751852423	-0.00392691092565656	-0.00684897974133492	0.00159255252219737
174	91.3717956542969	-2.94544529914856	6.09771347045898	-0.00132951640989631	0.0116574559360743	0.00354059832170606	0.00451462110504508
175	95.2678833007813	-3.59479403495789	6.09771347045898	-0.00782300252467394	0.00418994715437293	0.00159255252219737	-0.00457625929266214
176	92.6704940795898	-3.27011966705322	5.64316940307617	0.00646266713738441	-0.00230353930965066	-0.00912170019000769	-0.00652430532500148
177	92.0211410522461	-3.27011966705322	5.38343000411987	-0.00619963090866804	-0.0107450718060136	-0.00717365415766835	-0.00555028254166245
178	91.3717956542969	-2.94544529914856	5.44836473464966	0.00256657530553639	-0.00977104809135199	-3.08191010844894e-05	-0.00327756232582033
179	93.3198394775391	-3.27011966705322	5.83797359466553	0.00873538758605719	-0.0123684434220195	0.00191722682211548	0.000618529506027699
180	92.0211410522461	-2.94544529914856	5.90290880203247	-0.00457625929266214	-0.0026282137259841	0.00548864435404539	0.00256657530553639
181	92.0211410522461	-2.62077116966248	6.03277826309204	0.012956153601408	0.000943203864153475	-3.08191010844894e-05	-0.00327756232582033
182	91.3717956542969	-2.94544529914856	5.70810413360596	0.00451462110504508	-0.00327756232582033	0.00289124972186983	-0.00327756232582033
183	92.6704940795898	-2.29609680175781	5.64316940307617	0.00256657530553639	-0.00457625929266214	-0.00100484199356288	-0.00132951640989631
184	93.3198394775391	-3.27011966705322	5.96784353256226	0.0145795252174139	-0.0104203969240189	0.00646266713738441	0.00743668992072344
185	93.3198394775391	-2.29609680175781	5.77303886413574	0.00711201597005129	0.00418994715437293	0.00126787810586393	0.00483929552137852
186	93.9691848754883	-2.94544529914856	6.09771347045898	-0.0107450718060136	-0.00327756232582033	0.00256657530553639	0.00386527273803949
187	95.2678833007813	-3.27011966705322	6.29251766204834	-0.00749832857400179	0.00418994715437293	0.0022419011220336	0.000618529506027699
188	93.3198394775391	-2.94544529914856	5.96784353256226	-0.00847235135734081	-0.00457625929266214	0.000943203864153475	0.00159255252219737
189	95.2678833007813	-2.94544529914856	5.70810413360596	-0.00392691092565656	0.00289124972186983	0.000293855206109583	0.011982130818069
190	93.3198394775391	-2.29609680175781	5.90290880203247	-0.00912170019000769	0.00581331877037883	-0.00230353930965066	-0.00392691092565656
191	94.618537902832	-2.94544529914856	6.09771347045898	-0.00652430532500148	-0.00555028254166245	0.00159255252219737	0.00191722682211548
192	93.3198394775391	-2.62077116966248	5.83797359466553	-0.0126931173726916	0.00613799272105098	-0.00295288790948689	-0.0026282137259841
193	94.618537902832	-3.27011966705322	6.8119969367981	-0.00879702530801296	0.0123068047687411	-0.00684897974133492	-3.08191010844894e-05
194	92.0211410522461	-1.64674806594849	6.74706172943115	0.000618529506027699	0.0181509424000978	-0.00944637414067984	0.00548864435404539
195	93.9691848754883	-2.62077116966248	5.83797359466553	0.00418994715437293	0.00938473641872406	-0.00912170019000769	0.00711201597005129
196	92.0211410522461	-1.32207381725311	5.70810413360596	0.00354059832170606	0.00906006153672934	-0.00944637414067984	0.00776136433705688
197	93.3198394775391	-1.64674806594849	5.83797359466553	0.000618529506027699	0.00516396993771195	-0.00132951640989631	-0.00425158534198999
198	93.3198394775391	-2.29609680175781	5.90290880203247	0.00321592413820326	-0.00230353930965066	-0.00782300252467394	-0.000680167751852423
199	93.9691848754883	-2.94544529914856	6.03277826309204	0.0106834331527352	0.0113327819854021	-0.00197886489331722	0.00646266713738441
200	92.0211410522461	-1.97142243385315	6.94186639785767	-0.00327756232582033	0.00483929552137852	-0.00749832857400179	0.00548864435404539
201	92.6704940795898	-1.97142243385315	5.51329946517944	0.00321592413820326	0.0022419011220336	0.000618529506027699	-0.00327756232582033
202	92.6704940795898	-2.29609680175781	6.5522575378418	0.0132808275520802	-0.00100484199356288	0.00159255252219737	-0.00132951640989631
203	92.6704940795898	-1.97142243385315	6.42238759994507	0.00548864435404539	-0.0250307414680719	-0.00457625929266214	-3.08191010844894e-05
204	93.3198394775391	-1.97142243385315	6.35745286941528	0.0168522447347641	0.00418994715437293	-0.0136671401560307	0.00321592413820326
205	92.6704940795898	-1.64674806594849	5.70810413360596	0.00386527273803949	0.00191722682211548	-0.00392691092565656	0.00516396993771195
206	93.3198394775391	-2.62077116966248	6.16264820098877	0.00841071270406246	0.00354059832170606	0.0022419011220336	-0.00165419070981443
207	94.618537902832	-2.94544529914856	5.51329946517944	0.0116574559360743	0.00516396993771195	0.000293855206109583	0.00126787810586393
208	91.3717956542969	-1.32207381725311	5.51329946517944	-0.00879702530801296	0.00191722682211548	-0.00425158534198999	-0.00295288790948689
209	92.6704940795898	-1.64674806594849	5.44836473464966	-0.00295288790948689	-0.00392691092565656	-0.000680167751852423	0.00386527273803949
210	93.3198394775391	-1.32207381725311	5.51329946517944	0.00386527273803949	0.00938473641872406	0.0022419011220336	0.0132808275520802
211	94.618537902832	-3.27011966705322	5.83797359466553	-0.00522560812532902	-0.0026282137259841	-0.00977104809135199	0.000618529506027699
212	92.0211410522461	-0.997399508953094	5.83797359466553	-0.00717365415766835	0.00256657530553639	-0.00879702530801296	0.0106834331527352
213	93.9691848754883	-2.29609680175781	5.57823419570923	-0.0104203969240189	0.0103587592020631	-0.0130177913233638	0.00451462110504508
214	92.6704940795898	-2.29609680175781	6.42238759994507	-0.0026282137259841	0.0132808275520802	-0.0120437685400248	0.00516396993771195
215	93.3198394775391	-2.62077116966248	6.22758293151855	-0.00749832857400179	0.00841071270406246	-0.00327756232582033	0.00548864435404539
216	91.3717956542969	-1.32207381725311	6.29251766204834	0.00646266713738441	0.00516396993771195	-0.00847235135734081	-0.00132951640989631
217	93.3198394775391	-2.94544529914856	5.90290880203247	-0.00425158534198999	-0.00165419070981443	-0.0110697457566857	0.00159255252219737
218	93.3198394775391	-2.29609680175781	6.03277826309204	-0.00912170019000769	0.00451462110504508	-0.0156151866540313	-0.00522560812532902
219	95.2678833007813	-2.94544529914856	6.03277826309204	0.00776136433705688	0.00841071270406246	0.000943203864153475	0.00516396993771195
220	93.9691848754883	-2.29609680175781	5.83797359466553	0.00126787810586393	0.0103587592020631	-0.00197886489331722	-0.00717365415766835
221	90.7224426269531	-1.97142243385315	5.77303886413574	0.00548864435404539	0.00613799272105098	-0.00652430532500148	0.00321592413820326
222	93.9691848754883	-2.62077116966248	5.77303886413574	-0.00360223650932312	-0.0026282137259841	-0.00132951640989631	-0.00197886489331722
223	92.0211410522461	-2.29609680175781	5.90290880203247	-0.000680167751852423	-0.0107450718060136	0.00613799272105098	-0.00100484199356288
224	92.0211410522461	-1.32207381725311	6.61719226837158	0.0022419011220336	-0.0130177913233638	0.00711201597005129	-0.000680167751852423
225	92.6704940795898	-2.94544529914856	7.00680112838745	-0.00360223650932312	0.00126787810586393	0.00841071270406246	-0.000680167751852423
226	93.9691848754883	-1.97142243385315	6.68212699890137	0.00289124972186983	0.00126787810586393	0.00841071270406246	-0.00230353930965066
227	92.6704940795898	-1.97142243385315	5.64316940307617	0.00418994715437293	0.00516396993771195	0.00289124972186983	-3.08191010844894e-05
228	92.0211410522461	-1.32207381725311	5.70810413360596	0.0162028968334198	0.00126787810586393	0.00386527273803949	-0.00457625929266214
229	92.0211410522461	-1.64674806594849	6.61719226837158	0.0123068047687411	0.0132808275520802	-0.0123684434220195	0.00678734155371785
230	93.3198394775391	-1.32207381725311	6.5522575378418	0.0230210572481155	0.00743668992072344	0.00776136433705688	0.0022419011220336
231	93.9691848754883	-2.29609680175781	6.35745286941528	0.0188002903014421	0.0100340843200684	-0.0123684434220195	-0.00132951640989631
232	91.3717956542969	-1.64674806594849	5.70810413360596	0.00906006153672934	0.0132808275520802	-0.00392691092565656	-0.0026282137259841
233	92.0211410522461	-1.64674806594849	5.83797359466553	0.0103587592020631	0.0123068047687411	-0.0139918150380254	-0.00684897974133492
234	93.3198394775391	-2.29609680175781	6.03277826309204	0.0155535480007529	0.020423661917448	-0.00490093370899558	0.00191722682211548
235	92.6704940795898	-1.97142243385315	5.83797359466553	0.000293855206109583	0.0126314787194133	-0.00619963090866804	0.00289124972186983
236	92.0211410522461	-2.29609680175781	6.8119969367981	0.0142548503354192	0.00906006153672934	-0.00197886489331722	-0.00717365415766835
237	92.6704940795898	-3.27011966705322	6.42238759994507	0.000293855206109583	0.00613799272105098	-0.00944637414067984	-0.00457625929266214
238	92.6704940795898	-2.62077116966248	6.03277826309204	-0.00457625929266214	-0.00165419070981443	-0.00717365415766835	-0.0107450718060136
239	92.6704940795898	-2.29609680175781	5.90290880203247	-0.000355493422830477	0.00776136433705688	-0.00425158534198999	-0.00197886489331722
240	92.0211410522461	-2.62077116966248	6.74706172943115	0.00678734155371785	0.00841071270406246	0.00191722682211548	-0.00555028254166245
241	92.6704940795898	-2.94544529914856	6.74706172943115	-0.00457625929266214	0.00256657530553639	-0.00197886489331722	-0.00295288790948689
242	92.0211410522461	-2.29609680175781	6.03277826309204	-0.00847235135734081	-0.023407369852066	0.00970941036939621	-0.00879702530801296
243	90.7224426269531	-2.94544529914856	6.48732233047485	0.00548864435404539	-0.0133424662053585	0.00711201597005129	0.000618529506027699
244	89.4237442016602	-1.32207381725311	5.90290880203247	-0.00652430532500148	-0.0136671401560307	-0.00295288790948689	-0.00749832857400179
245	91.3717956542969	-2.62077116966248	6.74706172943115	0.00159255252219737	0.00191722682211548	0.011982130818069	-0.00132951640989631
246	90.7224426269531	-1.97142243385315	6.42238759994507	-0.00587495695799589	-0.00879702530801296	0.00159255252219737	0.00126787810586393
247	89.4237442016602	-1.64674806594849	6.61719226837158	-0.023407369852066	-3.08191010844894e-05	0.00548864435404539	-0.00587495695799589
248	89.4237442016602	-0.672725200653076	6.61719226837158	-0.0191866029053926	-3.08191010844894e-05	-0.00782300252467394	-3.08191010844894e-05
249	89.4237442016602	-1.32207381725311	6.29251766204834	-0.0139918150380254	0.00581331877037883	-0.00717365415766835	0.000618529506027699
250	88.7743988037109	-1.32207381725311	5.96784353256226	-0.0292515084147453	0.0022419011220336	0.00613799272105098	-0.00197886489331722
251	92.0211410522461	-1.32207381725311	5.77303886413574	-0.0169138833880424	-3.08191010844894e-05	-0.00132951640989631	-0.00132951640989631
252	90.0730972290039	-1.32207381725311	6.68212699890137	-0.0217839982360601	0.00938473641872406	0.000618529506027699	0.00354059832170606
253	90.7224426269531	-1.32207381725311	6.5522575378418	-0.0224333461374044	0.00711201597005129	-0.0107450718060136	0.00646266713738441
254	92.0211410522461	-2.29609680175781	6.74706172943115	-0.0107450718060136	0.0145795252174139	-0.00944637414067984	0.00256657530553639
255	90.7224426269531	-1.97142243385315	6.16264820098877	0.00191722682211548	0.0116574559360743	0.00516396993771195	0.012956153601408
256	92.0211410522461	-2.29609680175781	6.22758293151855	0.00191722682211548	0.00678734155371785	-0.00814767740666866	0.00516396993771195
257	92.0211410522461	-2.62077116966248	5.77303886413574	0.013930176384747	-0.00912170019000769	-0.00457625929266214	-0.00165419070981443
258	91.3717956542969	-1.32207381725311	5.64316940307617	0.00938473641872406	-0.00100484199356288	-0.00814767740666866	-0.00295288790948689
259	91.3717956542969	-1.32207381725311	5.90290880203247	0.0200989879667759	0.0022419011220336	0.000943203864153475	-3.08191010844894e-05
260	92.0211410522461	-1.32207381725311	5.83797359466553	0.0246444288641214	0.0022419011220336	0.00321592413820326	-0.00230353930965066
261	93.3198394775391	-2.29609680175781	6.5522575378418	0.0194496400654316	-0.00132951640989631	0.00581331877037883	-3.08191010844894e-05
262	92.0211410522461	-1.32207381725311	6.61719226837158	0.0226963832974434	-0.0100957229733467	0.0103587592020631	0.000943203864153475
263	92.0211410522461	-2.62077116966248	6.74706172943115	0.020423661917448	-0.00652430532500148	0.00191722682211548	-0.00652430532500148
264	91.3717956542969	-1.32207381725311	5.83797359466553	0.0226963832974434	-0.0104203969240189	-0.00165419070981443	-0.00652430532500148
265	92.0211410522461	-2.62077116966248	6.09771347045898	0.0136055024340749	0.00159255252219737	0.0136055024340749	0.0022419011220336
266	91.3717956542969	-1.32207381725311	5.83797359466553	0.0132808275520802	0.000943203864153475	0.00743668992072344	0.000293855206109583
267	90.7224426269531	-1.64674806594849	6.16264820098877	0.00386527273803949	-0.00197886489331722	0.00743668992072344	0.0022419011220336
268	92.0211410522461	-2.62077116966248	6.29251766204834	0.000293855206109583	-0.00165419070981443	-0.00587495695799589	0.00289124972186983
269	92.0211410522461	-2.94544529914856	5.90290880203247	-0.00814767740666866	-0.00912170019000769	-0.000355493422830477	0.00386527273803949
270	92.0211410522461	-1.97142243385315	5.77303886413574	-0.00717365415766835	0.00646266713738441	-0.000355493422830477	0.00581331877037883
271	91.3717956542969	-2.94544529914856	5.77303886413574	0.00256657530553639	-0.00197886489331722	0.000618529506027699	0.00516396993771195
272	93.9691848754883	-3.27011966705322	6.03277826309204	-0.0133424662053585	-0.00392691092565656	-0.00392691092565656	-0.00230353930965066
273	92.0211410522461	-3.91946840286255	6.35745286941528	-0.0107450718060136	0.00321592413820326	-0.0146411629393697	-3.08191010844894e-05
274	91.3717956542969	-2.29609680175781	6.03277826309204	-0.00490093370899558	0.00613799272105098	-0.00977104809135199	-0.00684897974133492
275	91.3717956542969	-3.27011966705322	5.90290880203247	0.00191722682211548	0.00776136433705688	-0.00295288790948689	-0.00555028254166245
276	93.3198394775391	-3.59479403495789	5.77303886413574	0.00256657530553639	-0.00684897974133492	-0.00490093370899558	-0.00749832857400179
277	91.3717956542969	-2.62077116966248	5.70810413360596	-0.00879702530801296	-0.0126931173726916	-0.00425158534198999	-0.00100484199356288
278	92.0211410522461	-2.29609680175781	5.77303886413574	0.0230210572481155	-0.0169138833880424	-0.0100957229733467	-0.00684897974133492
279	90.7224426269531	-2.62077116966248	6.87693166732788	0.000618529506027699	-0.00977104809135199	-0.00100484199356288	-0.00555028254166245
280	91.3717956542969	-2.29609680175781	6.03277826309204	0.00613799272105098	-0.00652430532500148	0.00581331877037883	0.00191722682211548
281	92.0211410522461	-2.62077116966248	5.70810413360596	-0.0104203969240189	-0.00652430532500148	0.00256657530553639	0.00354059832170606
282	91.3717956542969	-2.29609680175781	6.29251766204834	0.0223717093467712	-0.0256800893694162	0.0106834331527352	-0.00425158534198999
283	91.3717956542969	-2.29609680175781	6.5522575378418	0.00321592413820326	-0.0195112787187099	0.0142548503354192	-0.0113944197073579
284	92.6704940795898	-3.27011966705322	6.74706172943115	0.00289124972186983	-0.0221086721867323	0.00289124972186983	-0.00490093370899558
285	92.0211410522461	-2.62077116966248	6.74706172943115	-0.00360223650932312	-0.0104203969240189	0.00516396993771195	-0.00490093370899558
286	91.3717956542969	-1.97142243385315	6.8119969367981	-0.00652430532500148	-0.00684897974133492	0.00678734155371785	0.00191722682211548
287	92.0211410522461	-2.94544529914856	6.74706172943115	-0.0026282137259841	-0.0110697457566857	0.00776136433705688	-0.00457625929266214
288	93.3198394775391	-3.27011966705322	6.61719226837158	-0.0123684434220195	-0.00100484199356288	-0.00457625929266214	-0.0107450718060136
289	93.3198394775391	-2.94544529914856	6.8119969367981	0.00418994715437293	-0.00165419070981443	-0.00327756232582033	0.00678734155371785
290	92.6704940795898	-3.27011966705322	6.03277826309204	0.0149041991680861	0.00321592413820326	0.00451462110504508	-0.00132951640989631
291	91.3717956542969	-1.97142243385315	5.96784353256226	0.00906006153672934	-3.08191010844894e-05	-0.00814767740666866	-0.00360223650932312
292	93.3198394775391	-2.62077116966248	6.29251766204834	0.0142548503354192	0.00386527273803949	-0.00652430532500148	-0.00490093370899558
293	92.6704940795898	-2.94544529914856	6.87693166732788	0.00256657530553639	0.00873538758605719	-0.0130177913233638	-0.0026282137259841
294	91.3717956542969	-1.64674806594849	6.42238759994507	-0.0169138833880424	0.00841071270406246	-0.00814767740666866	-0.00132951640989631
295	92.6704940795898	-2.62077116966248	5.96784353256226	0.00873538758605719	0.00906006153672934	-0.00230353930965066	0.00938473641872406
296	92.0211410522461	-1.64674806594849	5.77303886413574	0.00938473641872406	0.00256657530553639	-0.000355493422830477	-0.0107450718060136
297	90.7224426269531	-2.29609680175781	6.74706172943115	0.0123068047687411	-0.0100957229733467	-0.00392691092565656	-0.00425158534198999
298	91.3717956542969	-1.97142243385315	6.87693166732788	0.00386527273803949	-0.00684897974133492	-0.00165419070981443	-0.00230353930965066
299	92.0211410522461	-1.97142243385315	7.07173633575439	0.0145795252174139	0.00841071270406246	-0.00327756232582033	0.00354059832170606
300	91.3717956542969	-1.97142243385315	5.57823419570923	0.0162028968334198	0.00743668992072344	-0.00782300252467394	0.000618529506027699
301	91.3717956542969	-1.64674806594849	5.64316940307617	0.0022419011220336	0.00159255252219737	0.0116574559360743	-0.000680167751852423
302	90.7224426269531	-2.29609680175781	5.77303886413574	0.00548864435404539	-0.00327756232582033	-0.00457625929266214	-0.00295288790948689
303	90.7224426269531	-1.64674806594849	5.77303886413574	0.00581331877037883	-0.00782300252467394	-0.00522560812532902	-0.00587495695799589
304	92.6704940795898	-2.94544529914856	6.03277826309204	0.012956153601408	-0.00295288790948689	0.000943203864153475	-0.000355493422830477
305	91.3717956542969	-1.97142243385315	6.16264820098877	0.0142548503354192	0.0100340843200684	0.00483929552137852	0.00354059832170606
306	92.6704940795898	-2.62077116966248	5.57823419570923	0.00451462110504508	0.00581331877037883	0.0022419011220336	-0.00197886489331722
307	93.9691848754883	-2.94544529914856	5.77303886413574	0.0155535480007529	0.0022419011220336	-0.0100957229733467	-0.00652430532500148
308	92.6704940795898	-2.62077116966248	5.64316940307617	-0.00944637414067984	0.00386527273803949	-0.00717365415766835	-0.000355493422830477
309	93.3198394775391	-3.59479403495789	5.90290880203247	0.00548864435404539	0.00873538758605719	-0.00717365415766835	-0.00522560812532902
310	93.3198394775391	-2.94544529914856	5.77303886413574	0.00321592413820326	0.00483929552137852	0.00126787810586393	-0.00360223650932312
311	92.6704940795898	-2.94544529914856	6.09771347045898	-0.0126931173726916	0.000618529506027699	-0.00230353930965066	-0.00165419070981443
312	93.9691848754883	-2.62077116966248	5.70810413360596	-0.000355493422830477	0.00418994715437293	-0.00392691092565656	-0.00132951640989631
313	93.3198394775391	-2.94544529914856	5.83797359466553	-0.00879702530801296	0.0171769186854362	-0.0120437685400248	0.00354059832170606
314	92.0211410522461	-1.97142243385315	5.57823419570923	-0.00782300252467394	0.013930176384747	-0.0117190945893526	-0.00197886489331722
315	92.6704940795898	-3.27011966705322	5.77303886413574	-0.00197886489331722	0.00906006153672934	-0.00197886489331722	0.00613799272105098
316	91.3717956542969	-1.64674806594849	5.51329946517944	0.00743668992072344	0.00386527273803949	-0.00587495695799589	0.000618529506027699
317	91.3717956542969	-2.29609680175781	5.90290880203247	-0.0133424662053585	-0.000355493422830477	-0.0104203969240189	-0.00587495695799589
318	92.6704940795898	-3.27011966705322	6.03277826309204	0.00613799272105098	-0.00457625929266214	-0.00652430532500148	0.00289124972186983
319	93.3198394775391	-3.27011966705322	6.48732233047485	0.00581331877037883	0.00159255252219737	-0.00619963090866804	0.000618529506027699
320	91.3717956542969	-3.27011966705322	6.42238759994507	0.00451462110504508	0.00191722682211548	0.00191722682211548	0.00289124972186983
321	91.3717956542969	-1.97142243385315	6.42238759994507	-0.00814767740666866	-0.00295288790948689	0.000618529506027699	0.000293855206109583
322	92.0211410522461	-2.94544529914856	6.68212699890137	-0.00912170019000769	-0.00782300252467394	-0.00327756232582033	-0.00490093370899558
323	91.3717956542969	-1.97142243385315	6.5522575378418	-0.00132951640989631	-0.00977104809135199	0.00646266713738441	-0.00782300252467394
324	93.3198394775391	-2.94544529914856	6.8119969367981	-0.00132951640989631	-0.00944637414067984	-0.00132951640989631	-0.00392691092565656
325	92.0211410522461	-1.97142243385315	6.42238759994507	0.00678734155371785	0.00289124972186983	-0.0026282137259841	0.00321592413820326
326	93.3198394775391	-3.27011966705322	6.8119969367981	-0.00684897974133492	0.0022419011220336	0.00841071270406246	0.00711201597005129
327	93.3198394775391	-3.27011966705322	5.90290880203247	-0.00555028254166245	-0.00327756232582033	0.00418994715437293	-0.00230353930965066
328	93.3198394775391	-2.94544529914856	5.83797359466553	-0.00230353930965066	-0.00295288790948689	0.000618529506027699	0.00646266713738441
329	92.6704940795898	-2.94544529914856	5.70810413360596	0.00873538758605719	0.000618529506027699	0.000293855206109583	0.00678734155371785
330	92.0211410522461	-3.59479403495789	6.29251766204834	0.00483929552137852	-0.000680167751852423	0.000293855206109583	0.0132808275520802
331	92.6704940795898	-3.59479403495789	5.96784353256226	-0.0026282137259841	0.00256657530553639	0.00451462110504508	0.00354059832170606
332	90.7224426269531	-2.29609680175781	5.64316940307617	-0.00587495695799589	0.00289124972186983	-0.00944637414067984	-0.00977104809135199
333	91.3717956542969	-2.29609680175781	5.64316940307617	-0.00132951640989631	0.00711201597005129	-0.0104203969240189	0.000943203864153475
334	93.3198394775391	-3.59479403495789	6.03277826309204	-0.00295288790948689	0.00776136433705688	-0.0117190945893526	0.00354059832170606
335	91.3717956542969	-2.29609680175781	5.44836473464966	0.00808603875339031	0.00906006153672934	0.0022419011220336	0.00808603875339031
336	90.7224426269531	-2.62077116966248	5.83797359466553	0.0132808275520802	0.00321592413820326	-0.00132951640989631	0.00678734155371785
337	92.6704940795898	-3.27011966705322	6.09771347045898	0.00159255252219737	-0.0126931173726916	-0.000355493422830477	0.00159255252219737
338	91.3717956542969	-3.27011966705322	6.68212699890137	0.00159255252219737	0.00256657530553639	0.00159255252219737	0.000618529506027699
339	90.7224426269531	-3.59479403495789	5.96784353256226	0.0149041991680861	0.00646266713738441	-0.00100484199356288	0.00386527273803949
340	90.7224426269531	-2.94544529914856	6.03277826309204	0.00289124972186983	-0.00197886489331722	-0.00197886489331722	0.00711201597005129
341	90.7224426269531	-3.59479403495789	6.09771347045898	0.00548864435404539	0.0100340843200684	0.00613799272105098	-0.00392691092565656
342	92.0211410522461	-3.59479403495789	6.22758293151855	-0.00392691092565656	0.0022419011220336	0.000293855206109583	-0.00425158534198999
343	88.1250534057617	-2.94544529914856	6.29251766204834	-0.00587495695799589	-0.00847235135734081	0.00678734155371785	-0.00360223650932312
344	88.7743988037109	-2.29609680175781	6.29251766204834	0.00126787810586393	-3.08191010844894e-05	-0.00295288790948689	-0.00165419070981443
345	88.1250534057617	-2.94544529914856	6.87693166732788	0.0113327819854021	0.01100810803473	0.00841071270406246	0.00970941036939621
346	90.7224426269531	-3.27011966705322	6.74706172943115	0.00743668992072344	0.00808603875339031	0.000293855206109583	0.00711201597005129
347	90.0730972290039	-2.94544529914856	6.61719226837158	-0.00327756232582033	0.0100340843200684	0.00418994715437293	-0.0026282137259841
348	89.4237442016602	-2.29609680175781	6.68212699890137	-0.00197886489331722	0.000293855206109583	0.000293855206109583	-0.00100484199356288
349	88.7743988037109	-2.62077116966248	6.09771347045898	0.00354059832170606	-0.000680167751852423	-0.0026282137259841	0.00289124972186983
350	90.7224426269531	-3.91946840286255	5.83797359466553	0.000293855206109583	0.00354059832170606	-3.08191010844894e-05	0.01100810803473
351	90.0730972290039	-3.59479403495789	5.96784353256226	-0.0143164889886975	0.00548864435404539	0.00548864435404539	0.01100810803473
352	89.4237442016602	-2.62077116966248	5.64316940307617	-0.0185372550040483	0.00548864435404539	-0.0026282137259841	0.0126314787194133
353	88.7743988037109	-2.94544529914856	5.70810413360596	-0.0324982516467571	0.0116574559360743	-0.00360223650932312	0.00873538758605719
354	91.3717956542969	-3.59479403495789	6.16264820098877	-0.02697878703475	0.00743668992072344	-0.00522560812532902	0.00646266713738441
355	89.4237442016602	-2.29609680175781	5.83797359466553	-0.0104203969240189	-0.0026282137259841	0.00159255252219737	0.00906006153672934
356	91.3717956542969	-3.59479403495789	5.83797359466553	-0.0120437685400248	0.000943203864153475	0.00354059832170606	0.00613799272105098
357	92.0211410522461	-4.24414253234863	5.64316940307617	-0.00814767740666866	-0.00652430532500148	-0.00230353930965066	-0.0117190945893526
358	92.6704940795898	-2.94544529914856	5.64316940307617	-0.0146411629393697	-0.00100484199356288	-0.00555028254166245	-0.00327756232582033
359	90.7224426269531	-2.62077116966248	5.77303886413574	-0.0126931173726916	0.00646266713738441	-0.00457625929266214	0.00289124972186983
360	93.3198394775391	-3.27011966705322	5.64316940307617	0.0116574559360743	0.00581331877037883	-0.00230353930965066	-0.000680167751852423
361	92.6704940795898	-3.59479403495789	6.16264820098877	0.0022419011220336	0.00646266713738441	0.00321592413820326	-0.00197886489331722
362	93.9691848754883	-3.59479403495789	6.16264820098877	0.00548864435404539	-0.00392691092565656	0.0106834331527352	-0.00619963090866804
363	92.6704940795898	-3.59479403495789	5.77303886413574	0.011982130818069	-0.0311995539814234	0.00906006153672934	-0.00230353930965066
364	91.3717956542969	-2.94544529914856	5.70810413360596	0.0158782228827477	0.00159255252219737	-0.00230353930965066	0.000943203864153475
365	92.0211410522461	-4.24414253234863	5.96784353256226	0.00841071270406246	-0.00360223650932312	0.00873538758605719	-0.00100484199356288
366	92.0211410522461	-3.59479403495789	5.70810413360596	0.00841071270406246	0.00548864435404539	0.00191722682211548	0.00191722682211548
367	90.7224426269531	-3.27011966705322	5.96784353256226	0.00321592413820326	0.00126787810586393	-0.00230353930965066	0.00289124972186983
368	91.3717956542969	-2.62077116966248	6.09771347045898	-0.00100484199356288	-0.00295288790948689	-0.00555028254166245	0.000943203864153475
369	91.3717956542969	-2.94544529914856	5.64316940307617	-0.0126931173726916	0.00581331877037883	-0.00360223650932312	-0.00457625929266214
370	91.3717956542969	-3.27011966705322	5.64316940307617	0.0188002903014421	0.00776136433705688	0.000293855206109583	-3.08191010844894e-05
371	93.3198394775391	-4.56881713867188	6.61719226837158	0.0155535480007529	0.00711201597005129	0.00126787810586393	0.00451462110504508
372	90.7224426269531	-4.24414253234863	6.74706172943115	0.0126314787194133	0.00354059832170606	-0.00912170019000769	-3.08191010844894e-05
373	91.3717956542969	-3.59479403495789	6.61719226837158	-0.00327756232582033	0.00873538758605719	-0.0117190945893526	0.00321592413820326
374	93.3198394775391	-4.56881713867188	6.87693166732788	0.013930176384747	0.011982130818069	-0.0117190945893526	0.000943203864153475
375	91.3717956542969	-3.91946840286255	6.61719226837158	-0.00555028254166245	0.00126787810586393	0.00483929552137852	0.00970941036939621
376	92.6704940795898	-4.89349126815796	6.68212699890137	0.0022419011220336	0.000293855206109583	-0.00652430532500148	-0.00425158534198999
377	92.6704940795898	-4.24414253234863	6.48732233047485	-0.00749832857400179	-0.00587495695799589	-0.00425158534198999	-0.000355493422830477
378	92.6704940795898	-4.24414253234863	6.5522575378418	-0.0224333461374044	-0.0156151866540313	-0.00100484199356288	-0.000355493422830477
379	91.3717956542969	-3.91946840286255	6.5522575378418	-0.0104203969240189	-0.00684897974133492	0.00613799272105098	-3.08191010844894e-05
380	91.3717956542969	-4.24414253234863	6.74706172943115	-3.08191010844894e-05	-0.0117190945893526	0.00289124972186983	-0.00327756232582033
381	92.6704940795898	-4.89349126815796	6.8119969367981	-0.00684897974133492	-0.00912170019000769	0.00841071270406246	-0.00100484199356288
382	93.3198394775391	-3.91946840286255	6.48732233047485	-0.00652430532500148	-0.00165419070981443	0.00516396993771195	-0.00684897974133492
383	92.0211410522461	-4.56881713867188	6.68212699890137	-0.00555028254166245	-0.0152905117720366	-0.00619963090866804	-0.0026282137259841
384	92.0211410522461	-4.24414253234863	5.83797359466553	0.0106834331527352	-0.0139918150380254	0.00938473641872406	0.000293855206109583
385	92.6704940795898	-4.56881713867188	6.16264820098877	0.0243197549134493	-0.00782300252467394	0.00256657530553639	-3.08191010844894e-05
386	92.0211410522461	-3.27011966705322	5.96784353256226	0.00418994715437293	-0.00619963090866804	0.00711201597005129	0.00256657530553639
387	90.0730972290039	-3.27011966705322	5.96784353256226	0.00613799272105098	0.000293855206109583	0.00256657530553639	0.00321592413820326
388	92.0211410522461	-3.27011966705322	5.77303886413574	0.00776136433705688	0.00548864435404539	-3.08191010844894e-05	-0.00100484199356288
389	90.7224426269531	-2.94544529914856	5.83797359466553	0.0149041991680861	0.00516396993771195	-0.00782300252467394	0.000618529506027699
390	92.0211410522461	-3.59479403495789	5.83797359466553	0.0145795252174139	0.00938473641872406	-0.00522560812532902	0.00386527273803949
391	91.3717956542969	-2.94544529914856	5.77303886413574	0.0142548503354192	0.0106834331527352	0.00516396993771195	0.0103587592020631
392	93.9691848754883	-4.24414253234863	6.09771347045898	0.00451462110504508	0.00678734155371785	-0.00814767740666866	0.00126787810586393
393	92.0211410522461	-3.91946840286255	6.03277826309204	0.0106834331527352	0.00678734155371785	-0.00879702530801296	-0.00684897974133492
394	92.0211410522461	-2.94544529914856	5.77303886413574	-0.00717365415766835	0.0155535480007529	-0.0120437685400248	0.00126787810586393
395	92.0211410522461	-3.59479403495789	5.70810413360596	0.00516396993771195	0.01100810803473	-0.00360223650932312	0.00776136433705688
396	93.3198394775391	-2.94544529914856	5.64316940307617	0.00516396993771195	0.00711201597005129	-0.00814767740666866	0.00418994715437293
397	91.3717956542969	-2.62077116966248	5.77303886413574	0.00386527273803949	-0.00295288790948689	-0.00944637414067984	-0.00197886489331722
398	92.0211410522461	-2.94544529914856	6.03277826309204	0.00743668992072344	-0.000680167751852423	-0.00782300252467394	-0.00684897974133492
399	91.3717956542969	-2.94544529914856	6.22758293151855	0.013930176384747	0.00678734155371785	-0.00847235135734081	-0.00165419070981443
400	92.0211410522461	-2.62077116966248	5.77303886413574	0.00256657530553639	0.00516396993771195	-0.00717365415766835	0.00354059832170606
401	90.7224426269531	-2.62077116966248	5.57823419570923	-0.00879702530801296	0.00386527273803949	-0.00295288790948689	-3.08191010844894e-05
402	92.6704940795898	-2.94544529914856	5.64316940307617	-0.0026282137259841	-0.0279528107494116	0.00646266713738441	0.0022419011220336
403	91.3717956542969	-2.94544529914856	6.5522575378418	-3.08191010844894e-05	-0.00587495695799589	0.00970941036939621	-0.00814767740666866
404	93.9691848754883	-3.59479403495789	6.68212699890137	-0.00392691092565656	-0.0139918150380254	-0.00197886489331722	0.00581331877037883
405	91.3717956542969	-2.94544529914856	6.5522575378418	0.00256657530553639	-0.0201606266200542	0.00906006153672934	-0.00619963090866804
406	92.0211410522461	-2.94544529914856	5.70810413360596	-0.00295288790948689	0.00191722682211548	0.00354059832170606	0.00256657530553639
407	92.0211410522461	-3.59479403495789	5.70810413360596	-0.00879702530801296	-0.0143164889886975	0.00321592413820326	0.0022419011220336
408	93.3198394775391	-3.27011966705322	5.64316940307617	-0.00457625929266214	-0.0208099745213985	0.000293855206109583	0.00386527273803949
409	92.0211410522461	-3.59479403495789	5.70810413360596	0.00873538758605719	0.012956153601408	-0.00912170019000769	-0.00457625929266214
410	92.6704940795898	-3.27011966705322	5.64316940307617	-0.00360223650932312	0.00516396993771195	0.00191722682211548	-3.08191010844894e-05
411	90.0730972290039	-2.62077116966248	5.70810413360596	0.0217223595827818	0.00516396993771195	0.00191722682211548	-0.00100484199356288
412	92.6704940795898	-3.27011966705322	5.83797359466553	-0.0120437685400248	-0.00360223650932312	-0.00912170019000769	0.00613799272105098
413	92.6704940795898	-2.94544529914856	5.70810413360596	-0.00327756232582033	0.00678734155371785	-0.0133424662053585	0.00126787810586393
414	92.0211410522461	-2.29609680175781	5.51329946517944	-0.00132951640989631	0.013930176384747	-0.00879702530801296	0.00613799272105098
415	92.6704940795898	-3.27011966705322	6.61719226837158	0.0152288740500808	0.0178262684494257	-0.0113944197073579	-0.00327756232582033
416	91.3717956542969	-2.29609680175781	6.42238759994507	0.0158782228827477	0.00483929552137852	-0.00165419070981443	-0.000680167751852423
417	90.7224426269531	-2.62077116966248	5.77303886413574	0.0132808275520802	0.00321592413820326	-0.00327756232582033	-0.00165419070981443
418	92.6704940795898	-3.27011966705322	6.16264820098877	0.00873538758605719	0.00354059832170606	-0.00619963090866804	-0.00652430532500148
419	92.0211410522461	-3.27011966705322	5.90290880203247	0.0116574559360743	0.0123068047687411	-0.00619963090866804	0.00126787810586393
420	92.0211410522461	-3.27011966705322	6.5522575378418	0.0103587592020631	0.00321592413820326	-0.00619963090866804	0.00256657530553639
421	90.7224426269531	-2.29609680175781	5.70810413360596	-0.000355493422830477	0.00970941036939621	0.000943203864153475	0.00191722682211548
422	92.0211410522461	-2.94544529914856	6.03277826309204	0.00743668992072344	-0.00587495695799589	0.00191722682211548	-0.000680167751852423
423	89.4237442016602	-1.64674806594849	5.77303886413574	0.00321592413820326	-0.0185372550040483	-0.00295288790948689	-0.00977104809135199
424	92.0211410522461	-3.59479403495789	6.16264820098877	0.000293855206109583	-0.0198359526693821	0.000293855206109583	0.000943203864153475
425	90.0730972290039	-2.29609680175781	5.90290880203247	0.00483929552137852	0.00256657530553639	-0.000355493422830477	0.00256657530553639
426	92.0211410522461	-3.27011966705322	5.83797359466553	0.00451462110504508	0.00418994715437293	0.00289124972186983	0.00256657530553639
427	92.0211410522461	-3.59479403495789	5.83797359466553	-0.00717365415766835	0.00289124972186983	0.00159255252219737	0.00581331877037883
428	92.6704940795898	-3.59479403495789	6.09771347045898	0.00289124972186983	-0.00847235135734081	-0.00295288790948689	-0.00425158534198999
429	90.7224426269531	-3.59479403495789	6.03277826309204	-0.00912170019000769	0.00321592413820326	-0.00360223650932312	0.00451462110504508
430	92.0211410522461	-3.59479403495789	6.16264820098877	0.00613799272105098	0.000293855206109583	-0.00684897974133492	0.00159255252219737
431	89.4237442016602	-2.94544529914856	6.22758293151855	0.0178262684494257	0.0022419011220336	-0.00132951640989631	0.000943203864153475
432	89.4237442016602	-2.62077116966248	6.35745286941528	0.00873538758605719	0.00354059832170606	-0.00392691092565656	0.000943203864153475
433	90.7224426269531	-3.27011966705322	5.70810413360596	-0.0100957229733467	0.00743668992072344	-0.00230353930965066	0.0022419011220336
434	89.4237442016602	-2.94544529914856	6.03277826309204	0.00289124972186983	0.0123068047687411	0.00159255252219737	0.00906006153672934
435	90.0730972290039	-2.94544529914856	5.83797359466553	-0.00652430532500148	0.00256657530553639	-0.000355493422830477	0.00386527273803949
436	89.4237442016602	-2.29609680175781	5.90290880203247	-0.00912170019000769	-0.00197886489331722	0.00289124972186983	0.00678734155371785
437	89.4237442016602	-3.59479403495789	6.35745286941528	0.00321592413820326	-0.00879702530801296	-3.08191010844894e-05	0.00386527273803949
438	90.7224426269531	-3.27011966705322	5.90290880203247	0.00483929552137852	-0.00619963090866804	-0.00587495695799589	0.00548864435404539
439	89.4237442016602	-2.94544529914856	5.96784353256226	-0.00360223650932312	0.00841071270406246	-0.000680167751852423	0.00581331877037883
440	88.7743988037109	-3.59479403495789	5.90290880203247	-0.00100484199356288	0.00743668992072344	0.00126787810586393	0.00743668992072344
441	87.475700378418	-2.94544529914856	6.16264820098877	-0.00165419070981443	0.0126314787194133	0.00354059832170606	0.00678734155371785
442	89.4237442016602	-3.59479403495789	6.94186639785767	-0.0315242260694504	-0.0146411629393697	-0.00100484199356288	0.00321592413820326
443	87.475700378418	-2.62077116966248	7.00680112838745	0.0168522447347641	-0.00360223650932312	0.00159255252219737	-0.00749832857400179
444	88.7743988037109	-2.29609680175781	5.64316940307617	-0.0152905117720366	0.000293855206109583	0.0022419011220336	0.00256657530553639
445	87.475700378418	-1.97142243385315	6.42238759994507	-0.00457625929266214	0.00808603875339031	0.0123068047687411	0.00548864435404539
446	89.4237442016602	-3.59479403495789	5.96784353256226	-0.0117190945893526	-0.000355493422830477	-0.0026282137259841	-0.000680167751852423
447	88.1250534057617	-2.94544529914856	5.83797359466553	-0.0243813935667276	0.00483929552137852	0.000293855206109583	0.00256657530553639
448	88.1250534057617	-2.62077116966248	5.83797359466553	-0.0195112787187099	-0.000680167751852423	-0.00490093370899558	-0.00425158534198999
449	88.1250534057617	-2.29609680175781	6.09771347045898	-0.0130177913233638	0.00581331877037883	-0.00392691092565656	0.00256657530553639
450	89.4237442016602	-2.94544529914856	6.09771347045898	-0.0123684434220195	0.00354059832170606	0.000943203864153475	-0.00165419070981443
451	88.7743988037109	-3.27011966705322	5.83797359466553	-0.00132951640989631	0.00711201597005129	0.00126787810586393	0.0100340843200684
452	88.1250534057617	-1.97142243385315	5.57823419570923	-0.0123684434220195	0.00841071270406246	-0.00490093370899558	0.00159255252219737
453	87.475700378418	-2.29609680175781	5.70810413360596	0.000293855206109583	0.00873538758605719	-0.0110697457566857	-0.00555028254166245
454	90.7224426269531	-2.94544529914856	6.03277826309204	0.00483929552137852	0.00841071270406246	-0.00327756232582033	0.000293855206109583
455	88.1250534057617	-1.64674806594849	5.96784353256226	-0.0149658378213644	0.0142548503354192	-0.00587495695799589	0.000293855206109583
456	89.4237442016602	-2.62077116966248	6.35745286941528	0.0113327819854021	0.00256657530553639	-0.00457625929266214	-0.00425158534198999
457	91.3717956542969	-2.94544529914856	5.83797359466553	0.0200989879667759	0.00159255252219737	-0.00392691092565656	0.000943203864153475
458	92.0211410522461	-2.94544529914856	5.90290880203247	0.00451462110504508	0.00483929552137852	-0.00847235135734081	-0.00490093370899558
459	90.7224426269531	-2.62077116966248	5.90290880203247	0.0132808275520802	0.00451462110504508	-0.00782300252467394	0.00678734155371785
460	92.0211410522461	-2.94544529914856	6.8119969367981	0.00354059832170606	0.01100810803473	-0.00814767740666866	0.00354059832170606
461	90.7224426269531	-2.94544529914856	6.8119969367981	0.00776136433705688	0.00451462110504508	-0.00360223650932312	0.00646266713738441
462	91.3717956542969	-2.94544529914856	6.42238759994507	-0.00912170019000769	-0.00197886489331722	-0.00847235135734081	-0.00132951640989631
463	90.0730972290039	-2.62077116966248	6.09771347045898	-0.0123684434220195	-0.0133424662053585	-0.00425158534198999	-0.00425158534198999
464	90.7224426269531	-1.97142243385315	5.77303886413574	-0.00522560812532902	0.000293855206109583	0.00613799272105098	-0.00165419070981443
465	90.0730972290039	-2.62077116966248	5.96784353256226	-0.0117190945893526	-0.0136671401560307	-0.000355493422830477	0.00548864435404539
466	92.0211410522461	-2.94544529914856	6.03277826309204	-0.0143164889886975	-0.0117190945893526	0.00516396993771195	0.00256657530553639
467	89.4237442016602	-1.32207381725311	6.61719226837158	-0.00912170019000769	0.00581331877037883	0.00321592413820326	0.00289124972186983
468	90.7224426269531	-2.29609680175781	6.8119969367981	-0.00425158534198999	-0.00749832857400179	-0.00132951640989631	-0.00132951640989631
469	89.4237442016602	-2.62077116966248	5.90290880203247	0.00451462110504508	0.000618529506027699	0.00906006153672934	0.00451462110504508
470	90.0730972290039	-2.29609680175781	5.70810413360596	0.011982130818069	-0.00100484199356288	0.000618529506027699	0.00321592413820326
471	89.4237442016602	-3.27011966705322	5.96784353256226	0.0145795252174139	-0.00490093370899558	0.000618529506027699	0.00451462110504508
472	90.0730972290039	-2.94544529914856	5.77303886413574	0.00970941036939621	-0.0026282137259841	-0.00327756232582033	0.00418994715437293
473	88.7743988037109	-2.29609680175781	5.70810413360596	0.00451462110504508	0.00354059832170606	-0.00490093370899558	-0.00197886489331722
474	92.0211410522461	-3.59479403495789	6.22758293151855	0.0191249661147594	0.0113327819854021	-0.00360223650932312	0.00483929552137852
475	89.4237442016602	-2.94544529914856	6.03277826309204	0.0168522447347641	0.00256657530553639	0.000293855206109583	0.00808603875339031
476	91.3717956542969	-4.24414253234863	6.03277826309204	0.0175015944987535	0.00256657530553639	-0.000680167751852423	0.00613799272105098
477	90.7224426269531	-4.24414253234863	5.90290880203247	0.00548864435404539	-0.00392691092565656	-0.00522560812532902	-0.0026282137259841
478	92.0211410522461	-4.24414253234863	5.96784353256226	0.00289124972186983	-0.00555028254166245	-0.0026282137259841	-0.00555028254166245
479	89.4237442016602	-3.91946840286255	5.83797359466553	0.0171769186854362	0.000618529506027699	0.00126787810586393	-0.00425158534198999
480	92.0211410522461	-3.59479403495789	6.03277826309204	0.0142548503354192	-3.08191010844894e-05	0.000293855206109583	0.00743668992072344
481	90.7224426269531	-3.59479403495789	6.22758293151855	0.000293855206109583	0.00451462110504508	-0.00165419070981443	-0.00230353930965066
482	91.3717956542969	-3.91946840286255	6.09771347045898	0.00191722682211548	-0.00912170019000769	0.00386527273803949	-0.000680167751852423
483	90.7224426269531	-3.27011966705322	5.83797359466553	0.00970941036939621	-0.0139918150380254	-0.00360223650932312	-0.00425158534198999
484	89.4237442016602	-1.97142243385315	5.77303886413574	0.00808603875339031	0.000293855206109583	0.00516396993771195	0.000618529506027699
485	90.7224426269531	-3.27011966705322	6.03277826309204	0.0155535480007529	-0.00100484199356288	0.00354059832170606	0.0022419011220336
486	90.7224426269531	-2.29609680175781	5.90290880203247	-0.00360223650932312	0.00841071270406246	-0.00457625929266214	0.00321592413820326
487	88.7743988037109	-1.64674806594849	6.03277826309204	-0.0133424662053585	0.00386527273803949	-0.000355493422830477	-0.00295288790948689
488	89.4237442016602	-1.97142243385315	5.90290880203247	-0.00912170019000769	-3.08191010844894e-05	-0.00425158534198999	0.00386527273803949
489	88.1250534057617	-1.97142243385315	5.64316940307617	0.000618529506027699	0.00418994715437293	0.0022419011220336	0.000943203864153475
490	89.4237442016602	-1.97142243385315	5.64316940307617	0.0314625911414623	0.013930176384747	0.00418994715437293	0.00711201597005129
491	90.7224426269531	-1.32207381725311	5.77303886413574	-0.00165419070981443	0.00613799272105098	-0.00749832857400179	-0.0107450718060136
492	90.0730972290039	-1.64674806594849	5.96784353256226	-0.00619963090866804	0.00451462110504508	-0.00879702530801296	0.00159255252219737
493	89.4237442016602	-1.32207381725311	5.96784353256226	0.000943203864153475	0.0165275707840919	-0.00619963090866804	-0.00327756232582033
494	91.3717956542969	-2.62077116966248	6.09771347045898	0.0220470335334539	0.0106834331527352	-0.00684897974133492	-0.00165419070981443
495	90.0730972290039	-1.64674806594849	5.38343000411987	0.00646266713738441	0.0106834331527352	-0.00522560812532902	0.00841071270406246
496	92.0211410522461	-2.29609680175781	5.70810413360596	0.00678734155371785	-3.08191010844894e-05	-0.00555028254166245	0.0022419011220336
497	91.3717956542969	-1.97142243385315	5.70810413360596	-0.0110697457566857	-0.000355493422830477	-0.00295288790948689	0.00159255252219737
498	90.7224426269531	-1.64674806594849	5.77303886413574	-0.00100484199356288	-0.00619963090866804	-0.000680167751852423	-0.000680167751852423
499	88.7743988037109	-1.64674806594849	6.48732233047485	0.0152288740500808	-0.00490093370899558	0.000293855206109583	0.00386527273803949
500	90.0730972290039	-1.32207381725311	6.68212699890137	-0.00912170019000769	-0.00132951640989631	-0.0026282137259841	0.00483929552137852
501	90.7224426269531	-1.97142243385315	6.48732233047485	0.0152288740500808	-0.00490093370899558	0.011982130818069	0.0022419011220336
502	90.7224426269531	-0.997399508953094	6.22758293151855	-0.000355493422830477	0.00289124972186983	0.00354059832170606	-0.00555028254166245
503	90.0730972290039	-2.29609680175781	5.70810413360596	0.0116574559360743	-0.0172385573387146	0.00451462110504508	-0.0104203969240189
504	89.4237442016602	-0.997399508953094	5.83797359466553	0.00711201597005129	-0.00425158534198999	-0.00457625929266214	0.000943203864153475
505	89.4237442016602	-1.97142243385315	6.5522575378418	0.0113327819854021	0.00191722682211548	0.000943203864153475	0.00126787810586393
506	89.4237442016602	-1.32207381725311	6.42238759994507	-0.000680167751852423	0.00321592413820326	-0.00652430532500148	-0.0026282137259841
507	88.7743988037109	-0.672725200653076	6.35745286941528	-0.00327756232582033	-0.00230353930965066	-0.000680167751852423	-0.000355493422830477
508	90.7224426269531	-1.64674806594849	6.48732233047485	-0.00619963090866804	-0.00230353930965066	-0.0026282137259841	-0.00944637414067984
509	89.4237442016602	-2.29609680175781	6.35745286941528	-0.00619963090866804	0.00289124972186983	-0.00814767740666866	0.00321592413820326
510	90.0730972290039	-1.32207381725311	6.29251766204834	-0.00912170019000769	0.00289124972186983	0.00159255252219737	0.00483929552137852
511	89.4237442016602	-0.348050862550735	6.35745286941528	-0.0113944197073579	0.00289124972186983	0.0022419011220336	0.000293855206109583
512	92.0211410522461	-2.29609680175781	6.16264820098877	-0.0221086721867323	0.000293855206109583	-0.00425158534198999	0.00483929552137852
513	88.7743988037109	-1.32207381725311	6.16264820098877	-0.0198359526693821	0.00418994715437293	-0.0185372550040483	-0.0026282137259841
514	90.7224426269531	-1.32207381725311	5.70810413360596	-0.0149658378213644	0.0132808275520802	-0.00814767740666866	0.00581331877037883
515	88.7743988037109	-1.64674806594849	6.48732233047485	-0.00619963090866804	0.0136055024340749	-0.00457625929266214	-0.00230353930965066
516	92.0211410522461	-2.29609680175781	5.83797359466553	0.000943203864153475	0.0103587592020631	-0.00490093370899558	-0.00782300252467394
517	89.4237442016602	-0.672725200653076	5.70810413360596	0.00808603875339031	0.00321592413820326	-0.00132951640989631	-0.00457625929266214
518	89.4237442016602	-0.672725200653076	5.90290880203247	-0.00100484199356288	0.00354059832170606	-0.0136671401560307	-3.08191010844894e-05
519	88.7743988037109	-0.997399508953094	6.03277826309204	0.011982130818069	-0.00100484199356288	-0.00457625929266214	-0.00457625929266214
520	90.0730972290039	-0.997399508953094	5.77303886413574	0.0194496400654316	0.00646266713738441	0.0022419011220336	-3.08191010844894e-05
521	90.7224426269531	-1.32207381725311	5.64316940307617	-0.000680167751852423	0.01100810803473	0.000618529506027699	-0.00100484199356288
522	90.0730972290039	-0.672725200653076	5.70810413360596	0.00938473641872406	-0.00847235135734081	-0.0026282137259841	-0.000355493422830477
523	90.7224426269531	-0.672725200653076	5.70810413360596	0.0113327819854021	-0.00425158534198999	0.00613799272105098	-0.00749832857400179
524	91.3717956542969	-2.29609680175781	6.16264820098877	0.0178262684494257	-0.000355493422830477	0.00613799272105098	-0.00132951640989631
525	90.0730972290039	-1.32207381725311	6.09771347045898	0.00970941036939621	0.01100810803473	0.00256657530553639	-0.00230353930965066
526	89.4237442016602	-1.32207381725311	6.03277826309204	0.0132808275520802	-0.00165419070981443	0.00743668992072344	-0.0026282137259841
527	88.7743988037109	-1.64674806594849	5.90290880203247	0.0022419011220336	0.0022419011220336	0.00613799272105098	0.00256657530553639
528	89.4237442016602	-2.29609680175781	5.96784353256226	0.00581331877037883	0.00451462110504508	0.000293855206109583	-0.00327756232582033
529	87.475700378418	-1.64674806594849	5.90290880203247	0.01100810803473	0.00711201597005129	-0.00490093370899558	0.00808603875339031
530	88.7743988037109	-1.97142243385315	6.8119969367981	0.0022419011220336	0.00841071270406246	0.00191722682211548	0.00613799272105098
531	86.177001953125	-0.997399508953094	5.96784353256226	0.00256657530553639	0.011982130818069	0.00159255252219737	0.00289124972186983
532	89.4237442016602	-2.29609680175781	6.42238759994507	-0.0026282137259841	0.00354059832170606	-0.0139918150380254	0.00613799272105098
533	88.1250534057617	-1.97142243385315	6.87693166732788	-0.0152905117720366	0.0197743140161037	-0.0120437685400248	0.00548864435404539
534	87.475700378418	-1.32207381725311	6.42238759994507	-0.00977104809135199	0.0149041991680861	-0.0113944197073579	0.00483929552137852
535	88.1250534057617	-1.64674806594849	5.90290880203247	-0.0152905117720366	0.0181509424000978	-0.00360223650932312	0.00678734155371785
536	89.4237442016602	-1.97142243385315	6.48732233047485	-0.0123684434220195	0.00970941036939621	-0.00327756232582033	0.00418994715437293
537	86.8263549804688	-0.672725200653076	6.5522575378418	-0.0123684434220195	0.00126787810586393	0.000293855206109583	-0.000680167751852423
538	88.1250534057617	-0.997399508953094	6.8119969367981	-0.0169138833880424	-0.00197886489331722	-0.0165892094373703	-0.000680167751852423
539	87.475700378418	-0.672725200653076	5.90290880203247	-0.00912170019000769	0.00126787810586393	0.00386527273803949	0.00711201597005129
540	88.7743988037109	-1.32207381725311	5.70810413360596	-0.0182125810533762	0.00418994715437293	0.00613799272105098	0.00613799272105098
541	87.475700378418	-0.672725200653076	5.70810413360596	-0.0156151866540313	0.00354059832170606	0.0022419011220336	0.000618529506027699
542	89.4237442016602	-0.997399508953094	5.77303886413574	-0.00555028254166245	-0.0123684434220195	-3.08191010844894e-05	-0.000680167751852423
543	88.7743988037109	-0.348050862550735	5.83797359466553	0.00548864435404539	-0.0211346503347158	0.00841071270406246	-0.00425158534198999
544	90.7224426269531	-1.97142243385315	6.09771347045898	0.00711201597005129	-0.0169138833880424	-0.00327756232582033	-0.00392691092565656
545	88.7743988037109	-0.348050862550735	6.03277826309204	-0.00295288790948689	-0.00587495695799589	0.00581331877037883	-0.00197886489331722
546	90.0730972290039	-1.32207381725311	5.77303886413574	0.0272418223321438	-0.0195112787187099	0.00191722682211548	0.000293855206109583
547	89.4237442016602	-1.32207381725311	5.90290880203247	-0.00425158534198999	-0.0110697457566857	0.0145795252174139	-0.00684897974133492
548	92.0211410522461	-2.62077116966248	6.03277826309204	0.00808603875339031	-0.00165419070981443	-0.00782300252467394	-0.00360223650932312
549	91.3717956542969	-1.97142243385315	5.83797359466553	0.0207483377307653	0.00191722682211548	-0.0026282137259841	0.000618529506027699
550	91.3717956542969	-2.62077116966248	6.22758293151855	0.012956153601408	0.00808603875339031	-0.00555028254166245	-0.00165419070981443
551	89.4237442016602	-1.32207381725311	6.16264820098877	0.0181509424000978	0.00581331877037883	-0.0026282137259841	0.00191722682211548
552	91.3717956542969	-2.94544529914856	6.5522575378418	0.00906006153672934	0.0145795252174139	-0.0136671401560307	-0.000355493422830477
553	90.0730972290039	-2.29609680175781	5.90290880203247	-0.00100484199356288	0.00938473641872406	-0.00717365415766835	-0.000680167751852423
554	90.7224426269531	-2.62077116966248	5.70810413360596	0.011982130818069	0.00841071270406246	-0.0136671401560307	0.00678734155371785
555	90.0730972290039	-2.62077116966248	5.90290880203247	0.00938473641872406	0.0100340843200684	0.00159255252219737	0.00289124972186983
556	89.4237442016602	-1.97142243385315	5.64316940307617	0.01847561635077	-0.00197886489331722	-0.00425158534198999	-0.00295288790948689
557	88.1250534057617	-1.97142243385315	6.29251766204834	0.000293855206109583	0.000618529506027699	-0.000680167751852423	-0.0026282137259841
558	91.3717956542969	-3.91946840286255	6.29251766204834	0.000943203864153475	-0.00912170019000769	-0.00814767740666866	-0.00457625929266214
559	90.7224426269531	-2.94544529914856	5.96784353256226	0.0116574559360743	0.000943203864153475	0.00126787810586393	0.00159255252219737
560	91.3717956542969	-3.59479403495789	6.68212699890137	0.00938473641872406	-0.0026282137259841	-0.00425158534198999	0.00548864435404539
561	90.0730972290039	-1.97142243385315	5.77303886413574	-0.0172385573387146	-0.0100957229733467	0.0113327819854021	0.000943203864153475
562	89.4237442016602	-3.59479403495789	5.96784353256226	0.0168522447347641	-0.0286021586507559	-0.000680167751852423	0.0022419011220336
563	88.7743988037109	-2.29609680175781	6.74706172943115	0.0116574559360743	-0.0305502042174339	0.00711201597005129	-0.00425158534198999
564	90.7224426269531	-3.27011966705322	7.20160579681396	0.012956153601408	-0.0149658378213644	0.00743668992072344	-0.00132951640989631
565	88.7743988037109	-2.29609680175781	5.64316940307617	0.00191722682211548	-0.0188619289547205	0.00711201597005129	-0.00132951640989631
566	90.7224426269531	-2.94544529914856	6.74706172943115	0.0126314787194133	-0.00457625929266214	0.00321592413820326	-0.00457625929266214
567	90.0730972290039	-2.62077116966248	5.90290880203247	0.00548864435404539	-0.00522560812532902	0.00191722682211548	-0.00717365415766835
568	90.7224426269531	-2.94544529914856	6.09771347045898	-0.00457625929266214	-0.00522560812532902	-0.000680167751852423	-0.0113944197073579
569	90.7224426269531	-2.94544529914856	6.94186639785767	-0.0120437685400248	0.0022419011220336	-0.00912170019000769	-3.08191010844894e-05
570	90.0730972290039	-2.94544529914856	7.20160579681396	0.0165275707840919	0.0106834331527352	-0.00360223650932312	0.01100810803473
571	90.7224426269531	-2.29609680175781	6.8119969367981	-0.00360223650932312	-0.000355493422830477	-0.00360223650932312	-0.00327756232582033
572	89.4237442016602	-2.29609680175781	5.77303886413574	-0.00977104809135199	0.012956153601408	-0.0146411629393697	-0.00295288790948689
573	89.4237442016602	-1.97142243385315	5.64316940307617	-0.00879702530801296	0.00581331877037883	-0.0107450718060136	-0.00197886489331722
574	91.3717956542969	-3.27011966705322	6.09771347045898	0.00451462110504508	0.0132808275520802	-0.0162645354866982	-0.00165419070981443
575	90.7224426269531	-1.64674806594849	5.83797359466553	-0.0107450718060136	0.00938473641872406	-0.00327756232582033	0.00678734155371785
576	90.0730972290039	-1.97142243385315	6.94186639785767	-0.00749832857400179	-0.00165419070981443	-0.00684897974133492	0.000943203864153475
577	91.3717956542969	-2.29609680175781	6.8119969367981	-0.0117190945893526	0.000293855206109583	0.000618529506027699	-0.00230353930965066
578	90.7224426269531	-2.94544529914856	6.03277826309204	-0.0126931173726916	0.000943203864153475	-0.00619963090866804	0.00126787810586393
579	90.7224426269531	-2.29609680175781	5.90290880203247	-0.00360223650932312	-0.00295288790948689	-0.00327756232582033	-0.00132951640989631
580	92.0211410522461	-2.94544529914856	6.03277826309204	-0.00392691092565656	0.00126787810586393	0.00646266713738441	0.000943203864153475
581	90.7224426269531	-2.62077116966248	6.03277826309204	-0.00360223650932312	-0.000680167751852423	0.000293855206109583	0.00289124972186983
582	90.7224426269531	-2.94544529914856	6.42238759994507	-0.0123684434220195	-0.0198359526693821	0.00776136433705688	-0.00619963090866804
583	90.0730972290039	-2.29609680175781	6.16264820098877	-0.00684897974133492	-0.0136671401560307	0.00678734155371785	-0.00944637414067984
584	90.0730972290039	-2.29609680175781	5.70810413360596	0.0200989879667759	-0.00652430532500148	0.00938473641872406	-0.000680167751852423
585	90.0730972290039	-1.64674806594849	5.83797359466553	0.000293855206109583	-0.00522560812532902	0.00841071270406246	0.00418994715437293
586	92.0211410522461	-2.94544529914856	6.03277826309204	-0.000355493422830477	-0.00295288790948689	0.00256657530553639	-0.00327756232582033
587	91.3717956542969	-2.94544529914856	5.83797359466553	-0.0104203969240189	-0.0136671401560307	0.000618529506027699	-0.00197886489331722
588	90.0730972290039	-2.29609680175781	5.96784353256226	0.00126787810586393	-0.00165419070981443	-0.0026282137259841	-0.00457625929266214
589	90.0730972290039	-2.29609680175781	5.90290880203247	-0.00652430532500148	0.00386527273803949	-0.00555028254166245	-0.00327756232582033
590	91.3717956542969	-3.59479403495789	6.35745286941528	0.00776136433705688	0.00126787810586393	-0.00490093370899558	0.00256657530553639
591	92.0211410522461	-3.27011966705322	6.48732233047485	-0.0026282137259841	0.012956153601408	-0.00555028254166245	-0.00652430532500148
592	90.0730972290039	-2.29609680175781	5.57823419570923	-0.00392691092565656	0.00906006153672934	-0.0240567177534103	0.00191722682211548
593	90.7224426269531	-2.62077116966248	5.51329946517944	-0.0026282137259841	0.0162028968334198	-0.0152905117720366	-0.00749832857400179
594	91.3717956542969	-3.59479403495789	6.09771347045898	0.00354059832170606	0.00646266713738441	-0.0227580219507217	-0.000680167751852423
595	88.7743988037109	-1.97142243385315	6.61719226837158	0.00613799272105098	0.0123068047687411	-0.00782300252467394	0.00289124972186983
596	90.7224426269531	-3.27011966705322	6.61719226837158	-0.00782300252467394	0.00386527273803949	-0.00490093370899558	0.00678734155371785
597	92.0211410522461	-3.27011966705322	5.57823419570923	0.00613799272105098	-0.000355493422830477	-0.0136671401560307	-0.00490093370899558
598	91.3717956542969	-3.27011966705322	5.38343000411987	0.00354059832170606	-0.00425158534198999	-0.00197886489331722	0.000293855206109583
599	92.0211410522461	-2.94544529914856	5.44836473464966	-0.00100484199356288	0.00418994715437293	0.000943203864153475	0.000943203864153475
600	92.6704940795898	-3.59479403495789	5.70810413360596	-0.00100484199356288	0.000618529506027699	0.000943203864153475	0.00841071270406246
601	92.0211410522461	-2.94544529914856	5.83797359466553	-3.08191010844894e-05	0.0022419011220336	-0.00197886489331722	-0.00230353930965066
602	92.6704940795898	-3.27011966705322	5.83797359466553	-0.00425158534198999	-0.00165419070981443	-0.00425158534198999	-0.00230353930965066
603	92.0211410522461	-3.27011966705322	5.57823419570923	-0.00879702530801296	-0.0165892094373703	0.00743668992072344	-0.00619963090866804
604	91.3717956542969	-2.94544529914856	5.57823419570923	0.00418994715437293	-0.0143164889886975	0.0022419011220336	0.00548864435404539
605	92.0211410522461	-3.59479403495789	5.83797359466553	-3.08191010844894e-05	0.00873538758605719	0.00678734155371785	-3.08191010844894e-05
606	92.0211410522461	-3.27011966705322	5.83797359466553	-0.00425158534198999	0.0106834331527352	-0.00197886489331722	-0.00165419070981443
607	90.7224426269531	-2.29609680175781	5.90290880203247	-0.00749832857400179	0.00451462110504508	-0.00619963090866804	-0.00360223650932312
608	91.3717956542969	-2.62077116966248	6.74706172943115	-0.0185372550040483	0.0162028968334198	-0.00847235135734081	0.00646266713738441
609	90.7224426269531	-2.29609680175781	6.35745286941528	-0.00684897974133492	0.0178262684494257	-0.00847235135734081	0.0022419011220336
610	90.7224426269531	-2.94544529914856	6.48732233047485	-0.0156151866540313	0.0191249661147594	0.00159255252219737	0.00418994715437293
611	93.3198394775391	-2.94544529914856	5.64316940307617	-0.00132951640989631	0.0123068047687411	0.000943203864153475	0.00548864435404539
612	90.7224426269531	-3.91946840286255	6.09771347045898	-0.0100957229733467	0.0113327819854021	-0.0123684434220195	-0.00165419070981443
613	91.3717956542969	-2.62077116966248	6.03277826309204	-0.0204853005707264	0.00970941036939621	-3.08191010844894e-05	-3.08191010844894e-05
614	92.6704940795898	-3.59479403495789	5.96784353256226	-0.00522560812532902	0.0145795252174139	-0.00847235135734081	0.00873538758605719
615	92.0211410522461	-2.29609680175781	6.35745286941528	0.0223717093467712	0.0106834331527352	0.00159255252219737	0.00321592413820326
616	93.3198394775391	-3.91946840286255	5.96784353256226	0.0226963832974434	0.00548864435404539	0.00808603875339031	0.00256657530553639
617	91.3717956542969	-2.94544529914856	5.70810413360596	0.0123068047687411	-0.00944637414067984	-0.00782300252467394	-0.00879702530801296
618	90.0730972290039	-3.27011966705322	5.90290880203247	0.00386527273803949	-0.00392691092565656	-0.00165419070981443	-0.00100484199356288
619	90.7224426269531	-2.62077116966248	5.83797359466553	0.0262678004801273	0.00191722682211548	-0.00652430532500148	-0.00490093370899558
620	90.7224426269531	-3.27011966705322	6.8119969367981	0.0171769186854362	0.00256657530553639	0.000293855206109583	0.00418994715437293
621	92.6704940795898	-3.59479403495789	6.61719226837158	0.020423661917448	-0.00230353930965066	0.00451462110504508	-0.00360223650932312
622	90.7224426269531	-2.94544529914856	6.48732233047485	0.0259431265294552	-0.00100484199356288	-0.000355493422830477	-0.00912170019000769
623	92.0211410522461	-3.91946840286255	5.83797359466553	0.0100340843200684	-0.0117190945893526	0.00841071270406246	-0.00360223650932312
624	90.0730972290039	-3.91946840286255	6.03277826309204	0.012956153601408	-0.0117190945893526	0.0103587592020631	-0.00197886489331722
625	92.6704940795898	-3.91946840286255	6.09771347045898	0.020423661917448	0.00516396993771195	-0.0026282137259841	0.000293855206109583
626	90.0730972290039	-2.94544529914856	6.8119969367981	0.011982130818069	0.0175015944987535	0.00483929552137852	0.00613799272105098
627	90.7224426269531	-2.94544529914856	6.35745286941528	0.00289124972186983	0.00776136433705688	-0.00295288790948689	-0.00977104809135199
628	90.7224426269531	-3.91946840286255	6.74706172943115	-0.00197886489331722	0.0152288740500808	0.00256657530553639	0.00289124972186983
629	90.0730972290039	-3.59479403495789	5.77303886413574	-0.00749832857400179	0.00711201597005129	-0.00522560812532902	0.0022419011220336
630	90.0730972290039	-2.94544529914856	5.90290880203247	0.00191722682211548	0.0158782228827477	-0.00197886489331722	0.00256657530553639
631	90.0730972290039	-2.94544529914856	5.96784353256226	0.000293855206109583	0.0132808275520802	-0.00230353930965066	-0.000680167751852423
632	90.0730972290039	-3.59479403495789	6.35745286941528	0.000293855206109583	0.0220470335334539	-0.0130177913233638	0.00289124972186983
633	90.0730972290039	-3.27011966705322	5.96784353256226	-0.0123684434220195	0.0188002903014421	-0.0136671401560307	0.00354059832170606
634	90.0730972290039	-2.94544529914856	5.77303886413574	0.01100810803473	0.01847561635077	-0.0182125810533762	0.0113327819854021
635	90.7224426269531	-3.91946840286255	5.90290880203247	-0.0123684434220195	0.0210730116814375	-0.00230353930965066	0.00516396993771195
636	90.7224426269531	-3.91946840286255	6.61719226837158	-0.00457625929266214	0.0142548503354192	0.00581331877037883	0.00386527273803949
637	90.7224426269531	-2.94544529914856	6.03277826309204	-0.00782300252467394	0.00581331877037883	-0.00977104809135199	-0.000680167751852423
638	89.4237442016602	-3.27011966705322	6.16264820098877	-0.0172385573387146	0.00613799272105098	-0.00847235135734081	0.00418994715437293
639	90.7224426269531	-2.94544529914856	5.70810413360596	-0.00360223650932312	0.0126314787194133	-0.0133424662053585	-3.08191010844894e-05
640	91.3717956542969	-2.94544529914856	5.44836473464966	0.00548864435404539	0.0136055024340749	-0.00879702530801296	0.00678734155371785
641	91.3717956542969	-3.27011966705322	5.77303886413574	-0.00749832857400179	0.0116574559360743	0.00613799272105098	-0.00425158534198999
642	90.7224426269531	-2.94544529914856	5.96784353256226	-0.00652430532500148	-3.08191010844894e-05	0.00354059832170606	-0.00392691092565656
643	94.618537902832	-3.91946840286255	6.09771347045898	0.0126314787194133	-0.0139918150380254	0.0113327819854021	-0.00165419070981443
644	93.3198394775391	-2.94544529914856	6.22758293151855	0.00548864435404539	-0.00230353930965066	0.00613799272105098	-0.00327756232582033
645	95.917236328125	-3.91946840286255	5.83797359466553	0.0100340843200684	-0.00749832857400179	0.012956153601408	0.00483929552137852
646	94.618537902832	-3.91946840286255	5.96784353256226	0.00613799272105098	0.00548864435404539	0.00808603875339031	0.00126787810586393
647	94.618537902832	-2.62077116966248	6.48732233047485	-0.0139918150380254	-0.00490093370899558	-0.00295288790948689	-0.00165419070981443
648	93.9691848754883	-3.27011966705322	6.5522575378418	-0.0172385573387146	-0.0026282137259841	0.00743668992072344	-0.00717365415766835
649	95.2678833007813	-3.91946840286255	6.5522575378418	-0.0152905117720366	-0.00230353930965066	-0.00327756232582033	-0.00392691092565656
650	95.2678833007813	-4.24414253234863	7.13667106628418	-0.017887907102704	0.00159255252219737	0.013930176384747	-0.000355493422830477
651	95.2678833007813	-3.91946840286255	6.87693166732788	-0.00879702530801296	-0.00392691092565656	0.00808603875339031	-0.00132951640989631
652	95.2678833007813	-3.91946840286255	5.64316940307617	-0.0126931173726916	-0.00457625929266214	-0.00652430532500148	-0.000355493422830477
653	95.2678833007813	-4.24414253234863	5.90290880203247	-0.0110697457566857	0.0100340843200684	-0.00197886489331722	-0.00100484199356288
654	93.9691848754883	-3.59479403495789	5.83797359466553	0.00743668992072344	0.00808603875339031	-0.00814767740666866	0.00483929552137852
655	96.5665817260742	-3.91946840286255	6.87693166732788	0.0197743140161037	0.00970941036939621	-0.00425158534198999	0.000618529506027699
656	93.3198394775391	-2.94544529914856	6.94186639785767	-0.00555028254166245	-0.00295288790948689	-0.00782300252467394	0.00159255252219737
657	95.2678833007813	-3.27011966705322	6.74706172943115	0.0175015944987535	-0.00717365415766835	-0.00457625929266214	-0.000680167751852423
658	95.2678833007813	-3.91946840286255	5.83797359466553	0.0116574559360743	-0.00782300252467394	-0.00425158534198999	-0.000680167751852423
659	96.5665817260742	-4.56881713867188	5.90290880203247	0.0259431265294552	0.00256657530553639	0.000618529506027699	0.00126787810586393
660	94.618537902832	-4.89349126815796	6.03277826309204	0.0168522447347641	0.00321592413820326	-0.00295288790948689	0.00646266713738441
661	93.9691848754883	-3.59479403495789	6.09771347045898	0.0171769186854362	-0.0104203969240189	0.0022419011220336	0.00548864435404539
662	92.6704940795898	-3.91946840286255	6.03277826309204	0.0236704051494598	-0.0110697457566857	0.00841071270406246	-0.0026282137259841
663	94.618537902832	-3.91946840286255	5.77303886413574	0.0207483377307653	-0.0217839982360601	-0.000680167751852423	-0.00814767740666866
664	94.618537902832	-4.89349126815796	5.90290880203247	0.0220470335334539	-0.0149658378213644	0.00191722682211548	0.000943203864153475
665	95.917236328125	-5.21816539764404	5.70810413360596	0.0175015944987535	-0.00327756232582033	0.000293855206109583	-0.00295288790948689
666	93.3198394775391	-3.59479403495789	5.77303886413574	0.0106834331527352	-0.00100484199356288	0.0022419011220336	0.00191722682211548
667	93.9691848754883	-3.91946840286255	5.83797359466553	0.0022419011220336	-0.00392691092565656	-0.00392691092565656	-0.000680167751852423
668	93.9691848754883	-3.91946840286255	5.90290880203247	0.00938473641872406	-0.00555028254166245	-0.00522560812532902	-0.00555028254166245
669	93.9691848754883	-3.59479403495789	6.09771347045898	0.00548864435404539	0.00191722682211548	-0.00684897974133492	0.00451462110504508
670	93.3198394775391	-2.94544529914856	6.42238759994507	0.020423661917448	0.00581331877037883	-0.00912170019000769	0.00906006153672934
671	94.618537902832	-3.59479403495789	6.42238759994507	0.000943203864153475	0.00321592413820326	-0.000355493422830477	0.00873538758605719
672	92.6704940795898	-3.27011966705322	6.5522575378418	-0.00977104809135199	0.00289124972186983	-0.00522560812532902	0.0022419011220336
673	95.2678833007813	-3.59479403495789	5.77303886413574	-0.0263294391334057	0.01100810803473	-0.0152905117720366	0.00776136433705688
674	93.3198394775391	-3.59479403495789	6.87693166732788	-0.0143164889886975	0.00386527273803949	-0.0117190945893526	0.00354059832170606
675	94.618537902832	-2.94544529914856	6.09771347045898	-0.0146411629393697	0.00873538758605719	-0.00392691092565656	0.00451462110504508
676	92.6704940795898	-2.62077116966248	5.96784353256226	-0.0113944197073579	-0.00555028254166245	0.000293855206109583	0.00451462110504508
677	95.2678833007813	-3.91946840286255	5.90290880203247	-0.00717365415766835	-0.00652430532500148	0.00418994715437293	-0.00295288790948689
678	94.618537902832	-3.59479403495789	5.90290880203247	-0.0107450718060136	-0.00522560812532902	-0.0126931173726916	0.00159255252219737
679	95.917236328125	-3.59479403495789	5.77303886413574	0.00970941036939621	-0.0026282137259841	0.00646266713738441	0.00159255252219737
680	93.9691848754883	-3.27011966705322	6.09771347045898	0.0149041991680861	0.00418994715437293	0.00516396993771195	0.00126787810586393
681	95.2678833007813	-3.59479403495789	6.03277826309204	0.00289124972186983	-0.00555028254166245	0.000943203864153475	0.00386527273803949
682	95.2678833007813	-3.59479403495789	6.03277826309204	0.00516396993771195	-0.0201606266200542	0.00483929552137852	-0.00587495695799589
683	93.9691848754883	-2.29609680175781	5.64316940307617	0.00483929552137852	-0.0156151866540313	0.0132808275520802	-0.00197886489331722
684	95.2678833007813	-2.94544529914856	5.83797359466553	0.0168522447347641	-0.00749832857400179	0.00548864435404539	0.00743668992072344
685	93.9691848754883	-1.97142243385315	5.51329946517944	0.0158782228827477	-0.0250307414680719	0.011982130818069	-0.000355493422830477
686	92.6704940795898	-2.94544529914856	5.83797359466553	0.00906006153672934	0.00873538758605719	0.00711201597005129	-0.000355493422830477
687	95.2678833007813	-3.27011966705322	6.22758293151855	0.000943203864153475	-0.00100484199356288	0.00841071270406246	-0.00230353930965066
688	93.9691848754883	-2.94544529914856	6.09771347045898	0.0142548503354192	0.00418994715437293	0.00191722682211548	-0.00230353930965066
689	94.618537902832	-3.27011966705322	5.77303886413574	-0.00847235135734081	0.00548864435404539	-0.00717365415766835	-0.00749832857400179
690	92.6704940795898	-2.94544529914856	5.83797359466553	0.0022419011220336	0.00906006153672934	-0.0120437685400248	0.000618529506027699
691	93.9691848754883	-2.94544529914856	5.96784353256226	0.0149041991680861	0.00906006153672934	-0.00717365415766835	-0.00392691092565656
692	92.0211410522461	-2.62077116966248	6.74706172943115	-0.0100957229733467	0.00548864435404539	-0.00977104809135199	-0.00360223650932312
693	93.9691848754883	-1.64674806594849	5.90290880203247	-0.00230353930965066	0.0175015944987535	-0.00912170019000769	0.0022419011220336
694	93.9691848754883	-2.94544529914856	6.74706172943115	-0.00717365415766835	0.0149041991680861	-0.0159398596733809	0.00354059832170606
695	93.3198394775391	-1.64674806594849	6.22758293151855	-0.00425158534198999	0.0136055024340749	-0.00555028254166245	0.00386527273803949
696	93.9691848754883	-2.94544529914856	6.42238759994507	0.0168522447347641	0.0136055024340749	-0.000355493422830477	0.00418994715437293
697	93.9691848754883	-1.97142243385315	6.35745286941528	0.00808603875339031	-0.0026282137259841	-0.0117190945893526	0.0022419011220336
698	92.6704940795898	-1.64674806594849	6.42238759994507	-0.00327756232582033	-0.00295288790948689	-0.0113944197073579	-0.00490093370899558
699	93.3198394775391	-1.97142243385315	6.42238759994507	0.013930176384747	0.00418994715437293	-0.0126931173726916	0.0022419011220336
700	90.7224426269531	-1.64674806594849	6.5522575378418	-0.00165419070981443	0.00711201597005129	-0.00619963090866804	0.00743668992072344
701	92.6704940795898	-1.64674806594849	6.16264820098877	0.0022419011220336	-0.00749832857400179	-0.00684897974133492	-0.00230353930965066
702	91.3717956542969	-1.97142243385315	6.09771347045898	-0.00230353930965066	-0.0117190945893526	-0.00522560812532902	0.00159255252219737
703	93.9691848754883	-2.94544529914856	6.42238759994507	-0.0139918150380254	-0.0139918150380254	-0.00132951640989631	-0.00197886489331722
704	91.3717956542969	-1.97142243385315	6.22758293151855	0.011982130818069	-0.0143164889886975	0.00548864435404539	0.00581331877037883
705	94.618537902832	-2.62077116966248	6.74706172943115	0.00159255252219737	0.00646266713738441	0.00289124972186983	-0.00392691092565656
706	93.3198394775391	-2.29609680175781	6.16264820098877	-0.00652430532500148	0.000943203864153475	0.012956153601408	0.00354059832170606
707	94.618537902832	-2.62077116966248	5.51329946517944	-0.00165419070981443	-0.000680167751852423	-0.00944637414067984	0.00126787810586393
708	93.3198394775391	-1.32207381725311	5.44836473464966	0.00256657530553639	0.00321592413820326	-0.00392691092565656	-0.00652430532500148
709	94.618537902832	-2.62077116966248	5.64316940307617	-0.00912170019000769	-0.00132951640989631	0.00646266713738441	-0.00522560812532902
710	93.9691848754883	-2.29609680175781	6.68212699890137	0.00483929552137852	0.00418994715437293	-0.0100957229733467	0.000293855206109583
711	95.917236328125	-2.29609680175781	6.03277826309204	-0.00132951640989631	0.00711201597005129	-0.00522560812532902	0.000618529506027699
712	94.618537902832	-1.97142243385315	6.29251766204834	-0.0110697457566857	0.0113327819854021	-0.0133424662053585	-0.000680167751852423
713	94.618537902832	-2.29609680175781	6.03277826309204	-0.0172385573387146	0.0136055024340749	-0.0130177913233638	0.00548864435404539
714	91.3717956542969	-0.672725200653076	5.38343000411987	-0.00717365415766835	0.0200989879667759	-0.0130177913233638	0.0123068047687411
715	94.618537902832	-2.29609680175781	5.70810413360596	0.00321592413820326	0.0132808275520802	-0.0107450718060136	0.00159255252219737
716	91.3717956542969	-0.997399508953094	5.44836473464966	0.0191249661147594	0.0100340843200684	-0.00555028254166245	0.00354059832170606
717	93.3198394775391	-1.32207381725311	5.51329946517944	0.00906006153672934	-3.08191010844894e-05	-0.00847235135734081	-0.00295288790948689
718	93.3198394775391	-1.97142243385315	6.16264820098877	-0.000355493422830477	0.0113327819854021	-0.00879702530801296	-0.00132951640989631
719	93.9691848754883	-1.97142243385315	6.03277826309204	0.0132808275520802	-0.00100484199356288	-0.000355493422830477	0.00548864435404539
720	93.3198394775391	-1.97142243385315	5.90290880203247	-0.00457625929266214	0.00776136433705688	0.00159255252219737	-0.00977104809135199
721	92.6704940795898	-1.97142243385315	5.83797359466553	0.00483929552137852	0.00289124972186983	-0.00652430532500148	-0.00100484199356288
722	92.0211410522461	-0.672725200653076	5.77303886413574	0.00646266713738441	-0.0149658378213644	0.00256657530553639	-0.00360223650932312
723	92.6704940795898	-1.97142243385315	5.83797359466553	0.0116574559360743	-0.0175632312893867	0.00321592413820326	-0.00522560812532902
724	91.3717956542969	-1.64674806594849	6.29251766204834	0.00678734155371785	0.00289124972186983	0.01100810803473	-0.0110697457566857
725	92.6704940795898	-1.97142243385315	6.09771347045898	-0.00587495695799589	-0.00749832857400179	0.0022419011220336	-0.00879702530801296
726	91.3717956542969	-0.672725200653076	5.64316940307617	0.0136055024340749	-0.00814767740666866	0.00776136433705688	-3.08191010844894e-05
727	90.7224426269531	-0.672725200653076	5.70810413360596	0.00354059832170606	-0.00619963090866804	0.00776136433705688	0.000293855206109583
728	89.4237442016602	-0.997399508953094	5.70810413360596	-0.00782300252467394	-0.0149658378213644	-0.00522560812532902	-0.00230353930965066
729	90.7224426269531	-0.997399508953094	6.5522575378418	-0.00457625929266214	0.00191722682211548	-0.00847235135734081	0.00711201597005129
730	90.7224426269531	-1.64674806594849	6.8119969367981	-0.00587495695799589	0.00938473641872406	-0.000355493422830477	-0.000355493422830477
731	90.0730972290039	-0.997399508953094	6.8119969367981	-0.00977104809135199	0.00678734155371785	0.000943203864153475	0.000943203864153475
732	88.1250534057617	-0.672725200653076	6.42238759994507	-0.00749832857400179	0.00418994715437293	-0.00847235135734081	0.00191722682211548
733	90.7224426269531	-2.29609680175781	6.42238759994507	0.000293855206109583	0.00711201597005129	-0.023407369852066	0.00354059832170606
734	89.4237442016602	-1.97142243385315	6.61719226837158	0.000618529506027699	0.0175015944987535	0.000618529506027699	-0.000680167751852423
735	89.4237442016602	-0.997399508953094	6.48732233047485	0.00191722682211548	0.0165275707840919	-0.00619963090866804	0.00126787810586393
736	88.7743988037109	-0.997399508953094	7.00680112838745	0.000618529506027699	0.00808603875339031	-0.00360223650932312	0.00776136433705688
737	91.3717956542969	-2.29609680175781	6.29251766204834	-0.00749832857400179	0.00711201597005129	-0.00749832857400179	-0.00327756232582033
738	90.0730972290039	-1.97142243385315	5.77303886413574	0.00354059832170606	0.01100810803473	-0.0026282137259841	0.00451462110504508
739	90.7224426269531	-1.32207381725311	5.77303886413574	0.00483929552137852	0.00808603875339031	-0.00295288790948689	0.00159255252219737
740	90.0730972290039	-1.97142243385315	5.77303886413574	0.00256657530553639	0.00289124972186983	-0.00360223650932312	-0.00360223650932312
741	92.0211410522461	-2.62077116966248	6.03277826309204	0.0100340843200684	0.00191722682211548	-0.00587495695799589	0.0022419011220336
742	90.0730972290039	-1.97142243385315	6.22758293151855	0.00711201597005129	-0.00197886489331722	-0.00295288790948689	0.00126787810586393
743	89.4237442016602	-0.997399508953094	6.09771347045898	0.0116574559360743	-0.00652430532500148	-0.00197886489331722	0.000293855206109583
744	90.7224426269531	-1.97142243385315	6.03277826309204	0.00451462110504508	-0.00555028254166245	0.00256657530553639	0.00516396993771195
745	90.0730972290039	-0.997399508953094	5.70810413360596	0.000943203864153475	-0.00295288790948689	-0.00879702530801296	0.000618529506027699
746	89.4237442016602	-0.672725200653076	5.90290880203247	0.00256657530553639	0.00483929552137852	0.00256657530553639	0.00613799272105098
747	93.3198394775391	-2.29609680175781	6.8119969367981	-0.00684897974133492	0.00386527273803949	-0.00197886489331722	0.00256657530553639
748	91.3717956542969	-1.64674806594849	6.16264820098877	-0.0117190945893526	0.00386527273803949	0.000618529506027699	-0.00360223650932312
749	92.6704940795898	-2.29609680175781	6.29251766204834	0.00613799272105098	0.0100340843200684	-0.00165419070981443	0.00354059832170606
750	90.7224426269531	-0.997399508953094	5.77303886413574	-0.00555028254166245	0.00743668992072344	0.00386527273803949	0.00516396993771195
751	91.3717956542969	-1.64674806594849	6.03277826309204	-0.00814767740666866	0.00841071270406246	-0.00360223650932312	0.00548864435404539
752	91.3717956542969	-1.64674806594849	6.03277826309204	-0.0169138833880424	0.00581331877037883	0.000943203864153475	0.00256657530553639
753	91.3717956542969	-0.997399508953094	5.83797359466553	-0.0117190945893526	0.00938473641872406	-0.00295288790948689	0.00743668992072344
754	92.0211410522461	-1.64674806594849	6.8119969367981	-0.00717365415766835	0.012956153601408	0.000293855206109583	0.00289124972186983
755	91.3717956542969	-1.32207381725311	6.09771347045898	-0.00197886489331722	0.0100340843200684	-0.00717365415766835	0.00516396993771195
756	92.6704940795898	-1.64674806594849	5.96784353256226	0.00159255252219737	0.000618529506027699	-3.08191010844894e-05	-0.00327756232582033
757	93.9691848754883	-1.64674806594849	5.38343000411987	-0.00555028254166245	-0.0100957229733467	0.00159255252219737	0.00321592413820326
758	90.0730972290039	-0.997399508953094	5.64316940307617	-0.00132951640989631	-0.0120437685400248	-0.00652430532500148	-0.00652430532500148
759	91.3717956542969	-1.32207381725311	5.83797359466553	0.00483929552137852	0.00159255252219737	0.0022419011220336	0.00354059832170606
760	89.4237442016602	-0.672725200653076	6.68212699890137	-0.000680167751852423	-0.00132951640989631	-0.00100484199356288	0.00483929552137852
761	92.6704940795898	-2.29609680175781	6.74706172943115	-0.00197886489331722	-3.08191010844894e-05	0.00354059832170606	-0.000355493422830477
762	92.0211410522461	-2.29609680175781	5.96784353256226	-0.00392691092565656	-0.0195112787187099	0.00289124972186983	-0.000680167751852423
763	92.6704940795898	-2.94544529914856	5.83797359466553	-0.00912170019000769	-0.0162645354866982	-0.000680167751852423	-0.00684897974133492
764	89.4237442016602	-1.32207381725311	5.64316940307617	-0.0117190945893526	-0.00944637414067984	0.0022419011220336	0.00548864435404539
765	90.7224426269531	-2.94544529914856	6.03277826309204	0.00159255252219737	-0.0172385573387146	0.00581331877037883	-0.000680167751852423
766	92.0211410522461	-2.29609680175781	6.03277826309204	-0.00684897974133492	-0.00360223650932312	0.00678734155371785	-0.0026282137259841
767	92.6704940795898	-3.59479403495789	6.22758293151855	-0.0026282137259841	-0.0130177913233638	0.00516396993771195	0.0022419011220336
768	92.0211410522461	-2.62077116966248	6.03277826309204	-0.00230353930965066	-0.0136671401560307	-0.00197886489331722	-0.00100484199356288
769	92.6704940795898	-3.27011966705322	6.68212699890137	0.00451462110504508	-0.00717365415766835	-0.00295288790948689	0.0022419011220336
770	92.0211410522461	-2.94544529914856	6.68212699890137	0.00906006153672934	0.000618529506027699	0.00873538758605719	0.00354059832170606
771	93.3198394775391	-3.59479403495789	6.68212699890137	0.0103587592020631	-0.00425158534198999	-0.000355493422830477	0.00159255252219737
772	91.3717956542969	-3.27011966705322	6.09771347045898	-0.0169138833880424	0.00191722682211548	-0.0117190945893526	0.00873538758605719
773	91.3717956542969	-3.59479403495789	6.22758293151855	0.0022419011220336	0.00581331877037883	-0.0182125810533762	-0.00230353930965066
774	90.0730972290039	-1.64674806594849	6.8119969367981	0.00159255252219737	0.00678734155371785	-0.00392691092565656	0.00418994715437293
775	92.0211410522461	-3.91946840286255	6.68212699890137	0.00516396993771195	0.0116574559360743	-0.00587495695799589	0.000943203864153475
776	92.6704940795898	-1.97142243385315	6.29251766204834	0.0145795252174139	0.00321592413820326	-0.0175632312893867	-0.00295288790948689
777	90.7224426269531	-2.29609680175781	6.5522575378418	0.01100810803473	0.00191722682211548	-0.0130177913233638	-3.08191010844894e-05
778	89.4237442016602	-1.97142243385315	5.96784353256226	0.0113327819854021	0.00321592413820326	-0.0149658378213644	-0.00684897974133492
779	90.0730972290039	-2.94544529914856	6.09771347045898	0.01100810803473	0.00516396993771195	-0.00165419070981443	0.000943203864153475
780	90.0730972290039	-1.97142243385315	6.22758293151855	-0.00619963090866804	0.00938473641872406	0.000293855206109583	-0.00360223650932312
781	90.0730972290039	-2.29609680175781	5.90290880203247	-0.00360223650932312	0.00256657530553639	-0.00619963090866804	-0.00814767740666866
782	89.4237442016602	-1.64674806594849	5.70810413360596	-0.00490093370899558	-0.00132951640989631	0.00711201597005129	0.000618529506027699
783	92.6704940795898	-2.94544529914856	5.90290880203247	-0.00230353930965066	-0.0305502042174339	-0.0026282137259841	-0.00425158534198999
784	89.4237442016602	-0.672725200653076	5.70810413360596	-0.00457625929266214	-0.00165419070981443	0.00354059832170606	0.0022419011220336
785	91.3717956542969	-2.29609680175781	6.09771347045898	0.00938473641872406	-0.00360223650932312	0.00581331877037883	0.000293855206109583
786	91.3717956542969	-1.64674806594849	6.09771347045898	0.00191722682211548	0.00678734155371785	0.0113327819854021	-3.08191010844894e-05
787	90.0730972290039	-1.32207381725311	5.96784353256226	-0.00587495695799589	-0.000680167751852423	-0.00457625929266214	-3.08191010844894e-05
788	90.0730972290039	-0.672725200653076	5.57823419570923	0.000943203864153475	-0.00165419070981443	0.00159255252219737	0.000618529506027699
789	90.0730972290039	-0.997399508953094	5.64316940307617	-0.00782300252467394	0.00743668992072344	-0.00490093370899558	0.00321592413820326
790	91.3717956542969	-1.64674806594849	5.96784353256226	0.0155535480007529	0.00548864435404539	0.00841071270406246	0.00386527273803949
791	92.0211410522461	-1.64674806594849	5.90290880203247	0.00970941036939621	-0.000680167751852423	-0.00555028254166245	0.00581331877037883
792	92.0211410522461	-0.672725200653076	5.70810413360596	-0.00749832857400179	0.00516396993771195	-0.00165419070981443	-0.00230353930965066
793	92.0211410522461	-2.29609680175781	6.29251766204834	-0.00619963090866804	0.00776136433705688	-0.0104203969240189	0.000618529506027699
794	89.4237442016602	-0.348050862550735	5.64316940307617	0.00613799272105098	0.00354059832170606	-0.00977104809135199	0.00613799272105098
795	92.0211410522461	-1.97142243385315	5.90290880203247	-0.00197886489331722	0.00873538758605719	-0.00684897974133492	0.00418994715437293
796	89.4237442016602	-0.348050862550735	5.64316940307617	0.000618529506027699	-3.08191010844894e-05	-0.000680167751852423	-0.00360223650932312
797	89.4237442016602	-1.64674806594849	6.09771347045898	-0.00490093370899558	-0.00457625929266214	-0.00782300252467394	0.00321592413820326
798	90.7224426269531	-1.64674806594849	6.16264820098877	-3.08191010844894e-05	-0.00327756232582033	-0.00197886489331722	-0.00425158534198999
799	92.0211410522461	-1.97142243385315	6.35745286941528	0.000293855206109583	0.00354059832170606	0.0022419011220336	0.00581331877037883
800	90.7224426269531	-1.32207381725311	5.83797359466553	0.0022419011220336	-0.00295288790948689	0.00678734155371785	-0.0100957229733467
801	90.7224426269531	-1.97142243385315	5.90290880203247	0.0243197549134493	-0.00684897974133492	-0.00425158534198999	0.00354059832170606
802	89.4237442016602	-0.348050862550735	6.42238759994507	0.000618529506027699	-0.00944637414067984	0.00743668992072344	-0.00977104809135199
803	88.7743988037109	-0.672725200653076	5.64316940307617	0.0136055024340749	-0.00749832857400179	-0.00619963090866804	-0.0110697457566857
804	90.7224426269531	-1.32207381725311	5.90290880203247	0.0155535480007529	-0.0227580219507217	0.00873538758605719	-0.00230353930965066
805	90.7224426269531	-0.672725200653076	5.83797359466553	0.00841071270406246	-0.017887907102704	0.00321592413820326	-0.00295288790948689
806	90.0730972290039	-0.348050862550735	5.44836473464966	0.011982130818069	0.00483929552137852	-0.00295288790948689	-0.00132951640989631
807	89.4237442016602	-0.997399508953094	5.70810413360596	0.0136055024340749	0.000293855206109583	0.000293855206109583	0.00289124972186983
808	88.7743988037109	-0.997399508953094	5.77303886413574	0.013930176384747	0.00126787810586393	-0.017887907102704	-0.00490093370899558
809	88.7743988037109	-0.997399508953094	6.42238759994507	0.0136055024340749	0.00613799272105098	-0.0113944197073579	0.00386527273803949
810	90.0730972290039	-0.348050862550735	5.64316940307617	0.013930176384747	0.0100340843200684	-0.00782300252467394	-3.08191010844894e-05
811	89.4237442016602	-0.0233765505254269	5.96784353256226	0.011982130818069	0.00711201597005129	-0.0104203969240189	-0.0026282137259841
812	90.0730972290039	-0.348050862550735	5.44836473464966	0.00938473641872406	0.00938473641872406	-0.00814767740666866	-0.00717365415766835
813	89.4237442016602	-0.672725200653076	6.35745286941528	0.0145795252174139	0.0126314787194133	-0.0182125810533762	0.00256657530553639
814	91.3717956542969	-1.32207381725311	6.5522575378418	0.0022419011220336	0.0165275707840919	-0.00392691092565656	-0.00392691092565656
815	88.7743988037109	-0.997399508953094	5.64316940307617	0.00126787810586393	0.0158782228827477	-0.0113944197073579	0.00906006153672934
816	91.3717956542969	-0.997399508953094	5.96784353256226	-0.000680167751852423	0.00516396993771195	-0.00522560812532902	-0.000680167751852423
817	90.7224426269531	-0.997399508953094	6.8119969367981	-0.00555028254166245	0.00581331877037883	-0.0126931173726916	0.000618529506027699
818	89.4237442016602	-0.0233765505254269	5.64316940307617	-0.0133424662053585	0.00906006153672934	-0.00717365415766835	-0.00782300252467394
819	88.7743988037109	-0.997399508953094	5.64316940307617	-0.0104203969240189	0.0100340843200684	-0.0110697457566857	0.00354059832170606
820	89.4237442016602	-0.348050862550735	5.77303886413574	-0.00749832857400179	0.00418994715437293	-0.00132951640989631	0.00191722682211548
821	88.7743988037109	-0.997399508953094	5.83797359466553	-0.00717365415766835	0.00613799272105098	-0.00230353930965066	0.00386527273803949
822	89.4237442016602	-0.672725200653076	5.70810413360596	-0.00684897974133492	-0.00555028254166245	0.00646266713738441	-0.00782300252467394
823	88.7743988037109	-0.348050862550735	6.09771347045898	0.00159255252219737	-0.0295761823654175	0.000618529506027699	-0.00490093370899558
824	90.0730972290039	-0.997399508953094	6.8119969367981	0.012956153601408	-0.0123684434220195	0.00289124972186983	-0.00132951640989631
825	90.7224426269531	-0.672725200653076	5.64316940307617	0.00256657530553639	-0.0273034609854221	0.00418994715437293	0.00126787810586393
826	88.1250534057617	-0.0233765505254269	5.64316940307617	0.00743668992072344	0.00841071270406246	0.00354059832170606	0.0022419011220336
827	88.7743988037109	-0.672725200653076	5.83797359466553	0.00256657530553639	-0.00977104809135199	0.00678734155371785	-0.00295288790948689
828	89.4237442016602	-0.0233765505254269	6.61719226837158	-0.0169138833880424	-0.00782300252467394	-0.00522560812532902	-0.0104203969240189
829	90.0730972290039	-0.997399508953094	6.87693166732788	-0.0107450718060136	-0.0026282137259841	0.00321592413820326	0.00289124972186983
830	90.0730972290039	-1.64674806594849	5.90290880203247	0.00970941036939621	0.00483929552137852	0.00841071270406246	0.00386527273803949
831	90.0730972290039	-1.32207381725311	5.96784353256226	-0.0123684434220195	-0.00327756232582033	0.00613799272105098	-0.00197886489331722
832	90.0730972290039	-1.64674806594849	5.83797359466553	0.00808603875339031	0.00289124972186983	-0.000680167751852423	0.00321592413820326
833	88.1250534057617	-0.997399508953094	6.03277826309204	-0.00944637414067984	-0.00165419070981443	-0.0120437685400248	0.00321592413820326
834	89.4237442016602	-1.64674806594849	6.74706172943115	0.0145795252174139	-0.000355493422830477	-0.0113944197073579	0.00126787810586393
835	88.7743988037109	-0.997399508953094	6.74706172943115	0.00516396993771195	0.00256657530553639	0.00256657530553639	0.0116574559360743
836	88.7743988037109	-1.97142243385315	6.22758293151855	0.00776136433705688	0.00386527273803949	-0.00165419070981443	-0.00944637414067984
837	88.7743988037109	-1.64674806594849	6.03277826309204	0.000293855206109583	0.00354059832170606	-0.00912170019000769	-0.00100484199356288
838	89.4237442016602	-1.97142243385315	5.77303886413574	-0.00295288790948689	-0.00587495695799589	0.000943203864153475	-0.00782300252467394
839	88.1250534057617	-1.64674806594849	6.09771347045898	0.000293855206109583	0.00711201597005129	0.00191722682211548	0.00386527273803949
840	88.1250534057617	-1.97142243385315	6.09771347045898	-0.00295288790948689	0.00386527273803949	0.00483929552137852	-3.08191010844894e-05
841	86.8263549804688	-1.97142243385315	6.35745286941528	-0.00717365415766835	0.0022419011220336	-0.000680167751852423	0.00386527273803949
842	86.177001953125	-0.997399508953094	6.87693166732788	-0.00327756232582033	0.00354059832170606	0.00516396993771195	-0.0026282137259841
843	86.177001953125	-0.997399508953094	6.48732233047485	-0.00360223650932312	-0.00457625929266214	-0.0136671401560307	-0.00360223650932312
844	88.1250534057617	-1.97142243385315	5.83797359466553	0.00808603875339031	0.00711201597005129	0.00483929552137852	-0.0120437685400248
845	86.177001953125	-0.672725200653076	5.77303886413574	0.000618529506027699	0.00613799272105098	-0.00425158534198999	0.00386527273803949
846	86.8263549804688	-1.97142243385315	6.03277826309204	-0.00814767740666866	0.013930176384747	0.00841071270406246	-0.00327756232582033
847	88.7743988037109	-1.97142243385315	6.22758293151855	-0.0240567177534103	0.0126314787194133	0.00191722682211548	0.00126787810586393
848	88.1250534057617	-1.64674806594849	6.29251766204834	0.00548864435404539	0.0022419011220336	-0.00295288790948689	-0.00425158534198999
849	89.4237442016602	-1.97142243385315	5.96784353256226	-0.0123684434220195	0.00289124972186983	-0.000680167751852423	0.000618529506027699
850	88.1250534057617	-2.29609680175781	5.77303886413574	-0.000355493422830477	0.0165275707840919	0.000293855206109583	0.00256657530553639
851	90.0730972290039	-2.29609680175781	6.03277826309204	-0.00944637414067984	0.00126787810586393	-0.00425158534198999	0.0100340843200684
852	90.0730972290039	-1.97142243385315	5.96784353256226	-0.0182125810533762	0.013930176384747	-0.0104203969240189	-0.00392691092565656
853	89.4237442016602	-2.29609680175781	6.22758293151855	-0.0146411629393697	0.0100340843200684	-0.00490093370899558	0.0213976856321096
854	88.7743988037109	-1.32207381725311	6.09771347045898	-0.00619963090866804	0.00354059832170606	-0.00619963090866804	0.00678734155371785
855	88.1250534057617	-0.997399508953094	6.03277826309204	-0.00327756232582033	0.00841071270406246	-0.00295288790948689	0.00808603875339031
856	91.3717956542969	-2.62077116966248	5.90290880203247	-0.00587495695799589	-0.00197886489331722	-0.000680167751852423	-3.08191010844894e-05
857	90.7224426269531	-2.29609680175781	6.48732233047485	-0.0165892094373703	-0.00555028254166245	0.00256657530553639	0.0022419011220336
858	90.7224426269531	-1.64674806594849	5.83797359466553	-0.0162645354866982	-0.00814767740666866	0.00548864435404539	-0.00555028254166245
859	90.7224426269531	-1.97142243385315	6.68212699890137	-0.00425158534198999	-0.0026282137259841	-0.0026282137259841	-0.00295288790948689
860	90.7224426269531	-2.62077116966248	6.94186639785767	-0.00425158534198999	-0.00425158534198999	-0.00587495695799589	0.00711201597005129
861	91.3717956542969	-2.94544529914856	6.87693166732788	-0.00684897974133492	0.00191722682211548	0.000293855206109583	-0.00230353930965066
862	90.0730972290039	-2.29609680175781	5.96784353256226	-0.00912170019000769	-0.0113944197073579	0.00418994715437293	-0.0026282137259841
863	88.7743988037109	-2.29609680175781	5.83797359466553	0.00191722682211548	-0.0256800893694162	-0.00392691092565656	-0.00360223650932312
864	91.3717956542969	-3.27011966705322	6.16264820098877	-0.00230353930965066	0.000293855206109583	-0.000680167751852423	-0.00425158534198999
865	88.7743988037109	-2.29609680175781	5.96784353256226	0.0278911720961332	0.00126787810586393	0.00516396993771195	0.00418994715437293
866	92.0211410522461	-3.59479403495789	7.07173633575439	0.000943203864153475	-0.00847235135734081	0.00191722682211548	-0.00295288790948689
867	91.3717956542969	-3.27011966705322	7.00680112838745	-0.00392691092565656	-0.0100957229733467	-0.000355493422830477	-0.00295288790948689
868	92.0211410522461	-3.91946840286255	6.42238759994507	0.0207483377307653	-0.0104203969240189	0.00289124972186983	-0.0026282137259841
869	90.7224426269531	-3.27011966705322	6.42238759994507	0.00970941036939621	-0.00717365415766835	0.00906006153672934	-3.08191010844894e-05
870	91.3717956542969	-3.59479403495789	6.87693166732788	0.0181509424000978	-0.00490093370899558	0.00451462110504508	0.00613799272105098
871	91.3717956542969	-4.56881713867188	6.87693166732788	0.0155535480007529	-0.00100484199356288	-0.00457625929266214	-0.000355493422830477
872	92.0211410522461	-4.89349126815796	6.03277826309204	-0.000355493422830477	-3.08191010844894e-05	-0.0107450718060136	0.000618529506027699
873	90.7224426269531	-4.24414253234863	6.16264820098877	0.00938473641872406	0.0106834331527352	-0.0156151866540313	-0.000355493422830477
874	90.0730972290039	-3.59479403495789	5.70810413360596	0.0152288740500808	0.00808603875339031	-0.0188619289547205	0.00289124972186983
875	91.3717956542969	-4.89349126815796	5.90290880203247	0.0149041991680861	-0.000355493422830477	0.00386527273803949	0.00483929552137852
876	92.0211410522461	-3.27011966705322	5.70810413360596	0.0188002903014421	-0.000355493422830477	-0.0107450718060136	0.00126787810586393
877	89.4237442016602	-3.27011966705322	5.83797359466553	0.0123068047687411	-0.00619963090866804	0.000618529506027699	-0.000355493422830477
878	90.7224426269531	-3.27011966705322	6.09771347045898	0.00711201597005129	0.00418994715437293	-0.00360223650932312	-0.000680167751852423
879	90.7224426269531	-2.62077116966248	6.16264820098877	0.00906006153672934	0.00321592413820326	-0.00717365415766835	0.00548864435404539
880	92.0211410522461	-2.94544529914856	5.70810413360596	0.00516396993771195	0.00841071270406246	0.00581331877037883	0.00516396993771195
881	92.0211410522461	-3.59479403495789	5.57823419570923	0.00970941036939621	-0.000355493422830477	-3.08191010844894e-05	0.00289124972186983
882	92.0211410522461	-3.91946840286255	5.96784353256226	0.0123068047687411	-0.0162645354866982	0.00386527273803949	-0.00457625929266214
883	90.7224426269531	-2.29609680175781	5.96784353256226	0.00483929552137852	-0.0347709693014622	-0.000680167751852423	-0.0026282137259841
884	92.6704940795898	-3.59479403495789	5.90290880203247	0.0158782228827477	0.000943203864153475	-0.00165419070981443	0.000618529506027699
885	90.7224426269531	-3.27011966705322	6.03277826309204	0.0142548503354192	-0.0136671401560307	0.00970941036939621	0.00938473641872406
886	93.3198394775391	-3.59479403495789	6.16264820098877	0.0103587592020631	0.0132808275520802	0.000618529506027699	0.0022419011220336
887	91.3717956542969	-3.59479403495789	5.64316940307617	0.00126787810586393	0.00321592413820326	0.00581331877037883	-0.00392691092565656
888	91.3717956542969	-3.27011966705322	6.48732233047485	-0.00717365415766835	0.00711201597005129	-0.00782300252467394	-0.00230353930965066
889	90.7224426269531	-3.27011966705322	6.48732233047485	-0.00295288790948689	0.00516396993771195	-0.00327756232582033	0.00386527273803949
890	90.7224426269531	-3.27011966705322	5.77303886413574	-0.000355493422830477	0.0136055024340749	-0.00327756232582033	0.000293855206109583
891	91.3717956542969	-3.91946840286255	6.29251766204834	-0.0146411629393697	0.000618529506027699	-0.0152905117720366	0.00516396993771195
892	93.3198394775391	-3.27011966705322	5.83797359466553	-0.00912170019000769	0.00873538758605719	-0.0182125810533762	-0.00295288790948689
893	93.3198394775391	-3.59479403495789	5.77303886413574	-0.0172385573387146	0.01847561635077	-0.0172385573387146	0.00256657530553639
894	91.3717956542969	-3.27011966705322	5.57823419570923	-0.0123684434220195	0.0178262684494257	-0.0165892094373703	0.0022419011220336
895	92.6704940795898	-3.91946840286255	6.48732233047485	-0.00912170019000769	0.0233457311987877	-0.00587495695799589	0.00126787810586393
896	91.3717956542969	-2.94544529914856	6.42238759994507	-0.0136671401560307	0.0106834331527352	-0.00295288790948689	-0.00132951640989631
897	90.7224426269531	-2.94544529914856	6.42238759994507	-0.0195112787187099	-0.00230353930965066	-0.00587495695799589	0.00256657530553639
898	92.0211410522461	-3.91946840286255	6.74706172943115	-0.0133424662053585	0.00256657530553639	-0.00684897974133492	-0.000680167751852423
899	91.3717956542969	-3.27011966705322	6.42238759994507	-0.00619963090866804	-0.00230353930965066	0.000618529506027699	-0.00457625929266214
900	91.3717956542969	-3.27011966705322	5.44836473464966	-0.00100484199356288	0.00289124972186983	0.00516396993771195	0.00289124972186983
901	90.0730972290039	-2.94544529914856	5.51329946517944	-0.00717365415766835	0.00126787810586393	0.000293855206109583	-0.00457625929266214
902	93.3198394775391	-3.91946840286255	5.70810413360596	0.000943203864153475	-0.023407369852066	-3.08191010844894e-05	-0.0107450718060136
903	92.0211410522461	-4.24414253234863	5.96784353256226	0.0103587592020631	-0.0185372550040483	0.000618529506027699	-0.0126931173726916
904	92.0211410522461	-3.27011966705322	6.74706172943115	0.0239950809627771	-0.0113944197073579	-0.00197886489331722	-0.000680167751852423
905	91.3717956542969	-3.59479403495789	6.61719226837158	0.0249691028147936	-0.0159398596733809	0.00516396993771195	-0.00165419070981443
906	93.9691848754883	-4.24414253234863	5.77303886413574	0.0191249661147594	0.00289124972186983	0.00451462110504508	-0.00327756232582033
907	91.3717956542969	-3.27011966705322	5.44836473464966	0.012956153601408	-0.0221086721867323	-0.00165419070981443	-0.00230353930965066
908	92.0211410522461	-3.59479403495789	5.38343000411987	0.00776136433705688	0.000943203864153475	-0.00490093370899558	-0.00392691092565656
909	91.3717956542969	-3.27011966705322	5.83797359466553	0.0213976856321096	-0.00230353930965066	0.000943203864153475	-0.00490093370899558
910	92.0211410522461	-3.59479403495789	6.03277826309204	0.0243197549134493	0.00970941036939621	0.00354059832170606	0.00191722682211548
911	93.3198394775391	-4.24414253234863	6.03277826309204	0.011982130818069	0.00321592413820326	0.00548864435404539	0.00548864435404539
912	91.3717956542969	-3.27011966705322	5.83797359466553	-0.00652430532500148	0.0123068047687411	-0.00587495695799589	0.00743668992072344
913	90.7224426269531	-2.62077116966248	5.70810413360596	-0.00652430532500148	0.00938473641872406	-0.000680167751852423	-0.00490093370899558
914	93.3198394775391	-4.56881713867188	5.96784353256226	0.0106834331527352	0.0197743140161037	-0.00749832857400179	0.0022419011220336
915	92.6704940795898	-3.91946840286255	5.64316940307617	0.00613799272105098	0.0188002903014421	-0.00749832857400179	0.00483929552137852
916	92.0211410522461	-3.59479403495789	6.74706172943115	0.00678734155371785	0.0136055024340749	-0.00425158534198999	0.00451462110504508
917	92.6704940795898	-3.91946840286255	6.35745286941528	0.00289124972186983	0.00191722682211548	0.00126787810586393	-0.00425158534198999
918	94.618537902832	-3.91946840286255	5.90290880203247	0.00711201597005129	0.0103587592020631	-0.00522560812532902	-0.000680167751852423
919	92.6704940795898	-3.91946840286255	5.90290880203247	0.00126787810586393	0.012956153601408	-0.00619963090866804	0.0022419011220336
920	92.6704940795898	-3.91946840286255	5.96784353256226	0.0116574559360743	0.0123068047687411	0.0022419011220336	0.00451462110504508
921	90.7224426269531	-2.94544529914856	6.5522575378418	0.000618529506027699	0.0149041991680861	-0.00619963090866804	-0.00197886489331722
922	93.3198394775391	-4.24414253234863	6.94186639785767	0.00354059832170606	0.000618529506027699	-0.0113944197073579	0.000293855206109583
923	91.3717956542969	-4.24414253234863	6.22758293151855	0.000618529506027699	-0.00197886489331722	-0.00327756232582033	-0.00230353930965066
924	90.0730972290039	-3.59479403495789	5.70810413360596	-0.00295288790948689	-0.00100484199356288	-0.00165419070981443	0.00126787810586393
925	92.0211410522461	-3.91946840286255	5.96784353256226	-0.00360223650932312	0.00451462110504508	0.00159255252219737	0.00256657530553639
926	91.3717956542969	-3.91946840286255	5.83797359466553	-0.0110697457566857	0.011982130818069	0.00256657530553639	0.00451462110504508
927	90.0730972290039	-3.27011966705322	5.70810413360596	-0.0146411629393697	0.0022419011220336	0.000293855206109583	-0.00490093370899558
928	89.4237442016602	-3.59479403495789	5.83797359466553	-0.0165892094373703	0.00321592413820326	-0.000355493422830477	-0.000680167751852423
929	88.1250534057617	-2.94544529914856	6.8119969367981	-0.0156151866540313	0.00354059832170606	-3.08191010844894e-05	0.00126787810586393
930	89.4237442016602	-3.27011966705322	5.83797359466553	-0.0120437685400248	0.00841071270406246	-3.08191010844894e-05	0.0100340843200684
931	90.7224426269531	-3.59479403495789	5.57823419570923	0.00159255252219737	0.00256657530553639	0.00548864435404539	-0.00132951640989631
932	90.7224426269531	-3.59479403495789	5.70810413360596	-0.0152905117720366	-3.08191010844894e-05	-0.00782300252467394	-0.0026282137259841
933	89.4237442016602	-2.94544529914856	5.77303886413574	-0.0175632312893867	0.00256657530553639	-0.00782300252467394	0.00191722682211548
934	91.3717956542969	-4.24414253234863	6.09771347045898	-0.00490093370899558	0.00841071270406246	-0.00619963090866804	0.00321592413820326
935	89.4237442016602	-2.62077116966248	5.90290880203247	-0.00360223650932312	-0.00230353930965066	0.00451462110504508	0.00159255252219737
936	91.3717956542969	-4.24414253234863	6.22758293151855	-0.0117190945893526	0.00354059832170606	0.000618529506027699	0.00321592413820326
937	90.7224426269531	-3.91946840286255	5.90290880203247	-0.00782300252467394	-0.00814767740666866	0.00711201597005129	-0.00555028254166245
938	93.3198394775391	-4.24414253234863	5.64316940307617	-0.00392691092565656	-0.00587495695799589	-0.00425158534198999	-0.00230353930965066
939	90.7224426269531	-2.94544529914856	5.70810413360596	-0.0110697457566857	0.00191722682211548	-0.000680167751852423	0.00321592413820326
940	92.6704940795898	-4.24414253234863	5.96784353256226	-0.00814767740666866	0.00841071270406246	0.00418994715437293	0.00386527273803949
941	91.3717956542969	-3.91946840286255	6.29251766204834	-0.0185372550040483	0.00418994715437293	0.00451462110504508	0.000618529506027699
942	92.6704940795898	-3.59479403495789	7.07173633575439	-0.0175632312893867	-0.00587495695799589	0.00321592413820326	0.00386527273803949
943	90.7224426269531	-2.62077116966248	6.68212699890137	-0.0152905117720366	0.00841071270406246	-0.00555028254166245	0.00191722682211548
944	94.618537902832	-2.94544529914856	5.57823419570923	-0.00100484199356288	0.00159255252219737	-0.0026282137259841	-0.00132951640989631
945	92.0211410522461	-2.94544529914856	5.83797359466553	0.00386527273803949	0.00451462110504508	-0.0026282137259841	-0.00425158534198999
946	93.9691848754883	-4.24414253234863	5.96784353256226	-0.000355493422830477	0.00386527273803949	-0.00652430532500148	-3.08191010844894e-05
947	92.6704940795898	-3.59479403495789	6.16264820098877	-0.00749832857400179	0.00126787810586393	-0.00132951640989631	-0.00425158534198999
948	93.3198394775391	-4.24414253234863	6.35745286941528	0.0191249661147594	0.01100810803473	-0.0026282137259841	-0.00327756232582033
949	92.6704940795898	-3.59479403495789	5.90290880203247	0.0194496400654316	0.00970941036939621	0.00126787810586393	0.0022419011220336
950	93.3198394775391	-3.91946840286255	5.83797359466553	0.012956153601408	0.00613799272105098	-0.000355493422830477	-0.00360223650932312
951	92.0211410522461	-3.59479403495789	6.09771347045898	0.011982130818069	0.0126314787194133	-0.00425158534198999	0.00483929552137852
952	92.6704940795898	-4.24414253234863	5.90290880203247	0.012956153601408	0.00970941036939621	-0.00652430532500148	-0.0026282137259841
953	90.0730972290039	-2.29609680175781	5.90290880203247	-0.00879702530801296	0.00289124972186983	-0.00782300252467394	-0.00100484199356288
954	93.3198394775391	-3.91946840286255	7.20160579681396	0.00256657530553639	0.00418994715437293	-0.0133424662053585	0.00906006153672934
955	90.0730972290039	-2.62077116966248	6.5522575378418	0.00418994715437293	0.00386527273803949	0.00451462110504508	0.00354059832170606
956	93.9691848754883	-4.56881713867188	6.68212699890137	0.0181509424000978	-0.00522560812532902	-0.00295288790948689	0.00354059832170606
957	92.6704940795898	-3.91946840286255	5.64316940307617	0.00126787810586393	-0.0107450718060136	-0.00652430532500148	-0.00619963090866804
958	92.0211410522461	-3.27011966705322	5.83797359466553	0.00678734155371785	-0.00749832857400179	-0.00684897974133492	-0.00295288790948689
959	92.0211410522461	-3.27011966705322	5.83797359466553	0.00808603875339031	-0.00522560812532902	0.000293855206109583	0.00191722682211548
960	92.0211410522461	-3.59479403495789	5.96784353256226	0.0181509424000978	-0.00360223650932312	-0.0123684434220195	-0.00295288790948689
961	92.6704940795898	-4.24414253234863	6.09771347045898	0.00613799272105098	-0.00295288790948689	-0.00295288790948689	0.00159255252219737
962	93.9691848754883	-4.56881713867188	5.64316940307617	0.00386527273803949	-0.0175632312893867	0.00159255252219737	-0.000680167751852423
963	92.6704940795898	-3.91946840286255	5.96784353256226	0.0103587592020631	-0.017887907102704	0.00516396993771195	-0.00652430532500148
964	92.0211410522461	-3.59479403495789	5.77303886413574	0.00776136433705688	-0.0100957229733467	-0.00327756232582033	-0.00165419070981443
965	92.0211410522461	-3.91946840286255	6.09771347045898	0.0136055024340749	-0.0123684434220195	0.00159255252219737	-0.00295288790948689
966	93.9691848754883	-4.56881713867188	6.22758293151855	0.00906006153672934	-0.00165419070981443	0.00483929552137852	0.000618529506027699
967	92.6704940795898	-2.94544529914856	5.90290880203247	-0.00587495695799589	-0.00749832857400179	0.00354059832170606	-0.000355493422830477
968	92.6704940795898	-2.94544529914856	5.77303886413574	0.00970941036939621	-3.08191010844894e-05	-0.00587495695799589	0.00126787810586393
969	92.0211410522461	-2.62077116966248	5.64316940307617	-0.00977104809135199	-0.00100484199356288	0.00938473641872406	0.00386527273803949
970	93.3198394775391	-3.27011966705322	5.90290880203247	-0.00457625929266214	0.00808603875339031	-0.00360223650932312	0.00126787810586393
971	92.0211410522461	-2.62077116966248	6.03277826309204	-0.000355493422830477	0.00483929552137852	0.00613799272105098	0.0022419011220336
972	93.3198394775391	-3.59479403495789	6.22758293151855	-0.0110697457566857	0.000943203864153475	-0.0172385573387146	-0.00619963090866804
973	90.7224426269531	-2.62077116966248	6.35745286941528	-0.00425158534198999	0.00841071270406246	-0.00360223650932312	0.00873538758605719
974	92.6704940795898	-1.97142243385315	5.77303886413574	-0.00522560812532902	0.00743668992072344	-0.0104203969240189	0.000293855206109583
975	92.0211410522461	-2.62077116966248	5.83797359466553	-0.00165419070981443	0.0100340843200684	-0.00132951640989631	0.00321592413820326
976	92.6704940795898	-2.94544529914856	5.83797359466553	0.00516396993771195	-0.000680167751852423	0.00646266713738441	0.00483929552137852
977	90.7224426269531	-1.64674806594849	5.90290880203247	-0.00814767740666866	-0.00782300252467394	0.00191722682211548	-0.00490093370899558
978	90.7224426269531	-1.64674806594849	5.90290880203247	0.0132808275520802	-0.0107450718060136	0.000618529506027699	-0.00360223650932312
979	91.3717956542969	-1.64674806594849	6.09771347045898	-0.00197886489331722	-0.00230353930965066	0.00126787810586393	0.00516396993771195
980	91.3717956542969	-1.64674806594849	5.77303886413574	0.0178262684494257	0.00321592413820326	0.000943203864153475	-0.00230353930965066
981	91.3717956542969	-1.32207381725311	5.70810413360596	0.000293855206109583	-0.00457625929266214	-0.00165419070981443	-0.00360223650932312
982	92.0211410522461	-1.32207381725311	5.70810413360596	0.00711201597005129	-0.0182125810533762	0.000293855206109583	0.000943203864153475
983	92.0211410522461	-2.29609680175781	6.68212699890137	0.0113327819854021	-0.0211346503347158	0.0116574559360743	-0.00619963090866804
984	92.0211410522461	-1.97142243385315	5.77303886413574	0.00970941036939621	0.0022419011220336	-0.00425158534198999	0.0022419011220336
985	93.3198394775391	-2.62077116966248	6.22758293151855	0.0158782228827477	-0.00425158534198999	0.00191722682211548	0.00159255252219737
986	92.6704940795898	-1.97142243385315	6.61719226837158	0.0132808275520802	0.00354059832170606	0.00970941036939621	-0.00100484199356288
987	90.0730972290039	-0.997399508953094	5.57823419570923	0.01100810803473	0.00548864435404539	-3.08191010844894e-05	-3.08191010844894e-05
988	92.0211410522461	-0.997399508953094	5.57823419570923	-0.00457625929266214	-0.00230353930965066	-0.00165419070981443	-0.00392691092565656
989	90.7224426269531	-0.997399508953094	5.64316940307617	-0.00814767740666866	0.00289124972186983	-0.0123684434220195	-0.00717365415766835
990	91.3717956542969	-0.997399508953094	5.64316940307617	0.0175015944987535	0.012956153601408	-0.00684897974133492	-0.00197886489331722
991	92.6704940795898	-1.97142243385315	5.96784353256226	0.0116574559360743	0.0132808275520802	0.000293855206109583	0.000618529506027699
992	93.3198394775391	-2.62077116966248	6.09771347045898	0.00159255252219737	0.0100340843200684	-0.0169138833880424	0.00159255252219737
993	92.6704940795898	-1.97142243385315	5.64316940307617	-0.00587495695799589	0.0213976856321096	-0.00977104809135199	-0.00457625929266214
994	91.3717956542969	-1.32207381725311	5.51329946517944	-0.00522560812532902	0.0113327819854021	-0.00587495695799589	0.00483929552137852
995	92.6704940795898	-1.32207381725311	5.70810413360596	0.012956153601408	0.0145795252174139	-0.00522560812532902	0.00354059832170606
996	90.7224426269531	-0.997399508953094	6.29251766204834	0.00516396993771195	0.00678734155371785	-0.00587495695799589	0.00321592413820326
997	92.0211410522461	-0.672725200653076	5.77303886413574	0.00581331877037883	0.00776136433705688	-0.00522560812532902	-0.00555028254166245
998	92.6704940795898	-1.64674806594849	6.09771347045898	0.00841071270406246	-0.00392691092565656	-0.0120437685400248	-0.0026282137259841
999	93.3198394775391	-1.97142243385315	6.61719226837158	0.01100810803473	0.00483929552137852	-0.000680167751852423	-0.00165419070981443
1000	93.3198394775391	-1.97142243385315	6.48732233047485	0.00906006153672934	-0.00132951640989631	-0.00165419070981443	-0.00165419070981443
1001	92.0211410522461	-1.64674806594849	5.70810413360596	0.00516396993771195	0.0100340843200684	0.00548864435404539	-0.00230353930965066
1002	91.3717956542969	-0.997399508953094	5.96784353256226	-0.00100484199356288	-0.00197886489331722	-0.00360223650932312	-0.00782300252467394
1003	92.0211410522461	-1.64674806594849	6.09771347045898	0.0103587592020631	-0.00132951640989631	-0.00717365415766835	-0.00327756232582033
1004	91.3717956542969	-1.32207381725311	6.03277826309204	0.0106834331527352	0.00418994715437293	-0.00717365415766835	0.00711201597005129
1005	92.6704940795898	-1.32207381725311	6.09771347045898	0.0142548503354192	0.00516396993771195	0.00808603875339031	-0.00555028254166245
1006	92.6704940795898	-2.29609680175781	5.83797359466553	-0.00327756232582033	0.0103587592020631	0.0022419011220336	0.00711201597005129
1007	92.0211410522461	-1.64674806594849	5.90290880203247	0.000618529506027699	-0.00100484199356288	-0.00717365415766835	-0.00749832857400179
1008	92.0211410522461	-1.97142243385315	6.16264820098877	0.0168522447347641	0.00159255252219737	-0.00457625929266214	0.0022419011220336
1009	90.7224426269531	-1.97142243385315	6.09771347045898	0.00938473641872406	0.00711201597005129	-0.000680167751852423	0.000618529506027699
1010	90.7224426269531	-1.64674806594849	6.29251766204834	-0.00425158534198999	0.000618529506027699	-0.00425158534198999	0.00191722682211548
1011	90.7224426269531	-0.348050862550735	5.90290880203247	0.00289124972186983	-0.00295288790948689	-0.00782300252467394	-0.00132951640989631
1012	90.0730972290039	-0.997399508953094	5.90290880203247	-0.0162645354866982	0.0152288740500808	-0.0191866029053926	0.00841071270406246
1013	92.0211410522461	-1.97142243385315	6.68212699890137	-0.0185372550040483	0.00743668992072344	-0.0133424662053585	-0.00652430532500148
1014	90.7224426269531	-0.997399508953094	6.5522575378418	-0.0182125810533762	0.01100810803473	-0.0188619289547205	0.0022419011220336
1015	92.0211410522461	-1.64674806594849	6.74706172943115	-0.00847235135734081	0.0171769186854362	-0.0152905117720366	-0.000680167751852423
1016	89.4237442016602	-0.997399508953094	5.90290880203247	-0.00457625929266214	0.00646266713738441	-0.00749832857400179	0.0022419011220336
1017	89.4237442016602	-0.997399508953094	5.96784353256226	-0.0117190945893526	-0.00360223650932312	-0.00490093370899558	-0.00132951640989631
1018	90.0730972290039	-1.32207381725311	5.77303886413574	-0.0130177913233638	-3.08191010844894e-05	-0.0159398596733809	-0.000680167751852423
1019	88.7743988037109	-0.672725200653076	5.57823419570923	-0.00100484199356288	-3.08191010844894e-05	-3.08191010844894e-05	-0.00555028254166245
1020	88.7743988037109	-0.997399508953094	5.77303886413574	-0.00132951640989631	-0.00132951640989631	0.00159255252219737	0.00678734155371785
1021	88.1250534057617	-0.348050862550735	5.90290880203247	0.00126787810586393	0.000293855206109583	0.00581331877037883	-0.00230353930965066
1022	89.4237442016602	-1.97142243385315	6.16264820098877	0.00516396993771195	-0.0217839982360601	0.00613799272105098	-0.00879702530801296
1023	88.1250534057617	-1.64674806594849	6.22758293151855	-0.00457625929266214	-0.0120437685400248	0.0188002903014421	-0.00814767740666866
1024	88.7743988037109	-1.32207381725311	5.83797359466553	-0.00457625929266214	0.00126787810586393	0.00970941036939621	-0.000355493422830477
1025	89.4237442016602	-0.997399508953094	6.5522575378418	0.0116574559360743	-0.0273034609854221	0.0142548503354192	0.00418994715437293
1026	90.0730972290039	-2.29609680175781	6.74706172943115	-0.00782300252467394	0.00678734155371785	0.000943203864153475	-0.00100484199356288
1027	88.7743988037109	-1.64674806594849	5.77303886413574	-0.0130177913233638	-0.00100484199356288	-0.00392691092565656	0.00873538758605719
1028	87.475700378418	-1.32207381725311	5.96784353256226	-0.0100957229733467	-3.08191010844894e-05	-0.00587495695799589	0.00386527273803949
1029	89.4237442016602	-1.32207381725311	5.96784353256226	-0.0165892094373703	0.0022419011220336	-0.00944637414067984	0.00841071270406246
1030	89.4237442016602	-1.64674806594849	6.09771347045898	-0.00425158534198999	0.0103587592020631	-0.00100484199356288	-3.08191010844894e-05
1031	90.7224426269531	-2.29609680175781	5.83797359466553	0.0113327819854021	0.00808603875339031	0.0022419011220336	-0.00230353930965066
1032	89.4237442016602	-1.32207381725311	6.42238759994507	-0.0110697457566857	0.012956153601408	0.00256657530553639	0.00321592413820326
1033	90.7224426269531	-1.32207381725311	6.5522575378418	-0.0159398596733809	0.0142548503354192	-0.00555028254166245	-0.00230353930965066
1034	90.0730972290039	-2.29609680175781	6.16264820098877	-0.00490093370899558	0.0162028968334198	-0.000355493422830477	0.00159255252219737
1035	91.3717956542969	-2.62077116966248	6.09771347045898	-0.0026282137259841	0.00581331877037883	0.00451462110504508	-3.08191010844894e-05
1036	89.4237442016602	-1.97142243385315	6.22758293151855	0.00289124972186983	0.0123068047687411	0.0136055024340749	0.00483929552137852
1037	90.7224426269531	-1.64674806594849	5.90290880203247	-0.00619963090866804	-0.00652430532500148	0.00418994715437293	-0.00230353930965066
1038	92.0211410522461	-2.62077116966248	6.8119969367981	-0.00717365415766835	-0.00652430532500148	-0.00230353930965066	-0.00197886489331722
1039	92.0211410522461	-2.62077116966248	6.8119969367981	-0.0100957229733467	-0.00230353930965066	-0.00230353930965066	0.00873538758605719
1040	90.0730972290039	-1.97142243385315	6.68212699890137	0.00418994715437293	0.00841071270406246	-0.00230353930965066	0.00516396993771195
1041	91.3717956542969	-1.97142243385315	5.90290880203247	0.00256657530553639	0.0149041991680861	0.000293855206109583	0.000943203864153475
1042	93.3198394775391	-2.94544529914856	6.29251766204834	0.0100340843200684	-0.00457625929266214	0.00418994715437293	-0.00360223650932312
1043	92.0211410522461	-2.94544529914856	6.16264820098877	-0.00684897974133492	-0.0120437685400248	-0.00522560812532902	-0.00912170019000769
1044	90.7224426269531	-1.64674806594849	5.70810413360596	-0.00100484199356288	-0.00132951640989631	0.000943203864153475	-0.00457625929266214
1045	92.6704940795898	-2.62077116966248	5.90290880203247	0.0155535480007529	-0.0026282137259841	-0.00360223650932312	-0.00197886489331722
1046	92.6704940795898	-2.94544529914856	6.09771347045898	0.00321592413820326	0.00516396993771195	0.00743668992072344	-0.00230353930965066
1047	91.3717956542969	-2.29609680175781	5.90290880203247	0.00646266713738441	-0.00165419070981443	0.00126787810586393	-0.000680167751852423
1048	90.0730972290039	-2.29609680175781	6.8119969367981	-0.00847235135734081	-0.00197886489331722	0.000293855206109583	-0.00165419070981443
1049	90.7224426269531	-1.97142243385315	6.74706172943115	-0.000680167751852423	0.0022419011220336	-0.00847235135734081	0.00970941036939621
1050	91.3717956542969	-2.29609680175781	5.70810413360596	0.00613799272105098	0.00841071270406246	0.00386527273803949	0.00451462110504508
1051	93.3198394775391	-3.91946840286255	5.83797359466553	0.0226963832974434	0.00418994715437293	0.00289124972186983	-0.00230353930965066
1052	91.3717956542969	-2.94544529914856	5.96784353256226	-0.00197886489331722	-0.00100484199356288	-0.0133424662053585	0.000293855206109583
1053	92.6704940795898	-2.94544529914856	5.90290880203247	-0.00555028254166245	0.013930176384747	-0.0227580219507217	-0.00100484199356288
1054	93.3198394775391	-4.24414253234863	6.09771347045898	0.00873538758605719	0.0123068047687411	-0.00977104809135199	0.00483929552137852
1055	92.6704940795898	-2.94544529914856	5.90290880203247	0.0295145437121391	0.0145795252174139	-0.00847235135734081	0.00808603875339031
1056	91.3717956542969	-3.59479403495789	5.83797359466553	0.00516396993771195	0.00678734155371785	-0.00977104809135199	-0.00132951640989631
1057	93.9691848754883	-4.24414253234863	5.90290880203247	0.0126314787194133	-0.00457625929266214	-0.00749832857400179	-0.00457625929266214
1058	92.6704940795898	-4.89349126815796	6.03277826309204	-0.00912170019000769	-0.0156151866540313	-0.00295288790948689	-0.00132951640989631
1059	93.9691848754883	-5.21816539764404	5.96784353256226	0.00743668992072344	-0.000355493422830477	0.00354059832170606	0.00776136433705688
1060	93.9691848754883	-5.21816539764404	6.22758293151855	0.000293855206109583	-0.00522560812532902	0.011982130818069	0.00451462110504508
1061	92.0211410522461	-4.24414253234863	6.09771347045898	0.00938473641872406	-0.0120437685400248	0.00613799272105098	0.00678734155371785
1062	93.3198394775391	-4.89349126815796	6.03277826309204	0.00289124972186983	-0.0337969474494457	0.00808603875339031	-0.00555028254166245
1063	94.618537902832	-5.54284000396729	5.83797359466553	0.011982130818069	-0.0237320438027382	0.00354059832170606	-0.00425158534198999
1064	92.0211410522461	-4.24414253234863	5.70810413360596	0.00938473641872406	-0.0130177913233638	0.000618529506027699	0.00516396993771195
1065	94.618537902832	-4.89349126815796	6.16264820098877	0.00841071270406246	-0.00879702530801296	0.00418994715437293	0.00581331877037883
1066	93.3198394775391	-4.56881713867188	5.83797359466553	0.00938473641872406	0.00126787810586393	0.00711201597005129	-0.000680167751852423
1067	92.6704940795898	-3.91946840286255	5.90290880203247	-0.00749832857400179	-0.00619963090866804	0.00159255252219737	-0.00619963090866804
1068	92.6704940795898	-3.91946840286255	5.77303886413574	-0.00490093370899558	-0.00717365415766835	-0.00619963090866804	-3.08191010844894e-05
1069	92.0211410522461	-3.91946840286255	5.64316940307617	0.00354059832170606	-0.00684897974133492	-0.00100484199356288	0.00418994715437293
1070	92.0211410522461	-3.91946840286255	5.70810413360596	-0.00327756232582033	-0.00327756232582033	-0.00587495695799589	-0.00230353930965066
1071	93.9691848754883	-4.89349126815796	5.83797359466553	0.000943203864153475	0.00776136433705688	-0.00619963090866804	0.00548864435404539
1072	92.6704940795898	-4.56881713867188	6.09771347045898	-0.00977104809135199	0.00776136433705688	-0.0117190945893526	0.00256657530553639
1073	92.6704940795898	-3.91946840286255	5.77303886413574	0.00126787810586393	0.0152288740500808	-0.0133424662053585	-0.00879702530801296
1074	93.3198394775391	-4.89349126815796	5.96784353256226	0.011982130818069	0.00906006153672934	-0.0139918150380254	0.00613799272105098
1075	93.3198394775391	-4.24414253234863	5.70810413360596	0.00711201597005129	0.0171769186854362	-0.0165892094373703	-0.00100484199356288
1076	93.9691848754883	-4.89349126815796	5.90290880203247	0.00808603875339031	0.00354059832170606	-0.00749832857400179	-0.0026282137259841
1077	95.2678833007813	-4.89349126815796	5.96784353256226	0.0142548503354192	0.00256657530553639	-0.00814767740666866	0.00354059832170606
1078	93.3198394775391	-4.56881713867188	6.03277826309204	0.00613799272105098	-0.00425158534198999	-0.00555028254166245	-0.00587495695799589
1079	93.9691848754883	-4.89349126815796	5.96784353256226	0.0116574559360743	0.00289124972186983	0.00646266713738441	0.00386527273803949
1080	94.618537902832	-4.56881713867188	6.22758293151855	0.012956153601408	0.00451462110504508	0.0113327819854021	0.00191722682211548
1081	94.618537902832	-4.89349126815796	5.83797359466553	0.0158782228827477	-0.00587495695799589	0.013930176384747	0.000293855206109583
1082	93.3198394775391	-3.91946840286255	5.64316940307617	0.01100810803473	-0.0230826959013939	0.00873538758605719	-0.00295288790948689
1083	95.2678833007813	-5.21816539764404	5.90290880203247	0.00613799272105098	-0.0311995539814234	0.01100810803473	-0.00619963090866804
1084	93.3198394775391	-3.91946840286255	5.90290880203247	0.0126314787194133	-0.0100957229733467	0.01100810803473	0.00191722682211548
1085	94.618537902832	-5.21816539764404	6.68212699890137	0.00743668992072344	-0.0165892094373703	-0.000680167751852423	-0.00132951640989631
1086	92.6704940795898	-3.59479403495789	5.83797359466553	-3.08191010844894e-05	-0.00295288790948689	-0.00132951640989631	0.00354059832170606
1087	94.618537902832	-4.24414253234863	5.77303886413574	0.00581331877037883	-0.00619963090866804	0.00321592413820326	-0.00132951640989631
1088	93.3198394775391	-4.24414253234863	5.70810413360596	-0.00457625929266214	0.00256657530553639	-0.0100957229733467	-0.00197886489331722
1089	94.618537902832	-4.24414253234863	5.38343000411987	0.00256657530553639	0.0155535480007529	-0.0159398596733809	0.0100340843200684
1090	92.6704940795898	-4.24414253234863	5.25356006622314	0.0226963832974434	0.0103587592020631	-0.00977104809135199	0.00256657530553639
1091	95.2678833007813	-4.24414253234863	5.51329946517944	0.0022419011220336	0.00938473641872406	-0.00717365415766835	-0.000355493422830477
1092	95.2678833007813	-5.21816539764404	6.74706172943115	-0.0126931173726916	0.011982130818069	-0.021459324285388	0.00613799272105098
1093	95.917236328125	-5.21816539764404	6.5522575378418	-0.017887907102704	0.0168522447347641	-0.0130177913233638	-0.00555028254166245
1094	93.9691848754883	-3.91946840286255	5.38343000411987	0.00386527273803949	0.0188002903014421	-0.0100957229733467	0.00191722682211548
1095	94.618537902832	-4.89349126815796	5.70810413360596	0.000943203864153475	0.0149041991680861	-0.0169138833880424	0.000293855206109583
1096	95.2678833007813	-5.21816539764404	5.70810413360596	0.00970941036939621	0.0136055024340749	-0.0146411629393697	-0.000680167751852423
1097	95.2678833007813	-4.24414253234863	5.51329946517944	-0.00684897974133492	0.013930176384747	-0.0165892094373703	-0.00100484199356288
1098	93.9691848754883	-4.24414253234863	5.64316940307617	-0.00197886489331722	0.00289124972186983	-0.0165892094373703	-0.00165419070981443
1099	94.618537902832	-4.24414253234863	5.64316940307617	-0.00425158534198999	0.012956153601408	-0.0152905117720366	-0.00230353930965066
1100	93.9691848754883	-4.24414253234863	5.44836473464966	-0.0113944197073579	0.0136055024340749	-0.00132951640989631	-0.00295288790948689
1101	95.917236328125	-5.86751413345337	5.77303886413574	0.00646266713738441	-3.08191010844894e-05	-0.00457625929266214	0.00354059832170606
1102	93.3198394775391	-4.24414253234863	6.42238759994507	0.0132808275520802	-0.0221086721867323	0.00191722682211548	-0.00327756232582033
1103	95.917236328125	-4.89349126815796	6.48732233047485	0.00906006153672934	-0.0182125810533762	-0.00749832857400179	-0.00555028254166245
1104	93.9691848754883	-5.21816539764404	6.22758293151855	0.00906006153672934	-0.0185372550040483	0.000618529506027699	-3.08191010844894e-05
1105	95.917236328125	-5.54284000396729	6.09771347045898	0.0136055024340749	-3.08191010844894e-05	0.0149041991680861	0.0022419011220336
1106	92.6704940795898	-4.56881713867188	5.57823419570923	0.00776136433705688	-0.0104203969240189	0.0126314787194133	0.00418994715437293
1107	94.618537902832	-4.56881713867188	5.70810413360596	0.00289124972186983	-0.00977104809135199	0.013930176384747	0.00256657530553639
1108	93.9691848754883	-5.54284000396729	6.03277826309204	0.00776136433705688	-0.0263294391334057	0.000618529506027699	-0.00717365415766835
1109	95.917236328125	-5.21816539764404	6.03277826309204	-0.0152905117720366	-0.00100484199356288	-0.00977104809135199	-0.000355493422830477
1110	93.3198394775391	-4.24414253234863	5.90290880203247	0.00678734155371785	0.00548864435404539	-0.00197886489331722	0.00418994715437293
1111	94.618537902832	-4.56881713867188	6.09771347045898	-0.00490093370899558	0.011982130818069	-0.00652430532500148	-0.000355493422830477
1112	94.618537902832	-5.21816539764404	5.90290880203247	-0.00619963090866804	0.0155535480007529	-0.0026282137259841	-0.00425158534198999
1113	95.917236328125	-5.54284000396729	5.90290880203247	-0.0208099745213985	0.0217223595827818	-0.0162645354866982	0.00159255252219737
1114	93.3198394775391	-4.56881713867188	5.70810413360596	-0.00165419070981443	0.0265924744307995	-0.00327756232582033	0.00321592413820326
1115	95.2678833007813	-5.54284000396729	6.03277826309204	-0.00327756232582033	0.0200989879667759	-0.00295288790948689	0.00289124972186983
1116	93.3198394775391	-4.89349126815796	5.90290880203247	-0.00490093370899558	0.0126314787194133	-3.08191010844894e-05	0.00418994715437293
1117	92.6704940795898	-4.89349126815796	5.96784353256226	-0.0117190945893526	-0.00392691092565656	0.00970941036939621	-0.0026282137259841
1118	90.7224426269531	-4.24414253234863	5.77303886413574	-0.00749832857400179	0.000293855206109583	0.000618529506027699	0.00191722682211548
1119	92.0211410522461	-5.21816539764404	6.42238759994507	-0.00684897974133492	-0.000355493422830477	0.00354059832170606	0.00581331877037883
1120	89.4237442016602	-4.56881713867188	5.70810413360596	0.00289124972186983	0.0106834331527352	0.00483929552137852	0.00451462110504508
1121	92.6704940795898	-4.56881713867188	5.77303886413574	0.00159255252219737	0.00516396993771195	0.00354059832170606	0.0103587592020631
1122	90.7224426269531	-3.91946840286255	6.61719226837158	0.00613799272105098	-0.00522560812532902	0.0113327819854021	-0.00522560812532902
1123	92.0211410522461	-4.24414253234863	6.8119969367981	-0.00392691092565656	-0.0198359526693821	0.00321592413820326	-0.00587495695799589
1124	92.6704940795898	-5.21816539764404	6.87693166732788	0.000943203864153475	0.0113327819854021	0.0145795252174139	0.00354059832170606
1125	92.6704940795898	-4.24414253234863	6.42238759994507	-0.00879702530801296	-0.00522560812532902	0.00483929552137852	0.00516396993771195
1126	92.0211410522461	-3.91946840286255	5.83797359466553	-0.00684897974133492	0.00613799272105098	0.013930176384747	-0.000680167751852423
1127	94.618537902832	-5.86751413345337	5.83797359466553	-0.000355493422830477	0.000618529506027699	0.00711201597005129	0.00516396993771195
1128	93.3198394775391	-5.21816539764404	5.70810413360596	-0.0136671401560307	-0.00100484199356288	0.00581331877037883	-0.00587495695799589
1129	95.2678833007813	-5.86751413345337	6.16264820098877	-0.00457625929266214	-0.00652430532500148	-0.00327756232582033	-0.000355493422830477
1130	95.2678833007813	-5.21816539764404	6.09771347045898	-0.00782300252467394	0.00451462110504508	0.00386527273803949	0.00451462110504508
1131	93.9691848754883	-4.24414253234863	5.77303886413574	-0.00327756232582033	-0.00749832857400179	0.00516396993771195	0.00386527273803949
1132	95.2678833007813	-4.56881713867188	5.77303886413574	-0.0139918150380254	0.00873538758605719	-0.0026282137259841	-0.00327756232582033
1133	95.917236328125	-5.86751413345337	5.96784353256226	-0.0104203969240189	-3.08191010844894e-05	-0.0117190945893526	0.00581331877037883
1134	93.3198394775391	-3.59479403495789	5.77303886413574	-0.00619963090866804	0.0116574559360743	-0.00132951640989631	-0.000355493422830477
1135	95.917236328125	-5.54284000396729	6.8119969367981	0.00581331877037883	0.0103587592020631	-0.00457625929266214	0.0022419011220336
1136	93.9691848754883	-4.24414253234863	6.09771347045898	0.00548864435404539	0.00841071270406246	-0.000355493422830477	0.00548864435404539
1137	94.618537902832	-4.56881713867188	6.5522575378418	-0.00522560812532902	0.0022419011220336	-0.0123684434220195	0.0022419011220336
1138	93.9691848754883	-4.24414253234863	5.83797359466553	-0.0117190945893526	-0.00165419070981443	-0.0136671401560307	-0.00100484199356288
1139	94.618537902832	-5.21816539764404	6.74706172943115	-0.00295288790948689	0.00321592413820326	-0.0185372550040483	0.00483929552137852
1140	93.9691848754883	-4.56881713867188	6.42238759994507	0.00386527273803949	0.00191722682211548	-0.00879702530801296	0.00321592413820326
1141	92.6704940795898	-4.56881713867188	6.68212699890137	-0.000355493422830477	-0.00717365415766835	-0.00522560812532902	0.000293855206109583
1142	92.6704940795898	-5.54284000396729	7.07173633575439	-0.00230353930965066	-0.0139918150380254	0.00191722682211548	-0.00165419070981443
1143	93.3198394775391	-4.89349126815796	6.61719226837158	-0.000680167751852423	-0.0110697457566857	0.00386527273803949	-0.00782300252467394
1144	94.618537902832	-5.86751413345337	6.74706172943115	0.00386527273803949	-0.0136671401560307	-0.000680167751852423	-0.00295288790948689
1145	94.618537902832	-5.54284000396729	5.83797359466553	-0.000355493422830477	-0.0107450718060136	-3.08191010844894e-05	-0.00132951640989631
1146	94.618537902832	-6.19218873977661	6.03277826309204	-0.00977104809135199	-0.0120437685400248	0.00873538758605719	-0.00165419070981443
1147	94.618537902832	-7.16621160507202	6.09771347045898	-0.0149658378213644	-0.00197886489331722	0.000943203864153475	0.00386527273803949
1148	95.2678833007813	-5.86751413345337	6.22758293151855	0.00354059832170606	-0.00814767740666866	-0.00587495695799589	-0.00652430532500148
1149	95.2678833007813	-6.19218873977661	6.09771347045898	0.000618529506027699	-0.00782300252467394	0.0022419011220336	0.00418994715437293
1150	95.2678833007813	-5.86751413345337	5.90290880203247	0.00516396993771195	0.00841071270406246	-0.00749832857400179	0.000943203864153475
1151	94.618537902832	-5.54284000396729	5.96784353256226	0.0136055024340749	0.00321592413820326	-0.00425158534198999	0.000943203864153475
1152	93.9691848754883	-4.56881713867188	5.77303886413574	-0.00457625929266214	0.00289124972186983	-0.00392691092565656	-0.000680167751852423
1153	95.917236328125	-4.89349126815796	5.90290880203247	0.0123068047687411	0.0116574559360743	-0.00717365415766835	0.0022419011220336
1154	93.3198394775391	-4.89349126815796	6.29251766204834	0.0103587592020631	0.0152288740500808	-0.00879702530801296	-0.00295288790948689
1155	95.917236328125	-5.21816539764404	6.09771347045898	0.0194496400654316	0.011982130818069	-0.00327756232582033	0.00321592413820326
1156	93.9691848754883	-3.59479403495789	5.57823419570923	0.0165275707840919	0.00711201597005129	-0.00490093370899558	-0.00425158534198999
1157	94.618537902832	-5.54284000396729	5.96784353256226	0.0162028968334198	0.00191722682211548	-0.00457625929266214	-0.00165419070981443
1158	95.2678833007813	-4.56881713867188	5.90290880203247	0.00451462110504508	0.00191722682211548	-0.0113944197073579	-0.00717365415766835
1159	95.2678833007813	-5.21816539764404	6.8119969367981	0.00386527273803949	0.0113327819854021	-0.0126931173726916	-0.00197886489331722
1160	94.618537902832	-4.56881713867188	6.16264820098877	0.0194496400654316	0.00289124972186983	-0.00522560812532902	0.000618529506027699
1161	94.618537902832	-4.56881713867188	5.96784353256226	0.0100340843200684	0.00581331877037883	-0.00587495695799589	0.00289124972186983
1162	95.2678833007813	-4.56881713867188	5.90290880203247	0.011982130818069	-0.0100957229733467	-0.00165419070981443	-0.00360223650932312
1163	94.618537902832	-5.21816539764404	5.83797359466553	0.00906006153672934	0.00970941036939621	-0.00912170019000769	-0.00782300252467394
1164	95.2678833007813	-3.91946840286255	5.57823419570923	0.00613799272105098	-0.00522560812532902	0.000293855206109583	0.00159255252219737
1165	93.9691848754883	-4.24414253234863	5.83797359466553	0.0152288740500808	-0.00457625929266214	-0.00360223650932312	0.00906006153672934
1166	96.5665817260742	-4.89349126815796	6.03277826309204	0.00548864435404539	-0.00392691092565656	-0.0026282137259841	0.00354059832170606
1167	97.2159271240234	-4.89349126815796	5.90290880203247	-0.0110697457566857	-0.00879702530801296	-0.0165892094373703	0.00256657530553639
1168	94.618537902832	-3.59479403495789	6.16264820098877	-0.0110697457566857	-0.0026282137259841	-0.00360223650932312	-0.000680167751852423
1169	95.917236328125	-3.91946840286255	6.16264820098877	-0.00100484199356288	-0.00392691092565656	-0.00392691092565656	0.00159255252219737
1170	95.2678833007813	-4.24414253234863	6.42238759994507	-0.00457625929266214	0.00711201597005129	0.000618529506027699	0.00126787810586393
1171	95.2678833007813	-4.89349126815796	6.5522575378418	-0.00425158534198999	-0.00944637414067984	0.00808603875339031	-0.00392691092565656
1172	93.9691848754883	-3.59479403495789	6.35745286941528	-0.0126931173726916	-3.08191010844894e-05	-3.08191010844894e-05	-0.00977104809135199
1173	95.917236328125	-4.56881713867188	6.68212699890137	-0.0169138833880424	0.00906006153672934	-0.0152905117720366	0.00354059832170606
1174	96.5665817260742	-3.91946840286255	5.90290880203247	-0.00879702530801296	0.00483929552137852	-0.00230353930965066	0.000293855206109583
1175	94.618537902832	-4.24414253234863	5.57823419570923	0.0022419011220336	0.00841071270406246	-0.00132951640989631	0.00256657530553639
1176	93.9691848754883	-3.91946840286255	5.64316940307617	0.0022419011220336	0.00354059832170606	0.000293855206109583	-0.00749832857400179
1177	95.917236328125	-4.89349126815796	5.90290880203247	-0.00165419070981443	0.00451462110504508	-0.00100484199356288	0.00646266713738441
1178	95.917236328125	-4.56881713867188	5.96784353256226	0.00191722682211548	-0.00132951640989631	0.00418994715437293	-0.0136671401560307
1179	95.917236328125	-5.54284000396729	6.22758293151855	0.0278911720961332	0.00873538758605719	-0.00944637414067984	0.0022419011220336
1180	96.5665817260742	-4.56881713867188	6.03277826309204	0.0116574559360743	0.00581331877037883	0.00418994715437293	-0.00847235135734081
1181	94.618537902832	-4.24414253234863	5.90290880203247	0.0181509424000978	0.00483929552137852	-3.08191010844894e-05	-0.00425158534198999
1182	95.917236328125	-4.56881713867188	5.96784353256226	0.0217223595827818	-0.00100484199356288	0.00354059832170606	-0.00132951640989631
1183	95.917236328125	-4.89349126815796	6.16264820098877	0.011982130818069	0.000293855206109583	-0.00814767740666866	-0.00457625929266214
1184	93.9691848754883	-3.91946840286255	5.77303886413574	0.0113327819854021	0.00451462110504508	-0.00684897974133492	0.000943203864153475
1185	95.2678833007813	-5.21816539764404	6.16264820098877	0.0100340843200684	0.00841071270406246	-0.00555028254166245	0.00289124972186983
1186	95.2678833007813	-4.89349126815796	6.16264820098877	0.00418994715437293	0.00743668992072344	0.000943203864153475	-0.00425158534198999
1187	94.618537902832	-3.91946840286255	6.48732233047485	-0.0026282137259841	0.000943203864153475	-0.00457625929266214	0.00581331877037883
1188	92.6704940795898	-3.59479403495789	5.70810413360596	0.0022419011220336	0.00581331877037883	0.00451462110504508	-0.00327756232582033
1189	92.0211410522461	-4.24414253234863	6.5522575378418	0.01100810803473	0.00256657530553639	-0.00782300252467394	0.00354059832170606
1190	93.3198394775391	-3.91946840286255	6.68212699890137	-0.0136671401560307	-0.00717365415766835	0.000618529506027699	0.00191722682211548
1191	92.6704940795898	-4.89349126815796	7.07173633575439	0.00159255252219737	-0.0227580219507217	-0.0120437685400248	0.012956153601408
1192	92.0211410522461	-4.24414253234863	6.16264820098877	-0.0113944197073579	-0.00457625929266214	-0.00425158534198999	0.00354059832170606
1193	92.0211410522461	-3.91946840286255	5.77303886413574	-0.0146411629393697	-0.00230353930965066	-0.0100957229733467	-0.00392691092565656
1194	92.6704940795898	-4.56881713867188	6.68212699890137	-0.0146411629393697	-0.00587495695799589	-0.00522560812532902	0.00581331877037883
1195	92.0211410522461	-3.91946840286255	5.90290880203247	-0.0149658378213644	-0.00392691092565656	-0.00327756232582033	0.00678734155371785
1196	93.3198394775391	-4.24414253234863	6.09771347045898	-0.0152905117720366	-0.0113944197073579	-0.0126931173726916	-0.00587495695799589
1197	93.3198394775391	-5.21816539764404	7.07173633575439	-0.0175632312893867	0.00451462110504508	-0.00847235135734081	-0.00165419070981443
1198	93.3198394775391	-4.89349126815796	6.74706172943115	-0.0120437685400248	-0.00360223650932312	-0.00425158534198999	-0.00944637414067984
1199	93.3198394775391	-4.89349126815796	6.48732233047485	-0.0123684434220195	0.00354059832170606	-0.0146411629393697	-0.00197886489331722
1200	94.618537902832	-4.56881713867188	6.61719226837158	-0.00879702530801296	0.0103587592020631	-0.00944637414067984	-0.00197886489331722
1201	94.618537902832	-4.89349126815796	6.16264820098877	-0.0169138833880424	0.0103587592020631	-3.08191010844894e-05	0.000293855206109583
1202	95.2678833007813	-4.56881713867188	5.90290880203247	-0.0162645354866982	0.0022419011220336	0.0132808275520802	-0.00295288790948689
1203	95.917236328125	-4.89349126815796	6.29251766204834	-0.0162645354866982	-0.00652430532500148	0.0162028968334198	-0.00619963090866804
1204	93.9691848754883	-3.91946840286255	6.09771347045898	-0.00522560812532902	0.00938473641872406	-0.00230353930965066	-0.000680167751852423
1205	95.2678833007813	-4.89349126815796	5.90290880203247	0.00711201597005129	0.0178262684494257	0.00483929552137852	0.00418994715437293
1206	95.2678833007813	-3.27011966705322	5.57823419570923	0.00548864435404539	0.0194496400654316	0.00191722682211548	-0.00230353930965066
1207	93.9691848754883	-3.91946840286255	5.77303886413574	-0.00782300252467394	0.0103587592020631	-0.00587495695799589	-0.00360223650932312
1208	94.618537902832	-3.27011966705322	5.77303886413574	0.00386527273803949	0.00613799272105098	0.000618529506027699	-0.00490093370899558
1209	93.3198394775391	-4.24414253234863	5.70810413360596	0.0220470335334539	0.00678734155371785	-0.00360223650932312	0.00321592413820326
1210	93.9691848754883	-3.27011966705322	6.03277826309204	0.0181509424000978	0.0113327819854021	0.00678734155371785	-0.00327756232582033
1211	95.917236328125	-4.89349126815796	5.96784353256226	0.0178262684494257	-0.000355493422830477	0.00483929552137852	-0.00619963090866804
1212	95.2678833007813	-4.24414253234863	5.96784353256226	0.00354059832170606	0.00126787810586393	-0.00879702530801296	0.00321592413820326
1213	93.9691848754883	-5.21816539764404	6.09771347045898	0.0152288740500808	0.00581331877037883	-0.00944637414067984	0.000618529506027699
1214	95.917236328125	-4.89349126815796	5.70810413360596	-0.000355493422830477	0.00354059832170606	-0.00360223650932312	0.00191722682211548
1215	93.9691848754883	-4.89349126815796	6.09771347045898	0.0106834331527352	0.00613799272105098	0.00938473641872406	0.00548864435404539
1216	95.2678833007813	-6.19218873977661	7.07173633575439	0.012956153601408	-0.00652430532500148	0.000618529506027699	0.000293855206109583
1217	94.618537902832	-5.21816539764404	6.09771347045898	0.00678734155371785	-0.00619963090866804	-0.000355493422830477	0.00516396993771195
1218	93.9691848754883	-5.21816539764404	5.64316940307617	-0.000355493422830477	-0.00879702530801296	-0.000355493422830477	-0.00619963090866804
1219	93.9691848754883	-5.21816539764404	5.77303886413574	0.00646266713738441	-0.00749832857400179	-0.00814767740666866	0.000943203864153475
1220	93.9691848754883	-5.21816539764404	5.70810413360596	0.00743668992072344	-0.00295288790948689	0.000618529506027699	0.00873538758605719
1221	95.2678833007813	-6.19218873977661	6.03277826309204	0.00418994715437293	-0.00555028254166245	-0.00295288790948689	0.000293855206109583
1222	94.618537902832	-4.24414253234863	6.74706172943115	0.00581331877037883	-0.0191866029053926	0.0142548503354192	-0.00100484199356288
1223	95.2678833007813	-5.86751413345337	7.00680112838745	0.0106834331527352	-0.0211346503347158	0.00646266713738441	-0.00425158534198999
1224	94.618537902832	-4.24414253234863	6.61719226837158	0.00191722682211548	-0.0191866029053926	0.00289124972186983	-0.0104203969240189
1225	95.2678833007813	-5.54284000396729	6.74706172943115	0.00354059832170606	-0.0117190945893526	0.00354059832170606	0.00516396993771195
1226	93.9691848754883	-4.24414253234863	6.48732233047485	-0.0126931173726916	-0.00132951640989631	0.00159255252219737	0.00418994715437293
1227	95.2678833007813	-3.91946840286255	6.61719226837158	0.00159255252219737	-0.00879702530801296	-0.00879702530801296	-0.00392691092565656
1228	93.3198394775391	-3.59479403495789	6.68212699890137	-0.00327756232582033	-0.00457625929266214	-0.00944637414067984	-0.00522560812532902
1229	94.618537902832	-4.24414253234863	6.16264820098877	0.011982130818069	-0.00587495695799589	-0.00457625929266214	-0.00425158534198999
1230	93.9691848754883	-2.94544529914856	5.64316940307617	0.00776136433705688	0.00256657530553639	-0.00360223650932312	0.000943203864153475
1231	94.618537902832	-3.91946840286255	5.77303886413574	0.0113327819854021	0.00678734155371785	-0.00490093370899558	0.00451462110504508
1232	95.2678833007813	-4.24414253234863	6.03277826309204	-0.00327756232582033	0.00808603875339031	-0.0120437685400248	0.00126787810586393
1233	95.2678833007813	-4.89349126815796	6.94186639785767	-0.00749832857400179	0.0165275707840919	-0.0123684434220195	-3.08191010844894e-05
1234	93.9691848754883	-3.59479403495789	6.5522575378418	-0.00132951640989631	0.0136055024340749	-0.0107450718060136	0.00321592413820326
1235	93.3198394775391	-4.24414253234863	6.22758293151855	0.0103587592020631	0.0181509424000978	-0.000355493422830477	0.00938473641872406
1236	95.917236328125	-4.24414253234863	5.96784353256226	-0.0107450718060136	0.01100810803473	-0.00717365415766835	-0.000355493422830477
1237	93.9691848754883	-3.59479403495789	5.70810413360596	-0.00360223650932312	-0.00230353930965066	-0.0026282137259841	-0.00132951640989631
1238	93.9691848754883	-3.27011966705322	5.70810413360596	-0.0110697457566857	0.00126787810586393	-0.0162645354866982	-0.00230353930965066
1239	94.618537902832	-3.59479403495789	5.51329946517944	-0.00782300252467394	0.00873538758605719	-0.0126931173726916	0.00386527273803949
1240	93.3198394775391	-3.59479403495789	5.38343000411987	0.00418994715437293	0.00678734155371785	-0.00490093370899558	-0.000355493422830477
1241	93.9691848754883	-4.24414253234863	5.77303886413574	0.000293855206109583	-0.00944637414067984	0.00548864435404539	-0.0026282137259841
1242	93.3198394775391	-3.59479403495789	5.18862533569336	0.013930176384747	-0.00749832857400179	0.00159255252219737	-0.0152905117720366
1243	93.9691848754883	-3.59479403495789	5.44836473464966	-0.00652430532500148	-0.0162645354866982	-0.000355493422830477	0.000943203864153475
1244	95.2678833007813	-4.56881713867188	5.70810413360596	0.00970941036939621	-0.00392691092565656	-0.000680167751852423	-0.0117190945893526
1245	95.2678833007813	-4.56881713867188	5.57823419570923	0.0113327819854021	-0.0110697457566857	0.00678734155371785	0.000943203864153475
1246	93.9691848754883	-3.59479403495789	5.64316940307617	0.00354059832170606	-0.0104203969240189	0.00841071270406246	-0.00132951640989631
1247	93.9691848754883	-3.91946840286255	5.96784353256226	0.00581331877037883	-0.0195112787187099	0.00678734155371785	-0.0026282137259841
1248	94.618537902832	-4.24414253234863	5.83797359466553	-0.00814767740666866	-0.0139918150380254	0.0022419011220336	-0.00814767740666866
1249	93.3198394775391	-4.24414253234863	5.90290880203247	-0.00912170019000769	0.00646266713738441	0.00159255252219737	-0.00490093370899558
1250	93.9691848754883	-3.59479403495789	5.57823419570923	0.0243197549134493	-0.0143164889886975	-3.08191010844894e-05	0.00354059832170606
1251	92.0211410522461	-3.59479403495789	5.83797359466553	0.00418994715437293	0.00743668992072344	-0.00327756232582033	-0.00100484199356288
1252	95.2678833007813	-4.89349126815796	5.90290880203247	0.00483929552137852	0.01100810803473	-0.0126931173726916	-0.00100484199356288
1253	95.2678833007813	-4.56881713867188	6.48732233047485	-0.00912170019000769	0.0126314787194133	-0.000355493422830477	0.000618529506027699
1254	93.9691848754883	-3.27011966705322	5.83797359466553	-0.0182125810533762	0.0113327819854021	-0.0143164889886975	-0.00230353930965066
1255	95.917236328125	-4.89349126815796	6.03277826309204	-0.00587495695799589	0.0217223595827818	-0.0026282137259841	0.00613799272105098
1256	93.9691848754883	-3.27011966705322	5.51329946517944	0.0126314787194133	0.00808603875339031	-0.00425158534198999	-0.00782300252467394
1257	93.3198394775391	-3.59479403495789	5.90290880203247	0.00548864435404539	0.000618529506027699	-0.00197886489331722	-0.00912170019000769
1258	93.9691848754883	-3.27011966705322	5.83797359466553	0.00321592413820326	-3.08191010844894e-05	-0.00522560812532902	-0.00327756232582033
1259	92.0211410522461	-3.27011966705322	6.22758293151855	0.00938473641872406	0.00451462110504508	-0.0110697457566857	0.00321592413820326
1260	92.0211410522461	-3.27011966705322	5.96784353256226	0.01100810803473	0.00743668992072344	-0.00749832857400179	-0.00652430532500148
1261	92.6704940795898	-2.94544529914856	6.5522575378418	0.00159255252219737	0.00548864435404539	0.000943203864153475	0.00451462110504508
1262	92.6704940795898	-2.94544529914856	6.48732233047485	0.00906006153672934	-0.00425158534198999	0.00159255252219737	-0.00457625929266214
1263	92.6704940795898	-3.27011966705322	6.68212699890137	0.00873538758605719	-0.00944637414067984	0.00516396993771195	-0.0026282137259841
1264	93.9691848754883	-4.24414253234863	6.03277826309204	0.00646266713738441	-0.0221086721867323	0.00289124972186983	0.00646266713738441
1265	91.3717956542969	-3.27011966705322	6.03277826309204	0.0100340843200684	0.00938473641872406	-0.000355493422830477	0.00581331877037883
1266	92.0211410522461	-2.62077116966248	6.22758293151855	0.00354059832170606	0.00678734155371785	-0.00197886489331722	-0.0026282137259841
1267	92.6704940795898	-3.91946840286255	5.90290880203247	-0.0169138833880424	-0.00132951640989631	0.00841071270406246	-3.08191010844894e-05
1268	92.6704940795898	-3.91946840286255	5.90290880203247	-0.00165419070981443	0.00873538758605719	0.00613799272105098	-0.00132951640989631
1269	92.0211410522461	-3.91946840286255	6.87693166732788	-0.00814767740666866	0.00418994715437293	-0.00392691092565656	0.000293855206109583
1270	91.3717956542969	-3.91946840286255	5.96784353256226	-0.00782300252467394	0.00776136433705688	-0.0026282137259841	0.00808603875339031
1271	90.7224426269531	-2.62077116966248	5.96784353256226	-0.0139918150380254	0.0103587592020631	0.00873538758605719	0.00321592413820326
1272	90.0730972290039	-2.94544529914856	6.03277826309204	-0.0282774847000837	0.00970941036939621	-0.0159398596733809	-0.00522560812532902
1273	92.0211410522461	-3.91946840286255	6.03277826309204	-0.0334722734987736	0.0100340843200684	-0.0143164889886975	0.00873538758605719
1274	90.7224426269531	-2.94544529914856	5.57823419570923	-0.0286021586507559	0.020423661917448	-0.0123684434220195	-0.00132951640989631
1275	91.3717956542969	-4.24414253234863	5.96784353256226	-0.0260047651827335	0.0217223595827818	-0.0026282137259841	0.00256657530553639
1276	90.7224426269531	-2.62077116966248	5.77303886413574	-0.0169138833880424	0.00970941036939621	-0.00360223650932312	0.00256657530553639
1277	91.3717956542969	-2.94544529914856	5.83797359466553	-0.0243813935667276	0.00386527273803949	-0.00295288790948689	0.000293855206109583
1278	92.0211410522461	-3.91946840286255	6.22758293151855	-0.00782300252467394	-0.00490093370899558	-0.0100957229733467	0.000943203864153475
1279	90.7224426269531	-3.91946840286255	6.8119969367981	-0.0149658378213644	0.00191722682211548	-0.00652430532500148	0.000943203864153475
1280	91.3717956542969	-2.62077116966248	6.5522575378418	0.0155535480007529	0.00159255252219737	-0.00749832857400179	-3.08191010844894e-05
1281	91.3717956542969	-2.94544529914856	5.83797359466553	0.00483929552137852	-0.00327756232582033	-0.000680167751852423	0.0022419011220336
1282	93.9691848754883	-3.91946840286255	6.16264820098877	0.00906006153672934	0.00451462110504508	-0.00392691092565656	-0.00879702530801296
1283	92.0211410522461	-2.94544529914856	6.22758293151855	0.0103587592020631	-0.0156151866540313	0.00581331877037883	-0.00522560812532902
1284	95.2678833007813	-3.59479403495789	5.96784353256226	0.0123068047687411	-0.0250307414680719	0.00191722682211548	-0.00522560812532902
1285	93.3198394775391	-2.94544529914856	6.61719226837158	0.020423661917448	0.00289124972186983	0.00873538758605719	-0.00165419070981443
1286	92.6704940795898	-4.56881713867188	5.96784353256226	0.0100340843200684	-0.00197886489331722	0.0123068047687411	-0.00814767740666866
1287	93.9691848754883	-3.91946840286255	6.09771347045898	0.00646266713738441	0.00451462110504508	0.000943203864153475	-0.00295288790948689
1288	93.3198394775391	-3.91946840286255	5.70810413360596	0.00289124972186983	0.00159255252219737	-0.0026282137259841	-0.00425158534198999
1289	93.9691848754883	-4.24414253234863	6.8119969367981	0.00711201597005129	0.0145795252174139	-0.00717365415766835	0.00776136433705688
1290	92.6704940795898	-3.59479403495789	7.00680112838745	0.0152288740500808	0.0181509424000978	-0.00490093370899558	-0.00555028254166245
1291	93.3198394775391	-3.91946840286255	7.00680112838745	0.012956153601408	0.0103587592020631	-0.000680167751852423	-0.00490093370899558
1292	92.0211410522461	-3.27011966705322	5.64316940307617	0.00386527273803949	0.011982130818069	-0.0117190945893526	-0.00392691092565656
1293	92.6704940795898	-3.27011966705322	5.77303886413574	0.00808603875339031	0.0220470335334539	-0.0152905117720366	-0.00360223650932312
1294	93.9691848754883	-4.24414253234863	5.96784353256226	0.00678734155371785	0.0152288740500808	-0.0139918150380254	0.00418994715437293
1295	93.3198394775391	-3.59479403495789	6.09771347045898	0.000943203864153475	0.00711201597005129	-0.00944637414067984	-0.000355493422830477
1296	92.6704940795898	-3.59479403495789	5.96784353256226	0.0230210572481155	0.000618529506027699	0.000293855206109583	0.00581331877037883
1297	93.9691848754883	-5.21816539764404	7.13667106628418	0.00451462110504508	-0.00555028254166245	-3.08191010844894e-05	-0.00327756232582033
1298	94.618537902832	-5.21816539764404	6.61719226837158	0.00548864435404539	-0.00555028254166245	0.0116574559360743	-0.00619963090866804
1299	93.3198394775391	-5.21816539764404	5.96784353256226	0.00970941036939621	-0.0107450718060136	0.000943203864153475	-0.00327756232582033
1300	93.3198394775391	-5.21816539764404	5.96784353256226	0.0126314787194133	-0.00684897974133492	0.013930176384747	-0.00425158534198999
1301	92.0211410522461	-4.89349126815796	6.09771347045898	-0.00944637414067984	-0.00327756232582033	0.0103587592020631	0.00256657530553639
1302	93.9691848754883	-5.54284000396729	6.09771347045898	0.00354059832170606	-0.0117190945893526	0.00970941036939621	-0.00814767740666866
1303	95.2678833007813	-5.21816539764404	6.42238759994507	0.00159255252219737	-0.0172385573387146	0.000618529506027699	-0.00457625929266214
1304	92.6704940795898	-4.24414253234863	5.70810413360596	0.00191722682211548	-0.00197886489331722	0.01100810803473	0.00354059832170606
1305	93.3198394775391	-5.54284000396729	6.68212699890137	-0.00165419070981443	0.000293855206109583	-3.08191010844894e-05	0.00159255252219737
1306	93.9691848754883	-4.89349126815796	5.96784353256226	-0.00327756232582033	-0.00230353930965066	0.00776136433705688	0.00321592413820326
1307	93.3198394775391	-4.24414253234863	6.48732233047485	-0.0120437685400248	-0.00555028254166245	0.00516396993771195	-0.00327756232582033
1308	92.0211410522461	-3.59479403495789	5.96784353256226	-0.0143164889886975	-0.0100957229733467	0.0022419011220336	-0.000680167751852423
1309	92.6704940795898	-3.91946840286255	6.16264820098877	-0.0113944197073579	-0.00522560812532902	0.00808603875339031	0.00321592413820326
1310	94.618537902832	-3.91946840286255	5.77303886413574	-0.00360223650932312	-0.00360223650932312	0.00256657530553639	0.000943203864153475
1311	93.3198394775391	-5.21816539764404	5.90290880203247	-0.00619963090866804	0.00418994715437293	0.00906006153672934	0.00516396993771195
1312	92.0211410522461	-3.91946840286255	5.83797359466553	-0.0136671401560307	-0.00684897974133492	-0.00522560812532902	-0.00197886489331722
1313	92.0211410522461	-3.91946840286255	5.96784353256226	-0.0188619289547205	-0.00165419070981443	-0.0110697457566857	-0.00100484199356288
1314	93.3198394775391	-4.56881713867188	6.03277826309204	-0.00944637414067984	0.00808603875339031	-0.00619963090866804	0.0022419011220336
1315	92.6704940795898	-3.59479403495789	6.22758293151855	0.00256657530553639	0.00581331877037883	-0.00392691092565656	-0.00230353930965066
1316	93.9691848754883	-4.89349126815796	6.03277826309204	0.0022419011220336	0.00191722682211548	0.00776136433705688	0.000943203864153475
1317	95.2678833007813	-4.89349126815796	5.96784353256226	0.000293855206109583	-0.0100957229733467	0.00354059832170606	-0.0026282137259841
1318	94.618537902832	-4.56881713867188	5.77303886413574	0.013930176384747	-0.00587495695799589	-0.00749832857400179	-0.00555028254166245
1319	93.3198394775391	-4.89349126815796	6.09771347045898	0.00483929552137852	0.00321592413820326	-3.08191010844894e-05	0.0022419011220336
1320	93.9691848754883	-4.24414253234863	5.96784353256226	0.0207483377307653	-3.08191010844894e-05	0.00159255252219737	0.00191722682211548
1321	92.6704940795898	-4.89349126815796	6.29251766204834	0.00938473641872406	0.00483929552137852	0.00451462110504508	0.00159255252219737
1322	93.9691848754883	-4.56881713867188	6.03277826309204	0.0181509424000978	-0.023407369852066	0.0113327819854021	-0.0107450718060136
1323	93.3198394775391	-4.56881713867188	5.77303886413574	0.0191249661147594	-0.0162645354866982	0.000618529506027699	-0.00457625929266214
1324	92.0211410522461	-3.27011966705322	5.57823419570923	0.0175015944987535	0.00613799272105098	0.000943203864153475	0.00354059832170606
1325	93.9691848754883	-4.56881713867188	6.68212699890137	0.0226963832974434	0.00354059832170606	0.000618529506027699	-0.00100484199356288
1326	93.9691848754883	-4.56881713867188	6.29251766204834	0.0213976856321096	0.00711201597005129	-0.00879702530801296	-0.00327756232582033
1327	92.0211410522461	-3.27011966705322	6.5522575378418	0.00516396993771195	0.00354059832170606	-0.00295288790948689	-0.00814767740666866
1328	92.0211410522461	-3.59479403495789	5.83797359466553	-0.0120437685400248	0.00548864435404539	-0.00912170019000769	-0.00555028254166245
1329	92.0211410522461	-3.91946840286255	5.51329946517944	0.000618529506027699	0.0136055024340749	-0.00912170019000769	0.0022419011220336
1330	92.6704940795898	-3.91946840286255	5.31849479675293	-3.08191010844894e-05	0.0116574559360743	-0.00749832857400179	-0.00490093370899558
1331	95.2678833007813	-5.21816539764404	5.57823419570923	-0.00197886489331722	0.0100340843200684	-0.00132951640989631	0.00678734155371785
1332	93.9691848754883	-4.89349126815796	5.83797359466553	-0.00879702530801296	0.012956153601408	-0.0133424662053585	-0.00165419070981443
1333	93.3198394775391	-3.91946840286255	5.83797359466553	-0.00652430532500148	0.0158782228827477	-0.0130177913233638	-0.00425158534198999
1334	93.9691848754883	-4.56881713867188	5.90290880203247	-0.00944637414067984	0.0155535480007529	-0.0130177913233638	-0.00360223650932312
1335	93.3198394775391	-3.59479403495789	6.42238759994507	-0.00100484199356288	0.0197743140161037	-0.00555028254166245	0.000943203864153475
1336	93.9691848754883	-5.21816539764404	6.61719226837158	0.0165275707840919	0.00906006153672934	0.00126787810586393	0.00418994715437293
1337	93.3198394775391	-5.21816539764404	5.90290880203247	0.00548864435404539	0.000618529506027699	-0.00944637414067984	-0.00684897974133492
1338	92.6704940795898	-4.24414253234863	5.77303886413574	0.00386527273803949	-0.00100484199356288	-0.00165419070981443	-0.00522560812532902
1339	94.618537902832	-3.91946840286255	5.83797359466553	0.00906006153672934	0.000293855206109583	0.00256657530553639	0.00743668992072344
1340	94.618537902832	-4.89349126815796	6.16264820098877	0.0188002903014421	0.00581331877037883	-0.00490093370899558	0.0022419011220336
1341	93.9691848754883	-4.89349126815796	6.8119969367981	0.011982130818069	0.00743668992072344	0.00906006153672934	0.00256657530553639
1342	92.6704940795898	-4.24414253234863	6.35745286941528	0.0100340843200684	-0.00749832857400179	0.0022419011220336	0.00354059832170606
1343	93.3198394775391	-5.21816539764404	6.5522575378418	0.00906006153672934	-0.0143164889886975	0.00678734155371785	-0.00457625929266214
1344	92.6704940795898	-4.24414253234863	5.96784353256226	0.0126314787194133	-0.0143164889886975	-0.00100484199356288	0.00841071270406246
1345	93.9691848754883	-5.21816539764404	6.22758293151855	0.0126314787194133	-0.0026282137259841	0.0106834331527352	-0.00165419070981443
1346	92.6704940795898	-4.24414253234863	6.03277826309204	0.00938473641872406	0.00613799272105098	0.00841071270406246	-0.000355493422830477
1347	91.3717956542969	-3.91946840286255	5.83797359466553	-0.0198359526693821	0.00418994715437293	0.00711201597005129	-0.00782300252467394
1348	91.3717956542969	-4.56881713867188	5.70810413360596	-0.00490093370899558	0.00678734155371785	-0.00392691092565656	-0.00814767740666866
1349	91.3717956542969	-4.24414253234863	5.70810413360596	-0.0104203969240189	0.00711201597005129	-0.00555028254166245	0.0022419011220336
1350	92.0211410522461	-4.24414253234863	5.70810413360596	-0.00684897974133492	0.0106834331527352	-0.00165419070981443	-0.00165419070981443
1351	91.3717956542969	-3.91946840286255	5.83797359466553	-0.0104203969240189	0.00743668992072344	-0.000355493422830477	0.00354059832170606
1352	92.0211410522461	-5.21816539764404	6.22758293151855	-0.0204853005707264	0.00386527273803949	-0.00912170019000769	0.000618529506027699
1353	92.0211410522461	-5.21816539764404	6.03277826309204	-0.0204853005707264	0.0132808275520802	-0.0123684434220195	-0.00360223650932312
1354	91.3717956542969	-4.56881713867188	5.64316940307617	-0.0139918150380254	0.0116574559360743	-0.00879702530801296	0.00743668992072344
1355	90.7224426269531	-5.21816539764404	6.09771347045898	-0.0126931173726916	0.0155535480007529	-0.0107450718060136	0.000618529506027699
1356	93.3198394775391	-5.54284000396729	5.90290880203247	-0.0026282137259841	0.00970941036939621	-0.0165892094373703	-0.00360223650932312
1357	90.0730972290039	-4.24414253234863	5.83797359466553	-0.0198359526693821	0.000943203864153475	-0.00522560812532902	0.00841071270406246
1358	91.3717956542969	-4.56881713867188	6.03277826309204	0.00451462110504508	-0.000355493422830477	-0.0169138833880424	-0.0026282137259841
1359	91.3717956542969	-4.24414253234863	6.68212699890137	-0.0100957229733467	-3.08191010844894e-05	-0.00912170019000769	0.00516396993771195
1360	91.3717956542969	-4.24414253234863	5.70810413360596	-0.00197886489331722	0.00646266713738441	-0.0126931173726916	-0.000355493422830477
1361	93.3198394775391	-5.54284000396729	5.77303886413574	0.0155535480007529	0.000943203864153475	-0.00165419070981443	0.00678734155371785
1362	92.6704940795898	-4.89349126815796	5.70810413360596	0.00354059832170606	-0.00944637414067984	0.00906006153672934	-0.00392691092565656
1363	92.6704940795898	-3.91946840286255	5.83797359466553	0.0200989879667759	-0.0204853005707264	0.00483929552137852	-0.00847235135734081
1364	94.618537902832	-5.54284000396729	6.87693166732788	0.0103587592020631	-0.00912170019000769	0.012956153601408	-0.0026282137259841
1365	93.9691848754883	-4.56881713867188	6.8119969367981	0.0165275707840919	0.000943203864153475	0.00386527273803949	0.00548864435404539
1366	93.3198394775391	-4.89349126815796	5.70810413360596	0.00418994715437293	0.00289124972186983	0.011982130818069	-0.00100484199356288
1367	93.9691848754883	-4.89349126815796	6.74706172943115	-0.00295288790948689	-0.00392691092565656	0.00711201597005129	-3.08191010844894e-05
1368	95.2678833007813	-5.54284000396729	6.09771347045898	0.000943203864153475	-0.000680167751852423	0.00289124972186983	-0.00490093370899558
1369	93.9691848754883	-5.54284000396729	5.96784353256226	0.00321592413820326	0.000943203864153475	0.00451462110504508	0.00354059832170606
1370	93.3198394775391	-4.89349126815796	6.03277826309204	0.0158782228827477	-0.00327756232582033	0.01100810803473	-0.00165419070981443
1371	93.9691848754883	-4.56881713867188	6.09771347045898	0.0188002903014421	-0.00457625929266214	0.00321592413820326	0.000943203864153475
1372	95.2678833007813	-5.54284000396729	5.83797359466553	-0.00749832857400179	0.00386527273803949	-0.00457625929266214	-0.000680167751852423
1373	93.3198394775391	-5.54284000396729	5.90290880203247	-0.00684897974133492	-0.00490093370899558	-0.00814767740666866	-0.00295288790948689
1374	92.6704940795898	-5.21816539764404	6.48732233047485	0.0145795252174139	-0.00522560812532902	0.00516396993771195	0.00581331877037883
1375	94.618537902832	-6.5168628692627	6.61719226837158	0.01100810803473	-0.0107450718060136	0.000293855206109583	0.00808603875339031
1376	93.3198394775391	-5.54284000396729	6.03277826309204	0.0113327819854021	-0.0152905117720366	-0.00425158534198999	0.00418994715437293
1377	92.6704940795898	-5.54284000396729	6.03277826309204	-0.00555028254166245	-0.0110697457566857	0.00808603875339031	0.00289124972186983
1378	93.9691848754883	-5.86751413345337	5.96784353256226	0.0175015944987535	-0.00555028254166245	-0.00717365415766835	-0.00197886489331722
1379	93.3198394775391	-5.86751413345337	6.68212699890137	0.00159255252219737	-0.00457625929266214	-0.0100957229733467	0.00646266713738441
1380	93.9691848754883	-5.86751413345337	6.42238759994507	0.0269171483814716	-0.00230353930965066	0.000943203864153475	0.00678734155371785
1381	93.3198394775391	-6.19218873977661	5.70810413360596	-0.000680167751852423	-0.0100957229733467	-0.00457625929266214	0.00548864435404539
1382	93.9691848754883	-6.19218873977661	6.8119969367981	0.0103587592020631	-0.00619963090866804	0.00386527273803949	0.00126787810586393
1383	92.6704940795898	-5.54284000396729	6.8119969367981	0.00970941036939621	-0.0130177913233638	-0.00587495695799589	-0.00555028254166245
1384	95.2678833007813	-7.49088573455811	6.09771347045898	0.0116574559360743	0.00354059832170606	-0.00619963090866804	0.00418994715437293
1385	92.6704940795898	-5.54284000396729	5.64316940307617	0.00581331877037883	0.00808603875339031	-0.0191866029053926	-0.00100484199356288
1386	93.9691848754883	-6.19218873977661	6.8119969367981	0.00451462110504508	-0.000355493422830477	-3.08191010844894e-05	-0.00522560812532902
1387	95.917236328125	-6.5168628692627	6.74706172943115	0.00483929552137852	-0.00749832857400179	0.00256657530553639	0.00191722682211548
1388	96.5665817260742	-6.19218873977661	6.09771347045898	0.000618529506027699	-0.0100957229733467	0.0100340843200684	-0.00392691092565656
1389	93.9691848754883	-6.84153699874878	6.16264820098877	0.00321592413820326	0.00159255252219737	0.0113327819854021	0.0022419011220336
1390	95.917236328125	-6.19218873977661	7.07173633575439	0.00711201597005129	0.00743668992072344	0.0113327819854021	0.000293855206109583
1391	92.6704940795898	-4.89349126815796	5.70810413360596	0.0106834331527352	0.0106834331527352	0.00451462110504508	0.00191722682211548
1392	93.9691848754883	-5.21816539764404	5.77303886413574	-0.0159398596733809	0.0136055024340749	-0.00587495695799589	0.000943203864153475
1393	94.618537902832	-5.54284000396729	5.70810413360596	-0.00522560812532902	0.0116574559360743	-0.0123684434220195	0.00126787810586393
1394	94.618537902832	-5.21816539764404	6.87693166732788	-0.00457625929266214	0.00678734155371785	0.0022419011220336	0.00613799272105098
1395	94.618537902832	-5.86751413345337	6.87693166732788	0.00451462110504508	0.0200989879667759	0.00126787810586393	-0.00360223650932312
1396	93.9691848754883	-5.21816539764404	6.8119969367981	-0.00295288790948689	0.01100810803473	0.00483929552137852	-0.0026282137259841
1397	92.6704940795898	-5.54284000396729	6.5522575378418	-0.0208099745213985	0.00483929552137852	-0.00165419070981443	-0.0026282137259841
1398	95.2678833007813	-5.86751413345337	6.48732233047485	-0.0130177913233638	0.00516396993771195	-0.0104203969240189	-0.00392691092565656
1399	94.618537902832	-5.86751413345337	6.61719226837158	-0.00944637414067984	0.000293855206109583	-0.00457625929266214	-0.000680167751852423
1400	93.9691848754883	-5.86751413345337	5.90290880203247	-0.00684897974133492	0.00743668992072344	-0.00230353930965066	0.00613799272105098
1401	93.3198394775391	-4.89349126815796	5.77303886413574	-0.00360223650932312	-0.00295288790948689	0.00321592413820326	0.00354059832170606
1402	95.917236328125	-5.54284000396729	6.16264820098877	-0.0110697457566857	-0.00944637414067984	0.00678734155371785	-0.0100957229733467
1403	92.6704940795898	-4.89349126815796	5.90290880203247	-0.00944637414067984	-0.00619963090866804	-0.00684897974133492	-0.00587495695799589
1404	94.618537902832	-5.86751413345337	6.22758293151855	-0.00587495695799589	-0.0126931173726916	0.000293855206109583	0.00548864435404539
1405	92.6704940795898	-4.56881713867188	5.44836473464966	-0.0152905117720366	0.00386527273803949	-0.00230353930965066	-0.00132951640989631
1406	94.618537902832	-5.86751413345337	5.64316940307617	-0.0152905117720366	0.000618529506027699	-0.00295288790948689	0.00873538758605719
1407	94.618537902832	-5.54284000396729	5.70810413360596	-0.0026282137259841	-0.00360223650932312	-0.00360223650932312	0.00483929552137852
1408	95.917236328125	-5.86751413345337	5.96784353256226	-0.00652430532500148	0.00451462110504508	-0.0136671401560307	-0.000680167751852423
1409	93.9691848754883	-5.54284000396729	5.96784353256226	0.00191722682211548	0.00613799272105098	-0.00944637414067984	0.011982130818069
1410	95.917236328125	-5.86751413345337	5.64316940307617	0.00613799272105098	0.00970941036939621	-0.0117190945893526	-0.00132951640989631
1411	92.6704940795898	-5.54284000396729	6.35745286941528	0.0162028968334198	0.00548864435404539	-0.0143164889886975	0.00354059832170606
1412	93.9691848754883	-4.89349126815796	6.42238759994507	0.0116574559360743	0.00776136433705688	-0.0149658378213644	0.0022419011220336
1413	93.3198394775391	-4.24414253234863	6.42238759994507	0.0149041991680861	0.00646266713738441	-0.0175632312893867	-0.00522560812532902
1414	95.2678833007813	-5.86751413345337	6.03277826309204	0.0142548503354192	0.00289124972186983	-0.0126931173726916	0.00743668992072344
1415	92.6704940795898	-4.56881713867188	6.09771347045898	0.0116574559360743	0.00483929552137852	-0.00100484199356288	0.00970941036939621
1416	93.3198394775391	-5.54284000396729	5.96784353256226	0.0217223595827818	-0.00457625929266214	0.00516396993771195	-3.08191010844894e-05
1417	93.9691848754883	-5.54284000396729	5.83797359466553	0.0220470335334539	-0.000680167751852423	0.0149041991680861	0.00418994715437293
1418	95.2678833007813	-6.19218873977661	5.90290880203247	0.0116574559360743	-0.00360223650932312	0.00451462110504508	-0.00782300252467394
1419	94.618537902832	-5.21816539764404	5.83797359466553	0.0197743140161037	-0.000355493422830477	0.0123068047687411	0.00906006153672934
1420	94.618537902832	-6.19218873977661	6.16264820098877	0.0213976856321096	0.00678734155371785	0.00516396993771195	0.00386527273803949
1421	93.9691848754883	-5.54284000396729	6.22758293151855	0.0126314787194133	0.00289124972186983	0.00581331877037883	-0.00392691092565656
1422	95.917236328125	-6.19218873977661	5.96784353256226	0.00938473641872406	-0.0165892094373703	0.00548864435404539	-0.0100957229733467
1423	94.618537902832	-5.86751413345337	5.83797359466553	0.00938473641872406	-0.00717365415766835	-0.000680167751852423	-0.00749832857400179
1424	93.3198394775391	-5.21816539764404	5.83797359466553	0.00938473641872406	-0.0273034609854221	0.000293855206109583	0.00646266713738441
1425	91.3717956542969	-5.54284000396729	5.77303886413574	0.01100810803473	0.00548864435404539	0.00678734155371785	0.00613799272105098
1426	93.9691848754883	-5.86751413345337	6.03277826309204	0.00451462110504508	-0.00587495695799589	-0.00847235135734081	0.012956153601408
1427	92.0211410522461	-5.54284000396729	5.96784353256226	0.00418994715437293	0.00354059832170606	-0.00392691092565656	0.0022419011220336
1428	92.6704940795898	-4.56881713867188	5.90290880203247	-0.0117190945893526	0.00841071270406246	-0.0227580219507217	0.00386527273803949
1429	91.3717956542969	-4.89349126815796	5.64316940307617	-0.0123684434220195	0.012956153601408	-0.00360223650932312	0.01100810803473
1430	92.6704940795898	-6.19218873977661	5.83797359466553	-0.00814767740666866	0.0162028968334198	-0.00555028254166245	0.000293855206109583
1431	91.3717956542969	-5.21816539764404	5.96784353256226	-0.00587495695799589	0.011982130818069	0.00646266713738441	0.00354059832170606
1432	91.3717956542969	-5.21816539764404	6.03277826309204	-0.0191866029053926	0.0149041991680861	-0.00327756232582033	0.00418994715437293
1433	90.7224426269531	-3.91946840286255	5.90290880203247	-0.0159398596733809	0.0100340843200684	-0.0169138833880424	0.00126787810586393
1434	93.3198394775391	-5.86751413345337	7.00680112838745	-0.00457625929266214	0.00516396993771195	-0.00944637414067984	-3.08191010844894e-05
1435	90.0730972290039	-4.56881713867188	6.42238759994507	-0.0026282137259841	0.0149041991680861	-0.000680167751852423	0.0022419011220336
1436	93.3198394775391	-5.86751413345337	6.03277826309204	-0.0146411629393697	0.00289124972186983	-0.00749832857400179	0.0022419011220336
1437	93.9691848754883	-5.54284000396729	6.03277826309204	-0.00717365415766835	-0.00587495695799589	0.00581331877037883	0.000293855206109583
1438	94.618537902832	-5.54284000396729	5.83797359466553	0.00289124972186983	-0.00100484199356288	-0.0107450718060136	-0.00230353930965066
1439	93.9691848754883	-5.54284000396729	5.83797359466553	-0.00425158534198999	-0.00392691092565656	-0.00490093370899558	0.00191722682211548
1440	94.618537902832	-5.54284000396729	6.16264820098877	0.00321592413820326	-0.000680167751852423	0.00191722682211548	0.0022419011220336
1441	95.2678833007813	-5.54284000396729	6.03277826309204	0.00938473641872406	0.00256657530553639	-0.00587495695799589	0.00386527273803949
1442	95.2678833007813	-5.86751413345337	6.42238759994507	0.00808603875339031	-0.0139918150380254	0.00711201597005129	-0.00457625929266214
1443	93.9691848754883	-5.54284000396729	5.90290880203247	0.00613799272105098	-0.0143164889886975	0.00516396993771195	-0.00197886489331722
1444	93.9691848754883	-4.89349126815796	5.83797359466553	0.0106834331527352	-0.0133424662053585	0.00873538758605719	0.00451462110504508
1445	93.9691848754883	-5.54284000396729	6.22758293151855	0.0123068047687411	-0.00652430532500148	0.0168522447347641	0.00386527273803949
1446	93.9691848754883	-5.21816539764404	6.16264820098877	0.00354059832170606	-0.00457625929266214	-0.00814767740666866	-3.08191010844894e-05
1447	92.0211410522461	-4.89349126815796	5.70810413360596	-0.00814767740666866	0.00126787810586393	0.00191722682211548	0.00483929552137852
1448	93.3198394775391	-5.21816539764404	5.70810413360596	-0.0159398596733809	-3.08191010844894e-05	-0.00392691092565656	0.00159255252219737
1449	93.3198394775391	-5.21816539764404	6.35745286941528	0.00970941036939621	0.00678734155371785	-0.00360223650932312	0.0022419011220336
1450	92.6704940795898	-5.54284000396729	5.77303886413574	0.00678734155371785	-0.000355493422830477	-0.0152905117720366	0.00548864435404539
1451	93.9691848754883	-5.86751413345337	5.90290880203247	0.0149041991680861	0.00873538758605719	-0.00684897974133492	-0.000680167751852423
1452	95.2678833007813	-7.49088573455811	6.22758293151855	-0.00392691092565656	0.0136055024340749	-0.0123684434220195	0.00581331877037883
1453	92.6704940795898	-5.21816539764404	6.16264820098877	-0.0165892094373703	0.00386527273803949	-0.0136671401560307	0.00711201597005129
1454	95.2678833007813	-6.84153699874878	5.77303886413574	-0.00977104809135199	0.00743668992072344	-0.00912170019000769	0.0113327819854021
1455	93.3198394775391	-5.86751413345337	5.70810413360596	0.000943203864153475	0.00581331877037883	-0.00360223650932312	0.00418994715437293
1456	94.618537902832	-7.81556034088135	6.03277826309204	0.00256657530553639	0.000293855206109583	-0.0130177913233638	-0.00100484199356288
1457	93.9691848754883	-6.84153699874878	6.5522575378418	-0.00814767740666866	-0.00912170019000769	0.0022419011220336	-0.00327756232582033
1458	93.9691848754883	-5.86751413345337	5.90290880203247	-0.00555028254166245	-0.0221086721867323	-0.00197886489331722	-0.00327756232582033
1459	92.6704940795898	-5.21816539764404	6.03277826309204	0.0022419011220336	-0.0113944197073579	-0.0026282137259841	-0.00132951640989631
1460	94.618537902832	-6.19218873977661	5.77303886413574	0.0175015944987535	-0.00847235135734081	-0.00295288790948689	0.00321592413820326
1461	93.3198394775391	-6.19218873977661	5.83797359466553	0.0132808275520802	-0.00814767740666866	0.00191722682211548	-0.00295288790948689
1462	93.3198394775391	-5.21816539764404	5.70810413360596	0.0123068047687411	-0.0201606266200542	0.00289124972186983	-0.00522560812532902
1463	93.3198394775391	-5.21816539764404	5.83797359466553	0.0116574559360743	-0.0237320438027382	0.00548864435404539	-0.0113944197073579
1464	93.3198394775391	-4.89349126815796	6.16264820098877	0.0106834331527352	-0.0110697457566857	-0.000680167751852423	-0.00684897974133492
1465	93.9691848754883	-5.21816539764404	6.29251766204834	0.0142548503354192	-0.00100484199356288	-0.0026282137259841	-0.00197886489331722
1466	92.6704940795898	-4.56881713867188	5.70810413360596	0.000943203864153475	0.00613799272105098	-0.00230353930965066	0.0022419011220336
1467	92.6704940795898	-3.91946840286255	5.64316940307617	-0.0100957229733467	0.00321592413820326	0.00451462110504508	-0.00197886489331722
1468	92.6704940795898	-4.89349126815796	5.77303886413574	0.01100810803473	-0.000355493422830477	-0.00230353930965066	0.000618529506027699
1469	91.3717956542969	-4.56881713867188	6.5522575378418	0.00938473641872406	-0.00522560812532902	-0.00295288790948689	0.00126787810586393
1470	92.6704940795898	-4.56881713867188	6.5522575378418	-0.00425158534198999	0.00451462110504508	0.00159255252219737	0.00548864435404539
1471	91.3717956542969	-4.24414253234863	5.90290880203247	0.000293855206109583	0.00646266713738441	0.000943203864153475	-0.0026282137259841
1472	94.618537902832	-5.21816539764404	6.16264820098877	-0.0156151866540313	0.00516396993771195	-0.00490093370899558	0.00126787810586393
1473	94.618537902832	-5.54284000396729	5.90290880203247	-0.0221086721867323	0.013930176384747	-0.00555028254166245	-0.0026282137259841
1474	92.0211410522461	-4.24414253234863	6.42238759994507	-0.0130177913233638	0.0136055024340749	-0.0110697457566857	0.000293855206109583
1475	93.3198394775391	-4.56881713867188	6.74706172943115	-3.08191010844894e-05	0.0210730116814375	-0.0117190945893526	0.00289124972186983
1476	93.9691848754883	-4.89349126815796	5.83797359466553	-0.00782300252467394	0.0022419011220336	-0.00555028254166245	0.000618529506027699
1477	92.0211410522461	-3.91946840286255	5.83797359466553	-0.00587495695799589	-0.00457625929266214	-0.0100957229733467	-0.00100484199356288
1478	92.6704940795898	-4.24414253234863	5.90290880203247	-0.0152905117720366	0.000293855206109583	-0.0143164889886975	0.000943203864153475
1479	92.6704940795898	-3.59479403495789	5.38343000411987	-0.0126931173726916	0.00873538758605719	-0.0117190945893526	-0.00327756232582033
1480	92.6704940795898	-4.56881713867188	5.51329946517944	-0.0152905117720366	0.00776136433705688	-0.00977104809135199	0.0022419011220336
1481	94.618537902832	-4.89349126815796	5.51329946517944	-0.00717365415766835	0.00483929552137852	-0.00717365415766835	-0.000355493422830477
1482	92.0211410522461	-4.24414253234863	5.70810413360596	-0.0126931173726916	-0.00749832857400179	-0.00425158534198999	-0.00555028254166245
1483	92.6704940795898	-3.59479403495789	5.57823419570923	-0.00490093370899558	-0.0159398596733809	0.0022419011220336	-0.00360223650932312
1484	93.9691848754883	-5.86751413345337	6.09771347045898	-0.00327756232582033	0.00841071270406246	-0.0191866029053926	-0.00100484199356288
1485	93.9691848754883	-4.24414253234863	5.51329946517944	0.00841071270406246	0.00256657530553639	0.00483929552137852	0.000618529506027699
1486	92.0211410522461	-3.59479403495789	6.35745286941528	0.00808603875339031	-0.000355493422830477	-0.00847235135734081	0.00483929552137852
1487	92.0211410522461	-3.59479403495789	5.77303886413574	0.00743668992072344	0.00191722682211548	-3.08191010844894e-05	0.000618529506027699
1488	93.9691848754883	-4.89349126815796	6.03277826309204	0.00613799272105098	-0.0146411629393697	-0.0146411629393697	-0.000680167751852423
1489	92.6704940795898	-4.24414253234863	6.03277826309204	0.0207483377307653	0.000943203864153475	0.000943203864153475	-0.00327756232582033
1490	92.0211410522461	-3.59479403495789	6.09771347045898	0.0152288740500808	0.0022419011220336	0.00289124972186983	0.00776136433705688
1491	92.0211410522461	-2.94544529914856	5.70810413360596	0.0152288740500808	0.00126787810586393	0.00646266713738441	-0.00684897974133492
1492	93.3198394775391	-4.24414253234863	5.77303886413574	-0.00425158534198999	0.00776136433705688	0.012956153601408	-0.00165419070981443
1493	93.3198394775391	-4.56881713867188	5.90290880203247	-0.00749832857400179	0.00418994715437293	0.00418994715437293	0.000618529506027699
1494	91.3717956542969	-3.59479403495789	6.68212699890137	0.00418994715437293	-0.000355493422830477	0.00841071270406246	0.0113327819854021
1495	93.9691848754883	-4.24414253234863	6.8119969367981	0.00126787810586393	0.00646266713738441	0.01100810803473	-0.00587495695799589
1496	92.0211410522461	-3.91946840286255	6.8119969367981	0.00191722682211548	-0.00197886489331722	-0.00230353930965066	0.0106834331527352
1497	92.0211410522461	-3.27011966705322	6.61719226837158	0.00418994715437293	0.00516396993771195	0.00256657530553639	-0.00587495695799589
1498	92.0211410522461	-3.91946840286255	6.68212699890137	0.00646266713738441	0.0022419011220336	-0.00684897974133492	0.00613799272105098
1499	92.6704940795898	-3.27011966705322	6.5522575378418	0.00938473641872406	-0.00197886489331722	0.00256657530553639	-0.00197886489331722
1500	92.0211410522461	-3.59479403495789	5.90290880203247	0.0223717093467712	0.0136055024340749	0.00451462110504508	-0.00100484199356288
1501	91.3717956542969	-3.27011966705322	6.48732233047485	0.0149041991680861	0.0113327819854021	0.00256657530553639	-0.00555028254166245
1502	92.0211410522461	-3.59479403495789	6.29251766204834	0.0113327819854021	-0.000680167751852423	0.00418994715437293	-0.00165419070981443
1503	90.0730972290039	-3.27011966705322	6.03277826309204	0.0178262684494257	-0.00132951640989631	-0.00132951640989631	-0.00814767740666866
1504	91.3717956542969	-4.56881713867188	6.03277826309204	0.0220470335334539	0.00191722682211548	-0.00879702530801296	-0.00847235135734081
1505	90.0730972290039	-3.27011966705322	5.57823419570923	0.0155535480007529	0.00516396993771195	0.00451462110504508	-0.00100484199356288
1506	90.0730972290039	-4.24414253234863	5.90290880203247	0.00646266713738441	0.0142548503354192	0.00289124972186983	-0.00100484199356288
1507	91.3717956542969	-4.56881713867188	6.03277826309204	-0.000355493422830477	0.00646266713738441	-0.00425158534198999	0.00354059832170606
1508	90.7224426269531	-4.24414253234863	6.22758293151855	0.000293855206109583	0.00808603875339031	-0.00392691092565656	0.00483929552137852
1509	91.3717956542969	-4.56881713867188	7.13667106628418	-0.00165419070981443	0.0171769186854362	-0.0104203969240189	0.000943203864153475
1510	88.7743988037109	-4.24414253234863	6.03277826309204	-3.08191010844894e-05	0.0223717093467712	-0.00392691092565656	0.00548864435404539
1511	90.0730972290039	-3.59479403495789	5.70810413360596	-0.00392691092565656	0.012956153601408	-0.0126931173726916	0.00159255252219737
1512	88.7743988037109	-3.91946840286255	5.77303886413574	-0.0165892094373703	0.00873538758605719	-0.017887907102704	-0.00100484199356288
1513	90.0730972290039	-2.94544529914856	5.83797359466553	-0.0198359526693821	0.0116574559360743	-0.0130177913233638	0.00386527273803949
1514	90.0730972290039	-4.24414253234863	6.16264820098877	-0.0120437685400248	0.0145795252174139	-0.0143164889886975	0.00516396993771195
1515	90.7224426269531	-3.59479403495789	6.09771347045898	-0.00360223650932312	0.0178262684494257	-0.00814767740666866	-0.00522560812532902
1516	90.7224426269531	-3.27011966705322	6.61719226837158	-0.00425158534198999	0.00483929552137852	-0.00522560812532902	0.00191722682211548
1517	91.3717956542969	-3.91946840286255	5.90290880203247	-0.00944637414067984	-0.00619963090866804	-0.00587495695799589	-0.00749832857400179
1518	92.6704940795898	-4.56881713867188	6.68212699890137	-0.00717365415766835	-0.00327756232582033	-0.00522560812532902	-0.00165419070981443
1519	93.9691848754883	-4.24414253234863	6.8119969367981	0.00743668992072344	-0.00230353930965066	-0.00587495695799589	-0.00132951640989631
1520	92.0211410522461	-4.56881713867188	6.09771347045898	0.00159255252219737	-0.00652430532500148	0.00483929552137852	0.00646266713738441
1521	91.3717956542969	-3.27011966705322	5.90290880203247	0.0181509424000978	-0.0107450718060136	0.00289124972186983	-0.00392691092565656
1522	93.9691848754883	-4.89349126815796	6.29251766204834	0.00808603875339031	-0.00879702530801296	0.000293855206109583	-0.00457625929266214
1523	93.3198394775391	-3.27011966705322	6.61719226837158	0.00386527273803949	-0.017887907102704	0.000943203864153475	-0.00165419070981443
1524	93.9691848754883	-4.24414253234863	6.68212699890137	0.012956153601408	-0.00619963090866804	0.00873538758605719	-0.00392691092565656
1525	92.6704940795898	-3.27011966705322	6.48732233047485	0.013930176384747	0.00938473641872406	0.00191722682211548	-0.00652430532500148
1526	93.3198394775391	-3.91946840286255	6.8119969367981	0.00678734155371785	-0.0104203969240189	0.0022419011220336	0.00159255252219737
1527	93.9691848754883	-4.56881713867188	6.87693166732788	-0.0113944197073579	-0.00392691092565656	-0.00230353930965066	-0.00652430532500148
1528	94.618537902832	-4.24414253234863	7.20160579681396	-0.0139918150380254	-0.0175632312893867	-0.00652430532500148	-0.00327756232582033
1529	93.3198394775391	-4.89349126815796	6.68212699890137	0.00548864435404539	-0.0117190945893526	0.00289124972186983	-0.00132951640989631
1530	93.9691848754883	-5.21816539764404	6.68212699890137	0.00126787810586393	0.00191722682211548	0.00483929552137852	0.00678734155371785
1531	93.3198394775391	-4.89349126815796	5.90290880203247	-0.00522560812532902	0.000618529506027699	0.00906006153672934	-0.00619963090866804
1532	91.3717956542969	-4.24414253234863	5.96784353256226	-0.0143164889886975	0.000293855206109583	0.00516396993771195	0.000943203864153475
1533	92.6704940795898	-3.91946840286255	5.96784353256226	-0.0165892094373703	-0.00100484199356288	0.00126787810586393	-0.00295288790948689
1534	93.3198394775391	-5.54284000396729	6.42238759994507	-0.0136671401560307	0.00646266713738441	0.00354059832170606	0.0022419011220336
1535	92.6704940795898	-4.89349126815796	5.64316940307617	0.00451462110504508	0.00776136433705688	0.00451462110504508	-0.000355493422830477
1536	92.6704940795898	-5.86751413345337	5.96784353256226	0.00289124972186983	0.00581331877037883	0.00548864435404539	0.00548864435404539
1537	93.9691848754883	-5.86751413345337	5.96784353256226	0.00256657530553639	-0.00944637414067984	-3.08191010844894e-05	-0.00490093370899558
1538	93.3198394775391	-5.86751413345337	6.16264820098877	-0.00749832857400179	-0.0139918150380254	0.00354059832170606	0.00321592413820326
1539	93.9691848754883	-5.21816539764404	6.16264820098877	0.0171769186854362	-0.00165419070981443	-0.0026282137259841	-0.00132951640989631
1540	93.9691848754883	-5.86751413345337	6.29251766204834	0.00808603875339031	-0.00132951640989631	0.00581331877037883	0.00678734155371785
1541	93.9691848754883	-5.54284000396729	6.09771347045898	-0.000680167751852423	-0.00457625929266214	0.00386527273803949	0.00354059832170606
1542	93.3198394775391	-5.21816539764404	6.03277826309204	0.00126787810586393	-0.0237320438027382	0.00321592413820326	-0.00879702530801296
1543	93.3198394775391	-5.54284000396729	5.90290880203247	0.00386527273803949	-0.0175632312893867	0.0106834331527352	-0.00587495695799589
1544	91.3717956542969	-3.91946840286255	5.90290880203247	0.00808603875339031	-0.00165419070981443	0.00711201597005129	-0.00327756232582033
1545	93.3198394775391	-4.89349126815796	6.09771347045898	0.0103587592020631	-0.00944637414067984	0.00938473641872406	0.00613799272105098
1546	94.618537902832	-4.89349126815796	7.20160579681396	0.00354059832170606	-0.0273034609854221	0.00354059832170606	-0.000680167751852423
1547	93.9691848754883	-3.59479403495789	5.90290880203247	-0.00684897974133492	-0.017887907102704	-0.0026282137259841	-0.00522560812532902
1548	93.9691848754883	-3.91946840286255	5.64316940307617	-0.00847235135734081	-0.0117190945893526	-0.00587495695799589	-0.00360223650932312
1549	92.6704940795898	-3.27011966705322	5.51329946517944	-0.00847235135734081	0.00126787810586393	-0.0104203969240189	0.00678734155371785
1550	93.9691848754883	-4.89349126815796	6.09771347045898	-0.00879702530801296	0.0145795252174139	0.00191722682211548	0.00483929552137852
1551	95.2678833007813	-4.24414253234863	6.87693166732788	-0.000355493422830477	0.00678734155371785	-0.00912170019000769	-0.000355493422830477
1552	93.9691848754883	-4.89349126815796	7.07173633575439	-0.0136671401560307	0.00906006153672934	-0.0136671401560307	0.00159255252219737
1553	93.3198394775391	-3.59479403495789	6.68212699890137	-0.0107450718060136	0.0132808275520802	-0.0136671401560307	-0.00197886489331722
1554	94.618537902832	-4.89349126815796	6.61719226837158	-0.00197886489331722	0.00938473641872406	-0.00295288790948689	0.00581331877037883
1555	92.6704940795898	-3.91946840286255	6.42238759994507	0.0382807515561581	0.0116574559360743	0.00256657530553639	0.000293855206109583
1556	93.9691848754883	-4.56881713867188	5.90290880203247	0.00191722682211548	0.00808603875339031	0.00938473641872406	0.00354059832170606
1557	94.618537902832	-4.24414253234863	5.77303886413574	-0.00717365415766835	0.00191722682211548	-0.00360223650932312	-0.00457625929266214
1558	93.3198394775391	-4.24414253234863	5.90290880203247	0.000293855206109583	-0.00490093370899558	-0.00749832857400179	-0.00197886489331722
1559	93.9691848754883	-4.24414253234863	5.83797359466553	0.00126787810586393	-0.00295288790948689	-0.00555028254166245	-0.00132951640989631
1560	93.9691848754883	-4.89349126815796	5.57823419570923	0.0113327819854021	0.00906006153672934	-0.00490093370899558	0.000618529506027699
1561	95.2678833007813	-4.89349126815796	5.64316940307617	0.00970941036939621	0.00711201597005129	-0.000680167751852423	0.00483929552137852
1562	92.6704940795898	-3.91946840286255	5.57823419570923	0.00970941036939621	-0.00555028254166245	-0.00100484199356288	-0.00490093370899558
1563	95.2678833007813	-5.21816539764404	6.35745286941528	0.00743668992072344	-0.0175632312893867	-0.00847235135734081	-0.00587495695799589
1564	93.3198394775391	-4.24414253234863	6.03277826309204	0.00386527273803949	0.00126787810586393	0.00321592413820326	0.000618529506027699
1565	94.618537902832	-4.89349126815796	6.03277826309204	0.00938473641872406	0.00613799272105098	0.00354059832170606	-0.00555028254166245
1566	93.3198394775391	-3.91946840286255	6.35745286941528	-0.00717365415766835	0.00483929552137852	-0.0026282137259841	-0.00652430532500148
1567	93.3198394775391	-4.24414253234863	5.44836473464966	0.00418994715437293	-0.00100484199356288	-0.00782300252467394	0.0022419011220336
1568	93.9691848754883	-4.24414253234863	5.83797359466553	-0.0110697457566857	0.00548864435404539	0.00354059832170606	0.00256657530553639
1569	94.618537902832	-3.91946840286255	6.5522575378418	-0.00295288790948689	0.0022419011220336	-0.000680167751852423	0.00581331877037883
1570	93.3198394775391	-4.24414253234863	6.03277826309204	-0.00490093370899558	0.0149041991680861	-0.00392691092565656	0.0123068047687411
1571	93.9691848754883	-4.24414253234863	6.09771347045898	-0.0026282137259841	0.00711201597005129	-0.00295288790948689	0.00354059832170606
1572	94.618537902832	-5.54284000396729	5.83797359466553	-0.0123684434220195	0.00613799272105098	-0.00197886489331722	-0.000355493422830477
1573	95.2678833007813	-5.54284000396729	5.83797359466553	-0.0156151866540313	0.0103587592020631	0.000293855206109583	-0.00165419070981443
1574	93.9691848754883	-4.89349126815796	5.44836473464966	-0.00457625929266214	0.00776136433705688	-0.0221086721867323	0.00321592413820326
1575	93.3198394775391	-5.21816539764404	5.90290880203247	0.00906006153672934	0.0162028968334198	-0.00165419070981443	-0.00327756232582033
1576	93.9691848754883	-5.86751413345337	6.03277826309204	0.00159255252219737	0.00776136433705688	-0.00327756232582033	-0.00197886489331722
1577	92.0211410522461	-4.89349126815796	6.8119969367981	-0.0172385573387146	-0.00652430532500148	-0.00522560812532902	-0.00814767740666866
1578	92.0211410522461	-4.56881713867188	6.68212699890137	0.0100340843200684	-0.00165419070981443	0.00191722682211548	-0.00132951640989631
1579	91.3717956542969	-4.56881713867188	6.35745286941528	0.00126787810586393	0.00483929552137852	-0.0026282137259841	0.000618529506027699
1580	90.0730972290039	-4.56881713867188	6.5522575378418	0.012956153601408	-0.00132951640989631	0.000943203864153475	-0.00100484199356288
1581	92.6704940795898	-5.86751413345337	5.90290880203247	0.013930176384747	0.00646266713738441	0.000618529506027699	-0.000355493422830477
1582	92.0211410522461	-4.56881713867188	5.96784353256226	0.011982130818069	-0.0133424662053585	0.00321592413820326	-0.00197886489331722
1583	90.7224426269531	-4.56881713867188	6.03277826309204	0.0149041991680861	-0.0139918150380254	0.00970941036939621	-0.00425158534198999
1584	92.6704940795898	-5.86751413345337	6.42238759994507	0.00938473641872406	0.00191722682211548	-0.000355493422830477	0.00159255252219737
1585	93.3198394775391	-4.89349126815796	5.64316940307617	0.0126314787194133	0.00451462110504508	-0.00425158534198999	-0.00457625929266214
1586	91.3717956542969	-4.56881713867188	5.77303886413574	0.000943203864153475	0.000943203864153475	0.000943203864153475	0.0022419011220336
1587	92.0211410522461	-4.56881713867188	5.96784353256226	-0.00230353930965066	-0.00652430532500148	-0.00652430532500148	-0.00295288790948689
1588	92.6704940795898	-5.86751413345337	6.03277826309204	-0.00425158534198999	0.000618529506027699	-0.0100957229733467	-0.00814767740666866
1589	92.0211410522461	-5.86751413345337	6.29251766204834	-0.00230353930965066	0.00159255252219737	-0.0113944197073579	0.00646266713738441
1590	92.0211410522461	-4.89349126815796	6.03277826309204	0.0249691028147936	0.000943203864153475	-0.00392691092565656	0.000293855206109583
1591	92.6704940795898	-4.89349126815796	6.35745286941528	-0.0113944197073579	0.00354059832170606	-0.00814767740666866	-0.00197886489331722
1592	94.618537902832	-5.86751413345337	6.5522575378418	-0.0195112787187099	0.0145795252174139	-0.0120437685400248	-0.00295288790948689
1593	94.618537902832	-6.19218873977661	6.61719226837158	-0.0227580219507217	0.0188002903014421	-0.00749832857400179	-0.00522560812532902
1594	92.6704940795898	-5.21816539764404	6.61719226837158	-0.0113944197073579	0.01847561635077	-0.0110697457566857	0.0022419011220336
1595	94.618537902832	-5.86751413345337	7.00680112838745	0.00126787810586393	0.0106834331527352	-0.00425158534198999	0.00159255252219737
1596	92.6704940795898	-4.89349126815796	6.8119969367981	-0.00197886489331722	0.00289124972186983	0.00808603875339031	0.00516396993771195
1597	93.9691848754883	-5.54284000396729	5.57823419570923	-0.00197886489331722	-0.00327756232582033	-0.0107450718060136	-0.00652430532500148
1598	93.3198394775391	-5.21816539764404	5.83797359466553	0.00646266713738441	0.00354059832170606	-0.00230353930965066	0.00256657530553639
1599	93.3198394775391	-5.54284000396729	5.90290880203247	-0.0100957229733467	0.00321592413820326	0.00256657530553639	-3.08191010844894e-05
1600	93.3198394775391	-5.21816539764404	6.61719226837158	-0.000680167751852423	0.00743668992072344	-0.00132951640989631	0.00354059832170606
1601	93.3198394775391	-5.21816539764404	6.5522575378418	-0.0175632312893867	-3.08191010844894e-05	0.00970941036939621	-0.00197886489331722
1602	93.9691848754883	-5.21816539764404	7.07173633575439	-0.0211346503347158	-0.00879702530801296	0.00354059832170606	0.00451462110504508
1603	93.9691848754883	-5.86751413345337	6.48732233047485	-0.0208099745213985	-0.00392691092565656	0.00159255252219737	-0.0107450718060136
1604	95.917236328125	-6.5168628692627	6.87693166732788	-0.0191866029053926	-0.000680167751852423	0.000293855206109583	0.00906006153672934
1605	93.9691848754883	-5.54284000396729	6.42238759994507	-0.0188619289547205	0.00386527273803949	0.00126787810586393	-0.00392691092565656
1606	93.3198394775391	-5.86751413345337	5.83797359466553	-0.0201606266200542	0.00548864435404539	0.00613799272105098	0.0022419011220336
1607	95.917236328125	-6.84153699874878	6.22758293151855	-0.00522560812532902	-0.00197886489331722	-0.000355493422830477	-0.00847235135734081
1608	95.2678833007813	-6.84153699874878	6.48732233047485	0.00483929552137852	0.00191722682211548	-0.00684897974133492	0.000618529506027699
1609	95.917236328125	-7.81556034088135	5.83797359466553	0.0155535480007529	-0.00197886489331722	-0.00684897974133492	-0.000680167751852423
1610	95.2678833007813	-7.81556034088135	6.03277826309204	0.0249691028147936	-0.00457625929266214	-0.00327756232582033	0.00354059832170606
1611	93.9691848754883	-6.84153699874878	5.64316940307617	0.0236704051494598	-0.00457625929266214	0.00159255252219737	-0.00165419070981443
1612	93.3198394775391	-7.16621160507202	5.70810413360596	0.0149041991680861	-0.00100484199356288	-0.00912170019000769	-3.08191010844894e-05
1613	95.917236328125	-7.49088573455811	5.83797359466553	0.00516396993771195	0.00126787810586393	-0.0110697457566857	-0.00619963090866804
1614	93.3198394775391	-7.16621160507202	7.07173633575439	-0.00327756232582033	0.0145795252174139	-0.00327756232582033	0.0022419011220336
1615	96.5665817260742	-8.46490859985352	6.03277826309204	0.00613799272105098	0.00256657530553639	-0.00587495695799589	0.0022419011220336
1616	94.618537902832	-6.84153699874878	6.5522575378418	-0.00457625929266214	-0.00295288790948689	0.00354059832170606	0.00581331877037883
1617	94.618537902832	-7.16621160507202	6.68212699890137	-0.00392691092565656	-0.00717365415766835	-0.00555028254166245	-0.00847235135734081
1618	95.917236328125	-8.14023399353027	6.03277826309204	-0.00684897974133492	-0.0104203969240189	0.00191722682211548	-0.00425158534198999
1619	95.2678833007813	-7.49088573455811	6.03277826309204	0.00159255252219737	-0.0026282137259841	-0.00360223650932312	0.00451462110504508
1620	93.9691848754883	-6.5168628692627	7.00680112838745	0.0126314787194133	-0.00555028254166245	-0.00587495695799589	0.00906006153672934
1621	93.9691848754883	-6.5168628692627	6.68212699890137	0.0181509424000978	-0.0026282137259841	0.00483929552137852	0.00256657530553639
1622	95.2678833007813	-7.49088573455811	5.90290880203247	0.0126314787194133	-0.0152905117720366	-0.00100484199356288	0.00159255252219737
1623	94.618537902832	-6.5168628692627	5.90290880203247	0.0194496400654316	-0.0165892094373703	0.00451462110504508	0.00289124972186983
1624	95.917236328125	-6.84153699874878	5.51329946517944	0.0272418223321438	-0.023407369852066	0.000943203864153475	-0.00100484199356288
1625	93.9691848754883	-5.86751413345337	5.83797359466553	0.0373067259788513	0.00516396993771195	0.0022419011220336	-0.00425158534198999
1626	95.2678833007813	-6.5168628692627	6.29251766204834	0.0223717093467712	-3.08191010844894e-05	0.00711201597005129	0.00516396993771195
1627	96.5665817260742	-6.5168628692627	6.22758293151855	0.0171769186854362	-0.00555028254166245	0.00354059832170606	-0.00327756232582033
1628	95.917236328125	-6.84153699874878	5.96784353256226	0.025618452578783	-0.00619963090866804	0.00289124972186983	-0.00977104809135199
1629	95.917236328125	-6.84153699874878	6.03277826309204	0.0162028968334198	0.0022419011220336	0.0100340843200684	0.00289124972186983
1630	95.2678833007813	-6.84153699874878	6.03277826309204	0.0158782228827477	0.00321592413820326	-0.00749832857400179	-0.000355493422830477
1631	95.2678833007813	-7.16621160507202	5.96784353256226	0.0116574559360743	-0.000680167751852423	-0.0026282137259841	0.00418994715437293
1632	93.9691848754883	-5.54284000396729	5.90290880203247	-0.0113944197073579	0.00743668992072344	-0.0110697457566857	0.00451462110504508
1633	93.9691848754883	-5.86751413345337	5.77303886413574	-0.0201606266200542	0.00678734155371785	-0.00425158534198999	-0.00392691092565656
1634	95.917236328125	-6.84153699874878	5.77303886413574	-0.0156151866540313	0.00906006153672934	-0.00555028254166245	0.00418994715437293
1635	94.618537902832	-5.86751413345337	6.22758293151855	-0.00619963090866804	0.00743668992072344	-0.00392691092565656	0.00386527273803949
1636	94.618537902832	-5.86751413345337	6.5522575378418	-0.00912170019000769	0.00938473641872406	0.01100810803473	-0.00230353930965066
1637	96.5665817260742	-6.84153699874878	6.5522575378418	0.00613799272105098	-0.00360223650932312	-0.0104203969240189	-0.00847235135734081
1638	95.917236328125	-6.84153699874878	5.96784353256226	0.00808603875339031	0.00126787810586393	-0.00749832857400179	-0.00457625929266214
1639	95.917236328125	-6.84153699874878	6.74706172943115	0.0132808275520802	-0.00100484199356288	-0.0026282137259841	0.00613799272105098
1640	95.2678833007813	-6.84153699874878	5.70810413360596	0.00938473641872406	0.0123068047687411	-0.00490093370899558	-0.00555028254166245
1641	95.2678833007813	-6.5168628692627	5.64316940307617	0.0145795252174139	0.012956153601408	-0.00555028254166245	-0.00132951640989631
1642	95.2678833007813	-6.5168628692627	5.70810413360596	0.00646266713738441	0.000943203864153475	-0.00684897974133492	0.00548864435404539
1643	96.5665817260742	-6.84153699874878	5.83797359466553	0.00906006153672934	-0.00457625929266214	-0.0117190945893526	-0.00717365415766835
1644	93.9691848754883	-5.54284000396729	5.77303886413574	0.00386527273803949	0.00613799272105098	-0.00457625929266214	0.00354059832170606
1645	95.2678833007813	-5.86751413345337	6.16264820098877	0.00711201597005129	0.01100810803473	-0.0100957229733467	-3.08191010844894e-05
1646	95.2678833007813	-6.84153699874878	5.70810413360596	-0.0110697457566857	0.00646266713738441	-3.08191010844894e-05	0.000943203864153475
1647	95.2678833007813	-6.84153699874878	5.90290880203247	-0.00295288790948689	0.00126787810586393	-0.00749832857400179	-0.00555028254166245
1648	94.618537902832	-6.5168628692627	5.70810413360596	0.00126787810586393	0.00386527273803949	-0.0104203969240189	-0.000355493422830477
1649	95.2678833007813	-6.84153699874878	5.77303886413574	-0.00522560812532902	0.00159255252219737	0.00126787810586393	0.00743668992072344
1650	95.2678833007813	-6.5168628692627	6.8119969367981	0.0175015944987535	0.00678734155371785	0.00386527273803949	0.00548864435404539
1651	95.2678833007813	-7.49088573455811	7.00680112838745	0.00613799272105098	0.00873538758605719	0.000293855206109583	0.000293855206109583
1652	93.3198394775391	-6.5168628692627	6.74706172943115	-0.00555028254166245	0.0116574559360743	-0.00652430532500148	0.00646266713738441
1653	93.9691848754883	-5.54284000396729	5.51329946517944	-0.0146411629393697	0.00970941036939621	-0.0104203969240189	0.00321592413820326
1654	95.2678833007813	-6.84153699874878	5.90290880203247	-0.000680167751852423	0.01847561635077	-0.00392691092565656	0.00159255252219737
1655	93.3198394775391	-6.19218873977661	5.77303886413574	-0.00230353930965066	0.0113327819854021	0.00646266713738441	0.00386527273803949
1656	93.3198394775391	-6.84153699874878	6.16264820098877	-0.00425158534198999	0.011982130818069	-0.00165419070981443	-0.00457625929266214
1657	94.618537902832	-6.84153699874878	6.94186639785767	-0.00652430532500148	-0.00100484199356288	0.000293855206109583	-0.0117190945893526
1658	92.6704940795898	-6.5168628692627	5.90290880203247	-0.0104203969240189	0.000293855206109583	0.00159255252219737	-0.00879702530801296
1659	93.9691848754883	-6.84153699874878	5.96784353256226	0.0175015944987535	0.00386527273803949	0.00548864435404539	-0.00360223650932312
1660	93.3198394775391	-6.84153699874878	5.90290880203247	-0.00230353930965066	0.00289124972186983	0.00938473641872406	0.000618529506027699
1661	93.3198394775391	-7.16621160507202	5.96784353256226	0.000618529506027699	-0.000680167751852423	0.00841071270406246	0.000618529506027699
1662	92.6704940795898	-6.84153699874878	5.90290880203247	-0.000680167751852423	-0.00587495695799589	0.0162028968334198	0.000293855206109583
1663	93.3198394775391	-6.84153699874878	6.29251766204834	0.00776136433705688	-0.0117190945893526	0.00776136433705688	0.00548864435404539
1664	90.7224426269531	-5.86751413345337	5.77303886413574	0.00548864435404539	-0.00879702530801296	0.00354059832170606	0.000293855206109583
1665	92.6704940795898	-6.84153699874878	5.90290880203247	0.00646266713738441	-0.0159398596733809	0.00678734155371785	0.00678734155371785
1666	92.0211410522461	-6.84153699874878	5.64316940307617	0.00126787810586393	0.00256657530553639	0.0100340843200684	0.00159255252219737
1667	92.6704940795898	-6.19218873977661	5.83797359466553	-0.0208099745213985	-0.00619963090866804	-0.00425158534198999	-0.00165419070981443
1668	92.0211410522461	-5.54284000396729	5.70810413360596	-0.017887907102704	-0.00392691092565656	-0.00360223650932312	-0.00197886489331722
1669	92.6704940795898	-5.86751413345337	6.03277826309204	-0.00879702530801296	-0.00555028254166245	0.00386527273803949	0.00613799272105098
1670	93.3198394775391	-6.5168628692627	5.90290880203247	-0.0152905117720366	-0.00782300252467394	-0.00912170019000769	0.00711201597005129
1671	93.3198394775391	-6.5168628692627	5.77303886413574	-0.00132951640989631	0.00354059832170606	-0.00230353930965066	0.00646266713738441
1672	93.9691848754883	-6.19218873977661	5.90290880203247	-0.0110697457566857	0.00418994715437293	-0.00619963090866804	0.00646266713738441
1673	93.9691848754883	-5.86751413345337	6.61719226837158	-0.00847235135734081	0.00451462110504508	-0.00749832857400179	0.00256657530553639
1674	94.618537902832	-6.5168628692627	6.74706172943115	-0.0130177913233638	0.00808603875339031	-0.00555028254166245	0.00548864435404539
1675	94.618537902832	-6.19218873977661	6.8119969367981	-0.00132951640989631	0.00841071270406246	-0.00717365415766835	0.00646266713738441
1676	94.618537902832	-6.84153699874878	6.09771347045898	-0.00425158534198999	0.00516396993771195	-3.08191010844894e-05	-3.08191010844894e-05
1677	94.618537902832	-7.16621160507202	6.48732233047485	-0.00132951640989631	-0.000355493422830477	-0.000680167751852423	0.00256657530553639
1678	93.3198394775391	-5.86751413345337	6.42238759994507	-0.00165419070981443	0.00159255252219737	-0.0026282137259841	0.00256657530553639
1679	93.9691848754883	-5.54284000396729	6.5522575378418	-0.00619963090866804	0.0022419011220336	0.00126787810586393	0.000943203864153475
1680	93.3198394775391	-6.84153699874878	5.83797359466553	-0.0107450718060136	0.0100340843200684	-0.000680167751852423	0.00808603875339031
1681	96.5665817260742	-7.16621160507202	6.22758293151855	-0.0182125810533762	0.00646266713738441	0.00581331877037883	0.00321592413820326
1682	92.0211410522461	-6.19218873977661	5.83797359466553	-0.0104203969240189	0.00126787810586393	0.00191722682211548	-0.00197886489331722
1683	95.2678833007813	-7.49088573455811	6.61719226837158	0.00483929552137852	-0.0243813935667276	0.00321592413820326	-0.00100484199356288
1684	92.0211410522461	-6.19218873977661	6.35745286941528	0.0103587592020631	-0.0026282137259841	0.00191722682211548	0.00841071270406246
1685	94.618537902832	-7.81556034088135	6.74706172943115	0.0155535480007529	-0.00814767740666866	0.00289124972186983	-0.00619963090866804
1686	93.3198394775391	-7.16621160507202	6.61719226837158	0.00613799272105098	-0.00814767740666866	0.00678734155371785	-0.00295288790948689
1687	93.3198394775391	-6.84153699874878	6.03277826309204	-0.000680167751852423	-0.00814767740666866	-0.00327756232582033	0.00776136433705688
1688	92.0211410522461	-6.5168628692627	5.90290880203247	-0.00749832857400179	-0.00847235135734081	-0.00847235135734081	0.000618529506027699
1689	93.3198394775391	-6.84153699874878	6.42238759994507	-0.00392691092565656	-0.00425158534198999	-0.00587495695799589	-0.00197886489331722
1690	93.3198394775391	-7.16621160507202	6.42238759994507	0.00126787810586393	-0.00425158534198999	-0.00100484199356288	0.00159255252219737
1691	95.2678833007813	-8.14023399353027	6.5522575378418	-0.0100957229733467	0.000618529506027699	-0.00165419070981443	0.00126787810586393
1692	93.3198394775391	-8.14023399353027	5.90290880203247	-0.0182125810533762	0.0022419011220336	-0.00555028254166245	-0.0026282137259841
1693	92.6704940795898	-8.14023399353027	6.29251766204834	-0.0165892094373703	0.00321592413820326	-0.00684897974133492	-0.00197886489331722
1694	93.3198394775391	-6.5168628692627	5.96784353256226	-0.0156151866540313	-0.00230353930965066	-0.00555028254166245	-0.00165419070981443
1695	93.3198394775391	-5.86751413345337	5.90290880203247	-0.0143164889886975	0.00191722682211548	-0.00132951640989631	0.00451462110504508
1696	93.9691848754883	-7.49088573455811	5.90290880203247	-0.00782300252467394	-0.00522560812532902	0.00776136433705688	-0.0026282137259841
1697	93.9691848754883	-6.5168628692627	5.38343000411987	-0.0113944197073579	-0.00782300252467394	-0.00749832857400179	0.00516396993771195
1698	91.3717956542969	-5.86751413345337	5.83797359466553	-0.0104203969240189	-0.000355493422830477	-0.0110697457566857	-0.00684897974133492
1699	92.6704940795898	-5.54284000396729	6.03277826309204	-0.00912170019000769	0.00776136433705688	0.00613799272105098	0.00483929552137852
1700	92.0211410522461	-5.54284000396729	5.96784353256226	-0.00197886489331722	0.000943203864153475	0.00483929552137852	0.00256657530553639
1701	94.618537902832	-6.84153699874878	5.83797359466553	0.00451462110504508	0.00906006153672934	0.000618529506027699	0.00711201597005129
1702	92.0211410522461	-5.21816539764404	5.64316940307617	0.013930176384747	-0.0201606266200542	0.00483929552137852	-0.000680167751852423
1703	93.9691848754883	-5.21816539764404	5.70810413360596	0.0116574559360743	0.000618529506027699	-0.00717365415766835	-0.00392691092565656
1704	91.3717956542969	-5.86751413345337	5.77303886413574	0.0142548503354192	-0.00392691092565656	0.00451462110504508	0.00613799272105098
1705	93.9691848754883	-6.5168628692627	6.09771347045898	0.0200989879667759	-0.00425158534198999	-0.00587495695799589	0.00256657530553639
1706	91.3717956542969	-5.21816539764404	6.74706172943115	0.0226963832974434	0.00776136433705688	0.00321592413820326	-0.00652430532500148
1707	93.3198394775391	-5.54284000396729	6.5522575378418	0.00613799272105098	-0.00327756232582033	-0.00132951640989631	0.00256657530553639
1708	92.0211410522461	-4.89349126815796	5.70810413360596	0.0142548503354192	-0.0110697457566857	-0.0123684434220195	-0.00457625929266214
1709	92.6704940795898	-5.54284000396729	5.83797359466553	0.0200989879667759	-0.000680167751852423	0.000618529506027699	0.00354059832170606
1710	91.3717956542969	-4.89349126815796	5.57823419570923	0.013930176384747	-0.00327756232582033	0.000293855206109583	0.00191722682211548
1711	93.9691848754883	-5.54284000396729	5.90290880203247	0.0171769186854362	-0.00327756232582033	-0.000355493422830477	0.00321592413820326
1712	93.3198394775391	-6.5168628692627	6.16264820098877	0.011982130818069	0.0100340843200684	-0.00360223650932312	0.00159255252219737
1713	93.9691848754883	-6.19218873977661	5.90290880203247	0.00483929552137852	0.0123068047687411	-0.0227580219507217	0.00159255252219737
1714	91.3717956542969	-4.56881713867188	6.29251766204834	0.0123068047687411	0.0149041991680861	-0.0133424662053585	0.000618529506027699
1715	93.3198394775391	-6.5168628692627	6.61719226837158	0.0233457311987877	0.0132808275520802	-0.000680167751852423	0.00191722682211548
1716	92.6704940795898	-5.54284000396729	6.35745286941528	0.0188002903014421	0.00451462110504508	0.00418994715437293	0.00418994715437293
1717	92.0211410522461	-5.21816539764404	6.42238759994507	0.00808603875339031	0.00646266713738441	-0.00879702530801296	0.00256657530553639
1718	92.0211410522461	-4.56881713867188	6.61719226837158	0.00873538758605719	-0.00749832857400179	0.00191722682211548	0.000293855206109583
1719	92.6704940795898	-4.89349126815796	6.16264820098877	0.000618529506027699	0.00970941036939621	-0.00912170019000769	0.00581331877037883
1720	91.3717956542969	-4.56881713867188	6.22758293151855	-0.0139918150380254	0.00970941036939621	0.000618529506027699	-0.00295288790948689
1721	93.3198394775391	-6.19218873977661	6.29251766204834	-0.0152905117720366	0.0191249661147594	-0.00847235135734081	0.00256657530553639
1722	92.0211410522461	-4.89349126815796	6.35745286941528	0.0123068047687411	0.00451462110504508	-3.08191010844894e-05	-0.00327756232582033
1723	92.0211410522461	-4.89349126815796	5.57823419570923	-0.0162645354866982	-0.00684897974133492	-0.00782300252467394	-0.00360223650932312
1724	92.6704940795898	-5.86751413345337	6.09771347045898	-0.00392691092565656	0.00354059832170606	-0.00587495695799589	0.00581331877037883
1725	92.0211410522461	-4.89349126815796	5.51329946517944	-0.00847235135734081	-3.08191010844894e-05	-0.00555028254166245	0.00354059832170606
1726	92.0211410522461	-4.89349126815796	5.51329946517944	-0.00490093370899558	0.00483929552137852	-0.00165419070981443	0.000943203864153475
1727	93.9691848754883	-6.19218873977661	5.77303886413574	-0.00652430532500148	0.00289124972186983	0.00451462110504508	-0.00230353930965066
1728	93.3198394775391	-5.54284000396729	5.57823419570923	-0.0175632312893867	0.00386527273803949	-0.00619963090866804	-0.000355493422830477
1729	94.618537902832	-6.19218873977661	6.03277826309204	-0.00425158534198999	-0.000680167751852423	-0.0123684434220195	-0.00392691092565656
1730	92.0211410522461	-6.19218873977661	6.29251766204834	0.00418994715437293	0.00808603875339031	-0.00652430532500148	0.00256657530553639
1731	92.0211410522461	-5.21816539764404	5.83797359466553	0.00256657530553639	0.00354059832170606	-0.000680167751852423	0.00548864435404539
1732	93.3198394775391	-5.54284000396729	5.83797359466553	-0.0104203969240189	0.00776136433705688	-0.0130177913233638	0.00711201597005129
1733	94.618537902832	-6.5168628692627	6.16264820098877	-0.0104203969240189	0.00321592413820326	-0.0165892094373703	0.00451462110504508
1734	91.3717956542969	-5.21816539764404	6.42238759994507	-0.00360223650932312	0.00581331877037883	-0.00425158534198999	0.000943203864153475
1735	95.2678833007813	-6.5168628692627	6.8119969367981	0.00289124972186983	0.00191722682211548	-0.00717365415766835	0.00808603875339031
1736	90.7224426269531	-4.89349126815796	5.90290880203247	0.00743668992072344	0.000618529506027699	0.00418994715437293	-3.08191010844894e-05
1737	91.3717956542969	-5.86751413345337	6.03277826309204	0.00354059832170606	-0.00327756232582033	-0.0152905117720366	-0.0026282137259841
1738	92.0211410522461	-6.19218873977661	5.83797359466553	0.00743668992072344	-0.00360223650932312	-0.00587495695799589	-0.00847235135734081
1739	93.3198394775391	-6.5168628692627	5.96784353256226	-0.00490093370899558	0.00548864435404539	-0.00587495695799589	0.000943203864153475
1740	92.0211410522461	-5.86751413345337	6.03277826309204	0.0123068047687411	0.00256657530553639	0.00386527273803949	0.00581331877037883
1741	90.7224426269531	-5.54284000396729	5.83797359466553	0.00873538758605719	-0.00360223650932312	0.00159255252219737	-0.00392691092565656
1742	90.0730972290039	-4.89349126815796	6.09771347045898	-0.00749832857400179	-0.0208099745213985	0.00873538758605719	-0.00522560812532902
1743	90.0730972290039	-5.54284000396729	5.96784353256226	-0.00717365415766835	-0.0110697457566857	0.0022419011220336	-0.00912170019000769
1744	89.4237442016602	-5.86751413345337	5.83797359466553	-0.00392691092565656	-0.00490093370899558	0.00711201597005129	-0.00457625929266214
1745	90.0730972290039	-6.5168628692627	5.90290880203247	-0.0117190945893526	-0.00977104809135199	0.0022419011220336	0.00418994715437293
1746	88.1250534057617	-4.89349126815796	5.77303886413574	-0.0139918150380254	0.00548864435404539	0.00906006153672934	-0.00360223650932312
1747	89.4237442016602	-5.54284000396729	5.77303886413574	-0.0136671401560307	-0.0026282137259841	-0.000355493422830477	0.00743668992072344
1748	88.7743988037109	-5.54284000396729	6.74706172943115	-0.0201606266200542	0.000293855206109583	-0.000680167751852423	-0.0026282137259841
1749	88.1250534057617	-5.86751413345337	6.03277826309204	-0.00230353930965066	0.000293855206109583	-0.00749832857400179	0.00743668992072344
1750	89.4237442016602	-5.86751413345337	5.64316940307617	0.00548864435404539	0.00938473641872406	-0.00587495695799589	0.00711201597005129
1751	89.4237442016602	-5.86751413345337	5.64316940307617	0.00418994715437293	0.00548864435404539	-0.00587495695799589	-0.00230353930965066
1752	88.7743988037109	-5.21816539764404	5.70810413360596	-0.0146411629393697	0.00613799272105098	-0.00652430532500148	-0.000355493422830477
1753	90.0730972290039	-5.86751413345337	5.90290880203247	-0.00782300252467394	0.00613799272105098	-0.00100484199356288	0.00451462110504508
1754	91.3717956542969	-5.86751413345337	6.16264820098877	-0.0130177913233638	0.00483929552137852	0.00483929552137852	0.00289124972186983
1755	89.4237442016602	-5.21816539764404	6.22758293151855	-0.00327756232582033	0.00159255252219737	-0.00197886489331722	0.00418994715437293
1756	90.0730972290039	-4.56881713867188	5.83797359466553	-0.0126931173726916	-0.00197886489331722	-0.00295288790948689	-0.0026282137259841
1757	91.3717956542969	-6.5168628692627	5.96784353256226	-0.0198359526693821	-0.00295288790948689	0.00776136433705688	0.00711201597005129
1758	92.0211410522461	-6.19218873977661	5.90290880203247	-0.0149658378213644	-0.00100484199356288	-0.0107450718060136	-0.00814767740666866
1759	92.0211410522461	-6.84153699874878	6.87693166732788	-0.0123684434220195	-3.08191010844894e-05	-0.00782300252467394	-3.08191010844894e-05
1760	92.0211410522461	-6.5168628692627	6.16264820098877	0.00483929552137852	0.00256657530553639	-0.00425158534198999	-0.00814767740666866
1761	92.6704940795898	-7.16621160507202	6.35745286941528	0.0175015944987535	-0.00814767740666866	-0.00847235135734081	0.00159255252219737
1762	93.3198394775391	-5.86751413345337	5.83797359466553	0.0116574559360743	-0.00879702530801296	-0.00197886489331722	-0.00522560812532902
1763	91.3717956542969	-5.86751413345337	5.77303886413574	0.00483929552137852	-0.0139918150380254	-0.00522560812532902	-0.00457625929266214
1764	92.0211410522461	-5.86751413345337	5.96784353256226	0.0155535480007529	-0.0026282137259841	-0.00295288790948689	-0.00230353930965066
1765	90.0730972290039	-5.86751413345337	5.77303886413574	0.013930176384747	0.011982130818069	-0.00230353930965066	-0.000680167751852423
1766	90.7224426269531	-5.54284000396729	6.03277826309204	0.0116574559360743	0.00191722682211548	0.000618529506027699	-0.00392691092565656
1767	92.0211410522461	-6.84153699874878	7.20160579681396	0.00289124972186983	0.00808603875339031	-0.00165419070981443	-0.00684897974133492
1768	92.6704940795898	-6.5168628692627	6.61719226837158	0.0022419011220336	0.00808603875339031	-0.00814767740666866	-0.000680167751852423
1769	91.3717956542969	-7.16621160507202	6.74706172943115	0.00743668992072344	0.00386527273803949	-0.0117190945893526	-0.00165419070981443
1770	90.0730972290039	-6.19218873977661	6.48732233047485	0.00906006153672934	0.00483929552137852	-0.00944637414067984	0.00289124972186983
1771	91.3717956542969	-7.49088573455811	6.09771347045898	0.0132808275520802	0.00808603875339031	-0.00944637414067984	0.00191722682211548
1772	92.0211410522461	-7.16621160507202	6.29251766204834	0.0162028968334198	0.0149041991680861	-0.0120437685400248	-0.000355493422830477
1773	90.7224426269531	-7.16621160507202	6.29251766204834	-0.0152905117720366	0.011982130818069	-0.00197886489331722	0.00646266713738441
1774	92.6704940795898	-7.49088573455811	5.96784353256226	0.0152288740500808	0.00970941036939621	-0.00782300252467394	-0.00230353930965066
1775	91.3717956542969	-6.5168628692627	5.64316940307617	0.00581331877037883	0.011982130818069	-0.00295288790948689	-0.00165419070981443
1776	92.6704940795898	-7.49088573455811	5.90290880203247	0.00743668992072344	-0.000355493422830477	-0.00360223650932312	-0.00490093370899558
1777	92.6704940795898	-8.14023399353027	6.03277826309204	0.00970941036939621	-0.000680167751852423	-0.00230353930965066	-0.00100484199356288
1778	90.7224426269531	-6.84153699874878	5.83797359466553	0.00776136433705688	-0.00555028254166245	-0.00425158534198999	0.00126787810586393
1779	91.3717956542969	-7.16621160507202	6.09771347045898	0.011982130818069	-0.00522560812532902	-0.0026282137259841	-0.00100484199356288
1780	91.3717956542969	-6.19218873977661	5.83797359466553	0.00970941036939621	0.000943203864153475	-0.00100484199356288	0.00159255252219737
1781	92.0211410522461	-7.81556034088135	5.96784353256226	0.00743668992072344	-0.00944637414067984	0.00321592413820326	-0.000680167751852423
1782	93.3198394775391	-7.49088573455811	5.70810413360596	0.0116574559360743	-0.0191866029053926	0.00289124972186983	-0.0110697457566857
1783	92.0211410522461	-7.81556034088135	6.16264820098877	0.0126314787194133	-0.0182125810533762	0.00581331877037883	0.00191722682211548
1784	90.7224426269531	-5.86751413345337	5.83797359466553	0.012956153601408	0.00451462110504508	-0.000680167751852423	-0.00749832857400179
1785	91.3717956542969	-6.84153699874878	6.48732233047485	0.000618529506027699	-0.0188619289547205	0.00126787810586393	-0.000355493422830477
1786	92.6704940795898	-6.5168628692627	5.90290880203247	-0.00587495695799589	-0.00197886489331722	0.0136055024340749	-0.00295288790948689
1787	93.3198394775391	-7.16621160507202	5.90290880203247	-0.00717365415766835	-0.00165419070981443	0.00581331877037883	-0.00295288790948689
1788	92.6704940795898	-7.16621160507202	5.64316940307617	-0.0107450718060136	0.00354059832170606	0.00126787810586393	-0.00100484199356288
1789	93.3198394775391	-6.84153699874878	6.03277826309204	-0.00392691092565656	0.000943203864153475	-0.0113944197073579	0.00743668992072344
1790	93.9691848754883	-6.84153699874878	6.94186639785767	-0.0113944197073579	0.00321592413820326	0.00483929552137852	0.00126787810586393
1791	92.0211410522461	-7.16621160507202	6.29251766204834	-0.0026282137259841	0.00516396993771195	-0.00230353930965066	-0.00165419070981443
1792	92.6704940795898	-7.49088573455811	6.16264820098877	-0.000355493422830477	0.00191722682211548	0.00646266713738441	0.00159255252219737
1793	92.6704940795898	-7.16621160507202	6.68212699890137	-0.0113944197073579	0.000943203864153475	-0.0126931173726916	0.00841071270406246
1794	91.3717956542969	-6.19218873977661	5.57823419570923	0.00938473641872406	0.00548864435404539	-0.00425158534198999	0.00451462110504508
1795	92.6704940795898	-7.49088573455811	5.90290880203247	0.0171769186854362	0.00646266713738441	-0.00100484199356288	0.00256657530553639
1796	93.3198394775391	-6.5168628692627	5.64316940307617	0.01100810803473	-0.000680167751852423	0.00256657530553639	-0.00490093370899558
1797	90.7224426269531	-6.5168628692627	5.96784353256226	0.0022419011220336	-0.00165419070981443	0.000943203864153475	-0.00360223650932312
1798	91.3717956542969	-6.5168628692627	5.83797359466553	-0.00944637414067984	-0.0188619289547205	-0.00847235135734081	-0.00230353930965066
1799	91.3717956542969	-6.5168628692627	5.64316940307617	-0.0100957229733467	0.0103587592020631	-0.00944637414067984	0.000618529506027699
1800	92.0211410522461	-6.19218873977661	6.16264820098877	0.00191722682211548	0.0116574559360743	-0.00327756232582033	0.000943203864153475
1801	92.0211410522461	-5.86751413345337	6.22758293151855	-3.08191010844894e-05	0.00711201597005129	0.00678734155371785	0.00354059832170606
1802	91.3717956542969	-6.19218873977661	5.51329946517944	-0.00230353930965066	0.00126787810586393	0.00418994715437293	-0.00555028254166245
1803	93.3198394775391	-7.49088573455811	6.03277826309204	0.01847561635077	-0.00100484199356288	-0.00295288790948689	-0.00360223650932312
1804	91.3717956542969	-6.19218873977661	5.70810413360596	0.0022419011220336	0.00451462110504508	-0.00619963090866804	-0.00457625929266214
1805	93.3198394775391	-7.49088573455811	5.77303886413574	-0.00684897974133492	0.0100340843200684	0.00906006153672934	0.00126787810586393
1806	93.9691848754883	-6.84153699874878	5.70810413360596	0.00321592413820326	0.0116574559360743	0.00159255252219737	-0.00587495695799589
1807	91.3717956542969	-6.19218873977661	5.64316940307617	0.00483929552137852	0.00873538758605719	-3.08191010844894e-05	0.00418994715437293
1808	92.6704940795898	-6.5168628692627	5.77303886413574	-0.00944637414067984	0.00256657530553639	-0.00652430532500148	-0.00132951640989631
1809	92.6704940795898	-6.84153699874878	5.83797359466553	0.0103587592020631	0.00483929552137852	-0.0123684434220195	-0.000680167751852423
1810	92.6704940795898	-7.81556034088135	6.29251766204834	0.0136055024340749	0.0158782228827477	0.00873538758605719	0.00581331877037883
1811	91.3717956542969	-6.5168628692627	5.70810413360596	0.01100810803473	-0.000355493422830477	-0.0143164889886975	-3.08191010844894e-05
1812	90.7224426269531	-6.19218873977661	5.38343000411987	0.00841071270406246	0.00776136433705688	-0.00912170019000769	0.000618529506027699
1813	92.0211410522461	-7.49088573455811	6.09771347045898	-0.00100484199356288	0.00743668992072344	-0.0146411629393697	-0.00847235135734081
1814	92.0211410522461	-6.19218873977661	5.70810413360596	0.0136055024340749	0.00548864435404539	-0.00490093370899558	-0.000680167751852423
1815	93.3198394775391	-7.49088573455811	6.16264820098877	0.00938473641872406	0.0158782228827477	-0.00100484199356288	-0.00197886489331722
1816	91.3717956542969	-6.19218873977661	6.09771347045898	0.0145795252174139	-0.00197886489331722	0.000293855206109583	0.00191722682211548
1817	90.7224426269531	-6.84153699874878	5.96784353256226	-0.00132951640989631	0.0022419011220336	0.00321592413820326	-0.00619963090866804
1818	92.6704940795898	-7.49088573455811	5.83797359466553	0.00418994715437293	-0.00392691092565656	0.00321592413820326	-0.00522560812532902
1819	92.0211410522461	-7.49088573455811	5.96784353256226	-0.000680167751852423	0.00678734155371785	-0.0026282137259841	0.0022419011220336
1820	91.3717956542969	-7.16621160507202	5.96784353256226	-0.00295288790948689	0.013930176384747	0.00711201597005129	0.00159255252219737
1821	90.0730972290039	-6.5168628692627	6.61719226837158	0.000618529506027699	0.00873538758605719	0.0113327819854021	-0.00457625929266214
1822	89.4237442016602	-7.16621160507202	6.29251766204834	-0.023407369852066	-0.00132951640989631	0.00581331877037883	-0.00230353930965066
1823	89.4237442016602	-6.5168628692627	5.64316940307617	0.00386527273803949	-0.00392691092565656	0.00191722682211548	-0.00230353930965066
1824	92.0211410522461	-7.81556034088135	6.03277826309204	-0.0175632312893867	-0.00360223650932312	-0.00684897974133492	-0.00165419070981443
1825	90.0730972290039	-6.5168628692627	6.48732233047485	-0.0191866029053926	0.00613799272105098	0.0106834331527352	0.00418994715437293
1826	90.0730972290039	-6.19218873977661	5.77303886413574	-0.0208099745213985	-0.00100484199356288	0.00483929552137852	-0.00230353930965066
1827	89.4237442016602	-6.5168628692627	5.96784353256226	-0.0198359526693821	-0.00847235135734081	-0.000355493422830477	0.00483929552137852
1828	89.4237442016602	-6.84153699874878	6.16264820098877	-0.0208099745213985	-0.0100957229733467	-0.00522560812532902	-0.00165419070981443
1829	89.4237442016602	-6.19218873977661	5.77303886413574	-0.00847235135734081	-0.00847235135734081	-0.0159398596733809	-3.08191010844894e-05
1830	90.0730972290039	-6.5168628692627	5.64316940307617	-0.00360223650932312	0.00841071270406246	-0.00392691092565656	0.00191722682211548
1831	89.4237442016602	-6.5168628692627	5.83797359466553	0.0103587592020631	0.00516396993771195	-0.00132951640989631	0.00289124972186983
1832	90.0730972290039	-6.84153699874878	6.42238759994507	-0.00684897974133492	0.00548864435404539	-0.00165419070981443	-0.00197886489331722
1833	90.0730972290039	-6.19218873977661	5.90290880203247	-0.0172385573387146	0.00808603875339031	-0.00619963090866804	-0.0026282137259841
1834	92.0211410522461	-7.81556034088135	6.03277826309204	0.00938473641872406	0.00776136433705688	-0.00392691092565656	0.00743668992072344
1835	90.0730972290039	-6.19218873977661	5.77303886413574	0.0158782228827477	0.0191249661147594	-0.00587495695799589	0.0022419011220336
1836	91.3717956542969	-6.5168628692627	5.83797359466553	0.0191249661147594	-0.000355493422830477	0.00646266713738441	-0.00197886489331722
1837	93.3198394775391	-7.49088573455811	5.96784353256226	0.0132808275520802	0.00711201597005129	-0.00684897974133492	0.00159255252219737
1838	92.6704940795898	-7.16621160507202	6.03277826309204	0.00548864435404539	0.00191722682211548	-0.00360223650932312	0.00516396993771195
1839	93.3198394775391	-7.16621160507202	6.74706172943115	0.00386527273803949	0.00581331877037883	-0.0117190945893526	0.00159255252219737
1840	93.9691848754883	-7.49088573455811	6.35745286941528	0.0136055024340749	0.00970941036939621	-0.0026282137259841	0.0113327819854021
1841	92.6704940795898	-7.16621160507202	6.74706172943115	-0.00457625929266214	0.00938473641872406	0.00678734155371785	0.00613799272105098
1842	94.618537902832	-7.16621160507202	6.8119969367981	0.00483929552137852	-0.00360223650932312	-0.00814767740666866	0.000943203864153475
1843	91.3717956542969	-6.5168628692627	5.77303886413574	-0.0026282137259841	-0.00749832857400179	-0.00100484199356288	0.000293855206109583
1844	93.3198394775391	-7.49088573455811	5.96784353256226	0.00743668992072344	-0.00197886489331722	-0.00457625929266214	-0.00457625929266214
1845	92.0211410522461	-6.84153699874878	5.77303886413574	0.0162028968334198	0.00711201597005129	0.00289124972186983	0.00483929552137852
1846	92.6704940795898	-6.84153699874878	6.29251766204834	0.00938473641872406	0.0100340843200684	-0.00457625929266214	0.00126787810586393
1847	92.6704940795898	-8.14023399353027	6.87693166732788	0.000293855206109583	-0.00425158534198999	-0.000680167751852423	-0.00425158534198999
1848	94.618537902832	-7.81556034088135	6.61719226837158	0.00321592413820326	-0.00879702530801296	0.00386527273803949	-0.00749832857400179
1849	90.7224426269531	-8.14023399353027	6.68212699890137	0.0106834331527352	-0.00360223650932312	0.000293855206109583	-3.08191010844894e-05
1850	92.6704940795898	-7.16621160507202	6.5522575378418	0.00126787810586393	0.00256657530553639	0.00256657530553639	0.00678734155371785
1851	92.0211410522461	-8.14023399353027	6.16264820098877	-0.00652430532500148	-0.00490093370899558	-0.00230353930965066	-0.00100484199356288
1852	93.9691848754883	-8.46490859985352	6.22758293151855	-0.0136671401560307	-0.0026282137259841	-0.00100484199356288	-0.00360223650932312
1853	91.3717956542969	-7.49088573455811	5.83797359466553	-0.00814767740666866	-0.000680167751852423	-0.00717365415766835	0.00743668992072344
1854	93.9691848754883	-8.46490859985352	5.90290880203247	-0.00652430532500148	-0.00360223650932312	-0.0224333461374044	0.000943203864153475
1855	91.3717956542969	-7.81556034088135	5.83797359466553	-0.00100484199356288	0.000293855206109583	0.00289124972186983	0.0113327819854021
1856	93.3198394775391	-8.46490859985352	5.96784353256226	-0.00360223650932312	-0.00684897974133492	-0.00912170019000769	0.00386527273803949
1857	92.6704940795898	-8.46490859985352	5.96784353256226	-0.00814767740666866	-0.0100957229733467	-0.00717365415766835	0.00354059832170606
1858	93.3198394775391	-7.49088573455811	5.90290880203247	-0.00197886489331722	-0.0149658378213644	-0.00457625929266214	-0.0026282137259841
1859	91.3717956542969	-7.49088573455811	5.96784353256226	-3.08191010844894e-05	-0.00814767740666866	-0.00555028254166245	0.0126314787194133
1860	93.9691848754883	-8.14023399353027	6.42238759994507	0.0113327819854021	-0.00814767740666866	-0.00457625929266214	0.00451462110504508
1861	93.3198394775391	-7.49088573455811	6.68212699890137	0.00743668992072344	-0.00165419070981443	0.00873538758605719	0.00354059832170606
1862	94.618537902832	-7.49088573455811	5.96784353256226	0.0123068047687411	-0.0243813935667276	0.00678734155371785	-0.00230353930965066
1863	92.6704940795898	-7.49088573455811	5.96784353256226	0.013930176384747	-0.023407369852066	0.0246444288641214	0.00646266713738441
1864	92.6704940795898	-6.19218873977661	5.90290880203247	0.00516396993771195	-0.0182125810533762	0.011982130818069	-0.000680167751852423
1865	91.3717956542969	-5.86751413345337	6.09771347045898	-0.00132951640989631	-0.0123684434220195	0.00873538758605719	0.00289124972186983
1866	93.9691848754883	-7.16621160507202	5.90290880203247	-0.0227580219507217	0.00451462110504508	0.0132808275520802	0.00938473641872406
1867	93.9691848754883	-7.16621160507202	5.83797359466553	-0.0237320438027382	-0.00652430532500148	0.00386527273803949	-0.00230353930965066
1868	93.9691848754883	-7.49088573455811	5.96784353256226	-0.0240567177534103	0.00873538758605719	0.00289124972186983	-0.000680167751852423
1869	93.9691848754883	-7.49088573455811	6.03277826309204	-0.0149658378213644	0.000293855206109583	0.00938473641872406	0.00159255252219737
1870	93.9691848754883	-7.16621160507202	6.09771347045898	-0.00197886489331722	0.0100340843200684	-3.08191010844894e-05	0.00321592413820326
1871	93.3198394775391	-7.16621160507202	6.29251766204834	0.00191722682211548	0.0103587592020631	-0.00132951640989631	0.000293855206109583
1872	93.9691848754883	-6.84153699874878	5.83797359466553	0.000293855206109583	0.0106834331527352	-0.00360223650932312	-0.00230353930965066
1873	92.0211410522461	-6.84153699874878	5.96784353256226	0.000293855206109583	0.01847561635077	-0.00587495695799589	0.00516396993771195
1874	92.6704940795898	-6.5168628692627	5.38343000411987	0.00776136433705688	0.0123068047687411	-0.0120437685400248	0.000943203864153475
1875	92.0211410522461	-7.16621160507202	5.77303886413574	0.0207483377307653	0.0213976856321096	-0.00749832857400179	-0.0026282137259841
1876	93.9691848754883	-6.84153699874878	5.83797359466553	0.0265924744307995	0.00743668992072344	-0.00197886489331722	0.00418994715437293
1877	91.3717956542969	-5.54284000396729	5.83797359466553	0.0223717093467712	-0.00555028254166245	-0.00490093370899558	-0.00749832857400179
1878	92.6704940795898	-6.19218873977661	5.51329946517944	0.0145795252174139	-0.0139918150380254	0.00256657530553639	-0.00100484199356288
1879	91.3717956542969	-5.54284000396729	6.16264820098877	0.0188002903014421	-0.00132951640989631	-0.00327756232582033	-0.00132951640989631
1880	93.3198394775391	-5.86751413345337	6.29251766204834	0.0158782228827477	0.00126787810586393	0.00191722682211548	-0.0026282137259841
1881	92.0211410522461	-5.21816539764404	5.38343000411987	0.0168522447347641	0.000943203864153475	0.00126787810586393	0.000943203864153475
1882	92.6704940795898	-5.86751413345337	5.51329946517944	0.0142548503354192	0.00354059832170606	0.012956153601408	0.000293855206109583
1883	93.3198394775391	-6.84153699874878	6.09771347045898	0.00906006153672934	-0.0139918150380254	-3.08191010844894e-05	0.000618529506027699
1884	92.6704940795898	-5.86751413345337	5.57823419570923	0.00613799272105098	-3.08191010844894e-05	-0.00847235135734081	-0.00327756232582033
1885	93.3198394775391	-6.5168628692627	6.48732233047485	0.000943203864153475	0.00808603875339031	0.000293855206109583	-0.0026282137259841
1886	93.9691848754883	-7.16621160507202	5.70810413360596	-0.0126931173726916	0.00548864435404539	0.0116574559360743	0.00613799272105098
1887	90.7224426269531	-5.54284000396729	5.64316940307617	-0.0247060675173998	0.00256657530553639	-0.00490093370899558	-0.00165419070981443
1888	92.0211410522461	-5.54284000396729	5.70810413360596	-0.0165892094373703	0.00256657530553639	-0.0110697457566857	-0.00425158534198999
1889	91.3717956542969	-5.21816539764404	5.83797359466553	-0.0188619289547205	0.00711201597005129	-0.00944637414067984	0.00581331877037883
1890	93.3198394775391	-7.16621160507202	6.03277826309204	-0.00230353930965066	0.00451462110504508	-0.00652430532500148	-0.00132951640989631
1891	92.0211410522461	-5.54284000396729	5.64316940307617	-0.00749832857400179	0.0168522447347641	0.0100340843200684	-0.0026282137259841
1892	92.6704940795898	-5.86751413345337	5.57823419570923	-0.0123684434220195	0.000618529506027699	-0.00360223650932312	0.00548864435404539
1893	93.3198394775391	-6.5168628692627	5.96784353256226	-0.0149658378213644	0.0158782228827477	-0.0026282137259841	0.00126787810586393
1894	91.3717956542969	-5.86751413345337	6.48732233047485	-0.00360223650932312	0.00906006153672934	-0.0191866029053926	-0.00165419070981443
1895	92.6704940795898	-6.5168628692627	6.94186639785767	0.00126787810586393	0.0100340843200684	-0.00132951640989631	-0.00490093370899558
1896	92.6704940795898	-5.86751413345337	5.90290880203247	0.00451462110504508	0.000618529506027699	0.000943203864153475	0.00808603875339031
1897	92.0211410522461	-5.21816539764404	5.77303886413574	0.0145795252174139	-0.00814767740666866	0.00483929552137852	-0.00879702530801296
1898	92.0211410522461	-5.86751413345337	5.90290880203247	0.000618529506027699	-0.017887907102704	-0.00717365415766835	0.0022419011220336
1899	92.0211410522461	-5.86751413345337	5.90290880203247	0.0116574559360743	-0.00100484199356288	-0.000355493422830477	-0.00555028254166245
1900	92.0211410522461	-5.54284000396729	5.83797359466553	0.025618452578783	-0.000355493422830477	0.00418994715437293	0.00613799272105098
1901	90.7224426269531	-4.89349126815796	5.90290880203247	0.0259431265294552	0.000943203864153475	0.00646266713738441	0.00386527273803949
1902	91.3717956542969	-5.21816539764404	6.09771347045898	0.0239950809627771	-0.00749832857400179	0.00516396993771195	-0.00132951640989631
1903	90.0730972290039	-5.21816539764404	5.70810413360596	0.0217223595827818	-0.00749832857400179	0.000943203864153475	-0.0152905117720366
1904	91.3717956542969	-6.5168628692627	5.96784353256226	0.0152288740500808	-0.000355493422830477	0.00516396993771195	0.00354059832170606
1905	91.3717956542969	-5.54284000396729	5.77303886413574	0.0194496400654316	0.0132808275520802	-0.00457625929266214	0.00451462110504508
1906	90.7224426269531	-5.21816539764404	5.77303886413574	0.0155535480007529	0.00808603875339031	-0.00977104809135199	0.00289124972186983
1907	88.7743988037109	-4.89349126815796	5.83797359466553	0.00483929552137852	0.0022419011220336	-0.00165419070981443	0.000293855206109583
1908	89.4237442016602	-5.54284000396729	6.03277826309204	-0.00327756232582033	0.00548864435404539	-0.0175632312893867	-0.00652430532500148
1909	88.7743988037109	-4.56881713867188	5.83797359466553	0.00191722682211548	0.00776136433705688	-0.000680167751852423	0.00483929552137852
1910	90.0730972290039	-4.89349126815796	5.64316940307617	0.00516396993771195	0.0116574559360743	-0.0130177913233638	0.00711201597005129
1911	89.4237442016602	-4.89349126815796	5.83797359466553	-0.0152905117720366	0.00256657530553639	-0.00977104809135199	-0.00100484199356288
1912	90.7224426269531	-5.21816539764404	6.5522575378418	-0.0156151866540313	0.0178262684494257	-0.0162645354866982	0.00191722682211548
1913	92.0211410522461	-6.19218873977661	5.96784353256226	-0.0156151866540313	0.011982130818069	-0.0130177913233638	-0.00132951640989631
1914	92.6704940795898	-5.21816539764404	6.35745286941528	-0.0256800893694162	0.00613799272105098	-0.0110697457566857	0.00418994715437293
1915	92.6704940795898	-5.21816539764404	5.64316940307617	-0.0110697457566857	0.0152288740500808	-0.000680167751852423	0.000943203864153475
1916	92.6704940795898	-5.54284000396729	5.57823419570923	-0.0146411629393697	0.0103587592020631	-0.00619963090866804	0.00711201597005129
1917	92.6704940795898	-5.54284000396729	5.90290880203247	-0.0104203969240189	0.00516396993771195	-0.00327756232582033	0.000293855206109583
1918	93.3198394775391	-5.86751413345337	5.96784353256226	-0.00847235135734081	0.00126787810586393	-0.00652430532500148	-0.000355493422830477
1919	93.9691848754883	-5.54284000396729	6.16264820098877	-0.0136671401560307	0.000943203864153475	-0.0026282137259841	-0.00392691092565656
1920	94.618537902832	-5.86751413345337	6.35745286941528	-0.0123684434220195	0.00678734155371785	-0.00977104809135199	0.00191722682211548
1921	92.0211410522461	-5.54284000396729	5.90290880203247	-0.0149658378213644	0.00873538758605719	0.0116574559360743	-0.00197886489331722
1922	92.6704940795898	-6.5168628692627	6.09771347045898	-0.00587495695799589	-0.00392691092565656	0.00159255252219737	-0.00392691092565656
1923	91.3717956542969	-4.89349126815796	6.5522575378418	-0.00652430532500148	-0.0250307414680719	-0.000355493422830477	0.00126787810586393
1924	93.9691848754883	-6.5168628692627	6.8119969367981	0.00548864435404539	-0.0139918150380254	0.00289124972186983	0.000943203864153475
1925	91.3717956542969	-4.56881713867188	5.77303886413574	-0.000355493422830477	-0.00847235135734081	-0.00360223650932312	0.000943203864153475
1926	92.0211410522461	-5.21816539764404	6.03277826309204	0.0106834331527352	0.00743668992072344	0.00483929552137852	0.00678734155371785
1927	92.0211410522461	-4.89349126815796	6.5522575378418	0.00646266713738441	-0.0104203969240189	-0.00392691092565656	-0.00295288790948689
1928	92.0211410522461	-5.86751413345337	6.48732233047485	0.0100340843200684	-0.00814767740666866	-0.00587495695799589	0.000943203864153475
1929	92.0211410522461	-5.54284000396729	6.48732233047485	0.00776136433705688	-0.00749832857400179	-0.00587495695799589	0.000293855206109583
1930	92.0211410522461	-6.19218873977661	6.5522575378418	0.00451462110504508	-0.00132951640989631	-0.0126931173726916	0.0022419011220336
1931	91.3717956542969	-6.19218873977661	6.94186639785767	0.00516396993771195	-0.000680167751852423	0.00321592413820326	-0.00132951640989631
1932	91.3717956542969	-7.16621160507202	6.35745286941528	-0.0110697457566857	0.00776136433705688	-0.0165892094373703	0.00516396993771195
1933	91.3717956542969	-5.86751413345337	5.64316940307617	-0.00814767740666866	0.000618529506027699	-0.0165892094373703	-0.00425158534198999
1934	93.9691848754883	-7.49088573455811	6.68212699890137	-0.000680167751852423	0.00159255252219737	-0.0126931173726916	0.00159255252219737
1935	92.0211410522461	-5.86751413345337	6.48732233047485	0.0162028968334198	0.00613799272105098	-0.00717365415766835	0.00711201597005129
1936	93.3198394775391	-7.49088573455811	6.03277826309204	0.0123068047687411	-0.00749832857400179	-0.00132951640989631	-0.00360223650932312
1937	92.0211410522461	-7.16621160507202	6.09771347045898	0.00841071270406246	-0.00522560812532902	-0.00912170019000769	0.00191722682211548
1938	94.618537902832	-6.19218873977661	6.87693166732788	0.0145795252174139	-0.00652430532500148	-0.00652430532500148	-0.00230353930965066
1939	92.0211410522461	-5.54284000396729	5.77303886413574	0.00613799272105098	-0.00230353930965066	-0.00522560812532902	0.00613799272105098
1940	93.9691848754883	-6.84153699874878	5.64316940307617	0.013930176384747	0.00126787810586393	-0.0100957229733467	-0.00132951640989631
1941	93.3198394775391	-6.5168628692627	5.96784353256226	0.0100340843200684	0.00548864435404539	0.00516396993771195	-0.000355493422830477
1942	93.9691848754883	-7.16621160507202	6.22758293151855	-0.0113944197073579	-0.0117190945893526	0.00776136433705688	-0.00684897974133492
1943	92.0211410522461	-6.19218873977661	6.09771347045898	0.000293855206109583	-0.0120437685400248	0.00808603875339031	-0.00457625929266214
1944	92.0211410522461	-5.54284000396729	6.03277826309204	0.0132808275520802	-0.00912170019000769	0.00906006153672934	-0.00230353930965066
1945	90.7224426269531	-4.89349126815796	5.83797359466553	-0.00360223650932312	-0.00197886489331722	0.0158782228827477	-0.0026282137259841
1946	92.6704940795898	-5.86751413345337	5.90290880203247	0.00581331877037883	0.000943203864153475	0.00354059832170606	-0.00100484199356288
1947	92.6704940795898	-5.54284000396729	6.03277826309204	-0.00522560812532902	-0.0104203969240189	0.00354059832170606	-0.0107450718060136
1948	93.3198394775391	-6.5168628692627	5.83797359466553	-0.00587495695799589	-0.00782300252467394	-0.00555028254166245	-0.00295288790948689
1949	92.6704940795898	-5.54284000396729	6.16264820098877	0.01100810803473	-0.0172385573387146	0.00386527273803949	-0.00490093370899558
1950	91.3717956542969	-5.21816539764404	6.22758293151855	0.0168522447347641	0.00743668992072344	-0.000355493422830477	0.0022419011220336
1951	93.3198394775391	-5.86751413345337	6.29251766204834	0.0191249661147594	-0.00522560812532902	0.00970941036939621	0.00354059832170606
1952	93.3198394775391	-6.19218873977661	5.83797359466553	0.00386527273803949	0.000293855206109583	-0.00100484199356288	-0.000355493422830477
1953	91.3717956542969	-4.56881713867188	5.77303886413574	0.00256657530553639	0.00516396993771195	-0.00912170019000769	-0.00165419070981443
1954	93.9691848754883	-4.89349126815796	5.64316940307617	-0.0165892094373703	0.00354059832170606	0.000943203864153475	0.00321592413820326
1955	90.7224426269531	-4.56881713867188	5.90290880203247	0.00906006153672934	0.00873538758605719	-0.00457625929266214	-0.00230353930965066
1956	93.3198394775391	-5.86751413345337	5.96784353256226	-0.000680167751852423	-0.000355493422830477	0.00126787810586393	0.00159255252219737
1957	90.7224426269531	-4.89349126815796	6.5522575378418	-0.0156151866540313	-0.00619963090866804	-0.00587495695799589	0.0022419011220336
1958	92.0211410522461	-5.54284000396729	5.51329946517944	-0.0117190945893526	-0.00522560812532902	-0.00717365415766835	-0.00490093370899558
1959	90.7224426269531	-4.89349126815796	6.35745286941528	-0.0120437685400248	-0.00587495695799589	-0.00392691092565656	0.00451462110504508
1960	90.7224426269531	-5.21816539764404	5.57823419570923	-0.00814767740666866	0.00646266713738441	-0.00522560812532902	-0.00327756232582033
1961	92.6704940795898	-4.89349126815796	6.29251766204834	0.00256657530553639	0.00451462110504508	-0.00392691092565656	0.0022419011220336
1962	92.6704940795898	-5.21816539764404	6.35745286941528	-0.00522560812532902	-0.00652430532500148	-0.00327756232582033	-0.00555028254166245
1963	92.6704940795898	-5.54284000396729	6.68212699890137	0.00841071270406246	-0.00457625929266214	-0.00814767740666866	-0.000355493422830477
1964	91.3717956542969	-4.89349126815796	6.29251766204834	0.00354059832170606	-0.00490093370899558	-0.00555028254166245	0.000293855206109583
1965	92.0211410522461	-5.21816539764404	6.5522575378418	0.0171769186854362	0.00451462110504508	-0.00490093370899558	-0.00295288790948689
1966	93.3198394775391	-6.19218873977661	6.61719226837158	0.0158782228827477	0.011982130818069	0.00289124972186983	0.00776136433705688
1967	92.0211410522461	-5.54284000396729	6.74706172943115	0.00711201597005129	-0.00165419070981443	-0.00425158534198999	-0.00457625929266214
1968	92.6704940795898	-6.19218873977661	6.09771347045898	0.00938473641872406	0.00191722682211548	-0.00814767740666866	-0.00392691092565656
1969	92.6704940795898	-5.86751413345337	6.29251766204834	0.011982130818069	0.00256657530553639	0.00483929552137852	0.00256657530553639
1970	92.6704940795898	-6.19218873977661	5.90290880203247	0.0126314787194133	0.0123068047687411	-0.0136671401560307	-0.00132951640989631
1971	92.0211410522461	-5.54284000396729	5.57823419570923	0.0149041991680861	0.00906006153672934	-0.00490093370899558	-0.00165419070981443
1972	92.0211410522461	-5.54284000396729	6.5522575378418	-0.000680167751852423	0.0103587592020631	-0.0165892094373703	0.00191722682211548
1973	93.3198394775391	-5.86751413345337	6.03277826309204	-0.0104203969240189	0.012956153601408	-0.0159398596733809	-0.00295288790948689
1974	91.3717956542969	-5.21816539764404	6.03277826309204	0.00581331877037883	0.013930176384747	-0.0136671401560307	0.0106834331527352
1975	92.6704940795898	-5.54284000396729	6.29251766204834	-0.00944637414067984	0.0145795252174139	-0.00652430532500148	0.000293855206109583
1976	91.3717956542969	-5.21816539764404	5.77303886413574	0.00906006153672934	0.0152288740500808	0.00126787810586393	0.00516396993771195
1977	90.7224426269531	-4.56881713867188	5.57823419570923	0.0022419011220336	0.00548864435404539	-0.000680167751852423	-0.00555028254166245
1978	90.7224426269531	-5.21816539764404	5.96784353256226	-0.00522560812532902	0.00548864435404539	-0.0117190945893526	-0.00165419070981443
1979	90.0730972290039	-4.89349126815796	6.09771347045898	0.00906006153672934	0.00906006153672934	0.00776136433705688	0.0022419011220336
1980	90.0730972290039	-4.89349126815796	6.03277826309204	-0.00230353930965066	0.00289124972186983	-0.00717365415766835	0.00386527273803949
1981	88.7743988037109	-4.56881713867188	6.03277826309204	-0.00132951640989631	0.00483929552137852	0.0022419011220336	-3.08191010844894e-05
1982	87.475700378418	-5.54284000396729	5.83797359466553	-0.0156151866540313	-0.0227580219507217	0.00646266713738441	0.00289124972186983
1983	89.4237442016602	-4.89349126815796	5.51329946517944	-0.0266541130840778	-0.0198359526693821	0.00256657530553639	-0.00977104809135199
1984	88.7743988037109	-6.19218873977661	6.09771347045898	-0.0211346503347158	-0.0120437685400248	-0.00717365415766835	0.00418994715437293
1985	90.7224426269531	-5.86751413345337	5.96784353256226	-0.00749832857400179	0.00321592413820326	0.00516396993771195	0.0022419011220336
1986	88.7743988037109	-4.56881713867188	5.96784353256226	-0.0100957229733467	0.00743668992072344	0.00126787810586393	-0.00490093370899558
1987	88.7743988037109	-5.54284000396729	6.8119969367981	-0.0224333461374044	-0.00197886489331722	0.00159255252219737	-0.00425158534198999
1988	90.7224426269531	-5.86751413345337	6.61719226837158	-0.00392691092565656	0.000618529506027699	-0.00230353930965066	0.00191722682211548
1989	89.4237442016602	-4.89349126815796	5.64316940307617	-0.0126931173726916	0.00354059832170606	-0.00490093370899558	-0.00457625929266214
1990	92.0211410522461	-6.84153699874878	6.03277826309204	-0.00295288790948689	0.0230210572481155	-0.00782300252467394	0.00418994715437293
1991	90.7224426269531	-4.89349126815796	6.42238759994507	-0.00327756232582033	0.00808603875339031	0.00386527273803949	-0.00327756232582033
1992	90.7224426269531	-6.19218873977661	6.03277826309204	-0.00717365415766835	0.00970941036939621	-0.00652430532500148	0.00548864435404539
1993	93.3198394775391	-6.19218873977661	6.35745286941528	0.000293855206109583	0.00841071270406246	-0.0113944197073579	-0.0117190945893526
1994	90.7224426269531	-5.54284000396729	6.68212699890137	-0.00912170019000769	0.01100810803473	-0.00619963090866804	0.0103587592020631
1995	92.6704940795898	-6.84153699874878	6.61719226837158	-0.00197886489331722	0.0136055024340749	-0.00555028254166245	0.00354059832170606
1996	90.0730972290039	-5.86751413345337	5.70810413360596	0.000618529506027699	0.00256657530553639	-0.00165419070981443	0.000618529506027699
1997	92.0211410522461	-5.86751413345337	6.03277826309204	-0.00392691092565656	0.00159255252219737	-0.000355493422830477	-0.00100484199356288
1998	93.9691848754883	-6.84153699874878	6.16264820098877	-0.00295288790948689	-0.00165419070981443	-0.00230353930965066	-0.00619963090866804
1999	93.3198394775391	-6.84153699874878	6.22758293151855	0.000618529506027699	-0.00295288790948689	0.00483929552137852	0.000618529506027699
2000	92.6704940795898	-6.84153699874878	6.16264820098877	0.029189869761467	-3.08191010844894e-05	-0.0139918150380254	0.00808603875339031
[truncated: 7,920 more rows]
