# Supplementary material for: Precise instruction and consideration of the vertical and horizontal force component increases validity and reliability of the 90:20 Isometric Posterior Chain Test
Source: PLoS One. 2024 Oct 28;19(10):e0312843. doi: 10.1371/journal.pone.0312843 (PMC11515970; doi:10.1371/journal.pone.0312843)
Supplement: S1 File — (ZIP) [file pone.0312843.s001.zip › S1_Raw_Data/M1_P08_v_1.csv]

1	97.8652801513672	-6.5168628692627	5.96784353256226	-0.00717365415766835	-0.000355493422830477	-0.0104203969240189	-3.08191010844894e-05
2	99.1639785766602	-7.16621160507202	6.68212699890137	0.0136055024340749	-0.00230353930965066	-0.00944637414067984	-0.00912170019000769
3	97.8652801513672	-7.81556034088135	6.74706172943115	0.0116574559360743	0.00386527273803949	-0.0100957229733467	0.00159255252219737
4	99.1639785766602	-7.16621160507202	6.03277826309204	-0.00165419070981443	-0.0126931173726916	-0.00425158534198999	0.00126787810586393
5	97.8652801513672	-7.16621160507202	6.68212699890137	0.00808603875339031	-0.0139918150380254	-0.000680167751852423	-0.00360223650932312
6	98.5146255493164	-7.49088573455811	6.74706172943115	0.00906006153672934	-0.00619963090866804	0.00938473641872406	-0.0130177913233638
7	97.8652801513672	-7.16621160507202	6.16264820098877	0.0220470335334539	-0.00879702530801296	0.00613799272105098	-0.00522560812532902
8	100.462677001953	-8.14023399353027	5.77303886413574	0.0213976856321096	-0.0156151866540313	0.0113327819854021	-0.00652430532500148
9	99.1639785766602	-7.49088573455811	5.83797359466553	0.0210730116814375	-0.00457625929266214	0.0106834331527352	0.00646266713738441
10	101.112022399902	-7.81556034088135	6.03277826309204	0.0158782228827477	-0.00197886489331722	0.0136055024340749	-0.00490093370899558
11	98.5146255493164	-7.49088573455811	5.83797359466553	0.0106834331527352	0.00678734155371785	0.00646266713738441	-0.000680167751852423
12	98.5146255493164	-6.84153699874878	5.64316940307617	0.00711201597005129	0.000293855206109583	0.00191722682211548	-0.00392691092565656
13	98.5146255493164	-6.84153699874878	5.96784353256226	0.012956153601408	0.00841071270406246	-0.0100957229733467	-0.00684897974133492
14	97.8652801513672	-6.84153699874878	5.57823419570923	0.00581331877037883	0.0113327819854021	-0.0120437685400248	-0.00100484199356288
15	98.5146255493164	-6.84153699874878	5.64316940307617	0.00581331877037883	0.0207483377307653	-0.00847235135734081	0.00613799272105098
16	99.1639785766602	-6.84153699874878	5.70810413360596	-0.000355493422830477	0.0191249661147594	-0.00165419070981443	0.000618529506027699
17	99.1639785766602	-7.81556034088135	6.16264820098877	0.00678734155371785	0.0116574559360743	-0.0247060675173998	-0.00230353930965066
18	99.1639785766602	-6.84153699874878	5.51329946517944	-0.00360223650932312	0.0259431265294552	-0.0133424662053585	-0.00100484199356288
19	101.112022399902	-8.46490859985352	6.16264820098877	0.000943203864153475	0.013930176384747	-0.0188619289547205	0.00386527273803949
20	100.462677001953	-7.16621160507202	5.83797359466553	-0.0117190945893526	0.00711201597005129	-0.0123684434220195	0.00354059832170606
21	100.462677001953	-8.46490859985352	5.90290880203247	-0.00165419070981443	0.00548864435404539	-0.00814767740666866	-0.00457625929266214
22	101.112022399902	-8.14023399353027	5.90290880203247	0.00386527273803949	-0.00360223650932312	-0.0139918150380254	-0.00814767740666866
23	101.112022399902	-8.78958320617676	6.16264820098877	0.0113327819854021	0.000618529506027699	-0.0149658378213644	0.00516396993771195
24	100.462677001953	-8.46490859985352	6.16264820098877	-0.00522560812532902	0.00321592413820326	-0.0110697457566857	-0.00132951640989631
25	101.112022399902	-8.78958320617676	6.35745286941528	0.000618529506027699	-0.00587495695799589	-0.0110697457566857	0.01100810803473
26	97.8652801513672	-8.14023399353027	6.35745286941528	-0.021459324285388	0.000293855206109583	-0.0026282137259841	-0.000355493422830477
27	99.1639785766602	-7.81556034088135	5.64316940307617	0.0116574559360743	-0.0133424662053585	0.0136055024340749	-0.000680167751852423
28	101.112022399902	-8.14023399353027	5.64316940307617	0.0217223595827818	-0.00555028254166245	0.00548864435404539	0.000293855206109583
29	99.8133239746094	-8.78958320617676	5.90290880203247	0.0165275707840919	0.0136055024340749	0.01100810803473	0.00191722682211548
30	101.112022399902	-8.78958320617676	5.90290880203247	0.020423661917448	-0.0120437685400248	0.0207483377307653	0.000943203864153475
31	99.8133239746094	-8.14023399353027	5.77303886413574	0.00646266713738441	0.00873538758605719	0.0262678004801273	0.000293855206109583
32	99.1639785766602	-7.81556034088135	5.90290880203247	0.013930176384747	0.00256657530553639	0.00873538758605719	0.00581331877037883
33	100.462677001953	-8.78958320617676	6.61719226837158	0.00516396993771195	-0.0130177913233638	-0.00555028254166245	-0.00392691092565656
34	99.1639785766602	-7.49088573455811	5.70810413360596	0.0103587592020631	0.00483929552137852	0.000943203864153475	0.00483929552137852
35	99.8133239746094	-8.78958320617676	5.51329946517944	0.00776136433705688	0.000943203864153475	0.00191722682211548	0.00548864435404539
36	100.462677001953	-8.14023399353027	5.51329946517944	-0.00879702530801296	0.000293855206109583	-0.00425158534198999	0.00581331877037883
37	101.761367797852	-9.76360607147217	6.68212699890137	0.00126787810586393	0.00938473641872406	-0.00944637414067984	0.00256657530553639
38	101.112022399902	-9.43893146514893	6.09771347045898	-0.0104203969240189	0.0106834331527352	-0.0165892094373703	0.00418994715437293
39	100.462677001953	-8.46490859985352	5.64316940307617	-0.00879702530801296	0.0103587592020631	-0.0165892094373703	0.00711201597005129
40	99.1639785766602	-8.14023399353027	5.57823419570923	-0.00295288790948689	0.0100340843200684	-0.0185372550040483	0.00256657530553639
41	102.410720825195	-9.1142578125	5.57823419570923	-0.00717365415766835	0.00581331877037883	-0.0133424662053585	0.00711201597005129
42	100.462677001953	-9.1142578125	5.64316940307617	0.000943203864153475	-0.00782300252467394	-0.0240567177534103	-0.00197886489331722
43	100.462677001953	-8.78958320617676	5.64316940307617	0.011982130818069	-0.0107450718060136	-0.0113944197073579	-0.00360223650932312
44	99.8133239746094	-8.46490859985352	5.57823419570923	-0.00717365415766835	0.00256657530553639	0.00743668992072344	0.00938473641872406
45	101.761367797852	-10.0882806777954	6.03277826309204	0.0217223595827818	-0.000680167751852423	0.0100340843200684	0.00483929552137852
46	101.112022399902	-9.43893146514893	5.64316940307617	-0.00197886489331722	0.00386527273803949	0.00646266713738441	0.00289124972186983
47	101.112022399902	-8.78958320617676	5.64316940307617	0.0168522447347641	-0.0026282137259841	-0.000680167751852423	0.00386527273803949
48	99.8133239746094	-8.14023399353027	5.70810413360596	0.011982130818069	-0.0250307414680719	0.00581331877037883	-0.0110697457566857
49	101.761367797852	-9.76360607147217	6.03277826309204	0.00516396993771195	-0.00977104809135199	0.000293855206109583	0.00354059832170606
50	99.1639785766602	-8.78958320617676	6.61719226837158	0.0100340843200684	-0.0130177913233638	0.00418994715437293	0.00418994715437293
51	101.112022399902	-8.78958320617676	5.90290880203247	0.00808603875339031	-0.00684897974133492	0.00646266713738441	-0.00100484199356288
52	99.8133239746094	-10.4129543304443	5.83797359466553	-0.00684897974133492	0.00776136433705688	-0.00197886489331722	0.000943203864153475
53	103.060066223145	-10.4129543304443	5.83797359466553	0.0249691028147936	-0.00717365415766835	0.000943203864153475	-0.0026282137259841
54	101.761367797852	-10.0882806777954	5.90290880203247	-0.00944637414067984	-0.00555028254166245	-0.00782300252467394	0.00776136433705688
55	101.112022399902	-10.0882806777954	6.03277826309204	-0.00717365415766835	0.00646266713738441	-0.00360223650932312	0.00776136433705688
56	99.1639785766602	-9.43893146514893	5.90290880203247	0.00581331877037883	0.00678734155371785	0.000943203864153475	0.00354059832170606
57	101.112022399902	-10.4129543304443	6.03277826309204	-0.00100484199356288	0.0103587592020631	-0.0156151866540313	0.00289124972186983
58	101.112022399902	-10.4129543304443	5.96784353256226	-0.00717365415766835	0.0132808275520802	-0.0123684434220195	-0.000355493422830477
59	100.462677001953	-9.1142578125	5.57823419570923	-0.00782300252467394	0.0239950809627771	-0.00879702530801296	0.00451462110504508
60	101.112022399902	-10.0882806777954	5.90290880203247	-0.0152905117720366	0.0158782228827477	-0.0123684434220195	0.00776136433705688
61	101.761367797852	-9.43893146514893	6.48732233047485	-0.00165419070981443	0.0145795252174139	0.00451462110504508	0.0103587592020631
62	99.1639785766602	-9.43893146514893	5.90290880203247	-0.00392691092565656	-0.0026282137259841	0.00256657530553639	0.000943203864153475
63	99.1639785766602	-9.1142578125	5.96784353256226	-0.00749832857400179	-0.00165419070981443	0.00711201597005129	-0.00165419070981443
64	98.5146255493164	-9.1142578125	6.61719226837158	-0.00652430532500148	0.00613799272105098	0.00451462110504508	0.00581331877037883
65	97.8652801513672	-9.1142578125	6.42238759994507	-0.0110697457566857	0.00451462110504508	0.00191722682211548	0.00581331877037883
66	99.1639785766602	-10.4129543304443	6.35745286941528	-0.0113944197073579	0.00906006153672934	-0.00295288790948689	-0.00425158534198999
67	98.5146255493164	-10.7376289367676	6.68212699890137	-0.00555028254166245	-0.00684897974133492	-0.0104203969240189	-0.00619963090866804
68	97.2159271240234	-9.76360607147217	6.5522575378418	-0.00977104809135199	-0.00490093370899558	-0.000355493422830477	-0.00457625929266214
69	99.1639785766602	-10.4129543304443	7.00680112838745	-0.00619963090866804	0.0175015944987535	-0.000680167751852423	-0.00295288790948689
70	95.917236328125	-9.1142578125	6.8119969367981	-0.00197886489331722	-0.00100484199356288	0.00418994715437293	0.00841071270406246
71	97.2159271240234	-10.0882806777954	6.68212699890137	-0.00555028254166245	-0.000355493422830477	0.0106834331527352	-0.0123684434220195
72	99.1639785766602	-10.4129543304443	5.83797359466553	-0.0143164889886975	0.000293855206109583	0.000943203864153475	-0.00132951640989631
73	98.5146255493164	-10.0882806777954	5.83797359466553	0.00418994715437293	0.00386527273803949	0.00483929552137852	-3.08191010844894e-05
74	99.1639785766602	-10.4129543304443	5.83797359466553	-0.00522560812532902	0.00938473641872406	0.000618529506027699	-0.00230353930965066
75	99.1639785766602	-10.4129543304443	5.83797359466553	0.00354059832170606	0.0191249661147594	0.00646266713738441	-0.00327756232582033
76	97.8652801513672	-9.1142578125	6.09771347045898	-0.00392691092565656	0.011982130818069	0.00354059832170606	-0.00490093370899558
77	97.8652801513672	-9.1142578125	5.64316940307617	-0.00555028254166245	0.01847561635077	-0.0130177913233638	-0.0104203969240189
78	100.462677001953	-9.76360607147217	5.57823419570923	0.0405534692108631	0.0200989879667759	-0.00977104809135199	-0.00912170019000769
79	99.1639785766602	-9.1142578125	5.44836473464966	-0.00360223650932312	0.0213976856321096	-0.00230353930965066	-0.000355493422830477
80	99.8133239746094	-10.0882806777954	5.83797359466553	-0.00230353930965066	0.0191249661147594	0.00516396993771195	-0.00425158534198999
81	99.1639785766602	-8.78958320617676	5.57823419570923	-0.0123684434220195	0.0100340843200684	-0.00717365415766835	-0.00619963090866804
82	99.1639785766602	-9.43893146514893	6.03277826309204	-0.00879702530801296	0.00906006153672934	-0.00425158534198999	0.000293855206109583
83	99.8133239746094	-9.1142578125	5.83797359466553	0.00159255252219737	0.00646266713738441	-0.00392691092565656	-0.00847235135734081
84	99.8133239746094	-9.43893146514893	5.90290880203247	-0.0026282137259841	0.00451462110504508	-0.00912170019000769	0.00126787810586393
85	99.1639785766602	-8.78958320617676	5.64316940307617	-0.0100957229733467	-0.00230353930965066	0.00418994715437293	0.00678734155371785
86	97.8652801513672	-8.78958320617676	5.90290880203247	-0.00132951640989631	-0.0100957229733467	0.00841071270406246	-0.00295288790948689
87	101.761367797852	-9.76360607147217	6.94186639785767	-0.0104203969240189	-0.00684897974133492	-0.00457625929266214	-0.0104203969240189
88	99.8133239746094	-9.43893146514893	7.13667106628418	0.00126787810586393	-0.0175632312893867	-0.00360223650932312	-0.00847235135734081
89	101.761367797852	-10.0882806777954	6.03277826309204	-0.0149658378213644	-0.0152905117720366	-0.00100484199356288	0.00191722682211548
90	98.5146255493164	-9.1142578125	5.64316940307617	0.0123068047687411	-0.0139918150380254	0.0123068047687411	0.00126787810586393
91	100.462677001953	-10.0882806777954	5.90290880203247	0.00711201597005129	0.00418994715437293	0.0188002903014421	-0.00132951640989631
92	101.112022399902	-10.0882806777954	6.87693166732788	-0.0113944197073579	-0.0204853005707264	0.0158782228827477	0.00386527273803949
93	100.462677001953	-9.76360607147217	6.8119969367981	0.000293855206109583	-0.0230826959013939	0.00191722682211548	-0.00684897974133492
94	101.112022399902	-11.0623035430908	7.07173633575439	0.00321592413820326	-0.00457625929266214	-0.00717365415766835	-0.000680167751852423
95	99.8133239746094	-10.0882806777954	6.87693166732788	-0.00587495695799589	-0.00522560812532902	-0.00360223650932312	0.000943203864153475
96	101.112022399902	-10.7376289367676	6.8119969367981	0.00906006153672934	-0.00197886489331722	-0.0026282137259841	-0.00360223650932312
97	99.1639785766602	-9.1142578125	6.48732233047485	0.0168522447347641	-0.00197886489331722	-0.0159398596733809	0.00191722682211548
98	98.5146255493164	-9.76360607147217	6.48732233047485	-0.00522560812532902	0.0022419011220336	-0.00912170019000769	0.00289124972186983
99	100.462677001953	-10.4129543304443	6.87693166732788	0.000618529506027699	0.00516396993771195	-0.00587495695799589	-0.00879702530801296
100	100.462677001953	-10.0882806777954	6.8119969367981	0.00126787810586393	0.00191722682211548	-0.0120437685400248	0.000618529506027699
101	99.1639785766602	-9.43893146514893	6.74706172943115	0.00743668992072344	-0.00749832857400179	-0.00100484199356288	0.000943203864153475
102	99.8133239746094	-10.4129543304443	6.68212699890137	0.013930176384747	-0.00360223650932312	-0.00132951640989631	-0.00197886489331722
103	101.112022399902	-10.0882806777954	6.61719226837158	0.0106834331527352	-0.00327756232582033	0.00256657530553639	-0.00522560812532902
104	101.112022399902	-10.7376289367676	6.09771347045898	0.00808603875339031	0.000618529506027699	-0.00847235135734081	0.00386527273803949
105	98.5146255493164	-9.43893146514893	5.77303886413574	-0.0133424662053585	-0.00100484199356288	0.0106834331527352	-0.0026282137259841
106	99.8133239746094	-9.76360607147217	5.96784353256226	-0.00230353930965066	0.00483929552137852	-0.00360223650932312	0.00289124972186983
107	100.462677001953	-9.43893146514893	6.22758293151855	-0.00555028254166245	-0.0175632312893867	0.00678734155371785	-0.00717365415766835
108	101.761367797852	-9.76360607147217	5.96784353256226	0.00646266713738441	-0.0204853005707264	-0.00327756232582033	-0.00587495695799589
109	99.1639785766602	-8.14023399353027	5.25356006622314	-0.00814767740666866	-0.00165419070981443	-0.0026282137259841	-0.00360223650932312
110	99.8133239746094	-9.76360607147217	5.83797359466553	-0.0117190945893526	0.00256657530553639	-0.000355493422830477	0.00678734155371785
111	101.112022399902	-8.46490859985352	5.96784353256226	0.0197743140161037	-0.00295288790948689	0.00126787810586393	-0.00944637414067984
112	101.112022399902	-9.43893146514893	5.64316940307617	-0.0146411629393697	0.00386527273803949	-0.00879702530801296	-0.0026282137259841
113	99.8133239746094	-7.81556034088135	6.09771347045898	0.0123068047687411	0.00548864435404539	-0.0026282137259841	-0.00165419070981443
114	101.761367797852	-7.81556034088135	5.83797359466553	0.00483929552137852	0.00678734155371785	-0.0159398596733809	0.000618529506027699
115	100.462677001953	-8.14023399353027	5.77303886413574	0.00613799272105098	0.00354059832170606	-0.00132951640989631	-0.00392691092565656
116	101.112022399902	-8.78958320617676	5.96784353256226	0.0103587592020631	-0.00457625929266214	-0.000680167751852423	0.00354059832170606
117	99.8133239746094	-7.49088573455811	5.90290880203247	-0.00197886489331722	-0.00230353930965066	-0.00295288790948689	-0.000355493422830477
118	99.8133239746094	-7.81556034088135	5.83797359466553	0.0113327819854021	-0.00652430532500148	-0.00522560812532902	-0.000680167751852423
119	100.462677001953	-8.14023399353027	6.16264820098877	-0.00944637414067984	0.00418994715437293	-0.00295288790948689	0.00289124972186983
120	99.8133239746094	-7.81556034088135	5.96784353256226	-0.00457625929266214	-3.08191010844894e-05	0.000618529506027699	0.0116574559360743
121	98.5146255493164	-7.49088573455811	5.64316940307617	0.00613799272105098	-0.00100484199356288	-0.00619963090866804	0.00678734155371785
122	101.761367797852	-8.46490859985352	5.83797359466553	0.00678734155371785	-0.00619963090866804	-0.0152905117720366	0.000293855206109583
123	101.112022399902	-8.46490859985352	5.96784353256226	0.00711201597005129	0.000618529506027699	-0.00522560812532902	-0.00522560812532902
124	102.410720825195	-9.1142578125	5.90290880203247	-0.0100957229733467	-3.08191010844894e-05	-0.00327756232582033	-0.0026282137259841
125	100.462677001953	-8.78958320617676	5.96784353256226	0.0106834331527352	0.00451462110504508	0.00321592413820326	0.000618529506027699
126	100.462677001953	-7.49088573455811	5.77303886413574	0.00289124972186983	-0.0123684434220195	0.0022419011220336	0.00289124972186983
127	99.1639785766602	-8.46490859985352	5.44836473464966	0.0136055024340749	-0.000680167751852423	0.000943203864153475	-0.00100484199356288
128	101.761367797852	-8.78958320617676	6.42238759994507	0.0132808275520802	-0.0136671401560307	-0.0100957229733467	-0.0126931173726916
129	98.5146255493164	-7.81556034088135	6.22758293151855	0.0142548503354192	-0.00100484199356288	-0.00100484199356288	-0.00717365415766835
130	101.112022399902	-9.1142578125	6.5522575378418	-0.00652430532500148	-0.00457625929266214	-0.00295288790948689	0.00873538758605719
131	99.8133239746094	-8.78958320617676	6.61719226837158	-0.00717365415766835	0.0022419011220336	-0.00327756232582033	0.00321592413820326
132	101.112022399902	-7.81556034088135	6.5522575378418	-0.0152905117720366	0.0103587592020631	-0.00619963090866804	0.0022419011220336
133	99.8133239746094	-7.49088573455811	6.22758293151855	-0.0139918150380254	0.0126314787194133	-0.0110697457566857	-0.00425158534198999
134	99.8133239746094	-7.49088573455811	5.38343000411987	-0.0208099745213985	0.0103587592020631	-0.00749832857400179	-0.000680167751852423
135	99.8133239746094	-7.81556034088135	5.51329946517944	-0.00977104809135199	0.0175015944987535	-0.00100484199356288	0.00548864435404539
136	102.410720825195	-9.1142578125	5.64316940307617	0.00126787810586393	0.00808603875339031	0.00354059832170606	0.0022419011220336
137	98.5146255493164	-8.78958320617676	5.57823419570923	-0.00555028254166245	0.0136055024340749	-0.00360223650932312	0.00418994715437293
138	101.112022399902	-8.14023399353027	5.57823419570923	-0.000355493422830477	0.0126314787194133	0.00159255252219737	0.0022419011220336
139	101.112022399902	-8.78958320617676	5.64316940307617	-0.00457625929266214	0.0155535480007529	0.000618529506027699	0.0103587592020631
140	99.1639785766602	-7.49088573455811	5.18862533569336	-0.021459324285388	0.00743668992072344	-0.00879702530801296	0.00548864435404539
141	101.112022399902	-8.78958320617676	5.64316940307617	-0.00490093370899558	0.00906006153672934	0.00191722682211548	0.00418994715437293
142	101.761367797852	-8.78958320617676	5.57823419570923	0.0126314787194133	0.00126787810586393	-0.00490093370899558	-0.00230353930965066
143	100.462677001953	-8.78958320617676	5.77303886413574	0.00841071270406246	-0.00295288790948689	-0.0156151866540313	-0.00360223650932312
144	100.462677001953	-8.46490859985352	6.09771347045898	0.00938473641872406	-3.08191010844894e-05	-0.00490093370899558	-0.00425158534198999
145	101.761367797852	-8.78958320617676	6.29251766204834	0.00321592413820326	0.012956153601408	-0.00619963090866804	0.000943203864153475
146	99.8133239746094	-8.78958320617676	5.70810413360596	0.000293855206109583	0.00126787810586393	0.00970941036939621	-0.00165419070981443
147	100.462677001953	-8.14023399353027	5.44836473464966	0.01100810803473	-0.0110697457566857	-0.00360223650932312	-0.00977104809135199
148	101.761367797852	-9.1142578125	5.90290880203247	0.025618452578783	-0.0198359526693821	0.00289124972186983	-0.00392691092565656
149	99.1639785766602	-7.49088573455811	5.77303886413574	0.00906006153672934	-0.00652430532500148	0.00711201597005129	-0.00847235135734081
150	101.112022399902	-9.1142578125	6.09771347045898	0.00516396993771195	-0.00100484199356288	-0.00392691092565656	0.00483929552137852
151	100.462677001953	-8.46490859985352	6.16264820098877	0.01847561635077	-0.0026282137259841	0.00646266713738441	-0.00652430532500148
152	99.1639785766602	-7.49088573455811	5.77303886413574	-0.00100484199356288	-0.00230353930965066	0.000293855206109583	-0.00392691092565656
153	99.8133239746094	-7.49088573455811	5.70810413360596	0.00354059832170606	0.00256657530553639	-0.00230353930965066	-0.00782300252467394
154	99.1639785766602	-7.81556034088135	5.57823419570923	-0.00327756232582033	0.00126787810586393	-0.0117190945893526	-0.00230353930965066
155	99.1639785766602	-7.81556034088135	5.83797359466553	0.00159255252219737	0.0116574559360743	0.000293855206109583	0.00516396993771195
156	100.462677001953	-8.78958320617676	6.74706172943115	-0.00457625929266214	-0.0026282137259841	-0.00619963090866804	0.00483929552137852
157	99.1639785766602	-8.46490859985352	7.07173633575439	0.00516396993771195	0.00873538758605719	-0.0188619289547205	-0.00587495695799589
158	98.5146255493164	-7.81556034088135	6.8119969367981	-0.0172385573387146	0.00906006153672934	-0.0308748781681061	-0.00197886489331722
159	99.1639785766602	-8.46490859985352	6.5522575378418	0.00191722682211548	0.00451462110504508	-0.0198359526693821	0.00321592413820326
160	97.8652801513672	-7.81556034088135	6.42238759994507	0.00581331877037883	0.00386527273803949	-0.0139918150380254	0.00516396993771195
161	99.8133239746094	-8.46490859985352	6.74706172943115	0.0152288740500808	0.00289124972186983	-0.00425158534198999	0.00191722682211548
162	99.1639785766602	-8.46490859985352	5.96784353256226	-0.000355493422830477	-0.00392691092565656	-0.00782300252467394	-0.0026282137259841
163	98.5146255493164	-8.14023399353027	6.03277826309204	0.00451462110504508	-0.00197886489331722	-0.00814767740666866	0.000618529506027699
164	98.5146255493164	-7.81556034088135	6.94186639785767	-0.0156151866540313	-0.017887907102704	-0.0110697457566857	0.00418994715437293
165	98.5146255493164	-8.46490859985352	6.74706172943115	-0.0165892094373703	0.00548864435404539	0.00646266713738441	0.0123068047687411
166	98.5146255493164	-8.46490859985352	5.90290880203247	-0.0146411629393697	-0.00879702530801296	0.0149041991680861	0.00126787810586393
167	96.5665817260742	-7.81556034088135	5.83797359466553	-0.00425158534198999	-0.00295288790948689	0.0246444288641214	-0.00782300252467394
168	99.1639785766602	-7.81556034088135	5.96784353256226	0.00646266713738441	-0.0243813935667276	0.0116574559360743	-0.00522560812532902
169	97.8652801513672	-7.49088573455811	6.03277826309204	0.00776136433705688	-0.0133424662053585	0.01100810803473	0.00159255252219737
170	99.1639785766602	-8.46490859985352	6.22758293151855	-0.0188619289547205	0.000943203864153475	0.0162028968334198	-0.00230353930965066
171	99.1639785766602	-7.81556034088135	5.96784353256226	-0.0149658378213644	-0.000355493422830477	0.00906006153672934	0.00354059832170606
172	96.5665817260742	-7.16621160507202	5.38343000411987	-0.000680167751852423	-0.00327756232582033	-0.00392691092565656	-0.00587495695799589
173	97.2159271240234	-7.81556034088135	5.77303886413574	-0.00749832857400179	0.000618529506027699	-0.0133424662053585	-0.00392691092565656
174	99.1639785766602	-7.81556034088135	5.90290880203247	-0.00425158534198999	-0.00197886489331722	-0.0146411629393697	-0.00132951640989631
175	99.1639785766602	-7.49088573455811	5.90290880203247	-0.0117190945893526	-0.00132951640989631	-0.0123684434220195	0.000293855206109583
176	99.8133239746094	-7.49088573455811	5.96784353256226	-0.00327756232582033	-0.000355493422830477	-0.0110697457566857	-0.00132951640989631
177	101.112022399902	-8.46490859985352	6.29251766204834	-0.00327756232582033	0.00516396993771195	-0.00977104809135199	0.00159255252219737
178	99.8133239746094	-8.46490859985352	5.90290880203247	-0.0110697457566857	0.00646266713738441	0.00516396993771195	0.00516396993771195
179	101.761367797852	-8.14023399353027	5.77303886413574	-0.00522560812532902	0.0100340843200684	0.00613799272105098	0.00613799272105098
180	99.8133239746094	-7.49088573455811	5.77303886413574	-0.0113944197073579	0.00451462110504508	-3.08191010844894e-05	0.00483929552137852
181	103.060066223145	-8.78958320617676	6.09771347045898	-0.00425158534198999	-0.00360223650932312	-0.00684897974133492	-0.000355493422830477
182	102.410720825195	-8.14023399353027	6.22758293151855	-0.00522560812532902	0.0022419011220336	-0.00132951640989631	-0.000680167751852423
183	102.410720825195	-7.49088573455811	5.96784353256226	0.00418994715437293	0.0022419011220336	-0.00977104809135199	0.00191722682211548
184	101.761367797852	-7.49088573455811	5.64316940307617	-0.00360223650932312	0.0022419011220336	-0.00587495695799589	0.000293855206109583
185	103.060066223145	-8.46490859985352	5.90290880203247	-0.00814767740666866	0.00159255252219737	-0.00295288790948689	0.000943203864153475
186	101.761367797852	-8.46490859985352	6.03277826309204	-0.0185372550040483	-0.00555028254166245	0.000943203864153475	0.000943203864153475
187	101.112022399902	-7.81556034088135	5.96784353256226	-0.00619963090866804	-0.00717365415766835	-0.00392691092565656	-0.00749832857400179
188	103.060066223145	-7.49088573455811	5.90290880203247	-0.0107450718060136	-0.0195112787187099	-0.00295288790948689	-0.00425158534198999
189	102.410720825195	-8.46490859985352	7.07173633575439	-0.00879702530801296	0.00256657530553639	0.00483929552137852	0.00386527273803949
190	102.410720825195	-8.78958320617676	5.90290880203247	-0.00392691092565656	-0.00100484199356288	0.011982130818069	-0.00100484199356288
191	101.761367797852	-8.14023399353027	5.64316940307617	0.00613799272105098	0.00418994715437293	0.0191249661147594	0.000293855206109583
192	100.462677001953	-8.14023399353027	5.83797359466553	0.0931507050991058	0.00386527273803949	0.0191249661147594	-0.00197886489331722
193	101.112022399902	-8.46490859985352	5.96784353256226	-0.00977104809135199	0.00613799272105098	0.00289124972186983	-0.00100484199356288
194	101.761367797852	-8.14023399353027	6.61719226837158	0.00613799272105098	0.00191722682211548	0.00354059832170606	0.00191722682211548
195	101.761367797852	-8.46490859985352	6.09771347045898	-0.00165419070981443	0.00678734155371785	0.00711201597005129	0.00613799272105098
196	100.462677001953	-8.14023399353027	5.64316940307617	0.00711201597005129	0.000618529506027699	0.000943203864153475	0.00516396993771195
197	103.709419250488	-9.76360607147217	5.96784353256226	0.000943203864153475	0.0178262684494257	-0.00912170019000769	-0.00327756232582033
198	101.761367797852	-9.76360607147217	5.96784353256226	0.00581331877037883	0.0142548503354192	-0.0126931173726916	0.00581331877037883
199	102.410720825195	-9.76360607147217	5.77303886413574	0.0262678004801273	0.012956153601408	-0.00879702530801296	0.00581331877037883
200	101.112022399902	-10.0882806777954	5.96784353256226	0.0106834331527352	0.0113327819854021	-0.00360223650932312	-0.0026282137259841
201	103.709419250488	-10.7376289367676	6.29251766204834	0.0106834331527352	-0.000680167751852423	0.00516396993771195	-0.00132951640989631
202	101.761367797852	-8.78958320617676	5.83797359466553	0.0168522447347641	-0.00165419070981443	-0.0117190945893526	-0.00490093370899558
203	101.761367797852	-8.46490859985352	5.64316940307617	0.012956153601408	-3.08191010844894e-05	-0.0113944197073579	-0.0026282137259841
204	101.112022399902	-8.14023399353027	5.77303886413574	0.0106834331527352	0.00289124972186983	-0.00165419070981443	0.00483929552137852
205	101.761367797852	-8.78958320617676	5.44836473464966	0.01100810803473	-0.00684897974133492	-0.00587495695799589	0.00386527273803949
206	102.410720825195	-10.4129543304443	5.83797359466553	0.0100340843200684	-0.00684897974133492	0.00581331877037883	0.00418994715437293
207	101.761367797852	-9.1142578125	5.83797359466553	0.00743668992072344	-0.0286021586507559	0.00970941036939621	0.000943203864153475
208	101.112022399902	-8.46490859985352	5.64316940307617	0.00581331877037883	-0.017887907102704	0.0106834331527352	-0.0026282137259841
209	101.761367797852	-9.43893146514893	5.64316940307617	0.00678734155371785	-0.0162645354866982	0.00678734155371785	0.000618529506027699
210	101.761367797852	-9.76360607147217	5.51329946517944	-0.00684897974133492	-0.0165892094373703	0.012956153601408	0.00646266713738441
211	101.112022399902	-8.46490859985352	5.51329946517944	0.00776136433705688	-0.00490093370899558	-0.000680167751852423	0.00321592413820326
212	101.761367797852	-7.81556034088135	5.77303886413574	-0.0104203969240189	-0.00327756232582033	-0.0113944197073579	-0.00457625929266214
213	101.761367797852	-8.14023399353027	6.22758293151855	0.00483929552137852	0.00159255252219737	-0.00782300252467394	-0.00165419070981443
214	101.761367797852	-7.81556034088135	6.16264820098877	0.0197743140161037	-3.08191010844894e-05	-0.00782300252467394	-0.00197886489331722
215	101.761367797852	-7.81556034088135	5.70810413360596	0.00970941036939621	0.01100810803473	-0.00587495695799589	-0.00230353930965066
216	100.462677001953	-7.81556034088135	6.5522575378418	-0.0130177913233638	0.000943203864153475	-0.000355493422830477	0.00159255252219737
217	103.060066223145	-8.78958320617676	6.68212699890137	-0.00132951640989631	0.00289124972186983	0.00386527273803949	0.00354059832170606
218	103.060066223145	-8.46490859985352	6.87693166732788	-0.00847235135734081	0.01100810803473	-0.0149658378213644	0.0022419011220336
219	101.112022399902	-8.14023399353027	6.74706172943115	-0.00360223650932312	0.0126314787194133	-0.0117190945893526	0.00354059832170606
220	101.761367797852	-8.78958320617676	7.26654100418091	-0.00977104809135199	0.0100340843200684	-0.00912170019000769	0.00548864435404539
221	102.410720825195	-8.78958320617676	6.42238759994507	0.0022419011220336	-0.00425158534198999	-0.00717365415766835	-0.000680167751852423
222	101.761367797852	-7.81556034088135	6.42238759994507	0.0132808275520802	0.00191722682211548	-0.00847235135734081	-0.00684897974133492
223	101.112022399902	-7.49088573455811	5.64316940307617	0.0106834331527352	-0.00717365415766835	-0.00684897974133492	-0.0113944197073579
224	101.112022399902	-7.81556034088135	6.68212699890137	0.0175015944987535	-3.08191010844894e-05	-0.00392691092565656	0.000943203864153475
225	100.462677001953	-7.81556034088135	5.83797359466553	0.00191722682211548	0.000943203864153475	0.00126787810586393	0.000618529506027699
226	101.761367797852	-8.78958320617676	6.16264820098877	0.00613799272105098	-3.08191010844894e-05	-0.00490093370899558	0.00321592413820326
227	101.112022399902	-7.49088573455811	5.57823419570923	0.0106834331527352	0.00191722682211548	0.0100340843200684	-0.0100957229733467
228	101.112022399902	-7.49088573455811	5.51329946517944	0.0155535480007529	-0.00197886489331722	0.0022419011220336	-0.00425158534198999
229	101.761367797852	-8.46490859985352	5.77303886413574	0.0188002903014421	-0.00165419070981443	0.0149041991680861	-0.0107450718060136
230	101.112022399902	-7.81556034088135	5.64316940307617	0.00808603875339031	-0.00165419070981443	0.000618529506027699	0.000943203864153475
231	100.462677001953	-7.16621160507202	5.64316940307617	0.00191722682211548	0.000943203864153475	0.00191722682211548	0.0142548503354192
232	101.112022399902	-8.78958320617676	6.16264820098877	0.00938473641872406	-3.08191010844894e-05	-0.00327756232582033	-0.00392691092565656
233	102.410720825195	-8.78958320617676	5.51329946517944	0.0145795252174139	0.00776136433705688	0.000618529506027699	-0.00782300252467394
234	101.112022399902	-9.1142578125	5.83797359466553	0.00873538758605719	0.00678734155371785	-0.00392691092565656	-0.00684897974133492
235	101.112022399902	-7.16621160507202	5.57823419570923	-0.0201606266200542	0.000943203864153475	0.0168522447347641	-0.00425158534198999
236	101.112022399902	-7.49088573455811	5.57823419570923	-0.0100957229733467	0.00126787810586393	-0.00295288790948689	-0.00132951640989631
237	102.410720825195	-7.81556034088135	5.64316940307617	0.00289124972186983	0.00483929552137852	-0.00522560812532902	-0.00457625929266214
238	102.410720825195	-8.78958320617676	6.03277826309204	-0.00847235135734081	0.00646266713738441	-0.0110697457566857	0.0022419011220336
239	99.8133239746094	-7.16621160507202	5.96784353256226	0.000293855206109583	0.00354059832170606	-0.00814767740666866	-0.00132951640989631
240	103.060066223145	-8.78958320617676	5.90290880203247	-0.00684897974133492	0.00808603875339031	-0.00490093370899558	0.000943203864153475
241	102.410720825195	-7.49088573455811	5.51329946517944	0.00418994715437293	-0.0026282137259841	-0.00555028254166245	0.000618529506027699
242	100.462677001953	-7.49088573455811	5.83797359466553	0.000293855206109583	-0.00522560812532902	-0.00652430532500148	-0.00197886489331722
243	100.462677001953	-6.84153699874878	5.64316940307617	-0.00360223650932312	0.00321592413820326	-0.0126931173726916	-0.00295288790948689
244	101.112022399902	-7.49088573455811	5.90290880203247	0.00354059832170606	-0.00425158534198999	-0.0133424662053585	0.000293855206109583
245	101.112022399902	-6.84153699874878	6.8119969367981	-0.0104203969240189	0.000293855206109583	-0.00879702530801296	0.00906006153672934
246	103.060066223145	-7.81556034088135	6.42238759994507	-0.00327756232582033	0.00386527273803949	-0.00879702530801296	0.0022419011220336
247	101.112022399902	-8.46490859985352	5.96784353256226	0.0136055024340749	-0.017887907102704	-0.00684897974133492	-0.00295288790948689
248	101.761367797852	-7.49088573455811	5.64316940307617	0.011982130818069	-0.0149658378213644	-0.00100484199356288	-0.000680167751852423
249	101.112022399902	-8.46490859985352	6.03277826309204	0.00386527273803949	-0.0136671401560307	-0.00360223650932312	0.00906006153672934
250	101.112022399902	-7.49088573455811	6.03277826309204	0.00548864435404539	0.00321592413820326	-0.00814767740666866	-0.00327756232582033
251	100.462677001953	-7.81556034088135	6.29251766204834	-0.00360223650932312	0.000618529506027699	-0.00522560812532902	-0.00425158534198999
252	102.410720825195	-8.46490859985352	6.74706172943115	0.00516396993771195	0.00581331877037883	-0.00457625929266214	0.000293855206109583
253	101.112022399902	-8.14023399353027	5.77303886413574	0.00289124972186983	0.00548864435404539	-0.00392691092565656	-0.000355493422830477
254	101.761367797852	-8.78958320617676	5.96784353256226	0.00256657530553639	0.00581331877037883	0.00548864435404539	0.00743668992072344
255	100.462677001953	-8.46490859985352	6.03277826309204	-0.0165892094373703	0.0145795252174139	0.00126787810586393	0.00191722682211548
256	99.1639785766602	-7.81556034088135	6.8119969367981	-0.0110697457566857	0.00613799272105098	-0.00457625929266214	0.00808603875339031
257	99.1639785766602	-7.16621160507202	5.96784353256226	-0.00912170019000769	0.0207483377307653	-0.00327756232582033	-0.00165419070981443
258	100.462677001953	-8.46490859985352	6.16264820098877	-0.0208099745213985	0.0210730116814375	-0.0162645354866982	-3.08191010844894e-05
259	98.5146255493164	-7.16621160507202	5.70810413360596	-0.00684897974133492	0.0165275707840919	-0.00717365415766835	0.00483929552137852
260	99.8133239746094	-8.14023399353027	5.83797359466553	-0.0149658378213644	0.0145795252174139	0.00354059832170606	0.012956153601408
261	96.5665817260742	-7.16621160507202	6.5522575378418	-0.00619963090866804	0.00321592413820326	-0.00457625929266214	0.00289124972186983
262	98.5146255493164	-7.16621160507202	6.5522575378418	0.00126787810586393	-0.00490093370899558	0.00711201597005129	0.00126787810586393
263	97.8652801513672	-7.16621160507202	6.03277826309204	-0.000680167751852423	0.00191722682211548	-0.00327756232582033	0.00386527273803949
264	98.5146255493164	-7.16621160507202	6.09771347045898	-0.00197886489331722	-0.00197886489331722	0.00646266713738441	-0.00295288790948689
265	97.8652801513672	-6.84153699874878	5.64316940307617	-0.00327756232582033	0.00321592413820326	0.0106834331527352	-3.08191010844894e-05
266	99.1639785766602	-6.84153699874878	5.38343000411987	0.011982130818069	0.00256657530553639	0.00289124972186983	-0.00230353930965066
267	99.1639785766602	-8.14023399353027	5.77303886413574	0.00581331877037883	-0.00295288790948689	0.00743668992072344	-0.00392691092565656
268	99.1639785766602	-6.84153699874878	5.77303886413574	0.00906006153672934	-0.00912170019000769	0.00906006153672934	-0.0110697457566857
269	99.8133239746094	-7.81556034088135	5.83797359466553	0.0175015944987535	-0.00944637414067984	0.00256657530553639	0.000293855206109583
270	99.1639785766602	-7.16621160507202	5.77303886413574	-0.00717365415766835	0.00613799272105098	0.00386527273803949	-0.00392691092565656
271	99.8133239746094	-7.81556034088135	5.90290880203247	-0.0113944197073579	0.000618529506027699	0.00483929552137852	0.0022419011220336
272	100.462677001953	-7.81556034088135	5.57823419570923	0.0022419011220336	0.00354059832170606	-0.00100484199356288	-3.08191010844894e-05
273	101.112022399902	-7.49088573455811	5.83797359466553	0.00451462110504508	0.00418994715437293	-0.0026282137259841	-0.00197886489331722
274	101.112022399902	-7.81556034088135	6.03277826309204	0.0168522447347641	0.00613799272105098	-0.00717365415766835	-0.00360223650932312
275	102.410720825195	-7.49088573455811	6.22758293151855	-0.00522560812532902	0.0106834331527352	-0.00132951640989631	0.00418994715437293
276	101.112022399902	-8.14023399353027	6.29251766204834	-0.00749832857400179	0.00613799272105098	-0.00132951640989631	-0.00490093370899558
277	99.8133239746094	-7.16621160507202	6.03277826309204	-0.00490093370899558	0.00841071270406246	-0.00717365415766835	0.00451462110504508
278	101.112022399902	-7.81556034088135	5.70810413360596	-0.0169138833880424	0.01100810803473	-0.0182125810533762	-0.00555028254166245
279	99.1639785766602	-6.5168628692627	6.87693166732788	-0.00814767740666866	0.0165275707840919	-0.00944637414067984	0.00354059832170606
280	101.761367797852	-8.14023399353027	6.74706172943115	-0.00912170019000769	0.00418994715437293	-3.08191010844894e-05	-0.00230353930965066
281	101.112022399902	-6.5168628692627	6.48732233047485	-0.00944637414067984	0.00613799272105098	-0.000355493422830477	0.00581331877037883
282	99.1639785766602	-6.5168628692627	6.8119969367981	0.00354059832170606	0.00126787810586393	0.000293855206109583	-0.00392691092565656
283	99.1639785766602	-7.81556034088135	7.13667106628418	0.00743668992072344	-0.00100484199356288	-0.00490093370899558	-0.00197886489331722
284	99.8133239746094	-7.16621160507202	6.61719226837158	0.00873538758605719	0.000618529506027699	0.00289124972186983	-0.00197886489331722
285	99.8133239746094	-7.49088573455811	5.77303886413574	-0.00522560812532902	-0.0026282137259841	0.00646266713738441	0.00289124972186983
286	100.462677001953	-7.16621160507202	6.35745286941528	-0.00587495695799589	-0.00360223650932312	0.00126787810586393	-0.00295288790948689
287	101.761367797852	-8.46490859985352	6.94186639785767	0.0207483377307653	-0.00814767740666866	0.00516396993771195	-0.00457625929266214
288	99.8133239746094	-7.49088573455811	6.94186639785767	0.0149041991680861	-0.00782300252467394	0.00483929552137852	-0.00457625929266214
289	101.761367797852	-8.46490859985352	6.29251766204834	0.0207483377307653	-0.00879702530801296	-0.00782300252467394	-0.00295288790948689
290	98.5146255493164	-7.49088573455811	5.70810413360596	0.0165275707840919	-0.00977104809135199	0.00256657530553639	0.000293855206109583
291	101.112022399902	-9.1142578125	5.83797359466553	0.0132808275520802	-0.00327756232582033	0.00646266713738441	0.00126787810586393
292	102.410720825195	-8.14023399353027	6.61719226837158	0.00678734155371785	-0.00522560812532902	-0.00132951640989631	-0.0100957229733467
293	101.112022399902	-9.1142578125	6.03277826309204	0.0100340843200684	-0.00425158534198999	-0.000680167751852423	-0.00230353930965066
294	102.410720825195	-8.46490859985352	5.90290880203247	-0.00425158534198999	-0.00652430532500148	0.000293855206109583	-0.00100484199356288
295	101.112022399902	-9.1142578125	6.09771347045898	0.0022419011220336	-0.00132951640989631	-0.00749832857400179	-0.0026282137259841
296	99.8133239746094	-8.14023399353027	5.64316940307617	-0.0188619289547205	-0.00522560812532902	-0.00977104809135199	0.0022419011220336
297	99.1639785766602	-7.49088573455811	5.70810413360596	-0.00197886489331722	0.00451462110504508	-0.0208099745213985	0.00321592413820326
298	101.112022399902	-7.49088573455811	5.44836473464966	-0.0165892094373703	0.00321592413820326	-0.0201606266200542	0.00418994715437293
299	100.462677001953	-8.46490859985352	5.83797359466553	-0.00944637414067984	0.00873538758605719	-0.0211346503347158	0.00418994715437293
300	101.112022399902	-7.49088573455811	5.57823419570923	-0.00295288790948689	0.0106834331527352	-0.00327756232582033	-0.00132951640989631
301	99.1639785766602	-6.84153699874878	5.70810413360596	-0.0139918150380254	-0.00619963090866804	0.00451462110504508	0.000943203864153475
302	99.8133239746094	-6.5168628692627	5.77303886413574	-0.00457625929266214	-0.00327756232582033	0.00841071270406246	-0.00165419070981443
303	102.410720825195	-7.16621160507202	5.64316940307617	-3.08191010844894e-05	-0.017887907102704	0.00289124972186983	0.000293855206109583
304	101.112022399902	-7.16621160507202	5.70810413360596	0.00906006153672934	0.000943203864153475	0.00776136433705688	0.00256657530553639
305	100.462677001953	-6.84153699874878	5.70810413360596	0.00841071270406246	-0.0227580219507217	0.00938473641872406	-0.00360223650932312
306	99.8133239746094	-6.5168628692627	5.90290880203247	0.00906006153672934	-0.00977104809135199	0.0123068047687411	0.000943203864153475
307	101.761367797852	-7.81556034088135	6.29251766204834	0.0191249661147594	-0.0152905117720366	0.00776136433705688	-0.00197886489331722
308	100.462677001953	-7.49088573455811	6.09771347045898	0.01847561635077	-0.0123684434220195	0.00808603875339031	-0.00587495695799589
309	100.462677001953	-6.5168628692627	5.57823419570923	0.0210730116814375	-0.017887907102704	-0.00457625929266214	0.00386527273803949
310	99.8133239746094	-6.84153699874878	6.5522575378418	0.0168522447347641	-0.00197886489331722	0.00808603875339031	0.00386527273803949
311	102.410720825195	-7.81556034088135	6.03277826309204	0.0132808275520802	0.00548864435404539	-0.00197886489331722	0.00289124972186983
312	101.761367797852	-7.16621160507202	5.96784353256226	0.00808603875339031	-0.0026282137259841	0.00711201597005129	-0.00327756232582033
313	101.761367797852	-7.16621160507202	5.83797359466553	0.00451462110504508	0.00711201597005129	-0.00295288790948689	-0.00522560812532902
314	101.112022399902	-7.81556034088135	6.5522575378418	0.00938473641872406	0.011982130818069	-0.0026282137259841	0.00191722682211548
315	102.410720825195	-8.14023399353027	6.61719226837158	0.00354059832170606	0.0168522447347641	-3.08191010844894e-05	0.00808603875339031
316	102.410720825195	-8.46490859985352	6.61719226837158	0.00159255252219737	0.0188002903014421	-0.00555028254166245	-0.0026282137259841
317	100.462677001953	-6.84153699874878	5.70810413360596	0.0100340843200684	0.0175015944987535	-0.0169138833880424	0.00776136433705688
318	99.8133239746094	-6.84153699874878	5.57823419570923	-0.00522560812532902	0.031137915328145	-0.0139918150380254	0.00451462110504508
319	101.112022399902	-7.49088573455811	6.68212699890137	-0.00587495695799589	0.029189869761467	-0.017887907102704	0.00126787810586393
320	101.112022399902	-6.19218873977661	6.5522575378418	-0.00814767740666866	0.0295145437121391	-0.0162645354866982	0.000618529506027699
321	100.462677001953	-6.84153699874878	6.22758293151855	-0.00879702530801296	0.0181509424000978	-0.0130177913233638	0.00191722682211548
322	101.112022399902	-7.81556034088135	5.70810413360596	0.00646266713738441	0.00776136433705688	-0.0159398596733809	0.000943203864153475
323	103.060066223145	-7.81556034088135	5.64316940307617	0.0149041991680861	0.00776136433705688	-0.0169138833880424	-0.00847235135734081
324	101.761367797852	-7.81556034088135	5.70810413360596	0.0022419011220336	-0.00165419070981443	-0.0198359526693821	-0.00619963090866804
325	102.410720825195	-7.81556034088135	5.83797359466553	-0.00749832857400179	-0.00132951640989631	-0.00749832857400179	0.00289124972186983
326	100.462677001953	-6.5168628692627	5.83797359466553	-0.00490093370899558	-0.00327756232582033	0.00386527273803949	0.00646266713738441
327	102.410720825195	-7.81556034088135	5.77303886413574	0.0145795252174139	-0.0133424662053585	-0.0117190945893526	0.00191722682211548
328	101.761367797852	-8.46490859985352	5.64316940307617	0.00808603875339031	-0.0136671401560307	0.00483929552137852	-0.00230353930965066
329	100.462677001953	-6.84153699874878	5.44836473464966	0.0188002903014421	-0.0354203209280968	-3.08191010844894e-05	-0.00295288790948689
330	99.8133239746094	-7.49088573455811	5.90290880203247	0.01100810803473	-0.00392691092565656	0.00418994715437293	-0.00100484199356288
331	103.060066223145	-8.14023399353027	5.96784353256226	0.00386527273803949	-0.00392691092565656	0.0106834331527352	-0.00619963090866804
332	100.462677001953	-7.49088573455811	6.03277826309204	0.0213976856321096	-0.00295288790948689	-0.00165419070981443	0.000293855206109583
333	101.761367797852	-7.16621160507202	5.38343000411987	0.00970941036939621	-0.00327756232582033	-0.00327756232582033	-0.00100484199356288
334	101.112022399902	-6.84153699874878	5.12369012832642	-0.0146411629393697	0.000618529506027699	-0.00717365415766835	0.00256657530553639
335	102.410720825195	-7.81556034088135	5.57823419570923	-0.00457625929266214	-0.00230353930965066	-0.0100957229733467	0.00581331877037883
336	101.112022399902	-7.81556034088135	5.70810413360596	-0.0104203969240189	0.000943203864153475	-0.00392691092565656	0.00256657530553639
337	101.112022399902	-7.16621160507202	5.70810413360596	-0.00782300252467394	0.01100810803473	-0.00295288790948689	-0.00230353930965066
338	100.462677001953	-7.16621160507202	6.16264820098877	-0.0110697457566857	0.0123068047687411	0.0116574559360743	-0.00327756232582033
339	101.761367797852	-8.46490859985352	6.68212699890137	-0.00392691092565656	0.00776136433705688	0.0200989879667759	0.00483929552137852
340	99.1639785766602	-7.81556034088135	5.70810413360596	-0.00814767740666866	-0.00425158534198999	0.0334106348454952	0.00678734155371785
341	100.462677001953	-8.46490859985352	5.90290880203247	-0.0026282137259841	-0.00327756232582033	0.0106834331527352	-0.0162645354866982
342	101.761367797852	-8.78958320617676	6.8119969367981	-0.00587495695799589	-0.00847235135734081	0.00354059832170606	-0.000680167751852423
343	102.410720825195	-8.46490859985352	6.74706172943115	-0.00587495695799589	0.00354059832170606	-0.00165419070981443	-0.000680167751852423
344	101.761367797852	-8.46490859985352	7.07173633575439	0.000943203864153475	0.000293855206109583	0.00613799272105098	0.000293855206109583
345	101.761367797852	-8.78958320617676	6.87693166732788	0.0207483377307653	0.01100810803473	0.000293855206109583	-0.00132951640989631
346	99.8133239746094	-8.78958320617676	6.61719226837158	-0.00717365415766835	0.00354059832170606	0.00289124972186983	0.00548864435404539
347	101.112022399902	-8.14023399353027	6.61719226837158	0.00159255252219737	-0.00425158534198999	0.00808603875339031	-0.00652430532500148
348	102.410720825195	-9.1142578125	6.87693166732788	-0.000355493422830477	-0.00684897974133492	0.00126787810586393	-0.00847235135734081
349	98.5146255493164	-7.49088573455811	6.61719226837158	0.00711201597005129	-0.000355493422830477	0.00678734155371785	-0.00652430532500148
350	101.112022399902	-8.46490859985352	6.35745286941528	0.00451462110504508	-0.0026282137259841	0.00516396993771195	0.00646266713738441
351	101.761367797852	-8.78958320617676	5.96784353256226	-0.00717365415766835	0.00711201597005129	-0.00197886489331722	-0.00652430532500148
352	100.462677001953	-7.49088573455811	6.48732233047485	-0.0117190945893526	0.00841071270406246	-0.00197886489331722	-0.00165419070981443
353	99.1639785766602	-7.16621160507202	5.64316940307617	-0.0165892094373703	0.00841071270406246	-0.00879702530801296	-0.00165419070981443
354	99.1639785766602	-7.49088573455811	5.90290880203247	-0.0159398596733809	0.000618529506027699	-0.00230353930965066	-0.0026282137259841
355	99.8133239746094	-8.46490859985352	5.96784353256226	-0.0136671401560307	-0.00295288790948689	0.00613799272105098	0.0022419011220336
356	98.5146255493164	-9.1142578125	6.35745286941528	-0.00977104809135199	-0.000355493422830477	0.00256657530553639	0.00321592413820326
357	96.5665817260742	-8.14023399353027	6.16264820098877	-0.0143164889886975	0.00873538758605719	-0.00912170019000769	0.00256657530553639
358	98.5146255493164	-8.46490859985352	5.77303886413574	-0.0130177913233638	0.013930176384747	-0.0143164889886975	0.000618529506027699
359	99.1639785766602	-9.1142578125	5.96784353256226	-0.00555028254166245	0.00776136433705688	-0.00132951640989631	0.00548864435404539
360	97.2159271240234	-8.14023399353027	5.77303886413574	-0.0266541130840778	0.00581331877037883	-0.00944637414067984	0.00581331877037883
361	99.1639785766602	-9.1142578125	5.96784353256226	-0.00977104809135199	0.00126787810586393	-0.00977104809135199	0.00386527273803949
362	99.8133239746094	-9.43893146514893	5.96784353256226	0.0113327819854021	-0.00327756232582033	-0.00555028254166245	-0.00100484199356288
363	100.462677001953	-8.78958320617676	6.03277826309204	0.00451462110504508	-0.00457625929266214	0.00418994715437293	-3.08191010844894e-05
364	100.462677001953	-9.43893146514893	5.96784353256226	0.000293855206109583	0.00256657530553639	-0.00814767740666866	0.00418994715437293
365	100.462677001953	-8.78958320617676	5.96784353256226	0.00646266713738441	0.00386527273803949	0.00386527273803949	0.0100340843200684
366	100.462677001953	-9.43893146514893	6.03277826309204	-3.08191010844894e-05	0.00776136433705688	0.000618529506027699	0.00483929552137852
367	100.462677001953	-8.46490859985352	5.44836473464966	0.00354059832170606	0.000943203864153475	-0.00197886489331722	0.00321592413820326
368	101.112022399902	-9.76360607147217	5.96784353256226	0.0106834331527352	0.00354059832170606	0.00289124972186983	-0.0123684434220195
369	99.1639785766602	-7.81556034088135	6.09771347045898	0.00483929552137852	-0.0117190945893526	-0.000680167751852423	0.00321592413820326
370	101.761367797852	-9.43893146514893	5.90290880203247	0.00451462110504508	0.000293855206109583	0.00289124972186983	0.0022419011220336
371	101.112022399902	-9.1142578125	5.70810413360596	0.00256657530553639	0.00743668992072344	0.0022419011220336	0.00191722682211548
372	99.8133239746094	-8.14023399353027	5.64316940307617	0.011982130818069	-0.00425158534198999	-0.00360223650932312	-0.00197886489331722
373	99.8133239746094	-8.14023399353027	5.77303886413574	0.00354059832170606	-0.00619963090866804	-0.00652430532500148	0.000943203864153475
374	99.8133239746094	-8.78958320617676	5.90290880203247	-0.0162645354866982	-0.0133424662053585	-0.00619963090866804	0.0022419011220336
375	100.462677001953	-8.14023399353027	6.09771347045898	0.0022419011220336	0.00581331877037883	-0.00132951640989631	0.00418994715437293
376	102.410720825195	-9.1142578125	5.90290880203247	0.00451462110504508	-3.08191010844894e-05	-0.00522560812532902	-0.00100484199356288
377	101.761367797852	-9.1142578125	5.96784353256226	0.00159255252219737	0.00321592413820326	-0.0123684434220195	-0.000680167751852423
378	100.462677001953	-8.14023399353027	5.83797359466553	0.00386527273803949	0.0106834331527352	-0.0191866029053926	-0.00425158534198999
379	101.761367797852	-9.1142578125	5.96784353256226	-0.00425158534198999	0.00841071270406246	-0.00749832857400179	0.0100340843200684
380	101.761367797852	-8.46490859985352	5.90290880203247	0.00256657530553639	0.01100810803473	-0.00230353930965066	0.0113327819854021
381	101.761367797852	-10.0882806777954	6.29251766204834	0.00191722682211548	0.00354059832170606	0.00776136433705688	0.000618529506027699
382	103.060066223145	-10.0882806777954	6.09771347045898	0.00743668992072344	0.00483929552137852	-0.00360223650932312	-0.00327756232582033
383	101.761367797852	-9.43893146514893	5.64316940307617	0.00483929552137852	0.0100340843200684	-0.00327756232582033	-0.00132951640989631
384	102.410720825195	-10.4129543304443	5.70810413360596	0.0126314787194133	0.020423661917448	-0.00717365415766835	-0.00392691092565656
385	101.761367797852	-10.0882806777954	5.96784353256226	0.0100340843200684	0.011982130818069	-0.000355493422830477	0.00354059832170606
386	103.060066223145	-10.0882806777954	6.09771347045898	0.0100340843200684	0.0149041991680861	0.00418994715437293	-0.00165419070981443
387	101.761367797852	-8.78958320617676	6.16264820098877	0.0175015944987535	-0.00132951640989631	0.00418994715437293	-0.00684897974133492
388	102.410720825195	-9.76360607147217	6.16264820098877	0.0123068047687411	-0.00847235135734081	-0.00652430532500148	-0.00587495695799589
389	100.462677001953	-9.43893146514893	5.64316940307617	0.012956153601408	0.00289124972186983	-0.00522560812532902	-0.00230353930965066
390	102.410720825195	-10.4129543304443	5.90290880203247	0.00938473641872406	-0.00295288790948689	-0.00132951640989631	0.00873538758605719
391	101.112022399902	-9.76360607147217	5.77303886413574	-0.0162645354866982	0.00938473641872406	0.000943203864153475	0.00289124972186983
392	100.462677001953	-9.76360607147217	5.90290880203247	0.00873538758605719	-0.00555028254166245	-0.00197886489331722	0.00873538758605719
393	100.462677001953	-9.76360607147217	6.09771347045898	0.0103587592020631	0.000293855206109583	-0.00392691092565656	0.00548864435404539
394	101.112022399902	-10.4129543304443	5.90290880203247	0.0178262684494257	-0.000680167751852423	-0.0026282137259841	-0.00295288790948689
395	100.462677001953	-10.0882806777954	5.57823419570923	-0.00652430532500148	-0.00425158534198999	0.00678734155371785	0.0022419011220336
396	103.060066223145	-10.0882806777954	5.77303886413574	-0.00327756232582033	-0.00652430532500148	-0.00165419070981443	-0.0026282137259841
397	101.761367797852	-11.3869771957397	5.96784353256226	-0.00327756232582033	-0.00457625929266214	-0.00717365415766835	-0.00132951640989631
398	99.8133239746094	-11.0623035430908	6.16264820098877	-0.00652430532500148	-0.00295288790948689	-0.00684897974133492	0.000943203864153475
399	101.761367797852	-11.0623035430908	5.77303886413574	-0.0117190945893526	0.00191722682211548	-0.0107450718060136	0.00743668992072344
400	99.8133239746094	-9.76360607147217	6.03277826309204	-0.00360223650932312	-0.00392691092565656	0.00548864435404539	0.00256657530553639
401	102.410720825195	-11.3869771957397	5.77303886413574	0.0162028968334198	-0.00847235135734081	0.000618529506027699	0.00516396993771195
402	101.761367797852	-11.0623035430908	5.70810413360596	-0.00230353930965066	-0.00652430532500148	-0.00619963090866804	0.000293855206109583
403	99.8133239746094	-9.76360607147217	5.83797359466553	0.012956153601408	-0.0107450718060136	-0.00100484199356288	-0.00295288790948689
404	99.8133239746094	-9.76360607147217	6.5522575378418	-0.00230353930965066	-0.00100484199356288	-0.00652430532500148	-0.00619963090866804
405	101.112022399902	-10.7376289367676	6.87693166732788	-0.00847235135734081	-0.0026282137259841	-0.00295288790948689	0.00873538758605719
406	101.761367797852	-10.7376289367676	6.09771347045898	-0.00717365415766835	-0.000355493422830477	0.00678734155371785	-3.08191010844894e-05
407	99.8133239746094	-9.76360607147217	5.77303886413574	-0.00684897974133492	-0.0113944197073579	0.0132808275520802	-0.00522560812532902
408	101.761367797852	-9.1142578125	5.77303886413574	0.0178262684494257	-0.0100957229733467	0.0123068047687411	-0.00782300252467394
409	99.8133239746094	-9.76360607147217	6.03277826309204	0.00970941036939621	-0.00197886489331722	-0.000355493422830477	0.00483929552137852
410	103.060066223145	-10.0882806777954	6.03277826309204	-0.00652430532500148	0.00938473641872406	0.00776136433705688	-0.0026282137259841
411	100.462677001953	-9.1142578125	6.09771347045898	-0.0107450718060136	0.00289124972186983	0.000618529506027699	0.000293855206109583
412	101.112022399902	-8.78958320617676	6.94186639785767	-0.00230353930965066	0.00354059832170606	-0.0117190945893526	-0.00197886489331722
413	99.8133239746094	-9.1142578125	6.68212699890137	0.000293855206109583	0.00159255252219737	-0.00912170019000769	0.00776136433705688
414	101.112022399902	-8.46490859985352	5.70810413360596	0.00451462110504508	0.0100340843200684	-0.0123684434220195	-0.000355493422830477
415	99.8133239746094	-8.14023399353027	5.83797359466553	0.00418994715437293	0.0103587592020631	-0.00749832857400179	0.00418994715437293
416	100.462677001953	-8.14023399353027	6.5522575378418	-0.00652430532500148	0.00126787810586393	-0.00879702530801296	-0.00295288790948689
417	103.060066223145	-9.76360607147217	6.22758293151855	-0.0026282137259841	0.00776136433705688	-0.0185372550040483	0.000293855206109583
418	102.410720825195	-9.1142578125	6.29251766204834	-0.00327756232582033	0.00516396993771195	-0.0117190945893526	-0.00327756232582033
419	99.1639785766602	-8.46490859985352	5.77303886413574	-0.00360223650932312	0.00581331877037883	-0.0195112787187099	0.00516396993771195
420	99.1639785766602	-8.46490859985352	6.61719226837158	0.000618529506027699	0.012956153601408	0.00418994715437293	0.00418994715437293
421	102.410720825195	-9.76360607147217	5.90290880203247	0.00256657530553639	-0.00392691092565656	-3.08191010844894e-05	0.00191722682211548
422	100.462677001953	-8.46490859985352	5.51329946517944	-0.00619963090866804	-0.00847235135734081	0.00678734155371785	-0.0104203969240189
423	100.462677001953	-8.78958320617676	5.57823419570923	0.00711201597005129	-0.00717365415766835	-0.00944637414067984	-0.00684897974133492
424	100.462677001953	-8.14023399353027	5.77303886413574	0.00548864435404539	0.00808603875339031	-0.00912170019000769	-0.00100484199356288
425	100.462677001953	-8.14023399353027	5.57823419570923	0.0171769186854362	0.0100340843200684	0.00126787810586393	-0.000355493422830477
426	100.462677001953	-9.1142578125	5.51329946517944	0.00873538758605719	-0.00100484199356288	-0.0110697457566857	-0.00392691092565656
427	99.8133239746094	-8.14023399353027	5.25356006622314	-0.0133424662053585	-0.00555028254166245	-0.0026282137259841	-0.00749832857400179
428	100.462677001953	-7.49088573455811	5.51329946517944	0.0100340843200684	-0.0217839982360601	0.0142548503354192	-0.00392691092565656
429	102.410720825195	-9.76360607147217	5.83797359466553	0.00321592413820326	-0.0156151866540313	0.0158782228827477	0.000943203864153475
430	99.8133239746094	-7.81556034088135	5.77303886413574	-0.0185372550040483	-0.00717365415766835	0.00191722682211548	0.00906006153672934
431	101.112022399902	-8.14023399353027	5.57823419570923	0.000618529506027699	0.000943203864153475	0.00159255252219737	0.00354059832170606
432	101.112022399902	-9.1142578125	5.77303886413574	0.0223717093467712	-0.00230353930965066	-0.00522560812532902	-0.00490093370899558
433	102.410720825195	-9.1142578125	5.83797359466553	-0.00587495695799589	-0.00619963090866804	-0.0107450718060136	0.00191722682211548
434	101.761367797852	-8.78958320617676	5.83797359466553	-0.000355493422830477	-0.00652430532500148	0.000618529506027699	-0.00425158534198999
435	102.410720825195	-9.43893146514893	6.68212699890137	0.013930176384747	-0.00457625929266214	-0.00684897974133492	0.0106834331527352
436	99.8133239746094	-8.14023399353027	6.03277826309204	-0.000355493422830477	-0.00327756232582033	0.00906006153672934	-0.00327756232582033
437	102.410720825195	-9.76360607147217	5.96784353256226	0.00451462110504508	-0.00230353930965066	-0.000680167751852423	0.00289124972186983
438	99.8133239746094	-7.81556034088135	5.83797359466553	-0.00197886489331722	0.00970941036939621	-0.000680167751852423	0.00191722682211548
439	102.410720825195	-9.1142578125	5.64316940307617	-0.0107450718060136	-0.00132951640989631	0.00516396993771195	-0.00230353930965066
440	99.8133239746094	-8.14023399353027	6.48732233047485	-0.0185372550040483	-0.00100484199356288	0.00970941036939621	0.0123068047687411
441	101.761367797852	-9.43893146514893	6.94186639785767	-0.00879702530801296	-0.00165419070981443	0.01100810803473	-0.00230353930965066
442	101.112022399902	-9.1142578125	6.94186639785767	-0.00814767740666866	-0.0198359526693821	0.00159255252219737	-0.000355493422830477
443	101.761367797852	-9.43893146514893	6.29251766204834	-0.00555028254166245	-0.00749832857400179	0.000943203864153475	-0.00490093370899558
444	101.112022399902	-9.43893146514893	5.90290880203247	-0.00425158534198999	0.00581331877037883	-0.0026282137259841	0.00256657530553639
445	101.112022399902	-9.43893146514893	6.61719226837158	-0.0110697457566857	-0.0159398596733809	0.00126787810586393	0.00191722682211548
446	99.8133239746094	-9.1142578125	6.68212699890137	-0.00360223650932312	-0.0208099745213985	0.00159255252219737	-0.00619963090866804
447	99.8133239746094	-8.46490859985352	6.68212699890137	0.0136055024340749	-0.0104203969240189	0.00256657530553639	-0.00814767740666866
448	98.5146255493164	-8.14023399353027	6.68212699890137	0.0149041991680861	-0.0120437685400248	-0.00230353930965066	-0.00425158534198999
449	101.761367797852	-9.43893146514893	6.22758293151855	0.0217223595827818	0.00613799272105098	0.00548864435404539	0.00483929552137852
450	97.8652801513672	-8.14023399353027	5.70810413360596	0.0100340843200684	0.00906006153672934	-0.00977104809135199	0.00776136433705688
451	99.8133239746094	-9.1142578125	5.90290880203247	0.0100340843200684	0.00873538758605719	-0.00327756232582033	-0.00295288790948689
452	100.462677001953	-9.43893146514893	5.83797359466553	0.012956153601408	0.00938473641872406	-0.00944637414067984	-0.0026282137259841
453	101.112022399902	-9.1142578125	6.03277826309204	0.00126787810586393	0.0113327819854021	-0.0139918150380254	-0.00100484199356288
454	99.1639785766602	-9.1142578125	6.09771347045898	0.00256657530553639	0.0103587592020631	-0.00587495695799589	0.000943203864153475
455	99.8133239746094	-9.43893146514893	6.29251766204834	-0.0110697457566857	0.0152288740500808	-0.0165892094373703	0.00970941036939621
456	98.5146255493164	-9.43893146514893	5.64316940307617	-0.00944637414067984	0.0178262684494257	0.000943203864153475	0.00516396993771195
457	98.5146255493164	-9.43893146514893	5.90290880203247	-0.00490093370899558	0.0181509424000978	-0.0100957229733467	0.00418994715437293
458	99.1639785766602	-9.1142578125	5.96784353256226	-0.0188619289547205	0.0236704051494598	-0.0120437685400248	-0.00230353930965066
459	99.1639785766602	-8.78958320617676	5.64316940307617	-0.0169138833880424	0.0136055024340749	-0.00392691092565656	0.00191722682211548
460	96.5665817260742	-8.78958320617676	5.90290880203247	-0.0172385573387146	0.0220470335334539	-0.00587495695799589	0.00483929552137852
461	99.8133239746094	-9.43893146514893	6.22758293151855	-0.00944637414067984	-0.00230353930965066	-0.00392691092565656	0.000293855206109583
462	100.462677001953	-8.46490859985352	5.51329946517944	-0.00295288790948689	0.000618529506027699	-0.00814767740666866	-0.000680167751852423
463	99.1639785766602	-8.46490859985352	5.38343000411987	0.0158782228827477	-3.08191010844894e-05	-0.00814767740666866	0.00256657530553639
464	100.462677001953	-8.78958320617676	5.44836473464966	0.0142548503354192	-0.00327756232582033	0.00191722682211548	0.00613799272105098
465	101.112022399902	-9.43893146514893	5.77303886413574	-0.00100484199356288	-0.00360223650932312	-0.00230353930965066	0.00289124972186983
466	101.112022399902	-9.43893146514893	6.16264820098877	0.00418994715437293	-0.00327756232582033	0.00678734155371785	0.00516396993771195
467	101.112022399902	-9.43893146514893	6.22758293151855	0.0106834331527352	-3.08191010844894e-05	0.000618529506027699	-0.00425158534198999
468	99.1639785766602	-8.14023399353027	6.09771347045898	0.0226963832974434	-0.0266541130840778	-0.0110697457566857	-0.00555028254166245
469	101.112022399902	-9.43893146514893	5.77303886413574	0.0145795252174139	0.00418994715437293	-0.0175632312893867	0.00159255252219737
470	99.8133239746094	-8.14023399353027	5.77303886413574	0.0145795252174139	-0.0208099745213985	-0.0136671401560307	0.000618529506027699
471	101.112022399902	-9.76360607147217	6.03277826309204	0.0165275707840919	0.00256657530553639	-0.0247060675173998	0.000943203864153475
472	100.462677001953	-9.1142578125	6.09771347045898	0.0191249661147594	-0.000355493422830477	-0.0256800893694162	-0.00360223650932312
473	101.761367797852	-9.1142578125	5.90290880203247	0.0113327819854021	0.00289124972186983	-0.028926832601428	-0.00847235135734081
474	101.761367797852	-8.46490859985352	6.16264820098877	0.00289124972186983	-3.08191010844894e-05	-0.00165419070981443	0.00581331877037883
475	100.462677001953	-9.76360607147217	6.61719226837158	-0.000355493422830477	0.00613799272105098	0.0126314787194133	-0.00360223650932312
476	100.462677001953	-10.4129543304443	6.8119969367981	0.00678734155371785	-0.00197886489331722	0.0249691028147936	0.000943203864153475
477	101.761367797852	-8.14023399353027	6.35745286941528	-0.00457625929266214	0.0100340843200684	0.0103587592020631	-0.00425158534198999
478	101.761367797852	-10.0882806777954	6.03277826309204	-0.00230353930965066	0.0181509424000978	-3.08191010844894e-05	-0.00392691092565656
479	100.462677001953	-8.78958320617676	5.83797359466553	0.00581331877037883	0.00483929552137852	0.0226963832974434	0.00289124972186983
480	101.761367797852	-9.76360607147217	6.42238759994507	0.00938473641872406	0.0132808275520802	0.0100340843200684	0.00451462110504508
481	99.8133239746094	-8.78958320617676	6.48732233047485	-0.00879702530801296	-0.00457625929266214	0.0103587592020631	0.000293855206109583
482	99.8133239746094	-9.1142578125	6.5522575378418	0.00841071270406246	-0.00457625929266214	0.00191722682211548	-0.00132951640989631
483	99.8133239746094	-8.78958320617676	5.70810413360596	0.00678734155371785	-0.0159398596733809	0.00483929552137852	-0.00490093370899558
484	99.8133239746094	-9.76360607147217	5.83797359466553	0.00451462110504508	-0.00295288790948689	0.00776136433705688	-0.0026282137259841
485	99.8133239746094	-9.1142578125	5.90290880203247	-0.0195112787187099	-0.00619963090866804	0.00906006153672934	0.00289124972186983
486	101.761367797852	-10.4129543304443	5.83797359466553	0.00418994715437293	-0.0136671401560307	0.0123068047687411	0.00743668992072344
487	102.410720825195	-10.7376289367676	5.70810413360596	0.01100810803473	-0.0198359526693821	0.00873538758605719	-0.00879702530801296
488	99.8133239746094	-10.0882806777954	5.77303886413574	0.0123068047687411	-0.0263294391334057	-0.00847235135734081	-0.00555028254166245
489	101.112022399902	-9.43893146514893	5.57823419570923	0.013930176384747	-0.0126931173726916	-0.00100484199356288	-0.000355493422830477
490	99.8133239746094	-9.76360607147217	6.03277826309204	0.00841071270406246	0.00321592413820326	0.00386527273803949	-0.00295288790948689
491	101.761367797852	-10.0882806777954	6.09771347045898	0.00646266713738441	0.0200989879667759	0.00451462110504508	-0.00132951640989631
492	101.761367797852	-10.0882806777954	6.22758293151855	0.00289124972186983	-0.0159398596733809	0.00743668992072344	-0.0026282137259841
493	100.462677001953	-8.78958320617676	5.51329946517944	0.00581331877037883	-0.00522560812532902	-0.00100484199356288	-0.00847235135734081
494	100.462677001953	-9.1142578125	5.38343000411987	-0.00457625929266214	-0.00360223650932312	0.00256657530553639	-0.00132951640989631
495	101.761367797852	-8.78958320617676	5.64316940307617	-0.0100957229733467	0.00126787810586393	0.00970941036939621	0.00321592413820326
496	103.060066223145	-10.0882806777954	6.16264820098877	-0.00197886489331722	-0.00749832857400179	-0.00522560812532902	0.00321592413820326
497	100.462677001953	-7.81556034088135	5.96784353256226	0.00646266713738441	-0.00197886489331722	0.00126787810586393	-0.0100957229733467
498	101.112022399902	-8.78958320617676	5.96784353256226	-0.0185372550040483	-0.00457625929266214	-0.00847235135734081	0.00516396993771195
499	100.462677001953	-8.78958320617676	6.22758293151855	-0.00944637414067984	0.0116574559360743	0.000943203864153475	0.00808603875339031
500	101.761367797852	-9.43893146514893	5.77303886413574	-0.0130177913233638	0.00711201597005129	-0.00490093370899558	0.00256657530553639
501	99.8133239746094	-8.14023399353027	5.70810413360596	-0.00619963090866804	0.000943203864153475	0.000293855206109583	0.00516396993771195
502	99.8133239746094	-8.78958320617676	6.03277826309204	-0.00782300252467394	0.00646266713738441	-0.0139918150380254	-3.08191010844894e-05
503	99.8133239746094	-8.78958320617676	6.16264820098877	-0.00522560812532902	0.00386527273803949	-0.0113944197073579	0.00256657530553639
504	101.112022399902	-10.0882806777954	6.16264820098877	-0.0110697457566857	-0.00814767740666866	-0.00847235135734081	0.00191722682211548
505	100.462677001953	-7.81556034088135	5.90290880203247	-0.00782300252467394	0.00873538758605719	0.00483929552137852	0.00548864435404539
506	100.462677001953	-8.14023399353027	5.77303886413574	-0.00360223650932312	-0.00652430532500148	0.00906006153672934	-0.00490093370899558
507	101.761367797852	-8.78958320617676	6.61719226837158	0.0113327819854021	-0.017887907102704	0.00483929552137852	-0.00132951640989631
508	102.410720825195	-9.43893146514893	6.5522575378418	0.00808603875339031	-0.0282774847000837	0.00451462110504508	-0.0104203969240189
509	100.462677001953	-8.46490859985352	5.64316940307617	0.00516396993771195	-0.0182125810533762	0.00906006153672934	0.000618529506027699
510	100.462677001953	-8.46490859985352	5.83797359466553	-0.017887907102704	-0.00230353930965066	0.011982130818069	0.00678734155371785
511	101.761367797852	-9.1142578125	6.22758293151855	0.00321592413820326	-0.00327756232582033	0.00938473641872406	-0.00425158534198999
512	101.112022399902	-8.78958320617676	5.57823419570923	0.0175015944987535	-0.0156151866540313	-0.00652430532500148	-0.00457625929266214
513	99.8133239746094	-7.81556034088135	6.16264820098877	0.000618529506027699	0.00483929552137852	-0.00814767740666866	0.000618529506027699
514	101.112022399902	-8.46490859985352	5.51329946517944	0.00354059832170606	0.0171769186854362	-0.0130177913233638	0.00483929552137852
515	100.462677001953	-8.46490859985352	5.44836473464966	-0.00749832857400179	0.0236704051494598	-0.0100957229733467	0.00321592413820326
516	101.761367797852	-9.43893146514893	5.83797359466553	-0.0120437685400248	0.0272418223321438	-0.00944637414067984	0.00451462110504508
517	99.8133239746094	-7.81556034088135	5.77303886413574	0.000293855206109583	0.0269171483814716	-0.0169138833880424	-0.00100484199356288
518	101.112022399902	-7.81556034088135	5.64316940307617	0.000618529506027699	0.0347093306481838	-0.0237320438027382	-0.000355493422830477
519	101.761367797852	-8.78958320617676	5.64316940307617	-0.00197886489331722	0.0327612869441509	-0.0230826959013939	0.0022419011220336
520	101.112022399902	-7.81556034088135	5.25356006622314	0.00289124972186983	0.0327612869441509	-0.0133424662053585	0.00581331877037883
521	99.8133239746094	-8.14023399353027	5.31849479675293	-0.00197886489331722	0.0233457311987877	-0.00814767740666866	0.00483929552137852
522	101.112022399902	-9.1142578125	5.57823419570923	-0.0165892094373703	0.0178262684494257	-0.0191866029053926	-0.0026282137259841
523	101.761367797852	-9.1142578125	5.70810413360596	0.0116574559360743	0.00970941036939621	-0.0110697457566857	0.0022419011220336
524	101.761367797852	-9.43893146514893	5.83797359466553	0.0022419011220336	0.00711201597005129	-0.0143164889886975	0.00483929552137852
525	100.462677001953	-8.78958320617676	5.70810413360596	-0.00360223650932312	0.00808603875339031	-0.00360223650932312	-0.0026282137259841
526	101.112022399902	-8.14023399353027	5.31849479675293	0.00321592413820326	-0.00165419070981443	0.00159255252219737	0.0022419011220336
527	101.112022399902	-8.46490859985352	5.57823419570923	0.0197743140161037	-0.00619963090866804	0.0126314787194133	-0.00912170019000769
528	102.410720825195	-8.78958320617676	5.90290880203247	0.00938473641872406	-0.0152905117720366	-3.08191010844894e-05	-0.00587495695799589
529	100.462677001953	-7.49088573455811	5.96784353256226	0.00776136433705688	0.000293855206109583	0.00970941036939621	-0.00522560812532902
530	102.410720825195	-9.1142578125	6.35745286941528	0.0100340843200684	-0.0026282137259841	0.01100810803473	-0.0026282137259841
531	101.112022399902	-8.78958320617676	6.48732233047485	0.00256657530553639	-0.000355493422830477	0.0149041991680861	0.000618529506027699
532	99.8133239746094	-7.49088573455811	6.35745286941528	0.0233457311987877	0.000943203864153475	0.000943203864153475	-0.00814767740666866
533	99.8133239746094	-7.49088573455811	6.42238759994507	0.0152288740500808	0.00256657530553639	-0.00165419070981443	0.000618529506027699
534	100.462677001953	-7.81556034088135	5.83797359466553	0.000943203864153475	0.00808603875339031	0.000943203864153475	-0.00327756232582033
535	101.112022399902	-7.81556034088135	6.8119969367981	-0.00977104809135199	0.01100810803473	0.00191722682211548	0.00516396993771195
536	101.761367797852	-8.78958320617676	6.22758293151855	-0.00912170019000769	0.000943203864153475	0.0022419011220336	-0.00100484199356288
537	100.462677001953	-8.14023399353027	6.03277826309204	-0.0143164889886975	0.0022419011220336	-0.00295288790948689	0.00581331877037883
538	99.8133239746094	-6.84153699874878	6.35745286941528	-0.0156151866540313	0.0126314787194133	-0.00457625929266214	0.00516396993771195
539	101.112022399902	-8.46490859985352	6.8119969367981	-0.00425158534198999	0.00841071270406246	-0.00944637414067984	0.00386527273803949
540	100.462677001953	-6.84153699874878	5.90290880203247	-0.0104203969240189	0.0103587592020631	-0.00197886489331722	0.00191722682211548
541	99.8133239746094	-8.14023399353027	6.94186639785767	-0.0117190945893526	0.00191722682211548	-0.00522560812532902	0.00483929552137852
542	100.462677001953	-7.81556034088135	7.00680112838745	-0.00392691092565656	-0.00132951640989631	-0.00555028254166245	-0.00457625929266214
543	100.462677001953	-7.81556034088135	6.8119969367981	0.00808603875339031	0.000293855206109583	-0.0104203969240189	-0.00100484199356288
544	99.8133239746094	-8.14023399353027	6.5522575378418	-0.00717365415766835	0.00191722682211548	-0.0120437685400248	-0.00132951640989631
545	99.8133239746094	-8.14023399353027	6.09771347045898	-0.0143164889886975	-0.00100484199356288	-0.00749832857400179	0.00613799272105098
546	97.8652801513672	-7.16621160507202	6.03277826309204	0.000293855206109583	0.000618529506027699	-0.00847235135734081	-0.00165419070981443
547	98.5146255493164	-6.84153699874878	5.90290880203247	0.012956153601408	-0.0146411629393697	0.00581331877037883	-0.000355493422830477
548	97.8652801513672	-7.49088573455811	6.22758293151855	0.00126787810586393	-0.0204853005707264	0.00256657530553639	-0.0026282137259841
549	95.917236328125	-6.84153699874878	6.03277826309204	0.00516396993771195	-0.0185372550040483	-0.000680167751852423	0.000293855206109583
550	98.5146255493164	-7.81556034088135	5.57823419570923	-0.00132951640989631	-0.00814767740666866	0.000618529506027699	-0.00295288790948689
551	96.5665817260742	-6.5168628692627	5.57823419570923	-0.00327756232582033	-3.08191010844894e-05	-0.00457625929266214	0.00321592413820326
552	96.5665817260742	-6.5168628692627	5.57823419570923	-0.00457625929266214	-0.0110697457566857	-3.08191010844894e-05	0.00126787810586393
553	97.2159271240234	-6.84153699874878	5.64316940307617	-0.00944637414067984	0.00613799272105098	-0.00684897974133492	-0.000680167751852423
554	97.8652801513672	-6.84153699874878	5.51329946517944	-0.00165419070981443	0.000293855206109583	0.000943203864153475	-0.000355493422830477
555	99.1639785766602	-6.5168628692627	5.64316940307617	-0.0159398596733809	0.00516396993771195	0.00970941036939621	0.00743668992072344
556	99.1639785766602	-6.5168628692627	5.38343000411987	-0.0133424662053585	0.00678734155371785	-0.00327756232582033	0.00159255252219737
557	101.112022399902	-7.49088573455811	5.96784353256226	-0.0104203969240189	0.00418994715437293	-0.0162645354866982	0.00321592413820326
558	99.1639785766602	-5.86751413345337	5.77303886413574	-0.00912170019000769	0.0126314787194133	-0.00977104809135199	-0.00392691092565656
559	101.112022399902	-7.81556034088135	5.83797359466553	-0.00944637414067984	0.0126314787194133	-0.0149658378213644	0.00970941036939621
560	99.8133239746094	-5.54284000396729	5.90290880203247	-0.0282774847000837	0.00711201597005129	-0.0139918150380254	0.000618529506027699
561	101.112022399902	-7.16621160507202	6.29251766204834	-0.0162645354866982	-0.00360223650932312	-0.00425158534198999	0.00483929552137852
562	99.8133239746094	-7.16621160507202	5.90290880203247	-0.00327756232582033	-0.00652430532500148	0.00548864435404539	-0.00555028254166245
563	101.112022399902	-6.19218873977661	5.70810413360596	-0.00652430532500148	-0.00197886489331722	-0.00814767740666866	0.00451462110504508
564	101.112022399902	-6.19218873977661	5.77303886413574	0.00451462110504508	-0.00490093370899558	-3.08191010844894e-05	-0.00100484199356288
565	101.761367797852	-7.16621160507202	6.03277826309204	0.00873538758605719	-0.00100484199356288	0.0116574559360743	-0.00100484199356288
566	100.462677001953	-7.16621160507202	6.03277826309204	0.0113327819854021	0.00126787810586393	-0.00197886489331722	0.000618529506027699
567	99.8133239746094	-6.19218873977661	6.09771347045898	0.0116574559360743	-0.0110697457566857	0.0106834331527352	-0.00555028254166245
568	101.112022399902	-6.84153699874878	5.90290880203247	0.0132808275520802	-0.00847235135734081	0.00808603875339031	-0.00879702530801296
569	100.462677001953	-7.16621160507202	5.96784353256226	0.0188002903014421	-0.0185372550040483	0.0168522447347641	0.00483929552137852
570	100.462677001953	-7.49088573455811	5.96784353256226	0.013930176384747	-0.0100957229733467	0.0191249661147594	-0.0026282137259841
571	99.8133239746094	-6.19218873977661	5.70810413360596	0.000618529506027699	-0.00392691092565656	0.00613799272105098	-0.00360223650932312
572	99.8133239746094	-6.84153699874878	6.61719226837158	0.0123068047687411	0.000293855206109583	0.000943203864153475	0.00711201597005129
573	101.112022399902	-7.49088573455811	6.22758293151855	0.0145795252174139	-0.00555028254166245	0.000618529506027699	-0.000680167751852423
574	99.1639785766602	-7.49088573455811	6.22758293151855	0.00808603875339031	-0.00392691092565656	-0.00197886489331722	-0.00392691092565656
575	99.8133239746094	-7.16621160507202	5.64316940307617	0.00776136433705688	0.00548864435404539	0.00451462110504508	0.00256657530553639
576	99.1639785766602	-6.84153699874878	5.70810413360596	0.01847561635077	0.00354059832170606	-0.00717365415766835	0.00386527273803949
577	101.761367797852	-8.14023399353027	6.03277826309204	0.0100340843200684	0.00418994715437293	-0.0204853005707264	0.00159255252219737
578	99.8133239746094	-8.46490859985352	6.03277826309204	-0.00490093370899558	0.0158782228827477	-0.0302255302667618	-0.00425158534198999
579	99.8133239746094	-6.84153699874878	5.96784353256226	-0.00197886489331722	0.0132808275520802	-0.0299008563160896	0.00581331877037883
580	99.8133239746094	-7.16621160507202	6.35745286941528	-0.0139918150380254	0.0116574559360743	-0.0250307414680719	0.00646266713738441
581	101.761367797852	-8.78958320617676	5.96784353256226	-0.00457625929266214	0.00159255252219737	-0.0386670641601086	0.00483929552137852
582	101.112022399902	-7.16621160507202	5.64316940307617	0.0113327819854021	-0.0117190945893526	-0.02697878703475	-0.00847235135734081
583	99.8133239746094	-6.84153699874878	5.51329946517944	0.00483929552137852	-0.00425158534198999	-0.00457625929266214	-0.00619963090866804
584	100.462677001953	-6.84153699874878	5.70810413360596	0.00159255252219737	-0.00490093370899558	0.0217223595827818	0.00386527273803949
585	101.112022399902	-7.16621160507202	5.96784353256226	-0.00977104809135199	-0.0126931173726916	0.0213976856321096	0.00289124972186983
586	101.112022399902	-7.49088573455811	6.29251766204834	-0.00847235135734081	-0.00457625929266214	0.0213976856321096	-0.00197886489331722
587	99.8133239746094	-6.5168628692627	5.77303886413574	0.00126787810586393	0.00159255252219737	0.0191249661147594	-0.00197886489331722
588	99.8133239746094	-6.19218873977661	5.64316940307617	-0.00197886489331722	-0.0191866029053926	0.00873538758605719	-0.00425158534198999
589	102.410720825195	-6.84153699874878	6.74706172943115	0.00256657530553639	-0.0152905117720366	0.00873538758605719	0.00256657530553639
590	99.8133239746094	-5.54284000396729	5.90290880203247	0.00808603875339031	-0.00587495695799589	0.0207483377307653	0.000293855206109583
591	99.8133239746094	-6.19218873977661	5.90290880203247	0.0269171483814716	-0.00879702530801296	0.0239950809627771	-0.00490093370899558
592	101.112022399902	-6.5168628692627	6.42238759994507	0.00646266713738441	-0.0162645354866982	0.0136055024340749	-0.00165419070981443
593	101.112022399902	-6.84153699874878	6.22758293151855	0.0103587592020631	-0.00749832857400179	0.0175015944987535	-0.00392691092565656
594	101.112022399902	-7.16621160507202	6.09771347045898	0.000618529506027699	0.0022419011220336	0.00743668992072344	0.000618529506027699
595	100.462677001953	-6.84153699874878	5.96784353256226	0.00581331877037883	-0.021459324285388	0.00938473641872406	0.000943203864153475
596	99.1639785766602	-5.54284000396729	5.90290880203247	-0.00132951640989631	-0.00490093370899558	0.00386527273803949	0.00678734155371785
597	101.112022399902	-6.19218873977661	6.09771347045898	0.0113327819854021	-0.0182125810533762	0.00906006153672934	-0.00652430532500148
598	101.112022399902	-6.5168628692627	6.42238759994507	0.00678734155371785	-0.00230353930965066	0.00126787810586393	-0.00230353930965066
599	99.1639785766602	-5.21816539764404	5.90290880203247	0.012956153601408	-0.00522560812532902	-0.00392691092565656	0.00613799272105098
600	100.462677001953	-6.84153699874878	6.03277826309204	-0.0123684434220195	-0.000355493422830477	-0.00392691092565656	-0.000680167751852423
601	101.112022399902	-6.84153699874878	6.48732233047485	-0.00392691092565656	0.00354059832170606	-0.0136671401560307	0.0022419011220336
602	99.1639785766602	-5.54284000396729	6.48732233047485	0.00289124972186983	0.00418994715437293	-0.0117190945893526	-0.00425158534198999
603	98.5146255493164	-5.86751413345337	5.90290880203247	-0.00327756232582033	0.00938473641872406	-0.0169138833880424	-0.00912170019000769
604	100.462677001953	-6.19218873977661	6.09771347045898	0.0116574559360743	0.0171769186854362	-0.0230826959013939	0.000618529506027699
605	99.8133239746094	-5.54284000396729	5.90290880203247	-0.00425158534198999	0.0123068047687411	-0.0185372550040483	0.000943203864153475
606	99.1639785766602	-5.86751413345337	5.57823419570923	0.00808603875339031	0.0152288740500808	-0.00652430532500148	0.00321592413820326
607	99.8133239746094	-5.54284000396729	5.44836473464966	0.0136055024340749	0.011982130818069	0.00126787810586393	-0.00977104809135199
608	101.112022399902	-6.19218873977661	5.77303886413574	0.01100810803473	0.00548864435404539	-0.00165419070981443	-0.00619963090866804
609	99.8133239746094	-5.21816539764404	5.70810413360596	0.0158782228827477	0.00873538758605719	-0.000355493422830477	-0.00944637414067984
610	100.462677001953	-6.5168628692627	5.90290880203247	0.00418994715437293	0.0100340843200684	0.00126787810586393	0.00516396993771195
611	101.112022399902	-5.54284000396729	5.83797359466553	0.00743668992072344	0.0152288740500808	0.00646266713738441	-0.00587495695799589
612	99.1639785766602	-5.86751413345337	5.51329946517944	-0.00587495695799589	0.01100810803473	-0.00717365415766835	0.000618529506027699
613	99.1639785766602	-5.21816539764404	5.18862533569336	0.00386527273803949	0.0103587592020631	0.000293855206109583	-0.00197886489331722
614	99.1639785766602	-5.54284000396729	5.57823419570923	0.0136055024340749	0.00776136433705688	-0.00555028254166245	-0.00197886489331722
615	101.112022399902	-6.5168628692627	5.44836473464966	-0.00944637414067984	0.00418994715437293	-0.0123684434220195	0.00516396993771195
616	101.761367797852	-6.5168628692627	5.57823419570923	-0.00327756232582033	0.00841071270406246	-0.00684897974133492	0.00678734155371785
617	99.8133239746094	-4.89349126815796	5.44836473464966	-0.0195112787187099	0.00841071270406246	-0.0117190945893526	0.00191722682211548
618	102.410720825195	-6.84153699874878	5.64316940307617	-0.0169138833880424	0.0136055024340749	-0.0165892094373703	-0.00132951640989631
619	98.5146255493164	-5.21816539764404	5.25356006622314	-0.0152905117720366	0.00646266713738441	-0.0143164889886975	0.00386527273803949
620	101.112022399902	-6.84153699874878	5.77303886413574	-0.00490093370899558	0.00938473641872406	-0.0143164889886975	0.00743668992072344
621	99.8133239746094	-5.21816539764404	5.57823419570923	-0.00295288790948689	-0.00197886489331722	-0.000680167751852423	0.0022419011220336
622	99.8133239746094	-5.54284000396729	5.77303886413574	0.00776136433705688	-0.00295288790948689	0.0165275707840919	-0.00295288790948689
623	98.5146255493164	-6.5168628692627	6.22758293151855	-0.00327756232582033	-0.000680167751852423	0.000293855206109583	0.00516396993771195
624	100.462677001953	-6.5168628692627	6.22758293151855	-0.00814767740666866	-0.000680167751852423	-0.017887907102704	-0.00165419070981443
625	98.5146255493164	-5.54284000396729	5.83797359466553	-0.00360223650932312	0.0022419011220336	-0.0175632312893867	-0.00197886489331722
626	99.8133239746094	-5.54284000396729	5.77303886413574	-0.00522560812532902	0.00970941036939621	-0.0331475995481014	-0.00749832857400179
627	99.8133239746094	-4.89349126815796	5.70810413360596	0.00451462110504508	-0.00327756232582033	-0.0399657599627972	-0.00717365415766835
628	99.8133239746094	-5.54284000396729	5.77303886413574	0.0243197549134493	0.00321592413820326	-0.032173577696085	-0.0133424662053585
629	101.761367797852	-5.86751413345337	6.22758293151855	0.0249691028147936	-0.0107450718060136	-0.0149658378213644	0.000943203864153475
630	101.761367797852	-6.5168628692627	6.03277826309204	0.00938473641872406	-0.00360223650932312	0.00321592413820326	-0.00360223650932312
631	99.1639785766602	-5.54284000396729	5.57823419570923	0.0100340843200684	0.00256657530553639	0.0262678004801273	-0.00425158534198999
632	99.8133239746094	-5.21816539764404	5.64316940307617	0.0162028968334198	-0.00132951640989631	0.029189869761467	0.0022419011220336
633	98.5146255493164	-5.21816539764404	5.83797359466553	0.0152288740500808	0.00646266713738441	0.020423661917448	0.000293855206109583
634	100.462677001953	-6.19218873977661	5.77303886413574	0.0106834331527352	0.00548864435404539	0.00776136433705688	0.00256657530553639
635	98.5146255493164	-5.54284000396729	5.83797359466553	0.00906006153672934	-0.00295288790948689	0.00743668992072344	0.00743668992072344
636	100.462677001953	-5.21816539764404	6.16264820098877	0.00483929552137852	-0.00295288790948689	0.00548864435404539	0.00256657530553639
637	99.1639785766602	-4.89349126815796	5.70810413360596	0.0126314787194133	0.0142548503354192	-0.00782300252467394	0.0022419011220336
638	100.462677001953	-6.84153699874878	5.77303886413574	-0.00132951640989631	0.0194496400654316	-0.00197886489331722	-0.00230353930965066
639	98.5146255493164	-5.54284000396729	5.77303886413574	-0.00587495695799589	0.0188002903014421	-0.017887907102704	0.00126787810586393
640	101.112022399902	-6.5168628692627	6.68212699890137	-0.00652430532500148	0.0230210572481155	-0.00295288790948689	0.00970941036939621
641	99.1639785766602	-5.54284000396729	5.83797359466553	-0.00814767740666866	0.012956153601408	-0.0100957229733467	0.01100810803473
642	99.1639785766602	-6.5168628692627	6.35745286941528	0.00516396993771195	-0.000355493422830477	-3.08191010844894e-05	0.00159255252219737
643	99.1639785766602	-6.5168628692627	6.16264820098877	-3.08191010844894e-05	-0.00782300252467394	0.00126787810586393	-0.00165419070981443
644	101.112022399902	-6.84153699874878	5.90290880203247	-0.00619963090866804	-0.00457625929266214	0.000618529506027699	-0.00425158534198999
645	99.1639785766602	-6.5168628692627	5.96784353256226	-0.0149658378213644	-0.00392691092565656	0.00191722682211548	0.00516396993771195
646	97.8652801513672	-5.54284000396729	5.51329946517944	-0.0113944197073579	0.00516396993771195	0.00256657530553639	0.00776136433705688
647	97.8652801513672	-6.5168628692627	6.03277826309204	-0.0217839982360601	-0.0169138833880424	-0.000680167751852423	-0.000355493422830477
648	97.2159271240234	-5.21816539764404	5.83797359466553	-0.00295288790948689	-0.0211346503347158	0.00743668992072344	-0.00360223650932312
649	98.5146255493164	-6.84153699874878	6.16264820098877	0.00646266713738441	-0.0195112787187099	0.00418994715437293	0.00321592413820326
650	96.5665817260742	-5.21816539764404	5.25356006622314	-0.00230353930965066	-0.0247060675173998	0.0168522447347641	-0.00132951640989631
651	95.917236328125	-5.21816539764404	6.03277826309204	-0.017887907102704	-0.0198359526693821	0.0145795252174139	-0.00165419070981443
652	98.5146255493164	-6.84153699874878	6.09771347045898	-0.0133424662053585	-0.0149658378213644	-0.000355493422830477	0.00386527273803949
653	97.8652801513672	-6.5168628692627	5.90290880203247	-0.0191866029053926	-0.00879702530801296	0.011982130818069	0.00873538758605719
654	97.8652801513672	-6.84153699874878	6.22758293151855	-0.0117190945893526	0.00451462110504508	-0.00197886489331722	0.00159255252219737
655	95.917236328125	-6.19218873977661	6.16264820098877	-0.0152905117720366	0.00418994715437293	0.00321592413820326	0.00873538758605719
656	95.917236328125	-5.54284000396729	5.64316940307617	-0.00879702530801296	0.00678734155371785	0.00516396993771195	0.00191722682211548
657	96.5665817260742	-5.54284000396729	5.77303886413574	-0.0107450718060136	0.0181509424000978	-0.00457625929266214	0.0022419011220336
658	95.917236328125	-5.21816539764404	5.64316940307617	-0.0120437685400248	0.0200989879667759	-0.00555028254166245	0.00159255252219737
659	97.8652801513672	-6.19218873977661	6.94186639785767	-0.0117190945893526	0.020423661917448	-0.00619963090866804	-0.000355493422830477
660	96.5665817260742	-6.19218873977661	6.5522575378418	-0.0107450718060136	0.0252937767654657	-0.0100957229733467	0.00516396993771195
661	98.5146255493164	-6.19218873977661	7.13667106628418	-0.00490093370899558	0.0181509424000978	0.00418994715437293	0.00289124972186983
662	99.1639785766602	-6.19218873977661	6.61719226837158	0.0178262684494257	0.00581331877037883	-0.0139918150380254	-0.00165419070981443
663	98.5146255493164	-5.54284000396729	6.5522575378418	0.00678734155371785	0.0022419011220336	-0.00555028254166245	-0.00782300252467394
664	97.8652801513672	-5.21816539764404	6.48732233047485	-0.00100484199356288	0.00581331877037883	-0.00782300252467394	-0.0104203969240189
665	97.8652801513672	-5.54284000396729	6.61719226837158	0.0103587592020631	-3.08191010844894e-05	0.00354059832170606	0.00938473641872406
666	99.8133239746094	-6.19218873977661	6.8119969367981	0.00321592413820326	0.00354059832170606	-0.00587495695799589	0.00516396993771195
667	99.1639785766602	-6.84153699874878	7.13667106628418	0.00516396993771195	-0.00977104809135199	0.0103587592020631	-0.00619963090866804
668	97.8652801513672	-4.89349126815796	6.42238759994507	0.0168522447347641	-0.00814767740666866	0.00418994715437293	-0.00912170019000769
669	99.8133239746094	-6.5168628692627	6.8119969367981	0.0022419011220336	-0.00684897974133492	0.00256657530553639	0.00289124972186983
670	100.462677001953	-5.21816539764404	6.48732233047485	0.0145795252174139	-0.00782300252467394	0.00354059832170606	0.00126787810586393
671	97.8652801513672	-5.86751413345337	5.90290880203247	0.00191722682211548	-0.000680167751852423	0.00354059832170606	-0.00165419070981443
672	98.5146255493164	-5.21816539764404	5.83797359466553	0.0126314787194133	-0.00652430532500148	-0.00782300252467394	-0.00717365415766835
673	96.5665817260742	-5.21816539764404	6.16264820098877	-0.00879702530801296	0.00711201597005129	-0.0110697457566857	-3.08191010844894e-05
674	99.1639785766602	-5.54284000396729	5.70810413360596	0.0123068047687411	0.00841071270406246	-0.0120437685400248	-0.00360223650932312
675	99.1639785766602	-7.16621160507202	5.77303886413574	0.00191722682211548	0.0116574559360743	-0.00652430532500148	0.00289124972186983
676	101.112022399902	-6.84153699874878	5.90290880203247	0.00483929552137852	0.00548864435404539	0.00711201597005129	-3.08191010844894e-05
677	100.462677001953	-7.16621160507202	5.83797359466553	-0.00619963090866804	0.00321592413820326	-0.0110697457566857	0.000293855206109583
678	98.5146255493164	-5.54284000396729	5.64316940307617	-0.00782300252467394	0.0158782228827477	-0.0133424662053585	-0.0172385573387146
679	100.462677001953	-7.81556034088135	6.16264820098877	-0.0120437685400248	0.00841071270406246	-0.00749832857400179	0.00483929552137852
680	98.5146255493164	-6.5168628692627	5.38343000411987	-0.00490093370899558	0.00906006153672934	0.00321592413820326	-3.08191010844894e-05
681	99.8133239746094	-8.14023399353027	5.77303886413574	-0.0156151866540313	-0.00457625929266214	-0.00490093370899558	0.00386527273803949
682	100.462677001953	-7.81556034088135	5.70810413360596	-0.00555028254166245	-0.00782300252467394	-0.00392691092565656	-0.00132951640989631
683	100.462677001953	-7.81556034088135	6.09771347045898	0.00646266713738441	-0.00879702530801296	-0.0136671401560307	-0.00165419070981443
684	100.462677001953	-7.49088573455811	5.96784353256226	0.00289124972186983	-0.00944637414067984	-0.0107450718060136	-0.00490093370899558
685	100.462677001953	-8.46490859985352	5.96784353256226	-0.00684897974133492	-0.0126931173726916	-0.0188619289547205	0.00776136433705688
686	101.112022399902	-8.14023399353027	6.09771347045898	-0.00100484199356288	-0.00977104809135199	-0.0143164889886975	-3.08191010844894e-05
687	99.8133239746094	-7.81556034088135	5.77303886413574	0.0136055024340749	-0.0240567177534103	-0.0260047651827335	0.00191722682211548
688	99.8133239746094	-7.81556034088135	5.96784353256226	0.011982130818069	-0.0406151078641415	-0.0191866029053926	-0.0120437685400248
689	99.8133239746094	-7.81556034088135	5.77303886413574	0.00321592413820326	-0.0172385573387146	0.000618529506027699	-0.00555028254166245
690	100.462677001953	-7.81556034088135	6.68212699890137	-0.0113944197073579	-0.00100484199356288	0.00289124972186983	0.00191722682211548
691	99.8133239746094	-7.16621160507202	6.68212699890137	-0.0107450718060136	-0.0026282137259841	0.00548864435404539	0.000943203864153475
692	98.5146255493164	-6.5168628692627	6.03277826309204	-0.00782300252467394	0.00159255252219737	0.0165275707840919	0.00126787810586393
693	99.1639785766602	-7.16621160507202	5.64316940307617	0.00873538758605719	0.0022419011220336	0.000943203864153475	-0.00749832857400179
694	99.1639785766602	-7.16621160507202	5.64316940307617	0.00808603875339031	-0.00425158534198999	0.0126314787194133	0.00191722682211548
695	99.1639785766602	-7.16621160507202	5.77303886413574	0.01847561635077	0.00191722682211548	-0.00165419070981443	-0.00327756232582033
696	100.462677001953	-7.16621160507202	6.5522575378418	-0.00100484199356288	-0.00197886489331722	0.000943203864153475	0.00451462110504508
697	99.8133239746094	-7.49088573455811	7.07173633575439	0.00613799272105098	-0.0100957229733467	-0.0130177913233638	-0.00100484199356288
698	98.5146255493164	-6.19218873977661	6.87693166732788	-0.000355493422830477	0.00386527273803949	-0.00749832857400179	0.00776136433705688
699	101.112022399902	-7.81556034088135	5.77303886413574	-0.00132951640989631	-0.00230353930965066	-0.0026282137259841	0.00126787810586393
700	98.5146255493164	-6.19218873977661	5.83797359466553	-0.00879702530801296	0.000618529506027699	0.0103587592020631	0.00841071270406246
701	101.112022399902	-7.49088573455811	6.16264820098877	0.00256657530553639	0.00354059832170606	0.000293855206109583	0.000943203864153475
702	99.1639785766602	-5.86751413345337	5.77303886413574	0.0262678004801273	-0.0133424662053585	0.00418994715437293	-0.00100484199356288
703	98.5146255493164	-6.19218873977661	6.03277826309204	-0.0120437685400248	-0.0126931173726916	-0.00327756232582033	-0.00360223650932312
704	98.5146255493164	-6.19218873977661	6.09771347045898	0.00256657530553639	-0.0120437685400248	-0.00587495695799589	0.00678734155371785
705	99.8133239746094	-6.5168628692627	5.77303886413574	-0.00782300252467394	0.00548864435404539	-3.08191010844894e-05	0.00418994715437293
706	99.1639785766602	-5.86751413345337	5.64316940307617	0.0022419011220336	-0.000680167751852423	0.00841071270406246	-0.00392691092565656
707	101.112022399902	-7.49088573455811	5.70810413360596	0.00841071270406246	-0.0221086721867323	0.00938473641872406	-0.00360223650932312
708	99.8133239746094	-7.81556034088135	5.96784353256226	0.012956153601408	-0.00457625929266214	0.012956153601408	-0.00847235135734081
709	99.1639785766602	-7.16621160507202	5.70810413360596	0.0100340843200684	0.00126787810586393	0.00776136433705688	0.00613799272105098
710	97.8652801513672	-7.81556034088135	6.09771347045898	-0.000355493422830477	0.00321592413820326	0.0171769186854362	-0.00327756232582033
711	101.761367797852	-7.81556034088135	5.70810413360596	0.0191249661147594	0.0113327819854021	-0.00100484199356288	-0.00457625929266214
712	101.112022399902	-7.49088573455811	5.77303886413574	-0.000680167751852423	0.00321592413820326	-0.00587495695799589	-0.000355493422830477
713	101.112022399902	-7.81556034088135	5.57823419570923	0.00743668992072344	0.00548864435404539	-0.0162645354866982	-0.00392691092565656
714	101.112022399902	-8.14023399353027	5.70810413360596	-0.00749832857400179	0.00613799272105098	-0.00555028254166245	0.00776136433705688
715	101.112022399902	-8.14023399353027	5.77303886413574	0.00386527273803949	0.00451462110504508	-0.0130177913233638	0.000943203864153475
716	99.1639785766602	-7.49088573455811	5.83797359466553	0.0116574559360743	0.00678734155371785	-0.0100957229733467	0.000943203864153475
717	101.761367797852	-8.14023399353027	5.77303886413574	0.00386527273803949	0.0103587592020631	-0.0217839982360601	-0.00132951640989631
718	100.462677001953	-7.49088573455811	5.44836473464966	-0.00100484199356288	0.00873538758605719	-0.021459324285388	0.00548864435404539
719	99.1639785766602	-6.84153699874878	5.25356006622314	-0.0165892094373703	0.00970941036939621	-0.0169138833880424	0.00581331877037883
720	99.8133239746094	-7.81556034088135	5.77303886413574	0.000943203864153475	0.0126314787194133	-0.00619963090866804	0.0100340843200684
721	100.462677001953	-8.14023399353027	5.64316940307617	0.00451462110504508	-0.00782300252467394	-0.0133424662053585	-0.00100484199356288
722	98.5146255493164	-6.84153699874878	6.5522575378418	0.00743668992072344	0.00354059832170606	-0.00652430532500148	0.00321592413820326
723	98.5146255493164	-7.16621160507202	5.64316940307617	0.0126314787194133	0.00808603875339031	-0.00392691092565656	-0.00490093370899558
724	99.1639785766602	-7.16621160507202	6.09771347045898	0.00354059832170606	0.012956153601408	-0.00555028254166245	-0.00165419070981443
725	100.462677001953	-7.16621160507202	6.29251766204834	0.0136055024340749	0.0158782228827477	-0.00749832857400179	-0.00100484199356288
726	98.5146255493164	-7.16621160507202	6.35745286941528	0.00386527273803949	0.0113327819854021	0.00126787810586393	0.000293855206109583
727	99.1639785766602	-7.16621160507202	6.61719226837158	0.0155535480007529	0.00808603875339031	-3.08191010844894e-05	-0.00619963090866804
728	99.8133239746094	-7.49088573455811	6.74706172943115	0.0197743140161037	0.0022419011220336	-0.000680167751852423	-0.0136671401560307
729	99.1639785766602	-8.78958320617676	6.8119969367981	0.0116574559360743	0.00451462110504508	0.00191722682211548	0.00191722682211548
730	99.8133239746094	-8.78958320617676	6.5522575378418	0.00548864435404539	0.0123068047687411	-0.00847235135734081	-0.0026282137259841
731	99.8133239746094	-7.49088573455811	6.22758293151855	0.00873538758605719	0.00743668992072344	-0.0117190945893526	0.00873538758605719
732	98.5146255493164	-7.81556034088135	6.48732233047485	-0.00652430532500148	0.000293855206109583	-0.00879702530801296	0.000293855206109583
733	98.5146255493164	-7.81556034088135	6.48732233047485	-3.08191010844894e-05	-0.0110697457566857	-0.00717365415766835	-0.00425158534198999
734	97.8652801513672	-7.81556034088135	5.83797359466553	-0.0146411629393697	-0.00197886489331722	-0.00392691092565656	0.00126787810586393
735	99.1639785766602	-7.81556034088135	5.96784353256226	-0.00912170019000769	-0.00522560812532902	-0.00847235135734081	0.00483929552137852
736	99.1639785766602	-7.16621160507202	5.64316940307617	-0.0126931173726916	-3.08191010844894e-05	0.00159255252219737	0.01100810803473
737	99.1639785766602	-7.81556034088135	5.64316940307617	-0.000680167751852423	-0.000355493422830477	0.00386527273803949	0.0022419011220336
738	100.462677001953	-8.78958320617676	5.70810413360596	-0.0104203969240189	0.000618529506027699	0.00808603875339031	0.00354059832170606
739	99.1639785766602	-8.14023399353027	5.70810413360596	-0.00165419070981443	0.00354059832170606	0.00548864435404539	-0.00165419070981443
740	101.112022399902	-9.1142578125	6.16264820098877	-0.0104203969240189	-0.00197886489331722	0.0100340843200684	0.00289124972186983
741	99.8133239746094	-8.14023399353027	5.83797359466553	0.000943203864153475	-0.00457625929266214	0.00483929552137852	0.000293855206109583
742	99.1639785766602	-7.81556034088135	5.57823419570923	0.00678734155371785	0.000943203864153475	0.00256657530553639	0.00159255252219737
743	100.462677001953	-8.78958320617676	5.64316940307617	0.0116574559360743	-0.00555028254166245	-0.00717365415766835	0.000943203864153475
744	100.462677001953	-8.78958320617676	5.77303886413574	0.00873538758605719	0.000943203864153475	-0.00457625929266214	0.00548864435404539
745	100.462677001953	-9.1142578125	5.83797359466553	0.0106834331527352	0.00646266713738441	0.00126787810586393	0.00938473641872406
746	98.5146255493164	-7.81556034088135	5.77303886413574	-0.00392691092565656	-0.00230353930965066	0.00970941036939621	-0.00132951640989631
747	100.462677001953	-8.14023399353027	6.09771347045898	0.0158782228827477	-0.0159398596733809	0.00386527273803949	-0.00619963090866804
748	99.1639785766602	-7.81556034088135	5.44836473464966	0.01100810803473	-0.00847235135734081	-0.00165419070981443	-0.00100484199356288
749	100.462677001953	-9.43893146514893	5.83797359466553	0.0168522447347641	-0.00912170019000769	-0.00132951640989631	-0.00814767740666866
750	99.1639785766602	-8.46490859985352	5.77303886413574	-3.08191010844894e-05	-0.0152905117720366	0.00906006153672934	0.00126787810586393
751	99.1639785766602	-8.14023399353027	5.70810413360596	-0.0169138833880424	0.00516396993771195	0.00678734155371785	0.00159255252219737
752	98.5146255493164	-9.1142578125	6.29251766204834	0.00386527273803949	0.00126787810586393	0.00483929552137852	-0.0026282137259841
753	99.1639785766602	-9.1142578125	6.22758293151855	0.00289124972186983	-0.00100484199356288	-0.00749832857400179	-0.00749832857400179
754	98.5146255493164	-8.46490859985352	6.8119969367981	0.00613799272105098	0.0103587592020631	-0.00619963090866804	-0.00684897974133492
755	97.2159271240234	-8.14023399353027	6.42238759994507	-0.00230353930965066	0.0106834331527352	-0.00684897974133492	-0.00295288790948689
756	96.5665817260742	-8.14023399353027	6.61719226837158	-0.0026282137259841	0.00516396993771195	-0.00100484199356288	-0.00425158534198999
757	97.2159271240234	-8.14023399353027	6.5522575378418	-0.00782300252467394	0.0155535480007529	-0.0123684434220195	-0.00490093370899558
758	97.8652801513672	-8.78958320617676	6.68212699890137	-0.00555028254166245	0.00678734155371785	-0.00912170019000769	0.00159255252219737
759	96.5665817260742	-9.1142578125	6.94186639785767	-0.0188619289547205	0.0113327819854021	-0.0113944197073579	0.00646266713738441
760	98.5146255493164	-9.1142578125	6.74706172943115	-0.0208099745213985	0.00808603875339031	-0.00555028254166245	0.00776136433705688
761	95.917236328125	-7.81556034088135	6.48732233047485	-0.0104203969240189	0.00386527273803949	-0.00360223650932312	-0.00165419070981443
762	97.2159271240234	-9.1142578125	6.16264820098877	-0.00847235135734081	0.00678734155371785	-0.00879702530801296	-3.08191010844894e-05
763	98.5146255493164	-8.78958320617676	5.90290880203247	-0.0143164889886975	0.00776136433705688	-0.0107450718060136	-0.00230353930965066
764	97.8652801513672	-9.1142578125	6.16264820098877	-0.0104203969240189	0.00256657530553639	-0.00522560812532902	-0.00230353930965066
765	97.8652801513672	-8.78958320617676	7.00680112838745	-0.00425158534198999	0.0022419011220336	-0.00230353930965066	-0.000355493422830477
766	96.5665817260742	-8.78958320617676	6.09771347045898	0.00354059832170606	-0.000355493422830477	-0.00490093370899558	0.00321592413820326
767	98.5146255493164	-8.78958320617676	5.90290880203247	0.0103587592020631	-0.00165419070981443	-0.00490093370899558	-0.000680167751852423
768	97.8652801513672	-8.78958320617676	5.96784353256226	0.0136055024340749	-0.0188619289547205	-0.00132951640989631	-0.00327756232582033
769	99.8133239746094	-7.81556034088135	5.83797359466553	0.00483929552137852	-3.08191010844894e-05	-0.00392691092565656	-0.00360223650932312
770	97.8652801513672	-8.14023399353027	5.90290880203247	0.00289124972186983	-0.00717365415766835	0.00321592413820326	0.00548864435404539
771	99.8133239746094	-8.46490859985352	5.83797359466553	0.00321592413820326	0.00256657530553639	0.00678734155371785	0.00451462110504508
772	101.112022399902	-9.43893146514893	6.42238759994507	0.00483929552137852	0.00646266713738441	-0.00652430532500148	-0.00360223650932312
773	99.8133239746094	-8.78958320617676	5.57823419570923	0.00613799272105098	0.00256657530553639	-0.00360223650932312	0.00126787810586393
774	101.112022399902	-9.1142578125	5.64316940307617	0.00289124972186983	0.00256657530553639	-0.0126931173726916	0.00483929552137852
775	99.8133239746094	-8.78958320617676	5.57823419570923	-0.0195112787187099	0.0136055024340749	-0.0123684434220195	0.00159255252219737
776	101.112022399902	-10.0882806777954	5.77303886413574	-0.00944637414067984	0.000618529506027699	-0.00879702530801296	0.00451462110504508
777	98.5146255493164	-8.14023399353027	5.64316940307617	0.00548864435404539	0.00678734155371785	-0.0156151866540313	-0.00847235135734081
778	99.1639785766602	-8.46490859985352	5.83797359466553	-0.00782300252467394	0.00776136433705688	-0.0162645354866982	-0.00555028254166245
779	99.8133239746094	-9.1142578125	6.16264820098877	-0.00197886489331722	0.00970941036939621	-0.00457625929266214	-0.0026282137259841
780	100.462677001953	-8.46490859985352	5.57823419570923	-0.00522560812532902	-0.00230353930965066	0.000618529506027699	0.0145795252174139
781	99.8133239746094	-8.14023399353027	5.96784353256226	-0.00782300252467394	-0.0256800893694162	0.00711201597005129	0.00646266713738441
782	102.410720825195	-9.76360607147217	6.03277826309204	-0.0026282137259841	-0.00944637414067984	0.00841071270406246	-0.00295288790948689
783	101.112022399902	-9.1142578125	6.29251766204834	-0.00587495695799589	0.00808603875339031	-0.00132951640989631	-0.00230353930965066
784	101.761367797852	-9.43893146514893	6.29251766204834	0.00516396993771195	-0.0198359526693821	0.00516396993771195	0.00516396993771195
785	100.462677001953	-9.1142578125	6.74706172943115	0.00743668992072344	-0.0191866029053926	0.0194496400654316	0.00451462110504508
786	100.462677001953	-9.1142578125	5.77303886413574	-0.0172385573387146	0.000618529506027699	0.0178262684494257	0.00516396993771195
787	100.462677001953	-9.43893146514893	5.90290880203247	-0.00684897974133492	0.00451462110504508	0.0126314787194133	-0.0110697457566857
788	101.112022399902	-9.76360607147217	6.03277826309204	0.0106834331527352	-0.0143164889886975	0.00678734155371785	-0.00132951640989631
789	98.5146255493164	-9.1142578125	6.61719226837158	-0.00132951640989631	0.000943203864153475	-0.00132951640989631	-0.00295288790948689
790	101.761367797852	-10.0882806777954	7.00680112838745	0.00386527273803949	-0.00912170019000769	0.00743668992072344	0.00548864435404539
791	100.462677001953	-9.76360607147217	6.87693166732788	0.00970941036939621	0.00321592413820326	-0.00522560812532902	-3.08191010844894e-05
792	99.8133239746094	-8.78958320617676	6.42238759994507	-0.00230353930965066	-0.00425158534198999	-0.00392691092565656	-0.00100484199356288
793	99.1639785766602	-9.43893146514893	6.42238759994507	0.0149041991680861	0.00354059832170606	-0.0146411629393697	-0.00684897974133492
794	99.8133239746094	-9.43893146514893	5.77303886413574	0.0100340843200684	-0.000680167751852423	-0.0100957229733467	-0.00165419070981443
795	99.8133239746094	-9.1142578125	6.48732233047485	-0.0133424662053585	0.00386527273803949	-0.00977104809135199	-0.00100484199356288
796	101.761367797852	-10.4129543304443	6.74706172943115	-0.000680167751852423	0.00516396993771195	-0.0133424662053585	-0.00132951640989631
797	99.8133239746094	-10.0882806777954	7.07173633575439	-0.0107450718060136	0.00938473641872406	-0.0240567177534103	-0.00230353930965066
798	101.112022399902	-9.1142578125	5.83797359466553	-0.00522560812532902	0.0220470335334539	-0.0347709693014622	0.00906006153672934
799	101.761367797852	-10.4129543304443	5.90290880203247	-0.00684897974133492	0.0178262684494257	-0.0308748781681061	0.00289124972186983
800	99.8133239746094	-10.0882806777954	6.5522575378418	-0.00360223650932312	0.0152288740500808	-0.0260047651827335	-0.00197886489331722
801	100.462677001953	-10.4129543304443	5.90290880203247	0.00743668992072344	0.00906006153672934	-0.0318489037454128	0.00256657530553639
802	101.761367797852	-11.0623035430908	6.16264820098877	0.00516396993771195	-0.00425158534198999	-0.0282774847000837	0.0022419011220336
803	100.462677001953	-10.0882806777954	6.42238759994507	0.013930176384747	-0.00912170019000769	-0.0139918150380254	-0.000680167751852423
804	101.112022399902	-10.0882806777954	5.83797359466553	0.0116574559360743	-0.00457625929266214	-0.00392691092565656	0.00483929552137852
805	100.462677001953	-9.43893146514893	5.64316940307617	0.00516396993771195	-0.0026282137259841	0.00418994715437293	0.00548864435404539
806	102.410720825195	-10.4129543304443	5.64316940307617	0.00581331877037883	-0.0123684434220195	0.0217223595827818	-0.00425158534198999
807	99.8133239746094	-8.46490859985352	5.83797359466553	0.0126314787194133	-0.0217839982360601	0.0217223595827818	-0.0110697457566857
808	101.761367797852	-9.76360607147217	6.03277826309204	0.00938473641872406	-0.0224333461374044	0.0308132413774729	-0.00165419070981443
809	99.1639785766602	-7.81556034088135	5.83797359466553	0.0171769186854362	-0.0182125810533762	0.0431508645415306	-0.00392691092565656
810	101.112022399902	-9.43893146514893	5.90290880203247	0.00938473641872406	-0.0143164889886975	0.0438002124428749	-0.00197886489331722
811	99.1639785766602	-8.14023399353027	5.70810413360596	0.00354059832170606	-0.0117190945893526	0.0317872650921345	0.00483929552137852
812	99.1639785766602	-7.81556034088135	5.70810413360596	0.00191722682211548	0.00354059832170606	0.0233457311987877	-0.00490093370899558
813	99.8133239746094	-8.14023399353027	5.96784353256226	0.00743668992072344	-0.00295288790948689	0.0116574559360743	0.00516396993771195
814	99.8133239746094	-7.81556034088135	5.90290880203247	0.00548864435404539	0.0149041991680861	0.00743668992072344	0.00159255252219737
815	99.1639785766602	-8.14023399353027	6.74706172943115	-0.00944637414067984	0.0158782228827477	-0.00360223650932312	0.00841071270406246
816	100.462677001953	-7.16621160507202	6.68212699890137	-0.00587495695799589	0.0152288740500808	-0.000355493422830477	-0.00327756232582033
817	100.462677001953	-8.78958320617676	6.09771347045898	-0.0146411629393697	0.0175015944987535	-0.00360223650932312	0.00354059832170606
818	100.462677001953	-7.81556034088135	5.90290880203247	-0.0107450718060136	0.0136055024340749	-0.0139918150380254	-0.00490093370899558
819	100.462677001953	-8.78958320617676	5.83797359466553	-0.00457625929266214	0.01847561635077	-0.0136671401560307	0.0100340843200684
820	98.5146255493164	-7.16621160507202	6.48732233047485	-0.00522560812532902	0.0197743140161037	-0.00587495695799589	0.00483929552137852
821	100.462677001953	-8.78958320617676	6.87693166732788	0.000943203864153475	0.0126314787194133	-0.00879702530801296	0.00906006153672934
822	101.112022399902	-8.46490859985352	7.00680112838745	-0.00165419070981443	0.00354059832170606	-0.0143164889886975	-0.00490093370899558
823	100.462677001953	-8.14023399353027	5.77303886413574	0.000293855206109583	0.00418994715437293	-0.0169138833880424	0.00289124972186983
824	100.462677001953	-7.81556034088135	5.57823419570923	0.0022419011220336	0.00321592413820326	-0.00847235135734081	-0.00197886489331722
825	101.112022399902	-8.46490859985352	5.77303886413574	-0.0159398596733809	-0.00197886489331722	-0.0120437685400248	-0.000355493422830477
826	100.462677001953	-8.46490859985352	5.64316940307617	-0.0123684434220195	0.000618529506027699	-0.00587495695799589	0.00451462110504508
827	99.8133239746094	-7.49088573455811	6.48732233047485	-0.0026282137259841	-0.00295288790948689	-0.00327756232582033	0.00159255252219737
828	99.1639785766602	-7.49088573455811	5.90290880203247	0.0149041991680861	-0.00782300252467394	-0.00132951640989631	0.000293855206109583
829	100.462677001953	-8.14023399353027	6.03277826309204	-0.0026282137259841	-0.0143164889886975	0.00548864435404539	0.00516396993771195
830	100.462677001953	-7.81556034088135	5.38343000411987	0.00581331877037883	-0.00490093370899558	0.00289124972186983	-0.00652430532500148
831	99.1639785766602	-6.84153699874878	5.57823419570923	-0.0107450718060136	-0.00587495695799589	0.00159255252219737	0.00289124972186983
832	98.5146255493164	-7.16621160507202	5.70810413360596	0.00191722682211548	-0.00717365415766835	0.00841071270406246	0.00581331877037883
833	101.112022399902	-8.14023399353027	5.83797359466553	-0.0026282137259841	-0.00327756232582033	-0.0107450718060136	0.00159255252219737
834	99.8133239746094	-7.16621160507202	6.03277826309204	0.00516396993771195	-0.00165419070981443	-0.00132951640989631	0.000618529506027699
835	99.8133239746094	-7.16621160507202	6.16264820098877	-0.00652430532500148	0.0116574559360743	-0.0133424662053585	0.00711201597005129
836	99.8133239746094	-6.5168628692627	5.05875539779663	-0.00425158534198999	0.00776136433705688	-0.00944637414067984	0.00451462110504508
837	101.761367797852	-7.81556034088135	5.38343000411987	0.01847561635077	0.0106834331527352	-0.00360223650932312	-0.00490093370899558
838	100.462677001953	-7.81556034088135	5.51329946517944	0.0103587592020631	0.0158782228827477	-0.00619963090866804	-0.00360223650932312
839	99.8133239746094	-6.84153699874878	5.25356006622314	0.01847561635077	0.0142548503354192	-0.0110697457566857	0.00321592413820326
840	99.8133239746094	-7.81556034088135	5.70810413360596	0.0103587592020631	0.0165275707840919	-0.00100484199356288	-0.000680167751852423
841	101.112022399902	-7.81556034088135	5.83797359466553	0.00743668992072344	0.012956153601408	-0.00522560812532902	0.00776136433705688
842	99.8133239746094	-6.5168628692627	5.12369012832642	0.0132808275520802	0.0136055024340749	-0.00132951640989631	-0.00490093370899558
843	100.462677001953	-6.84153699874878	5.18862533569336	0.0100340843200684	0.00970941036939621	-0.00749832857400179	-0.00132951640989631
844	99.1639785766602	-6.84153699874878	5.25356006622314	0.00938473641872406	0.00841071270406246	0.00418994715437293	0.000293855206109583
845	100.462677001953	-7.16621160507202	5.77303886413574	0.0113327819854021	-0.000680167751852423	0.0116574559360743	-0.00782300252467394
846	101.112022399902	-7.49088573455811	5.96784353256226	0.0132808275520802	-0.00230353930965066	-0.00684897974133492	-0.00197886489331722
847	99.1639785766602	-6.84153699874878	5.96784353256226	0.00386527273803949	-0.00847235135734081	0.000618529506027699	-0.00684897974133492
848	99.1639785766602	-6.5168628692627	6.35745286941528	0.0132808275520802	0.00321592413820326	0.00321592413820326	-0.00425158534198999
849	101.761367797852	-8.14023399353027	5.77303886413574	0.0142548503354192	-0.0165892094373703	0.00483929552137852	-0.00652430532500148
850	99.8133239746094	-6.84153699874878	5.64316940307617	0.0116574559360743	-0.0146411629393697	0.00483929552137852	-0.000355493422830477
851	100.462677001953	-7.16621160507202	5.70810413360596	0.0158782228827477	-0.00977104809135199	-0.00197886489331722	-0.00197886489331722
852	98.5146255493164	-7.81556034088135	6.74706172943115	0.00581331877037883	-0.0130177913233638	0.00906006153672934	-0.00425158534198999
853	101.761367797852	-7.81556034088135	7.07173633575439	0.012956153601408	-0.0185372550040483	-0.00100484199356288	-0.00847235135734081
854	100.462677001953	-8.14023399353027	7.07173633575439	-0.00847235135734081	0.0197743140161037	-3.08191010844894e-05	0.00191722682211548
855	99.8133239746094	-6.5168628692627	5.90290880203247	0.0197743140161037	-0.00490093370899558	0.00483929552137852	-3.08191010844894e-05
856	99.1639785766602	-7.16621160507202	6.29251766204834	-0.00197886489331722	0.00776136433705688	-0.00100484199356288	0.00776136433705688
857	101.112022399902	-7.81556034088135	6.74706172943115	-0.000355493422830477	0.012956153601408	0.000618529506027699	-0.00295288790948689
858	101.112022399902	-7.81556034088135	6.8119969367981	-0.00132951640989631	0.0188002903014421	-0.0117190945893526	-0.00522560812532902
859	99.8133239746094	-6.84153699874878	6.09771347045898	-0.0107450718060136	0.0226963832974434	-0.00977104809135199	0.00483929552137852
860	100.462677001953	-7.81556034088135	6.22758293151855	-0.0113944197073579	0.0162028968334198	-0.00652430532500148	0.000618529506027699
861	99.8133239746094	-6.84153699874878	6.35745286941528	-0.00425158534198999	0.00678734155371785	-0.0123684434220195	0.00711201597005129
862	98.5146255493164	-6.5168628692627	6.42238759994507	0.0136055024340749	0.00711201597005129	0.000293855206109583	0.000618529506027699
863	98.5146255493164	-6.84153699874878	5.90290880203247	0.01100810803473	0.000293855206109583	-0.00457625929266214	-0.0104203969240189
864	98.5146255493164	-6.5168628692627	6.16264820098877	-0.00912170019000769	0.00321592413820326	0.000618529506027699	0.01100810803473
865	98.5146255493164	-6.19218873977661	5.90290880203247	-0.0143164889886975	0.0100340843200684	-0.00132951640989631	0.00548864435404539
866	97.2159271240234	-6.84153699874878	6.09771347045898	-0.00944637414067984	0.00483929552137852	-0.00879702530801296	0.00386527273803949
867	96.5665817260742	-6.5168628692627	5.64316940307617	0.00776136433705688	-0.00295288790948689	0.00451462110504508	-0.00360223650932312
868	97.8652801513672	-7.16621160507202	5.83797359466553	-0.00912170019000769	-0.00814767740666866	-0.0026282137259841	-0.0026282137259841
869	97.2159271240234	-6.19218873977661	5.70810413360596	-0.00100484199356288	-0.00230353930965066	-0.0026282137259841	-0.000680167751852423
870	97.8652801513672	-7.49088573455811	6.09771347045898	-0.00457625929266214	0.00548864435404539	0.00483929552137852	-0.00100484199356288
871	99.1639785766602	-6.84153699874878	5.83797359466553	-0.0250307414680719	-0.00132951640989631	0.00548864435404539	0.00386527273803949
872	97.8652801513672	-6.19218873977661	6.09771347045898	-0.00944637414067984	0.00191722682211548	0.00126787810586393	-0.00360223650932312
873	95.917236328125	-6.19218873977661	5.70810413360596	-0.00879702530801296	0.0022419011220336	-0.00847235135734081	-0.00197886489331722
874	97.8652801513672	-5.86751413345337	5.64316940307617	-0.0104203969240189	0.00646266713738441	-0.00295288790948689	0.00191722682211548
875	97.2159271240234	-7.49088573455811	5.90290880203247	-0.0182125810533762	-0.00132951640989631	0.0123068047687411	-0.00457625929266214
876	97.8652801513672	-7.16621160507202	6.16264820098877	-0.0169138833880424	0.0022419011220336	-0.00490093370899558	0.00906006153672934
877	97.8652801513672	-7.16621160507202	5.90290880203247	-0.0139918150380254	0.00516396993771195	-0.00360223650932312	0.000293855206109583
878	97.2159271240234	-7.16621160507202	6.42238759994507	-0.0195112787187099	0.01100810803473	-0.0100957229733467	0.00289124972186983
879	96.5665817260742	-5.86751413345337	5.90290880203247	-0.00490093370899558	0.0113327819854021	-0.0113944197073579	-0.00132951640989631
880	97.2159271240234	-7.16621160507202	5.96784353256226	-0.00847235135734081	0.00776136433705688	-0.0159398596733809	0.00970941036939621
881	98.5146255493164	-7.16621160507202	5.90290880203247	-0.00555028254166245	0.012956153601408	-0.00327756232582033	-0.00230353930965066
882	97.8652801513672	-6.5168628692627	5.83797359466553	0.0106834331527352	0.00548864435404539	-0.0123684434220195	-0.00360223650932312
883	97.8652801513672	-5.86751413345337	5.57823419570923	0.0126314787194133	0.00646266713738441	-0.0139918150380254	-0.00814767740666866
884	98.5146255493164	-6.5168628692627	6.03277826309204	0.01100810803473	0.00321592413820326	-0.00879702530801296	-0.000355493422830477
885	97.8652801513672	-5.21816539764404	6.03277826309204	0.00970941036939621	0.00321592413820326	0.00581331877037883	-0.000680167751852423
886	99.8133239746094	-6.19218873977661	5.70810413360596	-0.00197886489331722	0.00191722682211548	0.00970941036939621	-0.00749832857400179
887	99.1639785766602	-5.86751413345337	5.77303886413574	0.0207483377307653	-0.00165419070981443	0.00808603875339031	-0.00392691092565656
888	99.8133239746094	-7.16621160507202	5.90290880203247	0.0152288740500808	-0.00587495695799589	0.0022419011220336	-0.00360223650932312
889	97.8652801513672	-5.86751413345337	6.09771347045898	0.0149041991680861	-0.00197886489331722	0.00289124972186983	-0.00457625929266214
890	98.5146255493164	-6.84153699874878	6.16264820098877	0.0126314787194133	-0.00587495695799589	0.00873538758605719	-0.00100484199356288
891	98.5146255493164	-5.21816539764404	6.03277826309204	-0.00100484199356288	-0.00814767740666866	0.00743668992072344	-0.00295288790948689
892	97.8652801513672	-5.86751413345337	5.83797359466553	0.00418994715437293	-0.0110697457566857	0.00548864435404539	0.0022419011220336
893	98.5146255493164	-5.54284000396729	5.70810413360596	0.00126787810586393	-0.00230353930965066	0.000943203864153475	-0.00977104809135199
894	98.5146255493164	-6.5168628692627	5.83797359466553	0.00386527273803949	-3.08191010844894e-05	-0.00977104809135199	0.00548864435404539
895	98.5146255493164	-5.54284000396729	5.64316940307617	0.01100810803473	0.00743668992072344	0.00289124972186983	0.0103587592020631
896	98.5146255493164	-6.84153699874878	5.96784353256226	-0.00392691092565656	-0.0130177913233638	-0.00132951640989631	0.0022419011220336
897	101.112022399902	-6.5168628692627	6.16264820098877	-0.00327756232582033	-0.00587495695799589	-0.00749832857400179	0.000618529506027699
898	101.112022399902	-8.14023399353027	5.70810413360596	-0.0156151866540313	0.00256657530553639	-0.0227580219507217	-0.000355493422830477
899	98.5146255493164	-6.5168628692627	5.64316940307617	-0.00522560812532902	-0.00522560812532902	-0.00327756232582033	-0.00230353930965066
900	101.112022399902	-7.81556034088135	6.03277826309204	-0.00879702530801296	0.000943203864153475	-0.000355493422830477	0.0022419011220336
901	100.462677001953	-6.84153699874878	5.77303886413574	-0.00944637414067984	-0.000680167751852423	-0.00425158534198999	0.00678734155371785
902	99.1639785766602	-6.84153699874878	5.90290880203247	-0.0026282137259841	-0.00230353930965066	-0.00782300252467394	-0.0026282137259841
903	98.5146255493164	-6.5168628692627	6.09771347045898	0.00159255252219737	-0.00652430532500148	-0.00295288790948689	-0.00392691092565656
904	99.1639785766602	-6.84153699874878	5.77303886413574	-0.00879702530801296	0.0022419011220336	0.000293855206109583	0.00841071270406246
905	98.5146255493164	-6.19218873977661	5.70810413360596	-0.00749832857400179	-0.00425158534198999	0.00613799272105098	0.00256657530553639
906	99.8133239746094	-6.19218873977661	5.44836473464966	-0.00197886489331722	0.000943203864153475	-0.00392691092565656	0.00970941036939621
907	97.8652801513672	-5.86751413345337	5.77303886413574	0.00191722682211548	-0.00847235135734081	0.00646266713738441	-0.00782300252467394
908	100.462677001953	-6.19218873977661	6.61719226837158	0.0262678004801273	0.00126787810586393	-0.0143164889886975	-0.00360223650932312
909	100.462677001953	-6.84153699874878	6.42238759994507	0.00321592413820326	-0.00879702530801296	-0.0120437685400248	-0.00295288790948689
910	99.1639785766602	-5.86751413345337	5.83797359466553	-0.00230353930965066	0.00126787810586393	0.00256657530553639	0.000943203864153475
911	98.5146255493164	-5.54284000396729	5.77303886413574	-0.0123684434220195	-0.00230353930965066	0.00906006153672934	0.00386527273803949
912	100.462677001953	-6.84153699874878	5.90290880203247	-0.0120437685400248	-0.00457625929266214	-0.000680167751852423	0.00256657530553639
913	99.8133239746094	-6.19218873977661	6.09771347045898	0.00159255252219737	-0.00457625929266214	0.00159255252219737	-0.00392691092565656
914	101.761367797852	-6.84153699874878	6.09771347045898	-0.00522560812532902	-0.00425158534198999	-0.000355493422830477	0.000943203864153475
915	98.5146255493164	-5.21816539764404	6.29251766204834	0.00256657530553639	0.00386527273803949	0.00613799272105098	0.00548864435404539
916	99.8133239746094	-5.54284000396729	5.96784353256226	0.0230210572481155	-0.00619963090866804	-0.0165892094373703	0.00256657530553639
917	98.5146255493164	-5.21816539764404	5.64316940307617	-0.0136671401560307	0.0022419011220336	-0.017887907102704	-3.08191010844894e-05
918	101.112022399902	-6.5168628692627	5.64316940307617	-0.000680167751852423	0.0132808275520802	-0.0120437685400248	-0.00392691092565656
919	99.1639785766602	-5.86751413345337	5.96784353256226	0.00191722682211548	0.0165275707840919	0.00256657530553639	-0.00684897974133492
920	101.112022399902	-6.84153699874878	6.87693166732788	0.00873538758605719	0.0136055024340749	0.0022419011220336	0.00808603875339031
921	97.8652801513672	-5.54284000396729	6.03277826309204	0.00418994715437293	-0.00457625929266214	0.00776136433705688	0.00126787810586393
922	99.8133239746094	-6.5168628692627	6.16264820098877	0.0116574559360743	0.00321592413820326	-0.000355493422830477	0.000943203864153475
923	100.462677001953	-6.5168628692627	5.83797359466553	0.0136055024340749	0.00938473641872406	0.00451462110504508	-0.00490093370899558
924	101.112022399902	-6.84153699874878	6.68212699890137	0.00321592413820326	0.00938473641872406	-0.00165419070981443	0.00418994715437293
925	99.8133239746094	-6.84153699874878	6.68212699890137	0.0106834331527352	0.00743668992072344	-0.0026282137259841	0.00646266713738441
926	99.1639785766602	-5.54284000396729	6.48732233047485	0.00548864435404539	0.00970941036939621	-0.00977104809135199	0.00516396993771195
927	99.1639785766602	-6.5168628692627	6.09771347045898	0.0100340843200684	0.00418994715437293	-0.00165419070981443	-0.00782300252467394
928	99.1639785766602	-5.54284000396729	5.77303886413574	0.012956153601408	0.00321592413820326	0.000293855206109583	-0.00912170019000769
929	100.462677001953	-6.5168628692627	5.64316940307617	0.00906006153672934	0.00808603875339031	0.0113327819854021	0.00451462110504508
930	99.8133239746094	-5.21816539764404	5.44836473464966	0.0145795252174139	0.00646266713738441	0.00289124972186983	-0.00132951640989631
931	98.5146255493164	-6.19218873977661	5.70810413360596	0.00906006153672934	0.000293855206109583	0.00159255252219737	0.00711201597005129
932	100.462677001953	-6.84153699874878	5.83797359466553	0.00516396993771195	0.00418994715437293	-0.00782300252467394	0.000618529506027699
933	100.462677001953	-6.5168628692627	5.90290880203247	0.0103587592020631	0.00386527273803949	-0.00619963090866804	-0.00619963090866804
934	101.112022399902	-6.19218873977661	6.03277826309204	0.00548864435404539	0.00256657530553639	-0.00684897974133492	0.00126787810586393
935	99.8133239746094	-6.19218873977661	5.57823419570923	-0.00814767740666866	0.00354059832170606	0.00418994715437293	0.0113327819854021
936	99.1639785766602	-5.86751413345337	5.64316940307617	-0.00100484199356288	-0.000355493422830477	-0.00782300252467394	0.00483929552137852
937	98.5146255493164	-5.54284000396729	5.64316940307617	-0.00717365415766835	0.00581331877037883	-0.00912170019000769	-0.00360223650932312
938	99.1639785766602	-5.54284000396729	5.70810413360596	-0.00782300252467394	0.00938473641872406	-0.0195112787187099	-0.00619963090866804
939	99.8133239746094	-6.19218873977661	5.83797359466553	0.000293855206109583	0.0106834331527352	-0.0175632312893867	0.00321592413820326
940	99.1639785766602	-5.54284000396729	5.96784353256226	-0.00912170019000769	0.00808603875339031	-0.00522560812532902	0.00678734155371785
941	99.1639785766602	-6.19218873977661	5.90290880203247	-0.0026282137259841	0.0123068047687411	-0.0110697457566857	0.00516396993771195
942	100.462677001953	-6.19218873977661	5.90290880203247	0.00354059832170606	0.01100810803473	-0.0224333461374044	-0.00749832857400179
943	100.462677001953	-6.5168628692627	5.96784353256226	0.000293855206109583	0.020423661917448	-0.0227580219507217	0.000293855206109583
944	100.462677001953	-5.86751413345337	5.83797359466553	-0.0107450718060136	0.0275664981454611	-0.0331475995481014	-0.00457625929266214
945	100.462677001953	-6.84153699874878	6.22758293151855	0.00711201597005129	0.031137915328145	-0.0133424662053585	0.00386527273803949
946	100.462677001953	-6.5168628692627	6.29251766204834	-0.00295288790948689	0.0142548503354192	-0.00977104809135199	0.00483929552137852
947	99.1639785766602	-6.19218873977661	6.09771347045898	0.0217223595827818	0.00159255252219737	-0.00100484199356288	-0.00100484199356288
948	100.462677001953	-6.19218873977661	5.90290880203247	0.0149041991680861	-0.00392691092565656	-0.00587495695799589	-0.00944637414067984
949	99.1639785766602	-5.21816539764404	6.42238759994507	0.0175015944987535	-0.00879702530801296	-0.000680167751852423	0.00516396993771195
950	99.8133239746094	-5.86751413345337	6.03277826309204	0.00678734155371785	-0.0172385573387146	0.0165275707840919	0.000618529506027699
951	101.112022399902	-6.19218873977661	6.16264820098877	0.00841071270406246	-0.0253554154187441	0.0317872650921345	-0.000355493422830477
952	100.462677001953	-6.19218873977661	6.22758293151855	0.0149041991680861	-0.0162645354866982	0.0158782228827477	-0.00327756232582033
953	99.8133239746094	-6.5168628692627	6.16264820098877	0.00678734155371785	-0.0260047651827335	0.0210730116814375	0.00354059832170606
954	98.5146255493164	-6.84153699874878	6.5522575378418	0.00711201597005129	-0.0224333461374044	0.013930176384747	0.00126787810586393
955	99.1639785766602	-6.84153699874878	6.09771347045898	0.00678734155371785	-0.0217839982360601	0.01847561635077	0.00289124972186983
956	99.8133239746094	-6.19218873977661	6.03277826309204	0.00126787810586393	-0.0221086721867323	0.0181509424000978	0.00321592413820326
957	97.2159271240234	-6.19218873977661	6.22758293151855	-3.08191010844894e-05	-0.00684897974133492	0.01100810803473	-3.08191010844894e-05
958	97.2159271240234	-5.54284000396729	5.90290880203247	0.0145795252174139	-3.08191010844894e-05	0.00906006153672934	0.00126787810586393
959	98.5146255493164	-6.5168628692627	6.35745286941528	0.00646266713738441	0.00483929552137852	-0.000355493422830477	0.00581331877037883
960	97.2159271240234	-5.54284000396729	5.64316940307617	-0.0104203969240189	-0.00457625929266214	0.000943203864153475	0.00581331877037883
961	98.5146255493164	-6.5168628692627	5.96784353256226	-0.00977104809135199	0.0100340843200684	-0.00555028254166245	0.0103587592020631
962	97.8652801513672	-6.5168628692627	5.83797359466553	-0.00684897974133492	0.00548864435404539	0.0022419011220336	0.00386527273803949
963	95.917236328125	-5.86751413345337	5.96784353256226	0.00581331877037883	0.0191249661147594	-0.00684897974133492	0.0022419011220336
964	95.917236328125	-5.86751413345337	6.03277826309204	-0.021459324285388	0.00613799272105098	0.00159255252219737	0.00451462110504508
965	97.2159271240234	-5.86751413345337	6.16264820098877	-0.0169138833880424	0.00646266713738441	0.00289124972186983	0.00451462110504508
966	98.5146255493164	-6.5168628692627	5.96784353256226	-0.0185372550040483	0.011982130818069	-0.00100484199356288	0.00256657530553639
967	97.8652801513672	-6.5168628692627	5.70810413360596	-0.0237320438027382	0.00159255252219737	-0.00165419070981443	-0.00425158534198999
968	98.5146255493164	-6.84153699874878	6.03277826309204	-0.0227580219507217	-0.00522560812532902	0.00418994715437293	0.000618529506027699
969	96.5665817260742	-5.54284000396729	5.83797359466553	-0.0286021586507559	-0.00425158534198999	-0.000680167751852423	-3.08191010844894e-05
970	97.8652801513672	-6.5168628692627	6.16264820098877	-0.0299008563160896	0.00743668992072344	0.00386527273803949	-3.08191010844894e-05
971	99.1639785766602	-6.84153699874878	6.16264820098877	-0.0334722734987736	0.0210730116814375	0.00483929552137852	-0.00522560812532902
972	97.2159271240234	-5.21816539764404	5.70810413360596	-0.0159398596733809	0.0327612869441509	-0.00749832857400179	-0.00132951640989631
973	97.8652801513672	-5.86751413345337	5.77303886413574	-0.0133424662053585	0.0262678004801273	-0.0110697457566857	-0.00230353930965066
974	97.8652801513672	-5.54284000396729	5.70810413360596	0.00191722682211548	0.0288651939481497	-0.00132951640989631	-0.00684897974133492
975	99.8133239746094	-6.5168628692627	5.83797359466553	-0.00327756232582033	0.0239950809627771	-0.00944637414067984	0.00126787810586393
976	99.1639785766602	-6.84153699874878	5.96784353256226	-0.00230353930965066	0.00289124972186983	-0.00360223650932312	0.000618529506027699
977	99.8133239746094	-7.16621160507202	6.29251766204834	-0.00197886489331722	0.000618529506027699	-0.0113944197073579	0.01100810803473
978	98.5146255493164	-5.86751413345337	6.16264820098877	-0.00490093370899558	0.00711201597005129	-0.0120437685400248	-0.00165419070981443
979	100.462677001953	-6.19218873977661	5.70810413360596	0.000293855206109583	0.0236704051494598	-0.0149658378213644	0.01100810803473
980	98.5146255493164	-5.54284000396729	5.90290880203247	0.00776136433705688	0.0194496400654316	-0.00522560812532902	0.000293855206109583
981	99.8133239746094	-6.84153699874878	6.03277826309204	0.0123068047687411	0.000293855206109583	0.000618529506027699	0.00646266713738441
982	99.1639785766602	-5.54284000396729	5.77303886413574	0.020423661917448	-0.0104203969240189	-0.00490093370899558	-0.00814767740666866
983	98.5146255493164	-6.19218873977661	6.03277826309204	0.0275664981454611	-0.0308748781681061	-0.000680167751852423	-0.00425158534198999
984	98.5146255493164	-5.21816539764404	6.09771347045898	0.020423661917448	-0.0334722734987736	-0.00847235135734081	0.00354059832170606
985	99.8133239746094	-6.19218873977661	5.64316940307617	0.0285405199974775	-0.0386670641601086	-0.000355493422830477	0.0022419011220336
986	100.462677001953	-6.84153699874878	5.83797359466553	0.0269171483814716	-0.0286021586507559	-3.08191010844894e-05	0.00386527273803949
987	99.8133239746094	-6.5168628692627	5.90290880203247	0.029189869761467	-0.0133424662053585	-0.00425158534198999	-0.00230353930965066
988	99.1639785766602	-7.16621160507202	6.5522575378418	0.025618452578783	-0.0243813935667276	0.0022419011220336	-0.00814767740666866
989	99.1639785766602	-6.84153699874878	6.8119969367981	0.0132808275520802	-0.021459324285388	-0.0026282137259841	-0.00425158534198999
990	99.8133239746094	-7.81556034088135	6.35745286941528	0.0191249661147594	-0.0159398596733809	-0.00522560812532902	0.000943203864153475
991	99.1639785766602	-7.16621160507202	5.83797359466553	0.0103587592020631	-0.0208099745213985	-3.08191010844894e-05	-0.00132951640989631
992	99.1639785766602	-6.84153699874878	5.64316940307617	0.00483929552137852	-0.0110697457566857	0.00678734155371785	-0.00684897974133492
993	99.1639785766602	-7.49088573455811	5.64316940307617	0.00548864435404539	-0.0117190945893526	0.000293855206109583	-0.00555028254166245
994	97.2159271240234	-7.49088573455811	5.77303886413574	0.00386527273803949	0.00873538758605719	-3.08191010844894e-05	0.0106834331527352
995	99.1639785766602	-7.16621160507202	5.77303886413574	-0.0126931173726916	-0.0188619289547205	0.00711201597005129	0.00386527273803949
996	99.8133239746094	-7.49088573455811	6.16264820098877	-0.00944637414067984	-3.08191010844894e-05	0.012956153601408	-0.00100484199356288
997	101.112022399902	-8.46490859985352	6.16264820098877	-0.00879702530801296	-0.0204853005707264	-0.00782300252467394	0.00126787810586393
998	100.462677001953	-8.46490859985352	5.90290880203247	-0.0130177913233638	-0.00619963090866804	-0.0126931173726916	-0.00717365415766835
999	99.1639785766602	-7.49088573455811	5.77303886413574	-0.0117190945893526	-0.0117190945893526	-0.00684897974133492	0.00678734155371785
1000	100.462677001953	-8.46490859985352	5.96784353256226	-0.0266541130840778	-0.00555028254166245	-0.00684897974133492	0.00938473641872406
1001	100.462677001953	-7.49088573455811	5.77303886413574	-0.0253554154187441	-0.0146411629393697	-0.0123684434220195	-0.0026282137259841
1002	97.8652801513672	-7.16621160507202	6.03277826309204	-0.00717365415766835	-0.00782300252467394	-0.00360223650932312	-0.00619963090866804
1003	99.1639785766602	-6.84153699874878	5.90290880203247	-0.00749832857400179	-0.00197886489331722	0.00386527273803949	0.0022419011220336
1004	97.8652801513672	-6.84153699874878	5.77303886413574	0.00191722682211548	0.00743668992072344	0.00354059832170606	0.00581331877037883
1005	99.1639785766602	-6.5168628692627	5.44836473464966	0.00451462110504508	0.00938473641872406	0.0100340843200684	0.0103587592020631
1006	98.5146255493164	-6.84153699874878	5.83797359466553	0.0106834331527352	0.000943203864153475	0.00451462110504508	-0.00327756232582033
1007	97.8652801513672	-6.84153699874878	5.83797359466553	0.00516396993771195	-0.00782300252467394	0.00354059832170606	-0.00717365415766835
1008	99.1639785766602	-6.84153699874878	5.90290880203247	0.00776136433705688	-0.000355493422830477	0.00321592413820326	-0.00522560812532902
1009	99.8133239746094	-7.81556034088135	6.03277826309204	0.0100340843200684	0.00808603875339031	0.00938473641872406	0.000293855206109583
1010	99.8133239746094	-7.16621160507202	5.64316940307617	0.0145795252174139	-0.00197886489331722	0.013930176384747	0.00191722682211548
1011	98.5146255493164	-6.19218873977661	5.44836473464966	0.00743668992072344	-0.00425158534198999	0.00711201597005129	-0.000680167751852423
1012	98.5146255493164	-6.19218873977661	5.83797359466553	0.0223717093467712	-0.00490093370899558	0.00451462110504508	0.00516396993771195
1013	99.1639785766602	-5.86751413345337	5.83797359466553	0.0178262684494257	-0.0159398596733809	0.000293855206109583	-0.00457625929266214
1014	98.5146255493164	-6.19218873977661	6.03277826309204	0.0165275707840919	0.00548864435404539	-0.0117190945893526	-0.00132951640989631
1015	97.8652801513672	-6.19218873977661	6.16264820098877	0.0178262684494257	0.00581331877037883	-0.0026282137259841	0.00354059832170606
1016	97.2159271240234	-6.19218873977661	5.77303886413574	0.0106834331527352	0.0126314787194133	-0.00327756232582033	0.00516396993771195
1017	98.5146255493164	-5.86751413345337	6.42238759994507	0.0162028968334198	0.0165275707840919	-0.0156151866540313	0.00159255252219737
1018	99.8133239746094	-6.84153699874878	6.68212699890137	0.00808603875339031	0.0168522447347641	-0.0172385573387146	-0.0026282137259841
1019	97.8652801513672	-5.86751413345337	5.83797359466553	0.00970941036939621	0.0152288740500808	-0.00360223650932312	0.00581331877037883
1020	99.8133239746094	-6.19218873977661	6.16264820098877	0.0106834331527352	0.00678734155371785	-0.0133424662053585	0.0106834331527352
1021	98.5146255493164	-5.54284000396729	5.96784353256226	0.0113327819854021	0.00386527273803949	0.00321592413820326	0.00548864435404539
1022	98.5146255493164	-5.21816539764404	6.03277826309204	0.0149041991680861	-0.00197886489331722	-0.00295288790948689	-0.00392691092565656
1023	100.462677001953	-6.5168628692627	6.5522575378418	0.0152288740500808	-0.00100484199356288	-0.00782300252467394	-0.00912170019000769
1024	99.8133239746094	-6.5168628692627	6.8119969367981	0.00808603875339031	0.00808603875339031	-0.00522560812532902	0.00418994715437293
1025	99.8133239746094	-6.5168628692627	5.77303886413574	0.0162028968334198	0.00483929552137852	0.00418994715437293	0.00321592413820326
1026	98.5146255493164	-5.21816539764404	5.83797359466553	-0.0208099745213985	-0.00619963090866804	0.0132808275520802	-3.08191010844894e-05
1027	98.5146255493164	-5.54284000396729	6.87693166732788	0.00906006153672934	-0.00619963090866804	0.00354059832170606	-0.00912170019000769
1028	98.5146255493164	-5.54284000396729	12.3963947296143	0.00126787810586393	-0.0136671401560307	-0.00457625929266214	-0.0126931173726916
1029	99.8133239746094	-6.19218873977661	5.38343000411987	-0.00912170019000769	-0.00100484199356288	0.0022419011220336	-0.00555028254166245
1030	98.5146255493164	-5.54284000396729	5.57823419570923	-0.0172385573387146	0.00646266713738441	0.00613799272105098	-0.00100484199356288
1031	98.5146255493164	-5.21816539764404	5.51329946517944	-0.0146411629393697	0.00743668992072344	0.00321592413820326	-0.00587495695799589
1032	99.1639785766602	-6.5168628692627	5.90290880203247	-0.017887907102704	0.0142548503354192	0.000618529506027699	-0.0026282137259841
1033	99.8133239746094	-5.86751413345337	5.96784353256226	-0.00814767740666866	0.00808603875339031	0.000943203864153475	-0.00165419070981443
1034	99.1639785766602	-6.19218873977661	5.90290880203247	0.00354059832170606	0.00776136433705688	-0.00165419070981443	0.00386527273803949
1035	98.5146255493164	-5.21816539764404	5.25356006622314	0.00938473641872406	0.00256657530553639	-0.00684897974133492	0.00289124972186983
1036	97.2159271240234	-4.89349126815796	5.51329946517944	0.011982130818069	0.000943203864153475	-3.08191010844894e-05	0.00451462110504508
1037	98.5146255493164	-4.56881713867188	5.57823419570923	0.00321592413820326	-0.00295288790948689	-0.0162645354866982	-3.08191010844894e-05
1038	99.8133239746094	-5.54284000396729	5.44836473464966	-0.00522560812532902	0.00321592413820326	-0.00977104809135199	0.00873538758605719
1039	97.8652801513672	-5.21816539764404	5.96784353256226	0.0100340843200684	0.00451462110504508	-3.08191010844894e-05	0.00289124972186983
1040	99.1639785766602	-6.19218873977661	5.90290880203247	-0.00977104809135199	-0.00425158534198999	-0.00619963090866804	0.00483929552137852
1041	97.8652801513672	-4.89349126815796	5.64316940307617	0.00776136433705688	-0.0123684434220195	0.00613799272105098	-0.00100484199356288
1042	99.1639785766602	-5.86751413345337	5.70810413360596	0.0165275707840919	-0.0133424662053585	0.00289124972186983	0.000618529506027699
1043	99.8133239746094	-5.54284000396729	5.96784353256226	0.0152288740500808	-0.0143164889886975	0.0155535480007529	-0.00912170019000769
1044	99.8133239746094	-5.86751413345337	6.09771347045898	0.0158782228827477	0.00613799272105098	0.00548864435404539	-3.08191010844894e-05
1045	99.8133239746094	-5.54284000396729	6.03277826309204	0.00938473641872406	0.012956153601408	0.01100810803473	-0.00132951640989631
1046	98.5146255493164	-4.56881713867188	6.29251766204834	0.00646266713738441	0.00808603875339031	0.00418994715437293	-0.00360223650932312
1047	99.8133239746094	-5.21816539764404	6.03277826309204	0.0100340843200684	0.00743668992072344	-0.00165419070981443	-0.00165419070981443
1048	97.8652801513672	-4.89349126815796	6.8119969367981	0.0178262684494257	0.00613799272105098	-0.0107450718060136	-0.0139918150380254
1049	99.1639785766602	-5.21816539764404	5.77303886413574	0.013930176384747	0.0194496400654316	-0.00912170019000769	-0.00327756232582033
1050	97.8652801513672	-4.56881713867188	6.5522575378418	0.00516396993771195	0.0126314787194133	-0.0227580219507217	0.000293855206109583
1051	99.1639785766602	-4.89349126815796	6.09771347045898	0.00191722682211548	0.0132808275520802	-0.00977104809135199	-0.00392691092565656
1052	99.1639785766602	-5.54284000396729	7.00680112838745	0.0168522447347641	0.00678734155371785	-0.0169138833880424	-0.0026282137259841
1053	98.5146255493164	-4.89349126815796	6.22758293151855	-0.0162645354866982	0.00938473641872406	-0.00879702530801296	0.00418994715437293
1054	99.1639785766602	-5.21816539764404	5.90290880203247	0.0022419011220336	0.00613799272105098	-0.0182125810533762	0.00126787810586393
1055	97.8652801513672	-4.89349126815796	5.83797359466553	0.0123068047687411	0.00873538758605719	0.00646266713738441	0.00256657530553639
1056	97.2159271240234	-5.21816539764404	6.03277826309204	-0.017887907102704	0.0103587592020631	-0.00814767740666866	0.00548864435404539
1057	94.618537902832	-3.59479403495789	6.5522575378418	-0.00587495695799589	0.0100340843200684	-0.00490093370899558	-0.00425158534198999
1058	95.2678833007813	-3.91946840286255	5.90290880203247	-0.00879702530801296	0.0181509424000978	-0.0126931173726916	0.00256657530553639
1059	95.917236328125	-4.89349126815796	6.29251766204834	-0.0208099745213985	0.0149041991680861	-0.0126931173726916	0.00256657530553639
1060	95.2678833007813	-4.24414253234863	5.64316940307617	-0.0221086721867323	0.0103587592020631	-0.00814767740666866	0.00678734155371785
1061	93.3198394775391	-3.91946840286255	5.83797359466553	-0.0169138833880424	-0.00295288790948689	0.00354059832170606	0.0126314787194133
1062	96.5665817260742	-5.54284000396729	5.96784353256226	-0.0198359526693821	-0.0113944197073579	-0.00717365415766835	0.00256657530553639
1063	95.2678833007813	-4.56881713867188	6.09771347045898	-0.0182125810533762	-0.0123684434220195	0.000618529506027699	0.00386527273803949
1064	96.5665817260742	-5.54284000396729	6.09771347045898	-0.0149658378213644	-0.00197886489331722	0.000943203864153475	0.00126787810586393
1065	95.917236328125	-4.56881713867188	6.09771347045898	-0.021459324285388	-3.08191010844894e-05	0.0142548503354192	0.00418994715437293
1066	95.917236328125	-4.89349126815796	5.96784353256226	-0.0113944197073579	-0.00165419070981443	0.0152288740500808	-3.08191010844894e-05
1067	95.917236328125	-4.24414253234863	5.83797359466553	-0.00522560812532902	-0.0211346503347158	0.0106834331527352	-0.00360223650932312
1068	97.8652801513672	-5.21816539764404	6.03277826309204	-0.00392691092565656	-0.0136671401560307	0.00938473641872406	-3.08191010844894e-05
1069	94.618537902832	-3.27011966705322	5.83797359466553	0.00548864435404539	-0.0113944197073579	0.00711201597005129	0.00126787810586393
1070	95.917236328125	-4.89349126815796	6.16264820098877	0.00256657530553639	0.00256657530553639	0.00938473641872406	0.00354059832170606
1071	97.2159271240234	-3.91946840286255	5.83797359466553	0.0123068047687411	-0.00587495695799589	0.00906006153672934	-0.00392691092565656
1072	99.8133239746094	-4.24414253234863	5.90290880203247	-0.00944637414067984	0.0100340843200684	0.00613799272105098	0.00191722682211548
1073	95.917236328125	-3.59479403495789	5.70810413360596	0.00256657530553639	-0.00522560812532902	0.00873538758605719	-0.00425158534198999
1074	97.8652801513672	-3.91946840286255	5.77303886413574	-0.00749832857400179	-0.0107450718060136	0.00711201597005129	0.00159255252219737
1075	97.8652801513672	-4.89349126815796	6.03277826309204	-0.00327756232582033	-0.00132951640989631	-0.000355493422830477	0.00191722682211548
1076	99.8133239746094	-4.56881713867188	6.09771347045898	0.00613799272105098	-0.000680167751852423	0.0022419011220336	0.00418994715437293
1077	95.2678833007813	-3.59479403495789	6.22758293151855	-0.0139918150380254	0.0103587592020631	-0.00295288790948689	0.00159255252219737
1078	97.8652801513672	-3.91946840286255	5.83797359466553	-0.0107450718060136	0.0197743140161037	-0.00782300252467394	0.00159255252219737
1079	96.5665817260742	-4.24414253234863	5.96784353256226	-0.00490093370899558	0.0239950809627771	-0.0120437685400248	0.00808603875339031
1080	97.2159271240234	-3.91946840286255	5.44836473464966	-0.00749832857400179	0.0207483377307653	-0.0162645354866982	0.00191722682211548
1081	97.8652801513672	-4.56881713867188	6.03277826309204	0.0022419011220336	0.0126314787194133	-0.00522560812532902	-0.00165419070981443
1082	98.5146255493164	-4.89349126815796	5.96784353256226	0.00386527273803949	0.00548864435404539	-0.0146411629393697	-0.00619963090866804
1083	97.8652801513672	-5.21816539764404	5.83797359466553	0.0145795252174139	0.00289124972186983	-0.0221086721867323	0.00159255252219737
1084	99.1639785766602	-4.89349126815796	5.96784353256226	0.0181509424000978	-0.00425158534198999	-0.0182125810533762	0.0022419011220336
1085	97.2159271240234	-5.54284000396729	6.03277826309204	0.00841071270406246	0.00678734155371785	0.000943203864153475	0.00386527273803949
1086	98.5146255493164	-5.86751413345337	6.74706172943115	0.0132808275520802	0.00743668992072344	0.0123068047687411	-0.0026282137259841
1087	97.2159271240234	-5.54284000396729	5.77303886413574	0.00808603875339031	-0.00684897974133492	0.00776136433705688	-0.00587495695799589
1088	97.8652801513672	-6.19218873977661	6.09771347045898	0.01100810803473	-0.0100957229733467	-0.00944637414067984	0.000943203864153475
1089	95.2678833007813	-4.89349126815796	5.83797359466553	0.0126314787194133	-0.00977104809135199	-0.00132951640989631	-0.00587495695799589
1090	98.5146255493164	-5.21816539764404	6.42238759994507	0.00646266713738441	-3.08191010844894e-05	-0.00652430532500148	0.00159255252219737
1091	97.8652801513672	-5.54284000396729	5.96784353256226	-0.00912170019000769	-0.00522560812532902	0.0022419011220336	-0.00165419070981443
1092	95.2678833007813	-4.56881713867188	5.77303886413574	-0.00587495695799589	-0.00522560812532902	-0.00360223650932312	-0.00522560812532902
1093	95.917236328125	-4.24414253234863	5.70810413360596	-0.00879702530801296	-0.00425158534198999	-0.000355493422830477	-0.00652430532500148
1094	95.2678833007813	-3.91946840286255	5.64316940307617	-0.00360223650932312	-0.00457625929266214	0.00841071270406246	-0.00100484199356288
1095	95.2678833007813	-3.91946840286255	5.83797359466553	-0.00230353930965066	-0.00230353930965066	0.0136055024340749	0.000293855206109583
1096	98.5146255493164	-5.21816539764404	6.16264820098877	-0.00522560812532902	-0.00977104809135199	0.0100340843200684	0.00321592413820326
1097	97.2159271240234	-4.56881713867188	5.90290880203247	0.00126787810586393	-0.00100484199356288	-0.00522560812532902	-0.00587495695799589
1098	95.917236328125	-3.27011966705322	5.64316940307617	0.000618529506027699	-3.08191010844894e-05	-0.00197886489331722	-0.00392691092565656
1099	97.8652801513672	-4.24414253234863	5.90290880203247	-0.00360223650932312	-0.00295288790948689	0.00776136433705688	0.00418994715437293
1100	95.2678833007813	-3.27011966705322	5.77303886413574	0.00548864435404539	0.00386527273803949	0.00841071270406246	-0.000680167751852423
1101	95.917236328125	-4.24414253234863	6.16264820098877	0.00776136433705688	-0.000355493422830477	0.0142548503354192	0.00321592413820326
1102	96.5665817260742	-4.24414253234863	5.90290880203247	0.00516396993771195	0.00321592413820326	0.00418994715437293	-0.00555028254166245
1103	94.618537902832	-2.94544529914856	6.09771347045898	0.00483929552137852	0.0116574559360743	-0.00295288790948689	-0.0026282137259841
1104	95.2678833007813	-3.27011966705322	5.64316940307617	-0.00684897974133492	0.0136055024340749	0.00938473641872406	-0.00327756232582033
1105	96.5665817260742	-4.56881713867188	5.83797359466553	0.01100810803473	0.00581331877037883	-0.00295288790948689	-0.000680167751852423
1106	97.8652801513672	-3.91946840286255	6.09771347045898	0.0116574559360743	-0.00132951640989631	-0.00490093370899558	0.00776136433705688
1107	95.2678833007813	-3.27011966705322	5.96784353256226	0.00451462110504508	-0.0120437685400248	0.00321592413820326	-0.00327756232582033
1108	95.917236328125	-3.91946840286255	5.83797359466553	0.0191249661147594	0.00321592413820326	-0.0165892094373703	-0.0126931173726916
1109	94.618537902832	-3.59479403495789	6.22758293151855	0.0152288740500808	-0.0227580219507217	0.0022419011220336	0.00418994715437293
1110	97.2159271240234	-3.91946840286255	5.70810413360596	0.0152288740500808	0.00581331877037883	0.000293855206109583	0.00354059832170606
1111	95.2678833007813	-3.27011966705322	6.42238759994507	0.0123068047687411	-0.0117190945893526	-0.00327756232582033	0.00711201597005129
1112	95.2678833007813	-2.62077116966248	6.35745286941528	0.0158782228827477	0.00808603875339031	-0.00457625929266214	-0.00944637414067984
1113	95.2678833007813	-2.94544529914856	5.70810413360596	0.0123068047687411	0.011982130818069	-0.00912170019000769	-0.00619963090866804
1114	95.917236328125	-2.62077116966248	5.64316940307617	0.0106834331527352	-3.08191010844894e-05	-0.00717365415766835	-0.00132951640989631
1115	95.917236328125	-2.94544529914856	5.90290880203247	0.00289124972186983	0.00483929552137852	-0.0152905117720366	-0.00327756232582033
1116	94.618537902832	-2.29609680175781	5.57823419570923	-0.0104203969240189	0.00451462110504508	-0.0208099745213985	0.00256657530553639
1117	95.917236328125	-4.24414253234863	6.42238759994507	-0.00360223650932312	0.0103587592020631	-0.0162645354866982	0.00483929552137852
1118	95.917236328125	-3.59479403495789	5.64316940307617	-0.0100957229733467	0.0103587592020631	-0.00847235135734081	-0.00327756232582033
1119	95.917236328125	-3.27011966705322	5.70810413360596	-0.0107450718060136	-0.000355493422830477	0.00743668992072344	0.00191722682211548
1120	95.2678833007813	-2.94544529914856	6.03277826309204	-0.00879702530801296	0.00938473641872406	0.00906006153672934	0.00548864435404539
1121	95.917236328125	-3.91946840286255	6.22758293151855	-0.0104203969240189	0.000943203864153475	0.00386527273803949	0.0022419011220336
1122	95.917236328125	-2.62077116966248	5.70810413360596	0.00321592413820326	0.00191722682211548	-0.00132951640989631	0.00191722682211548
1123	95.2678833007813	-2.94544529914856	5.51329946517944	0.00191722682211548	-0.00522560812532902	-0.00425158534198999	0.00711201597005129
1124	93.9691848754883	-2.62077116966248	5.38343000411987	-3.08191010844894e-05	0.00159255252219737	0.00126787810586393	0.00191722682211548
1125	95.917236328125	-2.94544529914856	5.77303886413574	-0.00619963090866804	-0.00782300252467394	0.000293855206109583	0.000293855206109583
1126	97.2159271240234	-3.27011966705322	5.96784353256226	0.00191722682211548	0.000293855206109583	0.00483929552137852	0.00516396993771195
1127	95.2678833007813	-3.27011966705322	5.90290880203247	0.0136055024340749	-0.0143164889886975	0.00418994715437293	-0.00425158534198999
1128	95.2678833007813	-2.62077116966248	6.03277826309204	0.0132808275520802	-0.0182125810533762	0.0106834331527352	-0.00912170019000769
1129	97.2159271240234	-4.24414253234863	5.96784353256226	0.0136055024340749	-0.00879702530801296	0.000943203864153475	-0.000355493422830477
1130	97.2159271240234	-2.94544529914856	5.64316940307617	0.0103587592020631	0.0022419011220336	0.00743668992072344	0.01100810803473
1131	95.2678833007813	-3.27011966705322	5.77303886413574	0.00841071270406246	-0.00392691092565656	0.00938473641872406	0.000293855206109583
1132	93.3198394775391	-3.59479403495789	5.77303886413574	0.0022419011220336	0.00418994715437293	0.00613799272105098	0.000293855206109583
1133	96.5665817260742	-3.91946840286255	6.22758293151855	0.00646266713738441	0.0142548503354192	-0.00847235135734081	-0.00132951640989631
1134	94.618537902832	-3.91946840286255	6.29251766204834	0.00159255252219737	0.00548864435404539	-3.08191010844894e-05	0.00289124972186983
1135	93.3198394775391	-3.27011966705322	5.96784353256226	-0.00522560812532902	0.0152288740500808	-0.00392691092565656	0.00743668992072344
1136	93.9691848754883	-2.62077116966248	5.57823419570923	-0.00132951640989631	0.00743668992072344	-0.00879702530801296	0.00711201597005129
1137	93.9691848754883	-3.91946840286255	5.96784353256226	-0.0120437685400248	0.011982130818069	-0.00717365415766835	-0.0026282137259841
1138	93.3198394775391	-3.59479403495789	5.70810413360596	-0.0191866029053926	0.00711201597005129	-0.0104203969240189	-0.00295288790948689
1139	92.0211410522461	-2.94544529914856	5.90290880203247	0.00159255252219737	0.00613799272105098	-0.0123684434220195	0.00678734155371785
1140	93.3198394775391	-3.91946840286255	6.29251766204834	-0.0165892094373703	-0.00165419070981443	0.00321592413820326	0.00289124972186983
1141	93.9691848754883	-2.94544529914856	5.90290880203247	-3.08191010844894e-05	-0.00295288790948689	-0.0120437685400248	0.00743668992072344
1142	92.6704940795898	-2.94544529914856	5.77303886413574	0.0022419011220336	0.000943203864153475	-0.00392691092565656	-0.0104203969240189
1143	94.618537902832	-3.27011966705322	5.64316940307617	0.00256657530553639	0.00711201597005129	-0.00782300252467394	0.00873538758605719
1144	93.9691848754883	-2.29609680175781	5.77303886413574	0.00451462110504508	0.0158782228827477	-0.00749832857400179	-3.08191010844894e-05
1145	94.618537902832	-3.27011966705322	5.77303886413574	-0.00879702530801296	0.0145795252174139	-0.00360223650932312	0.00678734155371785
1146	95.2678833007813	-2.62077116966248	6.74706172943115	-0.0117190945893526	0.0123068047687411	-0.00847235135734081	0.012956153601408
1147	96.5665817260742	-2.94544529914856	6.03277826309204	0.00321592413820326	0.00159255252219737	-0.00230353930965066	0.00126787810586393
1148	95.917236328125	-2.94544529914856	5.57823419570923	0.00776136433705688	-0.00977104809135199	0.00970941036939621	-0.00847235135734081
1149	97.8652801513672	-4.24414253234863	6.68212699890137	-0.00944637414067984	-0.00555028254166245	0.00743668992072344	0.000618529506027699
1150	95.2678833007813	-2.94544529914856	5.70810413360596	-0.0162645354866982	0.000618529506027699	0.00808603875339031	0.00126787810586393
1151	95.917236328125	-3.27011966705322	5.44836473464966	-0.0175632312893867	-0.00230353930965066	0.00548864435404539	0.00321592413820326
1152	97.2159271240234	-3.59479403495789	6.22758293151855	-0.00717365415766835	-0.00132951640989631	0.00548864435404539	-0.00360223650932312
1153	97.8652801513672	-4.24414253234863	6.29251766204834	-0.0113944197073579	-0.00132951640989631	0.00159255252219737	-0.00619963090866804
1154	95.917236328125	-4.24414253234863	5.96784353256226	-0.00555028254166245	0.0022419011220336	-0.00425158534198999	0.00711201597005129
1155	97.2159271240234	-4.24414253234863	5.90290880203247	-0.00847235135734081	0.00354059832170606	-0.0026282137259841	0.00191722682211548
1156	94.618537902832	-3.27011966705322	5.64316940307617	0.00808603875339031	-0.00425158534198999	-0.0026282137259841	0.00289124972186983
1157	97.8652801513672	-3.91946840286255	5.64316940307617	0.00841071270406246	-0.00360223650932312	-0.00392691092565656	-0.00197886489331722
1158	95.917236328125	-4.89349126815796	6.09771347045898	0.0126314787194133	0.00354059832170606	-0.0133424662053585	0.00321592413820326
1159	95.917236328125	-4.24414253234863	6.16264820098877	0.00289124972186983	-0.0107450718060136	-0.0120437685400248	0.00451462110504508
1160	97.8652801513672	-4.89349126815796	5.96784353256226	-3.08191010844894e-05	-0.00879702530801296	-0.0110697457566857	0.00159255252219737
1161	95.917236328125	-4.24414253234863	5.70810413360596	0.012956153601408	-0.0195112787187099	-0.00360223650932312	-0.000355493422830477
1162	95.917236328125	-3.91946840286255	5.96784353256226	0.00321592413820326	-0.0182125810533762	-0.0104203969240189	-0.00684897974133492
1163	96.5665817260742	-5.54284000396729	6.03277826309204	0.0162028968334198	-0.023407369852066	-0.0026282137259841	0.00354059832170606
1164	95.917236328125	-5.54284000396729	5.96784353256226	0.00711201597005129	-0.0133424662053585	-0.0100957229733467	0.000618529506027699
1165	95.917236328125	-4.89349126815796	6.22758293151855	-0.000680167751852423	-0.0100957229733467	0.00418994715437293	0.0022419011220336
1166	95.917236328125	-4.24414253234863	5.90290880203247	-0.0107450718060136	-0.0237320438027382	0.0103587592020631	0.00386527273803949
1167	96.5665817260742	-4.56881713867188	5.96784353256226	0.01847561635077	-0.0263294391334057	0.0126314787194133	-0.00879702530801296
1168	94.618537902832	-3.59479403495789	5.77303886413574	0.00743668992072344	-0.0211346503347158	0.0106834331527352	-0.00555028254166245
1169	97.2159271240234	-4.89349126815796	5.90290880203247	0.013930176384747	-0.00587495695799589	0.00386527273803949	0.000943203864153475
1170	94.618537902832	-3.27011966705322	5.83797359466553	-0.0113944197073579	0.00548864435404539	0.0113327819854021	0.00418994715437293
1171	95.2678833007813	-4.56881713867188	6.16264820098877	-0.00230353930965066	0.00808603875339031	0.00126787810586393	0.00386527273803949
1172	97.2159271240234	-4.24414253234863	6.09771347045898	0.00159255252219737	0.00776136433705688	-0.00749832857400179	-0.00782300252467394
1173	97.2159271240234	-4.56881713867188	5.90290880203247	-0.00847235135734081	0.0126314787194133	-0.017887907102704	-0.00132951640989631
1174	96.5665817260742	-4.24414253234863	5.77303886413574	-0.00197886489331722	0.0116574559360743	-0.0156151866540313	0.00516396993771195
1175	97.2159271240234	-4.56881713867188	6.09771347045898	-0.00879702530801296	0.0126314787194133	-0.0224333461374044	0.000943203864153475
1176	95.2678833007813	-3.27011966705322	5.96784353256226	-0.00392691092565656	0.0165275707840919	-0.0237320438027382	0.00581331877037883
1177	95.917236328125	-3.59479403495789	5.96784353256226	0.00289124972186983	0.0181509424000978	-0.0276281367987394	-0.00522560812532902
1178	97.2159271240234	-3.59479403495789	6.09771347045898	-0.00327756232582033	0.0171769186854362	-0.0354203209280968	0.00483929552137852
1179	95.2678833007813	-3.91946840286255	5.77303886413574	0.00354059832170606	0.00678734155371785	-0.0136671401560307	-0.00230353930965066
1180	97.2159271240234	-3.91946840286255	5.96784353256226	0.00906006153672934	0.00418994715437293	0.00354059832170606	0.00516396993771195
1181	95.917236328125	-2.94544529914856	5.83797359466553	0.00289124972186983	0.00906006153672934	0.0126314787194133	-0.00457625929266214
1182	95.2678833007813	-3.91946840286255	6.09771347045898	0.0171769186854362	-0.00749832857400179	0.0116574559360743	-0.000355493422830477
1183	97.2159271240234	-3.91946840286255	6.03277826309204	-0.00619963090866804	-0.00360223650932312	0.011982130818069	-0.00165419070981443
1184	97.8652801513672	-4.24414253234863	6.48732233047485	-0.00619963090866804	-0.00295288790948689	0.011982130818069	0.000293855206109583
1185	95.917236328125	-3.59479403495789	5.83797359466553	0.0132808275520802	-0.0117190945893526	0.0126314787194133	-0.00652430532500148
1186	95.2678833007813	-2.94544529914856	5.83797359466553	0.00126787810586393	-0.00360223650932312	0.011982130818069	-0.00165419070981443
1187	97.2159271240234	-4.24414253234863	5.96784353256226	0.0142548503354192	-0.021459324285388	0.00386527273803949	-0.00522560812532902
1188	94.618537902832	-2.94544529914856	5.83797359466553	0.0181509424000978	-0.0156151866540313	0.00548864435404539	-0.00847235135734081
1189	95.917236328125	-3.59479403495789	5.64316940307617	0.025618452578783	-0.0133424662053585	-3.08191010844894e-05	-0.00782300252467394
1190	95.917236328125	-3.27011966705322	6.09771347045898	0.00938473641872406	-0.00587495695799589	0.00548864435404539	-0.00360223650932312
1191	97.8652801513672	-3.91946840286255	5.83797359466553	0.00678734155371785	-0.00165419070981443	-0.00522560812532902	-0.00652430532500148
1192	97.2159271240234	-3.59479403495789	5.57823419570923	0.0113327819854021	-0.00165419070981443	0.00970941036939621	-0.00490093370899558
1193	97.2159271240234	-3.91946840286255	5.57823419570923	0.0113327819854021	0.00289124972186983	0.00451462110504508	-0.000355493422830477
1194	96.5665817260742	-3.91946840286255	5.90290880203247	0.011982130818069	0.00354059832170606	-0.00392691092565656	0.00646266713738441
1195	97.8652801513672	-4.24414253234863	5.90290880203247	0.0106834331527352	0.00581331877037883	0.00256657530553639	0.00191722682211548
1196	97.8652801513672	-3.91946840286255	6.16264820098877	0.00646266713738441	0.00743668992072344	0.0022419011220336	0.00159255252219737
1197	96.5665817260742	-2.62077116966248	5.51329946517944	-0.00425158534198999	0.00613799272105098	-0.00912170019000769	-0.00457625929266214
1198	96.5665817260742	-2.94544529914856	5.57823419570923	-0.0100957229733467	0.011982130818069	-0.0113944197073579	0.000293855206109583
1199	97.2159271240234	-3.59479403495789	5.70810413360596	-0.00749832857400179	0.00743668992072344	-0.0117190945893526	0.00256657530553639
1200	95.917236328125	-3.59479403495789	5.64316940307617	-0.0162645354866982	0.00873538758605719	-0.0100957229733467	0.00126787810586393
1201	96.5665817260742	-2.94544529914856	5.64316940307617	0.0145795252174139	-3.08191010844894e-05	-0.0117190945893526	-0.00490093370899558
1202	97.8652801513672	-4.24414253234863	6.22758293151855	0.00938473641872406	-0.00230353930965066	-0.0159398596733809	-0.00360223650932312
1203	97.8652801513672	-3.59479403495789	5.64316940307617	0.00483929552137852	0.000293855206109583	-0.00977104809135199	-3.08191010844894e-05
1204	97.8652801513672	-3.91946840286255	5.70810413360596	0.00451462110504508	0.00873538758605719	-0.0156151866540313	0.00841071270406246
1205	97.2159271240234	-3.91946840286255	5.83797359466553	0.00776136433705688	0.01100810803473	-0.00360223650932312	0.0022419011220336
1206	96.5665817260742	-4.89349126815796	6.68212699890137	0.0022419011220336	0.00776136433705688	-0.00814767740666866	0.00418994715437293
1207	97.8652801513672	-3.91946840286255	6.8119969367981	0.00743668992072344	0.00354059832170606	0.00711201597005129	-0.00327756232582033
1208	97.2159271240234	-4.24414253234863	7.07173633575439	0.00906006153672934	0.00159255252219737	-0.00717365415766835	-0.00425158534198999
1209	95.917236328125	-2.94544529914856	6.35745286941528	0.011982130818069	0.0106834331527352	0.00289124972186983	-3.08191010844894e-05
1210	98.5146255493164	-4.56881713867188	5.90290880203247	0.00321592413820326	0.00483929552137852	0.01100810803473	0.000943203864153475
1211	97.8652801513672	-4.56881713867188	6.68212699890137	0.0113327819854021	-0.000680167751852423	-0.00749832857400179	0.00418994715437293
1212	97.2159271240234	-3.27011966705322	6.42238759994507	0.00711201597005129	0.00191722682211548	-0.00327756232582033	0.00159255252219737
1213	95.917236328125	-3.27011966705322	6.61719226837158	0.0158782228827477	0.000943203864153475	-0.000680167751852423	0.000943203864153475
1214	96.5665817260742	-3.59479403495789	6.74706172943115	0.01100810803473	0.0100340843200684	-0.0263294391334057	0.00613799272105098
1215	97.8652801513672	-3.59479403495789	5.64316940307617	-0.0113944197073579	0.00938473641872406	-0.0152905117720366	0.00776136433705688
1216	97.8652801513672	-4.56881713867188	5.83797359466553	-0.0110697457566857	0.00548864435404539	-0.00847235135734081	0.00646266713738441
1217	95.2678833007813	-3.59479403495789	5.57823419570923	-0.0026282137259841	0.0168522447347641	0.0022419011220336	-0.00717365415766835
1218	96.5665817260742	-3.59479403495789	5.51329946517944	-0.0260047651827335	0.00386527273803949	-0.00847235135734081	0.00289124972186983
1219	97.2159271240234	-3.91946840286255	5.90290880203247	-0.0182125810533762	0.00938473641872406	-0.00132951640989631	0.00354059832170606
1220	95.2678833007813	-3.59479403495789	6.09771347045898	-0.028926832601428	0.000943203864153475	-0.00327756232582033	-0.00555028254166245
1221	95.2678833007813	-3.91946840286255	5.64316940307617	-0.0208099745213985	-3.08191010844894e-05	-0.00197886489331722	-0.00360223650932312
1222	97.2159271240234	-3.91946840286255	5.64316940307617	-0.0126931173726916	-0.00814767740666866	-0.00295288790948689	0.000618529506027699
1223	95.2678833007813	-4.24414253234863	5.64316940307617	-0.0286021586507559	-0.00327756232582033	-0.00392691092565656	-0.00230353930965066
1224	96.5665817260742	-4.89349126815796	5.83797359466553	-0.0182125810533762	0.00126787810586393	-0.0107450718060136	0.0116574559360743
1225	94.618537902832	-4.56881713867188	6.09771347045898	-0.0113944197073579	0.0123068047687411	-3.08191010844894e-05	0.00256657530553639
1226	96.5665817260742	-4.89349126815796	6.29251766204834	-0.00619963090866804	0.0022419011220336	0.00256657530553639	-0.000680167751852423
1227	93.9691848754883	-3.59479403495789	5.64316940307617	0.00418994715437293	-0.00360223650932312	0.011982130818069	-0.00295288790948689
1228	95.917236328125	-4.89349126815796	5.57823419570923	0.0113327819854021	0.00516396993771195	-0.00132951640989631	-0.00555028254166245
1229	92.6704940795898	-3.59479403495789	5.44836473464966	0.00451462110504508	-0.0286021586507559	-3.08191010844894e-05	0.00256657530553639
1230	96.5665817260742	-4.89349126815796	5.96784353256226	0.0113327819854021	-0.00912170019000769	0.00159255252219737	0.000293855206109583
1231	95.2678833007813	-3.91946840286255	5.83797359466553	0.00321592413820326	-0.0165892094373703	0.00386527273803949	0.00483929552137852
1232	93.9691848754883	-3.59479403495789	6.22758293151855	0.0142548503354192	-0.0130177913233638	-0.000355493422830477	0.00451462110504508
1233	93.3198394775391	-3.27011966705322	5.77303886413574	0.0113327819854021	-0.0026282137259841	0.00581331877037883	0.00256657530553639
1234	95.917236328125	-3.91946840286255	6.35745286941528	0.0145795252174139	-0.00749832857400179	0.00581331877037883	-0.000355493422830477
1235	94.618537902832	-3.27011966705322	5.64316940307617	0.011982130818069	0.000943203864153475	0.0200989879667759	-0.00197886489331722
1236	97.8652801513672	-4.89349126815796	5.70810413360596	0.0106834331527352	0.00483929552137852	0.0126314787194133	0.00970941036939621
1237	96.5665817260742	-4.56881713867188	7.00680112838745	0.0158782228827477	0.00906006153672934	-0.00360223650932312	0.00126787810586393
1238	95.917236328125	-3.59479403495789	7.07173633575439	0.00516396993771195	0.01847561635077	-0.0113944197073579	-0.000680167751852423
1239	97.2159271240234	-4.24414253234863	6.48732233047485	0.00321592413820326	0.0136055024340749	-0.0136671401560307	0.00159255252219737
1240	95.917236328125	-3.59479403495789	6.35745286941528	0.00289124972186983	0.00516396993771195	0.00354059832170606	0.00483929552137852
1241	97.2159271240234	-4.56881713867188	6.68212699890137	0.00126787810586393	0.00159255252219737	-0.000680167751852423	0.00159255252219737
1242	97.8652801513672	-3.91946840286255	6.48732233047485	-0.000355493422830477	-0.0026282137259841	-0.00457625929266214	0.00126787810586393
1243	94.618537902832	-3.59479403495789	6.61719226837158	-0.0117190945893526	0.00289124972186983	0.00191722682211548	0.000293855206109583
1244	95.2678833007813	-3.59479403495789	6.74706172943115	-0.0182125810533762	-0.000355493422830477	0.00451462110504508	0.00159255252219737
1245	95.917236328125	-3.59479403495789	5.90290880203247	-0.0175632312893867	0.012956153601408	0.00451462110504508	-0.00295288790948689
1246	96.5665817260742	-4.56881713867188	5.90290880203247	-0.0227580219507217	0.0103587592020631	-3.08191010844894e-05	0.00289124972186983
1247	95.917236328125	-3.91946840286255	5.70810413360596	-0.00555028254166245	-0.00165419070981443	-0.00879702530801296	-0.00619963090866804
1248	98.5146255493164	-4.89349126815796	5.77303886413574	-0.00230353930965066	-0.00490093370899558	0.00126787810586393	-0.00555028254166245
1249	95.917236328125	-4.89349126815796	6.09771347045898	-0.0136671401560307	-0.0104203969240189	0.00321592413820326	0.00289124972186983
1250	97.8652801513672	-4.89349126815796	6.42238759994507	0.000293855206109583	-0.00587495695799589	0.00451462110504508	0.0100340843200684
1251	95.917236328125	-4.24414253234863	5.90290880203247	-0.00977104809135199	-0.00652430532500148	-0.000355493422830477	-0.00490093370899558
1252	95.917236328125	-4.24414253234863	5.64316940307617	-0.00100484199356288	-0.00944637414067984	-3.08191010844894e-05	-0.00197886489331722
1253	95.917236328125	-4.56881713867188	5.90290880203247	0.00191722682211548	-0.00457625929266214	-3.08191010844894e-05	-0.00197886489331722
1254	95.917236328125	-4.56881713867188	6.03277826309204	-0.00360223650932312	-0.00360223650932312	0.00743668992072344	0.00256657530553639
1255	96.5665817260742	-4.89349126815796	5.96784353256226	-0.00587495695799589	0.00354059832170606	0.00646266713738441	0.00613799272105098
1256	96.5665817260742	-4.56881713867188	6.03277826309204	0.0152288740500808	-0.00360223650932312	0.00970941036939621	-0.00490093370899558
1257	97.2159271240234	-5.86751413345337	6.09771347045898	0.0194496400654316	0.000618529506027699	-0.000680167751852423	-0.00100484199356288
1258	97.8652801513672	-5.21816539764404	5.90290880203247	-3.08191010844894e-05	0.00354059832170606	-0.00847235135734081	-0.00977104809135199
1259	95.917236328125	-4.56881713867188	5.77303886413574	0.0158782228827477	0.00191722682211548	-0.000680167751852423	-3.08191010844894e-05
1260	97.8652801513672	-5.54284000396729	5.96784353256226	0.0100340843200684	-3.08191010844894e-05	-0.00392691092565656	-0.00295288790948689
1261	97.8652801513672	-5.21816539764404	6.03277826309204	0.0022419011220336	0.00159255252219737	0.000293855206109583	-0.00392691092565656
1262	97.2159271240234	-4.24414253234863	6.03277826309204	0.0200989879667759	-0.00652430532500148	-0.00522560812532902	-0.00490093370899558
1263	95.917236328125	-4.24414253234863	6.09771347045898	0.0194496400654316	-0.00684897974133492	-0.00100484199356288	-0.00457625929266214
1264	95.2678833007813	-3.91946840286255	5.70810413360596	0.012956153601408	-0.00457625929266214	0.000618529506027699	0.00354059832170606
1265	95.2678833007813	-3.59479403495789	5.77303886413574	-0.00717365415766835	-0.00295288790948689	-0.00100484199356288	0.00159255252219737
1266	96.5665817260742	-3.91946840286255	5.64316940307617	0.00289124972186983	-0.0169138833880424	0.00256657530553639	-0.00425158534198999
1267	95.917236328125	-3.91946840286255	5.96784353256226	0.011982130818069	-0.0204853005707264	-0.00132951640989631	-0.00977104809135199
1268	96.5665817260742	-3.27011966705322	6.03277826309204	0.01100810803473	-0.0165892094373703	-0.0026282137259841	-0.00749832857400179
1269	97.8652801513672	-4.24414253234863	6.16264820098877	0.00354059832170606	-0.0123684434220195	-0.00555028254166245	-0.00132951640989631
1270	97.8652801513672	-3.27011966705322	5.64316940307617	0.0158782228827477	-0.00100484199356288	-0.00457625929266214	-0.00814767740666866
1271	95.917236328125	-3.27011966705322	6.74706172943115	0.00516396993771195	0.01100810803473	-0.00652430532500148	-0.00197886489331722
1272	95.917236328125	-3.27011966705322	6.74706172943115	0.00743668992072344	0.00646266713738441	-0.00360223650932312	-0.00295288790948689
1273	97.8652801513672	-3.91946840286255	6.94186639785767	0.00938473641872406	0.00711201597005129	-0.00490093370899558	-0.00392691092565656
1274	97.2159271240234	-3.27011966705322	6.94186639785767	-0.00197886489331722	0.00938473641872406	-0.00360223650932312	-0.0026282137259841
1275	96.5665817260742	-2.94544529914856	6.87693166732788	-0.0113944197073579	0.012956153601408	-0.00360223650932312	0.00776136433705688
1276	95.917236328125	-2.62077116966248	6.42238759994507	-0.00847235135734081	0.00354059832170606	0.00743668992072344	-0.000355493422830477
1277	97.2159271240234	-4.24414253234863	6.48732233047485	-0.0136671401560307	0.0171769186854362	-0.00977104809135199	0.000943203864153475
1278	97.8652801513672	-3.59479403495789	6.68212699890137	-0.0156151866540313	0.0142548503354192	-0.00684897974133492	-0.00684897974133492
1279	96.5665817260742	-2.62077116966248	5.96784353256226	-0.0159398596733809	0.0178262684494257	-0.0143164889886975	-3.08191010844894e-05
1280	97.2159271240234	-3.59479403495789	6.16264820098877	-0.0126931173726916	0.00873538758605719	0.000943203864153475	0.00256657530553639
1281	96.5665817260742	-3.27011966705322	5.96784353256226	-0.00587495695799589	0.00516396993771195	-0.00555028254166245	0.00548864435404539
1282	95.917236328125	-2.94544529914856	5.38343000411987	0.0022419011220336	0.00581331877037883	-0.0104203969240189	-0.00749832857400179
1283	96.5665817260742	-3.59479403495789	5.64316940307617	0.00841071270406246	0.00191722682211548	-0.00879702530801296	0.00354059832170606
1284	95.917236328125	-3.27011966705322	5.64316940307617	0.0106834331527352	0.00483929552137852	-0.00944637414067984	0.000943203864153475
1285	96.5665817260742	-2.94544529914856	5.51329946517944	0.00126787810586393	0.00516396993771195	-0.00392691092565656	0.00743668992072344
1286	95.917236328125	-2.94544529914856	5.70810413360596	0.0113327819854021	0.0113327819854021	-0.000680167751852423	0.000943203864153475
1287	97.8652801513672	-2.62077116966248	6.03277826309204	0.0132808275520802	-0.00295288790948689	-0.0130177913233638	-0.00100484199356288
1288	95.2678833007813	-2.29609680175781	5.25356006622314	0.00776136433705688	-0.00912170019000769	0.0022419011220336	-0.00684897974133492
1289	98.5146255493164	-3.27011966705322	5.44836473464966	0.0207483377307653	-0.00587495695799589	-0.0136671401560307	0.0022419011220336
1290	96.5665817260742	-2.29609680175781	5.12369012832642	0.00516396993771195	-0.0185372550040483	0.00516396993771195	-0.00132951640989631
1291	96.5665817260742	-2.62077116966248	5.70810413360596	0.0152288740500808	0.00289124972186983	-0.00652430532500148	0.000943203864153475
1292	97.2159271240234	-2.94544529914856	5.70810413360596	0.0171769186854362	-0.00295288790948689	-0.00684897974133492	0.00516396993771195
1293	98.5146255493164	-3.59479403495789	5.70810413360596	0.00711201597005129	-0.00717365415766835	-0.00977104809135199	0.00354059832170606
1294	97.2159271240234	-2.94544529914856	5.70810413360596	0.00289124972186983	-0.00165419070981443	-0.00100484199356288	-0.00457625929266214
1295	98.5146255493164	-3.59479403495789	5.77303886413574	-0.00717365415766835	0.00191722682211548	-0.0123684434220195	0.00970941036939621
1296	97.2159271240234	-2.29609680175781	5.64316940307617	-0.00847235135734081	-0.00327756232582033	0.00548864435404539	-0.00197886489331722
1297	97.2159271240234	-2.62077116966248	5.57823419570923	0.00386527273803949	0.00354059832170606	-0.0120437685400248	0.00321592413820326
1298	97.8652801513672	-2.94544529914856	5.70810413360596	-0.00490093370899558	0.00418994715437293	-0.00295288790948689	-0.00295288790948689
1299	97.2159271240234	-2.94544529914856	6.09771347045898	-0.0113944197073579	0.00418994715437293	-0.00749832857400179	0.000618529506027699
1300	97.2159271240234	-3.59479403495789	5.90290880203247	-0.0100957229733467	0.00289124972186983	0.0022419011220336	0.00321592413820326
1301	97.2159271240234	-2.62077116966248	5.57823419570923	-0.0123684434220195	0.00678734155371785	-0.00197886489331722	-0.00230353930965066
1302	95.2678833007813	-2.94544529914856	5.90290880203247	-0.00360223650932312	0.00483929552137852	-0.00100484199356288	-0.00295288790948689
1303	99.1639785766602	-3.59479403495789	6.74706172943115	0.00256657530553639	-0.00457625929266214	-0.00457625929266214	-0.00879702530801296
1304	97.8652801513672	-3.27011966705322	6.94186639785767	0.0181509424000978	0.00451462110504508	0.00808603875339031	0.00613799272105098
1305	98.5146255493164	-3.27011966705322	6.35745286941528	0.0132808275520802	-3.08191010844894e-05	-0.00425158534198999	0.0103587592020631
1306	95.917236328125	-2.62077116966248	5.83797359466553	-0.00295288790948689	-0.00814767740666866	-3.08191010844894e-05	-0.000355493422830477
1307	98.5146255493164	-3.91946840286255	5.96784353256226	0.0126314787194133	-0.00100484199356288	-0.00230353930965066	-0.00197886489331722
1308	95.2678833007813	-2.29609680175781	5.83797359466553	0.00613799272105098	-0.00457625929266214	0.00191722682211548	-0.00749832857400179
1309	97.8652801513672	-3.59479403495789	5.77303886413574	0.011982130818069	-0.00684897974133492	-0.00327756232582033	0.000293855206109583
1310	95.917236328125	-2.29609680175781	5.83797359466553	0.01100810803473	0.00126787810586393	0.000618529506027699	0.00906006153672934
1311	98.5146255493164	-3.27011966705322	6.29251766204834	0.0132808275520802	-0.0240567177534103	0.00386527273803949	0.00743668992072344
1312	96.5665817260742	-3.27011966705322	6.03277826309204	0.00841071270406246	-0.000680167751852423	0.00483929552137852	-0.00132951640989631
1313	97.8652801513672	-3.27011966705322	5.96784353256226	0.01100810803473	-0.00944637414067984	0.000618529506027699	-0.000680167751852423
1314	95.2678833007813	-2.94544529914856	5.96784353256226	0.0132808275520802	0.00581331877037883	0.00418994715437293	-0.000680167751852423
1315	97.2159271240234	-3.59479403495789	5.96784353256226	0.00678734155371785	-0.00425158534198999	0.01100810803473	0.00483929552137852
1316	95.917236328125	-3.27011966705322	5.96784353256226	0.00646266713738441	0.000943203864153475	0.0132808275520802	0.00516396993771195
1317	93.3198394775391	-2.62077116966248	5.83797359466553	0.00516396993771195	0.00613799272105098	-0.00555028254166245	0.00743668992072344
1318	93.9691848754883	-2.29609680175781	6.16264820098877	-0.0204853005707264	0.0123068047687411	-0.00360223650932312	0.00548864435404539
1319	95.917236328125	-3.27011966705322	5.70810413360596	-0.0130177913233638	0.00646266713738441	-0.00587495695799589	0.000293855206109583
1320	93.9691848754883	-2.62077116966248	5.64316940307617	-0.00392691092565656	0.00808603875339031	-0.00132951640989631	0.0171769186854362
1321	93.3198394775391	-1.97142243385315	6.03277826309204	-0.00814767740666866	0.000943203864153475	0.00126787810586393	0.00483929552137852
1322	93.9691848754883	-3.27011966705322	6.03277826309204	-0.00197886489331722	-0.000680167751852423	-0.0100957229733467	0.00646266713738441
1323	95.2678833007813	-3.27011966705322	6.03277826309204	-0.00749832857400179	-0.00457625929266214	-0.00457625929266214	0.00418994715437293
1324	94.618537902832	-3.27011966705322	6.35745286941528	-0.0107450718060136	0.00938473641872406	-0.0026282137259841	-0.00230353930965066
1325	94.618537902832	-3.27011966705322	6.03277826309204	-0.00587495695799589	-0.000355493422830477	-3.08191010844894e-05	0.00256657530553639
1326	94.618537902832	-2.94544529914856	5.77303886413574	-0.0149658378213644	0.00159255252219737	0.00126787810586393	0.00418994715437293
1327	95.917236328125	-3.27011966705322	5.90290880203247	-0.00197886489331722	0.000943203864153475	0.00808603875339031	-0.0104203969240189
1328	95.2678833007813	-3.59479403495789	6.16264820098877	0.00289124972186983	-0.0175632312893867	0.00906006153672934	-0.00100484199356288
1329	93.9691848754883	-2.29609680175781	5.44836473464966	0.00256657530553639	0.00646266713738441	0.00451462110504508	-0.00425158534198999
1330	94.618537902832	-3.59479403495789	6.48732233047485	-0.00165419070981443	0.00548864435404539	0.00516396993771195	0.00970941036939621
1331	96.5665817260742	-2.94544529914856	5.96784353256226	-0.0110697457566857	0.0106834331527352	0.00386527273803949	-0.00457625929266214
1332	95.917236328125	-2.62077116966248	5.70810413360596	-0.0104203969240189	0.0126314787194133	-0.0172385573387146	0.0022419011220336
1333	95.2678833007813	-2.94544529914856	5.70810413360596	-0.00847235135734081	0.0145795252174139	-0.0227580219507217	-0.00749832857400179
1334	95.2678833007813	-3.27011966705322	5.90290880203247	-0.00425158534198999	0.0132808275520802	-0.021459324285388	0.00256657530553639
1335	95.2678833007813	-3.27011966705322	5.83797359466553	-0.0113944197073579	0.0123068047687411	-0.0149658378213644	-0.00555028254166245
1336	96.5665817260742	-3.91946840286255	6.35745286941528	-0.00457625929266214	0.00873538758605719	-0.0136671401560307	-0.00392691092565656
1337	95.2678833007813	-2.94544529914856	7.00680112838745	-0.00847235135734081	0.0152288740500808	-0.00100484199356288	-0.00717365415766835
1338	95.917236328125	-3.27011966705322	6.48732233047485	-0.0126931173726916	0.0162028968334198	0.0022419011220336	0.00321592413820326
1339	97.2159271240234	-3.59479403495789	6.09771347045898	-0.0195112787187099	0.0142548503354192	0.0022419011220336	-0.00295288790948689
1340	95.917236328125	-2.94544529914856	5.83797359466553	-0.00652430532500148	0.0145795252174139	0.0126314787194133	0.00191722682211548
1341	96.5665817260742	-3.91946840286255	6.09771347045898	-0.0107450718060136	0.00516396993771195	0.00776136433705688	-0.00587495695799589
1342	97.2159271240234	-4.24414253234863	6.29251766204834	-0.0123684434220195	0.00386527273803949	-0.00132951640989631	0.00386527273803949
1343	98.5146255493164	-3.91946840286255	6.03277826309204	-0.0110697457566857	0.00191722682211548	0.000618529506027699	-0.00619963090866804
1344	98.5146255493164	-4.56881713867188	5.77303886413574	0.000618529506027699	0.00256657530553639	-0.0162645354866982	0.0022419011220336
1345	96.5665817260742	-4.24414253234863	5.90290880203247	-0.00490093370899558	-0.00749832857400179	0.00159255252219737	0.00191722682211548
1346	96.5665817260742	-5.54284000396729	6.03277826309204	-0.00944637414067984	-0.00490093370899558	-0.00360223650932312	0.00354059832170606
1347	97.2159271240234	-4.56881713867188	5.38343000411987	0.00938473641872406	-0.00847235135734081	0.00548864435404539	-0.0104203969240189
1348	97.8652801513672	-5.21816539764404	5.96784353256226	0.0142548503354192	-0.00392691092565656	-0.00295288790948689	-0.00295288790948689
1349	95.917236328125	-3.59479403495789	6.09771347045898	0.0188002903014421	0.000943203864153475	0.000943203864153475	-0.00295288790948689
1350	98.5146255493164	-5.54284000396729	6.03277826309204	0.0132808275520802	-0.021459324285388	0.00126787810586393	0.0116574559360743
1351	98.5146255493164	-3.91946840286255	5.70810413360596	0.0145795252174139	-0.0107450718060136	0.0181509424000978	0.000618529506027699
1352	97.2159271240234	-4.24414253234863	5.64316940307617	0.00906006153672934	-0.0100957229733467	0.00970941036939621	0.00159255252219737
1353	95.917236328125	-3.27011966705322	5.83797359466553	0.0165275707840919	-0.00814767740666866	-0.000355493422830477	0.000293855206109583
1354	97.2159271240234	-4.24414253234863	5.90290880203247	0.00808603875339031	-0.00392691092565656	-0.00490093370899558	0.00516396993771195
1355	95.917236328125	-3.59479403495789	6.74706172943115	0.00646266713738441	0.00516396993771195	-0.00425158534198999	0.00386527273803949
1356	98.5146255493164	-4.89349126815796	5.83797359466553	0.00613799272105098	0.00906006153672934	-0.00295288790948689	0.000293855206109583
1357	97.2159271240234	-4.24414253234863	6.68212699890137	0.00873538758605719	0.0168522447347641	-0.0130177913233638	0.0022419011220336
1358	95.917236328125	-3.59479403495789	6.61719226837158	-0.00132951640989631	0.0155535480007529	-0.0240567177534103	0.00483929552137852
1359	97.2159271240234	-3.91946840286255	5.77303886413574	0.00354059832170606	0.0168522447347641	-0.00879702530801296	0.00548864435404539
1360	96.5665817260742	-3.27011966705322	5.83797359466553	0.0165275707840919	0.0217223595827818	0.00191722682211548	0.000943203864153475
1361	97.8652801513672	-4.24414253234863	6.35745286941528	-0.00132951640989631	0.0155535480007529	0.0149041991680861	0.000618529506027699
1362	99.1639785766602	-4.24414253234863	6.03277826309204	0.0132808275520802	0.00548864435404539	0.00126787810586393	-0.00165419070981443
1363	95.2678833007813	-3.27011966705322	5.64316940307617	0.00873538758605719	-0.00587495695799589	-0.000355493422830477	-0.00100484199356288
1364	97.2159271240234	-3.59479403495789	5.57823419570923	0.0100340843200684	-0.00749832857400179	0.00483929552137852	0.00191722682211548
1365	97.2159271240234	-3.27011966705322	5.70810413360596	0.00613799272105098	-0.00619963090866804	0.012956153601408	0.00354059832170606
1366	98.5146255493164	-4.56881713867188	6.09771347045898	0.0103587592020631	-0.0156151866540313	0.0106834331527352	-0.00230353930965066
1367	95.917236328125	-3.59479403495789	5.96784353256226	0.00841071270406246	-0.0230826959013939	-0.00165419070981443	-0.0026282137259841
1368	98.5146255493164	-4.89349126815796	6.09771347045898	0.0197743140161037	-0.00587495695799589	-0.000355493422830477	-0.0026282137259841
1369	96.5665817260742	-3.59479403495789	5.83797359466553	0.000293855206109583	-0.00619963090866804	-0.00197886489331722	0.000943203864153475
1370	98.5146255493164	-4.56881713867188	5.77303886413574	-0.00197886489331722	0.00256657530553639	0.0113327819854021	0.00678734155371785
1371	95.2678833007813	-3.59479403495789	5.57823419570923	-0.00944637414067984	-0.00100484199356288	-0.00295288790948689	-0.000680167751852423
1372	96.5665817260742	-3.59479403495789	6.48732233047485	-0.00652430532500148	0.00451462110504508	-0.00684897974133492	-0.00652430532500148
1373	95.917236328125	-3.59479403495789	5.83797359466553	-0.00230353930965066	0.00191722682211548	-0.00684897974133492	-3.08191010844894e-05
1374	96.5665817260742	-3.59479403495789	5.90290880203247	0.0100340843200684	0.00159255252219737	-0.00132951640989631	-0.00684897974133492
1375	95.917236328125	-3.59479403495789	5.51329946517944	0.00581331877037883	0.00386527273803949	-0.00425158534198999	0.00483929552137852
1376	97.2159271240234	-3.59479403495789	5.44836473464966	0.00289124972186983	-0.00327756232582033	0.000293855206109583	-0.00295288790948689
1377	97.8652801513672	-4.56881713867188	6.48732233047485	0.0113327819854021	0.00678734155371785	-0.0120437685400248	-0.00295288790948689
1378	97.2159271240234	-5.54284000396729	5.77303886413574	-0.00360223650932312	0.00646266713738441	-0.0143164889886975	0.00289124972186983
1379	96.5665817260742	-3.59479403495789	5.70810413360596	0.00256657530553639	0.00678734155371785	-0.00717365415766835	0.00126787810586393
1380	97.8652801513672	-4.89349126815796	6.16264820098877	-0.00522560812532902	0.00678734155371785	-0.00522560812532902	0.00613799272105098
1381	96.5665817260742	-4.56881713867188	5.64316940307617	0.00841071270406246	-0.00522560812532902	-0.00684897974133492	-0.000355493422830477
1382	97.2159271240234	-3.59479403495789	5.38343000411987	0.00808603875339031	0.00418994715437293	-0.0107450718060136	-0.00555028254166245
1383	95.917236328125	-3.91946840286255	5.64316940307617	0.00970941036939621	0.00386527273803949	-0.0126931173726916	-3.08191010844894e-05
1384	95.917236328125	-3.59479403495789	5.57823419570923	-0.000680167751852423	0.00516396993771195	-0.0120437685400248	0.000293855206109583
1385	96.5665817260742	-3.91946840286255	5.90290880203247	-0.000355493422830477	0.0100340843200684	-0.00295288790948689	0.00613799272105098
1386	96.5665817260742	-3.91946840286255	5.83797359466553	-0.00782300252467394	-0.00197886489331722	0.00873538758605719	0.000293855206109583
1387	95.917236328125	-3.91946840286255	5.83797359466553	0.00418994715437293	0.00159255252219737	0.00191722682211548	0.00289124972186983
1388	96.5665817260742	-3.91946840286255	5.51329946517944	0.000293855206109583	-3.08191010844894e-05	-0.00879702530801296	0.000293855206109583
1389	97.8652801513672	-4.89349126815796	6.03277826309204	-0.0169138833880424	-0.0130177913233638	-0.00360223650932312	-0.00132951640989631
1390	98.5146255493164	-4.56881713867188	5.70810413360596	-0.0169138833880424	0.0132808275520802	-0.0107450718060136	0.00354059832170606
1391	95.917236328125	-3.91946840286255	5.90290880203247	-0.00392691092565656	0.00256657530553639	-0.0152905117720366	0.000293855206109583
1392	97.8652801513672	-3.91946840286255	6.09771347045898	-0.00100484199356288	0.00841071270406246	-0.0279528107494116	-0.00814767740666866
1393	97.8652801513672	-4.56881713867188	6.42238759994507	-0.0026282137259841	0.0106834331527352	-0.0211346503347158	0.0022419011220336
1394	97.8652801513672	-4.56881713867188	5.90290880203247	0.000943203864153475	0.00776136433705688	-0.0139918150380254	-0.00295288790948689
1395	97.2159271240234	-3.91946840286255	5.77303886413574	-0.00749832857400179	0.0103587592020631	-0.0162645354866982	0.0100340843200684
1396	97.2159271240234	-3.91946840286255	5.51329946517944	-0.0110697457566857	0.00321592413820326	-0.0165892094373703	-0.00749832857400179
1397	97.2159271240234	-5.21816539764404	6.03277826309204	-0.0139918150380254	0.00646266713738441	-0.0299008563160896	-0.000355493422830477
1398	97.2159271240234	-4.89349126815796	6.22758293151855	-0.0211346503347158	-0.00100484199356288	-0.0152905117720366	0.00289124972186983
1399	94.618537902832	-3.91946840286255	6.16264820098877	-0.0182125810533762	-0.00392691092565656	-0.00327756232582033	0.00743668992072344
1400	97.2159271240234	-5.21816539764404	5.90290880203247	-0.00944637414067984	-0.0107450718060136	0.00906006153672934	0.00159255252219737
1401	95.2678833007813	-4.24414253234863	5.77303886413574	-0.0026282137259841	-0.00230353930965066	0.0230210572481155	-3.08191010844894e-05
1402	95.917236328125	-3.91946840286255	5.77303886413574	-0.0107450718060136	-0.0221086721867323	0.0275664981454611	-0.00652430532500148
1403	94.618537902832	-4.24414253234863	6.03277826309204	0.011982130818069	-0.00912170019000769	0.00646266713738441	-0.0026282137259841
1404	94.618537902832	-4.24414253234863	6.03277826309204	0.0142548503354192	0.0022419011220336	0.0197743140161037	-0.0026282137259841
1405	94.618537902832	-4.24414253234863	6.09771347045898	0.00873538758605719	0.000618529506027699	0.00808603875339031	0.00191722682211548
1406	93.3198394775391	-3.59479403495789	5.77303886413574	0.00289124972186983	0.00841071270406246	0.013930176384747	-0.00165419070981443
1407	93.3198394775391	-4.24414253234863	5.90290880203247	-0.00522560812532902	0.00126787810586393	-0.00327756232582033	-0.00327756232582033
1408	93.9691848754883	-3.59479403495789	5.77303886413574	0.00483929552137852	-0.000355493422830477	0.00483929552137852	0.00159255252219737
1409	95.917236328125	-4.89349126815796	6.09771347045898	0.00418994715437293	0.00354059832170606	0.00711201597005129	-0.00197886489331722
1410	93.3198394775391	-3.91946840286255	5.83797359466553	0.00678734155371785	0.00678734155371785	0.00711201597005129	0.000293855206109583
1411	95.2678833007813	-4.24414253234863	6.22758293151855	-0.00100484199356288	0.00678734155371785	0.000943203864153475	-0.00100484199356288
1412	97.2159271240234	-4.89349126815796	5.96784353256226	-0.00327756232582033	0.00711201597005129	0.0136055024340749	-0.00165419070981443
1413	96.5665817260742	-5.54284000396729	5.96784353256226	-0.000355493422830477	0.000293855206109583	-0.000680167751852423	0.000618529506027699
1414	96.5665817260742	-4.89349126815796	5.77303886413574	0.00776136433705688	0.00289124972186983	0.00581331877037883	0.00159255252219737
1415	97.2159271240234	-5.21816539764404	5.70810413360596	0.012956153601408	0.00743668992072344	0.00613799272105098	0.000293855206109583
1416	95.917236328125	-4.24414253234863	5.77303886413574	0.00548864435404539	0.00938473641872406	0.00613799272105098	0.00873538758605719
1417	97.8652801513672	-4.24414253234863	6.68212699890137	-0.00782300252467394	0.00483929552137852	-0.000680167751852423	0.00581331877037883
1418	97.2159271240234	-4.89349126815796	5.77303886413574	-0.00652430532500148	0.00743668992072344	-0.0169138833880424	0.00743668992072344
1419	97.8652801513672	-4.89349126815796	6.03277826309204	-0.00425158534198999	0.0123068047687411	-0.0139918150380254	0.000293855206109583
1420	96.5665817260742	-4.89349126815796	6.61719226837158	-0.0156151866540313	0.012956153601408	-0.00652430532500148	0.000618529506027699
1421	95.917236328125	-4.24414253234863	6.48732233047485	0.00354059832170606	0.00191722682211548	0.000618529506027699	-0.00197886489331722
1422	95.917236328125	-4.89349126815796	6.22758293151855	0.0162028968334198	0.00451462110504508	-0.00457625929266214	-3.08191010844894e-05
1423	99.1639785766602	-5.21816539764404	6.29251766204834	-0.0165892094373703	-0.00197886489331722	-0.00944637414067984	-0.00100484199356288
1424	97.8652801513672	-5.54284000396729	6.03277826309204	0.00581331877037883	0.00516396993771195	-0.00392691092565656	-0.00457625929266214
1425	99.1639785766602	-5.54284000396729	5.77303886413574	0.000293855206109583	0.0022419011220336	0.0022419011220336	-3.08191010844894e-05
1426	96.5665817260742	-4.24414253234863	5.90290880203247	0.00970941036939621	-0.00490093370899558	-0.00360223650932312	0.00289124972186983
1427	99.1639785766602	-5.54284000396729	5.90290880203247	0.00321592413820326	-0.0107450718060136	0.0103587592020631	-0.00392691092565656
1428	95.917236328125	-4.24414253234863	6.03277826309204	0.0113327819854021	-0.0136671401560307	0.00159255252219737	0.000943203864153475
1429	98.5146255493164	-5.54284000396729	6.09771347045898	0.0171769186854362	-0.0146411629393697	0.00289124972186983	-0.00360223650932312
1430	97.2159271240234	-4.56881713867188	6.09771347045898	0.00581331877037883	0.00581331877037883	-0.00327756232582033	0.00191722682211548
1431	99.1639785766602	-6.19218873977661	5.90290880203247	0.00256657530553639	-0.0120437685400248	-0.00587495695799589	0.00613799272105098
1432	98.5146255493164	-6.19218873977661	5.96784353256226	0.0123068047687411	-0.00717365415766835	-0.00522560812532902	0.00873538758605719
1433	99.1639785766602	-6.19218873977661	6.03277826309204	0.01100810803473	-0.00717365415766835	-0.0146411629393697	-0.00295288790948689
1434	97.8652801513672	-6.5168628692627	6.03277826309204	0.00613799272105098	0.000293855206109583	-0.00490093370899558	0.00354059832170606
1435	98.5146255493164	-6.5168628692627	6.16264820098877	0.0123068047687411	-0.00717365415766835	-0.0026282137259841	0.000618529506027699
1436	96.5665817260742	-6.84153699874878	6.35745286941528	0.0136055024340749	-0.0110697457566857	0.00289124972186983	0.00321592413820326
1437	97.2159271240234	-5.54284000396729	5.70810413360596	-0.0107450718060136	0.00159255252219737	-0.00555028254166245	-0.00327756232582033
1438	96.5665817260742	-5.21816539764404	5.77303886413574	-0.0165892094373703	0.00678734155371785	-0.00230353930965066	-0.00100484199356288
1439	99.1639785766602	-6.19218873977661	6.03277826309204	-0.0130177913233638	-0.00230353930965066	0.00678734155371785	-0.00587495695799589
1440	97.2159271240234	-5.21816539764404	5.83797359466553	-0.0260047651827335	0.00321592413820326	0.000618529506027699	0.00581331877037883
1441	97.2159271240234	-5.21816539764404	6.09771347045898	-0.00749832857400179	-0.00717365415766835	-0.00165419070981443	0.000943203864153475
1442	98.5146255493164	-5.86751413345337	6.42238759994507	-0.00425158534198999	-0.00392691092565656	0.00191722682211548	0.00906006153672934
1443	98.5146255493164	-5.54284000396729	6.68212699890137	0.000618529506027699	-0.00555028254166245	-0.00132951640989631	-0.00230353930965066
1444	97.8652801513672	-5.54284000396729	5.96784353256226	0.00581331877037883	-0.00230353930965066	-0.00555028254166245	0.000943203864153475
1445	98.5146255493164	-5.86751413345337	5.96784353256226	-0.0162645354866982	0.00581331877037883	-0.00652430532500148	0.00159255252219737
1446	97.8652801513672	-5.54284000396729	6.09771347045898	0.00841071270406246	-0.000355493422830477	0.0103587592020631	0.00841071270406246
1447	98.5146255493164	-5.21816539764404	6.09771347045898	0.0145795252174139	-0.000355493422830477	0.000618529506027699	-0.00457625929266214
1448	98.5146255493164	-5.54284000396729	6.35745286941528	0.0233457311987877	-0.0224333461374044	-0.000680167751852423	-0.00360223650932312
1449	96.5665817260742	-4.24414253234863	5.51329946517944	0.0168522447347641	0.00646266713738441	-0.00327756232582033	-0.00522560812532902
1450	97.2159271240234	-5.21816539764404	5.90290880203247	0.00581331877037883	-0.00132951640989631	0.00159255252219737	-0.000680167751852423
1451	97.8652801513672	-4.89349126815796	5.90290880203247	0.0149041991680861	0.0113327819854021	-0.00295288790948689	-0.00717365415766835
1452	95.917236328125	-4.56881713867188	5.77303886413574	-0.00684897974133492	0.00711201597005129	-0.00457625929266214	0.00354059832170606
1453	96.5665817260742	-4.24414253234863	5.57823419570923	-0.00327756232582033	0.0145795252174139	-0.0175632312893867	-0.00944637414067984
1454	96.5665817260742	-3.59479403495789	5.83797359466553	-0.00327756232582033	0.00711201597005129	-0.0113944197073579	0.00256657530553639
1455	97.8652801513672	-4.89349126815796	5.64316940307617	-0.0110697457566857	0.0155535480007529	-0.00782300252467394	-0.00392691092565656
1456	98.5146255493164	-5.54284000396729	5.70810413360596	-0.0143164889886975	0.00970941036939621	-0.00717365415766835	0.0022419011220336
1457	95.917236328125	-3.91946840286255	5.64316940307617	-0.00555028254166245	0.0207483377307653	-0.00295288790948689	-0.00230353930965066
1458	95.917236328125	-4.89349126815796	5.64316940307617	-0.0165892094373703	0.0132808275520802	-0.0224333461374044	0.000293855206109583
1459	98.5146255493164	-5.21816539764404	6.68212699890137	-0.00100484199356288	0.0188002903014421	-0.00717365415766835	0.00191722682211548
1460	95.917236328125	-3.91946840286255	5.83797359466553	-0.00814767740666866	0.0113327819854021	-0.00847235135734081	0.000293855206109583
1461	97.2159271240234	-4.89349126815796	6.03277826309204	0.011982130818069	-0.00100484199356288	-0.00490093370899558	0.00354059832170606
1462	99.1639785766602	-5.21816539764404	5.64316940307617	0.0022419011220336	-0.000355493422830477	-0.00555028254166245	-0.0123684434220195
1463	97.2159271240234	-5.21816539764404	5.57823419570923	0.00873538758605719	0.00126787810586393	-0.00457625929266214	-0.00100484199356288
1464	98.5146255493164	-5.21816539764404	5.70810413360596	0.020423661917448	-0.00360223650932312	-0.00165419070981443	-0.00100484199356288
1465	97.8652801513672	-5.21816539764404	5.96784353256226	0.00841071270406246	0.00516396993771195	0.00646266713738441	-0.00392691092565656
1466	98.5146255493164	-5.86751413345337	6.16264820098877	0.0113327819854021	-0.00912170019000769	-0.00555028254166245	0.00678734155371785
1467	97.8652801513672	-5.21816539764404	5.90290880203247	0.01847561635077	-0.0182125810533762	0.00386527273803949	-0.0107450718060136
1468	97.8652801513672	-5.21816539764404	6.74706172943115	0.0181509424000978	-0.0117190945893526	-0.00392691092565656	-0.00230353930965066
1469	97.2159271240234	-3.91946840286255	5.64316940307617	0.0165275707840919	-0.0337969474494457	0.00289124972186983	0.00321592413820326
1470	98.5146255493164	-5.21816539764404	5.96784353256226	0.00906006153672934	-0.00100484199356288	0.00970941036939621	-0.00490093370899558
1471	95.917236328125	-4.24414253234863	5.90290880203247	0.00386527273803949	-0.00295288790948689	-0.00100484199356288	-0.00230353930965066
1472	97.8652801513672	-4.89349126815796	5.96784353256226	0.00808603875339031	-0.00684897974133492	0.00321592413820326	-0.00295288790948689
1473	95.917236328125	-4.24414253234863	6.09771347045898	0.0178262684494257	-0.00100484199356288	0.00548864435404539	-0.00230353930965066
1474	96.5665817260742	-4.56881713867188	5.70810413360596	-0.0162645354866982	0.00321592413820326	-0.00457625929266214	0.00483929552137852
1475	95.2678833007813	-4.56881713867188	5.64316940307617	-0.0152905117720366	-0.00100484199356288	-0.00360223650932312	0.00581331877037883
1476	97.2159271240234	-4.89349126815796	5.70810413360596	-0.0165892094373703	-0.00522560812532902	-0.00295288790948689	0.00743668992072344
1477	95.917236328125	-5.54284000396729	5.96784353256226	-0.00977104809135199	0.0022419011220336	-0.000355493422830477	0.00126787810586393
1478	94.618537902832	-5.21816539764404	5.83797359466553	-0.0146411629393697	-0.0026282137259841	-0.0149658378213644	-0.00100484199356288
1479	95.2678833007813	-5.54284000396729	6.09771347045898	-0.0110697457566857	0.000293855206109583	-0.0104203969240189	0.00548864435404539
1480	94.618537902832	-4.56881713867188	5.70810413360596	-0.00522560812532902	-0.0149658378213644	-0.00425158534198999	0.00808603875339031
1481	95.2678833007813	-5.86751413345337	5.90290880203247	-0.00977104809135199	-0.0110697457566857	0.00483929552137852	0.00256657530553639
1482	95.2678833007813	-6.19218873977661	5.70810413360596	0.0100340843200684	-0.00327756232582033	-0.000355493422830477	-0.0026282137259841
1483	93.3198394775391	-4.56881713867188	5.77303886413574	-0.00522560812532902	-0.0110697457566857	-0.0152905117720366	-0.00360223650932312
1484	93.9691848754883	-4.89349126815796	5.90290880203247	0.00483929552137852	-0.00360223650932312	-0.00327756232582033	0.00126787810586393
1485	93.9691848754883	-5.54284000396729	6.22758293151855	-0.0276281367987394	-0.00230353930965066	0.00126787810586393	0.00321592413820326
1486	95.917236328125	-5.86751413345337	5.96784353256226	-0.0100957229733467	0.00743668992072344	-0.00652430532500148	0.00776136433705688
1487	94.618537902832	-4.89349126815796	5.70810413360596	-0.00619963090866804	-0.00392691092565656	0.00321592413820326	0.000943203864153475
1488	95.2678833007813	-5.54284000396729	5.83797359466553	0.00386527273803949	0.00613799272105098	0.00386527273803949	-0.00295288790948689
1489	93.9691848754883	-4.89349126815796	5.83797359466553	0.00613799272105098	0.000293855206109583	0.0158782228827477	0.00613799272105098
1490	95.917236328125	-5.86751413345337	5.96784353256226	0.00906006153672934	0.000943203864153475	0.0106834331527352	-0.000355493422830477
1491	95.2678833007813	-4.89349126815796	6.16264820098877	-0.00100484199356288	0.0132808275520802	0.00516396993771195	-0.0026282137259841
1492	95.2678833007813	-4.89349126815796	5.77303886413574	0.00646266713738441	0.00516396993771195	0.00678734155371785	0.000293855206109583
1493	95.917236328125	-4.89349126815796	5.77303886413574	-0.00912170019000769	0.00743668992072344	0.000943203864153475	0.00613799272105098
1494	95.2678833007813	-4.56881713867188	5.77303886413574	0.00256657530553639	0.0181509424000978	-0.00230353930965066	0.00418994715437293
1495	95.917236328125	-5.21816539764404	5.90290880203247	-0.00619963090866804	0.0207483377307653	-0.00490093370899558	0.0123068047687411
1496	96.5665817260742	-4.89349126815796	5.64316940307617	-0.0100957229733467	0.00646266713738441	-0.0123684434220195	0.000943203864153475
1497	97.2159271240234	-5.86751413345337	7.13667106628418	0.00678734155371785	0.0113327819854021	-0.00814767740666866	0.00516396993771195
1498	97.2159271240234	-6.19218873977661	6.16264820098877	-0.0139918150380254	0.00613799272105098	-0.0123684434220195	-0.00457625929266214
1499	97.2159271240234	-5.21816539764404	5.77303886413574	-0.00327756232582033	0.00841071270406246	-0.0162645354866982	0.00613799272105098
1500	97.2159271240234	-5.54284000396729	5.90290880203247	-0.00814767740666866	0.00808603875339031	-0.00587495695799589	-0.00230353930965066
1501	98.5146255493164	-5.86751413345337	6.03277826309204	0.00126787810586393	0.000293855206109583	-0.00555028254166245	0.00354059832170606
1502	97.2159271240234	-4.89349126815796	5.77303886413574	0.0149041991680861	-0.00749832857400179	-0.000680167751852423	-0.00555028254166245
1503	96.5665817260742	-5.21816539764404	6.16264820098877	0.0100340843200684	-0.00457625929266214	-0.00425158534198999	0.00191722682211548
1504	95.917236328125	-4.89349126815796	5.90290880203247	0.0106834331527352	0.00354059832170606	-0.00782300252467394	-0.00490093370899558
1505	97.2159271240234	-5.21816539764404	5.83797359466553	0.00289124972186983	0.000618529506027699	0.00321592413820326	-0.00327756232582033
1506	97.8652801513672	-6.5168628692627	6.03277826309204	-0.00587495695799589	-0.00100484199356288	0.00386527273803949	-0.000355493422830477
1507	97.2159271240234	-5.21816539764404	5.83797359466553	-0.00457625929266214	-0.00684897974133492	0.00386527273803949	0.000943203864153475
1508	98.5146255493164	-5.54284000396729	5.77303886413574	-0.000355493422830477	-0.0188619289547205	0.00451462110504508	-0.00684897974133492
1509	97.2159271240234	-6.5168628692627	6.22758293151855	0.012956153601408	-0.0117190945893526	0.00191722682211548	0.00386527273803949
1510	97.8652801513672	-6.19218873977661	6.03277826309204	-0.00522560812532902	-0.00295288790948689	0.011982130818069	-0.00197886489331722
1511	96.5665817260742	-6.19218873977661	5.77303886413574	-0.00619963090866804	-0.00392691092565656	0.00516396993771195	0.00321592413820326
1512	96.5665817260742	-6.5168628692627	5.90290880203247	0.00711201597005129	-0.00230353930965066	-3.08191010844894e-05	-0.0143164889886975
1513	97.8652801513672	-7.81556034088135	6.09771347045898	0.00613799272105098	-0.00457625929266214	-0.0152905117720366	-0.00327756232582033
1514	97.8652801513672	-7.16621160507202	6.09771347045898	0.00776136433705688	-0.00782300252467394	0.000943203864153475	0.00516396993771195
1515	95.2678833007813	-6.84153699874878	6.35745286941528	0.00938473641872406	-0.00100484199356288	-0.00619963090866804	-0.00230353930965066
1516	95.2678833007813	-6.5168628692627	5.96784353256226	0.012956153601408	-0.00165419070981443	0.00126787810586393	-3.08191010844894e-05
1517	98.5146255493164	-7.81556034088135	5.96784353256226	-0.00555028254166245	0.0106834331527352	-0.0152905117720366	0.00711201597005129
1518	98.5146255493164	-7.16621160507202	5.96784353256226	-0.00197886489331722	0.0100340843200684	-0.00847235135734081	-0.00782300252467394
1519	96.5665817260742	-6.5168628692627	5.77303886413574	0.00321592413820326	0.00159255252219737	-0.0185372550040483	0.00289124972186983
1520	97.2159271240234	-6.84153699874878	6.09771347045898	0.000293855206109583	0.00321592413820326	-0.00425158534198999	0.00646266713738441
1521	97.8652801513672	-7.49088573455811	6.03277826309204	0.0100340843200684	0.00354059832170606	-0.0156151866540313	0.00613799272105098
1522	95.917236328125	-5.21816539764404	5.90290880203247	0.00841071270406246	0.0022419011220336	-0.00717365415766835	0.0022419011220336
1523	97.2159271240234	-6.19218873977661	5.57823419570923	0.00743668992072344	0.00386527273803949	-0.00814767740666866	-0.000355493422830477
1524	96.5665817260742	-5.86751413345337	5.70810413360596	-0.00587495695799589	0.000943203864153475	-0.00230353930965066	0.00256657530553639
1525	97.2159271240234	-6.19218873977661	5.77303886413574	-0.00814767740666866	0.00516396993771195	0.00159255252219737	-0.00197886489331722
1526	99.1639785766602	-5.86751413345337	5.77303886413574	-0.0133424662053585	0.00418994715437293	-0.00295288790948689	0.00256657530553639
1527	95.917236328125	-5.54284000396729	6.03277826309204	-0.00295288790948689	-0.0195112787187099	0.0168522447347641	-0.00587495695799589
1528	95.917236328125	-5.21816539764404	6.09771347045898	-0.00847235135734081	-0.0143164889886975	0.00970941036939621	-0.0139918150380254
1529	98.5146255493164	-6.84153699874878	5.83797359466553	-0.00165419070981443	-0.0130177913233638	0.00418994715437293	-3.08191010844894e-05
1530	97.8652801513672	-5.54284000396729	5.57823419570923	-0.0117190945893526	-0.0120437685400248	0.01100810803473	0.00386527273803949
1531	97.8652801513672	-5.54284000396729	5.83797359466553	-0.00392691092565656	-0.0149658378213644	0.00386527273803949	-0.00490093370899558
1532	98.5146255493164	-6.5168628692627	6.03277826309204	0.00613799272105098	0.000618529506027699	0.00873538758605719	-0.00132951640989631
1533	99.8133239746094	-6.84153699874878	6.03277826309204	0.00743668992072344	-3.08191010844894e-05	-0.00360223650932312	-3.08191010844894e-05
1534	97.8652801513672	-6.84153699874878	6.29251766204834	-0.00392691092565656	-0.0026282137259841	-0.00165419070981443	0.00159255252219737
1535	99.1639785766602	-6.84153699874878	5.90290880203247	0.00906006153672934	-0.00197886489331722	-0.00684897974133492	0.00256657530553639
1536	96.5665817260742	-5.86751413345337	5.51329946517944	0.00646266713738441	-0.00360223650932312	-0.000680167751852423	0.00386527273803949
1537	99.1639785766602	-7.16621160507202	5.64316940307617	0.00548864435404539	0.0100340843200684	-0.0117190945893526	0.00126787810586393
1538	97.2159271240234	-6.5168628692627	5.64316940307617	-0.0126931173726916	0.0152288740500808	-0.0146411629393697	0.0022419011220336
1539	97.2159271240234	-5.86751413345337	5.44836473464966	0.000943203864153475	0.0123068047687411	-0.0143164889886975	-0.00522560812532902
1540	97.8652801513672	-6.84153699874878	5.96784353256226	-0.00847235135734081	0.012956153601408	-0.00230353930965066	0.00451462110504508
1541	97.8652801513672	-5.86751413345337	5.51329946517944	-0.00782300252467394	0.00743668992072344	-0.00717365415766835	0.00321592413820326
1542	96.5665817260742	-5.86751413345337	5.44836473464966	0.0116574559360743	0.0106834331527352	-0.00100484199356288	-3.08191010844894e-05
1543	97.8652801513672	-6.19218873977661	5.38343000411987	0.013930176384747	0.00678734155371785	-0.0110697457566857	-0.00425158534198999
1544	95.917236328125	-6.19218873977661	5.77303886413574	0.00581331877037883	-0.000680167751852423	0.00418994715437293	-0.00652430532500148
1545	97.8652801513672	-5.86751413345337	5.51329946517944	0.0188002903014421	-0.00295288790948689	-0.0026282137259841	-0.00619963090866804
1546	95.917236328125	-5.21816539764404	6.5522575378418	0.0217223595827818	0.00386527273803949	-0.00619963090866804	-0.00392691092565656
1547	97.2159271240234	-6.84153699874878	6.61719226837158	0.0230210572481155	-0.00522560812532902	-0.00652430532500148	0.000293855206109583
1548	97.2159271240234	-6.19218873977661	5.57823419570923	0.0295145437121391	-0.00165419070981443	-0.000355493422830477	-0.00295288790948689
1549	98.5146255493164	-6.19218873977661	5.83797359466553	0.0285405199974775	-0.00100484199356288	-0.00912170019000769	0.00938473641872406
1550	96.5665817260742	-6.19218873977661	5.51329946517944	0.0181509424000978	0.00808603875339031	-0.00165419070981443	0.00289124972186983
1551	99.1639785766602	-6.84153699874878	5.90290880203247	0.0123068047687411	0.00873538758605719	-0.00132951640989631	-0.00295288790948689
1552	97.8652801513672	-7.16621160507202	6.09771347045898	0.0103587592020631	0.00970941036939621	0.00743668992072344	-0.00522560812532902
1553	97.8652801513672	-7.49088573455811	6.94186639785767	0.00938473641872406	0.00548864435404539	-0.00230353930965066	-0.00587495695799589
1554	98.5146255493164	-7.16621160507202	5.83797359466553	0.00548864435404539	0.00743668992072344	0.00191722682211548	0.00159255252219737
1555	99.1639785766602	-7.49088573455811	5.90290880203247	-0.00425158534198999	0.0210730116814375	-0.00327756232582033	-0.00360223650932312
1556	97.8652801513672	-6.5168628692627	6.61719226837158	-0.0120437685400248	0.00516396993771195	0.00646266713738441	0.00418994715437293
1557	96.5665817260742	-5.86751413345337	5.83797359466553	-0.00684897974133492	0.0145795252174139	-0.00717365415766835	-0.00165419070981443
1558	99.1639785766602	-6.5168628692627	6.74706172943115	-0.0104203969240189	0.0259431265294552	-0.00944637414067984	0.000943203864153475
1559	95.917236328125	-6.84153699874878	7.07173633575439	-0.0113944197073579	0.0123068047687411	0.000293855206109583	-0.00100484199356288
1560	99.1639785766602	-7.16621160507202	5.83797359466553	-0.0188619289547205	0.0171769186854362	-0.00165419070981443	0.00776136433705688
1561	96.5665817260742	-6.19218873977661	5.64316940307617	-0.0143164889886975	0.00548864435404539	0.00321592413820326	-0.00392691092565656
1562	97.8652801513672	-7.16621160507202	5.96784353256226	-0.0133424662053585	0.00289124972186983	-0.00100484199356288	0.00386527273803949
1563	99.1639785766602	-7.49088573455811	6.09771347045898	-0.00457625929266214	-0.00392691092565656	-0.00522560812532902	-0.00587495695799589
1564	97.2159271240234	-7.16621160507202	6.22758293151855	-0.00555028254166245	0.00256657530553639	-0.00132951640989631	0.00516396993771195
1565	97.8652801513672	-7.16621160507202	6.29251766204834	-0.000355493422830477	0.000618529506027699	0.00191722682211548	-0.00392691092565656
1566	95.917236328125	-6.19218873977661	5.77303886413574	-0.0156151866540313	0.0022419011220336	0.00321592413820326	0.00159255252219737
1567	97.8652801513672	-6.84153699874878	5.83797359466553	0.00711201597005129	-0.00749832857400179	0.00743668992072344	-0.00717365415766835
1568	95.2678833007813	-6.5168628692627	5.96784353256226	0.00873538758605719	-0.0182125810533762	-0.00555028254166245	-0.00230353930965066
1569	95.2678833007813	-5.86751413345337	5.38343000411987	0.00483929552137852	-0.00977104809135199	0.00646266713738441	0.00289124972186983
1570	94.618537902832	-6.19218873977661	5.96784353256226	0.00581331877037883	0.00678734155371785	0.00906006153672934	0.00159255252219737
1571	95.917236328125	-6.84153699874878	6.42238759994507	-0.00132951640989631	-0.0130177913233638	0.00808603875339031	0.00873538758605719
1572	95.2678833007813	-7.16621160507202	5.96784353256226	-0.00652430532500148	-0.0130177913233638	0.000293855206109583	0.00321592413820326
1573	94.618537902832	-6.19218873977661	5.64316940307617	-0.00165419070981443	-0.00522560812532902	0.00354059832170606	-0.00230353930965066
1574	93.3198394775391	-5.86751413345337	5.77303886413574	-0.00295288790948689	0.011982130818069	-0.0026282137259841	-0.000355493422830477
1575	95.2678833007813	-6.84153699874878	5.90290880203247	0.00191722682211548	-0.0104203969240189	-3.08191010844894e-05	0.000618529506027699
1576	95.2678833007813	-7.16621160507202	6.22758293151855	-0.00717365415766835	0.000293855206109583	0.000943203864153475	0.00354059832170606
1577	93.9691848754883	-5.54284000396729	6.09771347045898	0.00516396993771195	0.00808603875339031	-0.00457625929266214	0.00126787810586393
1578	94.618537902832	-6.19218873977661	6.03277826309204	-0.00814767740666866	0.0152288740500808	-0.0204853005707264	-0.000680167751852423
1579	96.5665817260742	-6.84153699874878	5.83797359466553	-0.0026282137259841	0.00516396993771195	-0.00522560812532902	0.00289124972186983
1580	95.917236328125	-6.5168628692627	6.5522575378418	-0.0156151866540313	0.0200989879667759	-0.00814767740666866	0.00743668992072344
1581	95.2678833007813	-5.86751413345337	6.74706172943115	-0.00944637414067984	0.00354059832170606	0.00126787810586393	-0.00132951640989631
1582	97.8652801513672	-7.49088573455811	6.22758293151855	-0.00165419070981443	0.00483929552137852	-0.0172385573387146	0.00256657530553639
1583	98.5146255493164	-6.84153699874878	6.22758293151855	-0.00230353930965066	0.00256657530553639	-0.0107450718060136	0.00191722682211548
1584	98.5146255493164	-7.16621160507202	6.16264820098877	0.00256657530553639	0.0100340843200684	-0.0240567177534103	0.00354059832170606
1585	97.8652801513672	-6.84153699874878	6.61719226837158	0.00321592413820326	0.00581331877037883	-0.0126931173726916	0.00256657530553639
1586	96.5665817260742	-6.5168628692627	5.90290880203247	-0.00165419070981443	0.00678734155371785	-0.0172385573387146	-0.00327756232582033
1587	97.8652801513672	-6.5168628692627	5.96784353256226	-0.00327756232582033	-0.00425158534198999	-0.0243813935667276	-0.00782300252467394
1588	99.1639785766602	-7.49088573455811	6.03277826309204	0.0175015944987535	-0.00522560812532902	-0.0201606266200542	-0.000680167751852423
1589	97.2159271240234	-5.21816539764404	5.96784353256226	0.00256657530553639	-0.00555028254166245	-0.0276281367987394	0.00321592413820326
1590	98.5146255493164	-7.16621160507202	6.35745286941528	0.012956153601408	-0.00522560812532902	-0.0123684434220195	0.00126787810586393
1591	97.2159271240234	-6.5168628692627	5.57823419570923	0.00451462110504508	-0.00132951640989631	0.00711201597005129	0.00256657530553639
1592	96.5665817260742	-5.54284000396729	6.29251766204834	-3.08191010844894e-05	-0.000355493422830477	0.00970941036939621	0.00841071270406246
1593	96.5665817260742	-5.54284000396729	5.70810413360596	-0.00555028254166245	-0.000355493422830477	0.0162028968334198	0.00289124972186983
1594	97.2159271240234	-6.19218873977661	5.90290880203247	-0.000355493422830477	-3.08191010844894e-05	0.012956153601408	0.00126787810586393
1595	95.917236328125	-5.54284000396729	5.83797359466553	-0.00944637414067984	0.000618529506027699	0.0155535480007529	0.00418994715437293
1596	98.5146255493164	-7.16621160507202	6.16264820098877	0.00646266713738441	-0.000355493422830477	0.012956153601408	0.00906006153672934
1597	96.5665817260742	-6.19218873977661	5.38343000411987	0.000943203864153475	-0.000355493422830477	-0.00132951640989631	0.000293855206109583
1598	97.2159271240234	-5.86751413345337	5.38343000411987	-0.00327756232582033	0.0106834331527352	-0.00879702530801296	0.00354059832170606
1599	97.8652801513672	-7.16621160507202	5.64316940307617	-0.00749832857400179	0.0142548503354192	-0.0117190945893526	0.00613799272105098
1600	97.2159271240234	-6.84153699874878	5.51329946517944	-0.0227580219507217	0.0116574559360743	-0.00425158534198999	0.00159255252219737
1601	97.8652801513672	-7.81556034088135	5.90290880203247	-0.00522560812532902	0.00581331877037883	0.00289124972186983	-0.00490093370899558
1602	99.1639785766602	-8.46490859985352	6.09771347045898	-0.0175632312893867	-0.000355493422830477	-0.00879702530801296	0.00548864435404539
1603	98.5146255493164	-7.49088573455811	6.03277826309204	-0.00944637414067984	-0.00814767740666866	-0.00977104809135199	0.000618529506027699
1604	99.1639785766602	-8.14023399353027	5.51329946517944	-0.0201606266200542	-0.00490093370899558	-0.000355493422830477	0.0022419011220336
1605	98.5146255493164	-7.81556034088135	5.51329946517944	-0.0165892094373703	-0.00230353930965066	0.0113327819854021	0.00126787810586393
1606	99.1639785766602	-8.46490859985352	5.70810413360596	-0.0107450718060136	-0.0104203969240189	0.0210730116814375	-0.000355493422830477
1607	97.8652801513672	-7.49088573455811	5.90290880203247	0.000618529506027699	-0.017887907102704	0.0171769186854362	0.00516396993771195
1608	99.1639785766602	-7.81556034088135	6.29251766204834	-0.00132951640989631	-0.02697878703475	0.0100340843200684	-0.00619963090866804
1609	96.5665817260742	-6.5168628692627	5.90290880203247	0.012956153601408	-0.0100957229733467	0.0149041991680861	-0.00327756232582033
1610	99.1639785766602	-7.49088573455811	5.77303886413574	0.00548864435404539	-0.0126931173726916	0.0100340843200684	0.00548864435404539
1611	97.2159271240234	-6.19218873977661	6.42238759994507	-0.00684897974133492	-0.00457625929266214	0.00451462110504508	0.00938473641872406
1612	97.2159271240234	-6.5168628692627	6.5522575378418	0.00126787810586393	-0.00392691092565656	0.00451462110504508	-0.00165419070981443
1613	96.5665817260742	-5.86751413345337	6.5522575378418	-0.00619963090866804	0.000943203864153475	-0.00912170019000769	-0.00555028254166245
1614	97.2159271240234	-5.54284000396729	6.03277826309204	-0.00392691092565656	-0.00197886489331722	0.00776136433705688	0.00289124972186983
1615	97.2159271240234	-5.54284000396729	6.8119969367981	-0.0120437685400248	-0.00327756232582033	0.00678734155371785	0.00289124972186983
1616	98.5146255493164	-6.19218873977661	6.35745286941528	0.00808603875339031	0.00613799272105098	0.00126787810586393	-0.000680167751852423
1617	97.8652801513672	-6.84153699874878	5.90290880203247	0.00743668992072344	0.00581331877037883	-0.00100484199356288	0.0022419011220336
1618	96.5665817260742	-5.86751413345337	6.68212699890137	-0.00165419070981443	0.0175015944987535	-0.0120437685400248	0.00126787810586393
1619	97.8652801513672	-6.19218873977661	6.61719226837158	0.0103587592020631	0.012956153601408	-0.00587495695799589	-0.00165419070981443
1620	97.2159271240234	-5.54284000396729	6.74706172943115	0.01100810803473	0.01100810803473	-0.0113944197073579	0.00126787810586393
1621	97.2159271240234	-5.86751413345337	7.13667106628418	0.00743668992072344	0.00516396993771195	-0.00425158534198999	-0.00814767740666866
1622	99.1639785766602	-5.86751413345337	6.48732233047485	0.00873538758605719	0.00613799272105098	-0.000355493422830477	-0.0110697457566857
1623	96.5665817260742	-5.21816539764404	6.35745286941528	0.0178262684494257	-0.00132951640989631	0.00938473641872406	-0.00230353930965066
1624	97.2159271240234	-5.21816539764404	6.5522575378418	0.00841071270406246	0.0149041991680861	-0.00295288790948689	-0.00392691092565656
1625	97.8652801513672	-5.54284000396729	5.83797359466553	0.00906006153672934	-0.00587495695799589	0.00159255252219737	-0.00230353930965066
1626	98.5146255493164	-5.86751413345337	6.03277826309204	0.00711201597005129	-0.00230353930965066	0.00289124972186983	-0.0133424662053585
1627	97.2159271240234	-5.54284000396729	6.22758293151855	0.00776136433705688	-0.0110697457566857	0.00256657530553639	-0.0113944197073579
1628	98.5146255493164	-5.86751413345337	5.96784353256226	0.0188002903014421	-0.0347709693014622	-0.00132951640989631	-0.00360223650932312
1629	97.2159271240234	-4.89349126815796	5.90290880203247	0.0158782228827477	0.00191722682211548	0.0158782228827477	0.00451462110504508
1630	97.8652801513672	-5.54284000396729	5.90290880203247	0.00970941036939621	0.0022419011220336	0.00354059832170606	-0.00360223650932312
1631	97.2159271240234	-4.24414253234863	5.51329946517944	0.0123068047687411	0.0132808275520802	0.00289124972186983	-0.0026282137259841
1632	97.2159271240234	-4.89349126815796	5.51329946517944	0.00938473641872406	0.000293855206109583	-0.0139918150380254	-0.00717365415766835
1633	96.5665817260742	-4.56881713867188	6.09771347045898	0.00808603875339031	0.00548864435404539	-0.00295288790948689	-0.00197886489331722
1634	95.917236328125	-4.56881713867188	5.90290880203247	-0.00490093370899558	0.00418994715437293	-0.00360223650932312	-0.0026282137259841
1635	96.5665817260742	-4.89349126815796	5.31849479675293	0.00321592413820326	0.000943203864153475	-0.00749832857400179	0.00159255252219737
1636	95.917236328125	-4.56881713867188	5.18862533569336	0.00711201597005129	0.0022419011220336	-0.00490093370899558	-0.0113944197073579
1637	97.8652801513672	-5.86751413345337	5.90290880203247	-0.00652430532500148	0.000943203864153475	-0.0182125810533762	-0.00230353930965066
1638	97.8652801513672	-5.21816539764404	6.03277826309204	-0.00619963090866804	0.0106834331527352	-0.0175632312893867	-0.00425158534198999
1639	97.2159271240234	-4.89349126815796	5.83797359466553	-0.0136671401560307	0.00776136433705688	-0.00717365415766835	0.000618529506027699
1640	97.2159271240234	-4.56881713867188	6.09771347045898	-0.0136671401560307	0.00548864435404539	-0.00977104809135199	0.00191722682211548
1641	97.2159271240234	-5.86751413345337	5.64316940307617	-0.00977104809135199	-0.00457625929266214	-0.00197886489331722	0.00516396993771195
1642	96.5665817260742	-4.89349126815796	5.38343000411987	-0.0104203969240189	-0.00619963090866804	-0.00295288790948689	-0.00879702530801296
1643	96.5665817260742	-4.56881713867188	5.51329946517944	0.00678734155371785	-0.00165419070981443	0.00289124972186983	-0.00230353930965066
1644	96.5665817260742	-4.56881713867188	5.51329946517944	0.0210730116814375	0.00191722682211548	0.00711201597005129	-0.00717365415766835
1645	97.2159271240234	-4.89349126815796	5.70810413360596	-0.00782300252467394	0.00841071270406246	0.00516396993771195	0.00191722682211548
1646	97.8652801513672	-5.21816539764404	5.90290880203247	0.00970941036939621	0.00841071270406246	0.00548864435404539	0.00516396993771195
1647	95.917236328125	-4.56881713867188	5.64316940307617	0.0113327819854021	-0.0165892094373703	0.00613799272105098	-0.00327756232582033
1648	96.5665817260742	-3.91946840286255	5.44836473464966	0.0113327819854021	-0.0188619289547205	0.00548864435404539	-0.00652430532500148
1649	97.8652801513672	-5.54284000396729	5.83797359466553	0.00548864435404539	-0.0130177913233638	0.000293855206109583	-0.00295288790948689
1650	97.8652801513672	-5.21816539764404	5.64316940307617	0.00289124972186983	0.00126787810586393	-0.00684897974133492	0.00483929552137852
1651	97.2159271240234	-4.24414253234863	5.77303886413574	0.00483929552137852	0.00126787810586393	-0.000355493422830477	0.00289124972186983
1652	95.917236328125	-4.56881713867188	6.22758293151855	0.00581331877037883	-0.00360223650932312	-0.00295288790948689	0.00289124972186983
1653	99.1639785766602	-5.21816539764404	6.03277826309204	-0.00197886489331722	0.00256657530553639	-0.0263294391334057	0.00159255252219737
1654	97.2159271240234	-5.21816539764404	5.83797359466553	0.0165275707840919	0.00191722682211548	0.00126787810586393	-0.000680167751852423
1655	97.2159271240234	-4.89349126815796	5.90290880203247	-0.00295288790948689	-0.00295288790948689	-0.00749832857400179	0.00451462110504508
1656	95.917236328125	-3.59479403495789	5.77303886413574	0.000943203864153475	-0.00490093370899558	0.00678734155371785	-0.00100484199356288
1657	98.5146255493164	-5.21816539764404	6.09771347045898	-0.00392691092565656	0.00386527273803949	-0.00619963090866804	-3.08191010844894e-05
1658	97.8652801513672	-5.21816539764404	6.22758293151855	-0.00392691092565656	0.00808603875339031	0.00289124972186983	0.000943203864153475
1659	97.2159271240234	-4.24414253234863	5.90290880203247	-0.00490093370899558	0.0136055024340749	-0.00522560812532902	0.00386527273803949
1660	98.5146255493164	-5.21816539764404	5.57823419570923	-0.00230353930965066	0.0191249661147594	0.000943203864153475	-0.00132951640989631
1661	97.8652801513672	-4.89349126815796	5.57823419570923	0.0246444288641214	0.00483929552137852	-0.00717365415766835	0.000618529506027699
1662	95.2678833007813	-3.59479403495789	5.70810413360596	-0.0149658378213644	-0.00197886489331722	-0.00717365415766835	0.00646266713738441
1663	97.2159271240234	-4.56881713867188	5.90290880203247	0.0149041991680861	0.000293855206109583	-0.0139918150380254	-0.00587495695799589
1664	95.917236328125	-3.91946840286255	6.03277826309204	-0.00652430532500148	0.00191722682211548	-0.0117190945893526	-0.000680167751852423
1665	95.917236328125	-4.24414253234863	6.03277826309204	-3.08191010844894e-05	0.00516396993771195	-0.00717365415766835	0.000943203864153475
1666	96.5665817260742	-3.91946840286255	5.57823419570923	-0.00522560812532902	-3.08191010844894e-05	0.00873538758605719	0.00938473641872406
1667	97.2159271240234	-3.91946840286255	5.77303886413574	-0.0026282137259841	0.00354059832170606	-0.00132951640989631	-0.00587495695799589
1668	94.618537902832	-3.91946840286255	5.70810413360596	-0.00392691092565656	-0.00587495695799589	0.00386527273803949	-0.00782300252467394
1669	96.5665817260742	-5.21816539764404	5.96784353256226	0.000618529506027699	0.00289124972186983	0.00321592413820326	-0.000355493422830477
1670	93.9691848754883	-4.24414253234863	5.90290880203247	-0.0100957229733467	-0.00230353930965066	0.0106834331527352	0.00516396993771195
1671	95.2678833007813	-5.21816539764404	6.29251766204834	-0.0123684434220195	-0.00587495695799589	-0.00132951640989631	0.00581331877037883
1672	95.2678833007813	-4.89349126815796	5.96784353256226	-0.0149658378213644	0.00418994715437293	-0.00360223650932312	-0.0026282137259841
1673	95.2678833007813	-5.21816539764404	5.83797359466553	-0.0188619289547205	-0.000680167751852423	-0.00977104809135199	-0.00327756232582033
1674	96.5665817260742	-4.89349126815796	6.03277826309204	-0.00912170019000769	0.00646266713738441	0.000293855206109583	-0.000355493422830477
1675	95.2678833007813	-5.54284000396729	6.03277826309204	0.00873538758605719	0.00256657530553639	-0.00619963090866804	0.000943203864153475
1676	93.3198394775391	-4.24414253234863	6.09771347045898	-0.0110697457566857	-0.000355493422830477	-0.00327756232582033	-0.00230353930965066
1677	94.618537902832	-4.24414253234863	6.16264820098877	-0.00360223650932312	0.00646266713738441	-0.0139918150380254	0.00678734155371785
1678	94.618537902832	-5.21816539764404	5.83797359466553	-0.00555028254166245	0.00970941036939621	-0.0156151866540313	0.00354059832170606
1679	95.2678833007813	-4.24414253234863	5.90290880203247	-0.0113944197073579	0.012956153601408	0.00191722682211548	0.0022419011220336
1680	95.2678833007813	-5.54284000396729	6.68212699890137	0.00743668992072344	0.00743668992072344	-0.000680167751852423	0.011982130818069
1681	95.917236328125	-4.24414253234863	6.5522575378418	0.00256657530553639	0.012956153601408	0.00354059832170606	0.00970941036939621
1682	94.618537902832	-4.89349126815796	6.16264820098877	0.00678734155371785	0.00159255252219737	-0.0162645354866982	0.00711201597005129
1683	97.2159271240234	-5.54284000396729	6.35745286941528	0.011982130818069	0.00776136433705688	-0.00782300252467394	0.000943203864153475
1684	97.2159271240234	-5.21816539764404	6.87693166732788	0.0100340843200684	0.011982130818069	0.00191722682211548	-0.00197886489331722
1685	97.8652801513672	-5.21816539764404	5.83797359466553	-0.00912170019000769	0.00191722682211548	-3.08191010844894e-05	-3.08191010844894e-05
1686	95.917236328125	-4.56881713867188	5.70810413360596	-0.00327756232582033	0.00289124972186983	0.000943203864153475	0.000943203864153475
1687	97.8652801513672	-5.54284000396729	5.96784353256226	-0.00522560812532902	-0.000680167751852423	-0.00327756232582033	-0.00977104809135199
1688	95.917236328125	-4.24414253234863	6.68212699890137	0.00776136433705688	-0.0026282137259841	0.00289124972186983	-0.00717365415766835
1689	97.8652801513672	-5.86751413345337	6.03277826309204	0.011982130818069	-0.000680167751852423	-3.08191010844894e-05	-0.000680167751852423
1690	95.917236328125	-4.24414253234863	6.09771347045898	0.0022419011220336	0.00451462110504508	0.00256657530553639	0.00289124972186983
1691	99.1639785766602	-5.21816539764404	6.03277826309204	0.0123068047687411	-0.00165419070981443	0.00354059832170606	-0.00100484199356288
1692	96.5665817260742	-5.86751413345337	5.90290880203247	0.01100810803473	-0.00197886489331722	0.00873538758605719	0.00126787810586393
1693	97.8652801513672	-5.54284000396729	5.90290880203247	0.0175015944987535	0.00418994715437293	-0.00522560812532902	-0.00587495695799589
1694	97.8652801513672	-5.86751413345337	6.16264820098877	0.0191249661147594	0.00289124972186983	0.00256657530553639	0.00386527273803949
1695	97.2159271240234	-5.86751413345337	6.29251766204834	0.00873538758605719	0.00646266713738441	0.00483929552137852	-0.00165419070981443
1696	97.2159271240234	-5.54284000396729	7.00680112838745	0.0191249661147594	-0.0026282137259841	0.00743668992072344	0.00776136433705688
1697	95.917236328125	-5.21816539764404	6.35745286941528	0.00906006153672934	-3.08191010844894e-05	0.00191722682211548	-0.00684897974133492
1698	96.5665817260742	-5.21816539764404	6.35745286941528	0.00776136433705688	0.00581331877037883	-0.00587495695799589	-0.00490093370899558
1699	97.2159271240234	-6.5168628692627	5.96784353256226	-0.00197886489331722	0.00711201597005129	0.00191722682211548	-0.00457625929266214
1700	95.917236328125	-5.54284000396729	5.83797359466553	-0.00295288790948689	-0.00457625929266214	-0.00684897974133492	0.00256657530553639
1701	96.5665817260742	-5.54284000396729	6.16264820098877	-0.0123684434220195	-0.00749832857400179	-0.00490093370899558	0.00321592413820326
1702	98.5146255493164	-7.16621160507202	6.35745286941528	0.00191722682211548	-0.00619963090866804	-0.00425158534198999	-0.00132951640989631
1703	97.8652801513672	-6.84153699874878	6.61719226837158	0.00451462110504508	-0.0247060675173998	-0.0133424662053585	-0.00457625929266214
1704	97.8652801513672	-6.5168628692627	5.96784353256226	-0.00100484199356288	-0.0136671401560307	0.000293855206109583	0.00289124972186983
1705	98.5146255493164	-6.84153699874878	5.90290880203247	-0.00490093370899558	-0.00555028254166245	0.00451462110504508	0.00938473641872406
1706	97.2159271240234	-6.5168628692627	7.07173633575439	-0.00100484199356288	-0.00684897974133492	0.00743668992072344	0.00386527273803949
1707	97.2159271240234	-6.5168628692627	7.00680112838745	-0.00782300252467394	-0.0175632312893867	0.00906006153672934	-0.00847235135734081
1708	97.2159271240234	-6.84153699874878	7.07173633575439	-0.000355493422830477	-0.0123684434220195	0.0113327819854021	-0.000680167751852423
1709	95.917236328125	-4.89349126815796	5.70810413360596	0.0106834331527352	-0.0130177913233638	0.0132808275520802	-3.08191010844894e-05
1710	95.917236328125	-5.86751413345337	6.03277826309204	-0.00327756232582033	-0.0107450718060136	0.00289124972186983	0.00548864435404539
1711	97.8652801513672	-5.86751413345337	6.74706172943115	0.00289124972186983	-0.0026282137259841	0.00938473641872406	0.00483929552137852
1712	97.2159271240234	-4.89349126815796	5.83797359466553	-0.0169138833880424	0.00191722682211548	-0.0026282137259841	-0.00165419070981443
1713	96.5665817260742	-4.89349126815796	6.03277826309204	-0.00100484199356288	-3.08191010844894e-05	-0.00490093370899558	-0.00522560812532902
1714	96.5665817260742	-4.89349126815796	6.87693166732788	0.01847561635077	0.00418994715437293	-0.00425158534198999	-0.00100484199356288
1715	98.5146255493164	-5.21816539764404	6.42238759994507	0.01100810803473	-3.08191010844894e-05	-0.00165419070981443	-0.00717365415766835
1716	97.8652801513672	-5.86751413345337	6.03277826309204	-0.00230353930965066	0.00321592413820326	-0.00100484199356288	0.00354059832170606
1717	97.2159271240234	-3.91946840286255	5.96784353256226	-0.00652430532500148	0.0022419011220336	-0.0172385573387146	0.00126787810586393
1718	96.5665817260742	-4.56881713867188	5.96784353256226	-0.00360223650932312	0.0149041991680861	-0.0159398596733809	-0.00652430532500148
1719	97.8652801513672	-5.54284000396729	6.22758293151855	-0.0110697457566857	0.0136055024340749	-0.0130177913233638	-0.00295288790948689
1720	96.5665817260742	-4.56881713867188	6.03277826309204	-0.00230353930965066	0.00678734155371785	-0.00425158534198999	0.0171769186854362
1721	97.8652801513672	-5.21816539764404	5.77303886413574	-0.00782300252467394	-0.00132951640989631	-0.00457625929266214	0.000618529506027699
1722	97.2159271240234	-5.21816539764404	6.03277826309204	-0.00652430532500148	-0.000355493422830477	-0.0130177913233638	-0.00717365415766835
1723	98.5146255493164	-4.24414253234863	5.51329946517944	-0.00100484199356288	-0.000355493422830477	-0.0185372550040483	0.00613799272105098
1724	97.8652801513672	-4.24414253234863	5.64316940307617	-0.00522560812532902	0.0022419011220336	-0.0026282137259841	0.0022419011220336
1725	97.8652801513672	-5.21816539764404	5.70810413360596	-0.00165419070981443	0.000943203864153475	0.00451462110504508	0.00516396993771195
1726	98.5146255493164	-5.21816539764404	5.96784353256226	0.000293855206109583	0.00483929552137852	0.00678734155371785	0.00451462110504508
1727	97.2159271240234	-4.56881713867188	5.38343000411987	-0.00230353930965066	-0.00619963090866804	0.00970941036939621	-0.00490093370899558
1728	97.8652801513672	-4.89349126815796	5.57823419570923	0.01100810803473	-0.017887907102704	0.00711201597005129	-0.00749832857400179
1729	95.917236328125	-3.59479403495789	5.51329946517944	0.00581331877037883	-0.00587495695799589	0.0136055024340749	-0.00587495695799589
1730	97.8652801513672	-4.89349126815796	5.83797359466553	0.00418994715437293	-0.00587495695799589	0.000293855206109583	0.000618529506027699
1731	97.2159271240234	-4.89349126815796	5.57823419570923	0.00743668992072344	-0.00327756232582033	0.00581331877037883	0.00159255252219737
1732	96.5665817260742	-3.91946840286255	5.57823419570923	0.00289124972186983	0.00938473641872406	0.000943203864153475	-0.0026282137259841
1733	96.5665817260742	-3.91946840286255	5.12369012832642	-0.00490093370899558	-0.00360223650932312	-0.00457625929266214	-0.00295288790948689
1734	96.5665817260742	-3.91946840286255	5.44836473464966	0.0136055024340749	-0.0143164889886975	-0.00457625929266214	-0.00197886489331722
1735	96.5665817260742	-3.91946840286255	5.44836473464966	0.00938473641872406	0.00159255252219737	-0.0107450718060136	-0.000680167751852423
1736	97.8652801513672	-5.21816539764404	5.90290880203247	-0.000355493422830477	-0.00457625929266214	-0.0159398596733809	0.00711201597005129
1737	97.2159271240234	-4.56881713867188	6.03277826309204	-0.00392691092565656	-0.000680167751852423	-0.0146411629393697	-0.00619963090866804
1738	97.8652801513672	-4.56881713867188	5.96784353256226	-0.00847235135734081	0.00159255252219737	-0.0324982516467571	0.000293855206109583
1739	98.5146255493164	-4.89349126815796	6.29251766204834	-0.0195112787187099	-0.000355493422830477	-0.0149658378213644	0.00256657530553639
1740	95.917236328125	-4.24414253234863	6.35745286941528	-0.0162645354866982	-0.000680167751852423	-0.0123684434220195	0.00191722682211548
1741	97.8652801513672	-4.56881713867188	6.68212699890137	-0.00619963090866804	0.00581331877037883	-0.0136671401560307	-0.000680167751852423
1742	98.5146255493164	-4.89349126815796	6.5522575378418	0.0113327819854021	0.00581331877037883	-0.0162645354866982	-0.00749832857400179
1743	96.5665817260742	-3.91946840286255	6.48732233047485	-0.0126931173726916	0.00970941036939621	-0.00327756232582033	-0.00944637414067984
1744	97.8652801513672	-4.24414253234863	6.8119969367981	0.0217223595827818	0.0103587592020631	-0.00814767740666866	0.00159255252219737
1745	97.8652801513672	-3.91946840286255	6.42238759994507	-0.0104203969240189	0.0197743140161037	-3.08191010844894e-05	0.00256657530553639
1746	99.1639785766602	-5.54284000396729	6.68212699890137	0.0152288740500808	0.0197743140161037	-0.00749832857400179	-0.00652430532500148
1747	97.8652801513672	-3.59479403495789	6.48732233047485	0.0230210572481155	0.01100810803473	0.00711201597005129	-0.00684897974133492
1748	98.5146255493164	-5.86751413345337	6.03277826309204	0.0168522447347641	-0.00490093370899558	0.00743668992072344	-0.00197886489331722
1749	96.5665817260742	-3.91946840286255	5.96784353256226	0.00873538758605719	0.00386527273803949	0.011982130818069	-0.00392691092565656
1750	99.8133239746094	-4.89349126815796	7.00680112838745	0.000943203864153475	0.00191722682211548	0.00906006153672934	0.00256657530553639
1751	96.5665817260742	-3.59479403495789	5.70810413360596	0.0145795252174139	0.00873538758605719	0.0207483377307653	0.000943203864153475
1752	97.8652801513672	-4.24414253234863	5.64316940307617	-0.00619963090866804	0.00743668992072344	-0.00457625929266214	0.0022419011220336
1753	95.917236328125	-3.91946840286255	5.70810413360596	-0.00847235135734081	0.0123068047687411	0.00321592413820326	-0.00490093370899558
1754	97.8652801513672	-4.24414253234863	5.77303886413574	0.00483929552137852	0.00451462110504508	-0.00327756232582033	0.00711201597005129
1755	94.618537902832	-3.59479403495789	5.90290880203247	0.00776136433705688	0.00873538758605719	0.00808603875339031	0.00646266713738441
1756	96.5665817260742	-4.89349126815796	6.16264820098877	0.00776136433705688	-0.00100484199356288	0.01100810803473	0.00483929552137852
1757	95.917236328125	-4.24414253234863	5.83797359466553	0.000943203864153475	0.0100340843200684	0.0152288740500808	0.00289124972186983
1758	97.2159271240234	-5.54284000396729	5.96784353256226	0.00711201597005129	0.00711201597005129	-0.00490093370899558	0.00418994715437293
1759	93.9691848754883	-3.91946840286255	5.77303886413574	-0.0136671401560307	0.0022419011220336	0.00321592413820326	0.000943203864153475
1760	95.2678833007813	-4.89349126815796	6.03277826309204	0.012956153601408	0.00418994715437293	-0.0117190945893526	0.00646266713738441
1761	93.9691848754883	-4.56881713867188	6.16264820098877	0.00321592413820326	-0.00587495695799589	-0.00425158534198999	0.00321592413820326
1762	95.917236328125	-4.56881713867188	6.03277826309204	-3.08191010844894e-05	-0.00457625929266214	-0.00977104809135199	0.000293855206109583
1763	93.3198394775391	-3.91946840286255	5.77303886413574	0.000293855206109583	0.00418994715437293	-0.0136671401560307	-0.00132951640989631
1764	94.618537902832	-4.56881713867188	5.38343000411987	0.00191722682211548	-0.00490093370899558	-0.0026282137259841	0.00191722682211548
1765	93.3198394775391	-3.91946840286255	5.64316940307617	-0.021459324285388	0.000293855206109583	0.0100340843200684	0.00159255252219737
1766	96.5665817260742	-4.89349126815796	5.77303886413574	0.00159255252219737	-0.00392691092565656	0.01100810803473	0.00354059832170606
1767	93.9691848754883	-3.91946840286255	5.90290880203247	-3.08191010844894e-05	-0.00717365415766835	0.00711201597005129	-0.00684897974133492
1768	96.5665817260742	-4.24414253234863	6.09771347045898	0.00159255252219737	-0.00425158534198999	0.00354059832170606	-0.00490093370899558
1769	96.5665817260742	-5.54284000396729	6.09771347045898	0.00970941036939621	0.00159255252219737	-0.00132951640989631	0.00516396993771195
1770	97.2159271240234	-5.21816539764404	5.70810413360596	0.00256657530553639	0.00354059832170606	0.00451462110504508	0.00451462110504508
1771	95.917236328125	-3.91946840286255	6.35745286941528	0.00256657530553639	0.0123068047687411	0.00126787810586393	0.0116574559360743
1772	97.2159271240234	-4.24414253234863	5.90290880203247	0.00516396993771195	0.0152288740500808	-0.0104203969240189	-0.00100484199356288
1773	95.2678833007813	-4.89349126815796	6.09771347045898	-0.00879702530801296	-0.00490093370899558	-0.0117190945893526	0.000293855206109583
1774	97.8652801513672	-5.21816539764404	7.07173633575439	0.00191722682211548	0.000293855206109583	-0.0172385573387146	0.00418994715437293
1775	95.2678833007813	-4.24414253234863	6.68212699890137	-0.00749832857400179	0.0022419011220336	-0.0162645354866982	0.00126787810586393
1776	96.5665817260742	-4.24414253234863	5.57823419570923	-0.0110697457566857	-3.08191010844894e-05	-0.00717365415766835	0.00711201597005129
1777	97.8652801513672	-5.21816539764404	5.83797359466553	-0.00619963090866804	0.00678734155371785	-0.0133424662053585	-0.00392691092565656
1778	98.5146255493164	-5.54284000396729	6.74706172943115	-0.0126931173726916	0.012956153601408	-0.0152905117720366	0.000618529506027699
1779	96.5665817260742	-4.56881713867188	6.61719226837158	-0.00749832857400179	0.00776136433705688	-0.00555028254166245	0.00548864435404539
1780	98.5146255493164	-5.86751413345337	7.20160579681396	-0.0143164889886975	0.00938473641872406	0.00743668992072344	0.000618529506027699
1781	96.5665817260742	-5.54284000396729	5.96784353256226	-0.00490093370899558	0.00548864435404539	0.00841071270406246	-0.00132951640989631
1782	97.2159271240234	-5.21816539764404	5.70810413360596	-0.00100484199356288	-0.0026282137259841	0.000943203864153475	-0.00490093370899558
1783	96.5665817260742	-5.54284000396729	5.70810413360596	-0.00652430532500148	-3.08191010844894e-05	-0.00587495695799589	-0.00132951640989631
1784	96.5665817260742	-5.54284000396729	6.61719226837158	-0.00457625929266214	-0.00490093370899558	0.00159255252219737	0.00354059832170606
1785	96.5665817260742	-5.54284000396729	6.74706172943115	-0.0117190945893526	-0.000680167751852423	0.000618529506027699	0.00418994715437293
1786	96.5665817260742	-5.54284000396729	6.03277826309204	-0.00879702530801296	-0.00522560812532902	0.00970941036939621	0.0022419011220336
1787	96.5665817260742	-5.54284000396729	6.09771347045898	0.0236704051494598	-0.0136671401560307	-0.00717365415766835	-0.00814767740666866
1788	95.917236328125	-5.54284000396729	5.18862533569336	0.0188002903014421	-0.0143164889886975	-0.00165419070981443	-0.00425158534198999
1789	97.2159271240234	-6.19218873977661	5.77303886413574	0.0188002903014421	-0.000355493422830477	-0.00782300252467394	-0.00165419070981443
1790	95.917236328125	-4.89349126815796	5.90290880203247	0.0197743140161037	-0.0159398596733809	-0.00555028254166245	-0.00555028254166245
1791	96.5665817260742	-4.56881713867188	5.57823419570923	0.01100810803473	-0.00555028254166245	-0.0201606266200542	0.00159255252219737
1792	97.8652801513672	-5.54284000396729	6.09771347045898	-3.08191010844894e-05	-0.00684897974133492	-0.0136671401560307	-0.00522560812532902
1793	98.5146255493164	-5.21816539764404	6.09771347045898	-0.00230353930965066	-0.00457625929266214	0.00354059832170606	-0.0026282137259841
1794	97.8652801513672	-4.89349126815796	5.96784353256226	0.0149041991680861	-0.00879702530801296	0.0100340843200684	-0.00100484199356288
1795	95.917236328125	-5.54284000396729	5.77303886413574	-0.0162645354866982	-0.00327756232582033	0.00808603875339031	0.00483929552137852
1796	97.8652801513672	-3.91946840286255	5.57823419570923	-0.0120437685400248	0.00418994715437293	0.013930176384747	0.000943203864153475
1797	97.2159271240234	-5.86751413345337	5.64316940307617	0.0103587592020631	0.00581331877037883	-0.00197886489331722	0.00613799272105098
1798	98.5146255493164	-4.89349126815796	5.96784353256226	0.0162028968334198	0.00418994715437293	-0.00879702530801296	-0.000680167751852423
1799	95.917236328125	-3.91946840286255	5.83797359466553	0.00354059832170606	0.0103587592020631	-0.00425158534198999	0.00386527273803949
1800	98.5146255493164	-4.89349126815796	5.90290880203247	0.00581331877037883	0.00159255252219737	-0.000355493422830477	0.00483929552137852
1801	96.5665817260742	-4.24414253234863	5.70810413360596	0.0136055024340749	0.00906006153672934	-0.0113944197073579	0.00256657530553639
1802	95.917236328125	-3.91946840286255	6.35745286941528	0.0126314787194133	0.00191722682211548	-0.0026282137259841	-0.00912170019000769
1803	96.5665817260742	-4.89349126815796	6.87693166732788	0.00743668992072344	0.00483929552137852	-0.00327756232582033	-0.00749832857400179
1804	97.2159271240234	-4.89349126815796	6.68212699890137	0.00646266713738441	-0.00392691092565656	-0.00425158534198999	0.00581331877037883
1805	97.2159271240234	-4.24414253234863	6.29251766204834	0.000293855206109583	0.00548864435404539	-0.00555028254166245	0.0106834331527352
1806	96.5665817260742	-4.24414253234863	6.22758293151855	-0.0126931173726916	-0.00457625929266214	0.00970941036939621	-0.00230353930965066
1807	95.917236328125	-4.24414253234863	6.48732233047485	-0.00652430532500148	-0.00652430532500148	0.000618529506027699	0.00386527273803949
1808	96.5665817260742	-3.91946840286255	6.29251766204834	0.00581331877037883	-0.00197886489331722	0.00581331877037883	-0.00912170019000769
1809	97.2159271240234	-5.21816539764404	6.61719226837158	0.00483929552137852	-0.00587495695799589	-0.00522560812532902	0.000293855206109583
1810	95.917236328125	-3.91946840286255	6.29251766204834	0.00711201597005129	-0.0152905117720366	0.00354059832170606	-0.00814767740666866
1811	95.917236328125	-4.89349126815796	6.09771347045898	0.00159255252219737	0.00191722682211548	0.00159255252219737	0.0106834331527352
1812	98.5146255493164	-4.56881713867188	5.90290880203247	0.00711201597005129	-0.00652430532500148	-0.00230353930965066	-0.00165419070981443
1813	99.1639785766602	-5.21816539764404	5.90290880203247	0.0116574559360743	-0.0026282137259841	-0.00295288790948689	0.00548864435404539
1814	98.5146255493164	-4.56881713867188	5.90290880203247	0.0123068047687411	-3.08191010844894e-05	-0.0117190945893526	-0.000355493422830477
1815	98.5146255493164	-5.21816539764404	5.96784353256226	0.00776136433705688	0.00711201597005129	0.00873538758605719	0.00159255252219737
1816	95.2678833007813	-3.91946840286255	5.83797359466553	0.000943203864153475	-0.00132951640989631	0.00711201597005129	-0.00132951640989631
1817	96.5665817260742	-4.24414253234863	6.03277826309204	0.00548864435404539	0.0022419011220336	-0.00587495695799589	-0.00360223650932312
1818	98.5146255493164	-4.56881713867188	5.70810413360596	-0.00360223650932312	0.00581331877037883	0.000943203864153475	-0.00490093370899558
1819	96.5665817260742	-4.24414253234863	5.83797359466553	-0.00912170019000769	0.0103587592020631	-0.00522560812532902	-0.000680167751852423
1820	97.2159271240234	-4.89349126815796	5.90290880203247	-0.0172385573387146	0.01847561635077	-0.00197886489331722	0.00191722682211548
1821	95.917236328125	-3.91946840286255	5.70810413360596	-0.00717365415766835	0.00873538758605719	-0.0117190945893526	0.00970941036939621
1822	96.5665817260742	-4.24414253234863	6.03277826309204	-0.00230353930965066	-0.00425158534198999	-0.00912170019000769	0.00126787810586393
1823	98.5146255493164	-5.54284000396729	5.96784353256226	-0.00197886489331722	0.00418994715437293	-0.00457625929266214	-0.0100957229733467
1824	97.8652801513672	-4.56881713867188	6.16264820098877	-0.00230353930965066	0.00418994715437293	-0.00619963090866804	-0.00652430532500148
1825	97.2159271240234	-4.89349126815796	5.83797359466553	-0.00327756232582033	0.00581331877037883	0.00548864435404539	0.00191722682211548
1826	95.917236328125	-3.59479403495789	5.77303886413574	-0.00425158534198999	0.00548864435404539	0.00970941036939621	0.00451462110504508
1827	97.8652801513672	-5.21816539764404	5.77303886413574	0.00354059832170606	-0.00522560812532902	0.0103587592020631	-0.0026282137259841
1828	94.618537902832	-4.24414253234863	5.96784353256226	0.011982130818069	-0.00457625929266214	-0.00360223650932312	-0.0117190945893526
1829	98.5146255493164	-4.89349126815796	5.90290880203247	0.00354059832170606	-0.000355493422830477	-0.00814767740666866	0.00386527273803949
1830	95.2678833007813	-3.91946840286255	5.96784353256226	0.00159255252219737	0.00613799272105098	0.00678734155371785	0.000943203864153475
1831	97.2159271240234	-4.89349126815796	5.90290880203247	-0.00132951640989631	0.00646266713738441	-0.00717365415766835	0.00159255252219737
1832	95.2678833007813	-4.56881713867188	5.90290880203247	-0.00652430532500148	0.00418994715437293	-0.00587495695799589	-3.08191010844894e-05
1833	96.5665817260742	-4.56881713867188	5.64316940307617	-0.00197886489331722	0.00906006153672934	-0.0152905117720366	-0.00392691092565656
1834	95.2678833007813	-4.24414253234863	5.77303886413574	0.000293855206109583	0.00678734155371785	-0.00944637414067984	0.00159255252219737
1835	95.917236328125	-5.21816539764404	6.16264820098877	-0.0120437685400248	0.00451462110504508	0.00159255252219737	0.00321592413820326
1836	95.2678833007813	-4.89349126815796	6.29251766204834	-0.00100484199356288	0.00938473641872406	0.000943203864153475	0.00386527273803949
1837	94.618537902832	-4.24414253234863	5.64316940307617	0.00191722682211548	0.0100340843200684	-0.00392691092565656	0.00289124972186983
1838	93.9691848754883	-3.91946840286255	5.64316940307617	0.0113327819854021	0.0168522447347641	-0.00912170019000769	-0.00684897974133492
1839	95.917236328125	-5.21816539764404	6.61719226837158	0.01100810803473	0.0126314787194133	-0.00814767740666866	-0.00197886489331722
1840	95.2678833007813	-3.91946840286255	6.48732233047485	-0.0130177913233638	0.0126314787194133	-0.0026282137259841	0.00451462110504508
1841	95.2678833007813	-4.24414253234863	6.74706172943115	-0.0117190945893526	-0.00360223650932312	0.000943203864153475	0.00321592413820326
1842	95.2678833007813	-5.21816539764404	7.07173633575439	-0.00165419070981443	-0.00100484199356288	0.00159255252219737	0.00289124972186983
1843	96.5665817260742	-5.21816539764404	6.5522575378418	0.00321592413820326	-0.00522560812532902	0.00191722682211548	-0.00132951640989631
1844	96.5665817260742	-5.21816539764404	5.90290880203247	-0.0100957229733467	-0.00197886489331722	0.00646266713738441	0.00354059832170606
1845	97.8652801513672	-4.89349126815796	6.87693166732788	-0.00425158534198999	0.00191722682211548	0.000943203864153475	-0.00392691092565656
1846	95.2678833007813	-3.91946840286255	6.03277826309204	0.00646266713738441	-0.00360223650932312	0.0100340843200684	0.000943203864153475
1847	97.8652801513672	-4.56881713867188	6.29251766204834	0.0136055024340749	-0.00912170019000769	0.00451462110504508	-0.00295288790948689
1848	97.2159271240234	-4.56881713867188	6.22758293151855	0.0181509424000978	-0.0162645354866982	0.00646266713738441	0.00354059832170606
1849	95.917236328125	-3.91946840286255	5.64316940307617	0.0116574559360743	-0.0100957229733467	-0.00165419070981443	0.00256657530553639
1850	97.8652801513672	-4.56881713867188	6.03277826309204	0.000943203864153475	0.00159255252219737	0.000943203864153475	-0.00522560812532902
1851	97.8652801513672	-5.21816539764404	6.03277826309204	0.0022419011220336	-0.00165419070981443	-0.00814767740666866	0.00354059832170606
1852	95.917236328125	-3.91946840286255	5.90290880203247	0.00743668992072344	0.00970941036939621	-0.00912170019000769	-0.00684897974133492
1853	97.2159271240234	-4.24414253234863	6.03277826309204	0.00289124972186983	0.013930176384747	-0.0133424662053585	-0.00684897974133492
1854	94.618537902832	-4.24414253234863	5.90290880203247	0.00711201597005129	0.0100340843200684	-0.0104203969240189	-0.00360223650932312
1855	95.917236328125	-4.24414253234863	5.31849479675293	-0.00490093370899558	0.00808603875339031	-0.00197886489331722	0.00581331877037883
1856	97.2159271240234	-5.86751413345337	5.70810413360596	-0.00457625929266214	0.0152288740500808	-0.00814767740666866	0.00418994715437293
1857	95.917236328125	-4.56881713867188	5.51329946517944	-0.000355493422830477	0.00743668992072344	-0.00132951640989631	0.00289124972186983
1858	96.5665817260742	-4.89349126815796	5.77303886413574	-0.000355493422830477	0.00289124972186983	-0.00555028254166245	-0.00522560812532902
1859	97.8652801513672	-6.19218873977661	6.16264820098877	-0.0104203969240189	0.00483929552137852	-0.00295288790948689	0.00321592413820326
1860	95.917236328125	-5.21816539764404	5.96784353256226	-0.00814767740666866	-0.000680167751852423	0.000943203864153475	0.012956153601408
1861	97.8652801513672	-6.5168628692627	5.90290880203247	-0.0026282137259841	-0.0139918150380254	-0.00327756232582033	0.00126787810586393
1862	97.2159271240234	-6.19218873977661	6.03277826309204	-0.00425158534198999	-0.0117190945893526	-0.00230353930965066	-0.00230353930965066
1863	97.8652801513672	-6.5168628692627	6.03277826309204	0.00906006153672934	-0.0299008563160896	0.00743668992072344	-0.000355493422830477
1864	97.8652801513672	-6.5168628692627	5.96784353256226	-0.00944637414067984	-0.00684897974133492	-0.00457625929266214	-0.0026282137259841
1865	96.5665817260742	-6.5168628692627	6.16264820098877	-0.000355493422830477	-0.00977104809135199	0.0191249661147594	0.00191722682211548
1866	97.2159271240234	-6.19218873977661	6.29251766204834	-0.0133424662053585	-0.00717365415766835	0.0126314787194133	0.00321592413820326
1867	97.8652801513672	-6.19218873977661	5.70810413360596	-0.00392691092565656	-0.00717365415766835	0.0132808275520802	-0.000355493422830477
1868	97.8652801513672	-6.19218873977661	6.16264820098877	-0.00490093370899558	-0.00295288790948689	0.0132808275520802	-0.00425158534198999
1869	95.2678833007813	-4.56881713867188	5.77303886413574	0.000293855206109583	-0.00944637414067984	0.00386527273803949	-0.00457625929266214
1870	97.8652801513672	-5.54284000396729	6.16264820098877	-0.00717365415766835	-0.00392691092565656	0.00548864435404539	-0.00360223650932312
1871	97.2159271240234	-4.56881713867188	5.96784353256226	-0.0191866029053926	0.00321592413820326	0.00808603875339031	-0.0026282137259841
1872	95.917236328125	-4.56881713867188	6.09771347045898	-0.00944637414067984	-0.0026282137259841	0.00289124972186983	-0.00619963090866804
1873	95.917236328125	-3.91946840286255	5.64316940307617	-0.00847235135734081	0.00354059832170606	0.00418994715437293	-0.00230353930965066
1874	96.5665817260742	-4.56881713867188	6.5522575378418	-0.00782300252467394	-0.000355493422830477	-0.00814767740666866	0.0103587592020631
1875	95.917236328125	-4.56881713867188	5.83797359466553	0.00516396993771195	-0.00782300252467394	0.00386527273803949	0.00678734155371785
1876	95.917236328125	-4.24414253234863	6.61719226837158	0.01100810803473	0.00678734155371785	-3.08191010844894e-05	0.00289124972186983
1877	95.917236328125	-5.21816539764404	7.07173633575439	0.0126314787194133	0.00256657530553639	-0.00782300252467394	-0.000355493422830477
1878	96.5665817260742	-4.56881713867188	6.03277826309204	0.0132808275520802	0.0106834331527352	-0.00197886489331722	0.00841071270406246
1879	98.5146255493164	-4.89349126815796	5.96784353256226	-0.0113944197073579	0.0100340843200684	-0.0104203969240189	-0.00587495695799589
1880	97.2159271240234	-4.89349126815796	5.83797359466553	0.00256657530553639	0.00841071270406246	-0.0107450718060136	-0.00132951640989631
1881	98.5146255493164	-5.54284000396729	5.96784353256226	0.00613799272105098	0.00906006153672934	-0.00165419070981443	-0.00132951640989631
1882	99.1639785766602	-6.19218873977661	6.61719226837158	0.0191249661147594	0.000943203864153475	-0.0146411629393697	-0.000680167751852423
1883	97.2159271240234	-4.56881713867188	6.68212699890137	0.00646266713738441	0.00289124972186983	-0.00879702530801296	-0.00977104809135199
1884	97.2159271240234	-4.89349126815796	5.96784353256226	0.0123068047687411	0.00483929552137852	-0.00522560812532902	-0.00457625929266214
1885	98.5146255493164	-4.89349126815796	5.64316940307617	0.0106834331527352	-0.00425158534198999	0.000943203864153475	0.00711201597005129
1886	98.5146255493164	-5.86751413345337	5.83797359466553	0.00841071270406246	-0.00295288790948689	0.0022419011220336	0.000943203864153475
1887	96.5665817260742	-4.56881713867188	5.64316940307617	0.0126314787194133	-0.0146411629393697	0.0022419011220336	-0.00132951640989631
1888	99.1639785766602	-5.86751413345337	5.77303886413574	0.013930176384747	-0.0165892094373703	-3.08191010844894e-05	-0.00717365415766835
1889	97.2159271240234	-4.56881713867188	6.03277826309204	0.011982130818069	0.000943203864153475	0.00483929552137852	-0.00652430532500148
1890	99.1639785766602	-5.86751413345337	6.09771347045898	0.0152288740500808	-0.00197886489331722	0.00451462110504508	0.000293855206109583
1891	96.5665817260742	-4.89349126815796	5.57823419570923	0.0022419011220336	0.0142548503354192	0.00776136433705688	0.000293855206109583
1892	97.2159271240234	-4.89349126815796	5.64316940307617	0.0123068047687411	-0.00847235135734081	-0.00392691092565656	0.00646266713738441
1893	96.5665817260742	-4.56881713867188	5.77303886413574	-0.00782300252467394	0.00354059832170606	-0.00555028254166245	0.000293855206109583
1894	97.8652801513672	-4.89349126815796	5.90290880203247	-0.0133424662053585	0.00354059832170606	-0.0143164889886975	-0.00425158534198999
1895	95.917236328125	-4.89349126815796	5.70810413360596	-0.00912170019000769	0.00548864435404539	-0.000355493422830477	0.00256657530553639
1896	97.2159271240234	-5.21816539764404	5.83797359466553	-0.0159398596733809	0.00613799272105098	-0.0169138833880424	-0.00392691092565656
1897	99.1639785766602	-6.5168628692627	5.77303886413574	-0.0126931173726916	0.0152288740500808	-0.0172385573387146	0.00289124972186983
1898	99.1639785766602	-6.19218873977661	5.70810413360596	-0.0139918150380254	0.00906006153672934	-0.0204853005707264	0.000943203864153475
1899	97.2159271240234	-5.54284000396729	5.44836473464966	-0.0120437685400248	0.0207483377307653	-0.0227580219507217	0.000618529506027699
1900	98.5146255493164	-6.19218873977661	5.70810413360596	-0.0126931173726916	0.0149041991680861	-0.00717365415766835	0.00451462110504508
1901	97.8652801513672	-6.5168628692627	5.90290880203247	-0.023407369852066	0.0100340843200684	-0.000355493422830477	0.00289124972186983
1902	97.2159271240234	-5.21816539764404	5.83797359466553	-0.0156151866540313	0.00613799272105098	-0.0113944197073579	-0.00522560812532902
1903	95.917236328125	-5.54284000396729	5.57823419570923	-0.0126931173726916	-0.00327756232582033	-0.00360223650932312	-0.00457625929266214
1904	97.2159271240234	-5.86751413345337	5.51329946517944	-0.00717365415766835	0.00613799272105098	-0.00619963090866804	0.00126787810586393
1905	96.5665817260742	-5.54284000396729	5.51329946517944	-0.00457625929266214	0.00678734155371785	0.0123068047687411	0.00516396993771195
1906	97.8652801513672	-5.54284000396729	5.64316940307617	0.0116574559360743	0.00646266713738441	0.00191722682211548	0.00191722682211548
1907	96.5665817260742	-5.86751413345337	5.96784353256226	0.0113327819854021	-0.00490093370899558	0.0132808275520802	-0.00522560812532902
1908	97.2159271240234	-5.54284000396729	5.96784353256226	0.025618452578783	-0.0201606266200542	-0.00555028254166245	-0.00814767740666866
1909	97.8652801513672	-6.84153699874878	5.96784353256226	0.0243197549134493	-0.0136671401560307	-0.00197886489331722	-0.0026282137259841
1910	97.8652801513672	-5.54284000396729	5.70810413360596	0.0243197549134493	-0.00684897974133492	0.00451462110504508	-0.00100484199356288
1911	96.5665817260742	-5.21816539764404	5.77303886413574	0.0197743140161037	0.00516396993771195	0.00581331877037883	-0.00425158534198999
1912	97.2159271240234	-6.84153699874878	5.96784353256226	0.0249691028147936	-0.00944637414067984	-0.000355493422830477	0.00386527273803949
1913	97.2159271240234	-6.5168628692627	6.16264820098877	0.01100810803473	-0.0110697457566857	0.00191722682211548	-3.08191010844894e-05
1914	98.5146255493164	-7.16621160507202	7.07173633575439	0.00613799272105098	-0.00425158534198999	0.00678734155371785	-3.08191010844894e-05
1915	97.2159271240234	-6.5168628692627	6.09771347045898	0.0145795252174139	0.00321592413820326	0.00126787810586393	0.0022419011220336
1916	97.2159271240234	-5.54284000396729	5.44836473464966	0.0132808275520802	-0.00132951640989631	0.00126787810586393	0.00451462110504508
1917	97.8652801513672	-6.84153699874878	5.77303886413574	0.00581331877037883	0.0142548503354192	-0.0149658378213644	-0.00100484199356288
1918	97.2159271240234	-6.84153699874878	5.77303886413574	-0.00392691092565656	0.0236704051494598	-0.0130177913233638	-0.00100484199356288
1919	95.2678833007813	-5.54284000396729	5.70810413360596	-0.0146411629393697	0.0168522447347641	-0.0152905117720366	0.000293855206109583
1920	97.2159271240234	-6.84153699874878	5.96784353256226	-0.0104203969240189	0.0243197549134493	-3.08191010844894e-05	-0.00100484199356288
1921	95.2678833007813	-5.54284000396729	5.64316940307617	-0.0152905117720366	0.0106834331527352	-0.00230353930965066	0.00613799272105098
1922	95.917236328125	-5.54284000396729	5.44836473464966	-0.00782300252467394	0.00646266713738441	-0.00619963090866804	-0.0026282137259841
1923	94.618537902832	-6.5168628692627	5.51329946517944	-0.0117190945893526	0.00191722682211548	-0.00132951640989631	0.00483929552137852
1924	93.9691848754883	-5.54284000396729	5.57823419570923	0.00256657530553639	0.00841071270406246	-0.00782300252467394	0.00256657530553639
1925	94.618537902832	-6.19218873977661	5.70810413360596	0.00418994715437293	0.00354059832170606	-0.00165419070981443	0.00613799272105098
1926	94.618537902832	-4.89349126815796	5.77303886413574	-0.00425158534198999	0.00451462110504508	0.00581331877037883	-0.00587495695799589
1927	93.9691848754883	-5.86751413345337	5.77303886413574	0.00159255252219737	-0.00360223650932312	-0.000355493422830477	0.00159255252219737
1928	93.9691848754883	-5.54284000396729	5.77303886413574	0.00581331877037883	-0.0211346503347158	-0.000355493422830477	-3.08191010844894e-05
1929	95.2678833007813	-7.49088573455811	6.09771347045898	0.00126787810586393	0.0106834331527352	-0.00197886489331722	0.00743668992072344
1930	93.9691848754883	-5.86751413345337	5.70810413360596	-0.00100484199356288	-0.0107450718060136	-0.00879702530801296	0.00386527273803949
1931	94.618537902832	-5.86751413345337	6.74706172943115	-0.00230353930965066	0.00256657530553639	-0.00165419070981443	0.00808603875339031
1932	97.2159271240234	-6.84153699874878	6.22758293151855	-0.00555028254166245	-0.00425158534198999	0.000943203864153475	-0.00490093370899558
1933	97.2159271240234	-7.16621160507202	6.94186639785767	-0.00490093370899558	-0.00327756232582033	-0.00360223650932312	-0.00814767740666866
1934	97.8652801513672	-6.84153699874878	5.83797359466553	-0.00717365415766835	-0.000680167751852423	-0.00619963090866804	-0.00425158534198999
1935	97.2159271240234	-6.84153699874878	6.8119969367981	0.000943203864153475	0.000618529506027699	-0.00360223650932312	0.00159255252219737
1936	95.917236328125	-5.21816539764404	6.42238759994507	-0.0188619289547205	0.0100340843200684	-0.00652430532500148	-0.00619963090866804
1937	97.2159271240234	-6.19218873977661	6.68212699890137	-0.0117190945893526	0.00418994715437293	-0.017887907102704	-0.00230353930965066
1938	97.8652801513672	-6.84153699874878	6.94186639785767	-0.00457625929266214	0.0132808275520802	-0.00847235135734081	-0.00587495695799589
1939	97.2159271240234	-6.19218873977661	7.00680112838745	-0.0100957229733467	0.0149041991680861	-0.00944637414067984	0.00354059832170606
1940	98.5146255493164	-6.84153699874878	6.5522575378418	-0.0100957229733467	0.0152288740500808	0.00386527273803949	-0.00132951640989631
1941	96.5665817260742	-5.86751413345337	6.5522575378418	-0.0126931173726916	0.00418994715437293	0.00191722682211548	0.00418994715437293
1942	96.5665817260742	-5.86751413345337	6.8119969367981	0.000618529506027699	0.00646266713738441	-0.00652430532500148	-0.00425158534198999
1943	99.1639785766602	-7.16621160507202	6.87693166732788	0.00483929552137852	0.00678734155371785	-0.00230353930965066	-0.00425158534198999
1944	97.2159271240234	-6.5168628692627	6.29251766204834	0.0103587592020631	0.00678734155371785	-0.00425158534198999	-3.08191010844894e-05
1945	98.5146255493164	-7.49088573455811	6.22758293151855	-0.00360223650932312	0.00256657530553639	-0.00165419070981443	0.00418994715437293
1946	97.2159271240234	-5.86751413345337	5.77303886413574	0.00451462110504508	0.000618529506027699	0.00873538758605719	0.00451462110504508
1947	97.8652801513672	-7.16621160507202	5.64316940307617	0.0116574559360743	-0.0117190945893526	0.00386527273803949	-0.00132951640989631
1948	96.5665817260742	-6.19218873977661	5.51329946517944	0.00873538758605719	-0.017887907102704	0.00743668992072344	-0.00522560812532902
1949	99.1639785766602	-7.49088573455811	5.64316940307617	0.00906006153672934	-0.0100957229733467	-0.00197886489331722	-0.00165419070981443
1950	96.5665817260742	-6.5168628692627	5.83797359466553	-0.00295288790948689	-0.0182125810533762	0.011982130818069	0.00126787810586393
1951	99.1639785766602	-8.14023399353027	6.03277826309204	-0.00814767740666866	-0.00457625929266214	0.00451462110504508	-0.00295288790948689
1952	99.1639785766602	-7.49088573455811	5.64316940307617	-0.00652430532500148	-0.0107450718060136	0.00646266713738441	0.00743668992072344
1953	99.1639785766602	-8.14023399353027	5.70810413360596	-0.00295288790948689	-0.0159398596733809	-0.000680167751852423	-0.00425158534198999
1954	98.5146255493164	-7.81556034088135	5.83797359466553	0.00613799272105098	-0.0263294391334057	0.00354059832170606	0.00191722682211548
1955	98.5146255493164	-7.81556034088135	6.09771347045898	0.00386527273803949	-0.0123684434220195	0.000618529506027699	-0.00132951640989631
1956	97.8652801513672	-8.14023399353027	6.29251766204834	0.00808603875339031	-0.00684897974133492	-0.00814767740666866	-3.08191010844894e-05
1957	97.2159271240234	-7.16621160507202	5.90290880203247	0.00646266713738441	-0.00944637414067984	-0.000355493422830477	0.00386527273803949
1958	97.2159271240234	-7.49088573455811	5.64316940307617	0.00321592413820326	0.00386527273803949	-0.0159398596733809	-0.00230353930965066
1959	99.1639785766602	-8.78958320617676	6.74706172943115	0.00386527273803949	-0.00457625929266214	-0.0146411629393697	0.00159255252219737
1960	96.5665817260742	-6.84153699874878	6.5522575378418	0.0194496400654316	0.00646266713738441	-0.0113944197073579	0.00191722682211548
1961	97.8652801513672	-7.16621160507202	6.68212699890137	-0.00165419070981443	-0.00619963090866804	0.00711201597005129	-0.00392691092565656
1962	98.5146255493164	-7.81556034088135	6.22758293151855	0.00841071270406246	-0.000680167751852423	-0.00587495695799589	0.000293855206109583
1963	99.8133239746094	-7.81556034088135	6.16264820098877	-0.00652430532500148	0.00159255252219737	-0.00782300252467394	-0.00197886489331722
1964	98.5146255493164	-7.49088573455811	5.96784353256226	-0.00392691092565656	0.00808603875339031	0.00159255252219737	0.000293855206109583
1965	98.5146255493164	-7.81556034088135	6.61719226837158	-0.00619963090866804	0.00808603875339031	0.00159255252219737	0.0142548503354192
1966	97.2159271240234	-7.16621160507202	6.22758293151855	-0.00717365415766835	-0.00132951640989631	-0.00392691092565656	0.00678734155371785
1967	99.1639785766602	-6.84153699874878	5.96784353256226	-0.0100957229733467	-0.00587495695799589	-0.00327756232582033	0.000293855206109583
1968	96.5665817260742	-6.84153699874878	6.29251766204834	0.00776136433705688	-0.00749832857400179	-0.00912170019000769	-0.00360223650932312
1969	97.2159271240234	-5.86751413345337	6.03277826309204	-0.0026282137259841	-0.00327756232582033	-0.00879702530801296	-3.08191010844894e-05
1970	96.5665817260742	-6.19218873977661	5.77303886413574	0.0116574559360743	-0.00392691092565656	-0.00587495695799589	0.00321592413820326
1971	99.1639785766602	-6.5168628692627	6.74706172943115	0.00938473641872406	-0.00425158534198999	-0.00977104809135199	0.000943203864153475
1972	98.5146255493164	-7.16621160507202	6.48732233047485	0.00841071270406246	-0.00457625929266214	-0.0133424662053585	-0.00490093370899558
1973	97.2159271240234	-5.21816539764404	5.83797359466553	0.0113327819854021	-0.00619963090866804	-0.00490093370899558	-3.08191010844894e-05
1974	97.2159271240234	-5.54284000396729	5.83797359466553	0.00613799272105098	-0.00230353930965066	0.000943203864153475	0.00418994715437293
1975	99.8133239746094	-6.84153699874878	6.8119969367981	0.00191722682211548	-0.00749832857400179	0.0175015944987535	0.00841071270406246
1976	97.8652801513672	-5.86751413345337	5.83797359466553	0.00776136433705688	-0.00490093370899558	0.0152288740500808	-0.00100484199356288
1977	96.5665817260742	-5.86751413345337	5.70810413360596	0.0145795252174139	0.00386527273803949	0.00613799272105098	0.00256657530553639
1978	96.5665817260742	-5.21816539764404	5.64316940307617	-0.0107450718060136	0.0145795252174139	0.00451462110504508	0.000293855206109583
1979	97.8652801513672	-7.16621160507202	5.64316940307617	-0.00782300252467394	0.00386527273803949	-0.00100484199356288	0.00548864435404539
1980	95.917236328125	-4.89349126815796	5.57823419570923	0.0145795252174139	0.00841071270406246	0.00159255252219737	0.00451462110504508
1981	96.5665817260742	-6.19218873977661	5.96784353256226	0.00938473641872406	-0.00652430532500148	0.000943203864153475	-0.00684897974133492
1982	97.8652801513672	-6.19218873977661	5.57823419570923	0.0103587592020631	0.00191722682211548	-0.0143164889886975	-0.00230353930965066
1983	98.5146255493164	-6.5168628692627	5.38343000411987	0.0145795252174139	0.000293855206109583	-0.0110697457566857	-0.0123684434220195
1984	98.5146255493164	-6.19218873977661	5.57823419570923	0.00776136433705688	0.000293855206109583	-0.00490093370899558	0.000618529506027699
1985	97.8652801513672	-6.84153699874878	5.77303886413574	0.00191722682211548	0.0106834331527352	-0.0126931173726916	0.0126314787194133
1986	97.8652801513672	-6.5168628692627	6.16264820098877	0.00548864435404539	0.00743668992072344	-0.00944637414067984	0.000943203864153475
1987	97.8652801513672	-6.5168628692627	5.96784353256226	0.0152288740500808	0.000943203864153475	-0.00749832857400179	-0.00522560812532902
1988	97.8652801513672	-6.84153699874878	5.77303886413574	0.00678734155371785	-3.08191010844894e-05	-0.0169138833880424	-0.00652430532500148
1989	96.5665817260742	-4.56881713867188	5.25356006622314	-0.00977104809135199	0.000293855206109583	-0.00522560812532902	0.00386527273803949
1990	97.2159271240234	-6.19218873977661	5.51329946517944	0.00548864435404539	0.00256657530553639	-0.0165892094373703	0.00581331877037883
1991	97.8652801513672	-5.54284000396729	5.64316940307617	0.0103587592020631	-0.00100484199356288	-3.08191010844894e-05	-0.00425158534198999
1992	95.917236328125	-5.54284000396729	6.03277826309204	0.025618452578783	0.00483929552137852	-0.0026282137259841	-3.08191010844894e-05
1993	95.2678833007813	-4.89349126815796	5.77303886413574	0.00256657530553639	0.00483929552137852	0.00321592413820326	0.00159255252219737
1994	96.5665817260742	-5.21816539764404	5.64316940307617	0.00159255252219737	0.00451462110504508	0.0123068047687411	0.00321592413820326
1995	97.2159271240234	-4.89349126815796	5.51329946517944	0.00354059832170606	0.00970941036939621	0.0168522447347641	0.00321592413820326
1996	97.8652801513672	-5.21816539764404	5.77303886413574	0.00646266713738441	-0.0204853005707264	0.0113327819854021	0.00613799272105098
1997	97.2159271240234	-4.89349126815796	6.74706172943115	0.0022419011220336	-0.00132951640989631	0.00743668992072344	-0.000355493422830477
1998	95.917236328125	-4.89349126815796	6.8119969367981	0.011982130818069	0.00126787810586393	-0.00912170019000769	0.00711201597005129
1999	97.8652801513672	-5.86751413345337	6.87693166732788	0.0106834331527352	0.00386527273803949	-0.00490093370899558	-0.00457625929266214
2000	97.2159271240234	-4.89349126815796	6.42238759994507	-0.00587495695799589	0.000943203864153475	-0.000680167751852423	0.000943203864153475
[truncated: 8,020 more rows]
