# Supplementary material for: Precise instruction and consideration of the vertical and horizontal force component increases validity and reliability of the 90:20 Isometric Posterior Chain Test
Source: PLoS One. 2024 Oct 28;19(10):e0312843. doi: 10.1371/journal.pone.0312843 (PMC11515970; doi:10.1371/journal.pone.0312843)
Supplement: S1 File — (ZIP) [file pone.0312843.s001.zip › S1_Raw_Data/M1_P08_v_2.csv]

1	90.0730972290039	-1.97142243385315	5.83797359466553	-0.00684897974133492	-0.0201606266200542	0.0113327819854021	-0.00522560812532902
2	92.0211410522461	-2.62077116966248	6.61719226837158	-0.0162645354866982	-0.0230826959013939	0.00906006153672934	-3.08191010844894e-05
3	92.0211410522461	-2.94544529914856	6.87693166732788	-0.00360223650932312	-0.00132951640989631	0.00191722682211548	0.000293855206109583
4	93.3198394775391	-3.59479403495789	7.07173633575439	-0.00814767740666866	-0.00490093370899558	0.00191722682211548	-0.00132951640989631
5	91.3717956542969	-2.62077116966248	6.61719226837158	0.0103587592020631	0.00451462110504508	-0.00360223650932312	0.00256657530553639
6	91.3717956542969	-2.62077116966248	5.70810413360596	0.0132808275520802	-0.00197886489331722	-0.00132951640989631	0.0022419011220336
7	90.0730972290039	-3.59479403495789	5.90290880203247	0.00321592413820326	0.00386527273803949	-0.00782300252467394	-0.0026282137259841
8	92.0211410522461	-3.59479403495789	5.64316940307617	0.00678734155371785	0.00776136433705688	-0.0152905117720366	0.00386527273803949
9	92.6704940795898	-4.56881713867188	6.16264820098877	0.00678734155371785	0.0149041991680861	-0.00652430532500148	0.00516396993771195
10	91.3717956542969	-3.59479403495789	6.09771347045898	0.01847561635077	0.0106834331527352	-0.00100484199356288	0.00191722682211548
11	92.6704940795898	-3.91946840286255	5.90290880203247	0.00743668992072344	-0.000355493422830477	-0.00652430532500148	-0.00457625929266214
12	92.6704940795898	-4.89349126815796	5.83797359466553	0.00938473641872406	-0.00457625929266214	-0.00782300252467394	-0.00197886489331722
13	92.0211410522461	-3.91946840286255	5.77303886413574	0.00906006153672934	0.00354059832170606	-0.000355493422830477	0.00191722682211548
14	93.3198394775391	-3.91946840286255	5.77303886413574	0.00678734155371785	0.00808603875339031	-0.00782300252467394	0.00451462110504508
15	92.6704940795898	-3.59479403495789	6.09771347045898	0.0113327819854021	0.00646266713738441	-0.00684897974133492	-0.00490093370899558
16	93.3198394775391	-3.91946840286255	6.22758293151855	0.00841071270406246	0.00386527273803949	-0.00587495695799589	0.00548864435404539
17	93.3198394775391	-3.59479403495789	5.83797359466553	-0.00230353930965066	0.00321592413820326	-0.00490093370899558	-0.00360223650932312
18	93.3198394775391	-3.27011966705322	5.83797359466553	0.00354059832170606	-0.0104203969240189	-0.000680167751852423	-0.000355493422830477
19	90.7224426269531	-1.64674806594849	6.5522575378418	-0.00522560812532902	0.00126787810586393	0.00516396993771195	0.000943203864153475
20	93.3198394775391	-3.27011966705322	6.03277826309204	0.0116574559360743	-0.00522560812532902	0.00386527273803949	0.00386527273803949
21	92.0211410522461	-1.97142243385315	5.83797359466553	0.0103587592020631	0.00548864435404539	0.00548864435404539	-0.00165419070981443
22	92.0211410522461	-2.62077116966248	6.16264820098877	-0.00652430532500148	-0.00197886489331722	-0.00522560812532902	-0.000680167751852423
23	90.7224426269531	-1.97142243385315	6.09771347045898	-0.00392691092565656	0.000618529506027699	-0.00847235135734081	0.00159255252219737
24	92.6704940795898	-1.97142243385315	5.83797359466553	-0.00814767740666866	0.00970941036939621	0.00516396993771195	0.00289124972186983
25	90.7224426269531	-1.64674806594849	5.70810413360596	-0.00230353930965066	0.00581331877037883	0.00451462110504508	0.00354059832170606
26	92.0211410522461	-2.29609680175781	5.64316940307617	-0.0123684434220195	0.00159255252219737	-0.00912170019000769	-0.00197886489331722
27	91.3717956542969	-1.32207381725311	5.83797359466553	-0.0123684434220195	0.000943203864153475	-0.00944637414067984	-0.00392691092565656
28	92.0211410522461	-2.29609680175781	5.77303886413574	-0.0113944197073579	0.00938473641872406	-0.0162645354866982	0.0106834331527352
29	92.6704940795898	-2.94544529914856	6.03277826309204	-0.00457625929266214	0.0132808275520802	-0.00295288790948689	0.00126787810586393
30	91.3717956542969	-1.32207381725311	5.51329946517944	-0.00392691092565656	0.00418994715437293	0.000618529506027699	0.000943203864153475
31	92.6704940795898	-2.62077116966248	5.64316940307617	0.00418994715437293	-0.00230353930965066	0.00159255252219737	0.00289124972186983
32	93.9691848754883	-2.62077116966248	5.70810413360596	0.00516396993771195	-0.00132951640989631	-0.00749832857400179	0.00386527273803949
33	92.6704940795898	-2.29609680175781	6.29251766204834	-0.00230353930965066	-0.00684897974133492	-0.0026282137259841	-0.00717365415766835
34	93.9691848754883	-1.97142243385315	6.48732233047485	0.0142548503354192	0.00873538758605719	-0.00425158534198999	0.0022419011220336
35	92.6704940795898	-1.97142243385315	6.74706172943115	0.0194496400654316	-3.08191010844894e-05	-0.00652430532500148	0.0022419011220336
36	93.3198394775391	-2.29609680175781	6.61719226837158	0.011982130818069	-0.00230353930965066	0.00126787810586393	0.00451462110504508
37	92.6704940795898	-1.97142243385315	6.16264820098877	0.00906006153672934	0.000618529506027699	0.00126787810586393	-0.00360223650932312
38	93.9691848754883	-2.29609680175781	5.77303886413574	0.00873538758605719	-0.00912170019000769	-0.00490093370899558	-0.0104203969240189
39	90.7224426269531	-1.32207381725311	5.77303886413574	0.00906006153672934	0.00483929552137852	-0.00522560812532902	0.00483929552137852
40	93.3198394775391	-2.29609680175781	5.96784353256226	0.013930176384747	-3.08191010844894e-05	0.00743668992072344	-0.00977104809135199
41	91.3717956542969	-1.32207381725311	6.03277826309204	0.00808603875339031	0.00483929552137852	-0.00132951640989631	-0.0026282137259841
42	92.0211410522461	-1.32207381725311	5.90290880203247	0.0103587592020631	0.00841071270406246	-0.00717365415766835	-0.00132951640989631
43	90.0730972290039	-1.97142243385315	5.83797359466553	0.00321592413820326	0.00159255252219737	-0.00327756232582033	0.00256657530553639
44	92.6704940795898	-2.29609680175781	5.83797359466553	0.00711201597005129	0.00548864435404539	-0.00749832857400179	0.00873538758605719
45	90.0730972290039	-1.32207381725311	5.83797359466553	0.0210730116814375	0.00289124972186983	0.00191722682211548	0.00191722682211548
46	92.0211410522461	-0.997399508953094	5.70810413360596	0.0106834331527352	0.00126787810586393	0.00516396993771195	-0.00165419070981443
47	91.3717956542969	-1.32207381725311	6.22758293151855	0.00159255252219737	-0.000355493422830477	-0.00619963090866804	0.00418994715437293
48	90.7224426269531	-1.32207381725311	6.09771347045898	-0.00717365415766835	0.0106834331527352	-0.00912170019000769	-0.000355493422830477
49	92.0211410522461	-1.97142243385315	5.90290880203247	-0.000680167751852423	0.00808603875339031	-0.00360223650932312	0.00678734155371785
50	91.3717956542969	-1.32207381725311	5.64316940307617	-0.00100484199356288	0.00548864435404539	-3.08191010844894e-05	-0.00295288790948689
51	90.7224426269531	-2.62077116966248	5.96784353256226	-0.00782300252467394	0.00938473641872406	0.00451462110504508	0.00321592413820326
52	92.6704940795898	-2.29609680175781	6.09771347045898	-0.00977104809135199	-0.000355493422830477	0.0022419011220336	0.00289124972186983
53	90.0730972290039	-2.29609680175781	5.96784353256226	-0.0201606266200542	-0.00360223650932312	-0.0110697457566857	-0.00132951640989631
54	92.0211410522461	-2.29609680175781	6.16264820098877	-0.0165892094373703	0.0022419011220336	0.000293855206109583	0.00873538758605719
55	90.7224426269531	-1.64674806594849	5.96784353256226	-0.00425158534198999	-0.00100484199356288	0.00483929552137852	0.0022419011220336
56	90.7224426269531	-2.94544529914856	5.90290880203247	-0.00490093370899558	-0.00425158534198999	0.00808603875339031	0.00159255252219737
57	89.4237442016602	-2.29609680175781	5.77303886413574	-0.00977104809135199	-0.0113944197073579	0.0100340843200684	0.000293855206109583
58	90.7224426269531	-2.62077116966248	5.96784353256226	-0.000355493422830477	-0.0169138833880424	0.00548864435404539	-0.0026282137259841
59	88.1250534057617	-0.997399508953094	5.83797359466553	-0.0123684434220195	-0.0117190945893526	0.0100340843200684	0.00256657530553639
60	90.7224426269531	-2.62077116966248	6.35745286941528	-0.00392691092565656	-0.0123684434220195	0.00581331877037883	0.000618529506027699
61	87.475700378418	-1.32207381725311	5.90290880203247	-0.00717365415766835	-0.0126931173726916	0.0123068047687411	0.00159255252219737
62	89.4237442016602	-1.32207381725311	6.42238759994507	-0.00912170019000769	-0.00165419070981443	0.0022419011220336	0.00451462110504508
63	89.4237442016602	-0.997399508953094	6.35745286941528	-0.0126931173726916	-0.00619963090866804	-0.00165419070981443	0.00159255252219737
64	91.3717956542969	-1.32207381725311	6.5522575378418	-0.0133424662053585	0.00516396993771195	-0.00619963090866804	0.00483929552137852
65	89.4237442016602	-0.997399508953094	6.5522575378418	0.00938473641872406	0.00289124972186983	-0.00490093370899558	0.00256657530553639
66	91.3717956542969	-0.997399508953094	5.90290880203247	0.0200989879667759	0.00483929552137852	-0.00425158534198999	0.00841071270406246
67	90.7224426269531	-0.997399508953094	6.22758293151855	-0.00100484199356288	0.0123068047687411	-0.00684897974133492	0.00256657530553639
68	91.3717956542969	-0.672725200653076	5.77303886413574	-0.00652430532500148	0.00841071270406246	-0.0211346503347158	0.00256657530553639
69	91.3717956542969	-1.97142243385315	5.90290880203247	-0.00912170019000769	0.0210730116814375	-0.0113944197073579	0.00256657530553639
70	91.3717956542969	-1.32207381725311	6.35745286941528	0.00743668992072344	0.0132808275520802	-0.00652430532500148	0.00418994715437293
71	92.0211410522461	-1.64674806594849	6.68212699890137	0.0106834331527352	0.0100340843200684	-0.00197886489331722	0.00581331877037883
72	92.6704940795898	-2.29609680175781	6.94186639785767	0.0123068047687411	0.00386527273803949	-0.00457625929266214	-0.00587495695799589
73	92.0211410522461	-0.997399508953094	6.87693166732788	0.0149041991680861	0.00451462110504508	-0.00652430532500148	-0.00782300252467394
74	93.3198394775391	-1.97142243385315	6.48732233047485	0.01100810803473	0.00873538758605719	-0.00652430532500148	0.00906006153672934
75	93.3198394775391	-2.94544529914856	6.5522575378418	0.0106834331527352	0.00159255252219737	0.000618529506027699	0.0022419011220336
76	93.3198394775391	-2.94544529914856	5.90290880203247	0.01847561635077	-0.00295288790948689	-3.08191010844894e-05	-0.000355493422830477
77	92.0211410522461	-2.94544529914856	5.77303886413574	0.00970941036939621	-0.00652430532500148	0.00386527273803949	-0.00165419070981443
78	92.6704940795898	-3.59479403495789	6.09771347045898	0.0116574559360743	-0.0328229255974293	-0.00197886489331722	-0.00490093370899558
79	90.7224426269531	-2.29609680175781	6.09771347045898	0.00613799272105098	-0.0100957229733467	0.00516396993771195	0.00418994715437293
80	93.9691848754883	-3.59479403495789	5.96784353256226	0.013930176384747	-0.0113944197073579	0.00256657530553639	-0.00197886489331722
81	92.0211410522461	-2.29609680175781	5.64316940307617	-0.00684897974133492	-0.00490093370899558	0.00743668992072344	0.0022419011220336
82	92.0211410522461	-2.62077116966248	5.70810413360596	-0.00652430532500148	-0.0117190945893526	0.00386527273803949	-0.00684897974133492
83	92.0211410522461	-2.94544529914856	5.90290880203247	-0.00782300252467394	-0.00912170019000769	-0.00652430532500148	-0.00100484199356288
84	92.6704940795898	-2.62077116966248	5.83797359466553	0.00451462110504508	0.000943203864153475	0.00256657530553639	0.00613799272105098
85	91.3717956542969	-2.94544529914856	6.09771347045898	0.0123068047687411	-0.00327756232582033	0.00159255252219737	0.00289124972186983
86	92.0211410522461	-2.29609680175781	5.83797359466553	-0.00295288790948689	-0.00165419070981443	-0.00165419070981443	-0.00295288790948689
87	91.3717956542969	-2.62077116966248	5.90290880203247	0.00808603875339031	-0.000680167751852423	-0.00425158534198999	-0.00490093370899558
88	92.6704940795898	-2.29609680175781	5.70810413360596	-0.00555028254166245	0.000618529506027699	-0.0100957229733467	-0.00425158534198999
89	92.6704940795898	-2.94544529914856	5.90290880203247	-0.00392691092565656	0.00970941036939621	-0.00230353930965066	0.000293855206109583
90	92.6704940795898	-2.62077116966248	6.61719226837158	-0.00392691092565656	0.012956153601408	-0.00100484199356288	0.00581331877037883
91	92.6704940795898	-3.27011966705322	6.87693166732788	-0.000680167751852423	0.00711201597005129	-0.00782300252467394	-0.00392691092565656
92	93.3198394775391	-3.27011966705322	6.09771347045898	-0.00522560812532902	0.00321592413820326	-0.00847235135734081	-3.08191010844894e-05
93	91.3717956542969	-2.29609680175781	5.70810413360596	-0.0143164889886975	-0.00132951640989631	-0.00749832857400179	-0.00360223650932312
94	92.0211410522461	-2.62077116966248	5.70810413360596	0.011982130818069	0.0155535480007529	-0.00619963090866804	0.00678734155371785
95	93.3198394775391	-2.62077116966248	5.77303886413574	0.0126314787194133	0.01100810803473	-0.00295288790948689	0.00581331877037883
96	93.3198394775391	-3.27011966705322	5.96784353256226	-0.00100484199356288	-0.00100484199356288	0.00126787810586393	-0.00587495695799589
97	93.3198394775391	-2.94544529914856	5.83797359466553	-0.000680167751852423	-0.00879702530801296	0.00483929552137852	-0.00132951640989631
98	92.6704940795898	-3.59479403495789	7.00680112838745	0.00711201597005129	0.000293855206109583	0.000943203864153475	0.000293855206109583
99	90.7224426269531	-2.62077116966248	6.5522575378418	-0.00717365415766835	-0.000355493422830477	0.00581331877037883	-3.08191010844894e-05
100	93.3198394775391	-3.27011966705322	6.61719226837158	0.000293855206109583	-0.00522560812532902	0.00776136433705688	-0.00295288790948689
101	90.0730972290039	-2.29609680175781	6.42238759994507	-0.00132951640989631	0.00548864435404539	0.00354059832170606	0.00321592413820326
102	92.0211410522461	-2.29609680175781	5.57823419570923	-0.00977104809135199	-0.00717365415766835	0.00159255252219737	0.000943203864153475
103	90.7224426269531	-2.62077116966248	5.90290880203247	-0.0133424662053585	0.00418994715437293	-0.00684897974133492	-0.000680167751852423
104	92.0211410522461	-2.62077116966248	5.96784353256226	-0.0117190945893526	0.00321592413820326	-0.00360223650932312	-0.00295288790948689
105	90.7224426269531	-2.29609680175781	5.77303886413574	0.00321592413820326	0.00808603875339031	-0.000355493422830477	0.00548864435404539
106	92.6704940795898	-1.97142243385315	5.31849479675293	0.0220470335334539	0.000943203864153475	0.00418994715437293	0.00256657530553639
107	91.3717956542969	-3.27011966705322	5.77303886413574	-0.00847235135734081	0.00776136433705688	-0.00814767740666866	0.00386527273803949
108	92.0211410522461	-2.62077116966248	5.57823419570923	-0.000680167751852423	0.00646266713738441	-0.00490093370899558	0.00418994715437293
109	93.3198394775391	-3.59479403495789	5.51329946517944	0.00841071270406246	0.0155535480007529	-0.00457625929266214	0.00451462110504508
110	92.6704940795898	-2.94544529914856	5.57823419570923	0.0103587592020631	0.00646266713738441	-0.000680167751852423	0.00483929552137852
111	93.9691848754883	-3.91946840286255	6.03277826309204	0.01100810803473	0.00548864435404539	-0.00749832857400179	-0.00490093370899558
112	93.9691848754883	-4.24414253234863	5.44836473464966	0.00386527273803949	0.000293855206109583	-0.00555028254166245	0.000618529506027699
113	91.3717956542969	-3.27011966705322	5.44836473464966	0.00354059832170606	-0.00782300252467394	-0.0026282137259841	0.000943203864153475
114	92.0211410522461	-2.94544529914856	5.64316940307617	0.00970941036939621	0.00711201597005129	-0.00360223650932312	0.00256657530553639
115	93.3198394775391	-2.94544529914856	5.64316940307617	-0.00425158534198999	0.00354059832170606	-0.00165419070981443	0.00938473641872406
116	93.9691848754883	-3.59479403495789	6.74706172943115	0.00711201597005129	-0.00100484199356288	0.00451462110504508	-0.00197886489331722
117	92.6704940795898	-2.94544529914856	6.74706172943115	-0.0146411629393697	0.00126787810586393	0.00289124972186983	-0.00717365415766835
118	93.9691848754883	-4.24414253234863	6.61719226837158	0.0103587592020631	-0.0169138833880424	0.0022419011220336	-0.00782300252467394
119	92.0211410522461	-3.27011966705322	6.5522575378418	-0.00490093370899558	-0.00814767740666866	0.00289124972186983	-0.000680167751852423
120	93.3198394775391	-3.91946840286255	6.61719226837158	-0.00197886489331722	-0.000680167751852423	0.00970941036939621	0.00159255252219737
121	91.3717956542969	-2.62077116966248	5.70810413360596	-0.00782300252467394	-0.00425158534198999	-0.00425158534198999	0.000943203864153475
122	92.6704940795898	-3.27011966705322	5.77303886413574	-0.0100957229733467	-0.00457625929266214	0.0022419011220336	-0.00100484199356288
123	92.6704940795898	-3.59479403495789	6.16264820098877	-0.0146411629393697	-0.00490093370899558	-0.00392691092565656	-0.000680167751852423
124	92.0211410522461	-3.91946840286255	6.09771347045898	-0.00944637414067984	-0.000680167751852423	-0.00132951640989631	0.00548864435404539
125	92.0211410522461	-2.94544529914856	5.77303886413574	-0.0169138833880424	0.00159255252219737	0.00354059832170606	0.00354059832170606
126	92.0211410522461	-3.27011966705322	5.77303886413574	-0.0195112787187099	-0.0104203969240189	-0.00230353930965066	-0.00717365415766835
127	92.6704940795898	-3.91946840286255	6.03277826309204	-0.0308748781681061	-0.00619963090866804	-0.00522560812532902	-0.00360223650932312
128	91.3717956542969	-3.27011966705322	6.68212699890137	-0.0286021586507559	0.00581331877037883	-0.0117190945893526	0.00256657530553639
129	92.6704940795898	-3.59479403495789	6.74706172943115	-0.0133424662053585	0.00646266713738441	-0.00392691092565656	0.00126787810586393
130	91.3717956542969	-3.27011966705322	6.09771347045898	-0.00522560812532902	0.00776136433705688	0.00256657530553639	0.00808603875339031
131	92.0211410522461	-3.91946840286255	5.96784353256226	-0.00132951640989631	-0.00782300252467394	0.00516396993771195	-0.000355493422830477
132	92.6704940795898	-2.94544529914856	5.64316940307617	-0.00197886489331722	-0.00230353930965066	-0.00912170019000769	0.000943203864153475
133	90.0730972290039	-2.94544529914856	5.70810413360596	0.0152288740500808	-0.00165419070981443	-0.00522560812532902	0.000618529506027699
134	89.4237442016602	-2.94544529914856	5.83797359466553	0.0113327819854021	0.00743668992072344	-0.00327756232582033	0.00516396993771195
135	89.4237442016602	-3.27011966705322	5.83797359466553	0.0327612869441509	-0.00165419070981443	-0.00522560812532902	0.00451462110504508
136	90.7224426269531	-3.59479403495789	6.94186639785767	0.0246444288641214	-3.08191010844894e-05	0.00256657530553639	-3.08191010844894e-05
137	88.7743988037109	-3.27011966705322	5.77303886413574	0.0191249661147594	-0.00360223650932312	-0.00100484199356288	0.00743668992072344
138	90.7224426269531	-3.91946840286255	5.96784353256226	0.0314625911414623	-0.0182125810533762	0.00289124972186983	-0.00360223650932312
139	88.7743988037109	-3.59479403495789	6.03277826309204	0.020423661917448	-0.000680167751852423	0.00289124972186983	0.00776136433705688
140	92.0211410522461	-4.24414253234863	5.96784353256226	0.0278911720961332	0.0123068047687411	0.011982130818069	-0.000680167751852423
141	90.0730972290039	-3.27011966705322	5.77303886413574	0.013930176384747	0.00321592413820326	0.00678734155371785	-0.00197886489331722
142	90.7224426269531	-3.27011966705322	6.03277826309204	0.00776136433705688	0.00743668992072344	0.00126787810586393	-0.000680167751852423
143	90.7224426269531	-3.59479403495789	6.22758293151855	0.00289124972186983	0.00970941036939621	-0.0104203969240189	0.00646266713738441
144	91.3717956542969	-3.59479403495789	5.64316940307617	0.00516396993771195	0.0181509424000978	0.00159255252219737	0.0022419011220336
145	90.7224426269531	-3.27011966705322	5.70810413360596	0.0243197549134493	0.0149041991680861	0.00906006153672934	-0.000680167751852423
146	92.0211410522461	-2.62077116966248	5.70810413360596	-0.0139918150380254	0.00548864435404539	-0.00847235135734081	-0.00295288790948689
147	92.6704940795898	-4.56881713867188	6.03277826309204	0.00321592413820326	0.00678734155371785	-0.0143164889886975	0.00191722682211548
148	92.6704940795898	-4.24414253234863	6.16264820098877	-0.0110697457566857	0.0123068047687411	-0.0146411629393697	0.00743668992072344
149	91.3717956542969	-2.62077116966248	6.03277826309204	-0.00457625929266214	0.0191249661147594	-0.00652430532500148	0.00191722682211548
150	91.3717956542969	-4.24414253234863	5.83797359466553	-0.0139918150380254	0.0171769186854362	-0.00814767740666866	0.00418994715437293
151	93.3198394775391	-4.24414253234863	6.03277826309204	-0.00295288790948689	0.00873538758605719	-0.00977104809135199	0.000943203864153475
152	91.3717956542969	-3.91946840286255	5.77303886413574	0.0103587592020631	0.00776136433705688	0.00451462110504508	0.00191722682211548
153	92.0211410522461	-3.27011966705322	6.61719226837158	-0.00165419070981443	0.00743668992072344	-0.00100484199356288	-0.00749832857400179
154	92.0211410522461	-3.27011966705322	6.5522575378418	0.01100810803473	0.0100340843200684	-0.00490093370899558	-0.00360223650932312
155	91.3717956542969	-3.59479403495789	6.8119969367981	-0.0104203969240189	0.00418994715437293	-0.000680167751852423	0.0126314787194133
156	93.9691848754883	-4.89349126815796	6.61719226837158	0.0100340843200684	-0.00912170019000769	-0.00749832857400179	-0.00749832857400179
157	91.3717956542969	-3.91946840286255	5.57823419570923	-0.00490093370899558	-0.00132951640989631	0.0126314787194133	-3.08191010844894e-05
158	93.9691848754883	-6.19218873977661	5.77303886413574	0.0100340843200684	-0.00360223650932312	0.000943203864153475	-3.08191010844894e-05
159	92.0211410522461	-5.21816539764404	6.8119969367981	0.00841071270406246	0.000943203864153475	0.000293855206109583	-0.00132951640989631
160	93.3198394775391	-5.54284000396729	6.74706172943115	0.0116574559360743	-0.00879702530801296	0.0155535480007529	-0.00327756232582033
161	92.0211410522461	-4.89349126815796	6.03277826309204	-0.0026282137259841	-0.00392691092565656	0.000293855206109583	-0.00100484199356288
162	92.0211410522461	-4.56881713867188	6.09771347045898	-0.0133424662053585	-0.00782300252467394	0.00613799272105098	-0.00392691092565656
163	92.0211410522461	-5.54284000396729	6.03277826309204	-0.0133424662053585	-0.0156151866540313	-0.00100484199356288	-0.000680167751852423
164	93.3198394775391	-5.54284000396729	6.74706172943115	-0.00457625929266214	-0.00782300252467394	-0.0117190945893526	-3.08191010844894e-05
165	91.3717956542969	-4.24414253234863	6.74706172943115	-0.00360223650932312	-0.00132951640989631	-0.00100484199356288	0.00808603875339031
166	92.6704940795898	-3.91946840286255	6.61719226837158	-0.00555028254166245	-0.00295288790948689	-0.00684897974133492	-3.08191010844894e-05
167	93.3198394775391	-5.21816539764404	6.22758293151855	-0.017887907102704	-0.00295288790948689	-0.00197886489331722	-0.000355493422830477
168	92.0211410522461	-5.21816539764404	6.29251766204834	-0.0182125810533762	0.00646266713738441	-0.0162645354866982	-0.0026282137259841
169	92.0211410522461	-3.59479403495789	5.64316940307617	-0.0204853005707264	0.012956153601408	-0.0100957229733467	0.00354059832170606
170	92.0211410522461	-4.24414253234863	5.96784353256226	-0.0100957229733467	0.00321592413820326	-0.0100957229733467	0.00386527273803949
171	93.3198394775391	-4.89349126815796	6.09771347045898	0.00483929552137852	0.00451462110504508	-0.00912170019000769	-0.00230353930965066
172	92.0211410522461	-3.59479403495789	5.77303886413574	-0.0026282137259841	0.00711201597005129	-0.00555028254166245	-0.00327756232582033
173	91.3717956542969	-3.91946840286255	6.03277826309204	0.00418994715437293	0.00256657530553639	0.000293855206109583	-0.00717365415766835
174	92.6704940795898	-3.59479403495789	6.03277826309204	0.013930176384747	0.0022419011220336	0.000943203864153475	0.000943203864153475
175	91.3717956542969	-3.59479403495789	6.42238759994507	0.0123068047687411	0.00678734155371785	0.00743668992072344	0.00743668992072344
176	93.3198394775391	-4.56881713867188	6.48732233047485	0.0246444288641214	-0.00132951640989631	0.00159255252219737	0.00354059832170606
177	92.0211410522461	-3.59479403495789	6.61719226837158	0.0158782228827477	-0.00165419070981443	0.00906006153672934	-0.00684897974133492
178	93.3198394775391	-4.24414253234863	6.5522575378418	0.0223717093467712	-0.00879702530801296	0.00841071270406246	-0.00522560812532902
179	92.0211410522461	-4.56881713867188	6.87693166732788	0.01847561635077	-0.00652430532500148	0.00970941036939621	-0.00327756232582033
180	92.6704940795898	-4.24414253234863	6.16264820098877	0.0243197549134493	-0.000355493422830477	0.00678734155371785	0.000618529506027699
181	91.3717956542969	-3.59479403495789	5.83797359466553	0.01847561635077	0.00159255252219737	0.00451462110504508	0.000293855206109583
182	91.3717956542969	-3.59479403495789	5.83797359466553	0.00776136433705688	0.00354059832170606	0.00354059832170606	-0.00327756232582033
183	92.0211410522461	-4.56881713867188	5.96784353256226	-0.0104203969240189	0.000618529506027699	-0.00360223650932312	-0.00360223650932312
184	92.6704940795898	-4.24414253234863	5.77303886413574	0.0162028968334198	0.00841071270406246	0.00159255252219737	-0.00165419070981443
185	92.0211410522461	-3.27011966705322	5.70810413360596	-0.00847235135734081	0.00386527273803949	0.000293855206109583	0.0116574559360743
186	91.3717956542969	-2.94544529914856	5.77303886413574	0.000618529506027699	0.00516396993771195	-0.00717365415766835	0.00386527273803949
187	92.0211410522461	-4.56881713867188	6.87693166732788	-0.0113944197073579	0.01100810803473	-0.0104203969240189	-0.0026282137259841
188	92.6704940795898	-4.24414253234863	5.70810413360596	-0.0117190945893526	0.0171769186854362	-0.0182125810533762	-0.00165419070981443
189	91.3717956542969	-3.91946840286255	5.51329946517944	-0.0130177913233638	0.0106834331527352	-0.00977104809135199	0.00418994715437293
190	93.3198394775391	-3.91946840286255	5.70810413360596	-0.00619963090866804	0.0171769186854362	-0.00652430532500148	0.00354059832170606
191	92.6704940795898	-4.24414253234863	5.77303886413574	0.0022419011220336	0.00743668992072344	-0.00782300252467394	-0.00652430532500148
192	92.0211410522461	-2.94544529914856	5.64316940307617	0.0022419011220336	-0.00457625929266214	0.000618529506027699	-0.00490093370899558
193	92.0211410522461	-3.27011966705322	5.83797359466553	0.00386527273803949	-0.00717365415766835	-3.08191010844894e-05	-0.00230353930965066
194	91.3717956542969	-3.59479403495789	5.51329946517944	0.00970941036939621	0.00126787810586393	-0.00197886489331722	-0.00392691092565656
195	92.0211410522461	-3.59479403495789	5.57823419570923	0.00841071270406246	-0.00522560812532902	0.00776136433705688	0.0022419011220336
196	92.6704940795898	-3.27011966705322	5.57823419570923	0.00386527273803949	-0.0107450718060136	0.00126787810586393	-0.00360223650932312
197	91.3717956542969	-3.91946840286255	5.77303886413574	-0.00197886489331722	-0.00522560812532902	0.000293855206109583	-0.00619963090866804
198	92.0211410522461	-3.27011966705322	6.48732233047485	0.00841071270406246	-0.017887907102704	0.00191722682211548	-0.00749832857400179
199	92.6704940795898	-4.56881713867188	7.07173633575439	0.0152288740500808	-0.0240567177534103	-0.00230353930965066	-0.00100484199356288
200	93.9691848754883	-3.59479403495789	5.83797359466553	0.00418994715437293	-0.00912170019000769	0.00906006153672934	0.00386527273803949
201	90.7224426269531	-3.59479403495789	5.70810413360596	0.00711201597005129	0.000293855206109583	0.00354059832170606	-0.00197886489331722
202	93.3198394775391	-4.24414253234863	5.96784353256226	0.0188002903014421	0.000943203864153475	0.00548864435404539	-0.00295288790948689
203	93.3198394775391	-4.56881713867188	6.09771347045898	-0.00132951640989631	0.00386527273803949	-0.00425158534198999	0.00256657530553639
204	93.9691848754883	-4.56881713867188	6.03277826309204	-0.00165419070981443	0.00289124972186983	-0.00782300252467394	-0.00457625929266214
205	93.3198394775391	-4.89349126815796	6.29251766204834	0.00678734155371785	0.012956153601408	-0.00587495695799589	0.00451462110504508
206	91.3717956542969	-3.27011966705322	6.74706172943115	-0.00360223650932312	0.0175015944987535	-0.00360223650932312	-0.00879702530801296
207	93.3198394775391	-4.56881713867188	6.8119969367981	-0.00132951640989631	0.0126314787194133	-0.0133424662053585	0.00483929552137852
208	93.3198394775391	-4.56881713867188	5.90290880203247	-0.0136671401560307	0.0162028968334198	-0.0182125810533762	-0.00425158534198999
209	90.0730972290039	-3.59479403495789	6.61719226837158	-0.00490093370899558	0.012956153601408	-0.00360223650932312	0.00321592413820326
210	92.0211410522461	-4.24414253234863	6.87693166732788	-0.00652430532500148	0.0210730116814375	-0.00327756232582033	0.000943203864153475
211	91.3717956542969	-4.56881713867188	6.16264820098877	-0.0104203969240189	0.0103587592020631	-0.00717365415766835	-0.00327756232582033
212	89.4237442016602	-3.27011966705322	5.96784353256226	-0.0110697457566857	0.00159255252219737	-0.00749832857400179	0.000293855206109583
213	89.4237442016602	-3.59479403495789	5.83797359466553	-0.0100957229733467	-0.00490093370899558	-0.00587495695799589	-0.00230353930965066
214	88.7743988037109	-3.59479403495789	5.70810413360596	-0.00847235135734081	0.00126787810586393	0.000293855206109583	-0.00295288790948689
215	89.4237442016602	-3.59479403495789	5.77303886413574	-0.00587495695799589	0.00126787810586393	0.000293855206109583	0.00613799272105098
216	90.7224426269531	-3.59479403495789	5.77303886413574	-0.00879702530801296	-0.00587495695799589	0.00483929552137852	-0.00392691092565656
217	88.7743988037109	-3.27011966705322	5.96784353256226	-0.0104203969240189	-0.00977104809135199	0.00451462110504508	0.00321592413820326
218	89.4237442016602	-3.27011966705322	6.03277826309204	-0.021459324285388	-0.0217839982360601	0.00483929552137852	-0.00749832857400179
219	90.0730972290039	-4.89349126815796	6.87693166732788	0.00191722682211548	-0.00652430532500148	0.00386527273803949	0.000618529506027699
220	90.7224426269531	-3.59479403495789	5.64316940307617	0.01100810803473	-0.00425158534198999	0.00581331877037883	-0.000355493422830477
221	88.1250534057617	-3.59479403495789	5.83797359466553	0.00711201597005129	0.00289124972186983	-0.000355493422830477	0.00256657530553639
222	90.0730972290039	-4.24414253234863	6.03277826309204	0.0022419011220336	-0.00782300252467394	0.00451462110504508	-0.00587495695799589
223	90.7224426269531	-4.56881713867188	6.16264820098877	0.00938473641872406	0.00646266713738441	0.00613799272105098	0.00516396993771195
224	90.7224426269531	-4.24414253234863	6.22758293151855	0.0103587592020631	0.00289124972186983	-0.0107450718060136	-0.00197886489331722
225	89.4237442016602	-4.24414253234863	6.35745286941528	0.013930176384747	0.00451462110504508	0.00581331877037883	0.00386527273803949
226	90.0730972290039	-3.59479403495789	5.77303886413574	0.00516396993771195	0.0132808275520802	-0.00295288790948689	-0.00944637414067984
227	92.0211410522461	-4.24414253234863	5.90290880203247	-0.00847235135734081	0.00548864435404539	-0.00912170019000769	0.00126787810586393
228	92.0211410522461	-4.24414253234863	6.09771347045898	-0.00814767740666866	0.00548864435404539	-0.0113944197073579	-0.00847235135734081
229	92.0211410522461	-3.59479403495789	6.74706172943115	0.00646266713738441	0.0136055024340749	-0.0120437685400248	0.00256657530553639
230	92.0211410522461	-4.24414253234863	6.87693166732788	0.01100810803473	0.0230210572481155	-0.0026282137259841	0.00711201597005129
231	92.6704940795898	-4.56881713867188	6.94186639785767	0.00711201597005129	0.0145795252174139	-0.00619963090866804	0.000618529506027699
232	90.0730972290039	-3.27011966705322	5.57823419570923	-0.0110697457566857	0.00159255252219737	-0.0100957229733467	-0.00522560812532902
233	91.3717956542969	-3.27011966705322	5.77303886413574	-0.00490093370899558	0.00873538758605719	-0.00717365415766835	-0.00652430532500148
234	90.7224426269531	-3.27011966705322	5.44836473464966	0.0197743140161037	0.00970941036939621	-0.00555028254166245	0.000293855206109583
235	91.3717956542969	-3.59479403495789	5.57823419570923	-0.00782300252467394	0.0116574559360743	-0.00360223650932312	0.00191722682211548
236	92.6704940795898	-3.59479403495789	5.90290880203247	-0.0136671401560307	0.00191722682211548	-0.00230353930965066	-0.0100957229733467
237	92.0211410522461	-3.59479403495789	6.22758293151855	-0.0156151866540313	-3.08191010844894e-05	0.00808603875339031	0.000943203864153475
238	90.7224426269531	-3.59479403495789	5.83797359466553	-0.00814767740666866	-0.0113944197073579	0.00289124972186983	-0.00392691092565656
239	92.6704940795898	-4.89349126815796	5.77303886413574	0.00516396993771195	-0.017887907102704	0.00743668992072344	-0.00327756232582033
240	92.6704940795898	-3.91946840286255	5.31849479675293	0.00126787810586393	-0.0143164889886975	0.013930176384747	-0.00100484199356288
241	91.3717956542969	-4.24414253234863	5.90290880203247	-0.00132951640989631	-0.0230826959013939	0.00289124972186983	0.00776136433705688
242	93.3198394775391	-5.54284000396729	6.16264820098877	-0.00749832857400179	-0.0136671401560307	0.0022419011220336	-0.00100484199356288
243	92.6704940795898	-5.54284000396729	6.29251766204834	0.00776136433705688	-0.0156151866540313	-0.00392691092565656	0.0022419011220336
244	93.3198394775391	-5.54284000396729	6.22758293151855	0.0155535480007529	-0.0279528107494116	0.00548864435404539	0.00289124972186983
245	92.6704940795898	-5.86751413345337	5.90290880203247	0.01847561635077	-0.00490093370899558	0.00678734155371785	0.00613799272105098
246	92.0211410522461	-4.56881713867188	5.70810413360596	0.0194496400654316	-0.00295288790948689	0.00256657530553639	0.000293855206109583
247	93.3198394775391	-6.19218873977661	6.8119969367981	0.0136055024340749	-0.00749832857400179	-0.00619963090866804	0.00321592413820326
248	93.3198394775391	-5.54284000396729	6.03277826309204	0.000618529506027699	-3.08191010844894e-05	-0.00912170019000769	0.00711201597005129
249	91.3717956542969	-5.21816539764404	5.96784353256226	0.00906006153672934	0.00516396993771195	-0.00522560812532902	0.00516396993771195
250	93.9691848754883	-5.21816539764404	6.29251766204834	0.012956153601408	0.00159255252219737	-0.0026282137259841	-0.00619963090866804
251	92.6704940795898	-5.86751413345337	5.83797359466553	0.00808603875339031	-0.00684897974133492	-0.00717365415766835	-0.00717365415766835
252	92.0211410522461	-4.24414253234863	5.64316940307617	0.00354059832170606	-0.0152905117720366	-0.0026282137259841	-0.00165419070981443
253	92.0211410522461	-4.56881713867188	5.77303886413574	0.00386527273803949	-0.00327756232582033	-0.00295288790948689	-0.00360223650932312
254	90.7224426269531	-3.91946840286255	6.5522575378418	-0.00360223650932312	-0.00522560812532902	-0.0117190945893526	-0.000355493422830477
255	91.3717956542969	-4.24414253234863	6.03277826309204	0.00159255252219737	0.00256657530553639	-0.00295288790948689	0.00289124972186983
256	92.6704940795898	-3.59479403495789	5.90290880203247	0.00159255252219737	0.0022419011220336	0.00256657530553639	0.000943203864153475
257	91.3717956542969	-4.24414253234863	5.90290880203247	0.00873538758605719	-0.0110697457566857	0.000618529506027699	-0.00327756232582033
258	91.3717956542969	-3.27011966705322	6.35745286941528	-0.00132951640989631	-0.0117190945893526	0.00126787810586393	-0.00684897974133492
259	93.3198394775391	-4.24414253234863	5.96784353256226	0.00418994715437293	-0.0152905117720366	-0.00100484199356288	-0.00425158534198999
260	92.0211410522461	-3.59479403495789	5.83797359466553	0.0116574559360743	0.031137915328145	0.0145795252174139	-0.00197886489331722
261	91.3717956542969	-3.59479403495789	5.90290880203247	0.013930176384747	-0.00360223650932312	-0.00587495695799589	-0.000355493422830477
262	92.0211410522461	-4.24414253234863	6.16264820098877	0.0100340843200684	-0.00847235135734081	-0.00360223650932312	-0.00327756232582033
263	93.3198394775391	-4.89349126815796	6.35745286941528	0.00938473641872406	-3.08191010844894e-05	-0.00132951640989631	0.00126787810586393
264	93.3198394775391	-3.91946840286255	5.96784353256226	0.00808603875339031	0.00256657530553639	0.00321592413820326	0.000943203864153475
265	93.3198394775391	-4.89349126815796	5.96784353256226	0.00711201597005129	-0.00327756232582033	-0.00197886489331722	0.00646266713738441
266	92.0211410522461	-2.94544529914856	5.70810413360596	0.00548864435404539	0.000943203864153475	-0.00197886489331722	-0.00652430532500148
267	93.3198394775391	-4.89349126815796	6.16264820098877	-0.00717365415766835	-0.000355493422830477	-0.0130177913233638	0.00516396993771195
268	93.3198394775391	-4.24414253234863	6.22758293151855	-0.00944637414067984	0.00678734155371785	-0.00327756232582033	-0.00360223650932312
269	92.0211410522461	-3.91946840286255	6.22758293151855	-0.00522560812532902	0.011982130818069	-0.00977104809135199	-0.000355493422830477
270	93.9691848754883	-3.91946840286255	5.96784353256226	-0.00327756232582033	0.0103587592020631	-0.0104203969240189	0.00386527273803949
271	93.3198394775391	-3.91946840286255	6.35745286941528	-0.00782300252467394	0.00938473641872406	0.00126787810586393	0.00126787810586393
272	91.3717956542969	-3.59479403495789	5.64316940307617	-0.00392691092565656	0.00191722682211548	-0.0110697457566857	-0.00295288790948689
273	92.0211410522461	-3.91946840286255	5.77303886413574	-0.0156151866540313	0.000293855206109583	-0.0123684434220195	-0.00652430532500148
274	92.0211410522461	-3.27011966705322	6.48732233047485	-0.0133424662053585	0.00321592413820326	-0.000680167751852423	0.00191722682211548
275	90.7224426269531	-3.59479403495789	5.90290880203247	-0.00392691092565656	-0.000355493422830477	-0.0133424662053585	0.00646266713738441
276	91.3717956542969	-2.94544529914856	5.90290880203247	-0.00749832857400179	0.00483929552137852	-0.00782300252467394	-0.00457625929266214
277	92.0211410522461	-3.59479403495789	5.51329946517944	-0.0026282137259841	-0.00814767740666866	-0.00230353930965066	-0.00587495695799589
278	92.0211410522461	-3.59479403495789	5.38343000411987	0.00256657530553639	-0.0253554154187441	0.00418994715437293	-0.00490093370899558
279	93.9691848754883	-4.24414253234863	6.48732233047485	0.0103587592020631	-0.00717365415766835	-0.00555028254166245	0.0022419011220336
280	92.6704940795898	-3.27011966705322	5.51329946517944	0.0191249661147594	-0.0123684434220195	0.00841071270406246	-0.00327756232582033
281	92.6704940795898	-3.59479403495789	5.90290880203247	0.00386527273803949	-0.0146411629393697	0.00191722682211548	0.00678734155371785
282	93.3198394775391	-4.24414253234863	6.09771347045898	0.00256657530553639	-0.00295288790948689	-0.00555028254166245	-0.0110697457566857
283	93.3198394775391	-4.56881713867188	5.90290880203247	0.0022419011220336	-0.000680167751852423	-0.00652430532500148	-0.00555028254166245
284	93.3198394775391	-3.91946840286255	6.48732233047485	0.0136055024340749	0.00354059832170606	-0.00457625929266214	-0.00165419070981443
285	92.0211410522461	-4.56881713867188	5.77303886413574	0.00808603875339031	0.00613799272105098	0.000618529506027699	0.00126787810586393
286	92.0211410522461	-3.27011966705322	6.48732233047485	-0.00295288790948689	0.00841071270406246	-0.00425158534198999	0.00386527273803949
287	93.3198394775391	-4.24414253234863	6.61719226837158	-0.0136671401560307	-0.00100484199356288	-0.0110697457566857	-0.00100484199356288
288	93.9691848754883	-4.24414253234863	6.87693166732788	-0.0224333461374044	0.00711201597005129	-0.0104203969240189	-0.00230353930965066
289	92.6704940795898	-3.59479403495789	5.83797359466553	-0.0146411629393697	0.01100810803473	-0.0110697457566857	0.00776136433705688
290	93.3198394775391	-4.24414253234863	5.77303886413574	-0.00912170019000769	0.00678734155371785	-0.00392691092565656	-0.00230353930965066
291	93.9691848754883	-3.91946840286255	5.77303886413574	-0.00327756232582033	0.00808603875339031	-3.08191010844894e-05	0.00483929552137852
292	92.0211410522461	-2.94544529914856	5.64316940307617	-0.00197886489331722	-0.00457625929266214	0.00191722682211548	-0.00197886489331722
293	92.0211410522461	-3.59479403495789	5.83797359466553	-0.00392691092565656	0.0022419011220336	-0.00847235135734081	0.00191722682211548
294	92.0211410522461	-3.27011966705322	5.96784353256226	0.00386527273803949	0.00873538758605719	-0.00522560812532902	0.00581331877037883
295	92.0211410522461	-3.27011966705322	5.90290880203247	0.0155535480007529	0.0113327819854021	-0.0100957229733467	0.00354059832170606
296	92.6704940795898	-3.59479403495789	5.57823419570923	0.0132808275520802	0.00808603875339031	0.00516396993771195	-0.000680167751852423
297	92.0211410522461	-3.59479403495789	5.90290880203247	0.0116574559360743	0.00126787810586393	-0.00717365415766835	-0.00652430532500148
298	92.0211410522461	-2.94544529914856	6.48732233047485	0.0145795252174139	-0.00879702530801296	-0.00360223650932312	-0.00977104809135199
299	93.3198394775391	-4.89349126815796	6.09771347045898	0.012956153601408	-0.00782300252467394	0.000943203864153475	-0.00295288790948689
300	92.6704940795898	-2.94544529914856	5.83797359466553	0.0142548503354192	0.0100340843200684	0.00516396993771195	-0.000680167751852423
301	92.0211410522461	-3.59479403495789	6.29251766204834	0.0116574559360743	0.00613799272105098	-0.00197886489331722	0.00256657530553639
302	92.6704940795898	-4.24414253234863	5.83797359466553	0.000293855206109583	-0.00132951640989631	-0.00392691092565656	-0.00814767740666866
303	93.9691848754883	-4.56881713867188	5.96784353256226	0.0022419011220336	0.00126787810586393	-0.00360223650932312	-0.00295288790948689
304	92.6704940795898	-3.91946840286255	5.90290880203247	0.00126787810586393	0.0168522447347641	-0.0113944197073579	-0.00295288790948689
305	93.3198394775391	-4.56881713867188	6.29251766204834	0.0197743140161037	0.0142548503354192	-0.00814767740666866	0.00516396993771195
306	92.0211410522461	-3.59479403495789	6.09771347045898	-0.00132951640989631	0.0142548503354192	-0.00392691092565656	-0.00295288790948689
307	90.7224426269531	-4.56881713867188	6.29251766204834	-0.00977104809135199	0.0113327819854021	-0.0227580219507217	-0.00295288790948689
308	92.0211410522461	-3.91946840286255	5.70810413360596	-0.0139918150380254	0.00743668992072344	-0.0175632312893867	-0.00555028254166245
309	90.0730972290039	-3.59479403495789	5.83797359466553	-0.0243813935667276	0.0207483377307653	-0.0152905117720366	0.00711201597005129
310	91.3717956542969	-4.56881713867188	5.90290880203247	-0.0113944197073579	0.0136055024340749	-0.00717365415766835	0.00451462110504508
311	89.4237442016602	-3.59479403495789	5.90290880203247	-0.00652430532500148	0.00711201597005129	-0.00587495695799589	-0.00360223650932312
312	89.4237442016602	-2.94544529914856	5.90290880203247	-0.00392691092565656	-0.00360223650932312	0.00321592413820326	-0.00782300252467394
313	88.7743988037109	-3.59479403495789	6.35745286941528	-0.017887907102704	-0.0026282137259841	-0.00749832857400179	-0.00100484199356288
314	89.4237442016602	-3.27011966705322	5.96784353256226	0.00841071270406246	0.00548864435404539	-0.00165419070981443	0.00581331877037883
315	90.0730972290039	-3.59479403495789	6.42238759994507	-0.00230353930965066	0.00321592413820326	-0.00165419070981443	0.000943203864153475
316	88.7743988037109	-2.94544529914856	6.42238759994507	-0.00425158534198999	-0.00100484199356288	0.00386527273803949	0.00256657530553639
317	90.0730972290039	-3.27011966705322	5.90290880203247	-0.00522560812532902	-0.00847235135734081	0.00451462110504508	-0.00490093370899558
318	90.7224426269531	-3.27011966705322	5.90290880203247	0.00711201597005129	-0.0230826959013939	0.00483929552137852	-0.00749832857400179
319	92.0211410522461	-4.56881713867188	6.42238759994507	0.00289124972186983	-0.0126931173726916	0.00483929552137852	0.00386527273803949
320	90.7224426269531	-2.94544529914856	5.77303886413574	0.00776136433705688	-0.0136671401560307	0.00743668992072344	-0.00522560812532902
321	92.0211410522461	-3.59479403495789	5.83797359466553	0.0106834331527352	0.00776136433705688	0.00841071270406246	0.00159255252219737
322	92.6704940795898	-4.24414253234863	6.74706172943115	-0.00132951640989631	-0.00879702530801296	-0.00457625929266214	-0.00295288790948689
323	93.3198394775391	-4.24414253234863	6.09771347045898	0.00354059832170606	-0.00782300252467394	-0.00717365415766835	-0.00782300252467394
324	92.6704940795898	-4.24414253234863	5.96784353256226	0.00873538758605719	-0.00132951640989631	0.00256657530553639	-0.00295288790948689
325	93.3198394775391	-5.21816539764404	6.42238759994507	0.0116574559360743	0.00126787810586393	-0.00360223650932312	0.00289124972186983
326	92.0211410522461	-3.27011966705322	5.90290880203247	0.0132808275520802	0.0100340843200684	-0.00555028254166245	-0.00457625929266214
327	93.3198394775391	-4.56881713867188	6.09771347045898	-0.00230353930965066	0.00483929552137852	-0.00782300252467394	-0.000355493422830477
328	93.3198394775391	-4.56881713867188	5.96784353256226	-0.000355493422830477	0.012956153601408	-0.0165892094373703	-0.00197886489331722
329	90.7224426269531	-3.91946840286255	5.77303886413574	-0.00684897974133492	0.0175015944987535	-0.00814767740666866	0.00581331877037883
330	92.6704940795898	-4.56881713867188	6.03277826309204	0.00256657530553639	0.0113327819854021	-0.00652430532500148	0.00386527273803949
331	90.7224426269531	-4.24414253234863	6.09771347045898	0.000943203864153475	0.00873538758605719	0.0022419011220336	-0.0026282137259841
332	91.3717956542969	-4.24414253234863	6.16264820098877	-0.000680167751852423	-0.00392691092565656	-0.000355493422830477	-0.00555028254166245
333	93.3198394775391	-5.86751413345337	5.96784353256226	0.0116574559360743	-0.00457625929266214	-0.00425158534198999	-0.000680167751852423
334	93.3198394775391	-5.54284000396729	5.83797359466553	0.000618529506027699	-0.000355493422830477	-0.00457625929266214	-0.000355493422830477
335	92.6704940795898	-5.86751413345337	6.16264820098877	0.0149041991680861	-0.00782300252467394	0.00516396993771195	-0.00197886489331722
336	93.9691848754883	-5.21816539764404	6.22758293151855	0.00613799272105098	-0.0113944197073579	0.00743668992072344	0.000293855206109583
337	90.0730972290039	-4.24414253234863	6.03277826309204	0.0162028968334198	-0.0224333461374044	0.00354059832170606	-0.00230353930965066
338	93.3198394775391	-5.21816539764404	6.29251766204834	0.00970941036939621	-0.0263294391334057	0.0103587592020631	-0.00782300252467394
339	92.0211410522461	-5.21816539764404	5.96784353256226	0.00938473641872406	-0.0146411629393697	0.0103587592020631	0.00678734155371785
340	92.6704940795898	-5.54284000396729	5.96784353256226	0.00938473641872406	-0.0149658378213644	-0.00717365415766835	0.00483929552137852
341	92.6704940795898	-5.21816539764404	5.83797359466553	-0.00230353930965066	-0.00684897974133492	0.00354059832170606	0.00191722682211548
342	90.7224426269531	-3.59479403495789	5.51329946517944	-0.0110697457566857	-0.0100957229733467	0.00418994715437293	-0.00490093370899558
343	91.3717956542969	-4.89349126815796	6.03277826309204	-0.00782300252467394	-0.0133424662053585	-0.00684897974133492	-0.00392691092565656
344	92.0211410522461	-3.59479403495789	6.16264820098877	-0.00879702530801296	-0.00360223650932312	-0.00619963090866804	-0.00522560812532902
345	93.9691848754883	-4.89349126815796	6.03277826309204	0.00516396993771195	-0.00327756232582033	-0.00132951640989631	0.00289124972186983
346	93.3198394775391	-3.27011966705322	5.70810413360596	0.00808603875339031	0.000618529506027699	0.00483929552137852	-0.0113944197073579
347	92.0211410522461	-3.27011966705322	5.77303886413574	0.00191722682211548	-0.000680167751852423	-0.00522560812532902	-0.000680167751852423
348	93.3198394775391	-4.24414253234863	6.8119969367981	-0.00392691092565656	-0.00490093370899558	-0.00392691092565656	-0.00619963090866804
349	91.3717956542969	-3.59479403495789	5.96784353256226	0.00548864435404539	0.00743668992072344	-0.00360223650932312	0.00418994715437293
350	92.6704940795898	-3.91946840286255	7.07173633575439	0.00776136433705688	-0.00327756232582033	0.00873538758605719	-0.00230353930965066
351	91.3717956542969	-3.59479403495789	6.5522575378418	0.00581331877037883	0.00321592413820326	-0.00587495695799589	0.0022419011220336
352	92.0211410522461	-3.91946840286255	5.96784353256226	-3.08191010844894e-05	-0.00749832857400179	0.00191722682211548	-0.00392691092565656
353	93.9691848754883	-4.24414253234863	6.09771347045898	0.00159255252219737	-0.00717365415766835	-0.0123684434220195	-3.08191010844894e-05
354	93.3198394775391	-3.91946840286255	6.03277826309204	0.0145795252174139	0.00613799272105098	-3.08191010844894e-05	-0.00100484199356288
355	92.0211410522461	-4.24414253234863	6.09771347045898	-0.00327756232582033	0.00418994715437293	-3.08191010844894e-05	0.00256657530553639
356	92.0211410522461	-3.91946840286255	6.16264820098877	-3.08191010844894e-05	0.00516396993771195	0.0113327819854021	-0.000680167751852423
357	92.6704940795898	-3.59479403495789	6.8119969367981	-0.0159398596733809	-0.00230353930965066	-0.0110697457566857	-0.00847235135734081
358	92.0211410522461	-2.94544529914856	5.51329946517944	-0.0126931173726916	-0.00912170019000769	-0.00165419070981443	-0.00652430532500148
359	93.3198394775391	-4.24414253234863	5.90290880203247	-0.0026282137259841	0.00743668992072344	-0.00912170019000769	0.00548864435404539
360	91.3717956542969	-2.62077116966248	6.48732233047485	0.00289124972186983	0.012956153601408	0.000293855206109583	-0.00555028254166245
361	91.3717956542969	-3.59479403495789	6.5522575378418	0.00126787810586393	0.0207483377307653	-0.00457625929266214	-0.00587495695799589
362	92.6704940795898	-3.91946840286255	6.68212699890137	-0.0110697457566857	0.0162028968334198	-0.00392691092565656	-0.00619963090866804
363	92.6704940795898	-4.24414253234863	6.8119969367981	-0.00230353930965066	0.00906006153672934	-0.0133424662053585	0.000618529506027699
364	93.3198394775391	-3.59479403495789	5.77303886413574	-0.00360223650932312	0.0178262684494257	-0.00619963090866804	0.000943203864153475
365	91.3717956542969	-2.94544529914856	5.64316940307617	-0.0100957229733467	0.00386527273803949	-0.00652430532500148	0.00938473641872406
366	90.0730972290039	-2.29609680175781	5.51329946517944	0.00548864435404539	0.00938473641872406	-3.08191010844894e-05	-0.00392691092565656
367	92.0211410522461	-3.27011966705322	5.57823419570923	0.00321592413820326	0.00126787810586393	-0.00360223650932312	0.00711201597005129
368	94.618537902832	-3.59479403495789	5.77303886413574	-0.000680167751852423	0.0142548503354192	-0.0156151866540313	-0.000680167751852423
369	92.0211410522461	-3.91946840286255	6.22758293151855	-0.00749832857400179	0.012956153601408	-0.0126931173726916	0.00451462110504508
370	93.3198394775391	-3.91946840286255	5.44836473464966	-0.000680167751852423	0.00776136433705688	-0.00165419070981443	-0.00132951640989631
371	91.3717956542969	-3.27011966705322	5.51329946517944	-0.00392691092565656	0.000618529506027699	0.00126787810586393	-0.00197886489331722
372	92.6704940795898	-3.59479403495789	5.90290880203247	-0.0133424662053585	-0.00652430532500148	0.000943203864153475	-0.00814767740666866
373	93.9691848754883	-4.24414253234863	6.8119969367981	-0.00684897974133492	-0.0182125810533762	-0.0107450718060136	0.00191722682211548
374	93.3198394775391	-3.91946840286255	6.74706172943115	-0.0100957229733467	-0.00197886489331722	-0.00230353930965066	0.000293855206109583
375	92.6704940795898	-3.91946840286255	7.07173633575439	0.0106834331527352	-0.00197886489331722	0.000618529506027699	0.0113327819854021
376	92.6704940795898	-3.59479403495789	6.16264820098877	0.01847561635077	-0.0120437685400248	0.00776136433705688	-0.00295288790948689
377	90.7224426269531	-3.91946840286255	6.09771347045898	0.00776136433705688	-0.0208099745213985	-0.00392691092565656	0.000618529506027699
378	92.0211410522461	-2.94544529914856	5.57823419570923	0.0126314787194133	-0.0146411629393697	0.00906006153672934	-0.00684897974133492
379	93.3198394775391	-3.91946840286255	5.96784353256226	0.0100340843200684	-0.0133424662053585	-0.00457625929266214	0.00711201597005129
380	91.3717956542969	-2.62077116966248	5.77303886413574	-3.08191010844894e-05	-0.0149658378213644	0.00418994715437293	-0.00132951640989631
381	91.3717956542969	-2.94544529914856	7.00680112838745	-0.0156151866540313	-0.000680167751852423	-0.00132951640989631	0.00776136433705688
382	92.6704940795898	-3.59479403495789	6.87693166732788	-0.00457625929266214	-0.00392691092565656	-0.00490093370899558	-0.00295288790948689
383	93.3198394775391	-3.91946840286255	6.8119969367981	-0.0104203969240189	-0.0026282137259841	-3.08191010844894e-05	0.00191722682211548
384	92.6704940795898	-3.59479403495789	5.96784353256226	0.00808603875339031	0.00906006153672934	-0.00587495695799589	0.00159255252219737
385	90.0730972290039	-3.59479403495789	6.09771347045898	-0.00165419070981443	0.00548864435404539	0.000618529506027699	0.00678734155371785
386	91.3717956542969	-2.62077116966248	5.77303886413574	0.0262678004801273	-0.00425158534198999	-0.00100484199356288	-0.00132951640989631
387	90.7224426269531	-2.29609680175781	5.83797359466553	-0.000355493422830477	0.00516396993771195	-0.0120437685400248	0.0106834331527352
388	92.6704940795898	-2.94544529914856	6.8119969367981	-0.00555028254166245	0.0152288740500808	-0.0159398596733809	-3.08191010844894e-05
389	91.3717956542969	-3.91946840286255	6.74706172943115	-0.0146411629393697	0.0136055024340749	-0.0136671401560307	-3.08191010844894e-05
390	92.0211410522461	-2.29609680175781	6.35745286941528	0.00256657530553639	0.0145795252174139	0.000943203864153475	0.00548864435404539
391	90.0730972290039	-3.27011966705322	6.68212699890137	-0.00392691092565656	0.00516396993771195	0.00159255252219737	0.00581331877037883
392	91.3717956542969	-3.59479403495789	6.68212699890137	0.00743668992072344	-0.0026282137259841	-0.00749832857400179	-0.00425158534198999
393	90.7224426269531	-3.59479403495789	6.87693166732788	-0.00490093370899558	-0.00587495695799589	-0.0107450718060136	0.000618529506027699
394	90.0730972290039	-3.59479403495789	6.22758293151855	0.00483929552137852	0.00256657530553639	-0.000355493422830477	-0.00392691092565656
395	90.0730972290039	-4.24414253234863	6.09771347045898	0.00970941036939621	0.00256657530553639	-0.00197886489331722	0.0022419011220336
396	89.4237442016602	-3.91946840286255	5.90290880203247	0.00451462110504508	-3.08191010844894e-05	0.00581331877037883	-0.00490093370899558
397	90.0730972290039	-3.91946840286255	6.09771347045898	-0.00295288790948689	-0.0191866029053926	0.00516396993771195	-0.00165419070981443
398	88.7743988037109	-2.29609680175781	5.77303886413574	0.00581331877037883	0.00483929552137852	0.0106834331527352	-0.00295288790948689
399	91.3717956542969	-4.24414253234863	6.16264820098877	0.00256657530553639	-0.00879702530801296	-0.000355493422830477	0.000293855206109583
400	89.4237442016602	-2.62077116966248	5.90290880203247	0.00289124972186983	0.00289124972186983	0.000293855206109583	0.0022419011220336
401	90.0730972290039	-3.59479403495789	6.29251766204834	0.01100810803473	-0.00197886489331722	0.00516396993771195	0.000293855206109583
402	92.6704940795898	-3.59479403495789	5.96784353256226	-0.000355493422830477	-3.08191010844894e-05	0.00256657530553639	0.00159255252219737
403	92.6704940795898	-3.91946840286255	6.74706172943115	0.00581331877037883	0.0022419011220336	-0.00360223650932312	0.00289124972186983
404	92.6704940795898	-3.59479403495789	5.96784353256226	0.0175015944987535	0.00548864435404539	-0.00814767740666866	-0.000680167751852423
405	92.0211410522461	-3.91946840286255	6.22758293151855	-0.0195112787187099	-0.000680167751852423	-0.00425158534198999	0.00841071270406246
406	90.7224426269531	-2.62077116966248	6.68212699890137	0.00289124972186983	0.00646266713738441	-0.00327756232582033	-0.00327756232582033
407	90.7224426269531	-2.94544529914856	6.8119969367981	-0.0191866029053926	0.00483929552137852	-0.00912170019000769	0.00256657530553639
408	92.0211410522461	-1.97142243385315	5.57823419570923	-0.0133424662053585	0.00938473641872406	-0.0185372550040483	0.000943203864153475
409	92.6704940795898	-4.24414253234863	6.03277826309204	-0.0107450718060136	0.0142548503354192	-0.00327756232582033	0.00516396993771195
410	91.3717956542969	-2.29609680175781	5.70810413360596	-0.00814767740666866	0.00646266713738441	-0.0026282137259841	0.00289124972186983
411	93.3198394775391	-4.24414253234863	6.09771347045898	-0.00230353930965066	0.00191722682211548	-0.00717365415766835	-0.00295288790948689
412	93.3198394775391	-3.59479403495789	5.90290880203247	-0.0133424662053585	-0.00295288790948689	0.00289124972186983	0.00159255252219737
413	91.3717956542969	-3.59479403495789	7.00680112838745	-0.00425158534198999	0.0022419011220336	-0.00879702530801296	0.000293855206109583
414	91.3717956542969	-2.94544529914856	5.70810413360596	-0.00912170019000769	0.0022419011220336	-0.000680167751852423	0.000293855206109583
415	92.0211410522461	-3.27011966705322	5.77303886413574	0.00256657530553639	0.00354059832170606	0.00516396993771195	0.00256657530553639
416	91.3717956542969	-3.27011966705322	5.64316940307617	-0.00132951640989631	-0.00912170019000769	0.00321592413820326	-0.00587495695799589
417	92.6704940795898	-4.56881713867188	5.90290880203247	0.00711201597005129	-0.0117190945893526	-0.000680167751852423	-0.00847235135734081
418	91.3717956542969	-3.59479403495789	5.96784353256226	0.0126314787194133	-0.0217839982360601	0.00483929552137852	-0.0182125810533762
419	93.3198394775391	-5.21816539764404	6.48732233047485	0.00841071270406246	-0.00327756232582033	0.00354059832170606	-0.00782300252467394
420	92.6704940795898	-4.24414253234863	5.77303886413574	0.0252937767654657	-0.00295288790948689	-0.00360223650932312	0.00191722682211548
421	92.0211410522461	-3.59479403495789	6.42238759994507	0.0165275707840919	-0.00457625929266214	-0.0026282137259841	-0.00360223650932312
422	92.0211410522461	-4.24414253234863	6.48732233047485	0.00418994715437293	0.00191722682211548	0.000943203864153475	-0.000680167751852423
423	92.0211410522461	-4.24414253234863	5.96784353256226	0.00418994715437293	-0.00425158534198999	-0.0139918150380254	-0.00879702530801296
424	91.3717956542969	-3.91946840286255	5.96784353256226	0.00906006153672934	0.00354059832170606	0.00289124972186983	-0.00132951640989631
425	92.6704940795898	-5.54284000396729	6.42238759994507	0.00418994715437293	0.00159255252219737	-0.00717365415766835	-0.00555028254166245
426	92.6704940795898	-5.54284000396729	5.96784353256226	0.00159255252219737	-3.08191010844894e-05	-3.08191010844894e-05	-3.08191010844894e-05
427	92.6704940795898	-5.21816539764404	6.09771347045898	-0.00749832857400179	0.00321592413820326	-0.00749832857400179	-0.00490093370899558
428	92.0211410522461	-3.59479403495789	5.70810413360596	-0.0120437685400248	0.00516396993771195	-0.00782300252467394	-0.00587495695799589
429	94.618537902832	-5.21816539764404	6.87693166732788	-0.0104203969240189	0.0136055024340749	-0.00847235135734081	0.00613799272105098
430	91.3717956542969	-3.59479403495789	6.61719226837158	-0.00912170019000769	0.00873538758605719	-0.00555028254166245	-0.00522560812532902
431	92.0211410522461	-4.56881713867188	7.20160579681396	0.00126787810586393	0.00906006153672934	-0.00230353930965066	-0.00392691092565656
432	93.3198394775391	-4.24414253234863	6.8119969367981	-0.00425158534198999	0.00159255252219737	-0.00490093370899558	-0.00425158534198999
433	93.3198394775391	-4.24414253234863	6.68212699890137	-0.00555028254166245	-0.00490093370899558	-0.00782300252467394	-0.00619963090866804
434	93.9691848754883	-3.91946840286255	6.61719226837158	-0.00749832857400179	0.00418994715437293	0.00159255252219737	-0.00814767740666866
435	93.9691848754883	-4.56881713867188	6.87693166732788	-0.00457625929266214	0.00321592413820326	0.000943203864153475	0.00873538758605719
436	92.6704940795898	-3.27011966705322	6.03277826309204	-0.00490093370899558	-0.00522560812532902	-0.000680167751852423	-0.0152905117720366
437	93.3198394775391	-4.24414253234863	6.22758293151855	-0.00425158534198999	-0.00327756232582033	-0.00360223650932312	-0.00230353930965066
438	93.9691848754883	-4.24414253234863	6.8119969367981	-0.00619963090866804	-0.00165419070981443	0.00289124972186983	-0.0107450718060136
439	91.3717956542969	-3.91946840286255	6.5522575378418	0.000943203864153475	-0.00425158534198999	0.00678734155371785	0.0022419011220336
440	93.9691848754883	-3.91946840286255	5.96784353256226	0.0168522447347641	-0.00327756232582033	0.00906006153672934	-0.00197886489331722
441	92.0211410522461	-3.59479403495789	5.77303886413574	0.01100810803473	0.000618529506027699	-0.00327756232582033	-0.00132951640989631
442	92.0211410522461	-3.27011966705322	5.70810413360596	-0.000680167751852423	-0.00717365415766835	-0.00360223650932312	-0.00295288790948689
443	91.3717956542969	-3.91946840286255	6.22758293151855	-0.00132951640989631	-0.00684897974133492	-0.00555028254166245	-0.0026282137259841
444	91.3717956542969	-2.94544529914856	6.03277826309204	0.00776136433705688	0.00126787810586393	0.00354059832170606	0.00289124972186983
445	91.3717956542969	-3.59479403495789	5.64316940307617	0.00970941036939621	0.00256657530553639	-0.0100957229733467	0.0136055024340749
446	92.0211410522461	-3.59479403495789	5.57823419570923	0.0168522447347641	-0.00165419070981443	-0.00879702530801296	-0.00522560812532902
447	92.6704940795898	-3.91946840286255	5.83797359466553	0.00646266713738441	0.00386527273803949	-0.00652430532500148	0.00191722682211548
448	91.3717956542969	-3.27011966705322	6.35745286941528	0.0171769186854362	0.00613799272105098	-0.00749832857400179	0.00159255252219737
449	93.9691848754883	-4.89349126815796	6.03277826309204	0.00841071270406246	0.0155535480007529	-0.0143164889886975	0.00483929552137852
450	92.0211410522461	-3.27011966705322	5.64316940307617	0.00483929552137852	0.0162028968334198	-0.0110697457566857	0.00321592413820326
451	92.6704940795898	-4.89349126815796	5.77303886413574	-0.00425158534198999	0.00841071270406246	-0.0110697457566857	0.00159255252219737
452	93.3198394775391	-3.91946840286255	5.70810413360596	-0.00652430532500148	-0.00360223650932312	-0.00587495695799589	-0.00425158534198999
453	92.0211410522461	-4.89349126815796	5.51329946517944	0.000618529506027699	0.00743668992072344	-0.0159398596733809	-0.00684897974133492
454	93.3198394775391	-4.56881713867188	5.57823419570923	-0.00132951640989631	0.00646266713738441	0.000618529506027699	-0.00230353930965066
455	93.3198394775391	-4.24414253234863	5.90290880203247	-0.000355493422830477	0.0116574559360743	0.000943203864153475	0.00483929552137852
456	93.9691848754883	-3.91946840286255	6.61719226837158	-0.00132951640989631	0.00678734155371785	0.000293855206109583	-0.00457625929266214
457	93.3198394775391	-4.56881713867188	5.44836473464966	0.0165275707840919	0.0022419011220336	-0.00165419070981443	-0.00619963090866804
458	93.3198394775391	-4.24414253234863	6.48732233047485	0.000618529506027699	-0.0107450718060136	0.00386527273803949	-0.00490093370899558
459	91.3717956542969	-3.59479403495789	6.48732233047485	0.00613799272105098	-0.000680167751852423	0.00191722682211548	0.00581331877037883
460	93.9691848754883	-3.59479403495789	6.03277826309204	0.0165275707840919	0.00451462110504508	-0.00717365415766835	-0.000680167751852423
461	92.0211410522461	-3.27011966705322	5.96784353256226	0.0181509424000978	-0.00717365415766835	0.00711201597005129	0.00418994715437293
462	92.6704940795898	-3.27011966705322	5.90290880203247	0.00808603875339031	-0.00522560812532902	0.00191722682211548	-0.00132951640989631
463	91.3717956542969	-3.59479403495789	5.70810413360596	0.00516396993771195	-0.00814767740666866	-0.00555028254166245	0.0022419011220336
464	91.3717956542969	-3.59479403495789	6.68212699890137	0.00418994715437293	-0.00230353930965066	-0.00100484199356288	-0.00392691092565656
465	92.0211410522461	-3.59479403495789	5.90290880203247	0.0171769186854362	-0.00457625929266214	-0.000680167751852423	0.00354059832170606
466	92.6704940795898	-2.94544529914856	5.64316940307617	0.0123068047687411	0.000293855206109583	-0.00100484199356288	-0.00392691092565656
467	92.0211410522461	-3.59479403495789	6.29251766204834	0.0116574559360743	0.00159255252219737	-0.0175632312893867	0.00646266713738441
468	93.3198394775391	-3.27011966705322	5.96784353256226	0.00159255252219737	0.0126314787194133	-0.00587495695799589	0.000618529506027699
469	93.9691848754883	-4.56881713867188	6.03277826309204	0.00126787810586393	0.0158782228827477	-0.0165892094373703	0.00386527273803949
470	92.0211410522461	-3.27011966705322	6.48732233047485	0.0230210572481155	0.0152288740500808	-0.00490093370899558	-0.00327756232582033
471	93.3198394775391	-4.56881713867188	6.8119969367981	0.00646266713738441	0.00516396993771195	-0.00587495695799589	-0.00230353930965066
472	93.3198394775391	-4.24414253234863	6.74706172943115	0.00321592413820326	0.00321592413820326	-0.0139918150380254	-0.00490093370899558
473	93.3198394775391	-4.24414253234863	6.09771347045898	-0.0117190945893526	0.0022419011220336	-0.0026282137259841	0.000943203864153475
474	93.3198394775391	-3.59479403495789	5.96784353256226	0.0103587592020631	0.00711201597005129	-0.00814767740666866	0.00386527273803949
475	93.3198394775391	-4.56881713867188	5.96784353256226	0.00191722682211548	0.00743668992072344	0.00159255252219737	-3.08191010844894e-05
476	92.0211410522461	-3.91946840286255	5.77303886413574	-0.0100957229733467	0.0103587592020631	-0.0026282137259841	-0.00652430532500148
477	91.3717956542969	-4.56881713867188	5.83797359466553	-0.00230353930965066	0.00711201597005129	0.00354059832170606	0.00289124972186983
478	92.6704940795898	-4.24414253234863	6.09771347045898	-0.0026282137259841	-0.0026282137259841	-0.00522560812532902	-0.00165419070981443
479	90.0730972290039	-3.59479403495789	6.03277826309204	-0.0211346503347158	-0.00327756232582033	0.00126787810586393	-0.000680167751852423
480	92.0211410522461	-4.56881713867188	6.29251766204834	-0.00782300252467394	0.000618529506027699	0.00646266713738441	-0.00360223650932312
481	88.7743988037109	-3.59479403495789	5.64316940307617	-0.00749832857400179	0.00776136433705688	-0.00132951640989631	-0.000355493422830477
482	88.7743988037109	-2.94544529914856	5.64316940307617	-0.0208099745213985	0.00354059832170606	-0.00132951640989631	0.0022419011220336
483	90.0730972290039	-3.59479403495789	5.83797359466553	-0.00912170019000769	0.00613799272105098	-0.00425158534198999	-0.00100484199356288
484	88.7743988037109	-3.27011966705322	5.77303886413574	-0.0143164889886975	0.0022419011220336	-0.00327756232582033	0.0022419011220336
485	89.4237442016602	-3.59479403495789	5.96784353256226	-0.00912170019000769	0.00581331877037883	0.00386527273803949	0.00581331877037883
486	89.4237442016602	-3.27011966705322	6.09771347045898	-0.00944637414067984	0.00386527273803949	-0.00197886489331722	0.00159255252219737
487	90.0730972290039	-4.24414253234863	6.87693166732788	-0.0169138833880424	0.0145795252174139	-0.0026282137259841	0.00678734155371785
488	90.7224426269531	-2.94544529914856	6.42238759994507	-0.0308748781681061	0.00776136433705688	-0.00295288790948689	0.00159255252219737
489	91.3717956542969	-4.89349126815796	5.90290880203247	-0.00360223650932312	0.00646266713738441	-0.00847235135734081	0.00256657530553639
490	90.7224426269531	-3.59479403495789	5.83797359466553	-0.0123684434220195	0.0132808275520802	-0.00490093370899558	0.01100810803473
491	92.6704940795898	-4.24414253234863	6.09771347045898	-0.0107450718060136	-3.08191010844894e-05	-0.00392691092565656	0.00418994715437293
492	93.3198394775391	-3.91946840286255	6.22758293151855	-0.00587495695799589	-0.0100957229733467	0.000618529506027699	-0.00717365415766835
493	93.3198394775391	-3.27011966705322	5.96784353256226	0.0022419011220336	0.00451462110504508	-0.00977104809135199	0.000293855206109583
494	93.3198394775391	-3.59479403495789	5.64316940307617	-0.00522560812532902	-0.00555028254166245	0.000943203864153475	-0.00197886489331722
495	93.3198394775391	-4.56881713867188	6.03277826309204	-0.00165419070981443	0.000293855206109583	0.000618529506027699	-0.00327756232582033
496	92.6704940795898	-3.91946840286255	5.96784353256226	-0.00425158534198999	-0.00197886489331722	0.00386527273803949	-0.00587495695799589
497	92.0211410522461	-3.27011966705322	5.90290880203247	-0.00619963090866804	-0.00782300252467394	0.00354059832170606	-0.00555028254166245
498	92.0211410522461	-4.56881713867188	6.8119969367981	-0.00555028254166245	-0.0347709693014622	-0.00490093370899558	-0.00619963090866804
499	91.3717956542969	-3.59479403495789	7.00680112838745	-0.00132951640989631	0.00321592413820326	0.00776136433705688	-0.00425158534198999
500	92.0211410522461	-3.91946840286255	6.68212699890137	0.00451462110504508	-0.0130177913233638	0.000293855206109583	0.00321592413820326
501	92.0211410522461	-3.59479403495789	6.42238759994507	-0.00165419070981443	0.000943203864153475	0.00191722682211548	-0.00100484199356288
502	91.3717956542969	-3.91946840286255	6.48732233047485	-0.00652430532500148	-0.0139918150380254	-0.00197886489331722	-0.00392691092565656
503	92.0211410522461	-5.21816539764404	6.87693166732788	0.00386527273803949	-0.0110697457566857	-0.0107450718060136	-0.00490093370899558
504	92.0211410522461	-4.24414253234863	7.07173633575439	-0.00392691092565656	-0.00879702530801296	-0.00392691092565656	-0.00100484199356288
505	92.0211410522461	-3.91946840286255	6.94186639785767	-0.00165419070981443	-0.00457625929266214	-0.00425158534198999	0.00289124972186983
506	91.3717956542969	-3.91946840286255	5.51329946517944	0.0188002903014421	-0.00879702530801296	0.00126787810586393	0.0022419011220336
507	92.6704940795898	-4.89349126815796	6.68212699890137	0.00321592413820326	-0.00619963090866804	-0.00555028254166245	0.00159255252219737
508	91.3717956542969	-3.91946840286255	6.8119969367981	-0.00847235135734081	-0.00132951640989631	0.000293855206109583	0.00191722682211548
509	92.6704940795898	-4.89349126815796	6.61719226837158	-0.00652430532500148	0.00581331877037883	-0.00619963090866804	0.00483929552137852
510	92.0211410522461	-3.91946840286255	5.96784353256226	-0.000355493422830477	0.00386527273803949	0.00711201597005129	0.00711201597005129
511	93.9691848754883	-5.54284000396729	7.13667106628418	0.00938473641872406	0.00159255252219737	-0.0104203969240189	0.00126787810586393
512	93.3198394775391	-3.27011966705322	6.35745286941528	-0.00100484199356288	-0.00814767740666866	-0.00814767740666866	-0.000355493422830477
513	90.7224426269531	-3.59479403495789	5.77303886413574	-0.00425158534198999	0.000618529506027699	-0.00977104809135199	-0.00100484199356288
514	92.6704940795898	-2.94544529914856	5.64316940307617	-0.00490093370899558	-0.00457625929266214	-0.00327756232582033	0.00646266713738441
515	92.6704940795898	-3.59479403495789	5.90290880203247	-0.0100957229733467	0.00516396993771195	0.00516396993771195	0.00159255252219737
516	93.3198394775391	-3.91946840286255	6.16264820098877	-0.00132951640989631	0.00321592413820326	0.00613799272105098	-0.000355493422830477
517	92.6704940795898	-3.59479403495789	7.00680112838745	-0.00360223650932312	-0.0136671401560307	0.00678734155371785	0.000293855206109583
518	92.6704940795898	-3.91946840286255	6.48732233047485	0.0113327819854021	-0.0185372550040483	0.00418994715437293	0.000943203864153475
519	92.6704940795898	-3.91946840286255	6.8119969367981	0.00873538758605719	0.000293855206109583	0.0022419011220336	-3.08191010844894e-05
520	92.6704940795898	-3.59479403495789	5.77303886413574	0.00970941036939621	0.0022419011220336	0.0123068047687411	-0.00360223650932312
521	92.0211410522461	-3.59479403495789	5.83797359466553	0.012956153601408	0.00451462110504508	0.00354059832170606	-0.00652430532500148
522	91.3717956542969	-2.94544529914856	5.83797359466553	0.0132808275520802	-0.00230353930965066	0.00159255252219737	-0.00782300252467394
523	92.0211410522461	-4.56881713867188	6.42238759994507	0.00548864435404539	0.000618529506027699	-0.000680167751852423	0.00289124972186983
524	92.0211410522461	-3.59479403495789	6.03277826309204	0.00126787810586393	0.00354059832170606	-0.00457625929266214	0.00386527273803949
525	92.0211410522461	-3.27011966705322	5.77303886413574	0.0162028968334198	0.00678734155371785	-0.0026282137259841	0.00906006153672934
526	92.0211410522461	-2.94544529914856	5.70810413360596	0.000943203864153475	0.00516396993771195	0.00613799272105098	0.00646266713738441
527	93.9691848754883	-4.56881713867188	5.96784353256226	-0.00555028254166245	0.00386527273803949	-0.00749832857400179	0.00418994715437293
528	91.3717956542969	-3.59479403495789	6.03277826309204	-0.0198359526693821	0.00678734155371785	-0.00912170019000769	-0.0026282137259841
529	93.9691848754883	-3.27011966705322	5.96784353256226	-0.00457625929266214	0.01100810803473	-0.0120437685400248	0.00289124972186983
530	92.6704940795898	-2.62077116966248	6.09771347045898	0.00126787810586393	0.00906006153672934	-0.00587495695799589	0.00808603875339031
531	93.3198394775391	-4.24414253234863	6.5522575378418	0.00289124972186983	0.00418994715437293	-0.0130177913233638	-0.00490093370899558
532	92.0211410522461	-3.59479403495789	6.29251766204834	0.00970941036939621	0.00418994715437293	-0.00749832857400179	-0.00652430532500148
533	92.0211410522461	-3.59479403495789	5.44836473464966	0.00841071270406246	0.00581331877037883	-0.00977104809135199	-0.000355493422830477
534	91.3717956542969	-2.94544529914856	5.70810413360596	0.0123068047687411	0.0106834331527352	-0.00457625929266214	0.00646266713738441
535	92.6704940795898	-3.59479403495789	5.77303886413574	0.0217223595827818	0.0103587592020631	0.00678734155371785	0.00613799272105098
536	93.3198394775391	-3.59479403495789	6.5522575378418	0.01847561635077	0.00191722682211548	-3.08191010844894e-05	-0.000680167751852423
537	93.3198394775391	-3.27011966705322	6.09771347045898	0.0158782228827477	-0.00587495695799589	-0.0026282137259841	-0.0110697457566857
538	92.6704940795898	-3.91946840286255	5.57823419570923	0.0178262684494257	-0.00977104809135199	-0.00782300252467394	-0.00652430532500148
539	92.6704940795898	-4.56881713867188	5.83797359466553	0.0175015944987535	-0.00230353930965066	-0.0026282137259841	0.00191722682211548
540	92.6704940795898	-4.24414253234863	5.70810413360596	0.020423661917448	0.00191722682211548	0.00581331877037883	-0.000355493422830477
541	92.6704940795898	-2.94544529914856	5.70810413360596	0.00808603875339031	0.00678734155371785	-0.00132951640989631	0.000618529506027699
542	90.7224426269531	-3.27011966705322	6.03277826309204	0.00354059832170606	-0.00197886489331722	-0.00684897974133492	-0.00490093370899558
543	93.9691848754883	-4.56881713867188	5.83797359466553	-3.08191010844894e-05	-0.00230353930965066	-0.00425158534198999	-0.000355493422830477
544	92.0211410522461	-3.59479403495789	5.64316940307617	-0.0100957229733467	-0.00295288790948689	-0.00197886489331722	0.00646266713738441
545	92.0211410522461	-3.91946840286255	5.77303886413574	0.00808603875339031	0.000618529506027699	0.00256657530553639	0.00776136433705688
546	90.7224426269531	-2.94544529914856	5.57823419570923	-0.000680167751852423	0.00516396993771195	-0.00132951640989631	0.000293855206109583
547	93.9691848754883	-4.24414253234863	6.09771347045898	-0.00555028254166245	-0.00749832857400179	-0.00360223650932312	0.00159255252219737
548	93.3198394775391	-3.91946840286255	6.29251766204834	-0.00587495695799589	0.00776136433705688	-0.0208099745213985	0.000943203864153475
549	93.3198394775391	-3.91946840286255	5.64316940307617	-0.0182125810533762	0.0116574559360743	-0.0104203969240189	0.0022419011220336
550	92.6704940795898	-4.24414253234863	5.83797359466553	0.00548864435404539	0.0103587592020631	0.0022419011220336	0.00483929552137852
551	93.9691848754883	-4.24414253234863	5.96784353256226	0.00581331877037883	0.00321592413820326	0.0022419011220336	-0.00165419070981443
552	91.3717956542969	-3.59479403495789	5.77303886413574	0.0236704051494598	0.0022419011220336	-0.00717365415766835	-0.000355493422830477
553	92.6704940795898	-3.91946840286255	6.5522575378418	-0.00717365415766835	0.00451462110504508	-0.00522560812532902	-0.00587495695799589
554	90.7224426269531	-2.94544529914856	6.8119969367981	0.00483929552137852	0.00483929552137852	-0.00684897974133492	-0.00197886489331722
555	91.3717956542969	-3.91946840286255	6.48732233047485	0.00126787810586393	0.00808603875339031	-0.00749832857400179	0.00678734155371785
556	93.9691848754883	-3.91946840286255	5.83797359466553	-0.0110697457566857	0.00321592413820326	0.00646266713738441	0.00451462110504508
557	92.6704940795898	-3.59479403495789	5.70810413360596	-0.000355493422830477	-0.00230353930965066	0.00321592413820326	-0.00165419070981443
558	91.3717956542969	-3.59479403495789	5.70810413360596	-0.0149658378213644	-0.00327756232582033	0.0123068047687411	-0.0136671401560307
559	93.3198394775391	-4.56881713867188	6.8119969367981	-0.0143164889886975	-0.00944637414067984	0.0022419011220336	0.00159255252219737
560	92.6704940795898	-3.91946840286255	6.87693166732788	-0.00132951640989631	-0.00684897974133492	0.00711201597005129	-0.000355493422830477
561	92.0211410522461	-3.91946840286255	5.96784353256226	-0.0175632312893867	0.00938473641872406	0.000943203864153475	0.000618529506027699
562	90.0730972290039	-3.91946840286255	5.96784353256226	-0.0143164889886975	-0.00652430532500148	-0.0026282137259841	-0.00230353930965066
563	92.0211410522461	-4.56881713867188	5.90290880203247	-0.0211346503347158	-0.00749832857400179	-0.0026282137259841	-0.000355493422830477
564	91.3717956542969	-4.24414253234863	5.96784353256226	-0.00749832857400179	0.00191722682211548	-0.00360223650932312	0.000943203864153475
565	90.0730972290039	-3.59479403495789	6.03277826309204	0.00970941036939621	0.000293855206109583	-0.00749832857400179	0.00776136433705688
566	89.4237442016602	-3.59479403495789	5.96784353256226	0.00776136433705688	0.00256657530553639	-0.00327756232582033	0.00418994715437293
567	91.3717956542969	-4.56881713867188	6.29251766204834	0.00906006153672934	0.00354059832170606	-0.00587495695799589	0.00613799272105098
568	90.7224426269531	-4.24414253234863	5.57823419570923	0.00386527273803949	0.0106834331527352	-0.0126931173726916	0.00483929552137852
569	89.4237442016602	-3.59479403495789	5.70810413360596	0.00678734155371785	0.0116574559360743	-0.00912170019000769	0.00938473641872406
570	90.0730972290039	-4.56881713867188	5.70810413360596	0.0100340843200684	0.0162028968334198	0.000293855206109583	0.00191722682211548
571	92.0211410522461	-4.24414253234863	5.57823419570923	0.00289124972186983	0.00938473641872406	-0.00295288790948689	-0.00100484199356288
572	89.4237442016602	-3.27011966705322	5.90290880203247	0.0116574559360743	-0.00977104809135199	-0.000680167751852423	0.000293855206109583
573	91.3717956542969	-3.91946840286255	6.03277826309204	-0.00165419070981443	-0.00490093370899558	-0.00425158534198999	-0.00457625929266214
574	90.0730972290039	-3.27011966705322	5.70810413360596	0.00776136433705688	-0.00425158534198999	-0.00619963090866804	0.00126787810586393
575	92.0211410522461	-3.59479403495789	5.64316940307617	-0.00522560812532902	0.00256657530553639	0.00516396993771195	0.000943203864153475
576	90.7224426269531	-3.59479403495789	5.70810413360596	-0.00425158534198999	0.00289124972186983	0.00451462110504508	0.00321592413820326
577	92.6704940795898	-3.59479403495789	5.77303886413574	0.0155535480007529	-0.00944637414067984	-0.00392691092565656	-0.00360223650932312
578	91.3717956542969	-3.27011966705322	5.90290880203247	-0.00425158534198999	-0.0175632312893867	-0.00132951640989631	-0.0123684434220195
579	94.618537902832	-4.89349126815796	6.29251766204834	-0.00425158534198999	-0.00684897974133492	-0.00327756232582033	-0.0026282137259841
580	92.0211410522461	-3.27011966705322	6.48732233047485	0.00289124972186983	-0.00165419070981443	0.00841071270406246	0.00516396993771195
581	92.0211410522461	-3.91946840286255	6.35745286941528	0.00159255252219737	0.0022419011220336	0.00906006153672934	-0.00327756232582033
582	92.6704940795898	-4.89349126815796	6.8119969367981	-0.0100957229733467	0.0022419011220336	-0.00132951640989631	-0.00230353930965066
583	93.3198394775391	-4.89349126815796	6.8119969367981	-0.00912170019000769	0.00451462110504508	-0.00684897974133492	0.00743668992072344
584	93.3198394775391	-5.21816539764404	6.8119969367981	-0.00360223650932312	0.00938473641872406	-0.00392691092565656	0.00418994715437293
585	93.3198394775391	-5.54284000396729	7.07173633575439	-0.00749832857400179	0.00711201597005129	-0.00360223650932312	-0.00457625929266214
586	92.6704940795898	-4.89349126815796	6.16264820098877	-3.08191010844894e-05	0.00776136433705688	0.00159255252219737	0.00516396993771195
587	94.618537902832	-5.54284000396729	5.83797359466553	-0.00555028254166245	0.00743668992072344	-0.00717365415766835	0.00418994715437293
588	93.9691848754883	-5.86751413345337	5.83797359466553	-0.00879702530801296	0.0113327819854021	-0.0104203969240189	-0.000355493422830477
589	93.3198394775391	-5.21816539764404	6.5522575378418	-0.0130177913233638	0.00873538758605719	-0.0107450718060136	0.00970941036939621
590	92.6704940795898	-6.5168628692627	6.8119969367981	0.0116574559360743	0.00613799272105098	0.0022419011220336	0.00418994715437293
591	93.3198394775391	-5.86751413345337	6.74706172943115	-0.00295288790948689	0.00418994715437293	-0.00782300252467394	0.00516396993771195
592	93.3198394775391	-5.21816539764404	6.8119969367981	0.0136055024340749	-0.00360223650932312	-0.0136671401560307	0.00516396993771195
593	92.6704940795898	-5.21816539764404	6.61719226837158	-0.00165419070981443	0.00516396993771195	-0.00360223650932312	-0.00165419070981443
594	92.0211410522461	-5.54284000396729	5.90290880203247	0.000618529506027699	0.00321592413820326	-0.00425158534198999	0.00386527273803949
595	92.6704940795898	-5.21816539764404	5.83797359466553	0.0181509424000978	0.000943203864153475	-0.00100484199356288	0.00289124972186983
596	90.7224426269531	-4.56881713867188	5.77303886413574	0.00613799272105098	-0.00100484199356288	0.00841071270406246	0.00126787810586393
597	93.3198394775391	-3.91946840286255	5.90290880203247	0.012956153601408	-0.00749832857400179	-0.000680167751852423	-0.00392691092565656
598	92.6704940795898	-3.91946840286255	6.03277826309204	0.0103587592020631	0.00841071270406246	0.00841071270406246	0.00483929552137852
599	93.3198394775391	-4.89349126815796	5.96784353256226	0.0168522447347641	0.00256657530553639	0.00548864435404539	0.00841071270406246
600	92.0211410522461	-3.91946840286255	5.64316940307617	0.0103587592020631	-0.0120437685400248	0.011982130818069	0.00581331877037883
601	92.6704940795898	-4.24414253234863	5.96784353256226	0.00516396993771195	-0.00132951640989631	0.00938473641872406	0.00581331877037883
602	93.9691848754883	-4.89349126815796	6.03277826309204	-0.00457625929266214	-0.00587495695799589	-0.00717365415766835	0.00386527273803949
603	94.618537902832	-4.89349126815796	6.16264820098877	-0.00555028254166245	-0.00392691092565656	0.00386527273803949	-0.0104203969240189
604	93.9691848754883	-4.89349126815796	6.16264820098877	-0.0149658378213644	0.00548864435404539	-0.00327756232582033	0.00548864435404539
605	93.9691848754883	-5.54284000396729	6.09771347045898	-0.0143164889886975	0.00938473641872406	0.00354059832170606	-0.0026282137259841
606	92.6704940795898	-3.91946840286255	5.44836473464966	-0.0169138833880424	0.0106834331527352	-0.00490093370899558	-0.000680167751852423
607	94.618537902832	-4.89349126815796	5.51329946517944	-0.0139918150380254	0.00581331877037883	-0.0110697457566857	-0.00555028254166245
608	93.3198394775391	-4.56881713867188	5.64316940307617	-0.0191866029053926	0.00516396993771195	-0.0123684434220195	-0.0026282137259841
609	92.0211410522461	-3.91946840286255	5.57823419570923	-0.0188619289547205	0.00808603875339031	-0.00717365415766835	0.000943203864153475
610	93.3198394775391	-4.89349126815796	5.96784353256226	-0.00619963090866804	0.0106834331527352	0.00321592413820326	0.00386527273803949
611	93.3198394775391	-3.27011966705322	5.83797359466553	0.00321592413820326	0.00646266713738441	-0.00879702530801296	-0.00425158534198999
612	91.3717956542969	-3.59479403495789	5.44836473464966	0.00711201597005129	-0.000680167751852423	-0.00230353930965066	-0.00100484199356288
613	93.3198394775391	-5.21816539764404	5.57823419570923	0.00841071270406246	0.000293855206109583	-0.00230353930965066	0.00126787810586393
614	91.3717956542969	-4.24414253234863	5.64316940307617	0.0233457311987877	0.00256657530553639	-0.00652430532500148	-0.000680167751852423
615	93.3198394775391	-3.59479403495789	5.64316940307617	0.0223717093467712	0.00581331877037883	-0.00490093370899558	0.00613799272105098
616	92.0211410522461	-3.91946840286255	5.70810413360596	0.0126314787194133	0.00808603875339031	0.00191722682211548	0.00159255252219737
617	92.6704940795898	-3.59479403495789	6.68212699890137	0.0103587592020631	-0.00749832857400179	0.000943203864153475	-0.00490093370899558
618	92.0211410522461	-3.59479403495789	6.42238759994507	0.0145795252174139	-0.00717365415766835	0.00548864435404539	-0.00165419070981443
619	93.9691848754883	-4.24414253234863	6.48732233047485	0.00938473641872406	0.0022419011220336	-0.00100484199356288	-0.00197886489331722
620	92.0211410522461	-2.94544529914856	6.42238759994507	0.0152288740500808	0.00191722682211548	0.00289124972186983	-0.00327756232582033
621	94.618537902832	-4.56881713867188	6.68212699890137	-0.00100484199356288	0.00289124972186983	-0.00782300252467394	-0.00100484199356288
622	93.9691848754883	-4.56881713867188	6.74706172943115	-0.0165892094373703	0.000293855206109583	-0.00522560812532902	0.0022419011220336
623	94.618537902832	-4.89349126815796	7.00680112838745	-0.0107450718060136	-0.00295288790948689	-0.00944637414067984	-0.00522560812532902
624	93.3198394775391	-4.56881713867188	6.87693166732788	-0.00327756232582033	0.00776136433705688	-0.0149658378213644	-0.00684897974133492
625	94.618537902832	-4.89349126815796	6.68212699890137	0.0149041991680861	0.00646266713738441	-0.00360223650932312	0.0022419011220336
626	90.7224426269531	-4.24414253234863	5.96784353256226	0.00256657530553639	0.00613799272105098	0.00256657530553639	0.000293855206109583
627	93.3198394775391	-4.24414253234863	5.70810413360596	0.00841071270406246	-0.00360223650932312	-0.0100957229733467	-0.00295288790948689
628	93.3198394775391	-4.89349126815796	6.09771347045898	-0.0146411629393697	0.012956153601408	-0.0201606266200542	0.00289124972186983
629	92.0211410522461	-3.59479403495789	5.96784353256226	-0.0208099745213985	0.0126314787194133	-0.00912170019000769	0.00646266713738441
630	92.6704940795898	-4.56881713867188	6.22758293151855	-0.000680167751852423	0.00938473641872406	-0.00100484199356288	0.00581331877037883
631	91.3717956542969	-3.59479403495789	5.64316940307617	0.0194496400654316	0.00581331877037883	0.00418994715437293	0.00451462110504508
632	90.0730972290039	-3.59479403495789	5.57823419570923	0.00418994715437293	0.00256657530553639	-0.00197886489331722	-0.00197886489331722
633	91.3717956542969	-4.24414253234863	5.90290880203247	0.0103587592020631	-0.00555028254166245	-0.00392691092565656	0.00613799272105098
634	90.0730972290039	-4.56881713867188	6.03277826309204	0.00483929552137852	-0.0182125810533762	0.00483929552137852	0.00516396993771195
635	90.7224426269531	-3.59479403495789	5.83797359466553	0.00841071270406246	-0.00197886489331722	-0.00100484199356288	0.000618529506027699
636	90.7224426269531	-3.59479403495789	6.09771347045898	0.00581331877037883	0.00354059832170606	0.00321592413820326	0.0022419011220336
637	90.7224426269531	-3.59479403495789	6.09771347045898	-0.0026282137259841	-0.0195112787187099	0.00191722682211548	-0.00327756232582033
638	88.7743988037109	-3.59479403495789	5.77303886413574	-0.00392691092565656	-0.0182125810533762	0.0106834331527352	0.00126787810586393
639	91.3717956542969	-4.24414253234863	5.90290880203247	-0.00652430532500148	-0.0221086721867323	0.00451462110504508	-3.08191010844894e-05
640	89.4237442016602	-3.59479403495789	5.70810413360596	0.00776136433705688	-0.0139918150380254	0.00256657530553639	0.00354059832170606
641	90.7224426269531	-4.56881713867188	6.87693166732788	0.00613799272105098	-0.0113944197073579	0.00613799272105098	0.00841071270406246
642	91.3717956542969	-4.89349126815796	7.00680112838745	-0.00360223650932312	-0.00165419070981443	-3.08191010844894e-05	-0.00425158534198999
643	92.0211410522461	-4.24414253234863	6.87693166732788	0.00678734155371785	-0.00684897974133492	-0.0126931173726916	0.00289124972186983
644	91.3717956542969	-4.56881713867188	5.90290880203247	-0.00230353930965066	0.00646266713738441	0.00321592413820326	0.00289124972186983
645	92.6704940795898	-4.24414253234863	5.96784353256226	-0.00425158534198999	0.00841071270406246	-0.00295288790948689	0.01100810803473
646	92.6704940795898	-4.56881713867188	5.96784353256226	-0.00717365415766835	0.00321592413820326	0.000618529506027699	0.00289124972186983
647	92.6704940795898	-4.89349126815796	5.70810413360596	-0.00457625929266214	0.00873538758605719	-0.000680167751852423	0.00159255252219737
648	93.3198394775391	-4.56881713867188	6.22758293151855	-0.00717365415766835	0.0194496400654316	-0.00977104809135199	0.00159255252219737
649	91.3717956542969	-3.91946840286255	6.03277826309204	-0.00619963090866804	0.0210730116814375	-0.0130177913233638	0.00938473641872406
650	92.0211410522461	-4.56881713867188	6.03277826309204	0.00191722682211548	0.0230210572481155	-0.00814767740666866	0.000293855206109583
651	92.0211410522461	-3.91946840286255	5.64316940307617	0.00873538758605719	0.0142548503354192	-0.00555028254166245	0.00191722682211548
652	91.3717956542969	-3.91946840286255	5.70810413360596	0.000293855206109583	0.00678734155371785	-0.00912170019000769	-0.00360223650932312
653	92.0211410522461	-4.56881713867188	5.90290880203247	-0.00684897974133492	-0.00327756232582033	0.00126787810586393	-0.00132951640989631
654	91.3717956542969	-4.24414253234863	6.87693166732788	-0.00392691092565656	0.00548864435404539	0.00386527273803949	0.00516396993771195
655	93.3198394775391	-4.24414253234863	6.87693166732788	0.000943203864153475	-0.00197886489331722	-0.00457625929266214	0.00646266713738441
656	91.3717956542969	-4.56881713867188	6.5522575378418	-0.00782300252467394	-0.000680167751852423	0.00516396993771195	0.0022419011220336
657	92.0211410522461	-4.56881713867188	6.5522575378418	-0.00814767740666866	-0.0113944197073579	0.0022419011220336	-0.00165419070981443
658	91.3717956542969	-4.89349126815796	5.77303886413574	-0.00295288790948689	-0.00944637414067984	0.00159255252219737	-0.00457625929266214
659	93.3198394775391	-6.19218873977661	5.96784353256226	0.00613799272105098	-0.00749832857400179	0.00581331877037883	-0.00522560812532902
660	92.0211410522461	-4.89349126815796	5.90290880203247	0.0103587592020631	-0.00652430532500148	0.00451462110504508	0.00321592413820326
661	93.9691848754883	-6.19218873977661	6.42238759994507	-0.0113944197073579	-0.00684897974133492	0.00776136433705688	0.0022419011220336
662	93.3198394775391	-6.19218873977661	6.09771347045898	0.00711201597005129	-0.0100957229733467	-0.00555028254166245	-0.00879702530801296
663	93.3198394775391	-5.86751413345337	6.03277826309204	-0.00490093370899558	-0.0165892094373703	-0.00587495695799589	-0.00425158534198999
664	93.3198394775391	-6.19218873977661	5.96784353256226	-0.00327756232582033	-0.00425158534198999	0.00159255252219737	0.00418994715437293
665	93.9691848754883	-6.19218873977661	6.74706172943115	0.000618529506027699	-0.00230353930965066	-0.00522560812532902	-0.00132951640989631
666	93.3198394775391	-5.54284000396729	6.8119969367981	-0.00165419070981443	0.00418994715437293	0.00841071270406246	-0.00132951640989631
667	93.3198394775391	-5.21816539764404	6.74706172943115	-0.0165892094373703	0.00289124972186983	-0.00425158534198999	-0.00100484199356288
668	92.6704940795898	-5.54284000396729	7.07173633575439	-0.0175632312893867	0.00451462110504508	-0.0123684434220195	0.000293855206109583
669	92.0211410522461	-4.89349126815796	5.70810413360596	-0.0117190945893526	0.00191722682211548	-0.00197886489331722	0.00581331877037883
670	92.6704940795898	-5.54284000396729	6.03277826309204	-0.0198359526693821	0.00354059832170606	-0.00392691092565656	-0.000355493422830477
671	92.0211410522461	-4.56881713867188	5.83797359466553	-0.0100957229733467	-0.0110697457566857	0.00970941036939621	0.000943203864153475
672	90.7224426269531	-4.56881713867188	5.90290880203247	-0.00425158534198999	-0.0136671401560307	-0.000680167751852423	0.00191722682211548
673	93.3198394775391	-5.54284000396729	6.16264820098877	-0.00717365415766835	-0.00619963090866804	-0.000680167751852423	-0.00230353930965066
674	92.6704940795898	-4.89349126815796	6.29251766204834	0.00418994715437293	0.00776136433705688	0.00483929552137852	-0.0026282137259841
675	92.6704940795898	-4.56881713867188	5.70810413360596	0.0145795252174139	0.000293855206109583	0.00516396993771195	-0.00295288790948689
676	92.0211410522461	-4.24414253234863	5.77303886413574	0.013930176384747	-0.00197886489331722	0.00841071270406246	-0.00100484199356288
677	92.6704940795898	-4.89349126815796	5.96784353256226	0.00841071270406246	0.00516396993771195	0.00256657530553639	-0.00587495695799589
678	92.0211410522461	-4.24414253234863	6.48732233047485	0.0188002903014421	-0.0198359526693821	0.00938473641872406	-0.00522560812532902
679	93.3198394775391	-5.21816539764404	6.8119969367981	0.00906006153672934	-0.00944637414067984	0.00354059832170606	0.00354059832170606
680	91.3717956542969	-4.24414253234863	6.87693166732788	0.025618452578783	-0.0217839982360601	0.000618529506027699	-0.00100484199356288
681	93.3198394775391	-5.54284000396729	6.68212699890137	0.0145795252174139	0.00970941036939621	0.00678734155371785	0.00126787810586393
682	92.6704940795898	-5.21816539764404	5.83797359466553	0.00126787810586393	0.00613799272105098	0.000943203864153475	-0.00457625929266214
683	93.3198394775391	-5.21816539764404	6.48732233047485	-0.000680167751852423	-0.000355493422830477	-0.0126931173726916	-0.00392691092565656
684	93.3198394775391	-5.54284000396729	5.96784353256226	-0.0113944197073579	0.011982130818069	-0.00425158534198999	0.00191722682211548
685	93.9691848754883	-5.21816539764404	5.90290880203247	0.00256657530553639	0.00451462110504508	-0.00327756232582033	0.00256657530553639
686	92.6704940795898	-6.19218873977661	6.03277826309204	-0.00230353930965066	0.00841071270406246	0.00159255252219737	-0.00814767740666866
687	92.6704940795898	-4.56881713867188	5.64316940307617	-0.0026282137259841	0.00678734155371785	-0.0136671401560307	0.00191722682211548
688	93.3198394775391	-5.21816539764404	5.51329946517944	-0.00100484199356288	0.0145795252174139	-0.0165892094373703	-0.000355493422830477
689	92.6704940795898	-4.56881713867188	6.48732233047485	0.00354059832170606	0.0308132413774729	-0.0133424662053585	0.00483929552137852
690	92.6704940795898	-5.21816539764404	6.61719226837158	0.0126314787194133	0.0132808275520802	-0.00944637414067984	0.00126787810586393
691	92.0211410522461	-4.89349126815796	5.57823419570923	0.0132808275520802	0.0149041991680861	-0.0110697457566857	0.00159255252219737
692	91.3717956542969	-4.56881713867188	5.96784353256226	0.00776136433705688	0.00191722682211548	-0.00684897974133492	-0.00327756232582033
693	92.6704940795898	-6.19218873977661	6.16264820098877	0.0113327819854021	0.00159255252219737	-0.0104203969240189	-0.00132951640989631
694	93.3198394775391	-5.86751413345337	5.90290880203247	0.00873538758605719	0.00873538758605719	-0.00100484199356288	0.00418994715437293
695	92.6704940795898	-5.54284000396729	5.83797359466553	0.00646266713738441	0.0123068047687411	-0.00132951640989631	0.000293855206109583
696	92.6704940795898	-4.89349126815796	5.70810413360596	0.00776136433705688	0.0022419011220336	0.00548864435404539	-3.08191010844894e-05
697	93.3198394775391	-5.86751413345337	5.96784353256226	-0.00879702530801296	-0.00587495695799589	0.00483929552137852	-0.0156151866540313
698	92.0211410522461	-4.89349126815796	5.96784353256226	0.0149041991680861	-0.0113944197073579	0.00451462110504508	-0.00555028254166245
699	93.9691848754883	-6.19218873977661	6.16264820098877	-0.00522560812532902	-0.00295288790948689	0.00678734155371785	-0.000680167751852423
700	91.3717956542969	-4.89349126815796	5.96784353256226	-0.00425158534198999	-0.0182125810533762	0.0136055024340749	0.000618529506027699
701	94.618537902832	-5.54284000396729	5.96784353256226	-0.00522560812532902	-0.0149658378213644	0.00938473641872406	-0.00522560812532902
702	94.618537902832	-5.86751413345337	6.16264820098877	-0.00879702530801296	-0.00230353930965066	-0.00652430532500148	-0.00100484199356288
703	93.3198394775391	-5.54284000396729	5.83797359466553	-0.00522560812532902	-0.0208099745213985	-0.00587495695799589	-0.00295288790948689
704	93.9691848754883	-6.19218873977661	6.74706172943115	-0.00555028254166245	0.000293855206109583	0.00321592413820326	0.0116574559360743
705	93.9691848754883	-5.86751413345337	6.09771347045898	0.0126314787194133	-0.00230353930965066	0.00289124972186983	0.00483929552137852
706	93.3198394775391	-5.86751413345337	6.35745286941528	0.00678734155371785	-0.00100484199356288	0.00289124972186983	-0.00132951640989631
707	92.0211410522461	-4.56881713867188	5.57823419570923	-0.00522560812532902	0.000293855206109583	-0.00652430532500148	0.00321592413820326
708	92.6704940795898	-4.56881713867188	5.70810413360596	0.00483929552137852	0.00743668992072344	-0.0120437685400248	-0.000355493422830477
709	92.0211410522461	-6.19218873977661	6.09771347045898	0.0100340843200684	0.00808603875339031	-0.00425158534198999	0.00516396993771195
710	92.0211410522461	-6.19218873977661	6.03277826309204	-0.000680167751852423	0.0145795252174139	-0.00230353930965066	0.00516396993771195
711	90.7224426269531	-4.89349126815796	5.90290880203247	0.00613799272105098	0.00743668992072344	-0.00490093370899558	-0.00295288790948689
712	91.3717956542969	-6.19218873977661	7.00680112838745	-0.00490093370899558	0.000618529506027699	0.00451462110504508	-0.00360223650932312
713	92.0211410522461	-5.86751413345337	5.83797359466553	-0.0237320438027382	0.00289124972186983	-0.0123684434220195	-0.000355493422830477
714	91.3717956542969	-6.5168628692627	6.03277826309204	0.00126787810586393	0.0116574559360743	-0.00522560812532902	0.0100340843200684
715	91.3717956542969	-6.19218873977661	5.96784353256226	0.00451462110504508	0.00743668992072344	0.00126787810586393	0.00483929552137852
716	90.0730972290039	-4.89349126815796	5.83797359466553	-0.00327756232582033	0.00678734155371785	0.00483929552137852	0.00386527273803949
717	90.7224426269531	-5.86751413345337	6.16264820098877	0.000943203864153475	0.000943203864153475	0.00159255252219737	-0.00587495695799589
718	89.4237442016602	-4.89349126815796	7.07173633575439	0.00678734155371785	-0.00522560812532902	-0.00197886489331722	0.00289124972186983
719	90.7224426269531	-5.21816539764404	6.61719226837158	0.00938473641872406	-3.08191010844894e-05	0.00451462110504508	0.00386527273803949
720	90.0730972290039	-4.89349126815796	6.42238759994507	0.0155535480007529	-0.00425158534198999	-0.0026282137259841	-0.00425158534198999
721	92.6704940795898	-5.54284000396729	5.96784353256226	0.0116574559360743	0.00354059832170606	0.00646266713738441	-0.00652430532500148
722	93.3198394775391	-5.54284000396729	6.03277826309204	0.00289124972186983	-0.00392691092565656	0.0022419011220336	0.0022419011220336
723	93.3198394775391	-4.89349126815796	5.96784353256226	0.00126787810586393	-0.00230353930965066	-0.00392691092565656	-0.00684897974133492
724	94.618537902832	-5.54284000396729	6.16264820098877	-0.00100484199356288	0.00354059832170606	-0.00197886489331722	0.0022419011220336
725	93.3198394775391	-5.86751413345337	6.09771347045898	0.00548864435404539	0.01100810803473	-0.00295288790948689	0.00418994715437293
726	93.3198394775391	-6.19218873977661	5.83797359466553	-0.00197886489331722	0.00548864435404539	-0.00295288790948689	0.000293855206109583
727	91.3717956542969	-4.89349126815796	5.64316940307617	-0.00197886489331722	-0.000355493422830477	-0.00684897974133492	0.00418994715437293
728	92.6704940795898	-4.56881713867188	5.77303886413574	-0.0100957229733467	0.00776136433705688	-0.0152905117720366	0.000293855206109583
729	93.9691848754883	-5.86751413345337	6.16264820098877	-0.00490093370899558	0.0158782228827477	-0.00360223650932312	0.0116574559360743
730	92.6704940795898	-5.21816539764404	6.8119969367981	-0.00360223650932312	0.00678734155371785	-0.00490093370899558	0.00841071270406246
731	92.0211410522461	-5.21816539764404	6.74706172943115	-0.00490093370899558	0.00256657530553639	0.00354059832170606	-0.00425158534198999
732	93.9691848754883	-6.5168628692627	6.74706172943115	-0.00782300252467394	-0.00360223650932312	-0.00782300252467394	-0.000355493422830477
733	93.9691848754883	-6.84153699874878	5.77303886413574	0.0152288740500808	-0.0146411629393697	-3.08191010844894e-05	-0.00230353930965066
734	95.2678833007813	-6.5168628692627	5.96784353256226	0.0149041991680861	-0.00392691092565656	0.000943203864153475	0.00873538758605719
735	93.9691848754883	-7.16621160507202	6.03277826309204	0.00776136433705688	-0.00684897974133492	0.00159255252219737	0.00159255252219737
736	91.3717956542969	-6.19218873977661	6.29251766204834	-0.00522560812532902	-0.00782300252467394	0.0022419011220336	-0.00425158534198999
737	94.618537902832	-7.16621160507202	6.29251766204834	0.01100810803473	-0.0156151866540313	0.012956153601408	-0.0026282137259841
738	92.6704940795898	-7.16621160507202	6.16264820098877	0.0116574559360743	-0.0425631552934647	0.00483929552137852	-0.00879702530801296
739	92.6704940795898	-5.86751413345337	5.57823419570923	0.0103587592020631	-0.0104203969240189	0.0022419011220336	-0.00684897974133492
740	92.0211410522461	-6.84153699874878	6.09771347045898	0.0233457311987877	-0.0110697457566857	0.00743668992072344	-0.00392691092565656
741	94.618537902832	-6.5168628692627	6.03277826309204	0.00256657530553639	-0.00587495695799589	0.00483929552137852	-0.00912170019000769
742	93.3198394775391	-5.86751413345337	5.83797359466553	-0.00587495695799589	-0.00392691092565656	0.00906006153672934	-0.00132951640989631
743	92.6704940795898	-5.86751413345337	5.96784353256226	0.0100340843200684	-0.0191866029053926	-0.00555028254166245	-0.00879702530801296
744	92.0211410522461	-5.21816539764404	5.90290880203247	-0.0221086721867323	-0.00197886489331722	0.00451462110504508	-0.00392691092565656
745	94.618537902832	-6.84153699874878	5.70810413360596	-0.00555028254166245	-0.00782300252467394	0.00256657530553639	-0.00100484199356288
746	94.618537902832	-6.5168628692627	6.68212699890137	0.00938473641872406	-0.00490093370899558	-0.00555028254166245	0.0022419011220336
747	91.3717956542969	-4.56881713867188	5.64316940307617	-0.000680167751852423	0.00191722682211548	-0.00425158534198999	-0.00392691092565656
748	92.0211410522461	-5.21816539764404	5.90290880203247	-0.00555028254166245	0.0155535480007529	-0.0100957229733467	0.000618529506027699
749	94.618537902832	-5.54284000396729	6.29251766204834	-0.00327756232582033	0.0226963832974434	-0.00749832857400179	0.00418994715437293
750	92.6704940795898	-4.89349126815796	6.22758293151855	-0.00425158534198999	0.0132808275520802	-0.00522560812532902	0.00776136433705688
751	92.6704940795898	-4.89349126815796	5.83797359466553	-0.00392691092565656	0.00808603875339031	-0.000355493422830477	0.00256657530553639
752	93.3198394775391	-5.86751413345337	5.90290880203247	-0.00425158534198999	0.00386527273803949	-0.00879702530801296	-0.00165419070981443
753	93.3198394775391	-5.21816539764404	5.90290880203247	0.00386527273803949	0.00873538758605719	-0.00230353930965066	-0.000355493422830477
754	93.9691848754883	-5.54284000396729	6.03277826309204	-0.00555028254166245	0.0191249661147594	-0.0026282137259841	0.00418994715437293
755	93.9691848754883	-5.86751413345337	6.09771347045898	0.0252937767654657	0.00970941036939621	-0.000355493422830477	0.000293855206109583
756	92.6704940795898	-5.21816539764404	6.22758293151855	-0.00782300252467394	0.00646266713738441	0.0022419011220336	-0.00360223650932312
757	93.9691848754883	-5.54284000396729	6.03277826309204	-3.08191010844894e-05	0.000618529506027699	0.00418994715437293	-3.08191010844894e-05
758	93.3198394775391	-5.54284000396729	5.77303886413574	-0.0117190945893526	-0.00977104809135199	-0.00425158534198999	-0.00652430532500148
759	93.3198394775391	-4.89349126815796	5.51329946517944	-0.00814767740666866	0.000293855206109583	0.0022419011220336	-0.00652430532500148
760	93.3198394775391	-5.21816539764404	5.70810413360596	-0.00132951640989631	0.00613799272105098	0.00516396993771195	0.00873538758605719
761	93.9691848754883	-5.54284000396729	6.48732233047485	-0.00327756232582033	0.00289124972186983	-0.00684897974133492	-3.08191010844894e-05
762	92.6704940795898	-4.56881713867188	6.61719226837158	-0.00295288790948689	-0.000355493422830477	0.00451462110504508	-0.00587495695799589
763	91.3717956542969	-4.56881713867188	6.48732233047485	-0.00230353930965066	-0.00165419070981443	-0.0146411629393697	-0.00295288790948689
764	91.3717956542969	-3.91946840286255	6.29251766204834	0.00483929552137852	0.00386527273803949	0.000293855206109583	0.00613799272105098
765	92.0211410522461	-4.56881713867188	5.38343000411987	0.0191249661147594	0.00451462110504508	0.00711201597005129	-0.0026282137259841
766	93.9691848754883	-5.21816539764404	5.83797359466553	-0.00197886489331722	-0.00295288790948689	-0.00944637414067984	0.00678734155371785
767	92.6704940795898	-4.56881713867188	5.51329946517944	0.0136055024340749	0.000293855206109583	-0.00555028254166245	-0.00490093370899558
768	92.0211410522461	-3.91946840286255	5.77303886413574	-0.00977104809135199	0.00873538758605719	-0.00847235135734081	0.00418994715437293
769	94.618537902832	-5.54284000396729	6.16264820098877	0.0106834331527352	0.0100340843200684	-0.00782300252467394	0.00548864435404539
770	92.6704940795898	-4.56881713867188	5.83797359466553	-0.00230353930965066	0.0022419011220336	0.00386527273803949	0.0116574559360743
771	92.0211410522461	-5.21816539764404	5.83797359466553	0.00191722682211548	0.000943203864153475	0.00191722682211548	0.00256657530553639
772	93.9691848754883	-5.54284000396729	5.96784353256226	0.00191722682211548	-0.00652430532500148	-0.000680167751852423	-0.00360223650932312
773	92.6704940795898	-5.54284000396729	5.90290880203247	-0.00295288790948689	-0.00425158534198999	-0.00749832857400179	-0.0104203969240189
774	93.3198394775391	-5.21816539764404	6.09771347045898	0.000618529506027699	0.000618529506027699	0.00841071270406246	0.00289124972186983
775	93.3198394775391	-4.89349126815796	6.35745286941528	0.0123068047687411	-0.00132951640989631	0.00256657530553639	-0.00197886489331722
776	93.3198394775391	-4.89349126815796	6.16264820098877	-0.00327756232582033	-0.00295288790948689	-0.000680167751852423	-0.0026282137259841
777	93.9691848754883	-5.21816539764404	5.90290880203247	-0.0165892094373703	-0.0156151866540313	0.0113327819854021	-0.0113944197073579
778	93.3198394775391	-5.54284000396729	6.03277826309204	0.00711201597005129	-0.00360223650932312	-3.08191010844894e-05	-0.00684897974133492
779	92.0211410522461	-3.91946840286255	5.70810413360596	0.00646266713738441	-0.00652430532500148	0.00321592413820326	-0.00879702530801296
780	93.3198394775391	-6.19218873977661	6.16264820098877	0.00646266713738441	-0.00619963090866804	0.00743668992072344	0.00516396993771195
781	93.3198394775391	-5.21816539764404	6.87693166732788	0.00354059832170606	-0.00522560812532902	0.000618529506027699	-0.00814767740666866
782	91.3717956542969	-4.24414253234863	6.8119969367981	0.00418994715437293	0.00354059832170606	0.00581331877037883	0.00126787810586393
783	90.7224426269531	-3.91946840286255	5.70810413360596	0.000943203864153475	-0.00197886489331722	-0.00782300252467394	-0.0026282137259841
784	90.0730972290039	-3.91946840286255	5.77303886413574	0.00548864435404539	0.00159255252219737	-0.00295288790948689	-0.00360223650932312
785	90.7224426269531	-3.91946840286255	5.77303886413574	0.00321592413820326	0.00418994715437293	0.00581331877037883	0.00516396993771195
786	92.0211410522461	-4.89349126815796	6.74706172943115	0.00548864435404539	0.00581331877037883	-0.00814767740666866	0.00126787810586393
787	90.0730972290039	-3.91946840286255	6.68212699890137	-0.0100957229733467	0.012956153601408	-0.0130177913233638	-0.00360223650932312
788	89.4237442016602	-4.56881713867188	6.09771347045898	-0.00652430532500148	0.01100810803473	-0.0117190945893526	0.0022419011220336
789	91.3717956542969	-5.21816539764404	5.90290880203247	0.000943203864153475	0.0126314787194133	-0.00457625929266214	0.00256657530553639
790	89.4237442016602	-4.56881713867188	5.70810413360596	-0.00100484199356288	0.00970941036939621	-0.00619963090866804	0.0103587592020631
791	89.4237442016602	-4.89349126815796	6.09771347045898	0.000293855206109583	0.011982130818069	-0.00230353930965066	-0.00230353930965066
792	90.7224426269531	-5.21816539764404	6.16264820098877	0.00646266713738441	0.000943203864153475	-0.00749832857400179	0.00483929552137852
793	91.3717956542969	-4.56881713867188	6.87693166732788	-0.0130177913233638	-0.00717365415766835	0.00126787810586393	-0.00522560812532902
794	91.3717956542969	-5.21816539764404	7.07173633575439	-0.00197886489331722	0.0103587592020631	-0.0026282137259841	0.00678734155371785
795	91.3717956542969	-4.89349126815796	6.03277826309204	0.00126787810586393	-0.000355493422830477	0.00354059832170606	-0.00197886489331722
796	92.0211410522461	-5.21816539764404	6.03277826309204	0.0100340843200684	-0.000355493422830477	-0.00847235135734081	-3.08191010844894e-05
797	92.0211410522461	-4.56881713867188	5.90290880203247	-0.0143164889886975	-0.00327756232582033	0.00548864435404539	-0.00522560812532902
798	93.3198394775391	-5.54284000396729	6.09771347045898	0.00613799272105098	-0.0113944197073579	0.000618529506027699	-0.00197886489331722
799	90.7224426269531	-3.59479403495789	5.77303886413574	0.000943203864153475	0.00451462110504508	-3.08191010844894e-05	-0.00587495695799589
800	92.6704940795898	-5.21816539764404	6.35745286941528	0.0100340843200684	-0.00165419070981443	-0.00457625929266214	-0.000680167751852423
801	93.3198394775391	-5.21816539764404	5.83797359466553	-0.00555028254166245	0.000943203864153475	-0.00197886489331722	-0.0104203969240189
802	91.3717956542969	-3.91946840286255	5.70810413360596	-0.00425158534198999	-0.00782300252467394	0.00289124972186983	0.00418994715437293
803	90.7224426269531	-3.59479403495789	5.70810413360596	-0.000355493422830477	0.00126787810586393	-0.00912170019000769	-0.0104203969240189
804	92.0211410522461	-4.24414253234863	5.96784353256226	0.00483929552137852	0.00386527273803949	-0.0100957229733467	0.0022419011220336
805	91.3717956542969	-3.59479403495789	5.77303886413574	0.00808603875339031	0.00711201597005129	0.0022419011220336	0.00191722682211548
806	93.9691848754883	-5.21816539764404	6.29251766204834	0.00743668992072344	0.00321592413820326	-0.00717365415766835	-0.00327756232582033
807	92.0211410522461	-3.59479403495789	6.03277826309204	0.00386527273803949	0.00548864435404539	-0.00619963090866804	0.00418994715437293
808	92.0211410522461	-4.56881713867188	5.70810413360596	0.00548864435404539	0.00906006153672934	-0.0133424662053585	0.0136055024340749
809	92.6704940795898	-4.56881713867188	6.74706172943115	0.00191722682211548	-0.000680167751852423	-0.00684897974133492	-0.000680167751852423
810	92.0211410522461	-4.89349126815796	5.77303886413574	0.00613799272105098	0.00516396993771195	-0.00490093370899558	0.0022419011220336
811	93.3198394775391	-5.86751413345337	6.03277826309204	0.0126314787194133	0.000293855206109583	-0.00425158534198999	-0.00392691092565656
812	95.2678833007813	-6.5168628692627	6.22758293151855	0.00548864435404539	-0.0026282137259841	-0.00555028254166245	0.00289124972186983
813	93.3198394775391	-5.86751413345337	6.16264820098877	0.00418994715437293	-0.00522560812532902	-0.00717365415766835	-0.00749832857400179
814	93.9691848754883	-6.5168628692627	5.83797359466553	0.00743668992072344	-0.00327756232582033	-0.00977104809135199	0.000618529506027699
815	92.6704940795898	-5.86751413345337	5.83797359466553	0.0145795252174139	-0.0026282137259841	0.0022419011220336	0.00581331877037883
816	93.9691848754883	-6.5168628692627	6.16264820098877	0.00808603875339031	-0.00749832857400179	-0.0026282137259841	-0.0026282137259841
817	93.9691848754883	-5.86751413345337	5.96784353256226	0.00516396993771195	-0.0139918150380254	0.01100810803473	-0.00132951640989631
818	93.9691848754883	-6.19218873977661	6.16264820098877	0.00191722682211548	-0.0126931173726916	0.00159255252219737	-0.0100957229733467
819	92.6704940795898	-4.56881713867188	6.09771347045898	0.00970941036939621	-0.00749832857400179	0.000943203864153475	-0.00165419070981443
820	93.9691848754883	-6.19218873977661	6.74706172943115	0.0142548503354192	0.00548864435404539	0.00191722682211548	0.000943203864153475
821	93.9691848754883	-4.89349126815796	6.48732233047485	0.0350340083241463	-0.00327756232582033	0.00126787810586393	0.00126787810586393
822	92.6704940795898	-4.24414253234863	5.31849479675293	-0.00749832857400179	0.00321592413820326	0.00483929552137852	0.00321592413820326
823	92.6704940795898	-4.24414253234863	5.57823419570923	0.00126787810586393	-0.00165419070981443	-0.00457625929266214	-0.0026282137259841
824	92.6704940795898	-4.56881713867188	5.83797359466553	0.01100810803473	0.00581331877037883	-0.00684897974133492	-0.000355493422830477
825	91.3717956542969	-3.59479403495789	6.03277826309204	0.0197743140161037	0.011982130818069	0.00191722682211548	0.00743668992072344
826	93.9691848754883	-4.56881713867188	5.90290880203247	0.0191249661147594	0.00906006153672934	-0.0120437685400248	0.00581331877037883
827	91.3717956542969	-3.59479403495789	5.83797359466553	0.0116574559360743	0.0106834331527352	-0.00749832857400179	0.00354059832170606
828	92.6704940795898	-3.59479403495789	5.70810413360596	-0.0107450718060136	0.0178262684494257	-0.0146411629393697	-0.000355493422830477
829	93.9691848754883	-4.56881713867188	5.90290880203247	-0.0100957229733467	0.00451462110504508	-0.00587495695799589	0.00451462110504508
830	93.3198394775391	-3.91946840286255	5.77303886413574	0.00289124972186983	0.00938473641872406	-0.00230353930965066	0.000943203864153475
831	93.3198394775391	-4.56881713867188	6.22758293151855	0.00126787810586393	0.00938473641872406	-0.0026282137259841	-0.000680167751852423
832	94.618537902832	-4.56881713867188	6.35745286941528	0.00321592413820326	0.00126787810586393	-0.00782300252467394	-0.00814767740666866
833	92.0211410522461	-3.91946840286255	5.57823419570923	-0.00132951640989631	-0.000355493422830477	-0.00360223650932312	0.00289124972186983
834	94.618537902832	-4.24414253234863	5.51329946517944	0.00646266713738441	-0.00457625929266214	-0.00425158534198999	0.00451462110504508
835	93.3198394775391	-4.56881713867188	5.70810413360596	-0.0107450718060136	-0.000355493422830477	0.00808603875339031	-0.00425158534198999
836	93.3198394775391	-4.89349126815796	5.90290880203247	0.00321592413820326	0.00451462110504508	-0.00587495695799589	-0.00100484199356288
837	92.6704940795898	-4.24414253234863	5.77303886413574	-0.0165892094373703	-0.00327756232582033	0.000293855206109583	-0.00230353930965066
838	93.9691848754883	-4.56881713867188	6.87693166732788	0.00483929552137852	-0.00425158534198999	-0.00847235135734081	-0.000680167751852423
839	92.0211410522461	-3.59479403495789	6.35745286941528	0.00743668992072344	-3.08191010844894e-05	-0.00327756232582033	-3.08191010844894e-05
840	94.618537902832	-4.56881713867188	6.29251766204834	0.012956153601408	0.0022419011220336	-0.00197886489331722	0.00159255252219737
841	92.6704940795898	-3.27011966705322	6.22758293151855	-0.00100484199356288	0.00191722682211548	0.00191722682211548	0.00354059832170606
842	93.3198394775391	-3.59479403495789	6.22758293151855	-0.00360223650932312	-0.00619963090866804	-0.00132951640989631	0.00256657530553639
843	92.0211410522461	-3.27011966705322	5.64316940307617	-0.00490093370899558	-3.08191010844894e-05	-0.00425158534198999	-0.00197886489331722
844	92.0211410522461	-3.27011966705322	5.70810413360596	-0.00490093370899558	0.000943203864153475	-0.00684897974133492	0.00126787810586393
845	91.3717956542969	-2.94544529914856	5.77303886413574	0.0106834331527352	-0.00132951640989631	0.00289124972186983	0.0022419011220336
846	93.9691848754883	-3.91946840286255	5.44836473464966	-0.00100484199356288	-3.08191010844894e-05	-0.00555028254166245	-0.00165419070981443
847	92.0211410522461	-3.91946840286255	6.48732233047485	0.0142548503354192	-0.00295288790948689	-0.00749832857400179	0.00808603875339031
848	92.6704940795898	-3.27011966705322	5.64316940307617	-0.0123684434220195	0.00451462110504508	-0.00944637414067984	-0.000680167751852423
849	92.6704940795898	-3.91946840286255	5.90290880203247	-0.00619963090866804	0.000618529506027699	-0.00652430532500148	0.00418994715437293
850	91.3717956542969	-3.27011966705322	5.96784353256226	-0.000355493422830477	0.00386527273803949	-0.000680167751852423	0.00483929552137852
851	93.3198394775391	-3.59479403495789	6.94186639785767	-0.00522560812532902	-0.0126931173726916	-0.000680167751852423	0.00159255252219737
852	94.618537902832	-3.59479403495789	5.83797359466553	-0.00295288790948689	-0.00522560812532902	-0.000355493422830477	0.000293855206109583
853	91.3717956542969	-2.94544529914856	5.51329946517944	-0.00360223650932312	0.000943203864153475	-0.00230353930965066	-0.000355493422830477
854	92.0211410522461	-2.94544529914856	5.77303886413574	0.000943203864153475	-0.00100484199356288	-0.00425158534198999	-0.00197886489331722
855	93.9691848754883	-3.59479403495789	5.96784353256226	-0.00100484199356288	0.00321592413820326	0.00873538758605719	0.00354059832170606
856	94.618537902832	-3.91946840286255	6.09771347045898	0.00613799272105098	-0.000680167751852423	0.00418994715437293	-0.00587495695799589
857	92.6704940795898	-3.59479403495789	6.09771347045898	-0.00197886489331722	-0.0143164889886975	0.00516396993771195	-0.00327756232582033
858	93.9691848754883	-3.59479403495789	6.03277826309204	0.0145795252174139	0.00354059832170606	0.00354059832170606	-0.00165419070981443
859	92.0211410522461	-2.94544529914856	5.57823419570923	-0.00490093370899558	-0.0201606266200542	0.00256657530553639	0.00321592413820326
860	92.6704940795898	-4.56881713867188	5.83797359466553	-0.0100957229733467	0.00289124972186983	0.00516396993771195	0.000293855206109583
861	91.3717956542969	-2.62077116966248	5.64316940307617	0.0116574559360743	-0.00425158534198999	0.00126787810586393	0.00354059832170606
862	91.3717956542969	-3.27011966705322	5.90290880203247	-0.00392691092565656	0.00321592413820326	0.00516396993771195	-0.00100484199356288
863	89.4237442016602	-2.94544529914856	6.8119969367981	-0.0100957229733467	0.0116574559360743	0.00126787810586393	0.000943203864153475
864	90.7224426269531	-2.94544529914856	6.8119969367981	0.00613799272105098	0.00613799272105098	-0.00652430532500148	0.000943203864153475
865	90.0730972290039	-2.94544529914856	5.57823419570923	0.00548864435404539	0.012956153601408	-0.00555028254166245	0.00743668992072344
866	90.7224426269531	-3.27011966705322	5.57823419570923	0.01100810803473	0.0100340843200684	-0.00100484199356288	0.00808603875339031
867	90.0730972290039	-3.59479403495789	5.90290880203247	0.00289124972186983	0.00256657530553639	-0.00847235135734081	0.000618529506027699
868	90.0730972290039	-2.94544529914856	6.03277826309204	-0.0133424662053585	0.0175015944987535	-0.0152905117720366	0.00938473641872406
869	89.4237442016602	-3.59479403495789	5.90290880203247	-0.0143164889886975	0.0168522447347641	-0.0136671401560307	0.00776136433705688
870	90.0730972290039	-2.94544529914856	6.09771347045898	-0.0156151866540313	0.0162028968334198	-0.00132951640989631	0.011982130818069
871	90.7224426269531	-3.27011966705322	6.09771347045898	-0.0123684434220195	0.0113327819854021	-3.08191010844894e-05	0.00970941036939621
872	91.3717956542969	-3.59479403495789	5.77303886413574	-0.0104203969240189	0.00191722682211548	0.00289124972186983	-0.000355493422830477
873	89.4237442016602	-2.94544529914856	5.64316940307617	0.000618529506027699	0.00743668992072344	-0.00879702530801296	-0.00879702530801296
874	90.7224426269531	-2.62077116966248	6.35745286941528	0.00711201597005129	0.000293855206109583	-0.000680167751852423	0.00646266713738441
875	90.7224426269531	-2.94544529914856	5.83797359466553	0.0223717093467712	0.00646266713738441	-0.000680167751852423	0.000943203864153475
876	92.6704940795898	-3.91946840286255	7.07173633575439	-0.0152905117720366	-0.00327756232582033	0.00483929552137852	0.000293855206109583
877	92.0211410522461	-2.62077116966248	5.90290880203247	0.00938473641872406	-3.08191010844894e-05	0.00873538758605719	-0.00100484199356288
878	93.9691848754883	-3.59479403495789	5.77303886413574	0.00613799272105098	-0.0175632312893867	0.00126787810586393	-0.00814767740666866
879	92.0211410522461	-2.94544529914856	5.64316940307617	-0.00100484199356288	-0.0191866029053926	0.00354059832170606	0.000618529506027699
880	93.3198394775391	-4.24414253234863	5.90290880203247	0.0106834331527352	-0.0224333461374044	0.00711201597005129	0.00841071270406246
881	91.3717956542969	-2.94544529914856	5.70810413360596	0.00776136433705688	0.00451462110504508	0.00808603875339031	-0.000355493422830477
882	90.7224426269531	-2.94544529914856	5.96784353256226	0.0142548503354192	-0.00197886489331722	-0.00230353930965066	-0.00977104809135199
883	91.3717956542969	-3.27011966705322	6.09771347045898	0.000293855206109583	-0.00230353930965066	0.00321592413820326	-0.0026282137259841
884	92.0211410522461	-2.29609680175781	5.57823419570923	0.00613799272105098	-0.00132951640989631	-0.00912170019000769	0.00289124972186983
885	90.7224426269531	-2.94544529914856	5.70810413360596	0.0100340843200684	0.00743668992072344	0.00126787810586393	0.00418994715437293
886	93.3198394775391	-2.94544529914856	5.70810413360596	0.00841071270406246	-3.08191010844894e-05	0.00321592413820326	0.00354059832170606
887	92.0211410522461	-3.91946840286255	6.16264820098877	0.00678734155371785	0.00159255252219737	-0.0110697457566857	-0.00457625929266214
888	92.0211410522461	-3.59479403495789	6.03277826309204	0.00711201597005129	0.012956153601408	-0.0162645354866982	0.00159255252219737
889	92.6704940795898	-4.24414253234863	6.94186639785767	0.00354059832170606	0.00418994715437293	-0.0169138833880424	0.000618529506027699
890	92.0211410522461	-3.59479403495789	5.77303886413574	0.000293855206109583	0.00386527273803949	-0.0104203969240189	0.00354059832170606
891	93.3198394775391	-4.24414253234863	5.96784353256226	-0.00587495695799589	0.00289124972186983	0.00418994715437293	0.000293855206109583
892	93.3198394775391	-4.24414253234863	5.90290880203247	-0.00619963090866804	-0.00684897974133492	-0.000680167751852423	-0.00652430532500148
893	92.0211410522461	-3.91946840286255	5.83797359466553	-0.0149658378213644	-0.00425158534198999	0.000943203864153475	0.000943203864153475
894	92.0211410522461	-3.27011966705322	6.68212699890137	-0.0159398596733809	-0.00165419070981443	-0.000355493422830477	0.000293855206109583
895	93.3198394775391	-4.89349126815796	6.09771347045898	-0.0100957229733467	0.00256657530553639	0.00191722682211548	0.00451462110504508
896	93.9691848754883	-4.89349126815796	5.96784353256226	-0.00749832857400179	-0.00327756232582033	0.000943203864153475	0.00516396993771195
897	92.0211410522461	-4.24414253234863	5.64316940307617	-0.0126931173726916	-0.0139918150380254	0.00613799272105098	-0.00684897974133492
898	93.3198394775391	-4.89349126815796	5.90290880203247	0.00159255252219737	-0.0169138833880424	-0.00100484199356288	-0.00749832857400179
899	92.0211410522461	-4.24414253234863	5.90290880203247	0.0113327819854021	-0.00100484199356288	0.000618529506027699	-0.00197886489331722
900	93.9691848754883	-5.21816539764404	6.16264820098877	0.0236704051494598	-0.0156151866540313	0.0162028968334198	-0.0026282137259841
901	91.3717956542969	-3.59479403495789	6.87693166732788	0.00743668992072344	-0.0026282137259841	0.00451462110504508	0.00646266713738441
902	92.0211410522461	-3.59479403495789	5.90290880203247	0.0191249661147594	-0.00717365415766835	0.000618529506027699	0.000293855206109583
903	92.0211410522461	-3.27011966705322	5.90290880203247	0.00841071270406246	-0.00425158534198999	-0.00100484199356288	0.00159255252219737
904	92.0211410522461	-3.59479403495789	5.77303886413574	0.00743668992072344	0.000293855206109583	-0.00912170019000769	-0.00392691092565656
905	91.3717956542969	-3.59479403495789	5.77303886413574	0.0168522447347641	0.00354059832170606	-0.00457625929266214	-0.00490093370899558
906	92.0211410522461	-3.59479403495789	5.57823419570923	0.00841071270406246	0.00548864435404539	0.000943203864153475	0.00191722682211548
907	92.6704940795898	-3.91946840286255	6.35745286941528	0.00743668992072344	-0.00230353930965066	-3.08191010844894e-05	-0.0104203969240189
908	91.3717956542969	-3.27011966705322	6.22758293151855	-0.000355493422830477	0.0155535480007529	-0.0107450718060136	-0.00230353930965066
909	93.9691848754883	-3.91946840286255	5.77303886413574	-0.000680167751852423	0.0103587592020631	-0.00977104809135199	0.00354059832170606
910	92.6704940795898	-2.94544529914856	6.42238759994507	0.00516396993771195	0.0168522447347641	-0.0100957229733467	-0.00327756232582033
911	92.6704940795898	-3.59479403495789	6.8119969367981	-0.0104203969240189	0.00938473641872406	-0.00749832857400179	0.00418994715437293
912	93.9691848754883	-3.91946840286255	5.70810413360596	-0.0113944197073579	-3.08191010844894e-05	-0.00944637414067984	-0.00977104809135199
913	92.0211410522461	-2.62077116966248	6.03277826309204	-0.00619963090866804	0.00613799272105098	-0.00782300252467394	-0.00132951640989631
914	92.0211410522461	-2.62077116966248	5.96784353256226	-0.0026282137259841	0.00678734155371785	0.00451462110504508	-3.08191010844894e-05
915	93.3198394775391	-3.91946840286255	5.83797359466553	0.0269171483814716	0.00970941036939621	-0.00392691092565656	-0.000355493422830477
916	93.9691848754883	-3.59479403495789	5.90290880203247	0.000293855206109583	-3.08191010844894e-05	0.000293855206109583	0.00126787810586393
917	92.6704940795898	-2.29609680175781	5.70810413360596	0.0103587592020631	-0.00814767740666866	0.00386527273803949	0.00256657530553639
918	93.3198394775391	-3.59479403495789	5.83797359466553	0.00126787810586393	-0.0198359526693821	0.00451462110504508	-0.00879702530801296
919	91.3717956542969	-2.62077116966248	6.03277826309204	-0.00652430532500148	-0.00425158534198999	0.00483929552137852	-0.0026282137259841
920	93.3198394775391	-3.59479403495789	6.09771347045898	0.00126787810586393	0.00873538758605719	0.00386527273803949	-0.00749832857400179
921	92.0211410522461	-2.29609680175781	6.5522575378418	0.00906006153672934	-0.00847235135734081	0.000293855206109583	0.00159255252219737
922	92.6704940795898	-2.29609680175781	6.22758293151855	0.00159255252219737	-0.00555028254166245	0.00159255252219737	-0.00230353930965066
923	91.3717956542969	-2.94544529914856	6.35745286941528	-3.08191010844894e-05	0.000943203864153475	0.00126787810586393	0.00548864435404539
924	92.0211410522461	-2.29609680175781	5.70810413360596	0.000293855206109583	-3.08191010844894e-05	-0.000355493422830477	0.00354059832170606
925	92.0211410522461	-2.94544529914856	5.70810413360596	0.00613799272105098	0.00711201597005129	0.00321592413820326	0.00548864435404539
926	91.3717956542969	-2.62077116966248	5.77303886413574	0.013930176384747	-0.00392691092565656	-0.00457625929266214	-0.00230353930965066
927	93.9691848754883	-3.27011966705322	6.03277826309204	0.00581331877037883	0.00808603875339031	-0.0172385573387146	-0.00230353930965066
928	92.6704940795898	-1.97142243385315	6.42238759994507	0.00841071270406246	0.0152288740500808	-0.00555028254166245	-0.00230353930965066
929	93.3198394775391	-2.94544529914856	6.48732233047485	0.00646266713738441	0.0152288740500808	-0.00977104809135199	-3.08191010844894e-05
930	92.0211410522461	-1.97142243385315	5.51329946517944	-0.00912170019000769	0.0132808275520802	0.000618529506027699	-0.00912170019000769
931	93.3198394775391	-3.59479403495789	5.90290880203247	0.00581331877037883	0.00678734155371785	-0.00749832857400179	-0.00230353930965066
932	93.3198394775391	-2.62077116966248	5.96784353256226	-0.00165419070981443	-0.00100484199356288	-0.0117190945893526	-0.0104203969240189
933	92.6704940795898	-2.29609680175781	6.87693166732788	-0.00197886489331722	-0.00587495695799589	-0.00490093370899558	-0.00100484199356288
934	92.0211410522461	-1.64674806594849	5.57823419570923	0.00808603875339031	0.0116574559360743	0.000618529506027699	0.00321592413820326
935	93.3198394775391	-2.94544529914856	5.77303886413574	-0.0123684434220195	0.00321592413820326	-0.00132951640989631	0.00321592413820326
936	92.6704940795898	-2.62077116966248	5.83797359466553	-0.0026282137259841	0.00451462110504508	0.00159255252219737	-0.0026282137259841
937	92.0211410522461	-2.29609680175781	6.61719226837158	-0.0110697457566857	-0.00619963090866804	-0.00457625929266214	-0.0123684434220195
938	94.618537902832	-3.27011966705322	5.83797359466553	-0.0133424662053585	-0.00392691092565656	0.00548864435404539	-0.00327756232582033
939	92.0211410522461	-2.29609680175781	6.35745286941528	0.0126314787194133	0.00191722682211548	-0.00197886489331722	0.000618529506027699
940	93.9691848754883	-2.29609680175781	6.03277826309204	0.011982130818069	-0.00782300252467394	0.00289124972186983	-0.00555028254166245
941	92.0211410522461	-2.29609680175781	5.57823419570923	-0.00912170019000769	-0.00165419070981443	0.000943203864153475	0.00776136433705688
942	90.7224426269531	-1.97142243385315	5.77303886413574	-0.00555028254166245	-0.000355493422830477	-0.000355493422830477	-0.00490093370899558
943	90.7224426269531	-2.29609680175781	6.8119969367981	-0.0104203969240189	-0.00165419070981443	-0.00230353930965066	0.00126787810586393
944	90.7224426269531	-1.32207381725311	6.68212699890137	-0.0156151866540313	0.0106834331527352	0.00191722682211548	-0.00360223650932312
945	90.0730972290039	-1.97142243385315	6.03277826309204	-0.00522560812532902	0.000618529506027699	0.00451462110504508	-0.00295288790948689
946	89.4237442016602	-1.64674806594849	6.03277826309204	-0.0120437685400248	0.00191722682211548	0.000943203864153475	-0.000355493422830477
947	92.0211410522461	-2.94544529914856	5.96784353256226	-0.0107450718060136	0.0022419011220336	-0.0117190945893526	0.0022419011220336
948	89.4237442016602	-2.29609680175781	5.83797359466553	-0.0149658378213644	0.00873538758605719	-0.00522560812532902	-0.00165419070981443
949	90.0730972290039	-1.64674806594849	5.77303886413574	-0.0104203969240189	0.0152288740500808	-0.0110697457566857	0.0103587592020631
950	88.7743988037109	-1.32207381725311	6.8119969367981	-0.0113944197073579	0.0123068047687411	-0.000355493422830477	0.000618529506027699
951	90.0730972290039	-2.94544529914856	6.29251766204834	0.000943203864153475	0.00646266713738441	-0.00814767740666866	0.00646266713738441
952	88.7743988037109	-1.64674806594849	5.96784353256226	-0.0198359526693821	-0.00490093370899558	-0.00457625929266214	-0.00782300252467394
953	88.7743988037109	-1.97142243385315	5.77303886413574	-0.00814767740666866	-0.0110697457566857	-0.00749832857400179	-3.08191010844894e-05
954	87.475700378418	-0.672725200653076	5.57823419570923	-0.00814767740666866	0.00126787810586393	-0.00132951640989631	0.00548864435404539
955	89.4237442016602	-2.29609680175781	5.70810413360596	0.0155535480007529	-0.000355493422830477	0.00191722682211548	-0.000680167751852423
956	90.0730972290039	-1.97142243385315	6.03277826309204	0.00581331877037883	-0.00392691092565656	0.00321592413820326	0.00678734155371785
957	88.1250534057617	-1.32207381725311	5.90290880203247	-0.0195112787187099	-0.0198359526693821	-0.00392691092565656	-0.00197886489331722
958	90.0730972290039	-1.64674806594849	6.87693166732788	0.00418994715437293	-0.0110697457566857	0.00354059832170606	0.0022419011220336
959	90.0730972290039	-2.62077116966248	6.94186639785767	0.0100340843200684	-0.00814767740666866	0.00289124972186983	-3.08191010844894e-05
960	91.3717956542969	-1.97142243385315	5.90290880203247	0.0158782228827477	-0.021459324285388	0.00711201597005129	0.00126787810586393
961	91.3717956542969	-0.997399508953094	6.48732233047485	0.00418994715437293	-0.00165419070981443	0.00678734155371785	0.00289124972186983
962	90.0730972290039	-0.997399508953094	6.48732233047485	0.012956153601408	-0.0026282137259841	-0.00132951640989631	-0.00327756232582033
963	90.7224426269531	-1.32207381725311	6.68212699890137	0.0022419011220336	-0.00555028254166245	-0.00230353930965066	-0.00555028254166245
964	91.3717956542969	-0.997399508953094	6.8119969367981	0.0178262684494257	0.00483929552137852	0.000293855206109583	0.00354059832170606
965	91.3717956542969	-1.64674806594849	6.74706172943115	0.0103587592020631	0.00516396993771195	-0.0100957229733467	0.00548864435404539
966	90.0730972290039	-0.672725200653076	5.64316940307617	0.00906006153672934	0.00581331877037883	-0.00555028254166245	0.00289124972186983
967	92.0211410522461	-1.32207381725311	5.83797359466553	0.000618529506027699	0.00873538758605719	-0.00847235135734081	-0.000355493422830477
968	91.3717956542969	-0.997399508953094	5.77303886413574	-0.0139918150380254	0.0126314787194133	-0.0146411629393697	-0.00684897974133492
969	92.6704940795898	-2.29609680175781	5.83797359466553	-0.000355493422830477	0.00646266713738441	-0.00587495695799589	0.00711201597005129
970	90.7224426269531	-0.997399508953094	6.09771347045898	0.0022419011220336	0.00873538758605719	-0.00652430532500148	-0.00230353930965066
971	93.3198394775391	-2.94544529914856	6.29251766204834	0.00483929552137852	0.00743668992072344	0.00354059832170606	0.00191722682211548
972	90.7224426269531	-1.32207381725311	5.83797359466553	-0.000355493422830477	-0.00555028254166245	-0.00749832857400179	-0.00360223650932312
973	91.3717956542969	-2.29609680175781	5.64316940307617	0.00126787810586393	-0.0110697457566857	-0.00749832857400179	-0.0026282137259841
974	90.7224426269531	-1.97142243385315	5.70810413360596	-0.00392691092565656	0.00321592413820326	-0.00425158534198999	0.000293855206109583
975	92.0211410522461	-2.62077116966248	5.70810413360596	-0.00230353930965066	-0.00847235135734081	0.000943203864153475	0.00678734155371785
976	91.3717956542969	-2.29609680175781	6.68212699890137	-0.00165419070981443	-0.00522560812532902	0.00581331877037883	0.0022419011220336
977	93.9691848754883	-2.94544529914856	6.87693166732788	-0.0149658378213644	-0.0120437685400248	0.00646266713738441	0.0022419011220336
978	90.0730972290039	-3.27011966705322	6.87693166732788	-0.000355493422830477	-0.0133424662053585	0.0132808275520802	-0.00879702530801296
979	92.6704940795898	-2.94544529914856	5.64316940307617	0.00776136433705688	-0.00684897974133492	0.00159255252219737	0.00711201597005129
980	90.0730972290039	-2.29609680175781	5.83797359466553	0.011982130818069	-0.00490093370899558	0.00289124972186983	0.00159255252219737
981	93.3198394775391	-3.59479403495789	6.16264820098877	0.00743668992072344	-0.00295288790948689	0.00743668992072344	0.00483929552137852
982	92.0211410522461	-3.27011966705322	6.03277826309204	0.00126787810586393	-0.00100484199356288	-0.00197886489331722	-0.00749832857400179
983	92.0211410522461	-3.59479403495789	6.16264820098877	0.00711201597005129	-0.00295288790948689	-0.00522560812532902	0.000618529506027699
984	92.0211410522461	-3.59479403495789	7.13667106628418	0.00386527273803949	0.00646266713738441	-0.00782300252467394	0.00386527273803949
985	92.0211410522461	-1.97142243385315	5.83797359466553	0.0152288740500808	-3.08191010844894e-05	-0.0120437685400248	0.00938473641872406
986	91.3717956542969	-2.62077116966248	5.83797359466553	0.00126787810586393	0.0116574559360743	-0.00100484199356288	0.00483929552137852
987	92.0211410522461	-2.62077116966248	5.96784353256226	-0.0139918150380254	0.00581331877037883	-0.0104203969240189	0.0022419011220336
988	89.4237442016602	-0.997399508953094	5.90290880203247	-0.0169138833880424	0.00938473641872406	-0.0149658378213644	0.00451462110504508
989	91.3717956542969	-1.97142243385315	6.61719226837158	-0.00197886489331722	0.0149041991680861	-0.00717365415766835	0.00581331877037883
990	90.7224426269531	-1.64674806594849	6.94186639785767	-0.000680167751852423	0.0200989879667759	-0.00652430532500148	0.00354059832170606
991	92.6704940795898	-2.29609680175781	6.68212699890137	0.000618529506027699	0.00159255252219737	0.00256657530553639	0.00191722682211548
992	90.7224426269531	-0.997399508953094	6.35745286941528	-0.00684897974133492	0.000618529506027699	0.000293855206109583	-0.00327756232582033
993	90.7224426269531	-0.997399508953094	5.77303886413574	0.0123068047687411	0.000293855206109583	-0.00522560812532902	0.00159255252219737
994	89.4237442016602	-0.997399508953094	5.77303886413574	0.0158782228827477	-0.00912170019000769	-0.00100484199356288	0.00256657530553639
995	90.7224426269531	-1.32207381725311	6.61719226837158	0.0113327819854021	-0.00425158534198999	0.00581331877037883	0.00191722682211548
996	91.3717956542969	-1.97142243385315	6.68212699890137	0.0165275707840919	-0.00132951640989631	0.0113327819854021	-0.0026282137259841
997	92.0211410522461	-0.997399508953094	6.74706172943115	0.01100810803473	-0.0211346503347158	0.00516396993771195	-0.00684897974133492
998	91.3717956542969	-1.97142243385315	5.96784353256226	0.011982130818069	-0.0156151866540313	0.01100810803473	-0.00490093370899558
999	90.7224426269531	-0.672725200653076	5.64316940307617	0.0123068047687411	-0.00425158534198999	-0.00100484199356288	0.00321592413820326
1000	92.0211410522461	-1.97142243385315	5.96784353256226	0.0162028968334198	-0.0188619289547205	0.00711201597005129	0.000943203864153475
1001	92.0211410522461	-0.997399508953094	5.64316940307617	0.0162028968334198	0.00581331877037883	0.00451462110504508	-0.000355493422830477
1002	90.0730972290039	-0.672725200653076	5.83797359466553	0.00613799272105098	0.00289124972186983	-0.00295288790948689	-0.00457625929266214
1003	90.7224426269531	-1.32207381725311	5.90290880203247	-0.00652430532500148	-0.00230353930965066	-0.00749832857400179	-0.00295288790948689
1004	90.0730972290039	-1.32207381725311	6.16264820098877	0.000943203864153475	0.00678734155371785	-0.00132951640989631	-0.000355493422830477
1005	90.0730972290039	-1.32207381725311	5.38343000411987	-0.000680167751852423	0.00808603875339031	-0.00782300252467394	0.000618529506027699
1006	91.3717956542969	-1.97142243385315	6.42238759994507	-0.00684897974133492	0.00808603875339031	-0.00457625929266214	-0.0026282137259841
1007	92.6704940795898	-2.29609680175781	6.5522575378418	-0.00879702530801296	0.01100810803473	-0.0165892094373703	-0.0026282137259841
1008	91.3717956542969	-2.62077116966248	6.68212699890137	-0.00977104809135199	0.0152288740500808	-0.0266541130840778	0.00321592413820326
1009	90.0730972290039	-0.997399508953094	5.77303886413574	-0.0117190945893526	0.0197743140161037	-0.0104203969240189	0.00548864435404539
1010	90.7224426269531	-1.97142243385315	5.83797359466553	-0.00944637414067984	0.0188002903014421	0.00191722682211548	0.000293855206109583
1011	92.0211410522461	-1.97142243385315	5.44836473464966	-3.08191010844894e-05	0.00321592413820326	-0.00425158534198999	-0.0026282137259841
1012	90.0730972290039	-1.32207381725311	5.51329946517944	-0.00457625929266214	0.00841071270406246	-0.0185372550040483	0.00418994715437293
1013	90.7224426269531	-0.997399508953094	5.57823419570923	-0.00490093370899558	0.00776136433705688	-0.0201606266200542	0.00516396993771195
1014	90.0730972290039	-0.672725200653076	5.64316940307617	-0.00555028254166245	0.0149041991680861	-0.00425158534198999	0.00191722682211548
1015	89.4237442016602	-1.32207381725311	5.90290880203247	-0.00457625929266214	0.000943203864153475	-0.00847235135734081	0.000293855206109583
1016	90.0730972290039	-0.997399508953094	5.77303886413574	-0.00457625929266214	0.00613799272105098	-0.00619963090866804	-0.00230353930965066
1017	89.4237442016602	-0.997399508953094	5.57823419570923	-0.00912170019000769	-0.00360223650932312	0.00613799272105098	-0.00165419070981443
1018	92.0211410522461	-2.62077116966248	5.83797359466553	-0.0104203969240189	-0.0347709693014622	0.00386527273803949	-0.0117190945893526
1019	90.0730972290039	-1.32207381725311	5.83797359466553	-0.00782300252467394	-0.0165892094373703	0.0100340843200684	0.00516396993771195
1020	92.0211410522461	-2.62077116966248	6.03277826309204	-0.00197886489331722	-3.08191010844894e-05	0.00646266713738441	0.00289124972186983
1021	90.0730972290039	-1.64674806594849	6.61719226837158	-0.0149658378213644	-0.00165419070981443	-3.08191010844894e-05	0.000943203864153475
1022	89.4237442016602	-0.997399508953094	6.94186639785767	-0.0139918150380254	-0.00619963090866804	0.00191722682211548	-0.00100484199356288
1023	90.0730972290039	-1.32207381725311	5.64316940307617	-0.00490093370899558	-0.00717365415766835	-0.00165419070981443	-0.00782300252467394
1024	89.4237442016602	-1.32207381725311	5.70810413360596	0.00126787810586393	-3.08191010844894e-05	0.0022419011220336	0.00289124972186983
1025	90.7224426269531	-1.64674806594849	5.64316940307617	0.00743668992072344	0.00776136433705688	0.0022419011220336	0.00256657530553639
1026	91.3717956542969	-2.29609680175781	5.90290880203247	0.0116574559360743	-0.00457625929266214	-0.00749832857400179	0.00126787810586393
1027	92.0211410522461	-2.62077116966248	6.94186639785767	0.0113327819854021	0.00873538758605719	0.0022419011220336	0.00159255252219737
1028	92.0211410522461	-1.97142243385315	7.20160579681396	-0.000355493422830477	0.0191249661147594	-0.0139918150380254	0.00548864435404539
1029	90.0730972290039	-1.97142243385315	5.83797359466553	0.0171769186854362	0.0152288740500808	-0.0110697457566857	0.00873538758605719
1030	91.3717956542969	-2.62077116966248	5.70810413360596	0.011982130818069	0.0230210572481155	-0.00392691092565656	0.00354059832170606
1031	90.7224426269531	-1.97142243385315	5.57823419570923	0.0142548503354192	0.0106834331527352	0.00386527273803949	-0.00782300252467394
1032	89.4237442016602	-1.64674806594849	5.77303886413574	0.00191722682211548	0.00613799272105098	-3.08191010844894e-05	0.00354059832170606
1033	89.4237442016602	-1.97142243385315	5.77303886413574	0.00873538758605719	0.00678734155371785	-0.00684897974133492	-0.0110697457566857
1034	89.4237442016602	-1.64674806594849	6.09771347045898	-0.00100484199356288	0.00711201597005129	0.00386527273803949	0.00256657530553639
1035	89.4237442016602	-2.29609680175781	6.09771347045898	-0.00879702530801296	0.00711201597005129	0.00126787810586393	0.0022419011220336
1036	88.1250534057617	-1.97142243385315	6.48732233047485	-0.0152905117720366	0.00581331877037883	0.00906006153672934	0.00516396993771195
1037	87.475700378418	-1.97142243385315	6.48732233047485	-0.00684897974133492	-0.0126931173726916	-0.00392691092565656	-0.00587495695799589
1038	88.1250534057617	-2.94544529914856	6.48732233047485	-0.0182125810533762	-0.00197886489331722	0.00451462110504508	-0.00295288790948689
1039	86.8263549804688	-1.97142243385315	6.03277826309204	-0.00717365415766835	-0.021459324285388	0.00906006153672934	0.00483929552137852
1040	88.7743988037109	-2.94544529914856	6.29251766204834	-0.0100957229733467	-0.00555028254166245	0.013930176384747	0.0022419011220336
1041	86.177001953125	-1.97142243385315	6.8119969367981	-0.00977104809135199	-0.0139918150380254	0.00841071270406246	0.00191722682211548
1042	87.475700378418	-2.29609680175781	6.5522575378418	-0.00749832857400179	-0.00425158534198999	0.00548864435404539	0.00191722682211548
1043	88.1250534057617	-1.97142243385315	6.48732233047485	-0.00782300252467394	-0.0328229255974293	-0.00912170019000769	-0.00425158534198999
1044	88.7743988037109	-2.62077116966248	6.61719226837158	-0.00555028254166245	0.00646266713738441	-0.000355493422830477	0.0126314787194133
1045	88.1250534057617	-2.62077116966248	5.70810413360596	0.0149041991680861	-0.00457625929266214	-0.00100484199356288	0.00678734155371785
1046	88.1250534057617	-2.29609680175781	6.5522575378418	0.0191249661147594	-0.00457625929266214	0.00386527273803949	0.00289124972186983
1047	89.4237442016602	-3.27011966705322	7.07173633575439	0.00906006153672934	-0.00295288790948689	-0.0100957229733467	0.00841071270406246
1048	91.3717956542969	-3.27011966705322	7.13667106628418	0.0100340843200684	0.00970941036939621	-0.0113944197073579	-3.08191010844894e-05
1049	88.7743988037109	-2.29609680175781	6.42238759994507	0.0162028968334198	0.01847561635077	-0.00684897974133492	0.00841071270406246
1050	90.7224426269531	-3.27011966705322	6.09771347045898	0.0194496400654316	0.020423661917448	-0.00457625929266214	0.0116574559360743
1051	89.4237442016602	-2.29609680175781	5.64316940307617	0.0226963832974434	0.0113327819854021	-0.00295288790948689	-0.00652430532500148
1052	88.7743988037109	-2.62077116966248	5.90290880203247	0.0136055024340749	0.00873538758605719	-0.00782300252467394	-0.00360223650932312
1053	90.7224426269531	-3.27011966705322	7.00680112838745	0.0100340843200684	0.0113327819854021	-0.00197886489331722	-0.0113944197073579
1054	90.7224426269531	-2.94544529914856	7.20160579681396	0.00808603875339031	0.00841071270406246	-0.00782300252467394	0.00483929552137852
1055	91.3717956542969	-2.62077116966248	6.03277826309204	0.0171769186854362	0.00613799272105098	0.000618529506027699	-0.00230353930965066
1056	90.0730972290039	-2.62077116966248	5.77303886413574	0.0149041991680861	0.00776136433705688	0.00548864435404539	-0.00619963090866804
1057	90.7224426269531	-2.29609680175781	5.64316940307617	-0.000355493422830477	-0.00230353930965066	0.00646266713738441	-0.00132951640989631
1058	92.0211410522461	-3.27011966705322	5.90290880203247	0.00646266713738441	-0.00684897974133492	0.00613799272105098	-0.00749832857400179
1059	92.0211410522461	-3.59479403495789	6.09771347045898	0.00613799272105098	-0.000355493422830477	0.00613799272105098	0.00516396993771195
1060	92.0211410522461	-3.91946840286255	6.35745286941528	0.0262678004801273	-0.00587495695799589	0.00386527273803949	0.00451462110504508
1061	90.0730972290039	-2.62077116966248	5.83797359466553	0.011982130818069	-0.00327756232582033	0.0022419011220336	-0.00684897974133492
1062	91.3717956542969	-3.27011966705322	5.83797359466553	-0.0104203969240189	-0.00587495695799589	0.00321592413820326	0.00126787810586393
1063	90.0730972290039	-3.59479403495789	5.77303886413574	0.0191249661147594	-0.0136671401560307	0.00386527273803949	-0.0136671401560307
1064	90.7224426269531	-3.59479403495789	5.77303886413574	-0.000355493422830477	-0.0110697457566857	0.000618529506027699	0.000618529506027699
1065	92.0211410522461	-3.59479403495789	5.83797359466553	0.0103587592020631	-0.000680167751852423	0.00159255252219737	-0.00197886489331722
1066	92.6704940795898	-4.24414253234863	6.22758293151855	-0.000355493422830477	-0.00847235135734081	0.00581331877037883	-0.000355493422830477
1067	92.6704940795898	-4.56881713867188	6.03277826309204	-0.0143164889886975	-0.00782300252467394	-0.0026282137259841	-0.00360223650932312
1068	92.0211410522461	-5.54284000396729	5.96784353256226	-0.00782300252467394	-0.00230353930965066	-0.0165892094373703	-0.00555028254166245
1069	91.3717956542969	-3.91946840286255	5.64316940307617	0.000618529506027699	-0.000355493422830477	-0.00749832857400179	-0.00652430532500148
1070	92.0211410522461	-4.89349126815796	6.03277826309204	-0.00944637414067984	0.00256657530553639	-0.00295288790948689	-0.000680167751852423
1071	90.7224426269531	-3.59479403495789	5.90290880203247	0.00516396993771195	-0.000680167751852423	-0.00847235135734081	-0.00555028254166245
1072	92.6704940795898	-4.89349126815796	6.35745286941528	-0.0130177913233638	-0.00132951640989631	-0.0104203969240189	-0.00100484199356288
1073	92.6704940795898	-4.56881713867188	6.16264820098877	-0.00944637414067984	-0.000680167751852423	-0.0139918150380254	-0.0123684434220195
1074	92.0211410522461	-3.91946840286255	5.83797359466553	-0.00555028254166245	0.00289124972186983	-0.00847235135734081	-0.00230353930965066
1075	92.0211410522461	-3.59479403495789	5.70810413360596	0.0175015944987535	0.00646266713738441	0.00256657530553639	0.00191722682211548
1076	92.0211410522461	-4.24414253234863	6.87693166732788	0.00289124972186983	-3.08191010844894e-05	-3.08191010844894e-05	-0.00490093370899558
1077	93.3198394775391	-3.27011966705322	5.96784353256226	-3.08191010844894e-05	0.000943203864153475	-0.00197886489331722	-0.00749832857400179
1078	93.3198394775391	-3.91946840286255	6.22758293151855	0.00678734155371785	-0.0139918150380254	-0.00555028254166245	-0.00847235135734081
1079	90.7224426269531	-2.62077116966248	5.83797359466553	0.00354059832170606	-0.00392691092565656	0.00646266713738441	-0.0100957229733467
1080	93.3198394775391	-4.24414253234863	5.77303886413574	0.00743668992072344	0.00711201597005129	0.00516396993771195	-0.00165419070981443
1081	92.6704940795898	-3.91946840286255	5.90290880203247	-0.0162645354866982	0.000293855206109583	0.00711201597005129	0.0022419011220336
1082	92.0211410522461	-4.24414253234863	5.96784353256226	0.00743668992072344	-0.000355493422830477	0.00159255252219737	0.00126787810586393
1083	92.0211410522461	-3.91946840286255	6.03277826309204	-0.00684897974133492	-0.00392691092565656	-3.08191010844894e-05	-0.00425158534198999
1084	93.9691848754883	-3.91946840286255	6.87693166732788	-0.000355493422830477	0.00256657530553639	-0.00100484199356288	0.00289124972186983
1085	90.7224426269531	-2.62077116966248	6.22758293151855	0.0188002903014421	0.00516396993771195	0.00548864435404539	0.000293855206109583
1086	91.3717956542969	-2.94544529914856	5.83797359466553	-0.0120437685400248	0.00256657530553639	-0.00912170019000769	-0.00230353930965066
1087	92.0211410522461	-2.62077116966248	5.57823419570923	-0.00555028254166245	0.00776136433705688	0.000618529506027699	-0.00912170019000769
1088	91.3717956542969	-3.91946840286255	5.77303886413574	-0.000680167751852423	0.00581331877037883	-0.0130177913233638	-0.0026282137259841
1089	91.3717956542969	-2.94544529914856	5.51329946517944	0.000293855206109583	0.00906006153672934	-0.00847235135734081	-0.000680167751852423
1090	92.6704940795898	-3.91946840286255	5.90290880203247	-0.00912170019000769	0.00646266713738441	0.00126787810586393	0.00126787810586393
1091	90.7224426269531	-2.62077116966248	5.77303886413574	0.00126787810586393	-0.0026282137259841	-0.00100484199356288	-0.00197886489331722
1092	91.3717956542969	-3.27011966705322	5.70810413360596	-0.00619963090866804	-0.00197886489331722	-0.00782300252467394	-3.08191010844894e-05
1093	91.3717956542969	-2.29609680175781	6.35745286941528	-0.00814767740666866	-0.00652430532500148	-0.00944637414067984	-0.00490093370899558
1094	90.0730972290039	-3.59479403495789	5.57823419570923	-0.0126931173726916	0.0022419011220336	-0.00587495695799589	0.00191722682211548
1095	90.0730972290039	-2.62077116966248	5.64316940307617	-0.0110697457566857	0.00548864435404539	-0.00555028254166245	-0.00522560812532902
1096	90.7224426269531	-2.94544529914856	5.51329946517944	-0.0169138833880424	-0.00425158534198999	-0.00587495695799589	0.000293855206109583
1097	93.3198394775391	-3.91946840286255	5.96784353256226	-0.0247060675173998	-0.000355493422830477	0.00483929552137852	-3.08191010844894e-05
1098	91.3717956542969	-3.27011966705322	6.09771347045898	-0.0130177913233638	-0.00782300252467394	-0.00555028254166245	0.000293855206109583
1099	93.3198394775391	-3.27011966705322	5.51329946517944	-0.00360223650932312	-0.00457625929266214	0.00191722682211548	0.00354059832170606
1100	91.3717956542969	-2.94544529914856	6.42238759994507	0.00970941036939621	0.0022419011220336	0.00678734155371785	0.00159255252219737
1101	92.6704940795898	-3.59479403495789	6.61719226837158	0.0265924744307995	0.00581331877037883	-0.00165419070981443	-0.00230353930965066
1102	92.6704940795898	-3.91946840286255	5.70810413360596	0.00256657530553639	0.00159255252219737	-0.00230353930965066	-0.00619963090866804
1103	92.6704940795898	-1.97142243385315	5.64316940307617	0.00711201597005129	0.00548864435404539	-0.0026282137259841	-0.00295288790948689
1104	92.0211410522461	-3.27011966705322	6.03277826309204	0.0106834331527352	0.00256657530553639	-0.00392691092565656	0.00289124972186983
1105	92.6704940795898	-3.27011966705322	6.5522575378418	-0.00977104809135199	0.0106834331527352	0.0022419011220336	0.000943203864153475
1106	92.6704940795898	-4.24414253234863	5.83797359466553	-0.00490093370899558	0.00451462110504508	-0.000355493422830477	0.0022419011220336
1107	89.4237442016602	-2.29609680175781	5.77303886413574	-0.0191866029053926	0.00646266713738441	-0.00522560812532902	-0.00392691092565656
1108	93.3198394775391	-3.91946840286255	5.83797359466553	-0.0104203969240189	0.0103587592020631	-0.017887907102704	-0.00165419070981443
1109	92.0211410522461	-2.62077116966248	6.03277826309204	-0.00360223650932312	0.00873538758605719	-0.00847235135734081	0.00354059832170606
1110	94.618537902832	-4.24414253234863	6.22758293151855	0.00646266713738441	0.00516396993771195	-0.00879702530801296	0.0103587592020631
1111	90.7224426269531	-2.29609680175781	5.77303886413574	0.0188002903014421	0.00548864435404539	-0.00717365415766835	0.00126787810586393
1112	91.3717956542969	-2.94544529914856	5.70810413360596	0.0142548503354192	-3.08191010844894e-05	-0.00977104809135199	-3.08191010844894e-05
1113	91.3717956542969	-3.59479403495789	6.03277826309204	0.0210730116814375	0.00289124972186983	-0.00230353930965066	-0.00295288790948689
1114	90.0730972290039	-4.24414253234863	6.03277826309204	0.0285405199974775	0.00321592413820326	-0.0110697457566857	0.000293855206109583
1115	90.7224426269531	-2.62077116966248	5.77303886413574	0.0233457311987877	0.0100340843200684	0.00970941036939621	0.00418994715437293
1116	90.7224426269531	-3.27011966705322	5.90290880203247	0.0223717093467712	0.00126787810586393	-0.00132951640989631	0.00321592413820326
1117	89.4237442016602	-3.91946840286255	6.16264820098877	0.020423661917448	-0.00230353930965066	0.00938473641872406	-0.00295288790948689
1118	88.1250534057617	-2.94544529914856	5.83797359466553	0.0210730116814375	0.00321592413820326	-0.00392691092565656	0.000618529506027699
1119	90.0730972290039	-2.94544529914856	6.48732233047485	0.0126314787194133	-0.00912170019000769	0.0116574559360743	0.000943203864153475
1120	90.0730972290039	-2.62077116966248	6.8119969367981	0.0181509424000978	-0.0198359526693821	0.00451462110504508	-0.00230353930965066
1121	88.7743988037109	-3.59479403495789	6.8119969367981	0.00678734155371785	-0.00425158534198999	0.00873538758605719	0.000293855206109583
1122	90.7224426269531	-3.91946840286255	6.8119969367981	0.000943203864153475	0.00386527273803949	-3.08191010844894e-05	-0.0026282137259841
1123	89.4237442016602	-2.62077116966248	5.96784353256226	-0.00327756232582033	-0.00230353930965066	0.00321592413820326	-0.00165419070981443
1124	89.4237442016602	-2.62077116966248	6.48732233047485	0.00581331877037883	0.00873538758605719	-0.00457625929266214	0.00678734155371785
1125	90.0730972290039	-3.27011966705322	6.5522575378418	-3.08191010844894e-05	0.00451462110504508	0.00159255252219737	0.00289124972186983
1126	90.7224426269531	-3.59479403495789	6.87693166732788	-0.0198359526693821	0.00321592413820326	-0.00619963090866804	0.00516396993771195
1127	87.475700378418	-2.62077116966248	6.5522575378418	-0.0133424662053585	0.00613799272105098	0.000293855206109583	0.00159255252219737
1128	91.3717956542969	-3.27011966705322	6.68212699890137	-0.0243813935667276	0.00841071270406246	-0.0143164889886975	0.00873538758605719
1129	88.1250534057617	-2.94544529914856	6.22758293151855	-0.0211346503347158	0.012956153601408	-0.0172385573387146	0.00256657530553639
1130	90.7224426269531	-3.91946840286255	5.96784353256226	-0.0100957229733467	0.0181509424000978	-0.00977104809135199	0.00646266713738441
1131	88.1250534057617	-2.62077116966248	5.70810413360596	-0.0120437685400248	0.00516396993771195	-0.0104203969240189	0.00191722682211548
1132	90.0730972290039	-2.62077116966248	5.90290880203247	-0.00977104809135199	0.00126787810586393	-0.0188619289547205	0.0022419011220336
1133	90.0730972290039	-3.91946840286255	6.03277826309204	-0.0107450718060136	0.00289124972186983	-0.00327756232582033	-0.00132951640989631
1134	91.3717956542969	-3.91946840286255	6.87693166732788	-0.0123684434220195	0.000618529506027699	-0.00912170019000769	0.00321592413820326
1135	90.0730972290039	-2.94544529914856	6.03277826309204	-0.00619963090866804	0.00159255252219737	0.00483929552137852	0.00386527273803949
1136	90.0730972290039	-2.62077116966248	5.77303886413574	0.00841071270406246	0.00256657530553639	-0.00197886489331722	-0.00392691092565656
1137	91.3717956542969	-3.59479403495789	5.57823419570923	0.00418994715437293	-0.00522560812532902	0.00938473641872406	0.000943203864153475
1138	90.0730972290039	-3.91946840286255	6.03277826309204	0.0149041991680861	-0.00977104809135199	-0.00100484199356288	-0.00457625929266214
1139	90.7224426269531	-2.29609680175781	5.77303886413574	0.0171769186854362	-0.00490093370899558	-3.08191010844894e-05	-3.08191010844894e-05
1140	90.0730972290039	-3.27011966705322	6.09771347045898	0.0175015944987535	0.00581331877037883	-0.00360223650932312	0.00516396993771195
1141	92.0211410522461	-3.59479403495789	6.22758293151855	0.01847561635077	0.00548864435404539	0.00743668992072344	-0.00165419070981443
1142	93.3198394775391	-3.27011966705322	5.83797359466553	0.00841071270406246	-0.00457625929266214	-0.000680167751852423	-0.00587495695799589
1143	91.3717956542969	-2.29609680175781	5.64316940307617	0.00126787810586393	0.00873538758605719	-0.00619963090866804	-0.00165419070981443
1144	92.0211410522461	-2.94544529914856	5.77303886413574	0.00711201597005129	-0.00490093370899558	-0.00490093370899558	0.00418994715437293
1145	92.6704940795898	-2.62077116966248	5.77303886413574	0.00808603875339031	0.00711201597005129	0.00289124972186983	0.00289124972186983
1146	93.9691848754883	-3.91946840286255	6.8119969367981	0.00354059832170606	0.000293855206109583	-0.00197886489331722	-0.00100484199356288
1147	91.3717956542969	-2.29609680175781	6.61719226837158	-0.000680167751852423	-0.0026282137259841	-0.00847235135734081	-0.00457625929266214
1148	93.3198394775391	-3.59479403495789	7.00680112838745	-0.017887907102704	0.00938473641872406	-0.0123684434220195	0.00483929552137852
1149	90.7224426269531	-3.91946840286255	6.61719226837158	-0.00879702530801296	0.0100340843200684	-0.0126931173726916	-0.00457625929266214
1150	93.3198394775391	-4.24414253234863	5.90290880203247	-0.00652430532500148	0.00613799272105098	0.00191722682211548	0.00906006153672934
1151	90.7224426269531	-2.94544529914856	5.77303886413574	-0.00555028254166245	0.00451462110504508	-0.00944637414067984	0.00321592413820326
1152	92.0211410522461	-3.91946840286255	6.8119969367981	-3.08191010844894e-05	-0.0026282137259841	-0.0107450718060136	-0.0026282137259841
1153	91.3717956542969	-4.89349126815796	6.8119969367981	-0.0133424662053585	-0.00619963090866804	-0.00717365415766835	-0.000680167751852423
1154	92.6704940795898	-4.89349126815796	7.13667106628418	-0.0107450718060136	-0.00165419070981443	-0.00652430532500148	0.000943203864153475
1155	91.3717956542969	-3.59479403495789	5.83797359466553	0.00191722682211548	-0.00425158534198999	-3.08191010844894e-05	0.00354059832170606
1156	91.3717956542969	-3.59479403495789	5.64316940307617	0.00483929552137852	-0.00295288790948689	0.000943203864153475	-0.00684897974133492
1157	92.6704940795898	-4.89349126815796	5.90290880203247	0.0188002903014421	-0.0149658378213644	0.00711201597005129	-0.00360223650932312
1158	92.0211410522461	-4.89349126815796	6.09771347045898	-0.0195112787187099	-0.028926832601428	-0.000680167751852423	-0.000680167751852423
1159	91.3717956542969	-4.24414253234863	5.96784353256226	-0.00100484199356288	-0.0113944197073579	0.00418994715437293	0.000618529506027699
1160	91.3717956542969	-4.89349126815796	6.16264820098877	-0.00782300252467394	-0.00619963090866804	0.00938473641872406	0.00191722682211548
1161	92.0211410522461	-4.56881713867188	6.22758293151855	-0.0195112787187099	-0.00847235135734081	0.00321592413820326	-0.00327756232582033
1162	92.6704940795898	-4.24414253234863	5.70810413360596	-0.0302255302667618	-0.00944637414067984	-0.0026282137259841	-0.00327756232582033
1163	90.0730972290039	-3.59479403495789	5.70810413360596	-0.0256800893694162	-0.00619963090866804	0.000943203864153475	-0.00457625929266214
1164	92.0211410522461	-3.91946840286255	5.77303886413574	-0.00457625929266214	-0.00360223650932312	-0.00295288790948689	-0.000680167751852423
1165	90.7224426269531	-3.59479403495789	5.83797359466553	-0.0104203969240189	0.00354059832170606	0.00256657530553639	0.00321592413820326
1166	92.0211410522461	-4.56881713867188	6.94186639785767	0.00191722682211548	-0.000355493422830477	-0.0117190945893526	-0.00457625929266214
1167	90.7224426269531	-3.59479403495789	6.8119969367981	0.00613799272105098	0.00743668992072344	0.000618529506027699	-0.00132951640989631
1168	92.0211410522461	-3.59479403495789	5.77303886413574	0.00159255252219737	0.000943203864153475	-0.0123684434220195	-0.00327756232582033
1169	92.0211410522461	-3.91946840286255	5.96784353256226	0.00841071270406246	0.0171769186854362	-0.00749832857400179	0.00776136433705688
1170	93.9691848754883	-4.24414253234863	5.83797359466553	0.0145795252174139	0.01100810803473	-0.0123684434220195	0.00581331877037883
1171	90.0730972290039	-2.94544529914856	5.77303886413574	0.0171769186854362	0.00418994715437293	0.000618529506027699	0.000293855206109583
1172	90.7224426269531	-4.56881713867188	6.09771347045898	0.011982130818069	-3.08191010844894e-05	-0.00749832857400179	-0.00457625929266214
1173	92.0211410522461	-3.59479403495789	6.29251766204834	0.00613799272105098	0.00159255252219737	-0.00879702530801296	0.00126787810586393
1174	92.0211410522461	-4.24414253234863	6.16264820098877	0.0100340843200684	0.0022419011220336	-0.00490093370899558	0.00711201597005129
1175	90.0730972290039	-3.27011966705322	5.90290880203247	0.00711201597005129	0.0113327819854021	-0.00684897974133492	0.00126787810586393
1176	90.7224426269531	-2.94544529914856	5.77303886413574	0.0136055024340749	0.00548864435404539	-0.00392691092565656	0.000943203864153475
1177	92.6704940795898	-3.59479403495789	6.03277826309204	0.0022419011220336	-0.00457625929266214	-0.00425158534198999	-0.00522560812532902
1178	93.9691848754883	-4.24414253234863	6.94186639785767	-0.00132951640989631	-0.00360223650932312	-0.00165419070981443	0.00451462110504508
1179	91.3717956542969	-2.62077116966248	5.90290880203247	-0.0026282137259841	-0.000355493422830477	-0.00197886489331722	0.00483929552137852
1180	93.9691848754883	-4.24414253234863	6.35745286941528	0.0155535480007529	0.00581331877037883	0.00354059832170606	-0.00100484199356288
1181	92.6704940795898	-3.59479403495789	5.57823419570923	-0.00165419070981443	0.00581331877037883	0.00906006153672934	0.00808603875339031
1182	92.0211410522461	-2.94544529914856	6.35745286941528	-0.0130177913233638	0.00776136433705688	-0.00555028254166245	-0.00555028254166245
1183	91.3717956542969	-2.62077116966248	5.64316940307617	-0.0130177913233638	0.000293855206109583	0.00418994715437293	0.000943203864153475
1184	90.7224426269531	-2.62077116966248	5.70810413360596	-0.00717365415766835	-0.00132951640989631	-0.00230353930965066	-0.00847235135734081
1185	90.0730972290039	-2.29609680175781	5.83797359466553	0.00321592413820326	-0.00197886489331722	0.00256657530553639	0.000293855206109583
1186	93.3198394775391	-3.27011966705322	6.74706172943115	-0.00977104809135199	0.00451462110504508	-0.00587495695799589	-0.00100484199356288
1187	90.7224426269531	-2.62077116966248	6.35745286941528	-0.00684897974133492	-0.00684897974133492	-0.00717365415766835	-0.00749832857400179
1188	91.3717956542969	-2.94544529914856	5.44836473464966	-0.0113944197073579	0.00646266713738441	-0.0113944197073579	-0.00522560812532902
1189	92.0211410522461	-2.94544529914856	5.57823419570923	-0.00295288790948689	0.00289124972186983	-0.00652430532500148	0.000618529506027699
1190	91.3717956542969	-3.27011966705322	5.51329946517944	0.00938473641872406	0.012956153601408	-0.0123684434220195	0.000943203864153475
1191	92.0211410522461	-2.94544529914856	5.70810413360596	0.0213976856321096	-0.00132951640989631	-0.00360223650932312	-0.00327756232582033
1192	93.3198394775391	-4.24414253234863	6.09771347045898	0.0142548503354192	-0.00490093370899558	-0.00684897974133492	-0.00457625929266214
1193	92.6704940795898	-3.59479403495789	6.5522575378418	0.00938473641872406	-0.00425158534198999	-0.00522560812532902	0.0022419011220336
1194	94.618537902832	-4.24414253234863	6.48732233047485	0.0239950809627771	-0.00132951640989631	-0.00522560812532902	-0.000355493422830477
1195	93.3198394775391	-3.27011966705322	5.70810413360596	0.0252937767654657	-0.00165419070981443	0.00321592413820326	0.00126787810586393
1196	92.0211410522461	-2.94544529914856	5.57823419570923	0.0249691028147936	0.00191722682211548	0.00386527273803949	0.000293855206109583
1197	92.6704940795898	-2.94544529914856	5.83797359466553	0.0210730116814375	-0.00619963090866804	-0.0026282137259841	-0.00132951640989631
1198	94.618537902832	-3.91946840286255	6.8119969367981	0.0178262684494257	-0.00944637414067984	0.000943203864153475	-0.00100484199356288
1199	90.7224426269531	-2.29609680175781	6.61719226837158	0.0252937767654657	0.00483929552137852	0.00646266713738441	0.00159255252219737
1200	93.3198394775391	-3.91946840286255	6.5522575378418	0.0233457311987877	0.00776136433705688	0.00289124972186983	0.0100340843200684
1201	93.3198394775391	-2.62077116966248	6.35745286941528	0.00743668992072344	0.00354059832170606	-0.00555028254166245	0.00776136433705688
1202	90.7224426269531	-2.62077116966248	5.77303886413574	0.000293855206109583	0.00354059832170606	-0.00392691092565656	0.000618529506027699
1203	90.0730972290039	-2.62077116966248	6.5522575378418	-0.00230353930965066	0.00873538758605719	-0.00717365415766835	-0.00327756232582033
1204	92.0211410522461	-2.94544529914856	6.8119969367981	-0.0130177913233638	0.01100810803473	-0.0159398596733809	0.000943203864153475
1205	90.7224426269531	-2.29609680175781	6.61719226837158	0.00418994715437293	0.00256657530553639	0.00126787810586393	0.00354059832170606
1206	92.6704940795898	-3.27011966705322	5.51329946517944	-0.00392691092565656	0.012956153601408	-0.00197886489331722	0.000293855206109583
1207	90.7224426269531	-2.62077116966248	5.77303886413574	-0.00912170019000769	-0.0026282137259841	-0.00295288790948689	0.00159255252219737
1208	92.0211410522461	-2.62077116966248	5.77303886413574	-0.0159398596733809	0.0191249661147594	-0.0139918150380254	0.00613799272105098
1209	93.3198394775391	-3.59479403495789	5.96784353256226	-0.00165419070981443	0.00970941036939621	-0.0133424662053585	0.00159255252219737
1210	91.3717956542969	-2.62077116966248	5.83797359466553	0.00548864435404539	0.0171769186854362	-0.00360223650932312	0.00516396993771195
1211	90.7224426269531	-3.59479403495789	6.22758293151855	-0.0130177913233638	0.0103587592020631	0.00159255252219737	0.00613799272105098
1212	92.6704940795898	-3.91946840286255	5.96784353256226	0.00354059832170606	-0.00327756232582033	-0.00522560812532902	-0.00360223650932312
1213	92.0211410522461	-3.59479403495789	5.83797359466553	-0.0165892094373703	0.000293855206109583	-0.00132951640989631	-0.00230353930965066
1214	93.3198394775391	-4.24414253234863	6.09771347045898	-0.00684897974133492	0.000293855206109583	0.00191722682211548	-0.00457625929266214
1215	91.3717956542969	-3.59479403495789	5.96784353256226	-0.00490093370899558	-0.00295288790948689	-0.00457625929266214	0.00548864435404539
1216	90.7224426269531	-3.27011966705322	6.09771347045898	-0.0130177913233638	-0.00587495695799589	-3.08191010844894e-05	0.00126787810586393
1217	90.7224426269531	-3.91946840286255	6.03277826309204	-0.00522560812532902	-0.00165419070981443	0.00711201597005129	-0.00587495695799589
1218	92.0211410522461	-3.91946840286255	6.68212699890137	-0.0159398596733809	-0.0182125810533762	-0.00295288790948689	-0.00132951640989631
1219	89.4237442016602	-2.94544529914856	6.35745286941528	-0.00555028254166245	-0.00879702530801296	0.00451462110504508	0.00191722682211548
1220	91.3717956542969	-3.91946840286255	6.03277826309204	-0.0123684434220195	-0.0113944197073579	0.00451462110504508	0.000618529506027699
1221	88.7743988037109	-2.62077116966248	6.5522575378418	-0.00587495695799589	-0.00425158534198999	0.00548864435404539	-0.000680167751852423
1222	89.4237442016602	-3.27011966705322	5.83797359466553	-0.0143164889886975	-0.00814767740666866	-0.00490093370899558	0.000943203864153475
1223	88.1250534057617	-2.94544529914856	6.03277826309204	0.00678734155371785	-0.0026282137259841	-0.00100484199356288	0.00808603875339031
1224	89.4237442016602	-2.94544529914856	5.96784353256226	0.00418994715437293	0.00159255252219737	-0.00619963090866804	0.00646266713738441
1225	89.4237442016602	-2.94544529914856	5.64316940307617	0.00354059832170606	0.00418994715437293	-0.00197886489331722	0.00808603875339031
1226	88.7743988037109	-3.59479403495789	6.48732233047485	-0.00425158534198999	0.011982130818069	-0.00522560812532902	-0.000355493422830477
1227	88.7743988037109	-3.59479403495789	6.68212699890137	-0.0126931173726916	0.0191249661147594	-0.0175632312893867	-0.000355493422830477
1228	90.0730972290039	-2.94544529914856	5.90290880203247	-0.0208099745213985	0.0149041991680861	-0.0117190945893526	0.00126787810586393
1229	90.0730972290039	-3.59479403495789	6.22758293151855	-0.0133424662053585	0.0113327819854021	0.00191722682211548	0.00483929552137852
1230	90.7224426269531	-3.27011966705322	6.09771347045898	-0.00457625929266214	0.0132808275520802	-0.0026282137259841	0.0100340843200684
1231	90.7224426269531	-3.91946840286255	5.90290880203247	-0.00912170019000769	0.0132808275520802	-3.08191010844894e-05	0.00289124972186983
1232	91.3717956542969	-4.24414253234863	6.68212699890137	0.00126787810586393	-0.00230353930965066	-0.00782300252467394	-0.00197886489331722
1233	92.0211410522461	-3.91946840286255	6.48732233047485	-0.00782300252467394	-0.000355493422830477	0.00516396993771195	-0.00165419070981443
1234	92.0211410522461	-3.91946840286255	5.90290880203247	0.00159255252219737	0.00711201597005129	-0.00360223650932312	-0.00230353930965066
1235	92.6704940795898	-3.59479403495789	6.22758293151855	0.00548864435404539	-0.00165419070981443	-0.00652430532500148	0.00159255252219737
1236	94.618537902832	-3.91946840286255	6.22758293151855	0.000943203864153475	0.00581331877037883	-0.00555028254166245	0.00548864435404539
1237	91.3717956542969	-2.94544529914856	5.64316940307617	0.0181509424000978	-0.0152905117720366	0.00938473641872406	0.00159255252219737
1238	93.3198394775391	-3.91946840286255	5.83797359466553	0.00613799272105098	-0.0165892094373703	0.0100340843200684	-0.00619963090866804
1239	90.0730972290039	-2.29609680175781	5.77303886413574	-0.00522560812532902	0.00159255252219737	0.00873538758605719	-0.00100484199356288
1240	92.6704940795898	-3.59479403495789	5.96784353256226	0.0226963832974434	0.00386527273803949	0.011982130818069	-0.00425158534198999
1241	90.0730972290039	-2.94544529914856	5.96784353256226	-3.08191010844894e-05	0.00516396993771195	0.00418994715437293	0.00289124972186983
1242	91.3717956542969	-2.94544529914856	6.09771347045898	0.0106834331527352	-0.00425158534198999	0.0100340843200684	0.000293855206109583
1243	91.3717956542969	-3.27011966705322	6.48732233047485	-0.00879702530801296	-0.00457625929266214	0.00159255252219737	-0.00132951640989631
1244	92.0211410522461	-3.27011966705322	5.77303886413574	-0.017887907102704	0.0022419011220336	-0.00457625929266214	0.00970941036939621
1245	90.7224426269531	-3.59479403495789	6.42238759994507	0.00256657530553639	0.00548864435404539	-0.00587495695799589	0.00159255252219737
1246	91.3717956542969	-3.27011966705322	5.77303886413574	0.00678734155371785	0.00191722682211548	-0.00587495695799589	-0.00165419070981443
1247	91.3717956542969	-4.24414253234863	6.09771347045898	0.0116574559360743	-0.00360223650932312	-0.0169138833880424	0.00159255252219737
1248	92.0211410522461	-4.24414253234863	6.35745286941528	0.00483929552137852	0.0100340843200684	-0.0139918150380254	0.00451462110504508
1249	92.0211410522461	-4.56881713867188	6.5522575378418	0.01847561635077	0.00906006153672934	-0.0120437685400248	0.00548864435404539
1250	92.0211410522461	-3.91946840286255	5.64316940307617	0.00938473641872406	0.00841071270406246	-0.0123684434220195	-0.00132951640989631
1251	92.0211410522461	-4.89349126815796	6.03277826309204	0.00321592413820326	0.00451462110504508	0.00321592413820326	0.00743668992072344
1252	92.0211410522461	-4.89349126815796	5.70810413360596	-0.00912170019000769	-0.000355493422830477	-0.00717365415766835	-0.00457625929266214
1253	90.7224426269531	-3.91946840286255	5.77303886413574	-0.00879702530801296	-0.00295288790948689	-0.0143164889886975	-0.0100957229733467
1254	92.6704940795898	-3.59479403495789	6.8119969367981	-0.0136671401560307	-0.00132951640989631	0.000293855206109583	-3.08191010844894e-05
1255	92.0211410522461	-4.24414253234863	6.74706172943115	0.000943203864153475	-0.00197886489331722	-0.000680167751852423	0.00711201597005129
1256	93.9691848754883	-4.56881713867188	5.83797359466553	-0.0117190945893526	0.00191722682211548	0.00808603875339031	-0.00100484199356288
1257	91.3717956542969	-2.94544529914856	5.51329946517944	-0.00360223650932312	-0.0146411629393697	0.00646266713738441	-0.00295288790948689
1258	92.6704940795898	-3.59479403495789	5.70810413360596	0.00646266713738441	-0.00749832857400179	0.00516396993771195	0.000943203864153475
1259	90.7224426269531	-4.24414253234863	6.16264820098877	0.00711201597005129	-0.00295288790948689	0.00289124972186983	0.00354059832170606
1260	93.3198394775391	-3.59479403495789	5.96784353256226	0.0269171483814716	-0.00425158534198999	0.00386527273803949	-0.00230353930965066
1261	91.3717956542969	-3.27011966705322	6.09771347045898	0.00873538758605719	-0.00100484199356288	0.000293855206109583	0.000943203864153475
1262	92.6704940795898	-3.27011966705322	5.90290880203247	0.00906006153672934	-0.00749832857400179	0.00191722682211548	0.000618529506027699
1263	91.3717956542969	-3.59479403495789	5.90290880203247	0.00678734155371785	-0.0026282137259841	-0.00165419070981443	-0.00425158534198999
1264	93.3198394775391	-3.91946840286255	6.74706172943115	0.00386527273803949	0.00483929552137852	0.00581331877037883	0.00938473641872406
1265	90.7224426269531	-2.94544529914856	5.96784353256226	0.0152288740500808	0.00776136433705688	-0.00197886489331722	0.00386527273803949
1266	91.3717956542969	-3.27011966705322	6.74706172943115	-0.0104203969240189	-0.00425158534198999	0.00483929552137852	-3.08191010844894e-05
1267	92.0211410522461	-3.59479403495789	7.13667106628418	-0.00555028254166245	0.00451462110504508	-0.00749832857400179	0.000293855206109583
1268	92.0211410522461	-3.59479403495789	6.74706172943115	0.000943203864153475	0.0142548503354192	-0.00912170019000769	0.00126787810586393
1269	91.3717956542969	-2.94544529914856	5.57823419570923	-0.00912170019000769	0.0113327819854021	-0.00457625929266214	0.00776136433705688
1270	92.0211410522461	-2.94544529914856	5.90290880203247	0.00451462110504508	0.013930176384747	-0.000355493422830477	0.00418994715437293
1271	91.3717956542969	-3.59479403495789	6.61719226837158	-0.0113944197073579	0.00418994715437293	-0.00457625929266214	-0.00100484199356288
1272	92.6704940795898	-2.94544529914856	5.90290880203247	-0.00197886489331722	-0.000355493422830477	-0.00587495695799589	0.000943203864153475
1273	91.3717956542969	-2.62077116966248	6.03277826309204	0.000293855206109583	-0.00100484199356288	-0.00847235135734081	-0.00587495695799589
1274	92.0211410522461	-2.29609680175781	5.64316940307617	0.00808603875339031	0.00191722682211548	-0.00652430532500148	-0.00457625929266214
1275	91.3717956542969	-2.29609680175781	5.70810413360596	0.00386527273803949	0.0100340843200684	0.00418994715437293	0.0113327819854021
1276	92.6704940795898	-3.59479403495789	6.5522575378418	-3.08191010844894e-05	0.00516396993771195	0.011982130818069	0.00289124972186983
1277	90.0730972290039	-2.29609680175781	5.70810413360596	0.00126787810586393	-0.00392691092565656	0.00808603875339031	-0.00165419070981443
1278	92.6704940795898	-2.94544529914856	5.70810413360596	-0.00879702530801296	-0.0211346503347158	0.00613799272105098	-0.00749832857400179
1279	92.0211410522461	-3.91946840286255	6.22758293151855	-0.00522560812532902	0.00483929552137852	-0.00425158534198999	-0.0026282137259841
1280	93.3198394775391	-3.27011966705322	5.51329946517944	0.0022419011220336	-0.0113944197073579	0.000293855206109583	0.00126787810586393
1281	90.7224426269531	-2.62077116966248	5.44836473464966	-0.00782300252467394	-0.00847235135734081	0.00483929552137852	0.000618529506027699
1282	92.0211410522461	-3.59479403495789	5.70810413360596	-0.00457625929266214	-0.000680167751852423	-0.00555028254166245	0.000618529506027699
1283	92.0211410522461	-3.59479403495789	5.83797359466553	-0.0107450718060136	-0.0026282137259841	-0.00425158534198999	-0.0026282137259841
1284	93.3198394775391	-3.91946840286255	5.77303886413574	0.00678734155371785	0.00354059832170606	0.000618529506027699	0.00451462110504508
1285	91.3717956542969	-3.27011966705322	6.03277826309204	-0.00392691092565656	0.00126787810586393	-0.00392691092565656	0.00321592413820326
1286	91.3717956542969	-2.62077116966248	5.51329946517944	0.0022419011220336	0.00451462110504508	0.000943203864153475	-0.00490093370899558
1287	93.3198394775391	-4.24414253234863	5.70810413360596	0.0022419011220336	0.00289124972186983	-0.00879702530801296	0.00289124972186983
1288	92.6704940795898	-3.91946840286255	5.70810413360596	-0.00587495695799589	0.00256657530553639	-0.00392691092565656	-0.000355493422830477
1289	91.3717956542969	-2.94544529914856	5.64316940307617	-0.00977104809135199	0.012956153601408	0.00354059832170606	0.0149041991680861
1290	91.3717956542969	-3.91946840286255	5.96784353256226	0.01100810803473	0.00743668992072344	-0.00912170019000769	0.00613799272105098
1291	92.6704940795898	-3.59479403495789	6.16264820098877	0.0207483377307653	0.00581331877037883	-0.00425158534198999	-0.00197886489331722
1292	91.3717956542969	-3.27011966705322	5.77303886413574	0.00613799272105098	-0.00100484199356288	-0.0110697457566857	-0.00327756232582033
1293	91.3717956542969	-2.94544529914856	5.51329946517944	0.00776136433705688	0.00483929552137852	-0.00327756232582033	-0.00814767740666866
1294	91.3717956542969	-2.94544529914856	5.57823419570923	0.0142548503354192	0.00418994715437293	-0.00619963090866804	0.00548864435404539
1295	92.0211410522461	-2.94544529914856	5.70810413360596	0.0100340843200684	0.00159255252219737	0.000943203864153475	0.00678734155371785
1296	93.3198394775391	-4.24414253234863	6.03277826309204	0.0116574559360743	0.00256657530553639	-0.00132951640989631	-0.00490093370899558
1297	90.7224426269531	-2.94544529914856	6.09771347045898	0.00354059832170606	-0.00619963090866804	0.00581331877037883	-3.08191010844894e-05
1298	91.3717956542969	-2.94544529914856	5.90290880203247	0.0142548503354192	-0.00944637414067984	-0.00555028254166245	-0.00782300252467394
1299	92.0211410522461	-3.59479403495789	5.83797359466553	0.0126314787194133	0.000293855206109583	0.00743668992072344	0.00159255252219737
1300	92.6704940795898	-3.27011966705322	5.64316940307617	0.012956153601408	0.000943203864153475	0.00191722682211548	-0.0026282137259841
1301	90.7224426269531	-3.27011966705322	6.61719226837158	0.0207483377307653	0.00711201597005129	0.0100340843200684	0.00776136433705688
1302	90.7224426269531	-4.24414253234863	6.74706172943115	0.00711201597005129	-0.00782300252467394	-0.00457625929266214	-0.00490093370899558
1303	93.3198394775391	-3.91946840286255	7.07173633575439	0.00354059832170606	0.0022419011220336	-0.00912170019000769	0.00321592413820326
1304	92.6704940795898	-4.24414253234863	7.00680112838745	0.00970941036939621	0.00386527273803949	-0.00197886489331722	-0.00100484199356288
1305	90.7224426269531	-2.94544529914856	6.74706172943115	-0.00684897974133492	0.00483929552137852	-0.00555028254166245	0.00386527273803949
1306	90.7224426269531	-3.91946840286255	6.48732233047485	0.00354059832170606	0.00841071270406246	-0.00490093370899558	-0.00230353930965066
1307	92.0211410522461	-4.24414253234863	6.68212699890137	-0.0156151866540313	0.00906006153672934	-0.0107450718060136	0.00191722682211548
1308	92.0211410522461	-4.56881713867188	6.09771347045898	-0.0182125810533762	0.00516396993771195	-0.0172385573387146	-0.00782300252467394
1309	90.0730972290039	-3.27011966705322	5.96784353256226	-0.0149658378213644	0.00970941036939621	0.000293855206109583	0.0100340843200684
1310	91.3717956542969	-4.56881713867188	6.22758293151855	-0.0149658378213644	0.01100810803473	-0.0104203969240189	0.00321592413820326
1311	91.3717956542969	-3.91946840286255	5.70810413360596	-0.0175632312893867	0.00256657530553639	0.00289124972186983	-0.00197886489331722
1312	90.0730972290039	-3.27011966705322	5.77303886413574	-0.0120437685400248	-0.00165419070981443	0.000618529506027699	-0.00165419070981443
1313	89.4237442016602	-3.27011966705322	5.83797359466553	-0.00944637414067984	-0.00652430532500148	-0.00749832857400179	-0.00587495695799589
1314	89.4237442016602	-3.59479403495789	5.90290880203247	-0.0188619289547205	-0.00132951640989631	-0.00165419070981443	0.00256657530553639
1315	89.4237442016602	-3.27011966705322	5.83797359466553	-0.0123684434220195	-0.00295288790948689	-0.00165419070981443	0.00483929552137852
1316	89.4237442016602	-3.91946840286255	6.03277826309204	-0.00879702530801296	-0.00100484199356288	0.00711201597005129	0.00256657530553639
1317	88.7743988037109	-3.59479403495789	5.77303886413574	-0.00814767740666866	-0.00652430532500148	0.00289124972186983	0.000618529506027699
1318	88.7743988037109	-3.59479403495789	6.42238759994507	0.00808603875339031	-0.0143164889886975	0.00613799272105098	-0.00684897974133492
1319	90.7224426269531	-4.56881713867188	6.8119969367981	0.0113327819854021	-0.00327756232582033	0.00581331877037883	0.00483929552137852
1320	90.0730972290039	-3.59479403495789	6.68212699890137	0.01100810803473	-0.00749832857400179	0.00646266713738441	0.00191722682211548
1321	88.7743988037109	-3.59479403495789	6.03277826309204	0.020423661917448	-0.0026282137259841	0.00418994715437293	-0.000680167751852423
1322	91.3717956542969	-4.89349126815796	6.29251766204834	0.00386527273803949	-0.00392691092565656	0.00354059832170606	-0.00555028254166245
1323	91.3717956542969	-4.24414253234863	5.90290880203247	0.00321592413820326	-0.0113944197073579	-0.0026282137259841	0.0022419011220336
1324	91.3717956542969	-4.56881713867188	5.90290880203247	0.0116574559360743	0.0175015944987535	0.00418994715437293	0.00159255252219737
1325	90.7224426269531	-4.89349126815796	6.09771347045898	0.0171769186854362	-0.00425158534198999	0.0022419011220336	0.00678734155371785
1326	92.0211410522461	-3.91946840286255	5.83797359466553	0.00354059832170606	0.000943203864153475	0.00581331877037883	-0.00360223650932312
1327	92.0211410522461	-4.24414253234863	5.96784353256226	-0.0172385573387146	0.00646266713738441	-0.000355493422830477	-3.08191010844894e-05
1328	92.6704940795898	-4.56881713867188	6.29251766204834	-0.0100957229733467	0.00321592413820326	-0.0143164889886975	-0.00295288790948689
1329	91.3717956542969	-3.59479403495789	6.5522575378418	0.00451462110504508	0.0145795252174139	-0.0100957229733467	0.00646266713738441
1330	92.6704940795898	-4.89349126815796	6.61719226837158	0.01100810803473	0.0106834331527352	-0.00684897974133492	-0.00392691092565656
1331	92.0211410522461	-3.59479403495789	5.83797359466553	-0.00490093370899558	0.00743668992072344	-0.00360223650932312	-0.00912170019000769
1332	91.3717956542969	-3.27011966705322	5.90290880203247	-0.00165419070981443	0.000293855206109583	-0.00100484199356288	-0.00749832857400179
1333	92.0211410522461	-3.59479403495789	6.09771347045898	-3.08191010844894e-05	-0.00425158534198999	-0.00684897974133492	-0.00555028254166245
1334	92.0211410522461	-3.91946840286255	6.09771347045898	0.00743668992072344	0.00289124972186983	-0.00132951640989631	-0.00327756232582033
1335	92.0211410522461	-4.56881713867188	5.83797359466553	0.00743668992072344	0.012956153601408	0.00354059832170606	0.000293855206109583
1336	90.7224426269531	-3.59479403495789	5.51329946517944	0.00776136433705688	0.00321592413820326	0.00613799272105098	0.00321592413820326
1337	90.7224426269531	-3.91946840286255	5.96784353256226	0.00159255252219737	-0.00295288790948689	0.000943203864153475	0.00321592413820326
1338	92.0211410522461	-4.56881713867188	5.83797359466553	0.00354059832170606	-0.0195112787187099	-0.00197886489331722	-0.00847235135734081
1339	93.3198394775391	-5.21816539764404	6.16264820098877	-0.017887907102704	0.00483929552137852	0.000943203864153475	-0.00522560812532902
1340	91.3717956542969	-4.89349126815796	6.03277826309204	-0.0133424662053585	0.00289124972186983	-0.00197886489331722	-0.00295288790948689
1341	92.0211410522461	-5.86751413345337	6.09771347045898	-0.0169138833880424	0.00873538758605719	0.00289124972186983	0.00451462110504508
1342	93.3198394775391	-5.86751413345337	5.90290880203247	-0.0224333461374044	-0.00197886489331722	0.000293855206109583	-0.00717365415766835
1343	93.3198394775391	-6.5168628692627	6.8119969367981	-0.0217839982360601	-0.00360223650932312	-0.00295288790948689	-0.00230353930965066
1344	92.6704940795898	-6.19218873977661	6.74706172943115	-0.0152905117720366	-0.000355493422830477	-0.00879702530801296	0.00613799272105098
1345	93.3198394775391	-6.84153699874878	6.22758293151855	-0.017887907102704	0.00516396993771195	-0.00652430532500148	0.00548864435404539
1346	92.0211410522461	-5.86751413345337	6.35745286941528	0.00678734155371785	-0.00165419070981443	0.00256657530553639	-0.000680167751852423
1347	92.6704940795898	-5.86751413345337	5.83797359466553	-0.00490093370899558	0.00289124972186983	-0.0026282137259841	-0.00165419070981443
1348	93.3198394775391	-6.19218873977661	6.61719226837158	-0.00522560812532902	-0.00132951640989631	-0.0123684434220195	-0.00782300252467394
1349	92.0211410522461	-5.54284000396729	5.77303886413574	-0.0026282137259841	-0.00295288790948689	-0.00652430532500148	0.00159255252219737
1350	93.3198394775391	-6.19218873977661	5.96784353256226	0.00354059832170606	0.00289124972186983	-3.08191010844894e-05	0.00159255252219737
1351	92.0211410522461	-4.89349126815796	5.83797359466553	-0.000680167751852423	-0.00749832857400179	0.00354059832170606	0.000943203864153475
1352	92.0211410522461	-4.24414253234863	6.74706172943115	-0.00522560812532902	-0.00490093370899558	0.00548864435404539	-0.00295288790948689
1353	91.3717956542969	-4.89349126815796	7.07173633575439	-0.0146411629393697	-0.00782300252467394	-0.00522560812532902	0.0022419011220336
1354	92.6704940795898	-3.91946840286255	6.61719226837158	-0.00100484199356288	0.0022419011220336	-0.000680167751852423	0.00126787810586393
1355	90.7224426269531	-4.56881713867188	6.5522575378418	0.0226963832974434	0.0022419011220336	0.00678734155371785	-3.08191010844894e-05
1356	92.0211410522461	-3.91946840286255	5.70810413360596	0.00743668992072344	-0.00295288790948689	0.0103587592020631	0.00126787810586393
1357	92.0211410522461	-4.89349126815796	6.09771347045898	0.00711201597005129	-0.000680167751852423	0.00613799272105098	-0.00197886489331722
1358	91.3717956542969	-3.91946840286255	5.90290880203247	0.0162028968334198	-0.0253554154187441	0.000618529506027699	-0.00652430532500148
1359	92.6704940795898	-4.89349126815796	6.09771347045898	0.0233457311987877	0.00386527273803949	0.00418994715437293	0.00159255252219737
1360	91.3717956542969	-3.91946840286255	5.57823419570923	0.0220470335334539	0.00516396993771195	0.00581331877037883	0.000293855206109583
1361	92.0211410522461	-5.21816539764404	6.74706172943115	0.0233457311987877	0.00321592413820326	-0.000680167751852423	0.00451462110504508
1362	93.3198394775391	-5.21816539764404	6.87693166732788	0.013930176384747	0.0022419011220336	0.00646266713738441	0.000943203864153475
1363	93.3198394775391	-5.54284000396729	6.16264820098877	0.013930176384747	0.00191722682211548	-0.00977104809135199	-0.00425158534198999
1364	92.6704940795898	-4.89349126815796	6.09771347045898	0.0194496400654316	0.00483929552137852	-0.0026282137259841	0.000943203864153475
1365	93.3198394775391	-4.89349126815796	6.16264820098877	0.0259431265294552	0.0103587592020631	-0.00360223650932312	0.00613799272105098
1366	92.6704940795898	-5.21816539764404	5.77303886413574	0.0126314787194133	0.00938473641872406	-0.00165419070981443	-0.00782300252467394
1367	92.6704940795898	-3.91946840286255	5.64316940307617	0.00678734155371785	0.00906006153672934	-0.0146411629393697	0.00451462110504508
1368	93.3198394775391	-4.56881713867188	5.57823419570923	-0.0120437685400248	0.01847561635077	-0.0162645354866982	-0.00684897974133492
1369	92.0211410522461	-3.91946840286255	6.03277826309204	-0.00392691092565656	0.0200989879667759	-0.0162645354866982	0.00256657530553639
1370	92.6704940795898	-4.56881713867188	5.96784353256226	-0.00652430532500148	0.0132808275520802	-0.00425158534198999	0.000293855206109583
1371	91.3717956542969	-4.24414253234863	5.96784353256226	0.000618529506027699	0.00743668992072344	-0.00555028254166245	0.00354059832170606
1372	91.3717956542969	-3.91946840286255	5.57823419570923	-0.0211346503347158	0.000618529506027699	-0.0100957229733467	-0.00425158534198999
1373	92.6704940795898	-4.89349126815796	5.83797359466553	-0.00944637414067984	-0.00425158534198999	-0.0117190945893526	-0.00457625929266214
1374	92.6704940795898	-5.21816539764404	5.70810413360596	0.00386527273803949	0.00938473641872406	-0.00327756232582033	0.00321592413820326
1375	92.0211410522461	-3.91946840286255	5.90290880203247	0.00256657530553639	0.00548864435404539	-0.00717365415766835	0.00418994715437293
1376	91.3717956542969	-4.24414253234863	6.48732233047485	0.0168522447347641	0.000943203864153475	-0.00912170019000769	-0.00490093370899558
1377	93.3198394775391	-5.21816539764404	6.16264820098877	0.000943203864153475	-0.00652430532500148	-0.000680167751852423	-0.00360223650932312
1378	91.3717956542969	-3.91946840286255	6.42238759994507	0.00808603875339031	-3.08191010844894e-05	-0.00230353930965066	-0.00782300252467394
1379	93.3198394775391	-4.56881713867188	5.64316940307617	0.00321592413820326	-0.0120437685400248	0.00516396993771195	0.00126787810586393
1380	91.3717956542969	-3.59479403495789	5.57823419570923	0.0106834331527352	-0.0104203969240189	0.00808603875339031	-0.00555028254166245
1381	93.3198394775391	-5.21816539764404	6.68212699890137	-0.00425158534198999	-0.000355493422830477	0.00451462110504508	-0.00327756232582033
1382	93.3198394775391	-4.56881713867188	6.68212699890137	0.0106834331527352	-0.000355493422830477	0.00451462110504508	-0.00425158534198999
1383	93.3198394775391	-4.89349126815796	6.74706172943115	-0.00814767740666866	-0.00522560812532902	-0.00165419070981443	0.00256657530553639
1384	92.6704940795898	-4.24414253234863	5.70810413360596	-0.00717365415766835	-0.00230353930965066	0.00289124972186983	0.000293855206109583
1385	93.9691848754883	-5.54284000396729	5.77303886413574	-0.00587495695799589	0.00711201597005129	-0.0104203969240189	0.0103587592020631
1386	92.6704940795898	-4.56881713867188	5.77303886413574	-0.0133424662053585	0.00321592413820326	0.00159255252219737	0.00483929552137852
1387	92.0211410522461	-3.91946840286255	5.83797359466553	-0.0295761823654175	0.01100810803473	-0.00717365415766835	0.00548864435404539
1388	92.6704940795898	-3.59479403495789	5.77303886413574	-0.0276281367987394	0.0132808275520802	-0.0123684434220195	-0.00490093370899558
1389	93.3198394775391	-4.89349126815796	6.35745286941528	-0.0260047651827335	0.0175015944987535	-0.00717365415766835	0.00841071270406246
1390	92.0211410522461	-4.24414253234863	5.96784353256226	-0.0117190945893526	0.0113327819854021	-0.000355493422830477	0.00646266713738441
1391	91.3717956542969	-4.24414253234863	5.64316940307617	-0.00295288790948689	0.00613799272105098	-0.00425158534198999	-0.000355493422830477
1392	92.6704940795898	-4.24414253234863	5.90290880203247	-0.00684897974133492	-0.00327756232582033	0.00386527273803949	-0.00360223650932312
1393	93.3198394775391	-4.89349126815796	6.09771347045898	0.01100810803473	-0.00457625929266214	-0.00327756232582033	-0.00555028254166245
1394	93.3198394775391	-4.24414253234863	6.09771347045898	0.0200989879667759	0.000293855206109583	0.000293855206109583	-0.00587495695799589
1395	93.3198394775391	-4.89349126815796	6.29251766204834	0.0175015944987535	0.00256657530553639	-0.00717365415766835	0.00548864435404539
1396	92.0211410522461	-3.27011966705322	6.03277826309204	0.0230210572481155	-0.00490093370899558	0.00451462110504508	0.00289124972186983
1397	93.3198394775391	-4.89349126815796	5.83797359466553	0.0233457311987877	-0.00555028254166245	0.00906006153672934	0.000618529506027699
1398	92.0211410522461	-3.91946840286255	5.96784353256226	0.0197743140161037	0.00841071270406246	0.00256657530553639	-0.00847235135734081
1399	92.0211410522461	-3.59479403495789	5.64316940307617	0.0175015944987535	-0.00295288790948689	-0.00230353930965066	-0.00782300252467394
1400	89.4237442016602	-2.94544529914856	6.09771347045898	0.0236704051494598	-0.0130177913233638	0.0113327819854021	0.00354059832170606
1401	91.3717956542969	-4.56881713867188	6.22758293151855	0.0168522447347641	-0.00522560812532902	-0.00360223650932312	0.00418994715437293
1402	90.7224426269531	-4.24414253234863	6.87693166732788	-0.00100484199356288	-0.00879702530801296	0.00613799272105098	0.000943203864153475
1403	89.4237442016602	-3.59479403495789	6.48732233047485	-0.00782300252467394	-0.00132951640989631	-0.00847235135734081	0.000293855206109583
1404	89.4237442016602	-3.27011966705322	6.48732233047485	-0.0230826959013939	0.00159255252219737	0.00483929552137852	0.000943203864153475
1405	90.0730972290039	-4.24414253234863	6.74706172943115	-3.08191010844894e-05	0.00743668992072344	-0.00977104809135199	0.00516396993771195
1406	90.0730972290039	-4.24414253234863	6.74706172943115	-0.0133424662053585	0.00548864435404539	0.00678734155371785	0.000618529506027699
1407	88.7743988037109	-3.91946840286255	5.96784353256226	-0.0113944197073579	0.00743668992072344	-0.0146411629393697	0.000943203864153475
1408	88.7743988037109	-3.27011966705322	5.96784353256226	-0.0191866029053926	0.0116574559360743	-0.0113944197073579	0.00613799272105098
1409	90.7224426269531	-4.56881713867188	5.96784353256226	-0.0123684434220195	0.0171769186854362	-0.00944637414067984	0.00711201597005129
1410	88.7743988037109	-3.27011966705322	5.70810413360596	-0.00425158534198999	0.01847561635077	-0.00230353930965066	0.00678734155371785
1411	90.0730972290039	-3.59479403495789	5.77303886413574	0.000943203864153475	0.0113327819854021	-0.0149658378213644	0.00159255252219737
1412	90.7224426269531	-3.91946840286255	5.96784353256226	0.00289124972186983	0.00483929552137852	-0.00619963090866804	0.00289124972186983
1413	91.3717956542969	-4.56881713867188	6.16264820098877	-0.00295288790948689	0.000618529506027699	-0.00749832857400179	-0.0026282137259841
1414	91.3717956542969	-4.24414253234863	6.22758293151855	-0.0198359526693821	0.00906006153672934	-0.00814767740666866	0.00678734155371785
1415	92.0211410522461	-4.56881713867188	5.96784353256226	0.00516396993771195	0.00354059832170606	-0.00230353930965066	0.00711201597005129
1416	90.7224426269531	-2.94544529914856	5.77303886413574	-0.00295288790948689	-0.00619963090866804	0.00451462110504508	0.000618529506027699
1417	92.6704940795898	-4.24414253234863	6.16264820098877	-0.00555028254166245	-0.00814767740666866	-0.00749832857400179	-0.00360223650932312
1418	92.6704940795898	-3.91946840286255	6.03277826309204	-0.0195112787187099	-0.0104203969240189	0.00548864435404539	-0.00327756232582033
1419	92.0211410522461	-3.59479403495789	5.96784353256226	-0.00425158534198999	-0.0146411629393697	-0.00230353930965066	-0.00197886489331722
1420	92.6704940795898	-3.59479403495789	7.00680112838745	0.011982130818069	-0.00522560812532902	0.00646266713738441	-0.0026282137259841
1421	92.6704940795898	-4.56881713867188	5.96784353256226	-0.0026282137259841	-0.0276281367987394	-0.000355493422830477	0.00646266713738441
1422	92.0211410522461	-3.27011966705322	5.64316940307617	-0.000355493422830477	-0.00100484199356288	0.00289124972186983	-0.00717365415766835
1423	92.0211410522461	-3.59479403495789	5.64316940307617	0.00191722682211548	-0.00749832857400179	-0.00360223650932312	0.00191722682211548
1424	90.7224426269531	-3.27011966705322	5.77303886413574	0.00776136433705688	-0.00360223650932312	-0.00360223650932312	-0.00360223650932312
1425	94.618537902832	-4.56881713867188	5.96784353256226	0.00613799272105098	0.00256657530553639	-0.00197886489331722	0.00289124972186983
1426	92.6704940795898	-4.56881713867188	6.29251766204834	0.0149041991680861	-0.00165419070981443	-0.00652430532500148	-0.00782300252467394
1427	91.3717956542969	-4.89349126815796	5.77303886413574	0.012956153601408	0.000618529506027699	-0.00490093370899558	-0.00165419070981443
1428	90.7224426269531	-4.89349126815796	5.70810413360596	-0.0169138833880424	0.000618529506027699	-0.0100957229733467	0.00256657530553639
1429	94.618537902832	-5.86751413345337	5.96784353256226	-0.00879702530801296	0.00776136433705688	-0.0117190945893526	0.00548864435404539
1430	90.7224426269531	-4.89349126815796	5.77303886413574	-0.00522560812532902	0.0022419011220336	-0.00295288790948689	0.00159255252219737
1431	93.9691848754883	-5.86751413345337	6.03277826309204	-3.08191010844894e-05	-0.000355493422830477	-0.00490093370899558	-0.0026282137259841
1432	92.6704940795898	-6.19218873977661	7.00680112838745	-0.00944637414067984	-0.00457625929266214	-0.00360223650932312	-0.00360223650932312
1433	93.9691848754883	-6.5168628692627	6.5522575378418	-3.08191010844894e-05	-0.00490093370899558	-0.00587495695799589	0.00191722682211548
1434	93.3198394775391	-5.54284000396729	5.77303886413574	-0.00100484199356288	-0.00360223650932312	-0.00652430532500148	-0.00360223650932312
1435	93.3198394775391	-5.54284000396729	6.03277826309204	-0.00295288790948689	0.00159255252219737	-0.0026282137259841	0.00516396993771195
1436	92.6704940795898	-5.54284000396729	6.09771347045898	0.0155535480007529	0.00516396993771195	-0.00295288790948689	0.0022419011220336
1437	93.3198394775391	-5.86751413345337	6.22758293151855	0.00354059832170606	-0.00587495695799589	0.00678734155371785	-0.00879702530801296
1438	93.3198394775391	-5.54284000396729	7.07173633575439	0.0100340843200684	-0.0110697457566857	0.00516396993771195	-0.00100484199356288
1439	92.6704940795898	-4.56881713867188	6.42238759994507	0.0100340843200684	-0.00230353930965066	-0.00197886489331722	-0.00100484199356288
1440	91.3717956542969	-5.21816539764404	5.90290880203247	0.01847561635077	0.012956153601408	0.00711201597005129	-0.00360223650932312
1441	93.3198394775391	-5.54284000396729	5.96784353256226	0.0106834331527352	-0.00619963090866804	-0.00425158534198999	-0.00652430532500148
1442	92.6704940795898	-3.91946840286255	5.64316940307617	0.00613799272105098	-0.000355493422830477	0.00386527273803949	0.0022419011220336
1443	92.6704940795898	-4.24414253234863	6.61719226837158	-0.00230353930965066	-0.00295288790948689	-0.00392691092565656	0.00678734155371785
1444	92.0211410522461	-4.56881713867188	6.87693166732788	-0.000355493422830477	-0.00132951640989631	0.00191722682211548	0.0022419011220336
1445	93.3198394775391	-3.91946840286255	5.70810413360596	0.0116574559360743	-0.00392691092565656	-0.00684897974133492	0.012956153601408
1446	92.6704940795898	-4.56881713867188	5.96784353256226	0.012956153601408	0.0022419011220336	-0.00425158534198999	0.00191722682211548
1447	92.0211410522461	-4.56881713867188	5.77303886413574	-0.0136671401560307	0.00321592413820326	-0.0123684434220195	-0.00100484199356288
1448	91.3717956542969	-4.24414253234863	5.77303886413574	-0.0130177913233638	0.00289124972186983	-0.0159398596733809	-0.00490093370899558
1449	94.618537902832	-5.86751413345337	5.96784353256226	-0.000355493422830477	0.0158782228827477	-0.0110697457566857	0.00581331877037883
1450	92.6704940795898	-3.91946840286255	5.90290880203247	0.00873538758605719	0.01100810803473	-0.0026282137259841	0.00386527273803949
1451	93.9691848754883	-5.54284000396729	6.09771347045898	0.00289124972186983	0.00776136433705688	-0.00814767740666866	0.00516396993771195
1452	93.3198394775391	-5.21816539764404	5.77303886413574	-0.00879702530801296	0.00418994715437293	-0.00749832857400179	-0.00555028254166245
1453	93.9691848754883	-5.54284000396729	5.70810413360596	-0.00132951640989631	0.00256657530553639	-0.00522560812532902	-0.00132951640989631
1454	93.3198394775391	-5.54284000396729	5.83797359466553	-0.00619963090866804	0.00418994715437293	-0.00360223650932312	-0.00295288790948689
1455	93.9691848754883	-5.54284000396729	5.96784353256226	0.00386527273803949	0.0103587592020631	-0.0026282137259841	0.00451462110504508
1456	93.3198394775391	-5.86751413345337	6.16264820098877	0.0181509424000978	0.00548864435404539	-0.00100484199356288	-0.00132951640989631
1457	94.618537902832	-5.86751413345337	5.96784353256226	0.00841071270406246	-0.00360223650932312	0.00906006153672934	-0.00652430532500148
1458	93.3198394775391	-5.54284000396729	5.57823419570923	0.00581331877037883	-0.00457625929266214	0.00289124972186983	-0.00555028254166245
1459	92.6704940795898	-4.89349126815796	5.44836473464966	-0.00717365415766835	-0.00100484199356288	-0.0026282137259841	-0.0026282137259841
1460	93.3198394775391	-5.86751413345337	5.70810413360596	0.00841071270406246	0.00548864435404539	0.0126314787194133	0.00418994715437293
1461	93.3198394775391	-5.21816539764404	5.64316940307617	0.0324366129934788	-0.00425158534198999	0.00126787810586393	-0.00132951640989631
1462	91.3717956542969	-4.89349126815796	5.77303886413574	-0.00879702530801296	-3.08191010844894e-05	0.00159255252219737	-0.000680167751852423
1463	92.6704940795898	-4.89349126815796	5.83797359466553	-0.00197886489331722	0.000943203864153475	0.00159255252219737	0.000293855206109583
1464	91.3717956542969	-4.56881713867188	5.51329946517944	-0.00619963090866804	-0.00100484199356288	-0.00684897974133492	-0.00749832857400179
1465	92.0211410522461	-4.89349126815796	6.16264820098877	0.00516396993771195	0.00321592413820326	0.00289124972186983	0.00906006153672934
1466	93.9691848754883	-5.54284000396729	6.48732233047485	-0.000680167751852423	0.00191722682211548	-0.00327756232582033	-0.00392691092565656
1467	92.0211410522461	-5.54284000396729	5.90290880203247	-0.00392691092565656	0.00354059832170606	-0.00652430532500148	0.00483929552137852
1468	91.3717956542969	-5.21816539764404	5.83797359466553	-0.00360223650932312	0.0103587592020631	-0.0130177913233638	0.00321592413820326
1469	92.6704940795898	-5.86751413345337	6.16264820098877	0.0152288740500808	0.0106834331527352	-0.0100957229733467	0.00613799272105098
1470	91.3717956542969	-5.21816539764404	5.64316940307617	-0.00295288790948689	0.0136055024340749	-0.00457625929266214	-0.000355493422830477
1471	93.9691848754883	-6.5168628692627	6.03277826309204	0.0197743140161037	0.00418994715437293	-0.00360223650932312	-0.000355493422830477
1472	92.6704940795898	-5.86751413345337	5.90290880203247	0.00581331877037883	-0.00457625929266214	-0.00782300252467394	-0.00587495695799589
1473	93.3198394775391	-5.86751413345337	5.70810413360596	-0.00684897974133492	-0.00197886489331722	-0.00684897974133492	-0.00619963090866804
1474	93.9691848754883	-5.86751413345337	5.83797359466553	-0.000355493422830477	-0.00165419070981443	0.00289124972186983	-0.00100484199356288
1475	93.9691848754883	-6.19218873977661	6.35745286941528	-0.00555028254166245	0.00938473641872406	0.00581331877037883	0.000618529506027699
1476	93.3198394775391	-6.84153699874878	5.90290880203247	-0.00944637414067984	-0.00327756232582033	-3.08191010844894e-05	-0.00197886489331722
1477	93.9691848754883	-5.21816539764404	5.57823419570923	0.000943203864153475	-0.00522560812532902	-0.00230353930965066	-0.00295288790948689
1478	93.3198394775391	-6.19218873977661	6.03277826309204	-0.00749832857400179	-0.00847235135734081	0.00970941036939621	-0.00360223650932312
1479	91.3717956542969	-5.54284000396729	5.83797359466553	0.0178262684494257	-0.00522560812532902	0.00516396993771195	0.00516396993771195
1480	93.3198394775391	-6.5168628692627	6.16264820098877	0.0136055024340749	0.00516396993771195	0.00938473641872406	-0.00360223650932312
1481	92.6704940795898	-4.89349126815796	5.90290880203247	0.00451462110504508	-0.00132951640989631	0.00354059832170606	-0.00197886489331722
1482	90.0730972290039	-5.54284000396729	6.42238759994507	0.00743668992072344	0.00321592413820326	0.00483929552137852	0.00126787810586393
1483	91.3717956542969	-5.54284000396729	6.48732233047485	-0.00912170019000769	0.00776136433705688	-0.00327756232582033	0.00256657530553639
1484	92.0211410522461	-5.86751413345337	6.61719226837158	0.00386527273803949	0.00516396993771195	-0.0110697457566857	0.000293855206109583
1485	91.3717956542969	-5.86751413345337	5.64316940307617	0.00321592413820326	0.0158782228827477	-0.000355493422830477	0.00581331877037883
1486	92.6704940795898	-5.54284000396729	5.90290880203247	-0.00360223650932312	0.00970941036939621	-0.00684897974133492	-0.0026282137259841
1487	91.3717956542969	-6.19218873977661	6.16264820098877	-0.00295288790948689	0.00613799272105098	-0.0149658378213644	0.00126787810586393
1488	90.0730972290039	-5.54284000396729	6.03277826309204	-0.0188619289547205	0.00678734155371785	-0.00944637414067984	-0.000355493422830477
1489	91.3717956542969	-6.5168628692627	5.77303886413574	-0.00944637414067984	0.0149041991680861	-0.0136671401560307	0.00646266713738441
1490	90.0730972290039	-5.21816539764404	6.48732233047485	0.000293855206109583	0.013930176384747	-3.08191010844894e-05	0.00613799272105098
1491	91.3717956542969	-6.5168628692627	6.8119969367981	-0.0250307414680719	0.0106834331527352	-3.08191010844894e-05	0.00451462110504508
1492	92.0211410522461	-5.86751413345337	6.16264820098877	-0.00555028254166245	0.00191722682211548	-0.00684897974133492	0.000943203864153475
1493	92.0211410522461	-5.86751413345337	6.03277826309204	-0.00230353930965066	-0.00847235135734081	-0.00230353930965066	-0.00587495695799589
1494	92.0211410522461	-5.86751413345337	5.90290880203247	-0.00295288790948689	0.000943203864153475	-0.00977104809135199	0.00581331877037883
1495	92.0211410522461	-6.19218873977661	5.57823419570923	0.0100340843200684	0.00938473641872406	0.0022419011220336	0.00354059832170606
1496	92.6704940795898	-6.5168628692627	5.83797359466553	0.00906006153672934	0.00776136433705688	-0.0026282137259841	0.00743668992072344
1497	91.3717956542969	-5.86751413345337	5.83797359466553	0.00678734155371785	-0.00197886489331722	0.00970941036939621	-0.00587495695799589
1498	92.0211410522461	-6.19218873977661	5.77303886413574	-0.00230353930965066	-0.0224333461374044	0.00289124972186983	0.00191722682211548
1499	90.7224426269531	-5.21816539764404	6.22758293151855	0.00354059832170606	0.00256657530553639	0.00386527273803949	-0.0026282137259841
1500	93.3198394775391	-6.19218873977661	6.22758293151855	0.00776136433705688	0.000618529506027699	0.00418994715437293	-0.00587495695799589
1501	92.0211410522461	-5.21816539764404	5.64316940307617	0.000293855206109583	-0.00555028254166245	0.00354059832170606	0.00386527273803949
1502	92.0211410522461	-5.21816539764404	6.48732233047485	0.00256657530553639	0.00354059832170606	0.000943203864153475	-0.00132951640989631
1503	92.0211410522461	-5.21816539764404	5.90290880203247	0.00873538758605719	-0.000680167751852423	-0.00295288790948689	-0.000680167751852423
1504	92.6704940795898	-5.54284000396729	6.09771347045898	0.0149041991680861	-0.00295288790948689	-3.08191010844894e-05	-0.0026282137259841
1505	92.6704940795898	-5.21816539764404	6.03277826309204	0.00289124972186983	0.00711201597005129	0.00386527273803949	-0.00100484199356288
1506	92.0211410522461	-4.89349126815796	6.8119969367981	0.0152288740500808	0.00711201597005129	0.00126787810586393	0.00256657530553639
1507	93.3198394775391	-6.5168628692627	5.90290880203247	-0.0123684434220195	-0.00360223650932312	-0.00652430532500148	-0.000680167751852423
1508	91.3717956542969	-5.54284000396729	5.96784353256226	-0.0130177913233638	0.00776136433705688	-0.0182125810533762	-0.00295288790948689
1509	93.9691848754883	-5.21816539764404	5.77303886413574	-0.0100957229733467	0.0152288740500808	-0.00555028254166245	0.00906006153672934
1510	92.0211410522461	-5.54284000396729	6.61719226837158	-0.00295288790948689	0.00776136433705688	-0.00490093370899558	0.00159255252219737
1511	93.9691848754883	-6.5168628692627	6.22758293151855	-0.0136671401560307	-0.00652430532500148	0.0022419011220336	-0.00165419070981443
1512	93.9691848754883	-6.5168628692627	6.16264820098877	-0.00652430532500148	-0.000680167751852423	-0.00295288790948689	-0.00197886489331722
1513	93.3198394775391	-5.54284000396729	6.5522575378418	-0.0130177913233638	-0.00652430532500148	-0.00587495695799589	-0.00425158534198999
1514	92.6704940795898	-5.54284000396729	6.42238759994507	-0.0107450718060136	-0.000355493422830477	-0.00425158534198999	0.00289124972186983
1515	93.3198394775391	-7.16621160507202	6.5522575378418	-0.00490093370899558	0.00126787810586393	0.00841071270406246	0.00126787810586393
1516	93.9691848754883	-6.84153699874878	6.74706172943115	-0.00392691092565656	-0.00717365415766835	0.00711201597005129	0.0022419011220336
1517	92.6704940795898	-5.86751413345337	5.83797359466553	-0.00100484199356288	-0.00555028254166245	-3.08191010844894e-05	-0.00782300252467394
1518	93.3198394775391	-6.19218873977661	6.22758293151855	0.00289124972186983	-0.0224333461374044	0.00483929552137852	-0.00587495695799589
1519	92.6704940795898	-7.49088573455811	6.74706172943115	0.0106834331527352	-0.0136671401560307	0.00126787810586393	-0.00327756232582033
1520	94.618537902832	-7.16621160507202	6.68212699890137	0.00516396993771195	0.0022419011220336	0.00743668992072344	0.00516396993771195
1521	92.6704940795898	-6.5168628692627	6.22758293151855	0.01847561635077	-0.00587495695799589	0.00711201597005129	-0.00652430532500148
1522	92.0211410522461	-7.16621160507202	5.90290880203247	-0.00490093370899558	-0.00555028254166245	-0.00457625929266214	0.000943203864153475
1523	92.6704940795898	-7.49088573455811	6.09771347045898	0.01100810803473	-0.0136671401560307	-0.00230353930965066	-0.00619963090866804
1524	92.0211410522461	-6.84153699874878	6.42238759994507	-0.00100484199356288	-0.00717365415766835	-0.000680167751852423	-0.00522560812532902
1525	92.6704940795898	-6.84153699874878	5.83797359466553	0.0188002903014421	0.00613799272105098	-0.00100484199356288	-0.00295288790948689
1526	92.0211410522461	-6.84153699874878	5.77303886413574	0.0116574559360743	-0.00490093370899558	-0.00847235135734081	0.00321592413820326
1527	93.9691848754883	-8.14023399353027	5.96784353256226	0.00808603875339031	-0.0026282137259841	-0.00392691092565656	-0.0110697457566857
1528	93.3198394775391	-7.49088573455811	6.09771347045898	0.0181509424000978	0.00516396993771195	-0.0156151866540313	0.000943203864153475
1529	93.9691848754883	-6.84153699874878	5.83797359466553	-3.08191010844894e-05	-3.08191010844894e-05	-0.00327756232582033	-0.00295288790948689
1530	92.0211410522461	-6.84153699874878	6.29251766204834	0.0145795252174139	0.00483929552137852	-0.00100484199356288	0.000293855206109583
1531	94.618537902832	-7.49088573455811	6.29251766204834	0.0100340843200684	0.00906006153672934	-0.00555028254166245	-0.00165419070981443
1532	93.9691848754883	-6.84153699874878	5.64316940307617	0.00808603875339031	-0.00652430532500148	-0.0120437685400248	-0.00132951640989631
1533	92.0211410522461	-6.19218873977661	5.64316940307617	0.000293855206109583	0.00321592413820326	-0.00457625929266214	-0.00132951640989631
1534	92.6704940795898	-5.86751413345337	5.77303886413574	0.000293855206109583	0.000293855206109583	-0.000355493422830477	0.00256657530553639
1535	93.9691848754883	-5.54284000396729	5.90290880203247	0.00289124972186983	0.000293855206109583	0.00159255252219737	-0.00619963090866804
1536	93.9691848754883	-6.5168628692627	6.22758293151855	0.00548864435404539	0.00613799272105098	0.00321592413820326	0.00418994715437293
1537	92.0211410522461	-5.86751413345337	6.8119969367981	-0.00749832857400179	-0.000355493422830477	0.012956153601408	-0.0133424662053585
1538	93.3198394775391	-5.86751413345337	5.83797359466553	0.00678734155371785	-0.00717365415766835	0.000943203864153475	0.00289124972186983
1539	92.6704940795898	-6.19218873977661	5.83797359466553	-0.00684897974133492	-0.00619963090866804	0.0103587592020631	-0.00132951640989631
1540	93.3198394775391	-6.84153699874878	6.03277826309204	-0.00197886489331722	-0.00100484199356288	0.0165275707840919	0.00516396993771195
1541	93.3198394775391	-4.89349126815796	6.5522575378418	-0.00360223650932312	-0.00100484199356288	0.0126314787194133	-0.00295288790948689
1542	92.0211410522461	-5.54284000396729	5.90290880203247	-0.00749832857400179	-0.0026282137259841	-0.00295288790948689	-0.000355493422830477
1543	93.3198394775391	-5.21816539764404	6.29251766204834	-0.00749832857400179	-0.00327756232582033	-0.00879702530801296	-0.0104203969240189
1544	92.0211410522461	-5.86751413345337	6.22758293151855	-0.00392691092565656	-0.00392691092565656	0.00126787810586393	-0.000355493422830477
1545	92.6704940795898	-4.56881713867188	6.42238759994507	0.000618529506027699	0.00418994715437293	0.01100810803473	-0.00425158534198999
1546	92.6704940795898	-5.54284000396729	6.48732233047485	0.0265924744307995	0.00516396993771195	-0.00749832857400179	0.00808603875339031
1547	93.3198394775391	-5.86751413345337	5.96784353256226	-0.00100484199356288	-0.000355493422830477	-0.00555028254166245	-0.00749832857400179
1548	93.3198394775391	-6.19218873977661	6.22758293151855	-0.0113944197073579	0.0113327819854021	-0.00587495695799589	0.0100340843200684
1549	92.6704940795898	-5.21816539764404	6.74706172943115	-0.0107450718060136	0.00678734155371785	-0.00457625929266214	0.00451462110504508
1550	91.3717956542969	-5.21816539764404	6.87693166732788	-0.00230353930965066	0.0136055024340749	-0.00230353930965066	0.00581331877037883
1551	93.9691848754883	-5.86751413345337	5.96784353256226	0.0106834331527352	-0.00100484199356288	0.00126787810586393	0.00451462110504508
1552	93.9691848754883	-6.19218873977661	5.64316940307617	-0.00197886489331722	-0.00100484199356288	-0.00749832857400179	-3.08191010844894e-05
1553	91.3717956542969	-4.89349126815796	6.42238759994507	0.00581331877037883	0.0022419011220336	-0.00295288790948689	-0.000680167751852423
1554	93.9691848754883	-5.54284000396729	5.77303886413574	0.00711201597005129	-0.00100484199356288	-0.00912170019000769	0.00191722682211548
1555	93.9691848754883	-5.86751413345337	5.83797359466553	0.0116574559360743	-0.00457625929266214	0.00581331877037883	-0.00197886489331722
1556	94.618537902832	-6.84153699874878	6.09771347045898	0.0136055024340749	0.00646266713738441	0.00256657530553639	0.00678734155371785
1557	92.0211410522461	-4.89349126815796	5.44836473464966	0.0100340843200684	-0.00782300252467394	0.00289124972186983	-0.00555028254166245
1558	93.9691848754883	-5.21816539764404	5.57823419570923	0.00126787810586393	-0.0117190945893526	-0.00814767740666866	0.00126787810586393
1559	93.3198394775391	-6.19218873977661	5.70810413360596	-0.0169138833880424	0.00711201597005129	-0.000355493422830477	-0.000680167751852423
1560	93.9691848754883	-6.84153699874878	6.29251766204834	0.025618452578783	-0.000680167751852423	-0.00100484199356288	0.00418994715437293
1561	92.6704940795898	-4.89349126815796	6.42238759994507	0.00906006153672934	0.00126787810586393	-0.00587495695799589	0.00386527273803949
1562	93.3198394775391	-5.86751413345337	6.03277826309204	-0.0107450718060136	-0.00197886489331722	-0.00522560812532902	-0.00295288790948689
1563	93.3198394775391	-6.19218873977661	5.64316940307617	-0.00457625929266214	0.00191722682211548	-0.00555028254166245	-0.00425158534198999
1564	93.3198394775391	-6.84153699874878	5.77303886413574	-0.0026282137259841	0.00678734155371785	-0.00392691092565656	-0.000680167751852423
1565	92.6704940795898	-5.21816539764404	5.57823419570923	0.0132808275520802	-0.00197886489331722	0.00256657530553639	-0.00717365415766835
1566	92.0211410522461	-5.54284000396729	6.48732233047485	0.0132808275520802	0.00289124972186983	0.00613799272105098	0.00289124972186983
1567	93.9691848754883	-6.5168628692627	5.83797359466553	0.00906006153672934	0.000293855206109583	-0.0139918150380254	-0.00360223650932312
1568	94.618537902832	-7.16621160507202	6.8119969367981	0.00289124972186983	0.00970941036939621	-0.0126931173726916	-0.00944637414067984
1569	92.0211410522461	-5.21816539764404	5.51329946517944	0.01100810803473	0.0113327819854021	-0.00490093370899558	0.000293855206109583
1570	92.0211410522461	-6.84153699874878	5.70810413360596	0.0106834331527352	0.00678734155371785	-0.00165419070981443	0.00386527273803949
1571	94.618537902832	-6.19218873977661	5.77303886413574	0.00970941036939621	0.0022419011220336	-0.00879702530801296	-0.00197886489331722
1572	93.3198394775391	-5.54284000396729	6.48732233047485	0.000943203864153475	-0.00165419070981443	-0.0117190945893526	-0.000355493422830477
1573	92.6704940795898	-5.21816539764404	6.68212699890137	-0.00197886489331722	-0.00457625929266214	-0.00490093370899558	-0.00295288790948689
1574	92.6704940795898	-5.21816539764404	6.03277826309204	0.00256657530553639	0.0106834331527352	-0.00717365415766835	-0.000355493422830477
1575	92.6704940795898	-5.21816539764404	5.57823419570923	0.00841071270406246	0.00289124972186983	0.00126787810586393	-0.00230353930965066
1576	94.618537902832	-6.19218873977661	5.77303886413574	0.00516396993771195	0.00354059832170606	-0.00944637414067984	-0.00165419070981443
1577	92.0211410522461	-5.21816539764404	5.64316940307617	0.00386527273803949	-0.00944637414067984	0.00256657530553639	0.000293855206109583
1578	93.3198394775391	-5.86751413345337	5.70810413360596	0.0106834331527352	-0.0350956469774246	-0.0126931173726916	-0.00749832857400179
1579	93.3198394775391	-6.19218873977661	6.03277826309204	0.0116574559360743	-0.000680167751852423	0.00289124972186983	0.00613799272105098
1580	94.618537902832	-6.19218873977661	6.03277826309204	0.013930176384747	-0.00619963090866804	-3.08191010844894e-05	0.00386527273803949
1581	92.6704940795898	-4.56881713867188	5.77303886413574	-3.08191010844894e-05	0.0022419011220336	0.0123068047687411	-0.00132951640989631
1582	92.0211410522461	-6.84153699874878	5.96784353256226	0.00906006153672934	0.0022419011220336	-0.00425158534198999	-0.00490093370899558
1583	93.9691848754883	-7.16621160507202	6.68212699890137	0.00451462110504508	-0.00197886489331722	0.00386527273803949	-0.00360223650932312
1584	94.618537902832	-6.5168628692627	6.8119969367981	0.00516396993771195	0.0113327819854021	-0.00392691092565656	0.00711201597005129
1585	92.0211410522461	-5.54284000396729	6.68212699890137	0.0152288740500808	0.00711201597005129	0.00159255252219737	0.000293855206109583
1586	92.0211410522461	-5.86751413345337	6.16264820098877	0.00873538758605719	0.0123068047687411	-0.00879702530801296	-0.00230353930965066
1587	93.3198394775391	-6.19218873977661	6.16264820098877	-0.0120437685400248	0.00743668992072344	-0.0123684434220195	-0.0026282137259841
1588	94.618537902832	-7.16621160507202	6.68212699890137	-0.0165892094373703	0.0113327819854021	-0.0136671401560307	-0.00100484199356288
1589	91.3717956542969	-4.89349126815796	6.29251766204834	-0.0260047651827335	0.00581331877037883	-0.0139918150380254	0.00418994715437293
1590	93.3198394775391	-6.84153699874878	6.8119969367981	-0.0208099745213985	0.01100810803473	-0.0123684434220195	0.00678734155371785
1591	92.0211410522461	-6.19218873977661	6.8119969367981	-0.0172385573387146	0.00970941036939621	0.00159255252219737	0.00159255252219737
1592	92.0211410522461	-5.86751413345337	6.68212699890137	-0.0188619289547205	0.00451462110504508	-0.0152905117720366	0.00354059832170606
1593	90.0730972290039	-5.54284000396729	6.03277826309204	-0.0117190945893526	0.000293855206109583	-0.00360223650932312	-0.000680167751852423
1594	91.3717956542969	-5.54284000396729	5.83797359466553	-0.0136671401560307	0.00289124972186983	-0.00392691092565656	0.0113327819854021
1595	89.4237442016602	-5.54284000396729	6.48732233047485	-0.00749832857400179	-0.00295288790948689	0.00808603875339031	-0.00490093370899558
1596	92.0211410522461	-6.84153699874878	6.68212699890137	-0.00132951640989631	0.00548864435404539	-0.00327756232582033	0.00516396993771195
1597	89.4237442016602	-5.21816539764404	5.77303886413574	-0.00555028254166245	-0.00132951640989631	0.00289124972186983	0.000293855206109583
1598	90.0730972290039	-5.86751413345337	5.83797359466553	-0.00555028254166245	-0.0130177913233638	-0.00165419070981443	-0.00295288790948689
1599	90.7224426269531	-6.5168628692627	6.35745286941528	-0.00782300252467394	-0.00684897974133492	0.00873538758605719	0.00743668992072344
1600	92.0211410522461	-5.86751413345337	5.77303886413574	-0.00652430532500148	-0.00327756232582033	-0.00295288790948689	-0.000355493422830477
1601	91.3717956542969	-5.86751413345337	5.70810413360596	-0.00847235135734081	0.00678734155371785	0.00646266713738441	-0.00555028254166245
1602	91.3717956542969	-6.19218873977661	5.83797359466553	-0.0162645354866982	-0.00522560812532902	0.0022419011220336	-0.00100484199356288
1603	91.3717956542969	-6.5168628692627	6.8119969367981	-0.0182125810533762	-0.00392691092565656	-0.00360223650932312	-0.00457625929266214
1604	93.3198394775391	-6.84153699874878	6.8119969367981	-0.0113944197073579	0.00613799272105098	0.00126787810586393	-3.08191010844894e-05
1605	91.3717956542969	-5.21816539764404	6.8119969367981	-0.00197886489331722	0.00646266713738441	-0.00132951640989631	-0.00100484199356288
1606	92.0211410522461	-5.21816539764404	5.96784353256226	0.00776136433705688	-0.00132951640989631	-0.00652430532500148	-0.0026282137259841
1607	93.9691848754883	-6.19218873977661	5.96784353256226	-0.00230353930965066	-0.00652430532500148	-0.00717365415766835	0.00159255252219737
1608	93.9691848754883	-7.16621160507202	5.96784353256226	-0.00100484199356288	0.0126314787194133	-0.0126931173726916	0.00386527273803949
1609	92.6704940795898	-4.89349126815796	5.77303886413574	-3.08191010844894e-05	0.00743668992072344	-0.00879702530801296	0.00516396993771195
1610	94.618537902832	-6.5168628692627	6.09771347045898	0.0022419011220336	0.0142548503354192	-0.00684897974133492	0.00613799272105098
1611	93.3198394775391	-6.5168628692627	5.96784353256226	0.0171769186854362	0.000293855206109583	-0.00490093370899558	0.00970941036939621
1612	92.6704940795898	-5.54284000396729	6.09771347045898	0.00808603875339031	-0.00165419070981443	-0.0113944197073579	0.00191722682211548
1613	91.3717956542969	-5.21816539764404	5.64316940307617	0.01100810803473	0.000293855206109583	-0.00587495695799589	0.00191722682211548
1614	92.0211410522461	-5.86751413345337	5.77303886413574	0.012956153601408	-0.000355493422830477	-0.00749832857400179	0.00873538758605719
1615	91.3717956542969	-4.56881713867188	6.29251766204834	0.00938473641872406	0.00808603875339031	0.00386527273803949	-0.000680167751852423
1616	93.3198394775391	-6.19218873977661	5.77303886413574	0.0116574559360743	0.000943203864153475	-0.000680167751852423	0.00386527273803949
1617	92.0211410522461	-5.54284000396729	5.90290880203247	0.00483929552137852	-0.00652430532500148	0.00289124972186983	-0.00132951640989631
1618	93.3198394775391	-5.86751413345337	6.09771347045898	0.0113327819854021	-0.0172385573387146	-0.0026282137259841	-0.00749832857400179
1619	93.9691848754883	-7.16621160507202	6.68212699890137	0.00581331877037883	-0.00555028254166245	0.00191722682211548	0.0022419011220336
1620	94.618537902832	-7.16621160507202	6.42238759994507	0.00938473641872406	-0.00652430532500148	0.000293855206109583	0.000618529506027699
1621	91.3717956542969	-6.5168628692627	5.77303886413574	0.012956153601408	-3.08191010844894e-05	0.00289124972186983	-0.000355493422830477
1622	93.9691848754883	-7.16621160507202	6.03277826309204	0.00711201597005129	-0.00684897974133492	-0.00652430532500148	-0.00425158534198999
1623	93.3198394775391	-7.49088573455811	6.16264820098877	0.00938473641872406	-0.00587495695799589	-0.00360223650932312	-0.00782300252467394
1624	93.3198394775391	-8.14023399353027	6.35745286941528	0.00159255252219737	-0.00230353930965066	-0.00587495695799589	0.00483929552137852
1625	92.0211410522461	-6.5168628692627	5.83797359466553	-0.00555028254166245	0.00256657530553639	0.000943203864153475	0.0022419011220336
1626	92.6704940795898	-7.16621160507202	5.77303886413574	0.0106834331527352	0.00289124972186983	0.00256657530553639	-0.00100484199356288
1627	93.9691848754883	-7.81556034088135	5.83797359466553	0.000618529506027699	-0.00230353930965066	-0.00847235135734081	-3.08191010844894e-05
1628	95.2678833007813	-8.46490859985352	5.96784353256226	-0.0146411629393697	-3.08191010844894e-05	-0.0136671401560307	-0.00652430532500148
1629	92.0211410522461	-7.16621160507202	5.83797359466553	-0.00425158534198999	0.0103587592020631	-0.00912170019000769	0.00646266713738441
1630	93.9691848754883	-7.81556034088135	6.42238759994507	-0.0156151866540313	0.00581331877037883	-0.00555028254166245	0.00256657530553639
1631	93.3198394775391	-8.46490859985352	5.90290880203247	-0.00814767740666866	-0.00360223650932312	-0.00912170019000769	0.00581331877037883
1632	93.3198394775391	-7.16621160507202	5.70810413360596	-0.0169138833880424	-0.0104203969240189	0.00386527273803949	-0.00165419070981443
1633	92.0211410522461	-6.5168628692627	6.42238759994507	-0.0100957229733467	-0.00457625929266214	-0.0139918150380254	-0.000355493422830477
1634	92.6704940795898	-6.84153699874878	6.5522575378418	-0.00879702530801296	-0.0130177913233638	-0.00295288790948689	0.0022419011220336
1635	92.0211410522461	-6.19218873977661	5.90290880203247	0.00418994715437293	-0.00457625929266214	0.00613799272105098	0.00126787810586393
1636	94.618537902832	-8.14023399353027	6.03277826309204	0.00516396993771195	-0.00490093370899558	0.000618529506027699	-0.00652430532500148
1637	92.6704940795898	-6.84153699874878	5.70810413360596	0.0100340843200684	-0.0169138833880424	0.00451462110504508	-0.000680167751852423
1638	93.9691848754883	-6.19218873977661	5.51329946517944	-0.00360223650932312	-0.00782300252467394	0.00581331877037883	-0.00749832857400179
1639	93.9691848754883	-7.16621160507202	5.90290880203247	0.0168522447347641	-0.0237320438027382	0.00126787810586393	-0.00522560812532902
1640	95.2678833007813	-6.19218873977661	5.70810413360596	0.00256657530553639	-0.0107450718060136	0.00581331877037883	-0.000680167751852423
1641	91.3717956542969	-5.86751413345337	5.70810413360596	0.0100340843200684	0.00159255252219737	0.00386527273803949	-0.00230353930965066
1642	92.6704940795898	-7.16621160507202	6.16264820098877	-0.00197886489331722	-0.00360223650932312	0.000618529506027699	-0.000680167751852423
1643	93.9691848754883	-6.19218873977661	6.35745286941528	0.0116574559360743	-0.000355493422830477	-0.00360223650932312	-0.00555028254166245
1644	93.9691848754883	-6.84153699874878	5.96784353256226	-0.0169138833880424	0.00159255252219737	0.00126787810586393	0.0123068047687411
1645	92.6704940795898	-5.21816539764404	5.64316940307617	0.0191249661147594	0.00581331877037883	-0.00327756232582033	0.00938473641872406
1646	92.6704940795898	-5.86751413345337	5.70810413360596	0.00776136433705688	0.000943203864153475	-0.00165419070981443	0.00159255252219737
1647	93.3198394775391	-6.84153699874878	5.96784353256226	0.00483929552137852	0.00581331877037883	-0.00684897974133492	-0.00619963090866804
1648	95.2678833007813	-6.84153699874878	6.94186639785767	0.0022419011220336	0.00906006153672934	-0.00814767740666866	0.00418994715437293
1649	92.0211410522461	-4.89349126815796	6.03277826309204	-0.00197886489331722	0.00841071270406246	0.00516396993771195	0.0103587592020631
1650	94.618537902832	-6.84153699874878	6.16264820098877	-0.00977104809135199	0.00938473641872406	-0.00619963090866804	0.000618529506027699
1651	93.9691848754883	-6.19218873977661	5.57823419570923	0.00678734155371785	0.00386527273803949	0.00289124972186983	0.00126787810586393
1652	93.3198394775391	-5.54284000396729	5.64316940307617	0.01100810803473	-0.00457625929266214	-0.00879702530801296	-0.000355493422830477
1653	92.0211410522461	-5.86751413345337	5.70810413360596	0.00743668992072344	-0.00392691092565656	-0.00132951640989631	-0.00100484199356288
1654	93.3198394775391	-5.86751413345337	5.83797359466553	0.00873538758605719	0.00743668992072344	-0.00490093370899558	0.00386527273803949
1655	92.0211410522461	-5.54284000396729	6.74706172943115	0.0106834331527352	0.000293855206109583	0.00289124972186983	0.0103587592020631
1656	95.2678833007813	-6.5168628692627	6.5522575378418	0.0233457311987877	0.00159255252219737	0.00159255252219737	0.00970941036939621
1657	93.3198394775391	-5.86751413345337	6.29251766204834	0.00516396993771195	-0.0110697457566857	0.00873538758605719	-0.00652430532500148
1658	93.9691848754883	-5.86751413345337	5.64316940307617	0.00743668992072344	-0.0146411629393697	0.00289124972186983	-0.00327756232582033
1659	93.3198394775391	-6.84153699874878	5.90290880203247	0.00289124972186983	-0.00619963090866804	0.00451462110504508	0.00451462110504508
1660	93.9691848754883	-5.86751413345337	5.70810413360596	0.0142548503354192	-0.0136671401560307	0.00711201597005129	0.00386527273803949
1661	92.6704940795898	-5.21816539764404	5.96784353256226	0.00776136433705688	0.00159255252219737	0.00906006153672934	-0.00457625929266214
1662	93.3198394775391	-6.84153699874878	6.22758293151855	-0.00717365415766835	-0.00165419070981443	0.0022419011220336	-0.00782300252467394
1663	93.9691848754883	-6.5168628692627	5.77303886413574	0.00159255252219737	0.00191722682211548	0.000293855206109583	0.000293855206109583
1664	94.618537902832	-6.5168628692627	5.64316940307617	-0.00944637414067984	0.00938473641872406	-0.00782300252467394	0.000943203864153475
1665	92.0211410522461	-5.54284000396729	5.83797359466553	0.000293855206109583	0.000618529506027699	-0.00587495695799589	0.000293855206109583
1666	92.6704940795898	-5.54284000396729	5.57823419570923	-0.00879702530801296	0.0022419011220336	-0.00717365415766835	0.00159255252219737
1667	93.9691848754883	-6.5168628692627	6.68212699890137	-0.0139918150380254	0.00938473641872406	-0.00587495695799589	0.000618529506027699
1668	94.618537902832	-7.16621160507202	6.16264820098877	-0.0204853005707264	0.00451462110504508	-0.0104203969240189	-0.00879702530801296
1669	92.0211410522461	-5.54284000396729	5.31849479675293	-0.032173577696085	0.0145795252174139	-0.00457625929266214	0.00516396993771195
1670	94.618537902832	-6.84153699874878	5.57823419570923	-0.0152905117720366	0.0103587592020631	-0.0139918150380254	0.00776136433705688
1671	92.6704940795898	-6.5168628692627	6.22758293151855	-0.0156151866540313	0.00516396993771195	-0.00522560812532902	-0.00100484199356288
1672	93.3198394775391	-5.54284000396729	5.51329946517944	-0.0126931173726916	0.00516396993771195	0.00126787810586393	0.00191722682211548
1673	92.0211410522461	-5.54284000396729	5.64316940307617	-0.0100957229733467	0.00159255252219737	-0.0107450718060136	-0.00457625929266214
1674	93.3198394775391	-5.86751413345337	5.90290880203247	-0.00587495695799589	0.0123068047687411	-0.00522560812532902	0.00256657530553639
1675	92.0211410522461	-5.54284000396729	5.70810413360596	0.00516396993771195	0.0123068047687411	0.000293855206109583	0.00126787810586393
1676	95.2678833007813	-6.84153699874878	5.38343000411987	0.0223717093467712	0.00906006153672934	-0.00490093370899558	-0.00392691092565656
1677	92.6704940795898	-5.54284000396729	5.64316940307617	0.0158782228827477	0.000293855206109583	0.00776136433705688	0.00191722682211548
1678	93.3198394775391	-5.54284000396729	6.42238759994507	0.0236704051494598	-0.00717365415766835	-0.00782300252467394	-0.00392691092565656
1679	94.618537902832	-7.16621160507202	6.8119969367981	0.0314625911414623	0.00126787810586393	0.00289124972186983	0.00289124972186983
1680	92.6704940795898	-5.86751413345337	6.74706172943115	0.0236704051494598	-0.00490093370899558	0.00581331877037883	-0.00522560812532902
1681	92.0211410522461	-5.86751413345337	6.74706172943115	0.0158782228827477	-0.00749832857400179	0.00354059832170606	0.00906006153672934
1682	94.618537902832	-6.84153699874878	6.61719226837158	0.012956153601408	0.00289124972186983	-0.00814767740666866	0.0022419011220336
1683	93.9691848754883	-6.5168628692627	5.77303886413574	0.00483929552137852	-0.00100484199356288	0.000943203864153475	0.00418994715437293
1684	94.618537902832	-7.16621160507202	5.70810413360596	0.013930176384747	0.00613799272105098	0.0022419011220336	-0.00230353930965066
1685	91.3717956542969	-6.5168628692627	6.03277826309204	-3.08191010844894e-05	0.00159255252219737	-0.000355493422830477	0.000943203864153475
1686	93.3198394775391	-5.86751413345337	5.90290880203247	-0.000680167751852423	-0.000355493422830477	-0.00912170019000769	-0.00555028254166245
1687	93.9691848754883	-6.5168628692627	6.16264820098877	-0.0185372550040483	0.00548864435404539	-0.00522560812532902	-0.00327756232582033
1688	95.2678833007813	-7.16621160507202	5.90290880203247	-0.0191866029053926	0.000293855206109583	-0.0198359526693821	0.00354059832170606
1689	92.6704940795898	-5.54284000396729	5.64316940307617	-0.0156151866540313	0.000943203864153475	-0.00587495695799589	0.00808603875339031
1690	94.618537902832	-6.84153699874878	5.90290880203247	-0.0117190945893526	0.0162028968334198	0.000293855206109583	0.00678734155371785
1691	93.3198394775391	-6.19218873977661	5.77303886413574	0.00386527273803949	0.00711201597005129	-0.00717365415766835	0.00743668992072344
1692	92.6704940795898	-5.54284000396729	5.77303886413574	-0.0107450718060136	0.0022419011220336	-0.00230353930965066	-0.00652430532500148
1693	90.7224426269531	-5.54284000396729	6.03277826309204	0.000943203864153475	0.00256657530553639	-0.0123684434220195	0.0022419011220336
1694	92.0211410522461	-6.5168628692627	5.70810413360596	-0.00295288790948689	0.00841071270406246	-0.00749832857400179	0.0103587592020631
1695	90.7224426269531	-5.54284000396729	5.64316940307617	0.0022419011220336	0.00841071270406246	0.0022419011220336	0.0022419011220336
1696	93.9691848754883	-7.16621160507202	5.77303886413574	-0.00684897974133492	0.000618529506027699	0.00386527273803949	0.00970941036939621
1697	90.7224426269531	-5.54284000396729	5.83797359466553	0.00678734155371785	-0.00360223650932312	0.00483929552137852	0.00483929552137852
1698	90.0730972290039	-5.54284000396729	5.77303886413574	-0.000355493422830477	-0.00587495695799589	0.00159255252219737	-0.00327756232582033
1699	91.3717956542969	-6.84153699874878	6.22758293151855	-0.00132951640989631	-0.00619963090866804	0.0022419011220336	0.00159255252219737
1700	90.7224426269531	-5.86751413345337	6.61719226837158	0.00354059832170606	-0.0185372550040483	-0.00619963090866804	-0.00327756232582033
1701	89.4237442016602	-5.54284000396729	5.70810413360596	0.00613799272105098	0.000293855206109583	0.00678734155371785	0.000293855206109583
1702	92.6704940795898	-7.16621160507202	5.90290880203247	-0.0133424662053585	-0.00457625929266214	0.00386527273803949	0.00191722682211548
1703	92.0211410522461	-6.84153699874878	6.09771347045898	-0.0175632312893867	-0.00197886489331722	-0.00392691092565656	0.00581331877037883
1704	92.0211410522461	-7.49088573455811	6.16264820098877	-0.00814767740666866	-0.00100484199356288	-0.00652430532500148	0.00516396993771195
1705	90.7224426269531	-6.84153699874878	7.00680112838745	-0.00555028254166245	-0.00717365415766835	0.000618529506027699	0.00256657530553639
1706	91.3717956542969	-5.86751413345337	6.8119969367981	-0.000680167751852423	0.00126787810586393	0.000618529506027699	-0.00425158534198999
1707	92.0211410522461	-6.19218873977661	6.68212699890137	-0.0107450718060136	0.00646266713738441	-0.000355493422830477	-0.00522560812532902
1708	92.0211410522461	-6.84153699874878	6.68212699890137	0.00418994715437293	0.0116574559360743	-0.0152905117720366	-0.0026282137259841
1709	90.0730972290039	-6.19218873977661	6.42238759994507	-0.0113944197073579	0.00873538758605719	-0.00847235135734081	0.00386527273803949
1710	93.3198394775391	-6.84153699874878	6.03277826309204	-0.0100957229733467	0.00776136433705688	-0.0026282137259841	0.00548864435404539
1711	92.0211410522461	-5.86751413345337	5.83797359466553	-0.00587495695799589	0.000943203864153475	-0.00814767740666866	-0.00457625929266214
1712	93.3198394775391	-5.86751413345337	6.09771347045898	-0.00132951640989631	0.0022419011220336	-0.0117190945893526	0.00321592413820326
1713	92.0211410522461	-5.86751413345337	6.42238759994507	-0.00392691092565656	0.00418994715437293	-0.000355493422830477	-0.00230353930965066
1714	93.3198394775391	-5.54284000396729	6.35745286941528	0.00386527273803949	0.00483929552137852	-0.0113944197073579	0.00743668992072344
1715	91.3717956542969	-5.21816539764404	6.35745286941528	0.0113327819854021	0.00548864435404539	0.000943203864153475	0.00159255252219737
1716	93.9691848754883	-6.5168628692627	5.70810413360596	0.0178262684494257	0.00678734155371785	-0.0026282137259841	-0.00165419070981443
1717	92.0211410522461	-5.54284000396729	5.83797359466553	0.011982130818069	-0.00619963090866804	0.00354059832170606	-0.00619963090866804
1718	92.6704940795898	-5.86751413345337	6.09771347045898	0.0191249661147594	-0.00717365415766835	-3.08191010844894e-05	-0.00327756232582033
1719	93.3198394775391	-7.16621160507202	6.16264820098877	0.0191249661147594	-0.00782300252467394	-0.00197886489331722	0.00418994715437293
1720	93.3198394775391	-5.54284000396729	6.42238759994507	0.0103587592020631	-0.00392691092565656	0.00873538758605719	0.00386527273803949
1721	91.3717956542969	-6.19218873977661	5.70810413360596	0.01847561635077	-0.00100484199356288	0.000618529506027699	0.00354059832170606
1722	94.618537902832	-7.16621160507202	5.96784353256226	0.013930176384747	-0.00360223650932312	-0.000680167751852423	0.000618529506027699
1723	93.9691848754883	-7.49088573455811	6.09771347045898	0.00289124972186983	-0.00360223650932312	-0.00392691092565656	-0.000355493422830477
1724	94.618537902832	-7.49088573455811	6.29251766204834	0.00776136433705688	-0.00392691092565656	-0.00295288790948689	-0.00100484199356288
1725	92.6704940795898	-7.81556034088135	6.09771347045898	0.00711201597005129	0.00808603875339031	0.000943203864153475	0.0100340843200684
1726	93.3198394775391	-7.16621160507202	5.51329946517944	0.00354059832170606	-0.00425158534198999	-0.00555028254166245	-0.00587495695799589
1727	93.9691848754883	-8.14023399353027	5.57823419570923	-0.0162645354866982	-0.00100484199356288	-0.00457625929266214	0.000618529506027699
1728	94.618537902832	-8.46490859985352	6.03277826309204	-0.0139918150380254	-3.08191010844894e-05	-0.0159398596733809	0.000943203864153475
1729	91.3717956542969	-7.16621160507202	5.90290880203247	-0.0104203969240189	0.00581331877037883	-0.0165892094373703	0.00873538758605719
1730	94.618537902832	-8.46490859985352	6.29251766204834	-0.00652430532500148	0.0116574559360743	-0.00295288790948689	0.00678734155371785
1731	93.3198394775391	-6.84153699874878	6.03277826309204	0.0022419011220336	-0.00100484199356288	0.000618529506027699	-0.00295288790948689
1732	93.3198394775391	-6.84153699874878	5.70810413360596	-0.00165419070981443	-0.00327756232582033	-0.00327756232582033	-3.08191010844894e-05
1733	92.0211410522461	-7.16621160507202	5.64316940307617	0.012956153601408	-0.00847235135734081	-0.00360223650932312	-0.00165419070981443
1734	93.3198394775391	-6.84153699874878	5.64316940307617	-0.00165419070981443	-0.00652430532500148	-0.00457625929266214	0.00483929552137852
1735	92.0211410522461	-6.84153699874878	5.51329946517944	0.011982130818069	-0.00652430532500148	-0.00717365415766835	0.000618529506027699
1736	93.9691848754883	-6.5168628692627	6.03277826309204	0.000618529506027699	-0.0117190945893526	0.00386527273803949	0.00483929552137852
1737	92.6704940795898	-5.86751413345337	6.16264820098877	0.0113327819854021	-0.03444629535079	0.013930176384747	-0.0026282137259841
1738	92.6704940795898	-6.84153699874878	5.64316940307617	0.00678734155371785	-0.0175632312893867	0.0022419011220336	-0.000680167751852423
1739	93.3198394775391	-6.84153699874878	6.68212699890137	0.00743668992072344	0.00646266713738441	0.00906006153672934	0.00159255252219737
1740	93.9691848754883	-6.19218873977661	5.70810413360596	0.00776136433705688	0.00159255252219737	0.00613799272105098	-0.000355493422830477
1741	92.0211410522461	-6.19218873977661	5.83797359466553	0.00711201597005129	-0.00100484199356288	-0.000355493422830477	-0.00197886489331722
1742	93.3198394775391	-6.84153699874878	6.09771347045898	-0.00977104809135199	-0.00295288790948689	0.00711201597005129	-0.00132951640989631
1743	93.9691848754883	-6.84153699874878	7.20160579681396	0.00159255252219737	-0.00230353930965066	-0.00230353930965066	-0.00555028254166245
1744	94.618537902832	-7.16621160507202	6.8119969367981	-0.00132951640989631	0.00126787810586393	-0.00295288790948689	0.00354059832170606
1745	91.3717956542969	-6.5168628692627	6.61719226837158	0.0103587592020631	0.00516396993771195	0.00678734155371785	-0.00295288790948689
1746	92.6704940795898	-5.54284000396729	6.5522575378418	0.0100340843200684	-0.000355493422830477	0.00159255252219737	0.00126787810586393
1747	93.9691848754883	-6.84153699874878	6.42238759994507	-0.00360223650932312	0.0116574559360743	-0.00619963090866804	-0.00360223650932312
1748	94.618537902832	-7.49088573455811	6.16264820098877	-0.0165892094373703	0.0136055024340749	-0.00360223650932312	0.00191722682211548
1749	92.0211410522461	-5.54284000396729	6.8119969367981	-0.00652430532500148	0.0113327819854021	-0.0104203969240189	0.00126787810586393
1750	93.9691848754883	-6.84153699874878	6.74706172943115	-0.0175632312893867	0.01847561635077	-0.00652430532500148	0.00354059832170606
1751	92.0211410522461	-5.86751413345337	6.35745286941528	-0.00977104809135199	0.00451462110504508	0.000293855206109583	-0.00295288790948689
1752	92.0211410522461	-6.19218873977661	6.42238759994507	-0.00392691092565656	0.00581331877037883	0.0022419011220336	0.00354059832170606
1753	92.0211410522461	-5.86751413345337	5.64316940307617	-0.0100957229733467	-0.000355493422830477	-0.00392691092565656	-3.08191010844894e-05
1754	93.3198394775391	-6.19218873977661	5.57823419570923	-0.00749832857400179	0.00418994715437293	0.00126787810586393	0.00321592413820326
1755	92.0211410522461	-5.54284000396729	5.77303886413574	-0.0026282137259841	0.00743668992072344	0.000293855206109583	-0.0026282137259841
1756	94.618537902832	-6.19218873977661	6.5522575378418	0.00646266713738441	0.00256657530553639	0.0022419011220336	-0.00814767740666866
1757	92.0211410522461	-5.86751413345337	6.35745286941528	0.00483929552137852	-0.0123684434220195	0.00451462110504508	-0.00717365415766835
1758	92.0211410522461	-5.54284000396729	6.16264820098877	0.00613799272105098	-0.0185372550040483	0.00354059832170606	-0.00457625929266214
1759	93.3198394775391	-7.16621160507202	6.61719226837158	0.0165275707840919	-0.00912170019000769	0.000943203864153475	-0.00197886489331722
1760	92.6704940795898	-5.86751413345337	5.38343000411987	0.011982130818069	-0.00944637414067984	-3.08191010844894e-05	-0.00165419070981443
1761	92.6704940795898	-5.54284000396729	5.70810413360596	0.0213976856321096	0.00289124972186983	0.00321592413820326	-0.00749832857400179
1762	93.9691848754883	-6.5168628692627	6.09771347045898	0.0132808275520802	-0.00782300252467394	-0.00165419070981443	-0.00879702530801296
1763	92.6704940795898	-6.5168628692627	5.83797359466553	0.00646266713738441	0.00483929552137852	-0.0159398596733809	0.00483929552137852
1764	94.618537902832	-6.84153699874878	5.51329946517944	0.0116574559360743	0.00711201597005129	-0.00295288790948689	-0.00295288790948689
1765	94.618537902832	-6.84153699874878	5.70810413360596	0.0155535480007529	0.0165275707840919	0.00581331877037883	0.00159255252219737
1766	92.0211410522461	-5.86751413345337	5.44836473464966	0.0168522447347641	0.00483929552137852	-0.0026282137259841	-0.00165419070981443
1767	92.6704940795898	-7.16621160507202	5.83797359466553	-0.00555028254166245	0.00451462110504508	0.000618529506027699	-3.08191010844894e-05
1768	93.9691848754883	-6.84153699874878	6.22758293151855	-0.0208099745213985	0.00646266713738441	-0.0117190945893526	0.000293855206109583
1769	92.0211410522461	-5.86751413345337	5.90290880203247	-0.00522560812532902	0.0145795252174139	-0.00360223650932312	0.00418994715437293
1770	93.3198394775391	-6.5168628692627	5.90290880203247	-0.00684897974133492	0.00743668992072344	0.00418994715437293	-0.00490093370899558
1771	91.3717956542969	-5.86751413345337	5.77303886413574	-0.00165419070981443	0.000618529506027699	-0.00360223650932312	0.00159255252219737
1772	92.0211410522461	-5.86751413345337	5.70810413360596	-0.00327756232582033	-0.0250307414680719	-0.000680167751852423	-0.00327756232582033
1773	91.3717956542969	-5.86751413345337	5.83797359466553	-0.00425158534198999	0.000293855206109583	-0.00587495695799589	-0.00652430532500148
1774	92.6704940795898	-5.86751413345337	6.03277826309204	-0.00392691092565656	0.00646266713738441	-0.00392691092565656	-0.000680167751852423
1775	92.0211410522461	-5.54284000396729	6.09771347045898	0.01847561635077	-0.0243813935667276	0.00906006153672934	-0.00100484199356288
1776	90.7224426269531	-5.54284000396729	5.64316940307617	0.0136055024340749	-0.00619963090866804	0.00256657530553639	-0.00360223650932312
1777	92.0211410522461	-6.19218873977661	5.83797359466553	0.00970941036939621	-0.0159398596733809	0.00938473641872406	-0.00327756232582033
1778	91.3717956542969	-5.21816539764404	5.64316940307617	0.0106834331527352	-0.017887907102704	0.00841071270406246	-0.0123684434220195
1779	92.6704940795898	-6.84153699874878	6.09771347045898	0.0158782228827477	-0.00717365415766835	0.00743668992072344	-0.00230353930965066
1780	91.3717956542969	-5.86751413345337	6.74706172943115	0.00873538758605719	-0.0156151866540313	0.0152288740500808	-0.00360223650932312
1781	89.4237442016602	-5.54284000396729	7.07173633575439	0.00808603875339031	0.00321592413820326	0.00418994715437293	0.00646266713738441
1782	92.0211410522461	-6.84153699874878	5.96784353256226	0.00581331877037883	0.00808603875339031	0.000943203864153475	-0.00425158534198999
1783	91.3717956542969	-6.84153699874878	5.90290880203247	-3.08191010844894e-05	0.0103587592020631	-0.00295288790948689	0.00159255252219737
1784	90.0730972290039	-7.49088573455811	6.03277826309204	-0.000680167751852423	0.00970941036939621	-0.0143164889886975	0.00646266713738441
1785	90.7224426269531	-6.5168628692627	6.03277826309204	-0.00360223650932312	0.0113327819854021	-0.00814767740666866	0.000943203864153475
1786	89.4237442016602	-6.19218873977661	6.68212699890137	-0.0172385573387146	0.0162028968334198	-0.00782300252467394	-0.00652430532500148
1787	90.7224426269531	-6.5168628692627	6.22758293151855	0.00613799272105098	0.0100340843200684	-0.0182125810533762	0.000618529506027699
1788	91.3717956542969	-6.19218873977661	5.96784353256226	-0.0162645354866982	0.0194496400654316	-0.017887907102704	-0.00490093370899558
1789	90.0730972290039	-5.86751413345337	5.77303886413574	-0.00977104809135199	0.0126314787194133	-0.0195112787187099	0.00776136433705688
1790	92.6704940795898	-7.16621160507202	5.96784353256226	0.00289124972186983	0.0223717093467712	0.000618529506027699	-0.00197886489331722
1791	90.0730972290039	-6.19218873977661	5.77303886413574	0.00646266713738441	0.0123068047687411	-0.00847235135734081	0.000293855206109583
1792	91.3717956542969	-6.19218873977661	5.83797359466553	0.00581331877037883	-0.00165419070981443	-0.00392691092565656	-0.00619963090866804
1793	90.7224426269531	-6.19218873977661	6.29251766204834	-0.00814767740666866	0.00354059832170606	-3.08191010844894e-05	0.00808603875339031
1794	90.7224426269531	-5.86751413345337	6.5522575378418	0.00873538758605719	0.00191722682211548	0.00256657530553639	-0.0026282137259841
1795	92.0211410522461	-6.5168628692627	5.77303886413574	0.00906006153672934	0.00808603875339031	0.00386527273803949	0.00126787810586393
1796	92.0211410522461	-5.54284000396729	5.57823419570923	0.00159255252219737	0.00159255252219737	0.0022419011220336	-0.00230353930965066
1797	92.0211410522461	-6.19218873977661	6.03277826309204	0.00743668992072344	-0.00619963090866804	0.00743668992072344	-0.00587495695799589
1798	92.6704940795898	-5.86751413345337	5.70810413360596	-0.0026282137259841	-0.00684897974133492	0.00451462110504508	-0.000355493422830477
1799	93.3198394775391	-6.84153699874878	6.09771347045898	-0.00295288790948689	-0.00230353930965066	0.00581331877037883	0.000943203864153475
1800	91.3717956542969	-5.86751413345337	5.90290880203247	-0.00684897974133492	-0.00360223650932312	0.00841071270406246	-0.00360223650932312
1801	91.3717956542969	-6.19218873977661	5.90290880203247	-0.00944637414067984	0.000618529506027699	0.00808603875339031	0.00386527273803949
1802	92.6704940795898	-6.84153699874878	6.03277826309204	-0.00587495695799589	0.000293855206109583	-3.08191010844894e-05	-0.00652430532500148
1803	94.618537902832	-7.49088573455811	5.96784353256226	-0.0123684434220195	0.00613799272105098	-0.00425158534198999	0.00451462110504508
1804	94.618537902832	-7.49088573455811	6.09771347045898	-0.00847235135734081	0.00516396993771195	-0.0100957229733467	-0.00295288790948689
1805	93.3198394775391	-7.81556034088135	6.29251766204834	0.00289124972186983	0.00646266713738441	0.00386527273803949	0.00678734155371785
1806	91.3717956542969	-6.5168628692627	6.16264820098877	0.00938473641872406	0.00743668992072344	-0.000355493422830477	-0.0104203969240189
1807	93.9691848754883	-6.84153699874878	5.77303886413574	-0.00652430532500148	0.000943203864153475	-0.0136671401560307	0.000293855206109583
1808	93.9691848754883	-7.49088573455811	5.83797359466553	0.00678734155371785	0.00354059832170606	-0.017887907102704	-0.00619963090866804
1809	92.6704940795898	-7.16621160507202	5.70810413360596	0.00841071270406246	-0.000680167751852423	-0.0130177913233638	0.00386527273803949
1810	93.9691848754883	-8.14023399353027	6.03277826309204	0.00646266713738441	0.00386527273803949	-0.00360223650932312	0.00743668992072344
1811	92.6704940795898	-7.49088573455811	6.09771347045898	0.0116574559360743	-0.0100957229733467	-0.00555028254166245	0.00354059832170606
1812	92.6704940795898	-6.84153699874878	6.09771347045898	-0.00782300252467394	-0.00749832857400179	0.00386527273803949	-0.00490093370899558
1813	93.3198394775391	-7.81556034088135	6.03277826309204	0.00548864435404539	-0.0133424662053585	-0.00100484199356288	0.00289124972186983
1814	92.6704940795898	-7.16621160507202	5.77303886413574	0.00354059832170606	-0.0104203969240189	-0.00360223650932312	0.00354059832170606
1815	92.6704940795898	-7.49088573455811	5.83797359466553	-0.00912170019000769	-0.00717365415766835	-3.08191010844894e-05	0.00873538758605719
1816	92.6704940795898	-7.16621160507202	5.57823419570923	0.00126787810586393	-0.00814767740666866	0.00743668992072344	0.00321592413820326
1817	92.0211410522461	-7.81556034088135	6.29251766204834	0.00548864435404539	-0.0110697457566857	0.00289124972186983	-0.000355493422830477
1818	91.3717956542969	-7.16621160507202	6.09771347045898	-0.00197886489331722	-0.0159398596733809	-3.08191010844894e-05	-0.00652430532500148
1819	93.9691848754883	-7.81556034088135	6.09771347045898	-0.017887907102704	-0.0126931173726916	0.00386527273803949	-0.00197886489331722
1820	92.0211410522461	-7.16621160507202	5.57823419570923	0.00711201597005129	-0.00425158534198999	0.0106834331527352	0.00354059832170606
1821	93.3198394775391	-8.14023399353027	6.16264820098877	-0.000355493422830477	-0.00230353930965066	-0.00100484199356288	-0.00360223650932312
1822	93.9691848754883	-8.14023399353027	5.96784353256226	-0.0143164889886975	-0.0123684434220195	0.00289124972186983	-0.00977104809135199
1823	93.9691848754883	-7.81556034088135	6.09771347045898	-0.0146411629393697	-0.00327756232582033	-0.00652430532500148	0.000943203864153475
1824	93.9691848754883	-6.84153699874878	7.07173633575439	-0.0113944197073579	0.0022419011220336	-0.00717365415766835	-0.00100484199356288
1825	93.9691848754883	-7.49088573455811	6.94186639785767	-0.0133424662053585	-3.08191010844894e-05	-0.00230353930965066	0.000293855206109583
1826	91.3717956542969	-6.84153699874878	5.96784353256226	-0.0126931173726916	0.00548864435404539	0.00873538758605719	-0.000355493422830477
1827	92.0211410522461	-6.5168628692627	5.64316940307617	-0.0260047651827335	-3.08191010844894e-05	-0.0136671401560307	-0.000680167751852423
1828	92.6704940795898	-6.84153699874878	6.03277826309204	-0.0221086721867323	0.00548864435404539	-0.0104203969240189	0.000943203864153475
1829	92.0211410522461	-6.5168628692627	5.96784353256226	-0.0198359526693821	0.0022419011220336	-0.0133424662053585	0.00289124972186983
1830	92.0211410522461	-6.84153699874878	6.16264820098877	-0.00490093370899558	0.00516396993771195	-0.00619963090866804	0.00289124972186983
1831	92.0211410522461	-6.5168628692627	5.90290880203247	-0.00490093370899558	-0.00295288790948689	-0.0026282137259841	0.00906006153672934
1832	92.0211410522461	-6.19218873977661	6.42238759994507	-0.000680167751852423	-3.08191010844894e-05	-0.00295288790948689	-0.00619963090866804
1833	91.3717956542969	-7.16621160507202	5.96784353256226	0.00776136433705688	-0.00944637414067984	-0.00619963090866804	0.00289124972186983
1834	92.0211410522461	-6.5168628692627	6.68212699890137	0.0126314787194133	0.00418994715437293	-0.00619963090866804	0.00386527273803949
1835	92.6704940795898	-6.5168628692627	6.42238759994507	0.0145795252174139	-0.00100484199356288	0.00548864435404539	0.00354059832170606
1836	92.0211410522461	-6.5168628692627	6.61719226837158	0.012956153601408	-0.000355493422830477	0.000618529506027699	0.000618529506027699
1837	92.6704940795898	-7.49088573455811	6.94186639785767	0.0155535480007529	-0.00295288790948689	-0.00490093370899558	-3.08191010844894e-05
1838	92.6704940795898	-6.19218873977661	5.51329946517944	0.0200989879667759	-0.00912170019000769	0.00418994715437293	-0.00555028254166245
1839	93.9691848754883	-7.81556034088135	5.51329946517944	0.0171769186854362	-0.00230353930965066	-0.00652430532500148	0.000293855206109583
1840	91.3717956542969	-5.86751413345337	5.38343000411987	0.0207483377307653	0.0106834331527352	0.00516396993771195	-0.00327756232582033
1841	93.3198394775391	-7.49088573455811	5.96784353256226	0.0262678004801273	0.00711201597005129	0.00548864435404539	0.000943203864153475
1842	93.9691848754883	-6.84153699874878	5.90290880203247	0.00711201597005129	0.00191722682211548	-0.00360223650932312	-0.00295288790948689
1843	93.3198394775391	-7.16621160507202	5.90290880203247	0.0100340843200684	0.00126787810586393	-0.00847235135734081	-0.000680167751852423
1844	93.3198394775391	-6.5168628692627	5.64316940307617	0.00159255252219737	0.0100340843200684	-0.00619963090866804	-0.00132951640989631
1845	94.618537902832	-7.49088573455811	5.64316940307617	0.00743668992072344	0.00613799272105098	-0.00522560812532902	0.00256657530553639
1846	92.0211410522461	-6.84153699874878	5.70810413360596	-0.0026282137259841	0.00906006153672934	-0.00457625929266214	-3.08191010844894e-05
1847	93.9691848754883	-6.84153699874878	6.42238759994507	-0.00652430532500148	0.000943203864153475	-0.0143164889886975	0.0022419011220336
1848	93.3198394775391	-6.5168628692627	6.61719226837158	-0.00652430532500148	0.0126314787194133	-0.0100957229733467	0.00581331877037883
1849	93.3198394775391	-6.5168628692627	7.00680112838745	-0.000355493422830477	0.0126314787194133	-0.00977104809135199	0.000943203864153475
1850	94.618537902832	-6.84153699874878	5.77303886413574	0.00321592413820326	0.0106834331527352	-0.0143164889886975	0.000943203864153475
1851	92.6704940795898	-6.19218873977661	5.64316940307617	0.012956153601408	0.012956153601408	-0.000355493422830477	0.00451462110504508
1852	91.3717956542969	-6.19218873977661	5.77303886413574	0.00548864435404539	-0.00327756232582033	-0.00619963090866804	-0.00327756232582033
1853	93.3198394775391	-7.49088573455811	6.03277826309204	0.00516396993771195	0.000293855206109583	-0.00847235135734081	-0.0107450718060136
1854	92.0211410522461	-6.19218873977661	6.16264820098877	-0.00522560812532902	0.00289124972186983	-0.00749832857400179	-0.00555028254166245
1855	92.6704940795898	-6.19218873977661	6.16264820098877	-0.0117190945893526	0.00516396993771195	-0.00619963090866804	0.00451462110504508
1856	92.6704940795898	-5.54284000396729	5.77303886413574	-0.00490093370899558	-0.00132951640989631	0.0106834331527352	0.00386527273803949
1857	93.3198394775391	-6.84153699874878	5.90290880203247	0.00386527273803949	-0.0146411629393697	-0.00490093370899558	-0.00392691092565656
1858	92.0211410522461	-6.19218873977661	5.83797359466553	0.00126787810586393	-0.0110697457566857	0.00289124972186983	-0.00717365415766835
1859	94.618537902832	-7.49088573455811	5.77303886413574	-0.000355493422830477	0.00613799272105098	-0.000355493422830477	0.00451462110504508
1860	92.0211410522461	-5.21816539764404	6.68212699890137	0.0022419011220336	-0.00684897974133492	0.00289124972186983	0.00289124972186983
1861	94.618537902832	-7.49088573455811	7.20160579681396	-0.0136671401560307	0.000618529506027699	0.0123068047687411	0.00191722682211548
1862	92.6704940795898	-7.16621160507202	6.87693166732788	-0.00847235135734081	0.000943203864153475	-0.000680167751852423	0.00126787810586393
1863	93.9691848754883	-7.49088573455811	6.68212699890137	0.00970941036939621	-0.00230353930965066	0.00613799272105098	0.00256657530553639
1864	91.3717956542969	-6.5168628692627	5.83797359466553	-0.00425158534198999	-0.00295288790948689	0.00711201597005129	0.00873538758605719
1865	92.0211410522461	-7.49088573455811	6.8119969367981	-0.0110697457566857	0.00711201597005129	-0.00717365415766835	0.00548864435404539
1866	89.4237442016602	-7.49088573455811	6.94186639785767	-0.0152905117720366	0.000943203864153475	0.00321592413820326	0.00808603875339031
1867	92.0211410522461	-6.5168628692627	5.96784353256226	-0.0240567177534103	-0.00132951640989631	-0.0139918150380254	0.00646266713738441
1868	90.7224426269531	-6.84153699874878	6.22758293151855	-0.0328229255974293	0.0106834331527352	-0.0110697457566857	0.00191722682211548
1869	90.0730972290039	-6.19218873977661	5.77303886413574	-0.0240567177534103	0.0152288740500808	-0.0123684434220195	0.00451462110504508
1870	90.0730972290039	-6.84153699874878	5.90290880203247	-0.0107450718060136	0.01847561635077	-0.00165419070981443	0.00743668992072344
1871	90.7224426269531	-6.19218873977661	5.70810413360596	-0.00879702530801296	0.00906006153672934	-0.00912170019000769	0.00289124972186983
1872	90.7224426269531	-6.84153699874878	6.03277826309204	-0.00522560812532902	-0.000680167751852423	-0.00522560812532902	0.00451462110504508
1873	92.0211410522461	-7.16621160507202	6.22758293151855	0.00776136433705688	-0.00295288790948689	-0.00457625929266214	-0.00360223650932312
1874	92.6704940795898	-6.84153699874878	6.29251766204834	0.00386527273803949	0.00354059832170606	-0.00555028254166245	-0.00197886489331722
1875	93.3198394775391	-7.16621160507202	5.96784353256226	0.00970941036939621	0.00256657530553639	-0.00425158534198999	0.00451462110504508
1876	92.0211410522461	-6.5168628692627	5.90290880203247	-0.0152905117720366	0.00516396993771195	0.00678734155371785	-0.00132951640989631
1877	92.6704940795898	-6.19218873977661	5.96784353256226	0.0207483377307653	-0.00652430532500148	-3.08191010844894e-05	-0.00490093370899558
1878	91.3717956542969	-5.54284000396729	5.83797359466553	0.00711201597005129	-0.0149658378213644	0.00483929552137852	-0.00425158534198999
1879	95.2678833007813	-7.49088573455811	6.16264820098877	0.0181509424000978	-0.00684897974133492	0.00354059832170606	-0.000680167751852423
1880	93.3198394775391	-6.84153699874878	6.09771347045898	0.0230210572481155	-0.00360223650932312	0.00483929552137852	0.00418994715437293
1881	93.9691848754883	-6.19218873977661	5.83797359466553	0.0217223595827818	0.00483929552137852	0.012956153601408	-0.00230353930965066
1882	91.3717956542969	-6.84153699874878	5.38343000411987	0.0126314787194133	-0.0250307414680719	0.00581331877037883	-0.00425158534198999
1883	93.3198394775391	-7.16621160507202	5.70810413360596	0.0136055024340749	-0.00522560812532902	-0.0026282137259841	-0.00132951640989631
1884	92.6704940795898	-7.16621160507202	5.90290880203247	0.00646266713738441	0.00386527273803949	-0.000355493422830477	0.000618529506027699
1885	93.3198394775391	-7.49088573455811	6.5522575378418	0.00646266713738441	0.00808603875339031	-0.00197886489331722	0.00256657530553639
1886	93.3198394775391	-7.16621160507202	6.09771347045898	0.0116574559360743	-0.00197886489331722	-0.0107450718060136	0.00289124972186983
1887	93.3198394775391	-7.81556034088135	5.83797359466553	0.000943203864153475	-3.08191010844894e-05	-0.0123684434220195	-0.00295288790948689
1888	93.9691848754883	-7.49088573455811	5.57823419570923	-0.0201606266200542	0.0100340843200684	-0.0133424662053585	0.00321592413820326
1889	94.618537902832	-8.78958320617676	5.90290880203247	0.00354059832170606	0.000618529506027699	-0.0026282137259841	0.0100340843200684
1890	93.3198394775391	-7.81556034088135	5.70810413360596	0.00418994715437293	0.00873538758605719	-0.000680167751852423	0.0100340843200684
1891	92.6704940795898	-7.49088573455811	5.83797359466553	-0.00327756232582033	0.00418994715437293	0.00159255252219737	0.00321592413820326
1892	94.618537902832	-8.14023399353027	6.35745286941528	-0.0195112787187099	-0.00392691092565656	-0.00944637414067984	-0.00684897974133492
1893	93.9691848754883	-8.46490859985352	6.22758293151855	-0.0110697457566857	-0.00490093370899558	-0.00847235135734081	-0.00327756232582033
1894	93.9691848754883	-8.14023399353027	5.70810413360596	-0.0143164889886975	0.00321592413820326	-0.00522560812532902	0.00646266713738441
1895	93.9691848754883	-8.14023399353027	5.70810413360596	-0.00717365415766835	0.00678734155371785	0.000618529506027699	0.0022419011220336
1896	94.618537902832	-7.81556034088135	6.03277826309204	-0.00944637414067984	0.00451462110504508	0.00776136433705688	0.00516396993771195
1897	94.618537902832	-7.49088573455811	6.09771347045898	-0.00782300252467394	-0.0120437685400248	-0.00165419070981443	0.00613799272105098
1898	92.6704940795898	-6.84153699874878	5.90290880203247	-0.0026282137259841	-0.0104203969240189	-0.00295288790948689	-0.0026282137259841
1899	95.2678833007813	-7.81556034088135	6.35745286941528	-0.00619963090866804	-0.00555028254166245	0.00289124972186983	0.00191722682211548
1900	91.3717956542969	-6.84153699874878	5.70810413360596	0.00808603875339031	0.0022419011220336	-3.08191010844894e-05	-0.00555028254166245
1901	92.6704940795898	-5.54284000396729	6.42238759994507	-0.00457625929266214	0.00354059832170606	0.00711201597005129	0.0106834331527352
1902	93.3198394775391	-7.16621160507202	6.68212699890137	-0.00587495695799589	0.00289124972186983	0.00126787810586393	-0.00457625929266214
1903	93.9691848754883	-7.81556034088135	6.68212699890137	-0.00522560812532902	-0.00652430532500148	-0.00944637414067984	-0.00457625929266214
1904	93.3198394775391	-7.16621160507202	6.8119969367981	-0.00132951640989631	-0.00360223650932312	-0.000680167751852423	-0.00197886489331722
1905	94.618537902832	-6.5168628692627	6.09771347045898	0.00256657530553639	0.00321592413820326	-0.000355493422830477	0.00841071270406246
1906	93.3198394775391	-5.54284000396729	5.96784353256226	-0.000680167751852423	0.00386527273803949	0.00548864435404539	0.00483929552137852
1907	92.6704940795898	-6.19218873977661	5.64316940307617	-0.00490093370899558	-0.00457625929266214	-0.00132951640989631	-0.00100484199356288
1908	92.6704940795898	-6.19218873977661	6.22758293151855	-0.00197886489331722	0.00354059832170606	-0.0110697457566857	0.00483929552137852
1909	94.618537902832	-7.49088573455811	6.61719226837158	0.000618529506027699	0.000293855206109583	-0.00457625929266214	0.00678734155371785
1910	91.3717956542969	-6.19218873977661	6.35745286941528	0.0136055024340749	0.00191722682211548	-0.00295288790948689	-3.08191010844894e-05
1911	93.3198394775391	-7.16621160507202	6.68212699890137	0.0171769186854362	0.000618529506027699	-0.00977104809135199	0.00289124972186983
1912	94.618537902832	-7.81556034088135	5.96784353256226	0.0022419011220336	-0.00717365415766835	-0.00652430532500148	-0.00230353930965066
1913	94.618537902832	-7.49088573455811	5.51329946517944	0.013930176384747	-0.00912170019000769	0.000293855206109583	-0.00684897974133492
1914	93.9691848754883	-7.16621160507202	5.57823419570923	0.00841071270406246	-0.00749832857400179	-0.000680167751852423	0.00386527273803949
1915	93.9691848754883	-7.49088573455811	5.83797359466553	0.0136055024340749	0.00256657530553639	-0.00165419070981443	0.00289124972186983
1916	93.3198394775391	-6.84153699874878	5.77303886413574	0.00938473641872406	-0.00100484199356288	0.00354059832170606	-0.00360223650932312
1917	93.9691848754883	-7.49088573455811	5.90290880203247	0.0100340843200684	-0.00230353930965066	-0.00100484199356288	-0.00717365415766835
1918	92.0211410522461	-6.19218873977661	6.48732233047485	0.0168522447347641	-0.0240567177534103	0.000293855206109583	-0.00165419070981443
1919	93.9691848754883	-7.49088573455811	6.35745286941528	0.00970941036939621	-0.00555028254166245	-0.00100484199356288	-0.00717365415766835
1920	92.6704940795898	-6.84153699874878	6.29251766204834	0.0226963832974434	0.00581331877037883	0.00321592413820326	0.000618529506027699
1921	91.3717956542969	-7.16621160507202	5.96784353256226	0.0103587592020631	0.000943203864153475	0.00646266713738441	-3.08191010844894e-05
1922	93.9691848754883	-7.81556034088135	5.83797359466553	0.00678734155371785	-3.08191010844894e-05	0.00126787810586393	0.00711201597005129
1923	94.618537902832	-7.16621160507202	5.96784353256226	-0.0208099745213985	-0.00100484199356288	-0.0110697457566857	-0.00457625929266214
1924	93.3198394775391	-7.16621160507202	6.22758293151855	0.00256657530553639	0.0100340843200684	-0.00132951640989631	-0.000680167751852423
1925	92.6704940795898	-6.84153699874878	5.90290880203247	0.000618529506027699	0.0136055024340749	-0.00749832857400179	0.0022419011220336
1926	92.0211410522461	-6.19218873977661	5.77303886413574	-0.00100484199356288	0.0136055024340749	-0.000680167751852423	0.000618529506027699
1927	91.3717956542969	-6.5168628692627	5.77303886413574	-0.00100484199356288	0.012956153601408	-0.0149658378213644	-0.00360223650932312
1928	91.3717956542969	-6.19218873977661	5.90290880203247	-0.00619963090866804	0.0132808275520802	-0.0136671401560307	-0.00587495695799589
1929	93.9691848754883	-7.49088573455811	6.09771347045898	0.000618529506027699	0.0197743140161037	-0.00425158534198999	0.00938473641872406
1930	92.6704940795898	-6.84153699874878	6.8119969367981	-0.00295288790948689	0.0168522447347641	-0.00555028254166245	-3.08191010844894e-05
1931	92.6704940795898	-7.16621160507202	6.8119969367981	0.00354059832170606	0.00776136433705688	-0.00555028254166245	0.00418994715437293
1932	93.9691848754883	-7.16621160507202	6.68212699890137	-0.00230353930965066	0.00289124972186983	-0.0026282137259841	0.00126787810586393
1933	94.618537902832	-7.49088573455811	5.83797359466553	-0.00360223650932312	-0.0026282137259841	-0.00782300252467394	-0.00360223650932312
1934	92.6704940795898	-7.16621160507202	5.90290880203247	0.00354059832170606	0.000943203864153475	0.00516396993771195	0.00418994715437293
1935	93.3198394775391	-7.16621160507202	6.03277826309204	0.0243197549134493	-0.00912170019000769	0.00386527273803949	0.00191722682211548
1936	93.3198394775391	-7.49088573455811	6.22758293151855	-0.0120437685400248	0.00776136433705688	0.00451462110504508	-0.00490093370899558
1937	93.3198394775391	-7.49088573455811	6.35745286941528	0.00159255252219737	-0.00587495695799589	0.00938473641872406	-0.00425158534198999
1938	90.7224426269531	-6.84153699874878	5.90290880203247	0.00191722682211548	-0.0370436906814575	-0.00490093370899558	-0.00912170019000769
1939	91.3717956542969	-6.5168628692627	5.64316940307617	-0.00100484199356288	-0.00490093370899558	0.00678734155371785	0.00581331877037883
1940	89.4237442016602	-6.5168628692627	5.83797359466553	-0.0230826959013939	0.000618529506027699	0.00354059832170606	0.00711201597005129
1941	90.7224426269531	-7.49088573455811	6.09771347045898	-0.00619963090866804	0.00289124972186983	0.00678734155371785	0.00483929552137852
1942	90.0730972290039	-7.81556034088135	6.09771347045898	0.000943203864153475	-0.00847235135734081	0.00970941036939621	0.00289124972186983
1943	90.7224426269531	-7.49088573455811	6.29251766204834	-0.0123684434220195	-0.0104203969240189	-0.00230353930965066	-0.00814767740666866
1944	90.7224426269531	-7.49088573455811	5.90290880203247	-0.00197886489331722	-3.08191010844894e-05	0.00191722682211548	0.0022419011220336
1945	90.7224426269531	-7.16621160507202	5.96784353256226	0.00321592413820326	0.00191722682211548	-0.00425158534198999	0.00516396993771195
1946	89.4237442016602	-7.49088573455811	6.03277826309204	-0.00457625929266214	0.0022419011220336	-0.00425158534198999	0.000943203864153475
1947	89.4237442016602	-5.86751413345337	5.90290880203247	-0.00327756232582033	0.00548864435404539	-0.00619963090866804	0.00711201597005129
1948	89.4237442016602	-6.19218873977661	5.96784353256226	0.00938473641872406	0.0175015944987535	-0.00977104809135199	0.00548864435404539
1949	91.3717956542969	-7.49088573455811	6.29251766204834	-0.00879702530801296	0.0132808275520802	-0.00814767740666866	0.00418994715437293
1950	89.4237442016602	-6.19218873977661	6.5522575378418	0.000943203864153475	0.0155535480007529	-0.00912170019000769	0.00548864435404539
1951	92.0211410522461	-7.49088573455811	6.68212699890137	0.00483929552137852	0.012956153601408	-0.00587495695799589	0.00321592413820326
1952	92.0211410522461	-7.49088573455811	5.96784353256226	0.00289124972186983	0.00516396993771195	-0.00717365415766835	-0.00230353930965066
1953	93.3198394775391	-7.49088573455811	6.61719226837158	0.0123068047687411	-0.0100957229733467	-0.00490093370899558	-0.00782300252467394
1954	93.3198394775391	-7.49088573455811	6.03277826309204	-0.0182125810533762	0.00126787810586393	0.00126787810586393	0.00906006153672934
1955	93.3198394775391	-7.16621160507202	6.29251766204834	-0.00457625929266214	-0.00197886489331722	0.00516396993771195	-0.00100484199356288
1956	93.9691848754883	-7.81556034088135	6.16264820098877	0.000293855206109583	0.00516396993771195	0.0142548503354192	0.00126787810586393
1957	93.3198394775391	-7.16621160507202	5.83797359466553	-0.0146411629393697	0.00126787810586393	0.00613799272105098	-0.00749832857400179
1958	92.6704940795898	-7.49088573455811	6.03277826309204	-0.00165419070981443	-0.0217839982360601	-0.00555028254166245	-0.00490093370899558
1959	92.0211410522461	-5.86751413345337	5.77303886413574	0.020423661917448	-0.00977104809135199	0.00354059832170606	-0.00587495695799589
1960	91.3717956542969	-7.16621160507202	6.16264820098877	0.00581331877037883	0.00581331877037883	0.00743668992072344	-0.000355493422830477
1961	94.618537902832	-7.49088573455811	7.00680112838745	0.0168522447347641	0.0022419011220336	0.00906006153672934	-0.00230353930965066
1962	93.9691848754883	-7.49088573455811	6.09771347045898	0.00646266713738441	-0.00165419070981443	0.00159255252219737	0.00321592413820326
1963	92.6704940795898	-6.84153699874878	5.70810413360596	0.0126314787194133	-0.0110697457566857	-0.00749832857400179	-0.00555028254166245
1964	93.3198394775391	-8.14023399353027	5.77303886413574	0.012956153601408	0.00776136433705688	0.000943203864153475	0.00613799272105098
1965	92.6704940795898	-7.49088573455811	5.90290880203247	0.0171769186854362	0.00613799272105098	-0.00652430532500148	-0.00619963090866804
1966	93.3198394775391	-8.46490859985352	6.03277826309204	0.0132808275520802	-0.00165419070981443	0.000618529506027699	0.00126787810586393
1967	92.0211410522461	-7.81556034088135	6.29251766204834	0.00321592413820326	-0.00132951640989631	-0.0107450718060136	0.00873538758605719
1968	92.0211410522461	-7.81556034088135	6.09771347045898	-0.00717365415766835	0.00646266713738441	-0.0100957229733467	0.0103587592020631
1969	93.3198394775391	-8.46490859985352	5.83797359466553	-0.00717365415766835	0.00321592413820326	-0.00555028254166245	-0.00457625929266214
1970	90.7224426269531	-7.49088573455811	5.70810413360596	0.00289124972186983	0.00126787810586393	-0.00619963090866804	0.00483929552137852
1971	93.9691848754883	-7.81556034088135	5.96784353256226	-0.00555028254166245	0.00321592413820326	-0.00944637414067984	-0.00490093370899558
1972	93.9691848754883	-8.78958320617676	6.03277826309204	-0.0026282137259841	-0.00360223650932312	-0.00619963090866804	-0.00814767740666866
1973	93.3198394775391	-7.81556034088135	5.96784353256226	-0.0026282137259841	-0.00457625929266214	-0.00912170019000769	-0.00197886489331722
1974	92.6704940795898	-8.46490859985352	6.22758293151855	-0.000680167751852423	0.00808603875339031	-3.08191010844894e-05	-0.00490093370899558
1975	92.6704940795898	-7.81556034088135	6.61719226837158	-0.0026282137259841	0.00191722682211548	-0.00392691092565656	0.00451462110504508
1976	93.3198394775391	-8.14023399353027	6.74706172943115	-0.00457625929266214	-0.00522560812532902	-0.000680167751852423	-3.08191010844894e-05
1977	94.618537902832	-7.16621160507202	6.61719226837158	-0.00490093370899558	-0.0198359526693821	-0.00230353930965066	-0.00132951640989631
1978	93.9691848754883	-7.49088573455811	6.16264820098877	-0.00847235135734081	-0.0172385573387146	0.00159255252219737	-0.0026282137259841
1979	90.7224426269531	-5.86751413345337	5.90290880203247	-0.00912170019000769	-0.0149658378213644	0.00483929552137852	-0.00587495695799589
1980	93.3198394775391	-7.49088573455811	6.48732233047485	0.0113327819854021	-0.0026282137259841	0.00711201597005129	0.00808603875339031
1981	92.6704940795898	-6.5168628692627	6.68212699890137	0.00321592413820326	-0.00230353930965066	-0.00587495695799589	-0.00360223650932312
1982	93.3198394775391	-6.19218873977661	6.61719226837158	-0.00392691092565656	-0.00197886489331722	0.00548864435404539	-0.00230353930965066
1983	92.0211410522461	-5.54284000396729	6.42238759994507	-0.0026282137259841	-0.0139918150380254	-0.00522560812532902	-0.00717365415766835
1984	91.3717956542969	-6.19218873977661	6.5522575378418	-3.08191010844894e-05	-0.000355493422830477	-0.0026282137259841	0.00354059832170606
1985	93.3198394775391	-6.84153699874878	5.83797359466553	0.00613799272105098	0.000293855206109583	-0.00392691092565656	0.0022419011220336
1986	93.9691848754883	-7.16621160507202	6.29251766204834	0.0100340843200684	0.00906006153672934	0.000293855206109583	-0.00132951640989631
1987	92.0211410522461	-6.5168628692627	6.16264820098877	0.00613799272105098	0.00548864435404539	-0.00814767740666866	-0.00165419070981443
1988	92.6704940795898	-6.5168628692627	5.70810413360596	-0.0104203969240189	0.0162028968334198	-0.00782300252467394	-0.00392691092565656
1989	93.9691848754883	-6.5168628692627	6.61719226837158	-0.00132951640989631	0.01847561635077	-0.00717365415766835	0.00451462110504508
1990	93.3198394775391	-6.84153699874878	5.70810413360596	-0.00912170019000769	0.00906006153672934	-0.0110697457566857	0.00548864435404539
1991	93.3198394775391	-6.5168628692627	5.90290880203247	0.01847561635077	0.00321592413820326	-0.00100484199356288	-0.00555028254166245
1992	94.618537902832	-7.49088573455811	6.16264820098877	0.00548864435404539	0.00386527273803949	-0.0104203969240189	0.00126787810586393
1993	92.6704940795898	-5.54284000396729	5.70810413360596	0.00126787810586393	-0.00230353930965066	-0.00425158534198999	-0.00749832857400179
1994	92.6704940795898	-6.5168628692627	5.51329946517944	-0.00814767740666866	0.01100810803473	-0.00425158534198999	0.00711201597005129
1995	93.3198394775391	-6.5168628692627	5.57823419570923	0.00613799272105098	0.00678734155371785	-0.000680167751852423	0.00289124972186983
1996	93.9691848754883	-7.16621160507202	5.77303886413574	0.0116574559360743	0.00451462110504508	0.00548864435404539	-0.000680167751852423
1997	94.618537902832	-6.84153699874878	5.64316940307617	0.00581331877037883	-0.0133424662053585	0.00808603875339031	-0.00165419070981443
1998	95.2678833007813	-7.49088573455811	6.03277826309204	0.00808603875339031	-0.028926832601428	-0.00587495695799589	-0.00749832857400179
1999	92.0211410522461	-5.54284000396729	5.51329946517944	0.0226963832974434	-0.0146411629393697	0.00906006153672934	-0.00295288790948689
2000	93.3198394775391	-7.49088573455811	5.64316940307617	0.0142548503354192	0.01100810803473	-0.000355493422830477	0.00776136433705688
[truncated: 8,520 more rows]
