# Supplementary material for: Precise instruction and consideration of the vertical and horizontal force component increases validity and reliability of the 90:20 Isometric Posterior Chain Test
Source: PLoS One. 2024 Oct 28;19(10):e0312843. doi: 10.1371/journal.pone.0312843 (PMC11515970; doi:10.1371/journal.pone.0312843)
Supplement: S1 File — (ZIP) [file pone.0312843.s001.zip › S1_Raw_Data/M1_P08_v_3.csv]

1	93.9691848754883	-5.54284000396729	6.03277826309204	-0.00230353930965066	-0.00295288790948689	0.0100340843200684	-0.00652430532500148
2	93.9691848754883	-5.86751413345337	6.09771347045898	-0.00230353930965066	0.00126787810586393	-0.0104203969240189	0.00678734155371785
3	93.9691848754883	-6.19218873977661	6.03277826309204	-0.00295288790948689	0.00483929552137852	0.00613799272105098	-0.00360223650932312
4	91.3717956542969	-4.89349126815796	6.16264820098877	-0.00295288790948689	0.00776136433705688	-0.00392691092565656	0.0136055024340749
5	93.3198394775391	-5.54284000396729	6.09771347045898	0.0178262684494257	0.00678734155371785	-0.00490093370899558	-0.00944637414067984
6	91.3717956542969	-4.56881713867188	5.77303886413574	-0.00782300252467394	0.000293855206109583	-0.0152905117720366	-0.00230353930965066
7	91.3717956542969	-5.54284000396729	5.90290880203247	0.00711201597005129	-0.00165419070981443	-0.00132951640989631	0.00289124972186983
8	92.0211410522461	-5.86751413345337	5.96784353256226	0.00126787810586393	-0.00100484199356288	-0.00555028254166245	-0.0026282137259841
9	92.0211410522461	-5.86751413345337	5.96784353256226	0.00451462110504508	0.00321592413820326	0.00321592413820326	0.00191722682211548
10	92.0211410522461	-6.5168628692627	6.35745286941528	0.0181509424000978	-0.00327756232582033	-0.00197886489331722	0.00354059832170606
11	91.3717956542969	-6.19218873977661	6.22758293151855	0.00646266713738441	0.00581331877037883	0.00613799272105098	-0.00132951640989631
12	90.0730972290039	-5.86751413345337	5.96784353256226	0.00516396993771195	-0.00230353930965066	0.0022419011220336	-0.00522560812532902
13	91.3717956542969	-6.19218873977661	5.90290880203247	-0.00100484199356288	-0.00457625929266214	0.0197743140161037	-0.00360223650932312
14	91.3717956542969	-6.19218873977661	6.03277826309204	0.00483929552137852	-0.0165892094373703	0.00906006153672934	0.00191722682211548
15	90.0730972290039	-4.89349126815796	5.70810413360596	-0.0113944197073579	-0.00717365415766835	0.00386527273803949	-0.00295288790948689
16	90.7224426269531	-6.19218873977661	6.22758293151855	0.00873538758605719	-0.00944637414067984	-0.00295288790948689	-0.00230353930965066
17	92.0211410522461	-5.86751413345337	6.22758293151855	-0.00749832857400179	-0.00230353930965066	0.00548864435404539	0.00483929552137852
18	89.4237442016602	-4.89349126815796	5.90290880203247	-0.00619963090866804	0.00906006153672934	0.00970941036939621	0.000618529506027699
19	91.3717956542969	-4.89349126815796	5.64316940307617	0.00678734155371785	0.00159255252219737	0.000293855206109583	0.00159255252219737
20	91.3717956542969	-4.89349126815796	5.77303886413574	-0.00165419070981443	-0.00132951640989631	-0.00490093370899558	0.00159255252219737
21	92.0211410522461	-4.89349126815796	5.77303886413574	0.00970941036939621	0.00321592413820326	0.00321592413820326	0.00321592413820326
22	92.6704940795898	-6.19218873977661	5.96784353256226	-0.00522560812532902	0.00354059832170606	-0.00944637414067984	0.00711201597005129
23	91.3717956542969	-5.21816539764404	6.16264820098877	0.00191722682211548	0.01100810803473	-0.00847235135734081	0.00548864435404539
24	90.7224426269531	-4.89349126815796	5.83797359466553	-0.0026282137259841	0.0126314787194133	-0.00652430532500148	0.00159255252219737
25	93.9691848754883	-5.86751413345337	5.64316940307617	-0.0110697457566857	0.00938473641872406	-0.0156151866540313	-0.000680167751852423
26	92.6704940795898	-4.89349126815796	5.51329946517944	-0.00782300252467394	0.00483929552137852	-0.00977104809135199	-0.00132951640989631
27	93.9691848754883	-6.19218873977661	5.83797359466553	-0.00619963090866804	-0.00490093370899558	-0.00814767740666866	0.0022419011220336
28	93.3198394775391	-5.86751413345337	6.29251766204834	-0.00749832857400179	0.00354059832170606	-0.0026282137259841	0.00548864435404539
29	93.9691848754883	-5.54284000396729	5.77303886413574	0.00678734155371785	-0.00749832857400179	-0.00197886489331722	-0.00490093370899558
30	93.9691848754883	-6.19218873977661	6.09771347045898	0.00808603875339031	-0.00165419070981443	0.00289124972186983	-0.00295288790948689
31	93.9691848754883	-5.54284000396729	5.51329946517944	0.00743668992072344	0.00289124972186983	0.0022419011220336	-0.00392691092565656
32	93.9691848754883	-5.54284000396729	5.70810413360596	0.00354059832170606	0.00354059832170606	-0.00717365415766835	0.000293855206109583
33	93.3198394775391	-4.89349126815796	5.51329946517944	0.012956153601408	0.00126787810586393	0.00256657530553639	0.00386527273803949
34	93.3198394775391	-5.86751413345337	5.83797359466553	0.013930176384747	-0.00587495695799589	0.00516396993771195	-0.00977104809135199
35	92.0211410522461	-5.21816539764404	5.70810413360596	0.0162028968334198	-0.00392691092565656	-0.00132951640989631	0.000293855206109583
36	93.9691848754883	-5.86751413345337	6.42238759994507	0.0103587592020631	-0.00749832857400179	0.00354059832170606	-0.00197886489331722
37	92.6704940795898	-4.89349126815796	5.77303886413574	0.00646266713738441	0.000293855206109583	-0.00490093370899558	0.000618529506027699
38	92.0211410522461	-5.54284000396729	5.70810413360596	0.00321592413820326	0.00256657530553639	0.00418994715437293	0.00678734155371785
39	93.9691848754883	-5.21816539764404	5.70810413360596	0.00743668992072344	-0.000680167751852423	0.00289124972186983	-0.0104203969240189
40	93.3198394775391	-5.54284000396729	6.74706172943115	0.00678734155371785	-0.00230353930965066	0.00321592413820326	-0.00295288790948689
41	93.3198394775391	-5.21816539764404	6.68212699890137	0.0106834331527352	-0.00230353930965066	-0.00782300252467394	-0.0026282137259841
42	93.3198394775391	-5.86751413345337	6.87693166732788	0.00711201597005129	-0.00587495695799589	-0.00749832857400179	0.00126787810586393
43	94.618537902832	-7.16621160507202	6.8119969367981	-0.00327756232582033	0.00191722682211548	-0.00912170019000769	-0.0026282137259841
44	92.6704940795898	-6.84153699874878	6.68212699890137	0.01100810803473	0.00483929552137852	-0.00522560812532902	0.00386527273803949
45	94.618537902832	-6.84153699874878	6.5522575378418	-0.00944637414067984	-0.00360223650932312	-0.00749832857400179	0.00451462110504508
46	93.9691848754883	-6.19218873977661	6.68212699890137	-0.000355493422830477	0.00321592413820326	-0.0026282137259841	0.00776136433705688
47	95.2678833007813	-6.84153699874878	6.8119969367981	-0.00490093370899558	-0.0139918150380254	-0.0026282137259841	0.00126787810586393
48	95.2678833007813	-7.16621160507202	6.87693166732788	-0.00555028254166245	-0.0126931173726916	-0.00230353930965066	0.00126787810586393
49	93.3198394775391	-5.54284000396729	5.83797359466553	0.00678734155371785	-0.00165419070981443	0.00516396993771195	-0.00490093370899558
50	93.3198394775391	-5.54284000396729	5.77303886413574	-0.00392691092565656	-0.00652430532500148	-0.00165419070981443	-0.00425158534198999
51	94.618537902832	-6.19218873977661	5.96784353256226	-0.0126931173726916	-0.00782300252467394	0.00289124972186983	0.00289124972186983
52	94.618537902832	-6.5168628692627	6.16264820098877	-0.0172385573387146	-0.00392691092565656	0.00321592413820326	0.00354059832170606
53	92.6704940795898	-4.89349126815796	5.77303886413574	-0.00684897974133492	-0.00814767740666866	0.00581331877037883	-0.00100484199356288
54	93.3198394775391	-4.89349126815796	6.09771347045898	-0.0110697457566857	-0.032173577696085	0.0103587592020631	-0.00652430532500148
55	94.618537902832	-5.86751413345337	6.35745286941528	-0.0110697457566857	-0.00619963090866804	0.00126787810586393	-0.00619963090866804
56	93.9691848754883	-6.19218873977661	5.77303886413574	-0.0104203969240189	-0.00879702530801296	0.0123068047687411	-0.000680167751852423
57	92.6704940795898	-4.56881713867188	5.77303886413574	-0.00555028254166245	-0.00197886489331722	-0.00295288790948689	0.000943203864153475
58	93.3198394775391	-5.21816539764404	6.03277826309204	-0.00490093370899558	0.00711201597005129	0.00841071270406246	-0.00197886489331722
59	93.3198394775391	-5.21816539764404	6.09771347045898	-0.00360223650932312	0.00776136433705688	0.0132808275520802	-0.00814767740666866
60	93.3198394775391	-5.54284000396729	5.96784353256226	0.00938473641872406	0.00613799272105098	-0.0107450718060136	-0.000355493422830477
61	92.6704940795898	-4.89349126815796	5.83797359466553	-0.00522560812532902	0.000943203864153475	-0.00327756232582033	-0.0120437685400248
62	92.0211410522461	-4.89349126815796	5.57823419570923	0.0100340843200684	0.00548864435404539	-0.00425158534198999	0.00386527273803949
63	94.618537902832	-5.54284000396729	5.64316940307617	0.00776136433705688	0.0165275707840919	-0.00684897974133492	-0.00425158534198999
64	94.618537902832	-5.54284000396729	6.09771347045898	0.00483929552137852	0.0188002903014421	-0.00684897974133492	-0.00230353930965066
65	92.0211410522461	-3.91946840286255	5.64316940307617	-0.00879702530801296	0.00516396993771195	-0.0159398596733809	-0.00165419070981443
66	93.9691848754883	-5.86751413345337	5.77303886413574	0.00386527273803949	0.00581331877037883	-0.0104203969240189	0.000943203864153475
67	93.3198394775391	-5.54284000396729	5.83797359466553	0.01100810803473	0.00159255252219737	-0.00392691092565656	-0.00327756232582033
68	92.0211410522461	-5.21816539764404	5.70810413360596	0.00711201597005129	-3.08191010844894e-05	-0.00619963090866804	0.000293855206109583
69	93.3198394775391	-4.56881713867188	5.51329946517944	0.0103587592020631	-0.000355493422830477	0.000618529506027699	-0.000680167751852423
70	92.0211410522461	-4.89349126815796	5.64316940307617	0.0123068047687411	-0.000680167751852423	-0.0113944197073579	0.00159255252219737
71	93.3198394775391	-4.56881713867188	5.44836473464966	0.00289124972186983	-0.00652430532500148	-0.00555028254166245	-3.08191010844894e-05
72	93.9691848754883	-5.54284000396729	5.96784353256226	0.00548864435404539	-0.000355493422830477	-0.0143164889886975	0.000943203864153475
73	92.6704940795898	-4.56881713867188	5.77303886413574	0.00938473641872406	-0.0162645354866982	0.000293855206109583	0.000293855206109583
74	92.0211410522461	-4.24414253234863	5.83797359466553	0.00970941036939621	-0.00457625929266214	0.00906006153672934	-0.0026282137259841
75	94.618537902832	-5.54284000396729	5.70810413360596	0.00776136433705688	-0.00327756232582033	0.00159255252219737	0.00126787810586393
76	92.6704940795898	-4.56881713867188	5.51329946517944	0.0136055024340749	-0.00717365415766835	-0.000355493422830477	0.00581331877037883
77	92.6704940795898	-4.24414253234863	6.48732233047485	0.00711201597005129	0.00516396993771195	-0.000355493422830477	-0.00522560812532902
78	94.618537902832	-5.54284000396729	6.87693166732788	0.00970941036939621	0.00743668992072344	0.00289124972186983	0.00646266713738441
79	93.9691848754883	-5.86751413345337	6.09771347045898	0.00451462110504508	0.0181509424000978	0.00841071270406246	0.000618529506027699
80	93.3198394775391	-5.86751413345337	6.42238759994507	-0.00295288790948689	0.00841071270406246	-0.00360223650932312	-0.00425158534198999
81	93.9691848754883	-5.54284000396729	5.90290880203247	0.0162028968334198	0.00711201597005129	-0.00197886489331722	-0.000355493422830477
82	92.6704940795898	-4.89349126815796	5.83797359466553	0.00646266713738441	0.00581331877037883	-0.0123684434220195	0.000293855206109583
83	94.618537902832	-5.21816539764404	5.70810413360596	-0.00814767740666866	0.0249691028147936	-0.0120437685400248	-0.00587495695799589
84	94.618537902832	-5.54284000396729	6.09771347045898	-0.00684897974133492	0.0181509424000978	-0.0133424662053585	-0.00425158534198999
85	92.0211410522461	-4.56881713867188	5.77303886413574	-0.00100484199356288	0.0155535480007529	-0.0026282137259841	0.00354059832170606
86	94.618537902832	-5.86751413345337	7.13667106628418	-0.000355493422830477	0.00711201597005129	-0.0104203969240189	-0.000680167751852423
87	92.0211410522461	-4.89349126815796	6.48732233047485	-0.00230353930965066	0.00418994715437293	-0.0133424662053585	-0.00165419070981443
88	92.0211410522461	-5.21816539764404	5.77303886413574	0.00386527273803949	0.00451462110504508	-0.00587495695799589	-0.00457625929266214
89	92.0211410522461	-4.89349126815796	5.70810413360596	-0.00295288790948689	0.00354059832170606	-0.00392691092565656	-0.00782300252467394
90	91.3717956542969	-4.89349126815796	5.90290880203247	-0.0113944197073579	0.00191722682211548	-0.00457625929266214	0.00516396993771195
91	92.0211410522461	-5.21816539764404	5.64316940307617	-0.0107450718060136	-0.000680167751852423	-0.00165419070981443	-0.00587495695799589
92	91.3717956542969	-5.21816539764404	5.70810413360596	-0.0185372550040483	0.00159255252219737	-0.00879702530801296	-0.00100484199356288
93	91.3717956542969	-6.19218873977661	6.35745286941528	-0.0191866029053926	0.00321592413820326	0.0100340843200684	-0.00100484199356288
94	90.7224426269531	-4.56881713867188	5.51329946517944	-0.00977104809135199	-0.00749832857400179	0.00743668992072344	-0.00392691092565656
95	92.0211410522461	-6.19218873977661	5.96784353256226	-0.0156151866540313	-0.032173577696085	0.00483929552137852	-0.00295288790948689
96	90.0730972290039	-5.21816539764404	5.90290880203247	-0.0299008563160896	0.00970941036939621	0.01100810803473	-0.00100484199356288
97	90.0730972290039	-5.86751413345337	5.96784353256226	-0.0217839982360601	-3.08191010844894e-05	0.00516396993771195	-0.00100484199356288
98	90.7224426269531	-6.5168628692627	5.96784353256226	-0.0107450718060136	0.00613799272105098	0.00191722682211548	0.00256657530553639
99	92.0211410522461	-6.5168628692627	5.96784353256226	0.000943203864153475	-0.00814767740666866	0.00256657530553639	-0.00587495695799589
100	91.3717956542969	-6.19218873977661	6.03277826309204	0.0165275707840919	0.00321592413820326	-0.00100484199356288	0.000618529506027699
101	91.3717956542969	-6.19218873977661	5.90290880203247	0.0126314787194133	-0.0191866029053926	-0.00100484199356288	0.00483929552137852
102	91.3717956542969	-5.21816539764404	5.90290880203247	0.011982130818069	0.00354059832170606	0.000293855206109583	0.000293855206109583
103	92.6704940795898	-5.21816539764404	5.83797359466553	0.0106834331527352	0.00321592413820326	-0.00522560812532902	0.0022419011220336
104	93.3198394775391	-6.5168628692627	6.09771347045898	0.0126314787194133	0.0123068047687411	0.00256657530553639	0.00126787810586393
105	92.0211410522461	-5.21816539764404	6.29251766204834	0.0152288740500808	0.00841071270406246	0.00354059832170606	-0.00197886489331722
106	93.3198394775391	-5.86751413345337	5.96784353256226	0.00711201597005129	0.00743668992072344	-0.00652430532500148	-0.000355493422830477
107	92.6704940795898	-5.54284000396729	5.51329946517944	0.0223717093467712	0.00451462110504508	-0.00717365415766835	0.0022419011220336
108	93.3198394775391	-6.5168628692627	5.83797359466553	0.0165275707840919	0.00581331877037883	-0.00847235135734081	0.00581331877037883
109	93.9691848754883	-6.19218873977661	5.96784353256226	0.0136055024340749	0.00938473641872406	-0.00327756232582033	-0.00392691092565656
110	94.618537902832	-6.5168628692627	6.16264820098877	0.012956153601408	0.00321592413820326	-0.00165419070981443	0.00289124972186983
111	93.3198394775391	-6.5168628692627	6.09771347045898	0.00776136433705688	0.00516396993771195	-0.0026282137259841	-0.0026282137259841
112	93.3198394775391	-6.19218873977661	6.48732233047485	0.00776136433705688	0.00256657530553639	-0.00717365415766835	-3.08191010844894e-05
113	91.3717956542969	-6.19218873977661	5.96784353256226	0.0106834331527352	0.00256657530553639	0.000618529506027699	-0.00100484199356288
114	92.6704940795898	-5.54284000396729	5.77303886413574	0.0158782228827477	-0.000355493422830477	0.0106834331527352	-0.00490093370899558
115	93.3198394775391	-6.19218873977661	6.68212699890137	0.0136055024340749	-0.00652430532500148	-0.00619963090866804	-0.0117190945893526
116	93.3198394775391	-6.84153699874878	6.09771347045898	0.00841071270406246	0.00289124972186983	-0.00360223650932312	0.00289124972186983
117	92.6704940795898	-5.54284000396729	5.77303886413574	0.00191722682211548	-0.000680167751852423	-0.00132951640989631	-0.00555028254166245
118	92.0211410522461	-5.54284000396729	6.16264820098877	0.0213976856321096	0.0022419011220336	-0.00425158534198999	0.00386527273803949
119	92.6704940795898	-6.19218873977661	5.77303886413574	-0.00652430532500148	-0.00652430532500148	0.00906006153672934	0.000293855206109583
120	92.0211410522461	-5.86751413345337	5.77303886413574	-0.00490093370899558	-0.0104203969240189	-0.00652430532500148	0.000618529506027699
121	94.618537902832	-6.84153699874878	5.64316940307617	0.00289124972186983	-0.00684897974133492	-0.00814767740666866	-0.00100484199356288
122	92.0211410522461	-6.5168628692627	5.64316940307617	-3.08191010844894e-05	0.000943203864153475	-0.0126931173726916	0.00386527273803949
123	92.6704940795898	-6.5168628692627	5.70810413360596	-0.00717365415766835	-0.00230353930965066	-0.00684897974133492	0.000943203864153475
124	93.3198394775391	-6.5168628692627	5.83797359466553	-0.0123684434220195	0.013930176384747	-0.00717365415766835	0.00451462110504508
125	93.9691848754883	-7.81556034088135	6.16264820098877	-0.00197886489331722	0.00256657530553639	-0.0126931173726916	-0.00392691092565656
126	92.6704940795898	-6.5168628692627	5.51329946517944	-0.0130177913233638	0.00289124972186983	-0.00619963090866804	0.00321592413820326
127	92.6704940795898	-7.49088573455811	5.64316940307617	-0.00587495695799589	-0.0120437685400248	-0.00295288790948689	-0.00197886489331722
128	93.9691848754883	-8.14023399353027	5.77303886413574	0.00938473641872406	-0.00782300252467394	-0.00619963090866804	0.00451462110504508
129	93.9691848754883	-7.81556034088135	5.70810413360596	0.000943203864153475	-0.00749832857400179	-0.000680167751852423	-0.00977104809135199
130	93.9691848754883	-7.81556034088135	5.96784353256226	-0.00392691092565656	-0.00814767740666866	-0.00132951640989631	0.00678734155371785
131	93.3198394775391	-7.49088573455811	6.03277826309204	-0.0123684434220195	-0.00555028254166245	-0.0104203969240189	-0.00360223650932312
132	93.9691848754883	-7.49088573455811	6.16264820098877	-0.0172385573387146	-0.0110697457566857	-3.08191010844894e-05	-0.000355493422830477
133	94.618537902832	-6.84153699874878	5.77303886413574	-0.00782300252467394	-0.00717365415766835	0.0175015944987535	0.00159255252219737
134	93.3198394775391	-5.86751413345337	6.03277826309204	-0.00977104809135199	-0.0152905117720366	0.00126787810586393	-0.0026282137259841
135	93.9691848754883	-6.5168628692627	5.90290880203247	-0.00847235135734081	-0.0191866029053926	0.00159255252219737	-3.08191010844894e-05
136	92.0211410522461	-5.54284000396729	5.96784353256226	-0.00457625929266214	-0.00619963090866804	0.000943203864153475	-0.00132951640989631
137	93.3198394775391	-6.5168628692627	6.22758293151855	-0.0100957229733467	-0.00652430532500148	0.000618529506027699	-0.00717365415766835
138	93.9691848754883	-6.84153699874878	6.16264820098877	-0.00295288790948689	0.00678734155371785	-0.00100484199356288	-0.00490093370899558
139	93.3198394775391	-6.19218873977661	6.61719226837158	0.00159255252219737	0.00743668992072344	-0.00425158534198999	-0.00425158534198999
140	93.9691848754883	-6.5168628692627	6.87693166732788	0.0200989879667759	-0.00425158534198999	0.000618529506027699	-0.0026282137259841
141	92.0211410522461	-4.89349126815796	5.77303886413574	0.011982130818069	0.00451462110504508	-0.00717365415766835	-0.00230353930965066
142	93.3198394775391	-6.5168628692627	6.22758293151855	0.013930176384747	0.00548864435404539	0.000618529506027699	-0.00425158534198999
143	93.9691848754883	-6.19218873977661	6.8119969367981	0.0103587592020631	0.0103587592020631	-0.00684897974133492	0.01100810803473
144	92.6704940795898	-5.54284000396729	6.16264820098877	0.012956153601408	0.00613799272105098	-0.00197886489331722	-0.00100484199356288
145	93.9691848754883	-5.86751413345337	6.03277826309204	0.0145795252174139	0.00678734155371785	0.0103587592020631	-0.00457625929266214
146	92.6704940795898	-5.54284000396729	5.83797359466553	0.0132808275520802	0.000293855206109583	-0.00522560812532902	0.00159255252219737
147	95.2678833007813	-6.5168628692627	5.96784353256226	0.0136055024340749	0.00516396993771195	-0.00717365415766835	0.00256657530553639
148	93.9691848754883	-6.19218873977661	5.77303886413574	0.00808603875339031	0.00126787810586393	-0.00100484199356288	0.00548864435404539
149	92.0211410522461	-5.21816539764404	5.77303886413574	0.0126314787194133	0.00256657530553639	0.00516396993771195	-0.00425158534198999
150	92.6704940795898	-5.21816539764404	6.74706172943115	0.00678734155371785	0.00289124972186983	-0.000355493422830477	-0.00230353930965066
151	92.6704940795898	-5.21816539764404	6.22758293151855	0.0132808275520802	-0.0026282137259841	-0.00619963090866804	-0.00587495695799589
152	94.618537902832	-6.5168628692627	5.77303886413574	-0.00912170019000769	0.00418994715437293	-0.00912170019000769	0.00159255252219737
153	93.9691848754883	-6.19218873977661	5.31849479675293	0.00126787810586393	0.00581331877037883	-0.00457625929266214	-0.00587495695799589
154	93.9691848754883	-6.5168628692627	5.64316940307617	-0.00555028254166245	0.00938473641872406	0.00873538758605719	-0.00197886489331722
155	93.9691848754883	-4.89349126815796	5.31849479675293	-0.000355493422830477	-0.00782300252467394	-3.08191010844894e-05	-0.00295288790948689
156	92.0211410522461	-5.54284000396729	6.16264820098877	-0.00684897974133492	-0.000680167751852423	0.000618529506027699	0.000293855206109583
157	93.9691848754883	-6.5168628692627	6.03277826309204	-0.00977104809135199	-0.00100484199356288	0.00418994715437293	-0.00879702530801296
158	94.618537902832	-6.5168628692627	5.83797359466553	-0.00814767740666866	0.00126787810586393	0.000618529506027699	0.00516396993771195
159	93.9691848754883	-6.19218873977661	5.51329946517944	-0.00230353930965066	0.00451462110504508	0.00256657530553639	-0.00847235135734081
160	93.9691848754883	-6.5168628692627	5.70810413360596	-0.00684897974133492	0.0022419011220336	-0.00425158534198999	-0.000355493422830477
161	93.9691848754883	-6.19218873977661	5.77303886413574	0.00451462110504508	0.000293855206109583	-0.0169138833880424	-0.0026282137259841
162	94.618537902832	-6.5168628692627	6.16264820098877	-0.00197886489331722	0.000943203864153475	-0.00327756232582033	-0.00490093370899558
163	94.618537902832	-5.86751413345337	6.22758293151855	0.00906006153672934	0.0175015944987535	-0.00782300252467394	-0.000680167751852423
164	93.9691848754883	-6.19218873977661	6.03277826309204	-3.08191010844894e-05	0.0194496400654316	-0.00782300252467394	0.00354059832170606
165	92.0211410522461	-4.56881713867188	5.57823419570923	-0.00522560812532902	0.00808603875339031	-0.000355493422830477	-0.0100957229733467
166	93.9691848754883	-5.86751413345337	6.03277826309204	0.01100810803473	0.00581331877037883	-0.0104203969240189	0.00418994715437293
167	92.0211410522461	-5.21816539764404	5.77303886413574	0.00451462110504508	0.00581331877037883	0.00289124972186983	0.00191722682211548
168	92.6704940795898	-6.19218873977661	6.22758293151855	0.00483929552137852	0.000293855206109583	0.000943203864153475	0.00808603875339031
169	93.3198394775391	-6.19218873977661	6.35745286941528	-0.00652430532500148	0.00743668992072344	-0.000355493422830477	-3.08191010844894e-05
170	93.9691848754883	-6.19218873977661	5.96784353256226	-0.00295288790948689	0.00289124972186983	0.00191722682211548	-0.00457625929266214
171	93.3198394775391	-5.54284000396729	5.96784353256226	-0.00392691092565656	-0.00522560812532902	-0.0100957229733467	0.00126787810586393
172	93.9691848754883	-6.19218873977661	6.09771347045898	-0.0143164889886975	0.00483929552137852	-0.00132951640989631	0.00808603875339031
173	92.0211410522461	-5.86751413345337	6.09771347045898	-0.0110697457566857	-0.00944637414067984	0.0132808275520802	0.00743668992072344
174	92.6704940795898	-5.86751413345337	6.16264820098877	0.0126314787194133	-0.0143164889886975	0.00418994715437293	0.000293855206109583
175	91.3717956542969	-4.56881713867188	5.96784353256226	-0.00100484199356288	-0.0185372550040483	0.00289124972186983	-0.00782300252467394
176	89.4237442016602	-5.21816539764404	6.03277826309204	-0.00814767740666866	0.00354059832170606	-0.000680167751852423	0.000293855206109583
177	90.0730972290039	-4.89349126815796	5.90290880203247	-0.0143164889886975	-0.00782300252467394	-0.00197886489331722	0.000293855206109583
178	89.4237442016602	-5.86751413345337	6.09771347045898	-0.0256800893694162	-0.00652430532500148	-0.000680167751852423	0.00808603875339031
179	90.0730972290039	-4.89349126815796	5.77303886413574	0.00613799272105098	-0.00197886489331722	0.00321592413820326	-0.000680167751852423
180	89.4237442016602	-5.54284000396729	5.83797359466553	-0.023407369852066	0.00191722682211548	0.00776136433705688	-0.00100484199356288
181	90.0730972290039	-4.56881713867188	6.09771347045898	0.00841071270406246	0.00581331877037883	-0.0113944197073579	-0.00327756232582033
182	88.7743988037109	-6.19218873977661	6.48732233047485	-0.00392691092565656	-0.000680167751852423	0.00126787810586393	0.00906006153672934
183	90.7224426269531	-4.89349126815796	6.5522575378418	-0.0120437685400248	0.0100340843200684	-0.00619963090866804	0.00873538758605719
184	92.0211410522461	-6.19218873977661	6.03277826309204	-0.0172385573387146	0.0126314787194133	-0.00425158534198999	0.00126787810586393
185	90.0730972290039	-5.21816539764404	5.70810413360596	-0.0136671401560307	0.00483929552137852	-0.00619963090866804	-0.00230353930965066
186	92.0211410522461	-6.5168628692627	6.09771347045898	-0.00912170019000769	0.00354059832170606	-0.0104203969240189	-0.00425158534198999
187	93.3198394775391	-5.54284000396729	5.96784353256226	-0.00782300252467394	-0.00392691092565656	-0.00587495695799589	-0.0026282137259841
188	92.0211410522461	-4.89349126815796	6.16264820098877	-0.00912170019000769	0.00711201597005129	0.00126787810586393	-3.08191010844894e-05
189	92.0211410522461	-5.21816539764404	6.03277826309204	-0.00327756232582033	0.00354059832170606	-0.00132951640989631	-0.00619963090866804
190	93.3198394775391	-5.21816539764404	5.70810413360596	0.00126787810586393	-0.00165419070981443	-0.00132951640989631	0.00418994715437293
191	92.6704940795898	-5.86751413345337	6.5522575378418	0.00418994715437293	-0.00912170019000769	-0.0100957229733467	-0.00490093370899558
192	93.3198394775391	-6.5168628692627	5.90290880203247	0.0022419011220336	-0.00100484199356288	0.00613799272105098	0.000943203864153475
193	93.9691848754883	-5.86751413345337	5.96784353256226	0.00743668992072344	-0.0113944197073579	0.00743668992072344	-0.00132951640989631
194	93.3198394775391	-6.5168628692627	6.35745286941528	0.0103587592020631	-0.00555028254166245	0.00711201597005129	-0.00717365415766835
195	92.0211410522461	-5.54284000396729	6.03277826309204	0.0178262684494257	0.000618529506027699	-0.00100484199356288	0.00289124972186983
196	93.3198394775391	-6.5168628692627	6.09771347045898	0.00970941036939621	-0.00425158534198999	-0.00814767740666866	-0.00619963090866804
197	94.618537902832	-5.86751413345337	5.83797359466553	0.00613799272105098	0.00386527273803949	-0.00327756232582033	-0.0120437685400248
198	92.0211410522461	-5.21816539764404	5.51329946517944	0.0145795252174139	-3.08191010844894e-05	-0.0120437685400248	-0.00132951640989631
199	92.6704940795898	-5.21816539764404	5.77303886413574	0.013930176384747	-0.00782300252467394	-0.0100957229733467	-0.00425158534198999
200	92.6704940795898	-6.19218873977661	5.96784353256226	-3.08191010844894e-05	-0.00555028254166245	-0.0123684434220195	0.00483929552137852
201	93.3198394775391	-5.86751413345337	6.16264820098877	-0.0110697457566857	-0.00230353930965066	-0.00619963090866804	-0.00230353930965066
202	93.9691848754883	-6.84153699874878	5.90290880203247	-0.00425158534198999	-0.00782300252467394	0.00548864435404539	0.00354059832170606
203	92.6704940795898	-6.19218873977661	5.70810413360596	-0.0162645354866982	-0.00132951640989631	-0.000355493422830477	0.00808603875339031
204	93.3198394775391	-6.5168628692627	5.70810413360596	-0.0026282137259841	0.00938473641872406	-0.00165419070981443	0.00613799272105098
205	92.6704940795898	-7.16621160507202	5.96784353256226	-0.00425158534198999	-0.0026282137259841	0.000943203864153475	-0.00327756232582033
206	94.618537902832	-7.49088573455811	6.29251766204834	-0.00425158534198999	-0.000355493422830477	-0.0104203969240189	0.00126787810586393
207	92.6704940795898	-6.19218873977661	6.03277826309204	0.000293855206109583	0.00126787810586393	-0.00684897974133492	-0.00295288790948689
208	92.6704940795898	-6.84153699874878	6.16264820098877	-0.00717365415766835	-0.000355493422830477	-0.00684897974133492	0.00678734155371785
209	92.6704940795898	-6.19218873977661	5.57823419570923	-0.00555028254166245	0.00159255252219737	0.00159255252219737	-0.0100957229733467
210	92.6704940795898	-6.84153699874878	5.77303886413574	0.000618529506027699	-0.00555028254166245	-0.00749832857400179	0.00581331877037883
211	92.6704940795898	-6.19218873977661	5.77303886413574	0.00159255252219737	-0.00392691092565656	-0.000355493422830477	-0.00132951640989631
212	92.6704940795898	-5.86751413345337	5.96784353256226	-0.00782300252467394	0.00159255252219737	-0.0107450718060136	0.00516396993771195
213	92.6704940795898	-5.86751413345337	5.64316940307617	-0.000355493422830477	-0.0130177913233638	0.00841071270406246	-0.0026282137259841
214	93.9691848754883	-6.84153699874878	6.35745286941528	0.00970941036939621	-0.0139918150380254	0.00256657530553639	-0.000355493422830477
215	92.6704940795898	-5.54284000396729	5.83797359466553	0.0100340843200684	-0.0143164889886975	0.011982130818069	-0.00457625929266214
216	95.2678833007813	-6.84153699874878	6.03277826309204	0.0188002903014421	-0.0113944197073579	0.00126787810586393	-0.00360223650932312
217	92.6704940795898	-5.21816539764404	5.70810413360596	0.0181509424000978	0.00191722682211548	0.00451462110504508	-0.00360223650932312
218	93.3198394775391	-6.19218873977661	5.90290880203247	0.0136055024340749	0.012956153601408	0.00289124972186983	-0.00100484199356288
219	92.6704940795898	-4.89349126815796	5.90290880203247	0.01847561635077	-0.00295288790948689	0.00776136433705688	-0.00100484199356288
220	92.0211410522461	-5.54284000396729	6.29251766204834	0.0181509424000978	-0.00360223650932312	0.00678734155371785	-0.00197886489331722
221	92.6704940795898	-5.54284000396729	5.57823419570923	0.013930176384747	0.00159255252219737	-0.00619963090866804	-0.000355493422830477
222	91.3717956542969	-6.19218873977661	5.44836473464966	0.00321592413820326	0.00516396993771195	0.00289124972186983	0.00256657530553639
223	92.6704940795898	-6.19218873977661	5.90290880203247	0.0155535480007529	0.0197743140161037	-0.00197886489331722	0.00289124972186983
224	92.0211410522461	-5.86751413345337	5.51329946517944	-0.00555028254166245	0.020423661917448	-0.0130177913233638	-0.00100484199356288
225	93.9691848754883	-6.5168628692627	5.64316940307617	0.00938473641872406	0.00743668992072344	-0.00782300252467394	-0.00230353930965066
226	93.3198394775391	-5.54284000396729	5.83797359466553	-0.00684897974133492	0.0100340843200684	-0.0133424662053585	-0.00100484199356288
227	92.0211410522461	-5.54284000396729	5.64316940307617	-0.00327756232582033	0.00451462110504508	-0.00879702530801296	0.00256657530553639
228	92.6704940795898	-6.19218873977661	5.64316940307617	0.00354059832170606	0.00646266713738441	-0.0126931173726916	0.00126787810586393
229	93.9691848754883	-6.19218873977661	5.51329946517944	0.00191722682211548	0.00191722682211548	-0.00165419070981443	-0.00684897974133492
230	93.3198394775391	-5.54284000396729	5.25356006622314	-0.00749832857400179	0.00256657530553639	-0.0026282137259841	-0.00327756232582033
231	93.9691848754883	-5.86751413345337	5.57823419570923	0.00354059832170606	-0.00165419070981443	-0.0139918150380254	-0.00717365415766835
232	93.3198394775391	-5.86751413345337	5.57823419570923	0.00646266713738441	0.00711201597005129	-0.00457625929266214	0.000293855206109583
233	93.9691848754883	-5.86751413345337	5.83797359466553	0.00776136433705688	0.000943203864153475	-3.08191010844894e-05	-0.00912170019000769
234	94.618537902832	-6.84153699874878	5.77303886413574	0.0136055024340749	0.000618529506027699	-0.0026282137259841	-0.00782300252467394
235	93.3198394775391	-6.5168628692627	6.42238759994507	0.0152288740500808	-0.00132951640989631	0.000943203864153475	-0.0117190945893526
236	95.2678833007813	-7.16621160507202	5.70810413360596	0.00776136433705688	0.00191722682211548	-0.00782300252467394	-0.00132951640989631
237	93.9691848754883	-5.54284000396729	5.57823419570923	0.000293855206109583	0.0149041991680861	-0.000680167751852423	-0.0100957229733467
238	93.3198394775391	-6.19218873977661	6.09771347045898	0.00516396993771195	0.00483929552137852	0.000618529506027699	0.00906006153672934
239	94.618537902832	-6.84153699874878	6.87693166732788	0.0123068047687411	0.00451462110504508	-0.00360223650932312	-0.00684897974133492
240	95.917236328125	-7.16621160507202	7.07173633575439	0.0106834331527352	-3.08191010844894e-05	0.00256657530553639	0.000618529506027699
241	93.3198394775391	-6.84153699874878	6.68212699890137	0.00776136433705688	-0.00782300252467394	-0.0026282137259841	-0.00847235135734081
242	92.6704940795898	-6.19218873977661	6.48732233047485	-0.00587495695799589	0.00418994715437293	-0.00425158534198999	0.00808603875339031
243	95.2678833007813	-6.84153699874878	6.68212699890137	0.00646266713738441	0.0116574559360743	0.00646266713738441	0.000618529506027699
244	93.9691848754883	-5.86751413345337	6.61719226837158	0.0022419011220336	0.0123068047687411	-0.0100957229733467	0.00354059832170606
245	95.2678833007813	-6.5168628692627	6.74706172943115	-0.00652430532500148	0.0103587592020631	-0.0026282137259841	-0.00132951640989631
246	93.3198394775391	-5.86751413345337	6.94186639785767	0.0171769186854362	0.00841071270406246	-0.00814767740666866	-3.08191010844894e-05
247	93.9691848754883	-5.86751413345337	6.16264820098877	-0.00782300252467394	0.00354059832170606	0.0022419011220336	-0.00295288790948689
248	94.618537902832	-6.84153699874878	6.03277826309204	0.00516396993771195	0.00386527273803949	-0.00295288790948689	0.00483929552137852
249	94.618537902832	-6.5168628692627	5.83797359466553	0.00354059832170606	0.00711201597005129	-0.00457625929266214	0.000943203864153475
250	93.9691848754883	-7.16621160507202	6.09771347045898	-0.00230353930965066	-0.00457625929266214	-0.00392691092565656	-0.00100484199356288
251	92.0211410522461	-5.86751413345337	5.83797359466553	-0.00197886489331722	0.000293855206109583	-0.00392691092565656	-0.00555028254166245
252	92.6704940795898	-6.19218873977661	6.42238759994507	-0.00490093370899558	0.00289124972186983	-0.00100484199356288	0.00256657530553639
253	92.0211410522461	-5.54284000396729	6.09771347045898	-0.0152905117720366	-0.00977104809135199	0.000943203864153475	-0.00425158534198999
254	92.0211410522461	-6.19218873977661	5.77303886413574	0.00581331877037883	-0.00197886489331722	-0.000355493422830477	-0.0026282137259841
255	92.6704940795898	-6.5168628692627	5.83797359466553	-0.00944637414067984	-0.00717365415766835	-0.00165419070981443	-0.0146411629393697
256	91.3717956542969	-6.19218873977661	5.77303886413574	0.00970941036939621	-0.000680167751852423	-0.00782300252467394	0.00678734155371785
257	90.7224426269531	-5.86751413345337	5.96784353256226	-0.00977104809135199	0.00516396993771195	-3.08191010844894e-05	-0.00619963090866804
258	92.6704940795898	-6.84153699874878	6.29251766204834	0.00256657530553639	0.00159255252219737	-0.00132951640989631	0.00256657530553639
259	93.3198394775391	-6.84153699874878	6.09771347045898	-0.0026282137259841	0.00159255252219737	-0.00814767740666866	0.000943203864153475
260	93.3198394775391	-7.16621160507202	5.77303886413574	0.00516396993771195	0.00126787810586393	-0.00425158534198999	-0.00490093370899558
261	93.3198394775391	-6.5168628692627	5.90290880203247	0.00906006153672934	0.00548864435404539	0.00451462110504508	-0.00392691092565656
262	92.0211410522461	-6.19218873977661	5.96784353256226	0.00808603875339031	0.00548864435404539	-0.00879702530801296	-3.08191010844894e-05
263	93.3198394775391	-6.5168628692627	6.03277826309204	-0.00977104809135199	0.0126314787194133	0.000943203864153475	0.00548864435404539
264	92.6704940795898	-6.84153699874878	5.96784353256226	0.00678734155371785	0.01847561635077	-0.00230353930965066	0.00451462110504508
265	93.9691848754883	-6.19218873977661	5.90290880203247	0.00873538758605719	0.0116574559360743	0.00159255252219737	-0.00295288790948689
266	93.3198394775391	-5.86751413345337	6.09771347045898	0.00646266713738441	0.0142548503354192	-0.000680167751852423	-0.00132951640989631
267	95.917236328125	-7.16621160507202	5.77303886413574	0.000293855206109583	0.00711201597005129	-0.00879702530801296	-0.00165419070981443
268	94.618537902832	-7.16621160507202	6.03277826309204	-0.00327756232582033	0.0022419011220336	0.00516396993771195	0.00418994715437293
269	94.618537902832	-6.84153699874878	5.96784353256226	0.00613799272105098	0.0103587592020631	0.00321592413820326	0.00289124972186983
270	95.2678833007813	-7.16621160507202	6.22758293151855	0.00159255252219737	0.0022419011220336	0.00386527273803949	-0.00132951640989631
271	94.618537902832	-7.16621160507202	6.09771347045898	-0.00100484199356288	-0.0126931173726916	0.00711201597005129	0.00516396993771195
272	94.618537902832	-7.16621160507202	6.42238759994507	0.0142548503354192	-0.0113944197073579	-0.00977104809135199	0.000943203864153475
273	93.3198394775391	-6.84153699874878	5.96784353256226	-0.0126931173726916	-0.0237320438027382	0.0207483377307653	-0.00132951640989631
274	93.3198394775391	-6.19218873977661	5.83797359466553	0.00289124972186983	-0.0139918150380254	0.00743668992072344	0.000618529506027699
275	95.2678833007813	-6.84153699874878	5.96784353256226	0.0022419011220336	-0.0149658378213644	0.00970941036939621	-0.00425158534198999
276	92.6704940795898	-6.19218873977661	5.90290880203247	0.0155535480007529	-0.0139918150380254	-0.000680167751852423	-0.00100484199356288
277	93.3198394775391	-5.86751413345337	5.96784353256226	0.0126314787194133	-0.00360223650932312	0.00321592413820326	-0.00165419070981443
278	93.9691848754883	-7.81556034088135	6.61719226837158	-0.00165419070981443	-0.00392691092565656	0.00970941036939621	0.00451462110504508
279	95.2678833007813	-7.49088573455811	6.16264820098877	0.00289124972186983	-0.0100957229733467	-0.00100484199356288	0.000293855206109583
280	95.2678833007813	-8.14023399353027	5.96784353256226	0.0022419011220336	-0.00977104809135199	0.00126787810586393	-0.000355493422830477
281	95.2678833007813	-7.81556034088135	5.83797359466553	-0.00327756232582033	-0.0146411629393697	0.000943203864153475	-0.00197886489331722
282	93.3198394775391	-7.49088573455811	5.83797359466553	-0.00814767740666866	-0.00230353930965066	-0.000680167751852423	0.00159255252219737
283	94.618537902832	-8.14023399353027	6.03277826309204	-0.00522560812532902	0.00548864435404539	-0.0104203969240189	-0.00425158534198999
284	95.2678833007813	-8.46490859985352	7.07173633575439	-0.00425158534198999	0.0126314787194133	-0.0117190945893526	-0.00100484199356288
285	93.3198394775391	-6.84153699874878	6.8119969367981	-3.08191010844894e-05	-0.00230353930965066	-0.00944637414067984	0.000943203864153475
286	93.3198394775391	-7.16621160507202	6.87693166732788	-0.00522560812532902	0.00711201597005129	-0.0104203969240189	-0.00295288790948689
287	95.2678833007813	-7.49088573455811	6.61719226837158	-0.00295288790948689	-0.00230353930965066	-0.00392691092565656	-0.000680167751852423
288	95.917236328125	-7.81556034088135	5.90290880203247	0.00159255252219737	0.00191722682211548	-0.00847235135734081	0.00256657530553639
289	95.917236328125	-6.84153699874878	5.44836473464966	0.0181509424000978	0.00354059832170606	-0.00652430532500148	-0.0100957229733467
290	95.2678833007813	-6.84153699874878	6.09771347045898	-0.00847235135734081	0.00191722682211548	-0.00425158534198999	-0.00327756232582033
291	95.2678833007813	-6.5168628692627	6.35745286941528	-0.00782300252467394	0.00841071270406246	-0.00490093370899558	-0.00555028254166245
292	94.618537902832	-7.16621160507202	6.29251766204834	-0.00619963090866804	0.00613799272105098	-0.00555028254166245	-3.08191010844894e-05
293	95.2678833007813	-6.5168628692627	5.90290880203247	-0.0110697457566857	-0.00782300252467394	0.0152288740500808	-0.00100484199356288
294	93.9691848754883	-5.54284000396729	5.77303886413574	0.0191249661147594	0.00483929552137852	0.00451462110504508	0.00126787810586393
295	94.618537902832	-6.5168628692627	6.03277826309204	0.00711201597005129	-0.00230353930965066	0.000943203864153475	-0.0104203969240189
296	93.3198394775391	-5.54284000396729	5.90290880203247	0.000618529506027699	-0.00230353930965066	-0.00165419070981443	-0.00327756232582033
297	93.9691848754883	-5.21816539764404	5.83797359466553	-0.00230353930965066	-0.00100484199356288	0.00386527273803949	0.000618529506027699
298	94.618537902832	-6.84153699874878	6.35745286941528	0.00938473641872406	0.00581331877037883	-0.00132951640989631	0.00289124972186983
299	95.2678833007813	-6.5168628692627	5.83797359466553	0.00776136433705688	0.0106834331527352	0.00906006153672934	0.00256657530553639
300	94.618537902832	-6.5168628692627	5.96784353256226	0.00711201597005129	0.0022419011220336	-0.00197886489331722	0.00386527273803949
301	95.2678833007813	-6.5168628692627	5.57823419570923	0.00451462110504508	-0.00295288790948689	-0.00782300252467394	-0.00295288790948689
302	92.6704940795898	-5.54284000396729	5.83797359466553	-0.0136671401560307	0.00321592413820326	-0.00555028254166245	0.011982130818069
303	94.618537902832	-5.21816539764404	5.77303886413574	-0.00587495695799589	0.0113327819854021	-0.0126931173726916	-0.00360223650932312
304	95.2678833007813	-6.5168628692627	6.29251766204834	-0.00944637414067984	0.0100340843200684	-0.00912170019000769	-3.08191010844894e-05
305	93.3198394775391	-4.89349126815796	5.57823419570923	-0.00522560812532902	0.00646266713738441	-0.00652430532500148	0.00289124972186983
306	95.2678833007813	-6.5168628692627	6.61719226837158	-0.0165892094373703	0.00418994715437293	-0.00717365415766835	0.00321592413820326
307	94.618537902832	-5.86751413345337	6.29251766204834	-0.00490093370899558	-0.00327756232582033	-0.00912170019000769	-0.0123684434220195
308	93.9691848754883	-5.54284000396729	6.42238759994507	-0.00230353930965066	0.00483929552137852	-0.0104203969240189	-0.00230353930965066
309	93.9691848754883	-4.56881713867188	6.42238759994507	0.0171769186854362	-0.000680167751852423	-0.000680167751852423	-0.00132951640989631
310	93.9691848754883	-5.21816539764404	5.96784353256226	0.0145795252174139	-0.00197886489331722	-0.0143164889886975	-0.00327756232582033
311	95.2678833007813	-5.54284000396729	5.44836473464966	0.0152288740500808	-0.00392691092565656	-0.00782300252467394	-0.00944637414067984
312	94.618537902832	-5.54284000396729	5.64316940307617	0.0149041991680861	-0.00360223650932312	-0.00977104809135199	-0.00132951640989631
313	95.917236328125	-5.86751413345337	5.64316940307617	0.00906006153672934	-0.00197886489331722	0.00321592413820326	-0.00555028254166245
314	93.9691848754883	-5.54284000396729	5.64316940307617	0.0220470335334539	-0.0195112787187099	0.000943203864153475	0.000943203864153475
315	95.2678833007813	-5.86751413345337	5.77303886413574	0.0103587592020631	-0.00490093370899558	0.00418994715437293	-0.00197886489331722
316	94.618537902832	-5.21816539764404	5.90290880203247	0.00970941036939621	-0.00360223650932312	0.0022419011220336	0.0022419011220336
317	95.2678833007813	-6.19218873977661	6.16264820098877	-0.00522560812532902	-0.00132951640989631	-0.00295288790948689	-0.00230353930965066
318	95.917236328125	-6.19218873977661	5.83797359466553	-0.00652430532500148	-0.00197886489331722	-0.00360223650932312	-0.00100484199356288
319	95.2678833007813	-6.19218873977661	5.90290880203247	0.00289124972186983	-0.000680167751852423	-0.00684897974133492	-0.00360223650932312
320	95.917236328125	-6.19218873977661	5.96784353256226	-0.00295288790948689	-0.00555028254166245	0.00321592413820326	0.000943203864153475
321	95.2678833007813	-5.54284000396729	6.03277826309204	-0.0104203969240189	-0.00165419070981443	-0.00522560812532902	-0.00165419070981443
322	94.618537902832	-5.54284000396729	6.09771347045898	-0.00814767740666866	-0.00100484199356288	-0.00165419070981443	0.000943203864153475
323	93.3198394775391	-4.56881713867188	5.96784353256226	-0.0198359526693821	0.00743668992072344	0.00191722682211548	0.00711201597005129
324	95.917236328125	-6.5168628692627	5.51329946517944	-0.00749832857400179	0.0103587592020631	-0.00587495695799589	-0.0026282137259841
325	93.3198394775391	-4.56881713867188	5.70810413360596	-0.00132951640989631	0.0116574559360743	-0.00230353930965066	0.00289124972186983
326	95.2678833007813	-5.86751413345337	5.77303886413574	0.0100340843200684	0.0123068047687411	-0.00814767740666866	-3.08191010844894e-05
327	93.9691848754883	-4.24414253234863	5.51329946517944	0.01100810803473	0.0123068047687411	-0.00879702530801296	0.00289124972186983
328	93.3198394775391	-5.21816539764404	5.77303886413574	0.012956153601408	0.0103587592020631	-0.00587495695799589	0.00548864435404539
329	92.6704940795898	-4.56881713867188	5.83797359466553	0.0165275707840919	-0.000355493422830477	-0.00230353930965066	0.00548864435404539
330	92.6704940795898	-4.89349126815796	5.51329946517944	0.0103587592020631	0.000943203864153475	-0.0139918150380254	0.00159255252219737
331	92.0211410522461	-4.89349126815796	5.57823419570923	0.012956153601408	-0.00132951640989631	-0.00327756232582033	-0.00165419070981443
332	93.9691848754883	-4.89349126815796	5.70810413360596	0.00678734155371785	-0.00652430532500148	-0.00782300252467394	0.00548864435404539
333	93.3198394775391	-5.21816539764404	6.03277826309204	0.00711201597005129	-0.00619963090866804	0.00321592413820326	0.00159255252219737
334	92.0211410522461	-5.86751413345337	5.83797359466553	0.00906006153672934	-0.0120437685400248	-0.000680167751852423	-0.00457625929266214
335	91.3717956542969	-5.54284000396729	6.09771347045898	-0.00392691092565656	-0.0204853005707264	0.00906006153672934	-0.00360223650932312
336	90.0730972290039	-4.89349126815796	5.96784353256226	-0.0026282137259841	0.00256657530553639	-0.000355493422830477	-0.00230353930965066
337	93.3198394775391	-5.54284000396729	5.90290880203247	-0.0104203969240189	-0.00100484199356288	0.00516396993771195	0.00451462110504508
338	93.3198394775391	-6.19218873977661	6.16264820098877	-0.00749832857400179	0.00516396993771195	0.000293855206109583	0.000943203864153475
339	93.3198394775391	-5.21816539764404	5.96784353256226	0.00451462110504508	-0.0026282137259841	0.0022419011220336	-0.00327756232582033
340	93.9691848754883	-5.86751413345337	6.22758293151855	-0.00717365415766835	-0.0026282137259841	-0.0117190945893526	0.00516396993771195
341	93.3198394775391	-5.21816539764404	6.16264820098877	0.000943203864153475	0.00873538758605719	0.00191722682211548	-0.00392691092565656
342	94.618537902832	-5.86751413345337	6.48732233047485	-0.000680167751852423	0.00126787810586393	-0.00652430532500148	0.0106834331527352
343	92.6704940795898	-4.89349126815796	5.64316940307617	-0.00490093370899558	0.012956153601408	-0.0026282137259841	-0.00457625929266214
344	93.3198394775391	-5.21816539764404	5.64316940307617	-0.0026282137259841	0.0152288740500808	-0.0165892094373703	0.00386527273803949
345	95.2678833007813	-5.86751413345337	6.8119969367981	-0.00944637414067984	0.00418994715437293	-0.00782300252467394	0.00191722682211548
346	95.2678833007813	-6.5168628692627	6.61719226837158	-0.00392691092565656	0.0145795252174139	-0.0136671401560307	-0.000355493422830477
347	93.3198394775391	-4.56881713867188	6.61719226837158	-0.0185372550040483	0.0022419011220336	-0.00912170019000769	-0.00132951640989631
348	93.3198394775391	-5.21816539764404	7.00680112838745	-0.00132951640989631	0.0145795252174139	-0.00230353930965066	0.00483929552137852
349	93.9691848754883	-5.86751413345337	6.8119969367981	-0.00749832857400179	0.00548864435404539	0.00548864435404539	-0.00652430532500148
350	93.3198394775391	-6.19218873977661	6.68212699890137	-0.00522560812532902	0.0022419011220336	-0.00684897974133492	-0.00327756232582033
351	92.6704940795898	-5.54284000396729	6.42238759994507	0.00548864435404539	-0.00165419070981443	0.00126787810586393	-0.0026282137259841
352	93.3198394775391	-6.19218873977661	6.61719226837158	0.0116574559360743	-0.00360223650932312	-0.00425158534198999	-3.08191010844894e-05
353	95.917236328125	-6.84153699874878	6.74706172943115	0.000293855206109583	-0.000680167751852423	0.00841071270406246	-0.00230353930965066
354	95.2678833007813	-7.81556034088135	6.29251766204834	0.0145795252174139	-0.00522560812532902	0.00776136433705688	-0.00457625929266214
355	94.618537902832	-5.86751413345337	6.03277826309204	-0.000355493422830477	-0.0107450718060136	-0.00327756232582033	0.00256657530553639
356	93.3198394775391	-6.84153699874878	6.03277826309204	0.00646266713738441	-0.0136671401560307	-0.00522560812532902	-0.00522560812532902
357	95.917236328125	-7.49088573455811	5.83797359466553	-0.000355493422830477	-0.00814767740666866	0.00386527273803949	0.00743668992072344
358	95.2678833007813	-7.49088573455811	6.03277826309204	-0.000355493422830477	0.0022419011220336	-0.00100484199356288	0.000293855206109583
359	94.618537902832	-7.16621160507202	5.64316940307617	0.00354059832170606	-0.00522560812532902	-0.00847235135734081	-0.000355493422830477
360	96.5665817260742	-7.49088573455811	5.96784353256226	-0.00944637414067984	-0.0104203969240189	-0.00619963090866804	-0.00490093370899558
361	95.2678833007813	-6.84153699874878	5.96784353256226	-0.00814767740666866	-0.00490093370899558	-0.00490093370899558	-0.00587495695799589
362	95.917236328125	-7.16621160507202	5.90290880203247	-0.0126931173726916	-0.00295288790948689	-0.0126931173726916	-0.000355493422830477
363	95.917236328125	-6.5168628692627	5.64316940307617	-0.0126931173726916	0.00873538758605719	-0.00425158534198999	-0.00490093370899558
364	93.9691848754883	-5.86751413345337	5.51329946517944	0.000943203864153475	0.0106834331527352	-0.0136671401560307	0.0022419011220336
365	95.917236328125	-6.19218873977661	6.09771347045898	0.0158782228827477	0.00678734155371785	-0.00132951640989631	-0.0110697457566857
366	93.3198394775391	-5.21816539764404	5.96784353256226	-0.0120437685400248	-0.00360223650932312	-0.0100957229733467	-0.000680167751852423
367	93.9691848754883	-5.54284000396729	6.03277826309204	-0.00295288790948689	0.000293855206109583	-0.00490093370899558	0.000618529506027699
368	95.917236328125	-6.5168628692627	6.03277826309204	-0.00522560812532902	-0.00327756232582033	0.00516396993771195	0.00256657530553639
369	95.2678833007813	-5.86751413345337	5.57823419570923	0.0178262684494257	0.000943203864153475	0.0175015944987535	-0.00684897974133492
370	95.2678833007813	-6.84153699874878	5.96784353256226	-0.000355493422830477	-0.00100484199356288	0.00418994715437293	-0.00132951640989631
371	94.618537902832	-5.86751413345337	6.03277826309204	-0.00295288790948689	-0.00230353930965066	0.00711201597005129	-0.00425158534198999
372	95.2678833007813	-5.54284000396729	5.96784353256226	0.0168522447347641	-0.00360223650932312	-0.00912170019000769	0.00256657530553639
373	94.618537902832	-5.21816539764404	5.83797359466553	0.00548864435404539	-0.0133424662053585	0.0022419011220336	-0.00749832857400179
374	95.917236328125	-6.5168628692627	6.29251766204834	0.00678734155371785	-0.00619963090866804	0.00581331877037883	-0.00100484199356288
375	93.3198394775391	-4.89349126815796	5.70810413360596	0.00841071270406246	-0.0026282137259841	0.00483929552137852	-0.00522560812532902
376	95.917236328125	-6.5168628692627	5.90290880203247	-0.0198359526693821	-0.00100484199356288	0.00516396993771195	-0.00425158534198999
377	95.2678833007813	-6.19218873977661	5.90290880203247	0.00126787810586393	0.00126787810586393	-0.0026282137259841	0.0022419011220336
378	95.2678833007813	-5.86751413345337	5.83797359466553	-0.00587495695799589	0.00483929552137852	-0.00132951640989631	0.00191722682211548
379	94.618537902832	-4.89349126815796	6.42238759994507	-0.00717365415766835	0.00808603875339031	0.00516396993771195	0.0100340843200684
380	93.9691848754883	-5.21816539764404	5.96784353256226	-0.00619963090866804	0.00321592413820326	-0.00555028254166245	0.00678734155371785
381	95.2678833007813	-6.5168628692627	5.77303886413574	-0.00619963090866804	0.00451462110504508	-0.0133424662053585	-0.00392691092565656
382	95.2678833007813	-6.5168628692627	5.64316940307617	-0.00522560812532902	0.00354059832170606	-0.00749832857400179	0.000293855206109583
383	95.2678833007813	-5.86751413345337	5.70810413360596	-0.00619963090866804	0.0106834331527352	-0.0104203969240189	0.00548864435404539
384	94.618537902832	-5.21816539764404	5.83797359466553	-0.00879702530801296	0.00938473641872406	-0.0159398596733809	0.000943203864153475
385	95.2678833007813	-5.54284000396729	5.57823419570923	-0.00457625929266214	0.00776136433705688	-0.00684897974133492	-0.00360223650932312
386	93.9691848754883	-5.86751413345337	5.83797359466553	-0.0113944197073579	0.00808603875339031	-0.0286021586507559	-3.08191010844894e-05
387	95.2678833007813	-6.19218873977661	5.96784353256226	0.00191722682211548	-0.00652430532500148	-0.00749832857400179	-0.00522560812532902
388	95.917236328125	-6.5168628692627	5.83797359466553	-0.00684897974133492	0.00321592413820326	-0.0110697457566857	0.00776136433705688
389	95.2678833007813	-6.19218873977661	5.77303886413574	-0.00392691092565656	0.000618529506027699	-0.00587495695799589	-0.00912170019000769
390	95.2678833007813	-6.84153699874878	5.90290880203247	-0.00230353930965066	-0.0126931173726916	-0.00587495695799589	-0.00165419070981443
391	95.917236328125	-6.5168628692627	5.83797359466553	-0.00814767740666866	-0.0107450718060136	0.00321592413820326	-0.0026282137259841
392	95.2678833007813	-6.5168628692627	6.09771347045898	-0.0182125810533762	-0.00684897974133492	0.00483929552137852	0.000293855206109583
393	93.9691848754883	-5.21816539764404	6.03277826309204	0.00159255252219737	-0.00555028254166245	0.0181509424000978	-3.08191010844894e-05
394	95.917236328125	-5.86751413345337	5.83797359466553	0.0213976856321096	-0.00165419070981443	0.00613799272105098	0.00159255252219737
395	93.9691848754883	-5.21816539764404	5.90290880203247	0.0226963832974434	-0.0162645354866982	0.00646266713738441	-0.00587495695799589
396	95.917236328125	-6.5168628692627	5.96784353256226	0.0152288740500808	-0.0139918150380254	-0.000680167751852423	0.00126787810586393
397	93.9691848754883	-5.21816539764404	5.70810413360596	0.00776136433705688	-0.000355493422830477	0.00613799272105098	0.00126787810586393
398	93.9691848754883	-6.19218873977661	5.90290880203247	0.00743668992072344	0.00548864435404539	-0.00230353930965066	-0.00652430532500148
399	93.3198394775391	-5.54284000396729	5.96784353256226	-0.0123684434220195	0.00256657530553639	0.00289124972186983	-0.00749832857400179
400	93.3198394775391	-5.54284000396729	6.03277826309204	0.000293855206109583	0.000618529506027699	-0.00619963090866804	-0.00457625929266214
401	93.9691848754883	-5.21816539764404	5.57823419570923	-0.00457625929266214	0.00873538758605719	-0.0100957229733467	-0.00652430532500148
402	93.9691848754883	-5.86751413345337	5.83797359466553	-0.00782300252467394	0.00938473641872406	-0.0123684434220195	0.00321592413820326
403	94.618537902832	-5.21816539764404	5.51329946517944	-0.00977104809135199	0.025618452578783	-0.0126931173726916	0.00581331877037883
404	96.5665817260742	-6.84153699874878	6.16264820098877	-0.000355493422830477	0.0181509424000978	-0.0130177913233638	0.00256657530553639
405	93.3198394775391	-4.89349126815796	5.90290880203247	-0.0136671401560307	0.0132808275520802	-0.00782300252467394	0.0022419011220336
406	94.618537902832	-6.84153699874878	6.35745286941528	-0.0146411629393697	0.00970941036939621	-0.0152905117720366	0.00321592413820326
407	94.618537902832	-6.5168628692627	6.61719226837158	0.0123068047687411	0.00646266713738441	-0.00327756232582033	-0.000355493422830477
408	93.3198394775391	-6.19218873977661	5.70810413360596	0.00191722682211548	0.00776136433705688	-0.00197886489331722	0.00191722682211548
409	90.7224426269531	-5.54284000396729	5.77303886413574	0.00126787810586393	0.00256657530553639	-0.00360223650932312	-0.00457625929266214
410	92.6704940795898	-5.21816539764404	5.90290880203247	0.00613799272105098	-0.00587495695799589	-0.00684897974133492	0.000618529506027699
411	92.6704940795898	-6.19218873977661	5.90290880203247	0.00581331877037883	-0.00457625929266214	0.00418994715437293	-0.00197886489331722
412	92.0211410522461	-6.84153699874878	6.42238759994507	0.00548864435404539	-0.00684897974133492	-0.00749832857400179	0.00483929552137852
413	90.7224426269531	-5.86751413345337	6.09771347045898	0.0191249661147594	-0.000355493422830477	0.00646266713738441	0.000943203864153475
414	92.0211410522461	-5.86751413345337	5.77303886413574	0.0132808275520802	-0.0136671401560307	0.00776136433705688	0.000293855206109583
415	93.3198394775391	-6.5168628692627	5.96784353256226	0.00548864435404539	0.00938473641872406	0.00808603875339031	-0.00360223650932312
416	93.9691848754883	-5.86751413345337	5.83797359466553	0.00776136433705688	-0.00814767740666866	0.00256657530553639	0.00354059832170606
417	92.6704940795898	-5.21816539764404	5.90290880203247	0.00418994715437293	0.00938473641872406	-3.08191010844894e-05	-0.00197886489331722
418	93.9691848754883	-5.86751413345337	6.16264820098877	-0.00327756232582033	0.00841071270406246	-0.00327756232582033	-0.00100484199356288
419	93.3198394775391	-5.86751413345337	6.35745286941528	-0.00879702530801296	0.00354059832170606	0.00613799272105098	-0.00652430532500148
420	93.9691848754883	-5.86751413345337	5.96784353256226	0.00354059832170606	-0.00327756232582033	-0.00522560812532902	-0.00197886489331722
421	93.3198394775391	-5.21816539764404	5.70810413360596	-0.00522560812532902	-0.00360223650932312	-0.00879702530801296	-0.00197886489331722
422	93.9691848754883	-6.84153699874878	5.90290880203247	-0.00327756232582033	0.0113327819854021	-0.00847235135734081	-0.00100484199356288
423	93.9691848754883	-5.54284000396729	5.77303886413574	-0.00360223650932312	0.01847561635077	-0.00457625929266214	-0.00197886489331722
424	95.2678833007813	-6.84153699874878	6.16264820098877	0.000943203864153475	0.00906006153672934	-0.00165419070981443	0.000293855206109583
425	95.2678833007813	-5.54284000396729	6.09771347045898	-0.00847235135734081	0.00646266713738441	-0.00652430532500148	0.00483929552137852
426	95.917236328125	-7.16621160507202	5.96784353256226	0.01100810803473	0.00159255252219737	-0.00879702530801296	0.00191722682211548
427	94.618537902832	-5.86751413345337	5.83797359466553	-0.0159398596733809	-0.00684897974133492	-0.0149658378213644	-0.00132951640989631
428	93.9691848754883	-6.19218873977661	5.51329946517944	-0.00230353930965066	0.00289124972186983	-0.0146411629393697	0.00970941036939621
429	93.3198394775391	-6.19218873977661	5.44836473464966	-0.0133424662053585	-0.00132951640989631	0.000943203864153475	-0.00619963090866804
430	94.618537902832	-6.5168628692627	5.70810413360596	-0.00490093370899558	-0.00879702530801296	0.00289124972186983	-0.00132951640989631
431	93.9691848754883	-6.19218873977661	5.64316940307617	-0.00717365415766835	-0.00619963090866804	0.0022419011220336	0.00678734155371785
432	96.5665817260742	-7.49088573455811	5.96784353256226	-0.00425158534198999	-0.00295288790948689	-0.0100957229733467	0.00321592413820326
433	95.917236328125	-7.81556034088135	5.70810413360596	0.00613799272105098	-0.00619963090866804	0.00613799272105098	0.00256657530553639
434	94.618537902832	-7.16621160507202	5.44836473464966	0.0171769186854362	-0.00977104809135199	0.0123068047687411	-0.00587495695799589
435	95.917236328125	-7.81556034088135	6.03277826309204	0.0106834331527352	-0.0123684434220195	0.01100810803473	-0.00132951640989631
436	95.2678833007813	-7.49088573455811	5.77303886413574	0.00321592413820326	-0.00814767740666866	-0.00619963090866804	-0.00165419070981443
437	93.9691848754883	-6.84153699874878	6.03277826309204	0.00191722682211548	0.00126787810586393	-0.00360223650932312	-0.000355493422830477
438	95.2678833007813	-8.46490859985352	7.13667106628418	0.0155535480007529	0.000293855206109583	-0.00619963090866804	0.00354059832170606
439	95.2678833007813	-7.81556034088135	6.68212699890137	0.00906006153672934	-0.00360223650932312	0.00483929552137852	-0.00100484199356288
440	94.618537902832	-7.81556034088135	6.8119969367981	0.01100810803473	-0.00555028254166245	0.000943203864153475	0.000293855206109583
441	93.9691848754883	-6.84153699874878	5.70810413360596	0.00646266713738441	-0.00425158534198999	-0.00717365415766835	0.00581331877037883
442	93.9691848754883	-6.84153699874878	6.09771347045898	-0.00782300252467394	-3.08191010844894e-05	-3.08191010844894e-05	0.00516396993771195
443	93.9691848754883	-6.19218873977661	5.83797359466553	-0.00814767740666866	0.0126314787194133	-0.00230353930965066	0.00483929552137852
444	94.618537902832	-6.19218873977661	6.87693166732788	-0.00749832857400179	0.0116574559360743	0.000943203864153475	0.00873538758605719
445	93.9691848754883	-6.19218873977661	6.8119969367981	0.000618529506027699	0.00354059832170606	0.00354059832170606	0.00581331877037883
446	95.917236328125	-7.49088573455811	6.68212699890137	0.00354059832170606	0.00516396993771195	-0.0159398596733809	0.00321592413820326
447	92.6704940795898	-5.54284000396729	6.5522575378418	0.00646266713738441	0.00548864435404539	-0.00425158534198999	-0.000355493422830477
448	94.618537902832	-6.19218873977661	6.61719226837158	-0.00619963090866804	0.00354059832170606	-0.00490093370899558	0.00354059832170606
449	93.3198394775391	-6.19218873977661	7.00680112838745	-0.0139918150380254	0.00711201597005129	-0.00230353930965066	-0.00749832857400179
450	94.618537902832	-6.5168628692627	7.07173633575439	0.0113327819854021	-0.00522560812532902	-0.00522560812532902	-0.00295288790948689
451	94.618537902832	-5.54284000396729	6.74706172943115	0.00256657530553639	0.0126314787194133	-0.00587495695799589	0.00159255252219737
452	93.9691848754883	-6.19218873977661	6.35745286941528	-0.017887907102704	0.00808603875339031	-0.00360223650932312	-0.00360223650932312
453	95.917236328125	-6.84153699874878	5.90290880203247	0.00613799272105098	0.000943203864153475	0.00126787810586393	-0.000355493422830477
454	93.9691848754883	-6.84153699874878	5.96784353256226	0.00451462110504508	-0.00132951640989631	0.00613799272105098	-0.00749832857400179
455	95.2678833007813	-6.5168628692627	5.70810413360596	0.0197743140161037	0.000293855206109583	0.00418994715437293	-0.00912170019000769
456	93.9691848754883	-6.19218873977661	5.83797359466553	0.00613799272105098	-0.00555028254166245	-0.00100484199356288	-0.0026282137259841
457	93.9691848754883	-6.19218873977661	6.16264820098877	0.0236704051494598	-0.00425158534198999	-0.000680167751852423	-0.0026282137259841
458	95.917236328125	-7.16621160507202	5.77303886413574	0.00354059832170606	-0.00360223650932312	-0.00132951640989631	-3.08191010844894e-05
459	95.917236328125	-6.19218873977661	5.64316940307617	0.00841071270406246	-0.00327756232582033	0.00289124972186983	-0.00132951640989631
460	95.917236328125	-6.84153699874878	5.83797359466553	0.00841071270406246	0.000293855206109583	-0.00555028254166245	0.000943203864153475
461	94.618537902832	-5.54284000396729	5.57823419570923	-0.00717365415766835	-0.00392691092565656	-0.00879702530801296	0.00451462110504508
462	95.917236328125	-6.84153699874878	5.77303886413574	-0.00912170019000769	0.00581331877037883	-0.00749832857400179	0.00548864435404539
463	94.618537902832	-6.19218873977661	5.77303886413574	-0.0026282137259841	0.00776136433705688	-0.00944637414067984	0.00451462110504508
464	94.618537902832	-6.5168628692627	5.51329946517944	-0.00490093370899558	0.00678734155371785	-0.00360223650932312	-0.00100484199356288
465	94.618537902832	-6.5168628692627	5.38343000411987	0.00289124972186983	0.0136055024340749	0.000293855206109583	0.00516396993771195
466	95.2678833007813	-6.5168628692627	5.57823419570923	-0.00814767740666866	0.00776136433705688	-0.0146411629393697	-0.00165419070981443
467	93.3198394775391	-5.21816539764404	5.51329946517944	-0.00879702530801296	0.00646266713738441	-0.00522560812532902	0.00581331877037883
468	95.2678833007813	-7.49088573455811	5.70810413360596	0.0178262684494257	0.00646266713738441	-0.00847235135734081	-0.00100484199356288
469	95.917236328125	-6.5168628692627	5.96784353256226	-0.00912170019000769	0.00451462110504508	0.000943203864153475	-0.00782300252467394
470	95.917236328125	-7.16621160507202	6.29251766204834	0.00159255252219737	-0.00230353930965066	0.00191722682211548	-0.00490093370899558
471	93.3198394775391	-6.84153699874878	5.90290880203247	0.0100340843200684	0.00711201597005129	-0.00814767740666866	-0.00360223650932312
472	94.618537902832	-6.5168628692627	5.77303886413574	0.012956153601408	-0.00230353930965066	0.000618529506027699	-0.00327756232582033
473	95.2678833007813	-6.5168628692627	5.70810413360596	0.00841071270406246	0.00548864435404539	0.00776136433705688	-0.00652430532500148
474	96.5665817260742	-7.16621160507202	5.96784353256226	0.0113327819854021	-0.0126931173726916	0.00354059832170606	-0.0104203969240189
475	93.3198394775391	-5.54284000396729	5.77303886413574	0.000293855206109583	-0.00457625929266214	0.00126787810586393	-0.00165419070981443
476	94.618537902832	-6.5168628692627	6.94186639785767	-0.00295288790948689	-0.00652430532500148	0.000618529506027699	-0.000355493422830477
477	95.2678833007813	-6.5168628692627	6.87693166732788	-0.00197886489331722	-0.00425158534198999	0.00321592413820326	0.00418994715437293
478	95.917236328125	-7.16621160507202	5.90290880203247	-0.00587495695799589	0.00873538758605719	0.00256657530553639	-0.00197886489331722
479	95.2678833007813	-6.5168628692627	5.83797359466553	-0.00392691092565656	0.0113327819854021	0.00418994715437293	0.00191722682211548
480	95.917236328125	-7.16621160507202	6.03277826309204	0.00516396993771195	-0.00587495695799589	-0.0026282137259841	-0.00230353930965066
481	93.9691848754883	-6.84153699874878	6.03277826309204	0.00581331877037883	-0.000355493422830477	-0.00327756232582033	0.00126787810586393
482	94.618537902832	-7.49088573455811	6.16264820098877	0.0103587592020631	0.00581331877037883	-0.0117190945893526	0.00159255252219737
483	93.3198394775391	-6.19218873977661	6.16264820098877	-0.00425158534198999	0.00678734155371785	-0.00327756232582033	0.0103587592020631
484	92.6704940795898	-6.19218873977661	5.77303886413574	0.00126787810586393	0.00613799272105098	-0.00912170019000769	0.00451462110504508
485	93.3198394775391	-6.5168628692627	6.03277826309204	-0.00977104809135199	0.00418994715437293	-0.00522560812532902	0.00581331877037883
486	91.3717956542969	-6.19218873977661	5.77303886413574	-0.0311995539814234	0.00516396993771195	-0.00912170019000769	0.00776136433705688
487	92.0211410522461	-6.84153699874878	6.03277826309204	-0.0175632312893867	0.00451462110504508	-0.00360223650932312	0.00841071270406246
488	93.3198394775391	-6.84153699874878	6.09771347045898	-0.00814767740666866	0.000293855206109583	0.000618529506027699	0.00354059832170606
489	92.6704940795898	-6.5168628692627	6.22758293151855	-0.00944637414067984	0.00159255252219737	0.00191722682211548	-0.00360223650932312
490	93.3198394775391	-7.16621160507202	6.16264820098877	-0.0146411629393697	0.00159255252219737	-0.0026282137259841	0.00483929552137852
491	93.3198394775391	-6.84153699874878	5.96784353256226	-0.0136671401560307	0.0022419011220336	-0.00717365415766835	-0.00295288790948689
492	92.6704940795898	-6.84153699874878	5.96784353256226	-0.0107450718060136	0.000293855206109583	-0.00295288790948689	0.000943203864153475
493	92.0211410522461	-5.86751413345337	6.42238759994507	-0.00490093370899558	-0.0143164889886975	0.00841071270406246	0.00126787810586393
494	94.618537902832	-6.84153699874878	6.16264820098877	0.00938473641872406	-0.00100484199356288	0.000293855206109583	-0.00425158534198999
495	92.6704940795898	-5.54284000396729	6.61719226837158	-0.00490093370899558	-0.00684897974133492	0.00483929552137852	-0.00392691092565656
496	95.2678833007813	-7.16621160507202	7.07173633575439	0.0136055024340749	-0.00327756232582033	-0.00555028254166245	-0.0026282137259841
497	95.917236328125	-6.5168628692627	5.96784353256226	0.000943203864153475	0.00516396993771195	-0.00100484199356288	-0.00619963090866804
498	94.618537902832	-6.84153699874878	5.77303886413574	-0.00847235135734081	0.00418994715437293	-0.00392691092565656	0.00613799272105098
499	94.618537902832	-5.86751413345337	5.77303886413574	-0.00782300252467394	0.00386527273803949	0.00581331877037883	0.000618529506027699
500	95.2678833007813	-6.84153699874878	6.16264820098877	-0.00977104809135199	0.00776136433705688	-0.00555028254166245	0.00548864435404539
501	94.618537902832	-6.84153699874878	6.09771347045898	-0.000680167751852423	0.00256657530553639	-0.0123684434220195	0.00548864435404539
502	95.2678833007813	-7.16621160507202	6.09771347045898	-0.00327756232582033	0.00873538758605719	-0.0100957229733467	0.00548864435404539
503	95.2678833007813	-7.16621160507202	5.77303886413574	-0.00132951640989631	0.00873538758605719	-0.00425158534198999	0.00678734155371785
504	95.2678833007813	-8.14023399353027	5.64316940307617	-0.00230353930965066	0.00581331877037883	-0.0117190945893526	-0.00847235135734081
505	94.618537902832	-6.5168628692627	5.51329946517944	-0.00619963090866804	0.000943203864153475	-3.08191010844894e-05	-0.00425158534198999
506	94.618537902832	-7.49088573455811	6.09771347045898	0.00354059832170606	-0.00847235135734081	-0.0156151866540313	-0.00360223650932312
507	94.618537902832	-7.81556034088135	6.09771347045898	-3.08191010844894e-05	-0.00782300252467394	-0.00100484199356288	-0.00490093370899558
508	95.917236328125	-8.14023399353027	6.09771347045898	0.00516396993771195	-0.00944637414067984	-0.00782300252467394	-0.000355493422830477
509	94.618537902832	-7.16621160507202	5.70810413360596	0.01100810803473	-0.00977104809135199	0.00451462110504508	-0.00100484199356288
510	95.917236328125	-7.81556034088135	5.70810413360596	0.0191249661147594	-0.0165892094373703	-0.00230353930965066	0.000293855206109583
511	95.2678833007813	-7.81556034088135	6.03277826309204	0.0249691028147936	-0.00814767740666866	-0.00165419070981443	-0.00684897974133492
512	95.917236328125	-8.14023399353027	6.03277826309204	0.0220470335334539	-0.0188619289547205	-0.00490093370899558	0.00418994715437293
513	93.9691848754883	-6.5168628692627	5.83797359466553	0.0191249661147594	-0.00717365415766835	0.011982130818069	0.000618529506027699
514	95.917236328125	-7.81556034088135	6.09771347045898	0.0265924744307995	-0.0149658378213644	-0.0026282137259841	-0.000680167751852423
515	93.3198394775391	-6.5168628692627	5.70810413360596	0.0152288740500808	-0.0120437685400248	0.00386527273803949	-0.0026282137259841
516	95.917236328125	-8.14023399353027	5.77303886413574	0.01100810803473	-0.00944637414067984	-0.00717365415766835	-0.00749832857400179
517	95.2678833007813	-7.49088573455811	5.70810413360596	0.00970941036939621	0.00548864435404539	-0.00490093370899558	-0.00197886489331722
518	95.917236328125	-6.84153699874878	5.70810413360596	-0.00230353930965066	0.00289124972186983	0.00126787810586393	0.00289124972186983
519	95.2678833007813	-5.86751413345337	5.90290880203247	0.0100340843200684	-0.00522560812532902	0.00613799272105098	-0.00717365415766835
520	95.2678833007813	-7.16621160507202	5.96784353256226	0.00581331877037883	0.00191722682211548	-0.00295288790948689	-0.00197886489331722
521	95.2678833007813	-6.19218873977661	7.00680112838745	0.00646266713738441	-0.000355493422830477	-0.00327756232582033	-0.00230353930965066
522	95.917236328125	-6.5168628692627	6.48732233047485	0.00289124972186983	0.011982130818069	-0.0126931173726916	0.0022419011220336
523	95.917236328125	-5.86751413345337	6.5522575378418	-0.00977104809135199	0.0132808275520802	-0.00684897974133492	-0.00522560812532902
524	95.917236328125	-6.84153699874878	6.74706172943115	-3.08191010844894e-05	0.00321592413820326	-0.0117190945893526	-0.00295288790948689
525	93.9691848754883	-5.21816539764404	5.77303886413574	0.00386527273803949	0.00906006153672934	-3.08191010844894e-05	-0.00230353930965066
526	95.2678833007813	-6.84153699874878	6.16264820098877	-0.0117190945893526	0.00386527273803949	-0.0136671401560307	-0.00132951640989631
527	93.9691848754883	-4.89349126815796	6.8119969367981	0.0100340843200684	0.000943203864153475	-0.0026282137259841	-3.08191010844894e-05
528	94.618537902832	-5.86751413345337	5.83797359466553	-0.00522560812532902	0.00354059832170606	-0.00652430532500148	0.00256657530553639
529	93.9691848754883	-5.21816539764404	5.70810413360596	-0.00392691092565656	0.000618529506027699	0.00418994715437293	0.000293855206109583
530	93.9691848754883	-5.86751413345337	5.51329946517944	0.0217223595827818	0.00873538758605719	-0.00652430532500148	-0.00100484199356288
531	93.9691848754883	-4.89349126815796	5.44836473464966	-0.0026282137259841	0.000618529506027699	-0.00782300252467394	0.00418994715437293
532	95.2678833007813	-5.54284000396729	5.51329946517944	0.000943203864153475	0.00873538758605719	-0.00717365415766835	0.00613799272105098
533	93.3198394775391	-4.89349126815796	5.57823419570923	-0.00197886489331722	-0.017887907102704	0.0165275707840919	0.000618529506027699
534	95.917236328125	-6.5168628692627	5.83797359466553	0.013930176384747	0.00776136433705688	0.00159255252219737	-0.00327756232582033
535	93.3198394775391	-4.89349126815796	5.05875539779663	0.00808603875339031	-0.00717365415766835	-0.00522560812532902	-0.00295288790948689
536	94.618537902832	-4.89349126815796	5.38343000411987	-0.017887907102704	-0.00197886489331722	-0.00555028254166245	0.00418994715437293
537	95.917236328125	-5.86751413345337	5.57823419570923	-0.0211346503347158	0.00321592413820326	-0.00425158534198999	-0.00230353930965066
538	95.917236328125	-5.54284000396729	5.83797359466553	-0.0256800893694162	0.00906006153672934	-0.00587495695799589	0.0123068047687411
539	92.6704940795898	-5.21816539764404	5.90290880203247	-0.0133424662053585	0.00354059832170606	0.00516396993771195	0.00159255252219737
540	93.9691848754883	-4.89349126815796	5.64316940307617	-0.00912170019000769	0.00386527273803949	-0.00457625929266214	-0.00327756232582033
541	92.6704940795898	-4.24414253234863	5.51329946517944	-0.00944637414067984	0.00516396993771195	-0.00490093370899558	0.00159255252219737
542	93.3198394775391	-5.21816539764404	5.64316940307617	-0.00425158534198999	0.0145795252174139	-0.0100957229733467	0.00516396993771195
543	93.3198394775391	-4.56881713867188	5.70810413360596	-0.0149658378213644	0.0168522447347641	-0.0123684434220195	0.00646266713738441
544	94.618537902832	-4.56881713867188	5.70810413360596	0.00289124972186983	0.00938473641872406	-0.0117190945893526	-0.000680167751852423
545	93.9691848754883	-4.89349126815796	5.96784353256226	-0.00197886489331722	0.00938473641872406	-0.00392691092565656	-0.00230353930965066
546	93.3198394775391	-4.56881713867188	6.09771347045898	-0.00847235135734081	-0.00360223650932312	-0.0159398596733809	0.00321592413820326
547	92.0211410522461	-4.89349126815796	7.13667106628418	-0.000680167751852423	-0.00327756232582033	-0.00425158534198999	0.00808603875339031
548	95.2678833007813	-5.21816539764404	6.61719226837158	-0.00652430532500148	0.000293855206109583	0.000293855206109583	0.00938473641872406
549	94.618537902832	-4.89349126815796	6.42238759994507	-0.0100957229733467	0.00646266713738441	0.00159255252219737	0.00256657530553639
550	93.9691848754883	-3.91946840286255	6.42238759994507	-0.0100957229733467	0.00548864435404539	-0.00230353930965066	-0.00132951640989631
551	93.3198394775391	-4.89349126815796	6.61719226837158	-0.00912170019000769	-0.0026282137259841	-0.00490093370899558	0.00256657530553639
552	94.618537902832	-4.89349126815796	7.00680112838745	-0.00295288790948689	-0.00327756232582033	-0.000355493422830477	0.00321592413820326
553	93.3198394775391	-4.56881713867188	7.07173633575439	-0.00100484199356288	-0.0169138833880424	0.00841071270406246	0.00256657530553639
554	91.3717956542969	-3.91946840286255	6.48732233047485	0.0171769186854362	-0.00749832857400179	0.00613799272105098	0.000943203864153475
555	92.6704940795898	-4.89349126815796	5.90290880203247	0.0106834331527352	-0.00619963090866804	0.00386527273803949	0.000618529506027699
556	93.3198394775391	-4.89349126815796	6.03277826309204	0.00451462110504508	-0.00132951640989631	-0.00295288790948689	-0.00197886489331722
557	91.3717956542969	-4.56881713867188	6.03277826309204	-0.00619963090866804	0.00646266713738441	-3.08191010844894e-05	-0.00490093370899558
558	91.3717956542969	-4.56881713867188	6.09771347045898	0.0022419011220336	0.00321592413820326	0.00841071270406246	-0.0026282137259841
559	90.7224426269531	-4.24414253234863	6.29251766204834	0.0136055024340749	0.00516396993771195	0.00451462110504508	0.0100340843200684
560	91.3717956542969	-4.89349126815796	6.8119969367981	0.00970941036939621	0.00483929552137852	0.00321592413820326	-0.00197886489331722
561	91.3717956542969	-3.27011966705322	6.42238759994507	0.0100340843200684	0.00126787810586393	-0.00132951640989631	-0.000355493422830477
562	91.3717956542969	-3.27011966705322	6.35745286941528	0.00191722682211548	0.00711201597005129	-0.00132951640989631	0.00289124972186983
563	92.0211410522461	-3.91946840286255	5.90290880203247	-0.0123684434220195	0.011982130818069	-0.00782300252467394	0.00418994715437293
564	92.0211410522461	-3.27011966705322	5.83797359466553	-0.00490093370899558	0.0116574559360743	-0.00392691092565656	0.00159255252219737
565	92.6704940795898	-3.91946840286255	6.35745286941528	-0.00944637414067984	0.00483929552137852	-0.00392691092565656	-0.00652430532500148
566	92.6704940795898	-3.27011966705322	5.96784353256226	-0.0104203969240189	0.000943203864153475	-0.00392691092565656	-0.00132951640989631
567	91.3717956542969	-3.27011966705322	5.64316940307617	-0.00392691092565656	0.00516396993771195	-0.00652430532500148	0.00581331877037883
568	93.9691848754883	-3.91946840286255	5.90290880203247	-0.00327756232582033	-0.000680167751852423	-0.0026282137259841	0.00386527273803949
569	93.3198394775391	-3.59479403495789	5.70810413360596	0.0145795252174139	0.00548864435404539	0.00321592413820326	-0.00490093370899558
570	92.6704940795898	-3.91946840286255	5.83797359466553	0.00191722682211548	0.00516396993771195	0.0022419011220336	0.00191722682211548
571	91.3717956542969	-2.62077116966248	5.90290880203247	0.0022419011220336	-3.08191010844894e-05	-0.00132951640989631	-0.00165419070981443
572	92.0211410522461	-2.62077116966248	6.29251766204834	-0.00749832857400179	-0.00457625929266214	-0.000680167751852423	0.00354059832170606
573	90.0730972290039	-2.29609680175781	5.64316940307617	0.0100340843200684	-0.00295288790948689	0.00191722682211548	0.000293855206109583
574	93.3198394775391	-3.27011966705322	5.57823419570923	0.0181509424000978	-0.00327756232582033	0.011982130818069	0.0022419011220336
575	91.3717956542969	-3.27011966705322	6.09771347045898	0.0100340843200684	-0.0130177913233638	0.00711201597005129	-0.00555028254166245
576	93.3198394775391	-3.91946840286255	6.03277826309204	0.01100810803473	-0.0104203969240189	0.00418994715437293	-0.00392691092565656
577	91.3717956542969	-3.27011966705322	5.57823419570923	0.00483929552137852	-0.00879702530801296	0.00678734155371785	0.00581331877037883
578	92.0211410522461	-3.27011966705322	5.70810413360596	0.0171769186854362	-0.00619963090866804	0.00776136433705688	0.000293855206109583
579	90.7224426269531	-3.59479403495789	5.57823419570923	0.0188002903014421	-0.0120437685400248	0.000618529506027699	0.00743668992072344
580	92.0211410522461	-3.59479403495789	5.70810413360596	0.0217223595827818	-0.0113944197073579	0.00678734155371785	0.00743668992072344
581	90.0730972290039	-2.94544529914856	5.77303886413574	0.00808603875339031	-0.00490093370899558	-0.0100957229733467	0.00256657530553639
582	91.3717956542969	-2.94544529914856	5.70810413360596	0.0181509424000978	-0.00392691092565656	-0.00132951640989631	0.00776136433705688
583	92.0211410522461	-3.27011966705322	6.16264820098877	0.00841071270406246	0.00321592413820326	-0.00457625929266214	0.00191722682211548
584	90.7224426269531	-2.94544529914856	6.35745286941528	0.0155535480007529	0.00776136433705688	-0.00977104809135199	0.00548864435404539
585	92.0211410522461	-2.94544529914856	5.90290880203247	0.0113327819854021	-0.00425158534198999	0.00354059832170606	-0.00295288790948689
586	90.7224426269531	-1.97142243385315	6.42238759994507	0.00808603875339031	-0.00360223650932312	-0.00684897974133492	0.000293855206109583
587	91.3717956542969	-2.94544529914856	6.74706172943115	0.0100340843200684	-0.0130177913233638	-0.00360223650932312	0.00126787810586393
588	92.0211410522461	-3.27011966705322	6.09771347045898	0.011982130818069	-0.000355493422830477	-0.00327756232582033	0.00256657530553639
589	92.0211410522461	-2.62077116966248	6.09771347045898	0.00906006153672934	-0.00392691092565656	-0.00230353930965066	-0.00165419070981443
590	92.6704940795898	-2.62077116966248	7.00680112838745	0.00646266713738441	-0.0026282137259841	0.0022419011220336	-0.00555028254166245
591	89.4237442016602	-2.29609680175781	6.16264820098877	-0.0117190945893526	-0.0159398596733809	0.00191722682211548	0.00321592413820326
592	92.0211410522461	-2.94544529914856	5.96784353256226	0.00256657530553639	0.00970941036939621	-0.00425158534198999	0.00581331877037883
593	90.0730972290039	-1.64674806594849	5.90290880203247	0.0022419011220336	-0.0159398596733809	0.00613799272105098	-0.00295288790948689
594	90.7224426269531	-1.32207381725311	5.70810413360596	0.0123068047687411	0.00159255252219737	0.0022419011220336	-3.08191010844894e-05
595	90.7224426269531	-2.29609680175781	6.68212699890137	-0.00327756232582033	-0.00197886489331722	0.000943203864153475	-0.00295288790948689
596	92.0211410522461	-1.97142243385315	6.61719226837158	-0.00879702530801296	0.00970941036939621	0.000618529506027699	0.00613799272105098
597	90.0730972290039	-0.672725200653076	5.96784353256226	-0.0104203969240189	0.00776136433705688	-0.00977104809135199	0.00906006153672934
598	90.7224426269531	-0.997399508953094	5.57823419570923	-0.0113944197073579	0.0155535480007529	-0.00425158534198999	0.00159255252219737
599	89.4237442016602	-0.348050862550735	5.44836473464966	-0.0149658378213644	0.0116574559360743	0.0022419011220336	0.000618529506027699
600	90.0730972290039	-0.997399508953094	5.51329946517944	-0.00327756232582033	0.00808603875339031	-0.00425158534198999	-0.000355493422830477
601	89.4237442016602	-0.672725200653076	5.57823419570923	-0.0110697457566857	0.00289124972186983	-0.00717365415766835	0.00613799272105098
602	89.4237442016602	-0.348050862550735	5.57823419570923	0.000293855206109583	0.01847561635077	-0.0149658378213644	0.011982130818069
603	90.0730972290039	-0.672725200653076	5.77303886413574	-0.00847235135734081	0.0265924744307995	-0.00912170019000769	0.00354059832170606
604	92.0211410522461	-1.97142243385315	5.90290880203247	0.0022419011220336	0.0207483377307653	-0.00847235135734081	0.00646266713738441
605	89.4237442016602	-0.997399508953094	5.44836473464966	-0.00165419070981443	0.0155535480007529	-0.00847235135734081	0.000293855206109583
606	90.7224426269531	-1.64674806594849	5.77303886413574	-0.0133424662053585	0.0116574559360743	-0.0136671401560307	0.00126787810586393
607	91.3717956542969	-1.32207381725311	5.83797359466553	-0.017887907102704	-0.000355493422830477	-0.0117190945893526	0.00321592413820326
608	92.0211410522461	-1.32207381725311	5.70810413360596	-0.00360223650932312	0.0136055024340749	-0.0026282137259841	0.00289124972186983
609	91.3717956542969	-0.997399508953094	5.83797359466553	-0.00425158534198999	0.0022419011220336	0.00418994715437293	0.000293855206109583
610	92.0211410522461	-1.32207381725311	6.29251766204834	-0.00295288790948689	0.000618529506027699	-0.00132951640989631	-0.000680167751852423
611	92.0211410522461	-1.64674806594849	6.03277826309204	-0.00295288790948689	-0.00327756232582033	0.000943203864153475	0.00126787810586393
612	92.0211410522461	-1.32207381725311	5.90290880203247	-3.08191010844894e-05	0.00646266713738441	-0.00749832857400179	-0.00132951640989631
613	92.0211410522461	-1.32207381725311	5.77303886413574	0.0158782228827477	0.00256657530553639	0.00354059832170606	0.00256657530553639
614	90.0730972290039	-0.0233765505254269	5.44836473464966	0.0207483377307653	0.00256657530553639	-0.00652430532500148	0.00126787810586393
615	91.3717956542969	-1.64674806594849	6.16264820098877	0.0171769186854362	-0.00490093370899558	0.00451462110504508	0.000293855206109583
616	89.4237442016602	-0.348050862550735	6.09771347045898	0.0113327819854021	0.00548864435404539	0.00159255252219737	0.00126787810586393
617	88.7743988037109	-0.672725200653076	5.83797359466553	0.00711201597005129	0.00808603875339031	-0.00327756232582033	0.0022419011220336
618	88.7743988037109	-0.672725200653076	5.70810413360596	-0.00327756232582033	0.00873538758605719	-0.000355493422830477	-0.00425158534198999
619	87.475700378418	-0.348050862550735	6.68212699890137	-0.00457625929266214	0.0103587592020631	0.00646266713738441	-0.00165419070981443
620	86.8263549804688	-0.672725200653076	6.5522575378418	-0.0113944197073579	0.00256657530553639	0.00418994715437293	-0.00814767740666866
621	87.475700378418	-0.672725200653076	6.68212699890137	-0.00879702530801296	0.00256657530553639	-0.00230353930965066	-0.00295288790948689
622	87.475700378418	-0.348050862550735	5.96784353256226	-0.0159398596733809	0.00970941036939621	-0.00717365415766835	0.00711201597005129
623	86.8263549804688	-0.672725200653076	6.03277826309204	-0.0370436906814575	0.0175015944987535	0.00126787810586393	-0.00457625929266214
624	88.7743988037109	-1.32207381725311	5.90290880203247	-0.00912170019000769	0.01847561635077	0.00289124972186983	-0.00132951640989631
625	86.177001953125	-0.672725200653076	5.77303886413574	-0.00977104809135199	0.00516396993771195	-0.00327756232582033	-0.00100484199356288
626	89.4237442016602	-2.29609680175781	6.03277826309204	-0.00977104809135199	-0.000680167751852423	-0.00132951640989631	-0.00717365415766835
627	90.7224426269531	-1.32207381725311	5.90290880203247	0.000618529506027699	0.00256657530553639	-0.00782300252467394	0.00451462110504508
628	89.4237442016602	-0.997399508953094	5.90290880203247	0.00776136433705688	0.00256657530553639	0.00451462110504508	-0.0130177913233638
629	88.7743988037109	-0.997399508953094	6.29251766204834	0.011982130818069	-0.00717365415766835	0.00581331877037883	-0.000680167751852423
630	90.0730972290039	-0.672725200653076	5.70810413360596	0.0149041991680861	-0.00360223650932312	0.00354059832170606	-0.00555028254166245
631	91.3717956542969	-1.64674806594849	6.03277826309204	0.0165275707840919	-0.00457625929266214	-0.000355493422830477	0.0022419011220336
632	90.7224426269531	-1.32207381725311	5.70810413360596	0.0165275707840919	-0.00360223650932312	-0.00165419070981443	-0.00197886489331722
633	91.3717956542969	-1.97142243385315	5.77303886413574	0.0175015944987535	0.00126787810586393	0.0191249661147594	-0.00522560812532902
634	89.4237442016602	-0.997399508953094	5.64316940307617	0.01100810803473	-0.0175632312893867	0.00841071270406246	-0.00847235135734081
635	90.0730972290039	-1.97142243385315	6.16264820098877	0.00906006153672934	-0.0152905117720366	0.00613799272105098	0.000943203864153475
636	89.4237442016602	-1.32207381725311	5.64316940307617	-0.0113944197073579	-0.0120437685400248	0.00808603875339031	-0.00165419070981443
637	88.7743988037109	-1.64674806594849	5.77303886413574	0.000943203864153475	-0.00814767740666866	0.00289124972186983	-0.00360223650932312
638	89.4237442016602	-2.94544529914856	5.90290880203247	-3.08191010844894e-05	-0.00684897974133492	0.00516396993771195	-0.00197886489331722
639	90.0730972290039	-3.59479403495789	6.09771347045898	0.00548864435404539	-0.0130177913233638	0.000293855206109583	0.00321592413820326
640	89.4237442016602	-2.94544529914856	6.09771347045898	0.0217223595827818	-0.00814767740666866	-0.0026282137259841	-0.0104203969240189
641	89.4237442016602	-2.62077116966248	6.16264820098877	-0.000355493422830477	-0.00360223650932312	-0.00490093370899558	0.00126787810586393
642	90.0730972290039	-2.94544529914856	5.96784353256226	0.00418994715437293	-0.00327756232582033	-0.00652430532500148	-0.00392691092565656
643	90.0730972290039	-2.29609680175781	5.83797359466553	-0.00197886489331722	0.00581331877037883	-0.00912170019000769	0.00841071270406246
644	91.3717956542969	-2.94544529914856	5.64316940307617	0.00191722682211548	0.0149041991680861	-0.00295288790948689	0.000618529506027699
645	89.4237442016602	-2.62077116966248	6.09771347045898	0.0100340843200684	0.000943203864153475	-0.00847235135734081	-0.00230353930965066
646	92.0211410522461	-3.59479403495789	6.74706172943115	0.013930176384747	-0.00457625929266214	-0.00684897974133492	-0.00847235135734081
647	89.4237442016602	-2.29609680175781	6.87693166732788	0.00743668992072344	0.00548864435404539	-0.00457625929266214	-0.00100484199356288
648	89.4237442016602	-2.29609680175781	6.09771347045898	0.012956153601408	0.00483929552137852	-0.00522560812532902	0.0022419011220336
649	90.7224426269531	-2.29609680175781	6.5522575378418	0.0158782228827477	0.000943203864153475	-0.0026282137259841	0.00678734155371785
650	89.4237442016602	-1.97142243385315	6.48732233047485	0.00386527273803949	0.00483929552137852	-0.00587495695799589	-0.00684897974133492
651	89.4237442016602	-2.29609680175781	6.61719226837158	0.00711201597005129	-0.00555028254166245	-0.00327756232582033	-0.0026282137259841
652	90.7224426269531	-2.62077116966248	5.77303886413574	0.0152288740500808	-0.00230353930965066	0.00516396993771195	0.000943203864153475
653	91.3717956542969	-3.27011966705322	6.29251766204834	0.0106834331527352	-3.08191010844894e-05	0.0022419011220336	-0.00100484199356288
654	89.4237442016602	-2.62077116966248	6.35745286941528	0.011982130818069	-0.00587495695799589	0.0116574559360743	-0.0117190945893526
655	91.3717956542969	-3.27011966705322	6.68212699890137	0.0132808275520802	-0.0026282137259841	0.00386527273803949	-0.00327756232582033
656	90.7224426269531	-2.29609680175781	6.42238759994507	0.00483929552137852	-0.000680167751852423	0.00256657530553639	-0.00230353930965066
657	90.0730972290039	-3.27011966705322	6.8119969367981	-0.00782300252467394	0.00126787810586393	-0.0026282137259841	0.00483929552137852
658	91.3717956542969	-3.27011966705322	5.96784353256226	-0.00230353930965066	-0.000355493422830477	0.00418994715437293	-0.00457625929266214
659	92.0211410522461	-3.27011966705322	6.09771347045898	-0.00555028254166245	0.00711201597005129	0.0022419011220336	0.00646266713738441
660	91.3717956542969	-3.59479403495789	6.03277826309204	-0.00587495695799589	-0.00717365415766835	-0.0026282137259841	-0.00327756232582033
661	89.4237442016602	-2.62077116966248	5.83797359466553	-0.0152905117720366	-0.00360223650932312	-0.00425158534198999	0.00191722682211548
662	91.3717956542969	-3.59479403495789	5.77303886413574	-0.0253554154187441	0.00548864435404539	-0.00684897974133492	0.00126787810586393
663	88.7743988037109	-3.59479403495789	5.77303886413574	-0.0389917381107807	0.01100810803473	-0.0162645354866982	0.00711201597005129
664	90.0730972290039	-2.94544529914856	5.57823419570923	-0.0341216214001179	0.00938473641872406	-0.00457625929266214	0.00126787810586393
665	92.0211410522461	-3.91946840286255	5.70810413360596	-0.021459324285388	0.00418994715437293	-0.0172385573387146	-0.00100484199356288
666	92.0211410522461	-3.59479403495789	5.70810413360596	-0.0195112787187099	-0.00490093370899558	-0.00555028254166245	-0.00100484199356288
667	90.7224426269531	-2.62077116966248	6.68212699890137	-0.00879702530801296	0.00354059832170606	-0.0026282137259841	0.00743668992072344
668	90.7224426269531	-2.62077116966248	5.51329946517944	0.0100340843200684	-3.08191010844894e-05	-0.00717365415766835	-0.000355493422830477
669	91.3717956542969	-2.62077116966248	5.57823419570923	0.0100340843200684	-0.00392691092565656	0.0022419011220336	0.00354059832170606
670	91.3717956542969	-2.94544529914856	5.57823419570923	0.0191249661147594	0.00548864435404539	-0.00717365415766835	-0.00782300252467394
671	90.0730972290039	-3.27011966705322	5.77303886413574	0.020423661917448	-0.00457625929266214	-0.00652430532500148	-0.000680167751852423
672	90.7224426269531	-2.94544529914856	5.90290880203247	0.0236704051494598	-0.00327756232582033	-0.00522560812532902	-0.00132951640989631
673	92.0211410522461	-3.59479403495789	6.09771347045898	0.0337353087961674	-0.0146411629393697	0.0136055024340749	-0.00132951640989631
674	92.6704940795898	-4.56881713867188	6.03277826309204	0.0295145437121391	-0.00165419070981443	0.00354059832170606	-0.00327756232582033
675	91.3717956542969	-3.27011966705322	6.5522575378418	0.0272418223321438	-0.00912170019000769	-0.00197886489331722	-0.00230353930965066
676	90.7224426269531	-3.27011966705322	5.64316940307617	0.01847561635077	0.00289124972186983	0.0100340843200684	0.00256657530553639
677	92.6704940795898	-4.56881713867188	6.09771347045898	0.0126314787194133	0.000293855206109583	-0.00587495695799589	0.000293855206109583
678	92.6704940795898	-4.56881713867188	6.03277826309204	0.0136055024340749	0.00289124972186983	0.00321592413820326	-0.00490093370899558
679	92.0211410522461	-4.56881713867188	6.29251766204834	0.00906006153672934	0.00354059832170606	0.00256657530553639	-0.00230353930965066
680	93.3198394775391	-4.56881713867188	6.22758293151855	0.00483929552137852	0.00841071270406246	-0.00717365415766835	-0.0130177913233638
681	90.7224426269531	-4.89349126815796	6.03277826309204	-0.0104203969240189	0.01100810803473	-0.00749832857400179	-3.08191010844894e-05
682	92.0211410522461	-4.89349126815796	5.90290880203247	-0.00944637414067984	0.00646266713738441	-0.00749832857400179	0.00159255252219737
683	91.3717956542969	-4.89349126815796	5.96784353256226	-0.0266541130840778	0.020423661917448	-0.00749832857400179	0.0126314787194133
684	90.7224426269531	-3.59479403495789	5.83797359466553	-0.0224333461374044	0.0217223595827818	-0.00652430532500148	-3.08191010844894e-05
685	92.0211410522461	-4.89349126815796	6.29251766204834	-0.0182125810533762	0.01100810803473	-0.00490093370899558	0.000943203864153475
686	90.0730972290039	-2.94544529914856	6.8119969367981	-0.0240567177534103	0.00483929552137852	-0.00944637414067984	-0.00197886489331722
687	88.7743988037109	-3.59479403495789	6.68212699890137	-0.0139918150380254	0.00808603875339031	-0.0107450718060136	0.00743668992072344
688	89.4237442016602	-4.56881713867188	5.83797359466553	-0.00717365415766835	0.00743668992072344	-0.00425158534198999	-3.08191010844894e-05
689	89.4237442016602	-5.54284000396729	6.8119969367981	0.00451462110504508	0.0145795252174139	-0.0026282137259841	-0.000680167751852423
690	88.7743988037109	-4.89349126815796	5.96784353256226	0.0103587592020631	0.00418994715437293	-0.00684897974133492	-0.00522560812532902
691	88.1250534057617	-4.24414253234863	5.96784353256226	-0.00912170019000769	0.00743668992072344	-0.00912170019000769	-3.08191010844894e-05
692	89.4237442016602	-3.91946840286255	6.03277826309204	-0.000355493422830477	-0.00555028254166245	-3.08191010844894e-05	-0.00132951640989631
693	89.4237442016602	-3.91946840286255	6.16264820098877	0.00906006153672934	-0.00327756232582033	-0.00522560812532902	0.00126787810586393
694	92.0211410522461	-4.89349126815796	5.90290880203247	0.0168522447347641	-0.000355493422830477	0.00938473641872406	-0.00814767740666866
695	90.0730972290039	-3.91946840286255	5.70810413360596	0.0194496400654316	0.00516396993771195	0.00581331877037883	0.00159255252219737
696	92.0211410522461	-4.89349126815796	6.8119969367981	0.00808603875339031	-0.00132951640989631	-0.00230353930965066	-0.00425158534198999
697	91.3717956542969	-5.21816539764404	6.03277826309204	0.0022419011220336	0.00256657530553639	0.00711201597005129	0.00386527273803949
698	92.0211410522461	-4.89349126815796	5.96784353256226	-0.00619963090866804	0.00126787810586393	0.0103587592020631	-0.0026282137259841
699	92.6704940795898	-5.21816539764404	7.00680112838745	-0.00879702530801296	0.00256657530553639	0.00386527273803949	0.00191722682211548
700	92.6704940795898	-4.89349126815796	6.8119969367981	-0.00717365415766835	-0.000680167751852423	-0.00197886489331722	-0.00425158534198999
701	92.0211410522461	-4.89349126815796	5.83797359466553	0.025618452578783	-0.00327756232582033	-0.00847235135734081	-0.00100484199356288
702	92.6704940795898	-4.56881713867188	5.96784353256226	-0.0107450718060136	0.00483929552137852	-0.00132951640989631	0.00483929552137852
703	92.6704940795898	-4.89349126815796	6.16264820098877	-0.0113944197073579	0.0145795252174139	-0.00879702530801296	0.00873538758605719
704	91.3717956542969	-3.59479403495789	5.96784353256226	-0.0162645354866982	0.00354059832170606	0.000943203864153475	-0.00230353930965066
705	92.0211410522461	-5.54284000396729	6.09771347045898	-0.00717365415766835	0.00483929552137852	-0.00555028254166245	0.000293855206109583
706	91.3717956542969	-3.59479403495789	5.90290880203247	0.00743668992072344	0.00581331877037883	-0.00555028254166245	-0.00587495695799589
707	90.7224426269531	-4.89349126815796	5.77303886413574	-0.00684897974133492	-0.00197886489331722	0.00159255252219737	0.00711201597005129
708	93.3198394775391	-5.21816539764404	5.70810413360596	0.0113327819854021	0.0022419011220336	-0.00392691092565656	0.00191722682211548
709	92.6704940795898	-5.86751413345337	6.09771347045898	0.0191249661147594	-0.00197886489331722	0.00321592413820326	-0.000680167751852423
710	92.6704940795898	-5.54284000396729	6.8119969367981	-0.000680167751852423	-0.00295288790948689	0.00126787810586393	-0.00977104809135199
711	92.0211410522461	-5.21816539764404	6.35745286941528	0.00841071270406246	-0.00197886489331722	0.00321592413820326	0.00386527273803949
712	90.7224426269531	-5.54284000396729	6.35745286941528	-0.00944637414067984	-0.0104203969240189	-0.00782300252467394	-0.00782300252467394
713	91.3717956542969	-5.21816539764404	5.83797359466553	-0.00360223650932312	-0.0182125810533762	0.00548864435404539	0.000943203864153475
714	92.0211410522461	-5.54284000396729	5.38343000411987	-0.00360223650932312	-0.0162645354866982	0.0022419011220336	-0.00327756232582033
715	90.7224426269531	-5.54284000396729	5.57823419570923	-0.0104203969240189	-0.00944637414067984	0.00159255252219737	0.000618529506027699
716	93.3198394775391	-6.5168628692627	5.70810413360596	0.00548864435404539	-0.0133424662053585	0.000943203864153475	0.00126787810586393
717	92.6704940795898	-5.54284000396729	6.03277826309204	-0.00100484199356288	-0.0100957229733467	0.00126787810586393	0.000293855206109583
718	91.3717956542969	-4.89349126815796	6.09771347045898	0.0106834331527352	-0.00749832857400179	-0.000355493422830477	-0.00425158534198999
719	90.7224426269531	-5.21816539764404	5.96784353256226	-0.0146411629393697	-0.00392691092565656	0.00418994715437293	0.00126787810586393
720	91.3717956542969	-4.56881713867188	5.70810413360596	0.0113327819854021	-0.00717365415766835	0.00191722682211548	0.000618529506027699
721	92.6704940795898	-6.19218873977661	6.74706172943115	0.0126314787194133	-0.0130177913233638	-0.00814767740666866	-0.00230353930965066
722	92.6704940795898	-5.54284000396729	6.68212699890137	0.00776136433705688	-0.0113944197073579	-0.00230353930965066	0.0022419011220336
723	92.6704940795898	-5.54284000396729	6.94186639785767	-0.00295288790948689	0.00970941036939621	-0.0104203969240189	0.00159255252219737
724	91.3717956542969	-4.89349126815796	6.22758293151855	0.0200989879667759	0.00646266713738441	-0.00132951640989631	-0.000355493422830477
725	92.6704940795898	-5.21816539764404	6.09771347045898	0.00386527273803949	-0.00230353930965066	-0.0123684434220195	0.00548864435404539
726	91.3717956542969	-3.59479403495789	5.70810413360596	0.01100810803473	-0.00457625929266214	-0.00555028254166245	-0.0126931173726916
727	93.3198394775391	-5.21816539764404	6.09771347045898	-0.00425158534198999	0.000293855206109583	-0.0026282137259841	0.00256657530553639
728	92.0211410522461	-4.56881713867188	6.8119969367981	0.00321592413820326	-0.0026282137259841	-0.00425158534198999	0.00126787810586393
729	93.3198394775391	-4.89349126815796	6.61719226837158	-0.00912170019000769	-0.00749832857400179	0.00159255252219737	-0.00977104809135199
730	92.6704940795898	-3.91946840286255	6.22758293151855	0.00581331877037883	-0.0026282137259841	-0.00100484199356288	-0.00132951640989631
731	92.0211410522461	-4.56881713867188	6.29251766204834	-0.00457625929266214	-0.00230353930965066	-0.00587495695799589	0.00191722682211548
732	92.6704940795898	-4.24414253234863	5.77303886413574	-0.0126931173726916	0.000293855206109583	0.00191722682211548	-0.00425158534198999
733	92.6704940795898	-4.24414253234863	5.77303886413574	-0.00360223650932312	-0.00327756232582033	0.01100810803473	0.00516396993771195
734	93.3198394775391	-4.56881713867188	5.64316940307617	-0.00457625929266214	0.00289124972186983	0.00678734155371785	-0.000355493422830477
735	91.3717956542969	-3.59479403495789	5.51329946517944	-0.000680167751852423	-0.03444629535079	-0.00684897974133492	0.00256657530553639
736	91.3717956542969	-2.94544529914856	5.70810413360596	-0.00587495695799589	0.00386527273803949	-0.00132951640989631	-0.00100484199356288
737	92.0211410522461	-4.89349126815796	6.03277826309204	-0.00684897974133492	-0.00295288790948689	-0.00847235135734081	0.00451462110504508
738	92.6704940795898	-4.24414253234863	5.51329946517944	-0.00782300252467394	0.00938473641872406	-0.00100484199356288	-0.000680167751852423
739	92.6704940795898	-4.56881713867188	5.57823419570923	0.0145795252174139	0.00516396993771195	-0.00392691092565656	-0.00295288790948689
740	90.0730972290039	-3.91946840286255	5.64316940307617	0.00613799272105098	-0.00684897974133492	-0.00749832857400179	0.00386527273803949
741	91.3717956542969	-3.27011966705322	5.77303886413574	0.0194496400654316	0.00451462110504508	-0.0172385573387146	0.00548864435404539
742	92.6704940795898	-3.91946840286255	5.96784353256226	0.00581331877037883	0.00126787810586393	-0.00619963090866804	0.00451462110504508
743	91.3717956542969	-4.24414253234863	5.77303886413574	-0.00165419070981443	0.0149041991680861	-0.0130177913233638	0.0103587592020631
744	90.0730972290039	-2.94544529914856	5.64316940307617	0.011982130818069	0.012956153601408	-0.0139918150380254	-0.00684897974133492
745	93.3198394775391	-3.27011966705322	5.51329946517944	-0.00555028254166245	0.00938473641872406	-0.0104203969240189	0.00191722682211548
746	91.3717956542969	-2.29609680175781	5.77303886413574	-0.00977104809135199	0.00483929552137852	-0.0110697457566857	-0.00165419070981443
747	93.3198394775391	-4.56881713867188	5.83797359466553	-0.00717365415766835	0.00159255252219737	-0.0159398596733809	-0.000355493422830477
748	90.7224426269531	-2.62077116966248	5.77303886413574	0.00776136433705688	0.01100810803473	-0.00327756232582033	-0.00652430532500148
749	90.7224426269531	-2.62077116966248	5.90290880203247	-0.00749832857400179	0.00386527273803949	-0.00555028254166245	-0.000355493422830477
750	90.0730972290039	-2.62077116966248	5.70810413360596	-0.0104203969240189	0.0022419011220336	0.00321592413820326	-0.00360223650932312
751	90.7224426269531	-2.94544529914856	6.42238759994507	0.0136055024340749	-0.00490093370899558	-0.00587495695799589	-0.00230353930965066
752	92.6704940795898	-3.59479403495789	6.61719226837158	0.00743668992072344	-3.08191010844894e-05	0.00354059832170606	0.0022419011220336
753	90.7224426269531	-2.94544529914856	5.77303886413574	0.00646266713738441	-0.0133424662053585	0.00581331877037883	0.0022419011220336
754	92.0211410522461	-3.59479403495789	6.94186639785767	0.0136055024340749	-0.00490093370899558	0.00646266713738441	-0.00327756232582033
755	92.0211410522461	-3.59479403495789	7.07173633575439	0.00776136433705688	-0.0162645354866982	0.00841071270406246	-0.00100484199356288
756	89.4237442016602	-2.62077116966248	6.42238759994507	0.00581331877037883	-0.00132951640989631	0.00354059832170606	-0.000680167751852423
757	90.7224426269531	-2.62077116966248	6.5522575378418	-0.00457625929266214	-0.00879702530801296	0.00483929552137852	0.00516396993771195
758	89.4237442016602	-2.29609680175781	6.42238759994507	-0.00555028254166245	0.00516396993771195	0.00743668992072344	0.012956153601408
759	90.7224426269531	-2.94544529914856	6.61719226837158	0.00581331877037883	-0.00197886489331722	0.0022419011220336	0.00126787810586393
760	92.6704940795898	-2.94544529914856	7.00680112838745	-0.00749832857400179	-0.00100484199356288	-0.00392691092565656	-0.00197886489331722
761	90.7224426269531	-2.29609680175781	6.09771347045898	0.00191722682211548	0.0022419011220336	-0.00132951640989631	-0.00425158534198999
762	90.7224426269531	-2.62077116966248	5.70810413360596	0.00613799272105098	0.00354059832170606	-0.00912170019000769	0.00289124972186983
763	90.7224426269531	-3.27011966705322	5.77303886413574	-0.0123684434220195	0.0175015944987535	-0.0117190945893526	0.00256657530553639
764	91.3717956542969	-3.59479403495789	5.96784353256226	-0.00327756232582033	0.0100340843200684	-0.00522560812532902	0.00386527273803949
765	91.3717956542969	-3.59479403495789	5.90290880203247	0.00451462110504508	0.00711201597005129	-0.00879702530801296	0.000943203864153475
766	92.0211410522461	-3.91946840286255	6.03277826309204	-0.00522560812532902	0.00354059832170606	-0.0152905117720366	-0.00457625929266214
767	90.7224426269531	-3.27011966705322	6.09771347045898	-3.08191010844894e-05	0.00321592413820326	-0.00814767740666866	-0.00327756232582033
768	90.7224426269531	-3.27011966705322	5.96784353256226	-0.00457625929266214	0.00646266713738441	-0.00457625929266214	-0.00717365415766835
769	91.3717956542969	-4.24414253234863	5.90290880203247	-0.00132951640989631	0.000618529506027699	-0.00100484199356288	-0.00295288790948689
770	91.3717956542969	-3.91946840286255	5.96784353256226	0.00321592413820326	-0.0026282137259841	-0.00652430532500148	0.00354059832170606
771	92.0211410522461	-4.56881713867188	5.70810413360596	-0.0133424662053585	-0.00230353930965066	-0.00360223650932312	-0.00230353930965066
772	89.4237442016602	-2.62077116966248	5.70810413360596	0.01100810803473	0.00126787810586393	0.00906006153672934	0.000618529506027699
773	89.4237442016602	-3.27011966705322	6.09771347045898	-0.00457625929266214	-0.00327756232582033	0.000618529506027699	0.00483929552137852
774	90.0730972290039	-3.59479403495789	5.57823419570923	0.0100340843200684	-0.00684897974133492	0.00354059832170606	-0.00944637414067984
775	88.1250534057617	-3.91946840286255	5.77303886413574	0.00191722682211548	-0.00684897974133492	-0.00197886489331722	-0.000355493422830477
776	88.1250534057617	-3.59479403495789	6.03277826309204	-0.00587495695799589	-0.00165419070981443	0.00613799272105098	-0.00100484199356288
777	89.4237442016602	-4.56881713867188	6.03277826309204	-0.00717365415766835	-3.08191010844894e-05	-0.00327756232582033	0.000618529506027699
778	88.1250534057617	-4.24414253234863	6.09771347045898	0.00321592413820326	-0.00165419070981443	-0.000680167751852423	0.00548864435404539
779	89.4237442016602	-3.59479403495789	6.16264820098877	-0.0149658378213644	0.0103587592020631	0.00418994715437293	-0.000680167751852423
780	88.1250534057617	-2.94544529914856	5.64316940307617	-0.00749832857400179	0.00483929552137852	-0.00165419070981443	0.00581331877037883
781	90.7224426269531	-4.56881713867188	5.77303886413574	-0.0100957229733467	0.00548864435404539	-0.0104203969240189	0.00906006153672934
782	88.7743988037109	-4.24414253234863	5.57823419570923	-0.00490093370899558	0.00613799272105098	-0.00132951640989631	0.00906006153672934
783	89.4237442016602	-4.56881713867188	6.09771347045898	-0.00944637414067984	0.0181509424000978	-0.0120437685400248	0.00483929552137852
784	88.7743988037109	-2.62077116966248	5.64316940307617	-3.08191010844894e-05	0.0220470335334539	-0.00295288790948689	0.000293855206109583
785	90.7224426269531	-3.91946840286255	6.16264820098877	-0.00814767740666866	0.0126314787194133	-0.0126931173726916	0.00159255252219737
786	90.7224426269531	-4.24414253234863	6.35745286941528	-0.00879702530801296	0.00711201597005129	-0.00944637414067984	0.00354059832170606
787	90.0730972290039	-3.91946840286255	5.64316940307617	0.0022419011220336	0.00418994715437293	-0.0100957229733467	0.00678734155371785
788	90.0730972290039	-3.27011966705322	5.70810413360596	-0.0143164889886975	0.00581331877037883	-0.00132951640989631	0.0123068047687411
789	90.7224426269531	-3.59479403495789	5.70810413360596	-0.0100957229733467	0.00970941036939621	-0.00132951640989631	0.000293855206109583
790	89.4237442016602	-2.94544529914856	5.70810413360596	0.0103587592020631	0.00548864435404539	-0.00360223650932312	0.0022419011220336
791	92.6704940795898	-4.24414253234863	5.90290880203247	0.00613799272105098	-0.00360223650932312	-0.0126931173726916	0.00451462110504508
792	90.0730972290039	-3.59479403495789	5.83797359466553	-0.00652430532500148	-0.00587495695799589	0.00354059832170606	0.00289124972186983
793	90.7224426269531	-3.59479403495789	5.51329946517944	-0.00944637414067984	-0.0276281367987394	0.00451462110504508	0.0022419011220336
794	92.6704940795898	-4.24414253234863	5.83797359466553	-0.00360223650932312	0.000618529506027699	0.0132808275520802	-0.000355493422830477
795	91.3717956542969	-3.91946840286255	5.77303886413574	-0.00684897974133492	0.00289124972186983	0.000293855206109583	-0.00230353930965066
796	92.0211410522461	-5.21816539764404	6.03277826309204	-0.0149658378213644	-0.00230353930965066	0.00289124972186983	0.00289124972186983
797	93.9691848754883	-4.56881713867188	6.09771347045898	-0.0198359526693821	-0.000355493422830477	-0.00100484199356288	-0.00360223650932312
798	92.6704940795898	-5.21816539764404	6.09771347045898	-0.00684897974133492	0.00873538758605719	-0.00619963090866804	0.00418994715437293
799	93.3198394775391	-4.24414253234863	6.03277826309204	0.00159255252219737	0.00126787810586393	0.00289124972186983	-0.0026282137259841
800	92.0211410522461	-4.89349126815796	5.77303886413574	0.000618529506027699	0.00711201597005129	0.00354059832170606	0.00126787810586393
801	93.3198394775391	-5.21816539764404	5.90290880203247	0.00581331877037883	0.00451462110504508	-0.00587495695799589	-0.00684897974133492
802	92.6704940795898	-5.54284000396729	5.90290880203247	-0.00197886489331722	0.00938473641872406	-0.00912170019000769	0.00191722682211548
803	93.3198394775391	-5.86751413345337	6.03277826309204	0.0155535480007529	0.00873538758605719	-0.00587495695799589	0.00159255252219737
804	91.3717956542969	-5.21816539764404	6.09771347045898	0.0158782228827477	0.0106834331527352	-0.0123684434220195	-0.00490093370899558
805	94.618537902832	-5.86751413345337	6.22758293151855	-0.000680167751852423	0.00581331877037883	-0.00782300252467394	0.00256657530553639
806	92.0211410522461	-5.21816539764404	5.70810413360596	0.0171769186854362	-3.08191010844894e-05	-0.00490093370899558	0.00321592413820326
807	92.0211410522461	-5.21816539764404	5.70810413360596	0.0116574559360743	-0.00555028254166245	-0.00165419070981443	-0.00522560812532902
808	91.3717956542969	-5.54284000396729	5.83797359466553	0.0116574559360743	-0.00717365415766835	0.00126787810586393	0.00191722682211548
809	91.3717956542969	-5.86751413345337	5.96784353256226	0.0239950809627771	-0.00879702530801296	0.000293855206109583	-0.00197886489331722
810	90.7224426269531	-4.89349126815796	5.96784353256226	0.0181509424000978	-0.00327756232582033	-0.00490093370899558	-0.00587495695799589
811	91.3717956542969	-5.54284000396729	6.09771347045898	0.0188002903014421	-0.00619963090866804	-0.00425158534198999	-0.00230353930965066
812	92.0211410522461	-5.21816539764404	5.96784353256226	0.0207483377307653	-0.0100957229733467	0.00613799272105098	0.00126787810586393
813	92.0211410522461	-4.56881713867188	5.70810413360596	0.0175015944987535	-0.00587495695799589	0.0116574559360743	0.00159255252219737
814	92.6704940795898	-5.86751413345337	5.77303886413574	0.029189869761467	-0.00782300252467394	0.00321592413820326	-0.00555028254166245
815	92.0211410522461	-5.21816539764404	5.90290880203247	0.0275664981454611	-0.00717365415766835	0.00776136433705688	-0.00132951640989631
816	93.9691848754883	-5.21816539764404	6.16264820098877	0.00711201597005129	-0.00522560812532902	0.00354059832170606	0.00321592413820326
817	93.3198394775391	-4.89349126815796	6.16264820098877	0.00808603875339031	0.000943203864153475	0.00289124972186983	0.000618529506027699
818	90.7224426269531	-3.91946840286255	5.83797359466553	0.00386527273803949	0.00256657530553639	-0.00555028254166245	-3.08191010844894e-05
819	92.0211410522461	-4.24414253234863	5.77303886413574	-0.0130177913233638	-0.000680167751852423	0.00516396993771195	-0.00165419070981443
820	92.0211410522461	-4.24414253234863	5.70810413360596	0.0200989879667759	0.00678734155371785	0.000943203864153475	0.00289124972186983
821	93.3198394775391	-5.54284000396729	5.83797359466553	-0.00132951640989631	-0.000680167751852423	-0.0026282137259841	-0.00555028254166245
822	93.3198394775391	-4.56881713867188	6.68212699890137	-0.0133424662053585	0.0116574559360743	-0.00847235135734081	0.00321592413820326
823	93.3198394775391	-5.54284000396729	6.22758293151855	0.00321592413820326	0.0165275707840919	-0.0100957229733467	0.00126787810586393
824	92.0211410522461	-4.24414253234863	6.22758293151855	-0.00392691092565656	0.0181509424000978	-0.0107450718060136	-0.00522560812532902
825	93.3198394775391	-5.21816539764404	5.83797359466553	0.00289124972186983	0.0103587592020631	-0.00457625929266214	-0.00619963090866804
826	90.7224426269531	-4.24414253234863	5.64316940307617	0.00289124972186983	0.00289124972186983	-0.0117190945893526	-0.00295288790948689
827	92.0211410522461	-4.24414253234863	5.70810413360596	-0.00944637414067984	0.000293855206109583	-0.00717365415766835	-0.00847235135734081
828	92.6704940795898	-4.89349126815796	5.96784353256226	-0.00295288790948689	-0.00327756232582033	0.000943203864153475	0.00354059832170606
829	92.6704940795898	-5.21816539764404	5.77303886413574	-0.00522560812532902	0.00906006153672934	0.00191722682211548	-0.00749832857400179
830	91.3717956542969	-4.24414253234863	6.29251766204834	-0.00132951640989631	-0.00165419070981443	0.000293855206109583	-0.00132951640989631
831	90.7224426269531	-3.91946840286255	5.38343000411987	-0.00652430532500148	0.00451462110504508	-0.00619963090866804	-0.00522560812532902
832	93.9691848754883	-5.21816539764404	5.77303886413574	-0.00944637414067984	-0.0026282137259841	-3.08191010844894e-05	0.00191722682211548
833	91.3717956542969	-4.56881713867188	5.38343000411987	-0.00100484199356288	-0.0185372550040483	0.00386527273803949	0.00126787810586393
834	91.3717956542969	-3.91946840286255	5.31849479675293	0.00711201597005129	0.00418994715437293	0.0106834331527352	0.000943203864153475
835	91.3717956542969	-4.89349126815796	5.70810413360596	0.00354059832170606	-0.00490093370899558	0.00938473641872406	-0.00555028254166245
836	93.3198394775391	-4.89349126815796	6.09771347045898	-0.00360223650932312	-0.00522560812532902	-0.00782300252467394	0.00321592413820326
837	92.0211410522461	-3.59479403495789	5.31849479675293	-0.0107450718060136	0.0022419011220336	-0.00490093370899558	-0.00165419070981443
838	92.0211410522461	-4.24414253234863	5.31849479675293	-0.00879702530801296	0.00354059832170606	0.000293855206109583	-3.08191010844894e-05
839	91.3717956542969	-3.59479403495789	5.38343000411987	0.00808603875339031	0.00191722682211548	0.00516396993771195	-0.00490093370899558
840	91.3717956542969	-3.59479403495789	5.83797359466553	-0.00360223650932312	-0.00230353930965066	-0.00100484199356288	0.00256657530553639
841	92.6704940795898	-3.91946840286255	5.90290880203247	0.00126787810586393	-0.00327756232582033	0.00289124972186983	-0.00814767740666866
842	91.3717956542969	-3.59479403495789	5.96784353256226	0.00354059832170606	0.00776136433705688	-0.00749832857400179	0.00289124972186983
843	93.3198394775391	-3.59479403495789	5.77303886413574	-0.00879702530801296	0.00548864435404539	-0.00717365415766835	0.0116574559360743
844	92.6704940795898	-4.89349126815796	5.96784353256226	0.00321592413820326	0.013930176384747	-0.0123684434220195	-0.00879702530801296
845	93.3198394775391	-3.91946840286255	6.42238759994507	-0.0026282137259841	0.00841071270406246	-0.00652430532500148	-0.0113944197073579
846	92.0211410522461	-3.91946840286255	6.5522575378418	0.0103587592020631	0.00191722682211548	-0.017887907102704	-0.00425158534198999
847	92.6704940795898	-4.56881713867188	5.96784353256226	-0.0146411629393697	0.00386527273803949	0.00256657530553639	-0.00230353930965066
848	93.3198394775391	-5.21816539764404	6.29251766204834	0.00938473641872406	-0.00230353930965066	0.00711201597005129	0.000943203864153475
849	93.3198394775391	-4.24414253234863	6.29251766204834	-0.00587495695799589	-0.00425158534198999	0.000293855206109583	-0.00327756232582033
850	93.3198394775391	-4.56881713867188	6.87693166732788	-0.00360223650932312	0.00256657530553639	-0.0026282137259841	-3.08191010844894e-05
851	91.3717956542969	-3.27011966705322	5.64316940307617	0.00516396993771195	-0.00165419070981443	0.00159255252219737	0.00289124972186983
852	92.6704940795898	-4.24414253234863	6.16264820098877	-0.0182125810533762	-0.00165419070981443	0.00613799272105098	-0.00100484199356288
853	93.9691848754883	-3.91946840286255	6.09771347045898	0.00386527273803949	-0.0204853005707264	0.0191249661147594	-0.00360223650932312
854	90.7224426269531	-3.59479403495789	5.96784353256226	0.00581331877037883	-0.0146411629393697	0.00451462110504508	0.00191722682211548
855	92.0211410522461	-3.91946840286255	7.00680112838745	-0.0130177913233638	-0.0136671401560307	0.00776136433705688	-0.00360223650932312
856	91.3717956542969	-4.24414253234863	6.8119969367981	-0.00327756232582033	-3.08191010844894e-05	0.00354059832170606	0.0022419011220336
857	89.4237442016602	-3.27011966705322	5.64316940307617	-0.00879702530801296	-0.00490093370899558	0.00418994715437293	0.00354059832170606
858	90.0730972290039	-3.27011966705322	6.61719226837158	-0.0107450718060136	0.00841071270406246	0.00711201597005129	0.00289124972186983
859	89.4237442016602	-2.94544529914856	6.48732233047485	0.00678734155371785	-3.08191010844894e-05	-0.00100484199356288	-0.00392691092565656
860	89.4237442016602	-3.59479403495789	5.96784353256226	0.00354059832170606	0.00126787810586393	0.00386527273803949	-0.00652430532500148
861	89.4237442016602	-2.94544529914856	5.90290880203247	0.00126787810586393	-0.000680167751852423	-0.00782300252467394	-0.0026282137259841
862	89.4237442016602	-3.27011966705322	6.09771347045898	-0.00587495695799589	0.000618529506027699	-0.0026282137259841	-0.00392691092565656
863	89.4237442016602	-2.94544529914856	5.70810413360596	-0.00717365415766835	0.0168522447347641	-0.0107450718060136	0.00159255252219737
864	90.7224426269531	-4.56881713867188	6.16264820098877	-0.00912170019000769	0.00873538758605719	-0.00490093370899558	-0.00490093370899558
865	88.7743988037109	-2.94544529914856	5.70810413360596	-0.0146411629393697	0.00970941036939621	-0.0107450718060136	-0.00230353930965066
866	90.0730972290039	-3.27011966705322	6.03277826309204	0.00321592413820326	0.00354059832170606	-0.0126931173726916	0.00191722682211548
867	90.7224426269531	-3.91946840286255	6.09771347045898	-0.000680167751852423	-0.00360223650932312	-0.00392691092565656	0.00483929552137852
868	92.0211410522461	-4.56881713867188	6.35745286941528	0.00418994715437293	0.01100810803473	0.000618529506027699	0.00581331877037883
869	91.3717956542969	-3.59479403495789	5.64316940307617	0.00451462110504508	0.00386527273803949	-0.00749832857400179	-3.08191010844894e-05
870	92.6704940795898	-4.24414253234863	5.77303886413574	0.000943203864153475	0.00159255252219737	-0.00457625929266214	0.00483929552137852
871	91.3717956542969	-3.27011966705322	5.70810413360596	0.0022419011220336	-0.00360223650932312	0.0022419011220336	-3.08191010844894e-05
872	92.0211410522461	-3.91946840286255	5.90290880203247	0.00386527273803949	0.000293855206109583	-0.00295288790948689	0.0022419011220336
873	92.0211410522461	-3.59479403495789	6.16264820098877	0.00126787810586393	0.00906006153672934	-3.08191010844894e-05	0.00613799272105098
874	92.0211410522461	-3.59479403495789	6.09771347045898	0.00841071270406246	-0.00717365415766835	0.00613799272105098	-0.00100484199356288
875	92.0211410522461	-3.59479403495789	5.77303886413574	-0.00230353930965066	0.00581331877037883	0.00256657530553639	-0.00360223650932312
876	92.6704940795898	-3.27011966705322	5.38343000411987	-0.00944637414067984	0.00386527273803949	-3.08191010844894e-05	0.00646266713738441
877	91.3717956542969	-2.29609680175781	5.44836473464966	-0.00490093370899558	0.00451462110504508	-0.00425158534198999	0.000293855206109583
878	92.0211410522461	-3.59479403495789	5.77303886413574	-0.00197886489331722	0.00289124972186983	-0.00587495695799589	0.000943203864153475
879	91.3717956542969	-3.59479403495789	5.77303886413574	0.000293855206109583	-0.00100484199356288	-0.00327756232582033	0.00126787810586393
880	92.0211410522461	-3.59479403495789	5.77303886413574	-0.00555028254166245	-0.00100484199356288	0.000293855206109583	0.000943203864153475
881	91.3717956542969	-2.62077116966248	5.96784353256226	-3.08191010844894e-05	-0.00555028254166245	-0.00230353930965066	0.00516396993771195
882	92.0211410522461	-3.59479403495789	5.83797359466553	-0.0191866029053926	0.00483929552137852	-0.0104203969240189	0.00776136433705688
883	90.7224426269531	-3.27011966705322	5.64316940307617	-0.0117190945893526	0.013930176384747	0.000943203864153475	-0.00457625929266214
884	93.3198394775391	-4.89349126815796	6.03277826309204	-0.0104203969240189	0.00873538758605719	-0.0026282137259841	0.00289124972186983
885	90.7224426269531	-2.94544529914856	5.83797359466553	-0.00197886489331722	0.00321592413820326	-0.00360223650932312	-0.00944637414067984
886	92.6704940795898	-4.56881713867188	6.16264820098877	0.00159255252219737	-0.000355493422830477	-0.00490093370899558	-3.08191010844894e-05
887	92.0211410522461	-3.91946840286255	7.07173633575439	0.0123068047687411	-0.00587495695799589	-0.00327756232582033	-0.00327756232582033
888	93.9691848754883	-4.89349126815796	6.61719226837158	0.00581331877037883	-0.00490093370899558	0.00354059832170606	0.00613799272105098
889	93.3198394775391	-5.21816539764404	5.90290880203247	0.0145795252174139	-0.0143164889886975	-0.00327756232582033	0.000618529506027699
890	93.9691848754883	-5.54284000396729	6.87693166732788	-0.00457625929266214	-0.0152905117720366	0.00126787810586393	0.00581331877037883
891	92.6704940795898	-4.89349126815796	6.87693166732788	0.00256657530553639	-0.00684897974133492	0.00191722682211548	0.00516396993771195
892	93.9691848754883	-4.24414253234863	6.5522575378418	0.0103587592020631	-0.00879702530801296	-3.08191010844894e-05	0.0106834331527352
893	92.6704940795898	-4.89349126815796	6.8119969367981	0.00613799272105098	-0.00619963090866804	0.00906006153672934	0.00418994715437293
894	92.0211410522461	-4.89349126815796	6.87693166732788	0.01100810803473	-0.0100957229733467	0.00159255252219737	0.00613799272105098
895	93.9691848754883	-4.89349126815796	6.5522575378418	0.00938473641872406	-0.00912170019000769	0.000943203864153475	-3.08191010844894e-05
896	92.6704940795898	-4.24414253234863	5.77303886413574	-0.0143164889886975	-0.00522560812532902	-0.000355493422830477	-0.00717365415766835
897	91.3717956542969	-4.24414253234863	6.03277826309204	-0.021459324285388	0.000618529506027699	-0.00847235135734081	-3.08191010844894e-05
898	94.618537902832	-5.54284000396729	6.87693166732788	-0.0217839982360601	0.00418994715437293	-0.00100484199356288	0.000943203864153475
899	92.6704940795898	-5.21816539764404	6.22758293151855	-0.00457625929266214	0.00289124972186983	0.000618529506027699	-0.00132951640989631
900	93.3198394775391	-4.89349126815796	6.22758293151855	-0.00230353930965066	0.00841071270406246	-0.00912170019000769	-0.00652430532500148
901	90.7224426269531	-3.59479403495789	5.51329946517944	-0.00977104809135199	0.00321592413820326	-0.00977104809135199	0.000618529506027699
902	93.9691848754883	-4.24414253234863	5.96784353256226	0.0132808275520802	0.0145795252174139	-0.0123684434220195	-0.00132951640989631
903	92.0211410522461	-3.27011966705322	6.03277826309204	0.0116574559360743	0.0220470335334539	-0.00295288790948689	0.00159255252219737
904	93.3198394775391	-3.91946840286255	5.51329946517944	0.020423661917448	0.0152288740500808	-0.00782300252467394	-0.00490093370899558
905	91.3717956542969	-3.59479403495789	5.57823419570923	0.0210730116814375	0.00808603875339031	-0.0143164889886975	-0.00165419070981443
906	94.618537902832	-4.24414253234863	6.22758293151855	0.0168522447347641	-0.00100484199356288	-0.00230353930965066	0.00191722682211548
907	92.6704940795898	-3.59479403495789	5.64316940307617	0.0194496400654316	0.00321592413820326	-0.00165419070981443	-0.00230353930965066
908	92.6704940795898	-3.27011966705322	5.64316940307617	0.0132808275520802	-0.00425158534198999	-0.00100484199356288	0.00354059832170606
909	91.3717956542969	-3.27011966705322	5.70810413360596	0.0178262684494257	-0.000355493422830477	-0.00619963090866804	-0.00555028254166245
910	93.3198394775391	-3.59479403495789	5.77303886413574	0.0152288740500808	-0.0026282137259841	0.00191722682211548	0.000618529506027699
911	94.618537902832	-4.56881713867188	5.70810413360596	0.0103587592020631	0.00126787810586393	0.00646266713738441	-0.0026282137259841
912	92.6704940795898	-2.94544529914856	5.96784353256226	0.0149041991680861	-0.00619963090866804	-0.00327756232582033	0.000943203864153475
913	92.0211410522461	-3.27011966705322	5.77303886413574	0.0175015944987535	0.00126787810586393	0.0136055024340749	-0.00100484199356288
914	93.3198394775391	-4.56881713867188	5.57823419570923	0.0132808275520802	-0.0146411629393697	0.00581331877037883	0.0022419011220336
915	93.9691848754883	-3.91946840286255	5.70810413360596	0.0123068047687411	-0.00132951640989631	-0.00425158534198999	-0.0117190945893526
916	92.6704940795898	-3.59479403495789	5.70810413360596	-0.00814767740666866	-0.00197886489331722	-0.00165419070981443	0.00483929552137852
917	92.6704940795898	-4.56881713867188	5.96784353256226	-0.00814767740666866	0.000293855206109583	0.00743668992072344	0.00548864435404539
918	93.3198394775391	-4.89349126815796	5.90290880203247	-0.0117190945893526	0.00613799272105098	0.00451462110504508	0.00126787810586393
919	93.3198394775391	-4.56881713867188	5.83797359466553	-0.00490093370899558	-0.00100484199356288	-0.00295288790948689	0.00418994715437293
920	93.9691848754883	-4.56881713867188	5.57823419570923	0.00159255252219737	0.00808603875339031	-0.00490093370899558	-0.00457625929266214
921	92.6704940795898	-3.59479403495789	5.38343000411987	-0.00912170019000769	0.000293855206109583	-0.0113944197073579	-0.00230353930965066
922	93.3198394775391	-4.56881713867188	5.70810413360596	-0.0152905117720366	0.00938473641872406	-0.00749832857400179	-0.00197886489331722
923	93.9691848754883	-4.56881713867188	5.77303886413574	-0.00847235135734081	0.0191249661147594	-0.00944637414067984	-0.00327756232582033
924	93.3198394775391	-3.27011966705322	5.51329946517944	-0.00360223650932312	0.00970941036939621	-0.00717365415766835	-0.00132951640989631
925	93.3198394775391	-4.89349126815796	6.74706172943115	0.00159255252219737	0.00808603875339031	-0.00814767740666866	-0.00132951640989631
926	93.9691848754883	-3.91946840286255	5.64316940307617	0.00678734155371785	-0.00327756232582033	-0.0120437685400248	-0.00555028254166245
927	92.0211410522461	-3.59479403495789	5.51329946517944	0.00613799272105098	0.00646266713738441	-0.0143164889886975	0.0103587592020631
928	92.0211410522461	-3.59479403495789	5.51329946517944	0.0123068047687411	0.00906006153672934	0.00159255252219737	-0.00230353930965066
929	92.0211410522461	-3.59479403495789	5.51329946517944	0.00159255252219737	0.00354059832170606	-0.00425158534198999	0.00678734155371785
930	93.3198394775391	-3.59479403495789	5.70810413360596	-0.000680167751852423	0.00711201597005129	-0.0100957229733467	-0.00587495695799589
931	91.3717956542969	-3.59479403495789	5.77303886413574	0.00808603875339031	0.000293855206109583	-0.00327756232582033	0.000293855206109583
932	92.6704940795898	-3.59479403495789	5.96784353256226	-0.00490093370899558	-0.00652430532500148	-0.00100484199356288	0.000943203864153475
933	92.0211410522461	-3.59479403495789	5.64316940307617	-0.000680167751852423	-0.0107450718060136	0.00581331877037883	0.00159255252219737
934	93.9691848754883	-4.56881713867188	5.77303886413574	0.0142548503354192	-0.00912170019000769	0.00386527273803949	0.000293855206109583
935	92.0211410522461	-2.94544529914856	5.44836473464966	0.00548864435404539	-0.00619963090866804	-0.00132951640989631	-0.00100484199356288
936	93.3198394775391	-3.59479403495789	5.70810413360596	0.00678734155371785	-0.00944637414067984	-0.000355493422830477	0.00256657530553639
937	93.9691848754883	-4.24414253234863	5.83797359466553	0.0113327819854021	0.000293855206109583	-0.00165419070981443	0.00646266713738441
938	94.618537902832	-4.56881713867188	6.29251766204834	0.0103587592020631	-0.0026282137259841	0.00354059832170606	0.0022419011220336
939	93.9691848754883	-4.56881713867188	6.09771347045898	0.0168522447347641	-0.0026282137259841	0.000618529506027699	0.000293855206109583
940	94.618537902832	-4.56881713867188	5.70810413360596	0.0178262684494257	-0.00132951640989631	0.00126787810586393	-3.08191010844894e-05
941	92.6704940795898	-4.24414253234863	5.77303886413574	0.0142548503354192	-0.00100484199356288	-0.00197886489331722	-0.00555028254166245
942	93.3198394775391	-4.89349126815796	5.77303886413574	0.00354059832170606	0.00289124972186983	-0.000680167751852423	0.000943203864153475
943	93.3198394775391	-4.56881713867188	6.03277826309204	-0.0110697457566857	0.0132808275520802	-3.08191010844894e-05	-3.08191010844894e-05
944	92.0211410522461	-3.59479403495789	5.96784353256226	0.00386527273803949	0.00191722682211548	-0.00587495695799589	-0.00490093370899558
945	91.3717956542969	-4.24414253234863	6.29251766204834	0.00321592413820326	0.00906006153672934	-0.00100484199356288	-0.00684897974133492
946	92.0211410522461	-3.27011966705322	5.64316940307617	0.00289124972186983	0.00581331877037883	-0.00132951640989631	-0.00100484199356288
947	91.3717956542969	-3.59479403495789	5.77303886413574	-0.00717365415766835	-0.00782300252467394	0.000293855206109583	0.00808603875339031
948	91.3717956542969	-3.91946840286255	5.83797359466553	-0.0188619289547205	0.00483929552137852	0.000293855206109583	0.000293855206109583
949	90.7224426269531	-3.59479403495789	6.03277826309204	-0.0136671401560307	0.00159255252219737	0.00354059832170606	0.00354059832170606
950	90.0730972290039	-3.59479403495789	5.83797359466553	-0.0126931173726916	-3.08191010844894e-05	0.00126787810586393	-0.00230353930965066
951	90.7224426269531	-3.59479403495789	7.00680112838745	-0.023407369852066	0.00354059832170606	-0.00295288790948689	-0.00522560812532902
952	90.7224426269531	-3.59479403495789	5.96784353256226	-0.0136671401560307	-0.00587495695799589	-0.0026282137259841	-0.00230353930965066
953	90.0730972290039	-3.59479403495789	5.83797359466553	-0.00425158534198999	-0.00425158534198999	0.011982130818069	-0.000680167751852423
954	92.0211410522461	-4.56881713867188	6.61719226837158	0.00776136433705688	-0.0162645354866982	0.00678734155371785	-0.00749832857400179
955	89.4237442016602	-3.27011966705322	6.5522575378418	0.00906006153672934	-0.00652430532500148	0.00354059832170606	0.00126787810586393
956	90.0730972290039	-4.56881713867188	6.87693166732788	0.0106834331527352	-0.00652430532500148	-0.00230353930965066	-0.00555028254166245
957	91.3717956542969	-4.24414253234863	7.07173633575439	0.012956153601408	0.00873538758605719	-0.00327756232582033	0.00581331877037883
958	92.0211410522461	-4.24414253234863	7.00680112838745	0.0113327819854021	-0.00392691092565656	0.0100340843200684	-0.00165419070981443
959	90.7224426269531	-4.56881713867188	6.03277826309204	0.0175015944987535	0.00159255252219737	0.00841071270406246	0.00159255252219737
960	92.0211410522461	-4.56881713867188	5.83797359466553	0.0197743140161037	-0.00230353930965066	0.0022419011220336	-0.00555028254166245
961	91.3717956542969	-3.91946840286255	6.8119969367981	0.00970941036939621	-0.00165419070981443	-3.08191010844894e-05	0.00743668992072344
962	92.0211410522461	-3.27011966705322	6.5522575378418	-3.08191010844894e-05	0.00873538758605719	-0.0107450718060136	0.00451462110504508
963	92.0211410522461	-3.59479403495789	6.87693166732788	-0.00392691092565656	0.0116574559360743	-0.00392691092565656	-0.0026282137259841
964	91.3717956542969	-2.94544529914856	6.35745286941528	-0.00230353930965066	0.00289124972186983	0.00159255252219737	-0.00197886489331722
965	93.3198394775391	-3.59479403495789	6.16264820098877	-0.00197886489331722	0.00970941036939621	-0.0133424662053585	0.00289124972186983
966	92.0211410522461	-2.94544529914856	5.70810413360596	-0.00490093370899558	-0.000355493422830477	-0.0143164889886975	-0.00295288790948689
967	91.3717956542969	-3.59479403495789	5.83797359466553	-0.00327756232582033	0.00354059832170606	-0.00814767740666866	0.00516396993771195
968	93.3198394775391	-3.91946840286255	5.57823419570923	-0.00522560812532902	0.00159255252219737	-0.00555028254166245	-0.0100957229733467
969	92.6704940795898	-3.91946840286255	5.96784353256226	-0.00782300252467394	-0.00490093370899558	0.000293855206109583	0.00386527273803949
970	92.6704940795898	-3.59479403495789	5.96784353256226	0.00743668992072344	0.00256657530553639	-0.000355493422830477	-0.00717365415766835
971	92.0211410522461	-2.94544529914856	5.90290880203247	0.0165275707840919	0.00126787810586393	-0.00100484199356288	0.00354059832170606
972	92.6704940795898	-3.59479403495789	5.64316940307617	-0.000680167751852423	-0.0139918150380254	-0.0026282137259841	-0.00522560812532902
973	91.3717956542969	-3.27011966705322	5.57823419570923	0.0162028968334198	-0.00132951640989631	-0.000355493422830477	-0.0026282137259841
974	92.6704940795898	-3.59479403495789	5.51329946517944	0.0106834331527352	-0.00100484199356288	0.00743668992072344	-0.00490093370899558
975	91.3717956542969	-2.94544529914856	5.70810413360596	-0.00100484199356288	-0.00490093370899558	0.00841071270406246	0.00646266713738441
976	93.9691848754883	-3.59479403495789	5.83797359466553	-0.00879702530801296	0.00548864435404539	0.000293855206109583	-0.00912170019000769
977	93.9691848754883	-4.56881713867188	6.16264820098877	-0.0266541130840778	-0.00230353930965066	-3.08191010844894e-05	-0.00425158534198999
978	93.3198394775391	-4.24414253234863	5.77303886413574	-0.0253554154187441	0.00646266713738441	-0.00392691092565656	0.00126787810586393
979	93.3198394775391	-4.24414253234863	6.5522575378418	-0.0149658378213644	0.00548864435404539	-0.00165419070981443	0.00289124972186983
980	93.3198394775391	-4.56881713867188	5.96784353256226	-0.0110697457566857	0.00841071270406246	-0.00879702530801296	-0.00165419070981443
981	93.3198394775391	-4.56881713867188	6.16264820098877	-0.00814767740666866	0.00321592413820326	-0.000355493422830477	-0.00425158534198999
982	91.3717956542969	-3.27011966705322	5.90290880203247	-0.0100957229733467	0.00256657530553639	-0.0107450718060136	-0.00360223650932312
983	93.3198394775391	-3.59479403495789	6.22758293151855	-0.0123684434220195	0.013930176384747	-0.00717365415766835	0.00386527273803949
984	92.6704940795898	-4.24414253234863	6.16264820098877	0.000293855206109583	0.00126787810586393	-0.00457625929266214	-0.0026282137259841
985	92.6704940795898	-4.24414253234863	5.70810413360596	-0.00295288790948689	-0.00295288790948689	-0.00522560812532902	0.00678734155371785
986	92.0211410522461	-3.59479403495789	5.64316940307617	0.00906006153672934	-0.00684897974133492	-0.00717365415766835	-0.00684897974133492
987	92.6704940795898	-4.89349126815796	6.16264820098877	0.00743668992072344	-0.00684897974133492	-0.00944637414067984	0.00418994715437293
988	93.9691848754883	-4.24414253234863	6.09771347045898	0.011982130818069	-0.00327756232582033	-0.00360223650932312	-0.00230353930965066
989	93.3198394775391	-4.56881713867188	6.22758293151855	0.00970941036939621	-0.0195112787187099	0.0113327819854021	-0.00490093370899558
990	93.9691848754883	-4.56881713867188	6.29251766204834	0.0162028968334198	-0.00977104809135199	0.00321592413820326	-0.00555028254166245
991	92.6704940795898	-3.91946840286255	5.90290880203247	-0.000355493422830477	-0.0136671401560307	0.00581331877037883	-0.00392691092565656
992	92.6704940795898	-4.24414253234863	5.90290880203247	0.00938473641872406	-0.0149658378213644	0.00386527273803949	-0.00327756232582033
993	92.0211410522461	-4.24414253234863	6.16264820098877	0.00581331877037883	-0.0198359526693821	0.00743668992072344	0.0123068047687411
994	92.0211410522461	-2.94544529914856	5.70810413360596	0.00711201597005129	-0.00392691092565656	0.0022419011220336	-0.0100957229733467
995	92.0211410522461	-3.27011966705322	6.16264820098877	0.0116574559360743	-0.00392691092565656	-0.00684897974133492	-0.00490093370899558
996	93.9691848754883	-3.91946840286255	6.42238759994507	0.0106834331527352	-0.0120437685400248	0.00613799272105098	-0.00879702530801296
997	92.6704940795898	-3.91946840286255	5.96784353256226	0.00191722682211548	-0.00749832857400179	-0.00490093370899558	0.00873538758605719
998	92.0211410522461	-2.62077116966248	5.64316940307617	0.0181509424000978	0.00418994715437293	-0.00749832857400179	0.0022419011220336
999	92.0211410522461	-2.62077116966248	5.70810413360596	0.00159255252219737	0.00191722682211548	-0.00522560812532902	0.000943203864153475
1000	93.3198394775391	-3.27011966705322	5.77303886413574	0.020423661917448	-0.00100484199356288	-0.00847235135734081	-0.00360223650932312
1001	93.9691848754883	-3.59479403495789	6.09771347045898	-0.0113944197073579	0.000293855206109583	-0.00360223650932312	-0.00230353930965066
1002	91.3717956542969	-2.62077116966248	5.96784353256226	0.00938473641872406	0.0100340843200684	-0.00684897974133492	0.00483929552137852
1003	90.7224426269531	-2.62077116966248	6.22758293151855	0.000618529506027699	0.0171769186854362	-0.00490093370899558	0.00451462110504508
1004	93.3198394775391	-2.94544529914856	5.96784353256226	0.0106834331527352	0.00873538758605719	-0.00392691092565656	-0.00295288790948689
1005	92.0211410522461	-2.29609680175781	5.77303886413574	0.00808603875339031	0.00548864435404539	-0.0126931173726916	-0.00230353930965066
1006	92.0211410522461	-1.97142243385315	5.96784353256226	0.0158782228827477	-3.08191010844894e-05	-0.00392691092565656	-0.00652430532500148
1007	93.3198394775391	-3.59479403495789	6.09771347045898	0.00451462110504508	-0.00392691092565656	-0.00295288790948689	0.00516396993771195
1008	93.3198394775391	-2.94544529914856	6.16264820098877	-0.0110697457566857	0.00516396993771195	-0.00587495695799589	0.00256657530553639
1009	93.3198394775391	-3.59479403495789	6.42238759994507	-0.00749832857400179	0.00483929552137852	-0.00295288790948689	0.00289124972186983
1010	92.0211410522461	-3.27011966705322	5.83797359466553	0.0132808275520802	0.000293855206109583	0.000293855206109583	-0.0026282137259841
1011	92.0211410522461	-2.94544529914856	6.03277826309204	-0.00749832857400179	-3.08191010844894e-05	-0.0110697457566857	-0.00165419070981443
1012	93.9691848754883	-2.62077116966248	5.77303886413574	-0.00165419070981443	-0.00425158534198999	0.00581331877037883	-0.00912170019000769
1013	92.0211410522461	-3.59479403495789	6.03277826309204	-0.00165419070981443	-0.0120437685400248	-0.00100484199356288	-0.00165419070981443
1014	91.3717956542969	-1.64674806594849	5.70810413360596	-0.00100484199356288	-0.00327756232582033	0.0100340843200684	-0.00132951640989631
1015	92.6704940795898	-3.27011966705322	6.22758293151855	0.00938473641872406	-0.00555028254166245	-0.00425158534198999	0.00743668992072344
1016	93.3198394775391	-2.94544529914856	6.16264820098877	-0.0117190945893526	0.0022419011220336	0.00354059832170606	-0.0133424662053585
1017	92.6704940795898	-1.97142243385315	5.64316940307617	-0.00912170019000769	-0.00100484199356288	-3.08191010844894e-05	-3.08191010844894e-05
1018	91.3717956542969	-1.64674806594849	5.44836473464966	0.000618529506027699	0.00159255252219737	0.00354059832170606	0.000943203864153475
1019	91.3717956542969	-2.29609680175781	6.35745286941528	0.0175015944987535	0.00321592413820326	0.00159255252219737	-0.00295288790948689
1020	92.6704940795898	-1.97142243385315	5.44836473464966	-0.00360223650932312	0.000293855206109583	-0.000355493422830477	-0.00360223650932312
1021	93.9691848754883	-3.59479403495789	5.90290880203247	0.01100810803473	0.00321592413820326	0.000618529506027699	0.00289124972186983
1022	92.0211410522461	-1.97142243385315	5.77303886413574	0.0106834331527352	0.00808603875339031	-0.00360223650932312	-0.00197886489331722
1023	91.3717956542969	-2.29609680175781	5.51329946517944	0.00159255252219737	0.0100340843200684	-0.00717365415766835	0.00256657530553639
1024	92.6704940795898	-2.94544529914856	5.57823419570923	0.00743668992072344	0.0142548503354192	-0.00392691092565656	-3.08191010844894e-05
1025	92.0211410522461	-2.29609680175781	5.57823419570923	0.012956153601408	0.00873538758605719	-3.08191010844894e-05	-0.0026282137259841
1026	92.6704940795898	-2.94544529914856	5.83797359466553	0.00906006153672934	-0.00425158534198999	-0.00912170019000769	-0.00392691092565656
1027	93.3198394775391	-3.59479403495789	5.90290880203247	0.00321592413820326	-0.00457625929266214	-0.00392691092565656	0.00678734155371785
1028	93.3198394775391	-2.29609680175781	5.83797359466553	-0.0107450718060136	-0.00230353930965066	-0.00782300252467394	-0.00132951640989631
1029	93.9691848754883	-3.59479403495789	5.77303886413574	0.00451462110504508	0.00646266713738441	-0.000355493422830477	-0.00490093370899558
1030	92.6704940795898	-2.94544529914856	5.83797359466553	0.000618529506027699	0.00418994715437293	-0.00360223650932312	-0.00782300252467394
1031	92.6704940795898	-3.59479403495789	5.70810413360596	0.00289124972186983	0.00938473641872406	-0.00684897974133492	-0.000680167751852423
1032	92.6704940795898	-2.94544529914856	5.96784353256226	0.0168522447347641	0.000943203864153475	0.00354059832170606	-0.00360223650932312
1033	92.6704940795898	-3.59479403495789	5.77303886413574	0.0136055024340749	-0.000680167751852423	-0.000680167751852423	-0.00165419070981443
1034	92.0211410522461	-1.97142243385315	6.03277826309204	-0.00522560812532902	0.000293855206109583	0.00581331877037883	-0.00684897974133492
1035	93.3198394775391	-3.59479403495789	6.22758293151855	0.00159255252219737	-0.00327756232582033	0.000618529506027699	-0.00879702530801296
1036	92.6704940795898	-3.27011966705322	5.64316940307617	-0.000355493422830477	0.00289124972186983	-0.00814767740666866	-0.00230353930965066
1037	91.3717956542969	-2.62077116966248	5.51329946517944	0.000943203864153475	0.00451462110504508	-0.00782300252467394	0.00451462110504508
1038	91.3717956542969	-2.62077116966248	5.57823419570923	0.0158782228827477	0.00191722682211548	0.00191722682211548	-0.00490093370899558
1039	91.3717956542969	-3.27011966705322	5.83797359466553	0.0106834331527352	-0.0026282137259841	-0.00425158534198999	0.00386527273803949
1040	92.0211410522461	-2.62077116966248	5.90290880203247	0.00386527273803949	-0.00165419070981443	-0.0026282137259841	-0.00132951640989631
1041	93.3198394775391	-4.24414253234863	6.29251766204834	-0.00360223650932312	0.00256657530553639	-0.0117190945893526	-0.00230353930965066
1042	91.3717956542969	-3.59479403495789	5.90290880203247	-0.000355493422830477	0.00808603875339031	0.00386527273803949	0.00289124972186983
1043	92.0211410522461	-3.27011966705322	5.51329946517944	-0.00425158534198999	0.0158782228827477	-0.00847235135734081	0.00646266713738441
1044	92.0211410522461	-2.94544529914856	5.64316940307617	-0.00749832857400179	0.00516396993771195	-0.00197886489331722	0.00354059832170606
1045	91.3717956542969	-3.27011966705322	5.57823419570923	-0.0107450718060136	0.00743668992072344	0.00386527273803949	0.00159255252219737
1046	92.0211410522461	-3.59479403495789	5.77303886413574	-0.0126931173726916	0.00613799272105098	-0.00425158534198999	0.00256657530553639
1047	92.0211410522461	-3.91946840286255	6.35745286941528	-0.0185372550040483	0.0103587592020631	-0.00749832857400179	0.00386527273803949
1048	90.0730972290039	-2.29609680175781	5.70810413360596	-0.0130177913233638	0.00548864435404539	-0.00457625929266214	0.00386527273803949
1049	90.7224426269531	-2.94544529914856	5.70810413360596	-0.00912170019000769	0.0100340843200684	0.00808603875339031	0.0022419011220336
1050	90.7224426269531	-3.27011966705322	5.77303886413574	-0.00490093370899558	0.00711201597005129	-0.00619963090866804	0.00516396993771195
1051	91.3717956542969	-3.91946840286255	6.09771347045898	0.00256657530553639	0.00126787810586393	-0.0126931173726916	0.00581331877037883
1052	89.4237442016602	-2.62077116966248	5.77303886413574	-0.000680167751852423	-0.00587495695799589	0.00743668992072344	-0.00327756232582033
1053	90.7224426269531	-3.59479403495789	6.22758293151855	0.00743668992072344	-0.00165419070981443	-0.00814767740666866	0.00548864435404539
1054	88.7743988037109	-2.29609680175781	6.68212699890137	0.00841071270406246	-0.00360223650932312	0.012956153601408	-0.00132951640989631
1055	90.7224426269531	-4.24414253234863	6.68212699890137	0.0152288740500808	-0.0120437685400248	0.00354059832170606	-0.000355493422830477
1056	89.4237442016602	-2.29609680175781	6.48732233047485	0.0136055024340749	-0.00684897974133492	0.00126787810586393	-0.00457625929266214
1057	89.4237442016602	-2.94544529914856	6.5522575378418	0.000618529506027699	-0.000355493422830477	0.00516396993771195	0.000618529506027699
1058	88.7743988037109	-2.94544529914856	5.83797359466553	0.0162028968334198	0.00516396993771195	0.00159255252219737	0.00386527273803949
1059	89.4237442016602	-2.94544529914856	6.61719226837158	0.00191722682211548	-3.08191010844894e-05	0.00418994715437293	-0.00295288790948689
1060	88.7743988037109	-2.29609680175781	6.94186639785767	0.011982130818069	-0.0113944197073579	0.00354059832170606	-0.00392691092565656
1061	91.3717956542969	-3.27011966705322	5.77303886413574	0.00906006153672934	-0.000355493422830477	0.000293855206109583	0.00418994715437293
1062	91.3717956542969	-3.59479403495789	5.96784353256226	0.00321592413820326	0.00581331877037883	-0.00490093370899558	-0.00165419070981443
1063	92.0211410522461	-3.91946840286255	6.03277826309204	0.000618529506027699	0.0136055024340749	-0.0185372550040483	0.00841071270406246
1064	90.0730972290039	-2.62077116966248	5.64316940307617	0.00191722682211548	0.0145795252174139	-0.000680167751852423	0.00581331877037883
1065	91.3717956542969	-3.91946840286255	6.16264820098877	-0.00197886489331722	0.00711201597005129	-0.00457625929266214	0.00711201597005129
1066	92.6704940795898	-3.59479403495789	7.00680112838745	-0.00197886489331722	-0.00522560812532902	-0.00490093370899558	-0.00652430532500148
1067	92.0211410522461	-2.94544529914856	5.83797359466553	-0.00847235135734081	0.00386527273803949	-0.00879702530801296	0.00483929552137852
1068	91.3717956542969	-2.62077116966248	5.70810413360596	-0.00100484199356288	0.00646266713738441	0.00126787810586393	-0.00457625929266214
1069	92.0211410522461	-2.94544529914856	5.83797359466553	-0.0276281367987394	0.00256657530553639	-0.00684897974133492	0.000943203864153475
1070	91.3717956542969	-3.59479403495789	5.70810413360596	-0.0240567177534103	0.00776136433705688	-0.00457625929266214	-0.00652430532500148
1071	93.9691848754883	-3.91946840286255	5.83797359466553	-0.0282774847000837	0.00548864435404539	-0.0104203969240189	0.00418994715437293
1072	92.0211410522461	-2.62077116966248	6.03277826309204	-0.0175632312893867	0.00289124972186983	0.00451462110504508	-0.00132951640989631
1073	94.618537902832	-3.91946840286255	6.09771347045898	-0.0120437685400248	-0.00197886489331722	-0.0026282137259841	0.00321592413820326
1074	92.0211410522461	-3.91946840286255	5.96784353256226	0.00191722682211548	0.00581331877037883	0.00289124972186983	-0.00360223650932312
1075	93.3198394775391	-4.24414253234863	5.96784353256226	-0.00587495695799589	-0.00197886489331722	-0.00684897974133492	-0.00132951640989631
1076	91.3717956542969	-3.27011966705322	5.57823419570923	-0.0107450718060136	0.00126787810586393	-0.00100484199356288	0.00581331877037883
1077	92.6704940795898	-3.59479403495789	5.83797359466553	0.0197743140161037	0.00808603875339031	0.000293855206109583	0.00354059832170606
1078	91.3717956542969	-3.59479403495789	6.16264820098877	0.0136055024340749	0.00354059832170606	-0.00684897974133492	0.0022419011220336
1079	92.6704940795898	-3.91946840286255	6.29251766204834	0.0175015944987535	0.00516396993771195	0.00613799272105098	0.00451462110504508
1080	90.7224426269531	-3.59479403495789	5.38343000411987	0.0123068047687411	-0.00522560812532902	-0.000680167751852423	-0.000680167751852423
1081	92.0211410522461	-4.24414253234863	5.64316940307617	0.012956153601408	0.00191722682211548	-0.00425158534198999	-0.00457625929266214
1082	93.9691848754883	-4.89349126815796	5.96784353256226	0.00483929552137852	-0.00165419070981443	0.000943203864153475	-0.00295288790948689
1083	93.9691848754883	-5.54284000396729	6.03277826309204	0.0123068047687411	0.0106834331527352	-0.00717365415766835	0.0106834331527352
1084	91.3717956542969	-3.91946840286255	5.90290880203247	-0.00522560812532902	0.00548864435404539	-0.00684897974133492	0.00159255252219737
1085	93.9691848754883	-5.54284000396729	6.29251766204834	0.0175015944987535	-3.08191010844894e-05	-0.00749832857400179	0.00938473641872406
1086	93.9691848754883	-4.56881713867188	5.83797359466553	0.00483929552137852	-0.00619963090866804	-0.0107450718060136	0.00386527273803949
1087	92.0211410522461	-4.89349126815796	5.77303886413574	-0.00100484199356288	-0.00944637414067984	-0.00555028254166245	-0.000355493422830477
1088	91.3717956542969	-4.24414253234863	5.77303886413574	0.00743668992072344	-0.00327756232582033	-3.08191010844894e-05	0.00938473641872406
1089	92.6704940795898	-4.89349126815796	5.77303886413574	-0.00360223650932312	-0.00944637414067984	0.000293855206109583	0.00386527273803949
1090	92.0211410522461	-4.24414253234863	6.48732233047485	-0.00619963090866804	-0.00944637414067984	0.00711201597005129	-0.00132951640989631
1091	92.0211410522461	-5.21816539764404	6.8119969367981	-0.00912170019000769	-0.0113944197073579	-0.0136671401560307	0.00126787810586393
1092	92.0211410522461	-4.56881713867188	6.8119969367981	-0.00944637414067984	-0.00490093370899558	0.00386527273803949	-0.00944637414067984
1093	92.0211410522461	-4.56881713867188	6.42238759994507	0.00743668992072344	-0.00944637414067984	0.000293855206109583	0.00451462110504508
1094	93.9691848754883	-5.54284000396729	5.90290880203247	0.00906006153672934	-0.00717365415766835	0.00386527273803949	-0.00392691092565656
1095	93.9691848754883	-4.89349126815796	6.35745286941528	0.00386527273803949	-0.0133424662053585	-0.000680167751852423	-0.00522560812532902
1096	91.3717956542969	-4.24414253234863	5.90290880203247	0.00581331877037883	-0.00587495695799589	-0.000680167751852423	-0.00457625929266214
1097	92.0211410522461	-5.54284000396729	6.22758293151855	-0.0107450718060136	-0.0100957229733467	-0.00100484199356288	0.00256657530553639
1098	93.3198394775391	-5.21816539764404	7.07173633575439	0.00159255252219737	-0.00165419070981443	-0.00360223650932312	0.00386527273803949
1099	93.9691848754883	-5.86751413345337	6.8119969367981	0.00581331877037883	0.00159255252219737	-0.00165419070981443	-0.00327756232582033
1100	91.3717956542969	-3.91946840286255	6.5522575378418	0.011982130818069	-0.00100484199356288	0.00711201597005129	-0.00522560812532902
1101	92.6704940795898	-4.56881713867188	6.09771347045898	0.01100810803473	0.00126787810586393	-0.00977104809135199	-0.00360223650932312
1102	94.618537902832	-5.21816539764404	5.90290880203247	-0.00100484199356288	0.00581331877037883	-0.00165419070981443	0.00126787810586393
1103	93.9691848754883	-5.21816539764404	5.96784353256226	-0.00197886489331722	0.00646266713738441	-0.00684897974133492	0.00386527273803949
1104	91.3717956542969	-3.59479403495789	6.03277826309204	-0.00555028254166245	0.0126314787194133	-0.00782300252467394	0.00289124972186983
1105	93.9691848754883	-5.21816539764404	6.35745286941528	-0.00425158534198999	-0.00100484199356288	-0.00749832857400179	0.00354059832170606
1106	92.0211410522461	-3.59479403495789	5.70810413360596	0.000293855206109583	-0.00165419070981443	-0.00197886489331722	0.00451462110504508
1107	92.6704940795898	-3.91946840286255	5.77303886413574	0.00321592413820326	-0.00197886489331722	-0.0126931173726916	0.00191722682211548
1108	92.0211410522461	-3.27011966705322	5.83797359466553	-0.00522560812532902	0.00354059832170606	-0.00652430532500148	0.00808603875339031
1109	92.6704940795898	-3.91946840286255	5.77303886413574	0.000618529506027699	0.00354059832170606	-0.00912170019000769	0.000293855206109583
1110	91.3717956542969	-3.91946840286255	5.64316940307617	-0.00392691092565656	-0.0139918150380254	-0.0113944197073579	-0.00977104809135199
1111	92.6704940795898	-3.59479403495789	5.90290880203247	-0.00165419070981443	-0.00230353930965066	-0.00782300252467394	0.000293855206109583
1112	91.3717956542969	-3.27011966705322	5.38343000411987	-0.00782300252467394	-0.00360223650932312	0.0136055024340749	0.00321592413820326
1113	92.6704940795898	-3.27011966705322	5.51329946517944	-0.00490093370899558	-0.00847235135734081	-0.00749832857400179	0.00386527273803949
1114	92.6704940795898	-4.56881713867188	5.64316940307617	-0.0104203969240189	-0.0100957229733467	0.0155535480007529	0.000943203864153475
1115	92.6704940795898	-3.91946840286255	5.83797359466553	-0.00197886489331722	-0.00230353930965066	0.000943203864153475	0.000293855206109583
1116	91.3717956542969	-2.94544529914856	5.77303886413574	-0.00165419070981443	-0.00230353930965066	-3.08191010844894e-05	0.000618529506027699
1117	92.6704940795898	-4.56881713867188	6.29251766204834	-0.0026282137259841	0.00743668992072344	0.00581331877037883	0.00321592413820326
1118	92.6704940795898	-4.24414253234863	5.90290880203247	-0.000355493422830477	0.00873538758605719	0.00321592413820326	0.00808603875339031
1119	93.9691848754883	-4.24414253234863	5.70810413360596	0.00808603875339031	-0.000355493422830477	0.00386527273803949	0.00289124972186983
1120	92.0211410522461	-3.59479403495789	5.57823419570923	0.0126314787194133	-0.00197886489331722	0.00678734155371785	-0.0026282137259841
1121	92.6704940795898	-3.59479403495789	5.64316940307617	0.00743668992072344	0.00483929552137852	-0.00619963090866804	-0.00197886489331722
1122	92.0211410522461	-2.94544529914856	5.77303886413574	0.00516396993771195	0.00516396993771195	-0.00392691092565656	0.00321592413820326
1123	93.9691848754883	-4.56881713867188	6.03277826309204	0.00743668992072344	0.0152288740500808	-0.0165892094373703	0.0022419011220336
1124	90.7224426269531	-2.94544529914856	5.96784353256226	0.0103587592020631	0.0162028968334198	-0.00327756232582033	-0.00132951640989631
1125	94.618537902832	-4.56881713867188	5.70810413360596	0.00483929552137852	0.0106834331527352	-0.00684897974133492	-0.00457625929266214
1126	92.0211410522461	-3.27011966705322	5.57823419570923	-0.00295288790948689	0.00191722682211548	-0.0152905117720366	-3.08191010844894e-05
1127	93.3198394775391	-3.59479403495789	5.77303886413574	-0.0026282137259841	0.00159255252219737	-0.00944637414067984	0.00418994715437293
1128	93.9691848754883	-4.24414253234863	5.77303886413574	0.0103587592020631	0.000618529506027699	-0.000680167751852423	0.00126787810586393
1129	93.3198394775391	-4.89349126815796	6.61719226837158	0.00808603875339031	0.00191722682211548	-0.00944637414067984	-0.000355493422830477
1130	92.0211410522461	-3.91946840286255	6.87693166732788	0.00711201597005129	-0.00587495695799589	-0.00522560812532902	-0.00100484199356288
1131	92.0211410522461	-3.91946840286255	6.35745286941528	0.00613799272105098	0.00678734155371785	-0.0110697457566857	-0.000355493422830477
1132	92.0211410522461	-3.59479403495789	5.70810413360596	0.0126314787194133	-0.00619963090866804	-0.00100484199356288	0.000293855206109583
1133	92.6704940795898	-3.59479403495789	6.29251766204834	-3.08191010844894e-05	-0.00522560812532902	0.000943203864153475	-0.00197886489331722
1134	93.3198394775391	-4.24414253234863	6.22758293151855	-3.08191010844894e-05	0.00256657530553639	-0.000355493422830477	-0.00457625929266214
1135	92.0211410522461	-3.59479403495789	6.42238759994507	0.0168522447347641	-3.08191010844894e-05	-0.00425158534198999	-0.0026282137259841
1136	92.0211410522461	-3.59479403495789	6.03277826309204	-0.00100484199356288	-0.00522560812532902	0.000943203864153475	-0.000355493422830477
1137	94.618537902832	-4.56881713867188	6.87693166732788	-0.00230353930965066	0.00873538758605719	-0.00847235135734081	0.00354059832170606
1138	93.3198394775391	-4.24414253234863	5.77303886413574	-0.00814767740666866	0.00873538758605719	-0.00230353930965066	0.00256657530553639
1139	94.618537902832	-4.56881713867188	5.83797359466553	0.000943203864153475	0.0103587592020631	0.00256657530553639	0.00321592413820326
1140	92.6704940795898	-4.24414253234863	5.90290880203247	-0.00522560812532902	0.00321592413820326	-0.00295288790948689	-0.00717365415766835
1141	93.3198394775391	-3.59479403495789	5.83797359466553	0.0113327819854021	0.00711201597005129	-0.00879702530801296	-0.00619963090866804
1142	91.3717956542969	-3.27011966705322	5.64316940307617	0.000618529506027699	0.0103587592020631	-0.00814767740666866	0.00386527273803949
1143	92.6704940795898	-3.59479403495789	5.77303886413574	-0.00457625929266214	0.0106834331527352	-0.00782300252467394	0.00289124972186983
1144	93.3198394775391	-3.91946840286255	5.64316940307617	0.00354059832170606	0.00581331877037883	-0.00327756232582033	0.00483929552137852
1145	92.6704940795898	-3.59479403495789	5.38343000411987	-0.0026282137259841	0.00386527273803949	-0.0026282137259841	0.000943203864153475
1146	91.3717956542969	-3.59479403495789	5.57823419570923	0.0116574559360743	-0.00457625929266214	-0.00847235135734081	0.00191722682211548
1147	94.618537902832	-4.56881713867188	5.77303886413574	-0.00230353930965066	-0.00327756232582033	-0.0136671401560307	0.0022419011220336
1148	93.3198394775391	-4.56881713867188	5.83797359466553	-0.0117190945893526	0.00256657530553639	-0.00977104809135199	0.00256657530553639
1149	93.9691848754883	-4.89349126815796	6.35745286941528	-0.00425158534198999	0.00256657530553639	-0.0100957229733467	-0.000680167751852423
1150	93.3198394775391	-3.91946840286255	6.03277826309204	-0.00847235135734081	-0.00684897974133492	-0.0110697457566857	-0.00490093370899558
1151	93.3198394775391	-4.56881713867188	5.57823419570923	0.00289124972186983	0.00354059832170606	-0.00977104809135199	-0.0026282137259841
1152	91.3717956542969	-4.56881713867188	5.83797359466553	0.0113327819854021	0.0022419011220336	0.00906006153672934	-0.00555028254166245
1153	90.7224426269531	-4.56881713867188	6.09771347045898	-0.00717365415766835	-0.00977104809135199	0.00256657530553639	-0.00197886489331722
1154	90.0730972290039	-3.59479403495789	5.90290880203247	0.00938473641872406	-0.0117190945893526	0.00581331877037883	0.00678734155371785
1155	90.0730972290039	-3.91946840286255	6.87693166732788	0.00613799272105098	-0.00197886489331722	0.00354059832170606	-0.00295288790948689
1156	91.3717956542969	-4.56881713867188	6.94186639785767	0.0126314787194133	-0.00360223650932312	-0.00847235135734081	0.00776136433705688
1157	92.0211410522461	-4.89349126815796	6.61719226837158	0.000943203864153475	-3.08191010844894e-05	0.00581331877037883	0.00289124972186983
1158	90.7224426269531	-4.56881713867188	6.74706172943115	0.00516396993771195	0.00256657530553639	-0.000355493422830477	0.00776136433705688
1159	91.3717956542969	-5.21816539764404	6.8119969367981	0.00354059832170606	0.00321592413820326	-3.08191010844894e-05	0.00548864435404539
1160	90.7224426269531	-4.56881713867188	6.8119969367981	0.00386527273803949	-0.000355493422830477	0.00516396993771195	0.0022419011220336
1161	90.7224426269531	-5.21816539764404	7.00680112838745	-0.00360223650932312	-0.00457625929266214	-0.00749832857400179	0.000293855206109583
1162	88.7743988037109	-4.24414253234863	7.26654100418091	-0.00879702530801296	0.0106834331527352	-0.00912170019000769	0.0123068047687411
1163	90.0730972290039	-3.91946840286255	6.48732233047485	-0.0143164889886975	0.0103587592020631	-0.0146411629393697	0.00613799272105098
1164	90.0730972290039	-5.21816539764404	6.68212699890137	-0.00197886489331722	0.0103587592020631	-0.00619963090866804	-0.000355493422830477
1165	90.0730972290039	-3.91946840286255	6.5522575378418	0.00548864435404539	0.00906006153672934	-0.00619963090866804	-0.00197886489331722
1166	90.7224426269531	-4.56881713867188	6.8119969367981	0.00159255252219737	0.00711201597005129	-0.00944637414067984	-0.00717365415766835
1167	90.7224426269531	-5.21816539764404	6.8119969367981	-0.0107450718060136	0.00321592413820326	-0.00360223650932312	0.00354059832170606
1168	90.7224426269531	-3.91946840286255	5.96784353256226	-0.0104203969240189	0.00321592413820326	-0.00165419070981443	0.0100340843200684
1169	92.0211410522461	-4.24414253234863	5.77303886413574	-0.00555028254166245	0.0113327819854021	-0.000355493422830477	0.00289124972186983
1170	91.3717956542969	-4.56881713867188	5.70810413360596	-3.08191010844894e-05	0.00808603875339031	0.00483929552137852	-0.00490093370899558
1171	93.3198394775391	-5.54284000396729	5.90290880203247	0.00906006153672934	0.000943203864153475	-0.0162645354866982	0.00256657530553639
1172	92.0211410522461	-4.56881713867188	5.64316940307617	0.00548864435404539	0.00776136433705688	-0.00327756232582033	0.000618529506027699
1173	93.3198394775391	-5.21816539764404	6.22758293151855	0.0158782228827477	-0.00360223650932312	0.00613799272105098	-0.0026282137259841
1174	90.7224426269531	-3.59479403495789	6.09771347045898	0.0175015944987535	0.00191722682211548	0.00938473641872406	0.0103587592020631
1175	93.3198394775391	-5.21816539764404	6.22758293151855	0.00808603875339031	0.00321592413820326	-0.00100484199356288	0.000293855206109583
1176	93.3198394775391	-4.56881713867188	5.64316940307617	0.0155535480007529	0.00743668992072344	-0.00425158534198999	0.000293855206109583
1177	94.618537902832	-4.56881713867188	5.77303886413574	-0.0123684434220195	0.00354059832170606	-0.000680167751852423	0.00321592413820326
1178	92.0211410522461	-3.91946840286255	5.51329946517944	0.00970941036939621	0.00776136433705688	-0.000680167751852423	0.0022419011220336
1179	94.618537902832	-4.56881713867188	5.57823419570923	0.0022419011220336	0.00256657530553639	-0.00100484199356288	0.00613799272105098
1180	93.3198394775391	-4.89349126815796	5.90290880203247	0.00126787810586393	0.00548864435404539	0.00289124972186983	-0.00684897974133492
1181	94.618537902832	-5.86751413345337	6.16264820098877	0.00451462110504508	0.00191722682211548	-0.00230353930965066	-0.00230353930965066
1182	93.9691848754883	-5.54284000396729	5.77303886413574	0.00678734155371785	0.00126787810586393	-0.0130177913233638	-0.00522560812532902
1183	92.6704940795898	-5.86751413345337	5.96784353256226	-0.00522560812532902	-0.00197886489331722	-0.00230353930965066	0.00418994715437293
1184	92.6704940795898	-5.54284000396729	5.77303886413574	-0.0123684434220195	0.0100340843200684	-0.00587495695799589	0.000293855206109583
1185	92.6704940795898	-5.21816539764404	5.70810413360596	-0.00944637414067984	-0.00684897974133492	-0.00457625929266214	-0.00165419070981443
1186	93.9691848754883	-6.5168628692627	5.96784353256226	-0.00847235135734081	-0.0182125810533762	-0.00197886489331722	0.00646266713738441
1187	93.3198394775391	-5.54284000396729	6.22758293151855	-0.0185372550040483	-0.00944637414067984	-0.00587495695799589	-0.00652430532500148
1188	91.3717956542969	-4.89349126815796	5.70810413360596	-0.017887907102704	-0.00814767740666866	-0.00100484199356288	-0.0026282137259841
1189	92.6704940795898	-5.54284000396729	5.70810413360596	-0.0175632312893867	-0.0117190945893526	0.00483929552137852	-0.00392691092565656
1190	92.0211410522461	-4.56881713867188	5.70810413360596	-0.017887907102704	-0.00749832857400179	0.00613799272105098	-0.00165419070981443
1191	94.618537902832	-6.19218873977661	5.90290880203247	-0.00782300252467394	-0.0026282137259841	-0.00457625929266214	0.00159255252219737
1192	92.0211410522461	-5.21816539764404	5.83797359466553	0.00159255252219737	-0.0100957229733467	-0.0026282137259841	-0.00327756232582033
1193	93.9691848754883	-5.54284000396729	6.29251766204834	0.000943203864153475	-0.0130177913233638	0.00873538758605719	0.000618529506027699
1194	92.0211410522461	-4.56881713867188	6.5522575378418	0.01847561635077	-0.00555028254166245	0.00483929552137852	0.00354059832170606
1195	94.618537902832	-5.54284000396729	6.61719226837158	0.0126314787194133	-0.00717365415766835	0.00841071270406246	-0.00619963090866804
1196	93.3198394775391	-4.89349126815796	6.68212699890137	0.00711201597005129	-0.00587495695799589	0.00126787810586393	0.000943203864153475
1197	94.618537902832	-4.56881713867188	6.48732233047485	0.0113327819854021	-0.00392691092565656	-0.00879702530801296	0.000943203864153475
1198	92.0211410522461	-4.24414253234863	6.5522575378418	0.0178262684494257	0.00678734155371785	0.00256657530553639	-0.00132951640989631
1199	95.2678833007813	-5.21816539764404	6.94186639785767	0.0142548503354192	0.0103587592020631	-0.000680167751852423	0.00256657530553639
1200	93.3198394775391	-4.89349126815796	7.07173633575439	0.00548864435404539	0.00548864435404539	-0.00847235135734081	-0.00392691092565656
1201	95.2678833007813	-4.89349126815796	5.90290880203247	0.00354059832170606	0.00289124972186983	-0.00522560812532902	-0.00522560812532902
1202	93.9691848754883	-5.21816539764404	5.90290880203247	-0.0123684434220195	0.0103587592020631	-0.00749832857400179	0.00711201597005129
1203	93.9691848754883	-5.54284000396729	5.96784353256226	-0.00490093370899558	0.013930176384747	-0.00295288790948689	0.00776136433705688
1204	92.0211410522461	-4.24414253234863	6.61719226837158	0.00354059832170606	0.0100340843200684	-0.00425158534198999	0.00191722682211548
1205	94.618537902832	-5.54284000396729	6.22758293151855	0.0106834331527352	0.00873538758605719	-0.00132951640989631	0.00516396993771195
1206	92.6704940795898	-4.24414253234863	6.09771347045898	0.00581331877037883	0.00646266713738441	-0.00847235135734081	0.00354059832170606
1207	93.3198394775391	-4.56881713867188	5.57823419570923	0.00191722682211548	0.00321592413820326	-0.0113944197073579	-0.0026282137259841
1208	92.0211410522461	-4.24414253234863	5.64316940307617	0.00646266713738441	0.00743668992072344	-0.00360223650932312	-0.000680167751852423
1209	93.3198394775391	-4.24414253234863	5.83797359466553	0.0100340843200684	0.000618529506027699	0.000618529506027699	-0.000355493422830477
1210	92.0211410522461	-3.91946840286255	5.64316940307617	-3.08191010844894e-05	0.00841071270406246	-0.00522560812532902	-0.00522560812532902
1211	92.0211410522461	-3.91946840286255	5.44836473464966	0.012956153601408	0.00808603875339031	-0.0107450718060136	0.00451462110504508
1212	92.0211410522461	-3.91946840286255	5.64316940307617	0.00581331877037883	-0.00327756232582033	-0.00457625929266214	-0.00425158534198999
1213	94.618537902832	-4.89349126815796	5.31849479675293	0.000618529506027699	-0.00782300252467394	0.00483929552137852	-3.08191010844894e-05
1214	91.3717956542969	-3.91946840286255	5.44836473464966	0.00613799272105098	-0.00360223650932312	0.00159255252219737	-0.00295288790948689
1215	95.2678833007813	-5.21816539764404	5.44836473464966	0.0100340843200684	-0.00457625929266214	0.000618529506027699	-0.00132951640989631
1216	93.3198394775391	-4.24414253234863	5.25356006622314	0.00354059832170606	-0.00230353930965066	-0.00295288790948689	0.0022419011220336
1217	92.0211410522461	-3.59479403495789	5.64316940307617	-0.0117190945893526	-3.08191010844894e-05	-0.00652430532500148	0.0022419011220336
1218	91.3717956542969	-3.27011966705322	5.96784353256226	-0.0100957229733467	-0.00327756232582033	0.00289124972186983	0.000943203864153475
1219	92.0211410522461	-3.59479403495789	5.70810413360596	0.00516396993771195	-0.00522560812532902	-0.00425158534198999	-0.00197886489331722
1220	93.9691848754883	-4.89349126815796	5.25356006622314	-0.00295288790948689	0.00191722682211548	0.0022419011220336	-0.00782300252467394
1221	92.6704940795898	-3.59479403495789	5.18862533569336	0.00808603875339031	-0.00944637414067984	-0.00522560812532902	0.00191722682211548
1222	90.7224426269531	-3.27011966705322	5.57823419570923	-0.0113944197073579	0.00289124972186983	-0.0143164889886975	0.00191722682211548
1223	94.618537902832	-4.24414253234863	5.83797359466553	-0.023407369852066	0.00646266713738441	-0.00684897974133492	0.0142548503354192
1224	91.3717956542969	-3.27011966705322	5.83797359466553	-0.0159398596733809	0.00613799272105098	0.00256657530553639	0.00191722682211548
1225	93.9691848754883	-4.89349126815796	6.09771347045898	-0.00652430532500148	-0.00392691092565656	-0.00522560812532902	0.0100340843200684
1226	91.3717956542969	-3.59479403495789	5.57823419570923	0.012956153601408	-0.00392691092565656	-0.00457625929266214	-0.00100484199356288
1227	92.6704940795898	-4.24414253234863	5.77303886413574	0.000293855206109583	0.000618529506027699	-0.00197886489331722	-0.000355493422830477
1228	93.3198394775391	-4.56881713867188	5.96784353256226	0.0123068047687411	0.01100810803473	-0.00360223650932312	0.00418994715437293
1229	94.618537902832	-4.89349126815796	5.96784353256226	0.0158782228827477	-0.00295288790948689	0.000293855206109583	-0.00360223650932312
1230	92.6704940795898	-4.56881713867188	6.94186639785767	0.00938473641872406	0.00256657530553639	-0.00360223650932312	-0.00197886489331722
1231	93.3198394775391	-3.27011966705322	6.94186639785767	0.00873538758605719	-0.00100484199356288	0.00711201597005129	-0.00490093370899558
1232	92.0211410522461	-3.27011966705322	5.96784353256226	0.00451462110504508	-0.0117190945893526	-0.000680167751852423	-0.00587495695799589
1233	92.0211410522461	-3.91946840286255	5.64316940307617	0.0152288740500808	-0.0130177913233638	0.00516396993771195	-0.00814767740666866
1234	93.3198394775391	-4.56881713867188	5.96784353256226	0.01100810803473	-0.000355493422830477	0.00938473641872406	-0.00425158534198999
1235	93.9691848754883	-4.56881713867188	5.64316940307617	0.01847561635077	0.00776136433705688	0.00321592413820326	-0.00132951640989631
1236	92.0211410522461	-3.59479403495789	5.57823419570923	0.00906006153672934	-0.00717365415766835	0.00483929552137852	-0.00879702530801296
1237	92.0211410522461	-3.59479403495789	5.96784353256226	0.0142548503354192	-0.0286021586507559	0.00289124972186983	0.00646266713738441
1238	90.7224426269531	-3.59479403495789	6.09771347045898	0.00191722682211548	-0.000680167751852423	0.00483929552137852	0.00256657530553639
1239	92.0211410522461	-3.91946840286255	5.64316940307617	0.00483929552137852	-0.00295288790948689	0.00191722682211548	-3.08191010844894e-05
1240	92.6704940795898	-3.91946840286255	5.51329946517944	-0.00230353930965066	-0.00230353930965066	-0.00457625929266214	0.00516396993771195
1241	91.3717956542969	-3.59479403495789	5.44836473464966	0.00321592413820326	0.00256657530553639	0.00321592413820326	0.00159255252219737
1242	90.0730972290039	-3.59479403495789	5.64316940307617	-0.00197886489331722	0.00873538758605719	-0.0117190945893526	0.0178262684494257
1243	91.3717956542969	-3.91946840286255	5.64316940307617	-0.000680167751852423	0.013930176384747	-0.0159398596733809	-0.00327756232582033
1244	90.7224426269531	-4.56881713867188	6.16264820098877	0.00678734155371785	0.00841071270406246	-0.00619963090866804	0.00581331877037883
1245	90.7224426269531	-3.27011966705322	5.51329946517944	0.00321592413820326	0.0123068047687411	-0.00327756232582033	0.0022419011220336
1246	89.4237442016602	-3.59479403495789	5.64316940307617	0.00548864435404539	0.00970941036939621	-0.0026282137259841	0.0022419011220336
1247	91.3717956542969	-3.91946840286255	5.70810413360596	-0.0149658378213644	0.00841071270406246	-0.0169138833880424	-0.00360223650932312
1248	91.3717956542969	-3.59479403495789	6.09771347045898	-0.0165892094373703	0.00808603875339031	0.00451462110504508	-0.00360223650932312
1249	91.3717956542969	-4.24414253234863	6.16264820098877	-0.0139918150380254	0.00776136433705688	-0.00295288790948689	0.00938473641872406
1250	90.7224426269531	-4.56881713867188	6.42238759994507	-0.00847235135734081	-0.00360223650932312	-0.00749832857400179	0.00581331877037883
1251	90.7224426269531	-4.56881713867188	6.09771347045898	-0.0169138833880424	-0.00717365415766835	0.0022419011220336	-0.00165419070981443
1252	90.7224426269531	-4.24414253234863	5.83797359466553	-0.0133424662053585	-0.00327756232582033	0.00386527273803949	0.00256657530553639
1253	90.7224426269531	-3.59479403495789	5.77303886413574	-0.0146411629393697	-0.00425158534198999	0.00516396993771195	0.00159255252219737
1254	92.0211410522461	-3.91946840286255	6.09771347045898	-0.0136671401560307	-0.00100484199356288	0.0123068047687411	0.00159255252219737
1255	90.7224426269531	-2.62077116966248	6.48732233047485	-0.00977104809135199	-0.00360223650932312	0.00126787810586393	0.00970941036939621
1256	90.7224426269531	-3.27011966705322	6.87693166732788	-0.0165892094373703	-0.00879702530801296	-0.00197886489331722	0.00159255252219737
1257	90.7224426269531	-2.94544529914856	6.87693166732788	-0.00619963090866804	0.00289124972186983	-0.00522560812532902	0.00678734155371785
1258	90.0730972290039	-3.59479403495789	6.68212699890137	-0.0100957229733467	0.00159255252219737	0.000293855206109583	0.00613799272105098
1259	92.0211410522461	-3.59479403495789	6.48732233047485	-0.00684897974133492	0.00581331877037883	0.00159255252219737	-0.000355493422830477
1260	91.3717956542969	-3.27011966705322	6.48732233047485	-0.00197886489331722	-0.00100484199356288	-0.00587495695799589	-0.00425158534198999
1261	91.3717956542969	-4.24414253234863	6.68212699890137	-0.0113944197073579	-0.000355493422830477	-0.00327756232582033	-0.00490093370899558
1262	92.0211410522461	-4.56881713867188	6.22758293151855	-0.00814767740666866	0.00906006153672934	-0.0146411629393697	0.00451462110504508
1263	91.3717956542969	-2.94544529914856	6.09771347045898	-0.00490093370899558	0.0145795252174139	-0.00912170019000769	-0.0026282137259841
1264	93.3198394775391	-3.91946840286255	6.09771347045898	0.0126314787194133	0.0145795252174139	-0.00392691092565656	0.00126787810586393
1265	92.6704940795898	-2.94544529914856	5.70810413360596	0.00841071270406246	0.00613799272105098	-0.00587495695799589	-0.0107450718060136
1266	93.3198394775391	-4.24414253234863	6.74706172943115	-0.00132951640989631	0.00354059832170606	-0.00490093370899558	-0.00327756232582033
1267	93.9691848754883	-3.59479403495789	6.16264820098877	0.0103587592020631	0.00321592413820326	-0.00652430532500148	-0.00165419070981443
1268	91.3717956542969	-3.27011966705322	5.90290880203247	0.00808603875339031	0.00646266713738441	-0.00165419070981443	-0.000680167751852423
1269	92.6704940795898	-3.59479403495789	5.96784353256226	0.0123068047687411	0.0103587592020631	-0.00684897974133492	-0.00619963090866804
1270	92.6704940795898	-3.59479403495789	5.90290880203247	0.0145795252174139	0.00418994715437293	-0.000355493422830477	0.00451462110504508
1271	93.3198394775391	-4.89349126815796	5.83797359466553	0.00418994715437293	0.0022419011220336	-0.0026282137259841	-0.00522560812532902
1272	93.3198394775391	-4.89349126815796	5.96784353256226	0.00906006153672934	-0.0104203969240189	0.000293855206109583	0.00191722682211548
1273	93.3198394775391	-4.56881713867188	6.03277826309204	0.0136055024340749	-0.00522560812532902	0.00938473641872406	0.00581331877037883
1274	92.0211410522461	-3.59479403495789	5.96784353256226	-0.00165419070981443	-0.00717365415766835	0.00321592413820326	-0.00327756232582033
1275	92.0211410522461	-3.59479403495789	6.09771347045898	-0.00749832857400179	-0.00587495695799589	0.00289124972186983	-0.00327756232582033
1276	93.3198394775391	-4.56881713867188	6.42238759994507	0.00191722682211548	-0.000355493422830477	0.000943203864153475	-0.00327756232582033
1277	94.618537902832	-5.21816539764404	5.90290880203247	-0.00425158534198999	-0.00230353930965066	-0.00360223650932312	0.00126787810586393
1278	93.3198394775391	-5.54284000396729	5.96784353256226	-0.00717365415766835	0.00516396993771195	0.000618529506027699	0.00418994715437293
1279	94.618537902832	-5.21816539764404	6.03277826309204	-0.00555028254166245	-0.00684897974133492	0.00873538758605719	0.000618529506027699
1280	93.3198394775391	-5.54284000396729	6.22758293151855	-0.00749832857400179	0.00256657530553639	-0.0026282137259841	0.0022419011220336
1281	93.3198394775391	-5.54284000396729	6.09771347045898	-0.00555028254166245	-0.00555028254166245	0.0022419011220336	0.00743668992072344
1282	93.9691848754883	-6.19218873977661	6.35745286941528	-0.00652430532500148	-0.00749832857400179	-0.00197886489331722	0.00483929552137852
1283	92.0211410522461	-5.21816539764404	5.96784353256226	-0.00165419070981443	-0.000355493422830477	-0.00490093370899558	0.00256657530553639
1284	92.6704940795898	-4.89349126815796	5.83797359466553	-0.0026282137259841	-0.00619963090866804	-0.00295288790948689	0.00743668992072344
1285	92.6704940795898	-5.54284000396729	5.83797359466553	0.00289124972186983	-0.0026282137259841	-0.00457625929266214	-0.00230353930965066
1286	93.3198394775391	-5.54284000396729	6.09771347045898	0.000618529506027699	-0.00782300252467394	0.00256657530553639	-0.00197886489331722
1287	93.3198394775391	-4.24414253234863	5.83797359466553	0.00289124972186983	-0.00684897974133492	-0.00360223650932312	0.00256657530553639
1288	90.7224426269531	-4.56881713867188	6.03277826309204	0.01100810803473	-0.00490093370899558	-3.08191010844894e-05	-0.00652430532500148
1289	92.6704940795898	-3.91946840286255	6.09771347045898	0.0142548503354192	-0.00197886489331722	-0.00360223650932312	-0.00360223650932312
1290	92.0211410522461	-3.91946840286255	5.83797359466553	0.0136055024340749	-0.00392691092565656	-0.000355493422830477	-0.00717365415766835
1291	93.3198394775391	-3.91946840286255	5.64316940307617	0.00483929552137852	-0.00392691092565656	-0.00490093370899558	-0.00230353930965066
1292	92.0211410522461	-3.59479403495789	5.83797359466553	0.0142548503354192	-0.00847235135734081	0.00289124972186983	0.00191722682211548
1293	92.6704940795898	-3.91946840286255	5.90290880203247	0.0171769186854362	-0.00944637414067984	0.00970941036939621	-0.00230353930965066
1294	92.0211410522461	-3.59479403495789	6.09771347045898	0.0181509424000978	-0.0230826959013939	0.00451462110504508	-0.00327756232582033
1295	94.618537902832	-4.56881713867188	6.42238759994507	0.0168522447347641	-0.00749832857400179	0.00711201597005129	-0.00717365415766835
1296	93.3198394775391	-4.56881713867188	5.90290880203247	0.00938473641872406	0.0113327819854021	0.000293855206109583	-0.00684897974133492
1297	93.9691848754883	-3.27011966705322	5.70810413360596	-0.00100484199356288	-0.000680167751852423	-0.00587495695799589	-0.00132951640989631
1298	94.618537902832	-3.59479403495789	5.70810413360596	0.0106834331527352	0.00516396993771195	-0.00814767740666866	-0.00197886489331722
1299	93.9691848754883	-4.24414253234863	5.96784353256226	0.0100340843200684	0.00386527273803949	0.00289124972186983	-0.00555028254166245
1300	94.618537902832	-4.24414253234863	6.35745286941528	-0.00814767740666866	-0.00490093370899558	-0.00749832857400179	-0.00684897974133492
1301	93.3198394775391	-3.59479403495789	6.03277826309204	-0.00230353930965066	0.00613799272105098	-0.00197886489331722	-0.0113944197073579
1302	93.3198394775391	-3.59479403495789	5.90290880203247	0.01847561635077	0.0123068047687411	-0.0195112787187099	0.00289124972186983
1303	93.9691848754883	-3.91946840286255	5.77303886413574	-0.0130177913233638	0.00581331877037883	-0.00360223650932312	0.00451462110504508
1304	92.6704940795898	-3.59479403495789	5.83797359466553	-0.00555028254166245	0.0191249661147594	-0.00197886489331722	0.000293855206109583
1305	93.3198394775391	-4.24414253234863	5.96784353256226	0.0123068047687411	0.0142548503354192	-0.00197886489331722	-0.00230353930965066
1306	92.0211410522461	-2.94544529914856	5.90290880203247	0.0103587592020631	0.0022419011220336	-0.00295288790948689	0.00386527273803949
1307	92.6704940795898	-2.94544529914856	5.96784353256226	-0.0152905117720366	0.00256657530553639	-0.00522560812532902	0.00256657530553639
1308	92.6704940795898	-4.24414253234863	6.09771347045898	-0.0107450718060136	0.00418994715437293	-0.00230353930965066	0.00126787810586393
1309	93.3198394775391	-3.59479403495789	5.77303886413574	-0.00327756232582033	0.0022419011220336	0.00418994715437293	-0.00555028254166245
1310	92.6704940795898	-4.24414253234863	5.96784353256226	-0.00684897974133492	0.00126787810586393	-0.00392691092565656	0.000943203864153475
1311	91.3717956542969	-2.62077116966248	5.51329946517944	0.00126787810586393	-0.00230353930965066	-0.0100957229733467	-0.00522560812532902
1312	92.6704940795898	-2.62077116966248	5.77303886413574	-0.0104203969240189	-0.0217839982360601	0.00191722682211548	0.00321592413820326
1313	94.618537902832	-3.27011966705322	5.31849479675293	0.0123068047687411	-0.00847235135734081	-0.000355493422830477	0.00289124972186983
1314	92.0211410522461	-3.59479403495789	6.29251766204834	0.00646266713738441	-0.00490093370899558	-0.0026282137259841	0.00613799272105098
1315	94.618537902832	-3.91946840286255	5.57823419570923	0.0149041991680861	-0.0133424662053585	-0.000355493422830477	-3.08191010844894e-05
1316	94.618537902832	-3.91946840286255	5.51329946517944	0.0100340843200684	0.00483929552137852	-0.00522560812532902	0.000943203864153475
1317	93.3198394775391	-2.94544529914856	5.44836473464966	0.00808603875339031	-0.00327756232582033	-0.0026282137259841	0.00581331877037883
1318	93.3198394775391	-3.27011966705322	5.57823419570923	0.00418994715437293	0.00516396993771195	-0.00847235135734081	0.00159255252219737
1319	93.9691848754883	-3.59479403495789	5.77303886413574	-0.00652430532500148	-0.000355493422830477	0.00646266713738441	0.000293855206109583
1320	94.618537902832	-4.24414253234863	6.09771347045898	-0.00587495695799589	-0.0026282137259841	-0.00977104809135199	-0.00327756232582033
1321	92.0211410522461	-2.94544529914856	5.57823419570923	-0.0172385573387146	0.00613799272105098	-0.00619963090866804	-0.00197886489331722
1322	92.6704940795898	-3.27011966705322	5.51329946517944	-0.0230826959013939	0.0123068047687411	-0.0182125810533762	0.00808603875339031
1323	93.9691848754883	-2.94544529914856	5.57823419570923	-0.0188619289547205	0.012956153601408	-0.00652430532500148	0.00321592413820326
1324	92.0211410522461	-3.91946840286255	5.96784353256226	-0.0156151866540313	0.0162028968334198	-0.00132951640989631	0.000293855206109583
1325	93.3198394775391	-3.27011966705322	5.77303886413574	0.000618529506027699	0.00711201597005129	-0.0120437685400248	0.00126787810586393
1326	93.3198394775391	-3.27011966705322	5.83797359466553	-0.00100484199356288	-0.00197886489331722	-0.0123684434220195	0.00776136433705688
1327	93.3198394775391	-3.27011966705322	6.22758293151855	0.0145795252174139	0.00808603875339031	-0.00360223650932312	0.0022419011220336
1328	94.618537902832	-4.24414253234863	5.96784353256226	-0.00425158534198999	0.00483929552137852	-0.00197886489331722	0.00581331877037883
1329	93.3198394775391	-3.59479403495789	5.83797359466553	0.00873538758605719	0.00516396993771195	0.00126787810586393	-0.00132951640989631
1330	93.9691848754883	-3.91946840286255	5.96784353256226	0.0259431265294552	-0.00392691092565656	-0.00327756232582033	-0.00100484199356288
1331	93.3198394775391	-2.62077116966248	6.03277826309204	0.00776136433705688	-0.00197886489331722	-0.000355493422830477	-0.00684897974133492
1332	93.9691848754883	-3.91946840286255	6.16264820098877	0.0100340843200684	-0.00392691092565656	0.00483929552137852	0.00159255252219737
1333	92.0211410522461	-2.62077116966248	6.03277826309204	0.0106834331527352	-0.0126931173726916	0.00776136433705688	0.00159255252219737
1334	93.3198394775391	-3.59479403495789	6.09771347045898	0.0181509424000978	0.0022419011220336	-0.000355493422830477	0.00938473641872406
1335	92.0211410522461	-2.29609680175781	5.64316940307617	0.00906006153672934	-0.00749832857400179	0.00581331877037883	0.00159255252219737
1336	92.6704940795898	-3.27011966705322	5.83797359466553	0.00906006153672934	0.00613799272105098	-0.00522560812532902	-0.00295288790948689
1337	91.3717956542969	-2.94544529914856	5.96784353256226	-0.00197886489331722	0.00191722682211548	0.00776136433705688	0.00256657530553639
1338	92.0211410522461	-3.59479403495789	6.16264820098877	0.00321592413820326	0.0106834331527352	-0.00360223650932312	0.0022419011220336
1339	91.3717956542969	-2.29609680175781	5.90290880203247	0.00678734155371785	0.0149041991680861	0.0022419011220336	-0.00749832857400179
1340	92.0211410522461	-2.94544529914856	6.03277826309204	0.0145795252174139	0.00191722682211548	-0.0104203969240189	-0.00457625929266214
1341	90.7224426269531	-3.27011966705322	5.90290880203247	0.00256657530553639	0.011982130818069	-0.00360223650932312	0.00126787810586393
1342	91.3717956542969	-4.24414253234863	5.96784353256226	-0.00814767740666866	0.00678734155371785	-0.023407369852066	0.00386527273803949
1343	89.4237442016602	-2.62077116966248	5.44836473464966	0.0155535480007529	0.013930176384747	-0.00230353930965066	-0.000355493422830477
1344	92.6704940795898	-4.24414253234863	5.77303886413574	0.0145795252174139	0.00613799272105098	-0.00814767740666866	-0.000355493422830477
1345	89.4237442016602	-2.62077116966248	5.64316940307617	-0.00230353930965066	0.0149041991680861	-0.00717365415766835	-0.00197886489331722
1346	90.7224426269531	-3.91946840286255	6.35745286941528	-0.00165419070981443	0.00548864435404539	-0.0172385573387146	0.00386527273803949
1347	90.0730972290039	-3.59479403495789	6.03277826309204	-0.0123684434220195	0.000293855206109583	-0.00619963090866804	0.00711201597005129
1348	92.0211410522461	-4.24414253234863	5.64316940307617	-0.00457625929266214	0.00418994715437293	-0.00847235135734081	0.00289124972186983
1349	91.3717956542969	-3.91946840286255	5.70810413360596	-0.0104203969240189	0.00191722682211548	-0.0026282137259841	-0.000680167751852423
1350	93.3198394775391	-3.91946840286255	6.03277826309204	-0.00555028254166245	-0.000355493422830477	-0.000355493422830477	-0.00457625929266214
1351	91.3717956542969	-2.94544529914856	5.83797359466553	0.000943203864153475	-0.00100484199356288	-0.00392691092565656	0.00256657530553639
1352	92.0211410522461	-3.27011966705322	6.09771347045898	-0.00717365415766835	-0.00619963090866804	-0.00619963090866804	-0.00100484199356288
1353	91.3717956542969	-3.27011966705322	6.09771347045898	0.0103587592020631	-0.0026282137259841	0.00516396993771195	-0.00165419070981443
1354	92.0211410522461	-2.29609680175781	5.64316940307617	0.00191722682211548	-0.00619963090866804	0.00126787810586393	0.00354059832170606
1355	91.3717956542969	-1.97142243385315	6.5522575378418	0.00808603875339031	-0.00197886489331722	0.00159255252219737	-0.00360223650932312
1356	94.618537902832	-3.27011966705322	6.87693166732788	0.00386527273803949	-0.00165419070981443	-0.00295288790948689	-0.00197886489331722
1357	92.6704940795898	-2.62077116966248	6.8119969367981	-0.0100957229733467	-0.00457625929266214	0.00256657530553639	0.00321592413820326
1358	93.9691848754883	-3.27011966705322	6.16264820098877	0.0152288740500808	0.00418994715437293	-0.00197886489331722	0.00613799272105098
1359	92.6704940795898	-2.62077116966248	6.35745286941528	-0.0026282137259841	-0.00132951640989631	0.00451462110504508	0.00126787810586393
1360	92.6704940795898	-2.29609680175781	5.90290880203247	0.00354059832170606	-0.000355493422830477	-0.00652430532500148	0.00289124972186983
1361	92.6704940795898	-2.94544529914856	5.90290880203247	-0.00749832857400179	0.000943203864153475	-0.00619963090866804	0.00418994715437293
1362	94.618537902832	-3.59479403495789	6.74706172943115	-0.00879702530801296	0.01100810803473	-0.0162645354866982	0.00483929552137852
1363	92.0211410522461	-1.97142243385315	6.8119969367981	-0.0113944197073579	0.0152288740500808	-0.00522560812532902	0.00386527273803949
1364	93.9691848754883	-2.94544529914856	6.5522575378418	-0.0175632312893867	0.0123068047687411	-0.0117190945893526	0.00126787810586393
1365	92.0211410522461	-2.29609680175781	7.07173633575439	-0.0139918150380254	0.00711201597005129	-0.0100957229733467	0.00451462110504508
1366	93.9691848754883	-3.59479403495789	6.94186639785767	-0.0146411629393697	0.00126787810586393	-0.0120437685400248	0.00548864435404539
1367	91.3717956542969	-2.62077116966248	5.70810413360596	-0.0026282137259841	-0.00912170019000769	-0.00392691092565656	0.000618529506027699
1368	92.6704940795898	-3.27011966705322	5.70810413360596	-0.00555028254166245	-3.08191010844894e-05	-0.00749832857400179	0.00126787810586393
1369	91.3717956542969	-2.94544529914856	5.70810413360596	0.0136055024340749	-0.00100484199356288	0.0113327819854021	-0.00425158534198999
1370	92.6704940795898	-3.27011966705322	5.90290880203247	0.00548864435404539	-0.00879702530801296	-0.00457625929266214	-0.000355493422830477
1371	93.3198394775391	-3.91946840286255	6.03277826309204	0.013930176384747	-0.00717365415766835	-0.00360223650932312	0.0022419011220336
1372	93.3198394775391	-3.27011966705322	5.96784353256226	0.0136055024340749	-0.0152905117720366	0.00321592413820326	0.00516396993771195
1373	93.9691848754883	-4.24414253234863	5.90290880203247	0.0210730116814375	-0.00425158534198999	0.00743668992072344	0.00776136433705688
1374	92.6704940795898	-3.59479403495789	5.64316940307617	0.0155535480007529	-0.0146411629393697	0.00613799272105098	-0.00197886489331722
1375	91.3717956542969	-4.24414253234863	6.03277826309204	0.0158782228827477	-0.00587495695799589	0.00354059832170606	-0.00717365415766835
1376	94.618537902832	-4.56881713867188	6.87693166732788	0.0142548503354192	-0.0208099745213985	-0.00197886489331722	-0.00165419070981443
1377	92.6704940795898	-4.24414253234863	6.29251766204834	0.00126787810586393	-0.0224333461374044	0.00711201597005129	-0.00295288790948689
1378	94.618537902832	-4.24414253234863	6.35745286941528	0.00743668992072344	-0.00165419070981443	0.00321592413820326	0.00516396993771195
1379	93.3198394775391	-3.59479403495789	5.96784353256226	0.00548864435404539	-0.0104203969240189	0.0103587592020631	0.000293855206109583
1380	92.6704940795898	-3.59479403495789	5.96784353256226	0.00873538758605719	-0.0175632312893867	-0.00100484199356288	0.0103587592020631
1381	92.6704940795898	-3.59479403495789	6.03277826309204	-0.00814767740666866	-0.00197886489331722	0.00451462110504508	0.00516396993771195
1382	93.9691848754883	-3.91946840286255	5.83797359466553	-0.0110697457566857	-0.00132951640989631	-0.0100957229733467	0.00581331877037883
1383	93.3198394775391	-3.91946840286255	6.16264820098877	-0.0113944197073579	0.0145795252174139	-0.00197886489331722	0.0314625911414623
1384	92.0211410522461	-2.29609680175781	6.03277826309204	-0.00197886489331722	0.0123068047687411	0.00191722682211548	-0.00457625929266214
1385	92.6704940795898	-3.27011966705322	6.03277826309204	-0.00230353930965066	0.00938473641872406	-0.00230353930965066	0.000943203864153475
1386	92.6704940795898	-2.62077116966248	5.44836473464966	-0.00587495695799589	0.00483929552137852	-0.00425158534198999	0.000293855206109583
1387	91.3717956542969	-2.94544529914856	5.77303886413574	-0.0126931173726916	0.00743668992072344	-0.00522560812532902	0.0022419011220336
1388	94.618537902832	-3.59479403495789	6.03277826309204	-0.00782300252467394	0.00483929552137852	-0.000680167751852423	0.00289124972186983
1389	92.6704940795898	-3.27011966705322	5.96784353256226	-0.000355493422830477	0.012956153601408	-0.00100484199356288	-0.00327756232582033
1390	94.618537902832	-3.27011966705322	6.16264820098877	-0.00392691092565656	0.00646266713738441	-0.000680167751852423	-0.00555028254166245
1391	92.6704940795898	-2.94544529914856	6.42238759994507	-0.00912170019000769	0.011982130818069	-0.0107450718060136	-0.00425158534198999
1392	92.0211410522461	-2.29609680175781	5.83797359466553	-0.00912170019000769	-0.000680167751852423	0.0106834331527352	-0.00619963090866804
1393	92.0211410522461	-3.27011966705322	5.83797359466553	-0.00360223650932312	0.000943203864153475	0.00126787810586393	-0.00490093370899558
1394	93.3198394775391	-2.62077116966248	5.57823419570923	0.0188002903014421	0.00354059832170606	0.0022419011220336	-0.00652430532500148
1395	90.7224426269531	-1.97142243385315	5.83797359466553	0.0136055024340749	0.000618529506027699	-0.0110697457566857	-0.00392691092565656
1396	92.6704940795898	-2.94544529914856	5.96784353256226	0.0191249661147594	0.000293855206109583	-0.00165419070981443	-0.00132951640989631
1397	92.6704940795898	-2.94544529914856	6.16264820098877	0.0022419011220336	0.00289124972186983	-0.00360223650932312	-0.00522560812532902
1398	93.9691848754883	-2.29609680175781	5.90290880203247	0.0152288740500808	0.00159255252219737	-0.00132951640989631	0.00289124972186983
1399	91.3717956542969	-1.97142243385315	5.31849479675293	0.0155535480007529	0.00418994715437293	-0.00197886489331722	-0.00522560812532902
1400	92.0211410522461	-3.27011966705322	5.83797359466553	0.00776136433705688	0.00776136433705688	-0.00165419070981443	-0.00425158534198999
1401	92.6704940795898	-3.27011966705322	5.77303886413574	0.0113327819854021	0.000943203864153475	-0.0146411629393697	0.000293855206109583
1402	92.6704940795898	-2.62077116966248	5.57823419570923	-0.0152905117720366	0.011982130818069	-0.00684897974133492	-0.00360223650932312
1403	93.3198394775391	-2.94544529914856	5.90290880203247	-0.0133424662053585	0.0155535480007529	-0.00490093370899558	0.00126787810586393
1404	92.6704940795898	-2.29609680175781	5.83797359466553	-0.00555028254166245	0.00873538758605719	-0.00879702530801296	-0.00490093370899558
1405	92.6704940795898	-2.62077116966248	5.38343000411987	-0.00587495695799589	0.00159255252219737	-0.00425158534198999	0.000943203864153475
1406	92.6704940795898	-1.64674806594849	5.38343000411987	-0.00879702530801296	0.00159255252219737	-0.00587495695799589	-0.000355493422830477
1407	91.3717956542969	-1.97142243385315	5.44836473464966	0.0113327819854021	0.00841071270406246	-0.00879702530801296	-0.00295288790948689
1408	92.0211410522461	-2.29609680175781	5.57823419570923	-0.00295288790948689	0.00354059832170606	-0.00392691092565656	0.00418994715437293
1409	91.3717956542969	-2.29609680175781	5.83797359466553	-0.00360223650932312	0.00808603875339031	0.0022419011220336	-0.00360223650932312
1410	92.6704940795898	-2.29609680175781	5.90290880203247	0.00483929552137852	0.00289124972186983	-0.00912170019000769	-0.00425158534198999
1411	92.0211410522461	-2.29609680175781	5.57823419570923	0.00256657530553639	0.00386527273803949	-0.00555028254166245	-0.00230353930965066
1412	94.618537902832	-3.27011966705322	5.57823419570923	0.00678734155371785	-0.00392691092565656	0.00321592413820326	0.000618529506027699
1413	94.618537902832	-2.94544529914856	5.96784353256226	0.0145795252174139	-0.00749832857400179	0.00646266713738441	-0.00230353930965066
1414	93.3198394775391	-2.62077116966248	5.77303886413574	0.0191249661147594	-0.00749832857400179	-0.000355493422830477	-0.00165419070981443
1415	92.6704940795898	-2.94544529914856	6.09771347045898	0.013930176384747	-0.00197886489331722	0.000293855206109583	-0.00944637414067984
1416	94.618537902832	-3.27011966705322	6.03277826309204	0.00743668992072344	0.0022419011220336	-0.000680167751852423	-0.00977104809135199
1417	93.3198394775391	-2.29609680175781	5.44836473464966	-0.00197886489331722	0.00126787810586393	0.00418994715437293	-0.00100484199356288
1418	93.3198394775391	-2.62077116966248	5.57823419570923	0.0106834331527352	-0.00392691092565656	0.00418994715437293	0.00321592413820326
1419	93.3198394775391	-1.97142243385315	5.64316940307617	0.0126314787194133	-0.00100484199356288	-0.00619963090866804	0.00613799272105098
1420	93.9691848754883	-3.27011966705322	6.03277826309204	0.00386527273803949	-0.00490093370899558	-0.00100484199356288	0.00256657530553639
1421	92.6704940795898	-2.94544529914856	6.8119969367981	-0.0139918150380254	0.00386527273803949	-0.00230353930965066	-0.00555028254166245
1422	93.3198394775391	-2.29609680175781	6.09771347045898	-0.0130177913233638	0.00451462110504508	-0.00165419070981443	0.000293855206109583
1423	91.3717956542969	-1.97142243385315	5.90290880203247	-0.00652430532500148	0.0207483377307653	-0.00912170019000769	0.00873538758605719
1424	92.6704940795898	-3.59479403495789	5.90290880203247	-0.00327756232582033	0.0145795252174139	-0.00522560812532902	-0.000680167751852423
1425	92.6704940795898	-3.27011966705322	5.64316940307617	0.00289124972186983	0.00483929552137852	-0.00749832857400179	0.00418994715437293
1426	91.3717956542969	-2.62077116966248	5.70810413360596	0.00873538758605719	-0.00490093370899558	-0.00782300252467394	-0.00327756232582033
1427	91.3717956542969	-2.29609680175781	5.90290880203247	-0.00360223650932312	0.00191722682211548	-0.00392691092565656	0.000618529506027699
1428	90.7224426269531	-2.29609680175781	6.16264820098877	0.000293855206109583	-0.00230353930965066	0.00354059832170606	0.00256657530553639
1429	90.0730972290039	-2.29609680175781	6.16264820098877	-0.0130177913233638	0.00451462110504508	0.00321592413820326	-0.00457625929266214
1430	90.0730972290039	-2.29609680175781	5.38343000411987	-0.00392691092565656	-0.000680167751852423	0.000943203864153475	0.00776136433705688
1431	89.4237442016602	-1.97142243385315	5.44836473464966	-0.00717365415766835	-0.00100484199356288	-0.00327756232582033	-0.0026282137259841
1432	91.3717956542969	-2.62077116966248	5.70810413360596	-0.00652430532500148	-0.00165419070981443	-0.000680167751852423	-3.08191010844894e-05
1433	90.7224426269531	-3.27011966705322	6.03277826309204	-0.0026282137259841	-0.0110697457566857	0.00938473641872406	0.00321592413820326
1434	89.4237442016602	-1.97142243385315	5.83797359466553	-0.000680167751852423	0.000293855206109583	0.000943203864153475	-0.00619963090866804
1435	89.4237442016602	-3.27011966705322	6.48732233047485	-0.0152905117720366	-0.00392691092565656	0.00938473641872406	0.00354059832170606
1436	90.0730972290039	-3.27011966705322	6.87693166732788	-0.0133424662053585	-0.00230353930965066	-0.00132951640989631	-0.00100484199356288
1437	89.4237442016602	-2.62077116966248	5.64316940307617	-0.0191866029053926	0.00191722682211548	0.00191722682211548	0.000943203864153475
1438	90.7224426269531	-2.29609680175781	5.57823419570923	-0.023407369852066	-0.00132951640989631	0.00159255252219737	0.00743668992072344
1439	90.7224426269531	-2.62077116966248	5.51329946517944	-0.0217839982360601	0.000943203864153475	0.00159255252219737	-0.00327756232582033
1440	92.6704940795898	-3.59479403495789	5.64316940307617	-0.0165892094373703	-0.00327756232582033	0.00970941036939621	-0.00165419070981443
1441	92.6704940795898	-3.91946840286255	5.90290880203247	-0.0133424662053585	0.00516396993771195	-0.00944637414067984	-0.00327756232582033
1442	91.3717956542969	-3.91946840286255	6.29251766204834	-0.0191866029053926	0.00938473641872406	-0.0107450718060136	-0.000680167751852423
1443	90.7224426269531	-2.62077116966248	5.57823419570923	-0.0221086721867323	0.0188002903014421	0.000293855206109583	0.00808603875339031
1444	93.3198394775391	-3.91946840286255	5.64316940307617	-0.00295288790948689	0.013930176384747	-0.00165419070981443	0.00256657530553639
1445	92.0211410522461	-2.94544529914856	5.44836473464966	-0.00555028254166245	0.00321592413820326	-0.00684897974133492	-0.00230353930965066
1446	91.3717956542969	-2.94544529914856	5.57823419570923	0.00418994715437293	0.00776136433705688	-0.00327756232582033	0.00126787810586393
1447	92.0211410522461	-3.91946840286255	5.83797359466553	0.0145795252174139	0.00776136433705688	-0.00165419070981443	0.00678734155371785
1448	93.3198394775391	-3.59479403495789	5.96784353256226	0.00808603875339031	0.000618529506027699	-0.00230353930965066	0.00646266713738441
1449	91.3717956542969	-3.91946840286255	5.83797359466553	0.0142548503354192	0.00159255252219737	0.00483929552137852	0.00354059832170606
1450	92.6704940795898	-3.59479403495789	5.38343000411987	0.0210730116814375	-0.00749832857400179	-0.00392691092565656	-3.08191010844894e-05
1451	91.3717956542969	-3.27011966705322	5.70810413360596	0.0155535480007529	-0.00132951640989631	-0.00490093370899558	0.0022419011220336
1452	92.0211410522461	-3.59479403495789	5.83797359466553	0.0275664981454611	-0.00912170019000769	0.00354059832170606	0.000943203864153475
1453	93.3198394775391	-4.56881713867188	5.90290880203247	0.0175015944987535	-0.0308748781681061	0.00483929552137852	-0.0026282137259841
1454	92.6704940795898	-3.59479403495789	6.03277826309204	0.0233457311987877	-0.0026282137259841	0.00743668992072344	-0.00165419070981443
1455	92.6704940795898	-4.56881713867188	6.22758293151855	0.0191249661147594	-0.0100957229733467	0.0022419011220336	-0.00425158534198999
1456	93.3198394775391	-4.89349126815796	5.77303886413574	0.0197743140161037	-0.0162645354866982	-0.000355493422830477	0.00191722682211548
1457	92.0211410522461	-4.24414253234863	5.70810413360596	0.00516396993771195	-0.0100957229733467	-0.00555028254166245	0.00548864435404539
1458	92.6704940795898	-4.24414253234863	5.77303886413574	0.0100340843200684	-0.00684897974133492	0.00776136433705688	0.00418994715437293
1459	91.3717956542969	-4.56881713867188	5.83797359466553	0.000943203864153475	-0.00587495695799589	0.00191722682211548	-0.0026282137259841
1460	93.9691848754883	-5.21816539764404	5.83797359466553	-0.00490093370899558	-0.00912170019000769	0.0100340843200684	0.0022419011220336
1461	93.3198394775391	-5.21816539764404	7.13667106628418	-0.0130177913233638	-0.00749832857400179	-0.00944637414067984	0.000943203864153475
1462	94.618537902832	-5.86751413345337	6.8119969367981	-0.0253554154187441	0.00548864435404539	-0.00555028254166245	0.00386527273803949
1463	92.0211410522461	-4.89349126815796	6.42238759994507	-0.0334722734987736	-0.000680167751852423	-0.00100484199356288	0.00516396993771195
1464	94.618537902832	-5.86751413345337	6.74706172943115	-0.0237320438027382	-0.000355493422830477	-0.00132951640989631	0.00646266713738441
1465	92.0211410522461	-4.56881713867188	6.5522575378418	-0.0162645354866982	0.00418994715437293	-0.00327756232582033	0.00191722682211548
1466	93.3198394775391	-3.91946840286255	6.09771347045898	-0.0136671401560307	-0.00587495695799589	-0.0156151866540313	-0.00230353930965066
1467	93.9691848754883	-5.54284000396729	6.35745286941528	-0.0156151866540313	0.000293855206109583	0.000618529506027699	0.00841071270406246
1468	93.9691848754883	-5.21816539764404	6.09771347045898	-0.00295288790948689	0.000943203864153475	0.00191722682211548	0.00354059832170606
1469	93.9691848754883	-4.89349126815796	5.90290880203247	0.00289124972186983	0.00191722682211548	0.00321592413820326	0.00289124972186983
1470	93.3198394775391	-3.59479403495789	6.68212699890137	0.0246444288641214	-0.00197886489331722	-0.0026282137259841	-0.000355493422830477
1471	92.6704940795898	-3.91946840286255	6.03277826309204	0.0162028968334198	-0.00360223650932312	-0.0026282137259841	0.000943203864153475
1472	92.6704940795898	-3.91946840286255	5.96784353256226	0.00970941036939621	-0.0110697457566857	0.00581331877037883	-0.00425158534198999
1473	93.9691848754883	-5.21816539764404	6.16264820098877	0.0116574559360743	-0.0117190945893526	0.00548864435404539	0.00646266713738441
1474	92.6704940795898	-3.91946840286255	5.70810413360596	0.0132808275520802	0.000293855206109583	0.0022419011220336	-0.00165419070981443
1475	93.3198394775391	-4.89349126815796	5.64316940307617	0.00581331877037883	0.00321592413820326	0.00256657530553639	-0.00490093370899558
1476	94.618537902832	-4.56881713867188	5.77303886413574	0.0116574559360743	0.000943203864153475	0.00354059832170606	0.00126787810586393
1477	92.6704940795898	-3.91946840286255	5.83797359466553	0.00386527273803949	-0.00197886489331722	-0.00295288790948689	-0.000355493422830477
1478	93.9691848754883	-4.24414253234863	5.77303886413574	0.0123068047687411	0.00938473641872406	0.000618529506027699	0.000943203864153475
1479	93.3198394775391	-3.91946840286255	5.83797359466553	0.0149041991680861	0.00451462110504508	-0.00295288790948689	-0.00392691092565656
1480	93.9691848754883	-4.24414253234863	5.96784353256226	0.0136055024340749	0.00808603875339031	-0.00587495695799589	0.00483929552137852
1481	94.618537902832	-5.21816539764404	5.64316940307617	0.0178262684494257	0.00841071270406246	-0.0120437685400248	0.000293855206109583
1482	95.917236328125	-5.21816539764404	5.70810413360596	0.00613799272105098	0.0162028968334198	-0.0156151866540313	0.000618529506027699
1483	93.3198394775391	-4.56881713867188	5.64316940307617	0.00548864435404539	0.0171769186854362	-0.0110697457566857	0.00418994715437293
1484	95.2678833007813	-5.21816539764404	5.77303886413574	0.0171769186854362	0.0123068047687411	-0.0104203969240189	0.00483929552137852
1485	93.3198394775391	-3.91946840286255	5.38343000411987	0.0149041991680861	0.000618529506027699	-0.00490093370899558	-0.00425158534198999
1486	93.9691848754883	-4.89349126815796	5.83797359466553	0.0123068047687411	0.000293855206109583	-0.00717365415766835	-0.0026282137259841
1487	93.3198394775391	-4.89349126815796	5.77303886413574	0.00808603875339031	-0.00197886489331722	-0.00619963090866804	0.00354059832170606
1488	95.2678833007813	-5.21816539764404	5.64316940307617	0.00776136433705688	0.00126787810586393	-0.00132951640989631	-0.000355493422830477
1489	94.618537902832	-4.89349126815796	5.51329946517944	0.0155535480007529	0.00548864435404539	0.000943203864153475	-0.00814767740666866
1490	93.9691848754883	-4.56881713867188	5.70810413360596	0.0132808275520802	-0.00100484199356288	-0.00327756232582033	0.00159255252219737
1491	93.3198394775391	-4.24414253234863	5.77303886413574	0.0103587592020631	-0.00717365415766835	0.000943203864153475	-0.00555028254166245
1492	93.3198394775391	-3.91946840286255	5.96784353256226	0.00743668992072344	-0.017887907102704	0.00418994715437293	0.00711201597005129
1493	93.3198394775391	-5.21816539764404	5.83797359466553	0.00418994715437293	-0.000355493422830477	0.00483929552137852	-0.00197886489331722
1494	93.3198394775391	-4.24414253234863	5.64316940307617	0.00970941036939621	-0.00587495695799589	0.00321592413820326	0.000943203864153475
1495	94.618537902832	-5.21816539764404	5.77303886413574	0.020423661917448	0.00159255252219737	0.00354059832170606	-0.00360223650932312
1496	94.618537902832	-4.56881713867188	6.48732233047485	0.00646266713738441	-0.00717365415766835	0.000293855206109583	0.000618529506027699
1497	91.3717956542969	-4.56881713867188	5.83797359466553	-0.0130177913233638	0.00906006153672934	-0.00230353930965066	0.00451462110504508
1498	92.6704940795898	-4.56881713867188	5.83797359466553	0.00711201597005129	0.00321592413820326	0.00126787810586393	0.00159255252219737
1499	92.6704940795898	-4.56881713867188	6.03277826309204	0.00354059832170606	0.00483929552137852	0.00191722682211548	-0.00100484199356288
1500	93.3198394775391	-4.56881713867188	5.51329946517944	-0.0113944197073579	0.00646266713738441	0.00191722682211548	0.00126787810586393
1501	93.9691848754883	-4.89349126815796	6.48732233047485	-0.0104203969240189	0.00289124972186983	-0.0117190945893526	0.000293855206109583
1502	95.2678833007813	-5.21816539764404	6.8119969367981	-0.0133424662053585	0.01847561635077	-0.00782300252467394	0.00970941036939621
1503	92.6704940795898	-4.89349126815796	6.68212699890137	-0.0191866029053926	0.0321119390428066	-0.00847235135734081	0.00418994715437293
1504	95.917236328125	-4.89349126815796	6.68212699890137	-0.00879702530801296	0.013930176384747	-0.00555028254166245	0.00743668992072344
1505	93.3198394775391	-4.24414253234863	6.8119969367981	-0.0172385573387146	0.0162028968334198	-0.00327756232582033	0.000943203864153475
1506	93.3198394775391	-5.21816539764404	6.16264820098877	-0.017887907102704	0.01100810803473	-0.0113944197073579	0.00613799272105098
1507	93.3198394775391	-5.54284000396729	5.83797359466553	-0.0188619289547205	0.00873538758605719	-0.0175632312893867	0.00191722682211548
1508	93.3198394775391	-5.86751413345337	5.90290880203247	-0.0211346503347158	0.00321592413820326	0.000293855206109583	0.00938473641872406
1509	93.3198394775391	-5.54284000396729	6.09771347045898	-0.0185372550040483	0.00386527273803949	0.000293855206109583	0.00938473641872406
1510	93.3198394775391	-5.86751413345337	6.16264820098877	-0.00782300252467394	-0.00100484199356288	0.00386527273803949	-0.00327756232582033
1511	91.3717956542969	-5.86751413345337	6.35745286941528	-0.00587495695799589	-0.00132951640989631	-0.00165419070981443	-0.00230353930965066
1512	91.3717956542969	-4.89349126815796	6.03277826309204	-0.0146411629393697	-0.0152905117720366	0.00289124972186983	0.0022419011220336
1513	91.3717956542969	-4.24414253234863	5.70810413360596	0.000293855206109583	-0.000355493422830477	0.00159255252219737	-3.08191010844894e-05
1514	91.3717956542969	-5.54284000396729	6.68212699890137	-0.0136671401560307	-0.0123684434220195	0.00808603875339031	-0.0026282137259841
1515	92.6704940795898	-5.54284000396729	6.09771347045898	-0.0026282137259841	-0.00327756232582033	0.0022419011220336	-0.00587495695799589
1516	91.3717956542969	-4.56881713867188	5.83797359466553	-0.00425158534198999	0.000618529506027699	0.00776136433705688	0.00548864435404539
1517	91.3717956542969	-4.56881713867188	5.90290880203247	-0.00749832857400179	0.00711201597005129	-0.00619963090866804	0.00451462110504508
1518	92.0211410522461	-4.56881713867188	5.90290880203247	0.000293855206109583	0.00581331877037883	0.00581331877037883	0.0022419011220336
1519	92.0211410522461	-4.89349126815796	5.77303886413574	0.00711201597005129	0.00354059832170606	-3.08191010844894e-05	0.00516396993771195
1520	93.3198394775391	-4.56881713867188	5.83797359466553	0.00418994715437293	0.00418994715437293	0.00483929552137852	0.00289124972186983
1521	93.3198394775391	-5.21816539764404	5.83797359466553	0.00191722682211548	0.000943203864153475	-0.00684897974133492	0.000943203864153475
1522	94.618537902832	-5.86751413345337	6.03277826309204	-0.00684897974133492	0.00938473641872406	-0.0130177913233638	0.00354059832170606
1523	92.6704940795898	-5.54284000396729	6.8119969367981	-0.00652430532500148	0.0123068047687411	-0.0139918150380254	0.0022419011220336
1524	95.2678833007813	-5.54284000396729	6.74706172943115	-0.00490093370899558	0.00906006153672934	-0.00652430532500148	0.0103587592020631
1525	93.3198394775391	-4.89349126815796	6.8119969367981	0.00613799272105098	0.00191722682211548	-0.00522560812532902	0.000943203864153475
1526	95.917236328125	-5.86751413345337	5.90290880203247	0.01100810803473	-0.00879702530801296	-0.00912170019000769	0.00743668992072344
1527	95.2678833007813	-5.86751413345337	5.70810413360596	-0.00879702530801296	0.000293855206109583	-0.00457625929266214	-0.000355493422830477
1528	94.618537902832	-4.89349126815796	5.64316940307617	-0.00717365415766835	0.00126787810586393	-0.00425158534198999	-0.000355493422830477
1529	94.618537902832	-5.21816539764404	5.83797359466553	0.00289124972186983	0.00386527273803949	0.00451462110504508	-0.00295288790948689
1530	95.917236328125	-6.5168628692627	6.22758293151855	-0.00587495695799589	-0.00619963090866804	0.000293855206109583	0.00581331877037883
1531	94.618537902832	-6.19218873977661	5.90290880203247	0.00743668992072344	-0.00977104809135199	0.00126787810586393	-0.00717365415766835
1532	92.6704940795898	-5.54284000396729	5.70810413360596	-0.00295288790948689	-0.0363943427801132	0.00776136433705688	0.000943203864153475
1533	94.618537902832	-6.5168628692627	6.61719226837158	0.0132808275520802	-0.0175632312893867	0.0106834331527352	-0.00652430532500148
1534	93.9691848754883	-5.86751413345337	6.5522575378418	0.0168522447347641	-0.0026282137259841	0.00354059832170606	-0.000355493422830477
1535	94.618537902832	-7.16621160507202	6.8119969367981	0.0100340843200684	-0.0117190945893526	0.00191722682211548	-0.0026282137259841
1536	95.2678833007813	-7.16621160507202	6.09771347045898	0.0197743140161037	-0.0152905117720366	-0.00132951640989631	-0.00490093370899558
1537	94.618537902832	-6.84153699874878	6.29251766204834	0.00256657530553639	-0.0026282137259841	-0.00490093370899558	0.00581331877037883
1538	95.917236328125	-6.84153699874878	5.96784353256226	0.00418994715437293	-0.00197886489331722	-0.00425158534198999	-0.000355493422830477
1539	95.2678833007813	-7.16621160507202	5.90290880203247	-0.00230353930965066	0.0022419011220336	-0.00522560812532902	-0.00749832857400179
1540	95.917236328125	-7.16621160507202	5.90290880203247	-0.00165419070981443	0.00191722682211548	0.00354059832170606	0.00126787810586393
1541	95.2678833007813	-5.86751413345337	5.77303886413574	-0.00295288790948689	-0.00652430532500148	-0.00912170019000769	-0.00197886489331722
1542	95.917236328125	-6.84153699874878	5.96784353256226	0.00126787810586393	0.00938473641872406	-0.0139918150380254	0.00191722682211548
1543	94.618537902832	-7.16621160507202	6.29251766204834	-0.00360223650932312	0.013930176384747	-0.0130177913233638	-0.00652430532500148
1544	93.9691848754883	-5.86751413345337	5.77303886413574	0.00354059832170606	0.00581331877037883	-0.00197886489331722	0.00548864435404539
1545	94.618537902832	-6.5168628692627	5.64316940307617	-0.0126931173726916	0.00548864435404539	-0.00457625929266214	0.0022419011220336
1546	94.618537902832	-6.19218873977661	5.64316940307617	0.000943203864153475	-0.00652430532500148	-0.00360223650932312	0.0022419011220336
1547	92.6704940795898	-5.21816539764404	5.70810413360596	-0.00230353930965066	0.00321592413820326	-0.0110697457566857	-0.00295288790948689
1548	93.3198394775391	-5.21816539764404	5.83797359466553	-0.00490093370899558	0.000943203864153475	0.00678734155371785	-0.00490093370899558
1549	92.0211410522461	-5.21816539764404	6.03277826309204	0.0243197549134493	-0.000355493422830477	0.00321592413820326	0.000943203864153475
1550	94.618537902832	-5.54284000396729	5.96784353256226	-0.00490093370899558	-0.0100957229733467	0.00159255252219737	-0.0107450718060136
1551	94.618537902832	-6.19218873977661	5.90290880203247	0.0200989879667759	-0.00360223650932312	-0.000680167751852423	0.00418994715437293
1552	93.3198394775391	-4.89349126815796	5.51329946517944	0.011982130818069	-0.0146411629393697	0.00808603875339031	0.00256657530553639
1553	94.618537902832	-5.21816539764404	5.57823419570923	0.0162028968334198	0.00354059832170606	0.0100340843200684	-0.00522560812532902
1554	93.3198394775391	-4.89349126815796	5.57823419570923	0.0236704051494598	0.00191722682211548	0.00483929552137852	0.00418994715437293
1555	95.917236328125	-5.54284000396729	6.22758293151855	0.0191249661147594	-0.0133424662053585	0.0022419011220336	-0.00522560812532902
1556	95.2678833007813	-5.21816539764404	6.09771347045898	0.0298392176628113	-0.00684897974133492	0.00938473641872406	-0.00100484199356288
1557	92.6704940795898	-5.21816539764404	5.64316940307617	0.0200989879667759	-0.00684897974133492	-0.0100957229733467	0.00386527273803949
1558	93.3198394775391	-4.89349126815796	6.48732233047485	0.0145795252174139	0.000618529506027699	0.00711201597005129	-0.00392691092565656
1559	93.9691848754883	-4.89349126815796	5.77303886413574	0.00483929552137852	-0.0107450718060136	0.00548864435404539	-0.00327756232582033
1560	95.917236328125	-6.19218873977661	6.68212699890137	0.012956153601408	0.0022419011220336	-0.00327756232582033	-0.00327756232582033
1561	92.0211410522461	-4.89349126815796	6.5522575378418	0.00256657530553639	-0.00165419070981443	0.000293855206109583	-0.00457625929266214
1562	93.9691848754883	-4.56881713867188	6.68212699890137	-3.08191010844894e-05	0.0171769186854362	-0.00977104809135199	0.00159255252219737
1563	93.9691848754883	-5.54284000396729	5.77303886413574	-0.0146411629393697	0.0103587592020631	0.00321592413820326	0.00516396993771195
1564	92.6704940795898	-4.56881713867188	5.38343000411987	0.00970941036939621	0.0181509424000978	-0.00847235135734081	0.00386527273803949
1565	93.9691848754883	-6.19218873977661	5.77303886413574	0.00451462110504508	0.0152288740500808	-0.00944637414067984	-0.00522560812532902
1566	94.618537902832	-4.89349126815796	5.57823419570923	0.00354059832170606	0.00548864435404539	-0.0123684434220195	-0.00587495695799589
1567	93.3198394775391	-4.89349126815796	5.64316940307617	0.00808603875339031	0.0113327819854021	-0.0136671401560307	0.0116574559360743
1568	93.3198394775391	-4.89349126815796	5.77303886413574	0.000943203864153475	0.0142548503354192	0.00711201597005129	-0.00392691092565656
1569	92.6704940795898	-4.89349126815796	5.57823419570923	0.000293855206109583	0.011982130818069	-0.00392691092565656	0.00386527273803949
1570	93.3198394775391	-4.56881713867188	5.51329946517944	-0.00749832857400179	0.00970941036939621	-0.000680167751852423	-0.00555028254166245
1571	94.618537902832	-5.54284000396729	6.42238759994507	0.000293855206109583	0.00386527273803949	-0.000680167751852423	-3.08191010844894e-05
1572	92.6704940795898	-4.56881713867188	5.57823419570923	0.00970941036939621	-0.00782300252467394	0.000293855206109583	0.000293855206109583
1573	92.0211410522461	-4.89349126815796	5.77303886413574	0.00938473641872406	0.000943203864153475	0.0022419011220336	-0.0026282137259841
1574	93.3198394775391	-5.54284000396729	6.22758293151855	0.000618529506027699	0.000293855206109583	0.0123068047687411	0.00191722682211548
1575	94.618537902832	-5.86751413345337	6.16264820098877	0.013930176384747	0.00289124972186983	-0.00619963090866804	-0.00490093370899558
1576	93.3198394775391	-4.56881713867188	5.70810413360596	-0.0120437685400248	-0.00165419070981443	-0.00457625929266214	-0.00717365415766835
1577	92.0211410522461	-4.56881713867188	5.70810413360596	0.0113327819854021	-0.0026282137259841	0.00126787810586393	-0.00132951640989631
1578	92.6704940795898	-4.56881713867188	6.5522575378418	0.0171769186854362	0.00321592413820326	0.000943203864153475	0.00646266713738441
1579	92.6704940795898	-4.24414253234863	5.77303886413574	0.00841071270406246	-0.00230353930965066	0.00646266713738441	0.0100340843200684
1580	94.618537902832	-5.86751413345337	5.96784353256226	0.00711201597005129	0.000943203864153475	-0.00392691092565656	-0.00490093370899558
1581	93.9691848754883	-4.56881713867188	6.09771347045898	-0.00587495695799589	-0.00652430532500148	-0.00522560812532902	-0.000355493422830477
1582	92.6704940795898	-4.89349126815796	5.64316940307617	-0.0026282137259841	0.00256657530553639	-0.0130177913233638	0.000943203864153475
1583	94.618537902832	-5.86751413345337	6.03277826309204	-0.00230353930965066	0.00711201597005129	-0.00652430532500148	0.0113327819854021
1584	92.6704940795898	-5.21816539764404	5.70810413360596	0.0145795252174139	0.00191722682211548	-0.00327756232582033	-0.00230353930965066
1585	93.9691848754883	-6.19218873977661	6.22758293151855	-0.0026282137259841	-0.00360223650932312	0.00126787810586393	0.00678734155371785
1586	92.0211410522461	-4.89349126815796	5.83797359466553	-0.00295288790948689	-0.00749832857400179	-0.000680167751852423	0.000943203864153475
1587	92.0211410522461	-4.56881713867188	5.83797359466553	-0.00717365415766835	0.0022419011220336	-0.0123684434220195	0.00678734155371785
1588	91.3717956542969	-4.56881713867188	5.77303886413574	-0.0172385573387146	0.00841071270406246	0.00354059832170606	-0.00457625929266214
1589	91.3717956542969	-4.89349126815796	5.83797359466553	-0.00684897974133492	0.0113327819854021	-0.00230353930965066	0.00289124972186983
1590	90.7224426269531	-4.56881713867188	5.83797359466553	-0.00749832857400179	-0.000680167751852423	0.00483929552137852	-0.00425158534198999
1591	91.3717956542969	-4.89349126815796	5.77303886413574	-0.0104203969240189	-0.00392691092565656	-0.00652430532500148	0.00191722682211548
1592	91.3717956542969	-5.54284000396729	6.16264820098877	-0.00652430532500148	-0.0133424662053585	-3.08191010844894e-05	0.00451462110504508
1593	90.0730972290039	-4.89349126815796	6.29251766204834	-0.00587495695799589	0.00678734155371785	-0.00197886489331722	0.00289124972186983
1594	92.6704940795898	-6.19218873977661	6.16264820098877	0.00321592413820326	-0.00132951640989631	0.00613799272105098	-0.000355493422830477
1595	91.3717956542969	-5.21816539764404	5.77303886413574	0.00126787810586393	0.00126787810586393	-0.00360223650932312	0.00451462110504508
1596	89.4237442016602	-4.89349126815796	5.70810413360596	-0.00912170019000769	0.00289124972186983	0.00418994715437293	0.000618529506027699
1597	90.0730972290039	-4.89349126815796	5.83797359466553	-0.0026282137259841	0.00418994715437293	-0.00977104809135199	-0.00132951640989631
1598	91.3717956542969	-4.56881713867188	5.77303886413574	-0.0026282137259841	0.00289124972186983	0.00321592413820326	0.00191722682211548
1599	92.0211410522461	-4.56881713867188	6.09771347045898	0.00841071270406246	0.000293855206109583	-0.0026282137259841	0.0022419011220336
1600	92.6704940795898	-4.89349126815796	6.68212699890137	0.00321592413820326	-0.00295288790948689	0.000618529506027699	-0.00295288790948689
1601	92.0211410522461	-4.89349126815796	6.61719226837158	-0.0195112787187099	0.00743668992072344	-0.00879702530801296	-0.00132951640989631
1602	92.6704940795898	-4.56881713867188	5.57823419570923	0.0113327819854021	0.011982130818069	-0.00717365415766835	0.00256657530553639
1603	92.0211410522461	-4.89349126815796	5.57823419570923	-0.00782300252467394	0.012956153601408	-0.00425158534198999	0.000293855206109583
1604	93.3198394775391	-5.54284000396729	6.16264820098877	0.00386527273803949	0.0149041991680861	0.000293855206109583	-0.00197886489331722
1605	91.3717956542969	-4.89349126815796	6.09771347045898	0.00841071270406246	0.0123068047687411	-0.00522560812532902	-0.0026282137259841
1606	92.6704940795898	-5.21816539764404	6.16264820098877	-0.00165419070981443	-0.00165419070981443	-0.00684897974133492	-3.08191010844894e-05
1607	93.3198394775391	-5.54284000396729	5.96784353256226	-0.00132951640989631	0.00873538758605719	-0.00847235135734081	0.000943203864153475
1608	93.3198394775391	-5.86751413345337	5.83797359466553	-0.00944637414067984	0.00289124972186983	0.00711201597005129	-0.00197886489331722
1609	93.9691848754883	-5.86751413345337	5.90290880203247	-0.0113944197073579	-0.00132951640989631	0.000293855206109583	-0.000680167751852423
1610	94.618537902832	-5.54284000396729	6.03277826309204	-0.00360223650932312	-0.00587495695799589	0.00613799272105098	-0.00684897974133492
1611	94.618537902832	-6.19218873977661	5.96784353256226	-0.0107450718060136	-0.00165419070981443	-0.00132951640989631	-0.00782300252467394
1612	94.618537902832	-6.5168628692627	6.22758293151855	-0.00717365415766835	-0.00522560812532902	0.01100810803473	-0.00749832857400179
1613	92.0211410522461	-4.89349126815796	5.51329946517944	0.00126787810586393	-0.0182125810533762	0.0132808275520802	-0.000355493422830477
1614	93.9691848754883	-6.5168628692627	5.90290880203247	0.00516396993771195	-0.0188619289547205	0.0116574559360743	0.000943203864153475
1615	93.9691848754883	-6.19218873977661	6.16264820098877	0.00906006153672934	-0.00717365415766835	0.00191722682211548	0.00191722682211548
1616	94.618537902832	-6.84153699874878	6.09771347045898	0.00711201597005129	-0.0107450718060136	0.0106834331527352	-0.00132951640989631
1617	95.2678833007813	-7.16621160507202	6.16264820098877	0.0136055024340749	-0.00717365415766835	-0.00197886489331722	0.00321592413820326
1618	94.618537902832	-6.84153699874878	6.35745286941528	0.0162028968334198	-0.00749832857400179	0.00354059832170606	-0.0133424662053585
1619	93.3198394775391	-7.49088573455811	6.09771347045898	0.00613799272105098	-0.00912170019000769	0.00126787810586393	0.000943203864153475
1620	93.9691848754883	-6.84153699874878	5.57823419570923	0.011982130818069	-0.0133424662053585	-0.00392691092565656	-0.00522560812532902
1621	93.9691848754883	-6.84153699874878	5.90290880203247	0.00646266713738441	-0.00295288790948689	0.00191722682211548	-0.00522560812532902
1622	94.618537902832	-6.84153699874878	6.16264820098877	0.00581331877037883	0.00418994715437293	-0.00977104809135199	0.00516396993771195
1623	92.6704940795898	-5.21816539764404	5.90290880203247	-0.00457625929266214	0.00776136433705688	-0.0156151866540313	0.00483929552137852
1624	94.618537902832	-6.5168628692627	6.29251766204834	0.000293855206109583	0.00483929552137852	-0.00132951640989631	-0.00392691092565656
1625	91.3717956542969	-4.89349126815796	5.90290880203247	-3.08191010844894e-05	0.00159255252219737	-0.00652430532500148	-0.00100484199356288
1626	92.0211410522461	-5.54284000396729	5.64316940307617	-0.00490093370899558	-0.00230353930965066	-0.00587495695799589	-0.00619963090866804
1627	92.0211410522461	-5.54284000396729	6.09771347045898	-0.00652430532500148	-0.00392691092565656	-0.00197886489331722	-0.00230353930965066
1628	93.3198394775391	-5.86751413345337	6.03277826309204	-0.00749832857400179	0.000943203864153475	-0.00684897974133492	-0.00197886489331722
1629	92.6704940795898	-5.21816539764404	6.16264820098877	-0.0208099745213985	-0.00100484199356288	0.00483929552137852	0.00483929552137852
1630	92.0211410522461	-4.56881713867188	5.96784353256226	0.00289124972186983	0.00256657530553639	-0.00490093370899558	-0.000680167751852423
1631	93.3198394775391	-4.56881713867188	6.22758293151855	0.0106834331527352	-0.00749832857400179	0.00126787810586393	0.00321592413820326
1632	92.6704940795898	-4.24414253234863	5.64316940307617	0.00191722682211548	-0.0250307414680719	-0.00522560812532902	0.00711201597005129
1633	93.3198394775391	-5.86751413345337	6.09771347045898	0.0113327819854021	-0.0136671401560307	0.00516396993771195	0.00581331877037883
1634	92.6704940795898	-4.89349126815796	6.48732233047485	0.0145795252174139	-0.00555028254166245	0.0136055024340749	0.00581331877037883
1635	93.9691848754883	-5.86751413345337	6.16264820098877	0.0282158460468054	-0.00490093370899558	0.00678734155371785	0.00321592413820326
1636	93.9691848754883	-5.21816539764404	5.96784353256226	0.0213976856321096	0.00386527273803949	0.00906006153672934	-0.00197886489331722
1637	92.6704940795898	-4.56881713867188	6.29251766204834	0.0126314787194133	-0.00100484199356288	-0.00555028254166245	0.0194496400654316
1638	92.6704940795898	-4.89349126815796	5.64316940307617	0.00646266713738441	0.00289124972186983	-0.00295288790948689	-0.000355493422830477
1639	92.0211410522461	-4.89349126815796	5.70810413360596	-0.000680167751852423	0.0106834331527352	0.00581331877037883	0.00418994715437293
1640	93.9691848754883	-5.54284000396729	5.64316940307617	-0.00684897974133492	0.00678734155371785	-0.00230353930965066	-0.00684897974133492
1641	93.9691848754883	-6.19218873977661	5.96784353256226	0.00354059832170606	0.00678734155371785	-0.0172385573387146	-0.00100484199356288
1642	94.618537902832	-5.54284000396729	6.16264820098877	-0.000355493422830477	0.0168522447347641	-0.00782300252467394	-0.00619963090866804
1643	92.0211410522461	-4.56881713867188	6.09771347045898	-0.00165419070981443	0.011982130818069	-0.00587495695799589	-3.08191010844894e-05
1644	93.9691848754883	-5.86751413345337	5.57823419570923	0.00354059832170606	0.0132808275520802	-0.00490093370899558	-0.00457625929266214
1645	92.6704940795898	-4.89349126815796	5.44836473464966	-0.00684897974133492	0.00808603875339031	-0.00879702530801296	-0.00555028254166245
1646	92.0211410522461	-5.21816539764404	5.83797359466553	0.0103587592020631	0.00256657530553639	-0.00555028254166245	-0.00684897974133492
1647	94.618537902832	-5.86751413345337	5.96784353256226	0.00418994715437293	0.00451462110504508	-0.00912170019000769	-0.00425158534198999
1648	94.618537902832	-5.86751413345337	5.96784353256226	0.0194496400654316	0.00483929552137852	-0.0126931173726916	-0.00360223650932312
1649	93.9691848754883	-6.19218873977661	6.16264820098877	0.00256657530553639	0.00159255252219737	-0.00132951640989631	-0.00555028254166245
1650	92.0211410522461	-4.56881713867188	5.57823419570923	0.0191249661147594	-0.00100484199356288	-0.00295288790948689	-0.0152905117720366
1651	92.6704940795898	-4.89349126815796	5.57823419570923	0.0165275707840919	-0.00912170019000769	0.000293855206109583	-0.00327756232582033
1652	93.3198394775391	-4.89349126815796	5.31849479675293	-0.0026282137259841	-0.00977104809135199	0.00321592413820326	0.00159255252219737
1653	93.9691848754883	-5.86751413345337	5.38343000411987	0.0165275707840919	-0.0100957229733467	0.00451462110504508	-3.08191010844894e-05
1654	93.9691848754883	-4.89349126815796	5.38343000411987	0.00808603875339031	-0.00392691092565656	0.00873538758605719	-0.00912170019000769
1655	95.2678833007813	-6.19218873977661	5.83797359466553	-0.0136671401560307	-0.0113944197073579	0.00126787810586393	-0.00782300252467394
1656	95.2678833007813	-5.21816539764404	5.51329946517944	-0.00360223650932312	-0.0201606266200542	-0.00165419070981443	-0.0100957229733467
1657	93.3198394775391	-5.54284000396729	5.64316940307617	-0.0201606266200542	-0.00782300252467394	0.00159255252219737	0.0022419011220336
1658	92.6704940795898	-5.21816539764404	5.51329946517944	-0.0126931173726916	-0.00425158534198999	0.00354059832170606	-0.00165419070981443
1659	93.9691848754883	-5.54284000396729	5.77303886413574	-0.0208099745213985	0.00418994715437293	0.00646266713738441	-0.00457625929266214
1660	95.2678833007813	-5.21816539764404	5.70810413360596	-0.00944637414067984	-0.00230353930965066	-0.00847235135734081	-0.00652430532500148
1661	95.2678833007813	-6.5168628692627	5.96784353256226	-0.0324982516467571	0.00386527273803949	-0.0133424662053585	-3.08191010844894e-05
1662	95.2678833007813	-6.5168628692627	6.22758293151855	-0.0156151866540313	0.0142548503354192	-0.00782300252467394	0.00159255252219737
1663	93.9691848754883	-6.19218873977661	5.96784353256226	-0.0139918150380254	0.0197743140161037	-0.0126931173726916	0.00743668992072344
1664	95.917236328125	-6.5168628692627	5.77303886413574	-0.0143164889886975	0.0165275707840919	-0.00717365415766835	-0.00295288790948689
1665	93.3198394775391	-5.86751413345337	5.64316940307617	-0.000355493422830477	0.00256657530553639	-0.017887907102704	-0.00327756232582033
1666	95.2678833007813	-6.84153699874878	6.09771347045898	0.0106834331527352	0.00581331877037883	-0.00944637414067984	-0.00327756232582033
1667	95.2678833007813	-6.84153699874878	6.29251766204834	0.00483929552137852	0.00743668992072344	-0.00977104809135199	0.0022419011220336
1668	95.917236328125	-6.84153699874878	6.94186639785767	0.0022419011220336	0.00646266713738441	-0.00977104809135199	-0.00295288790948689
1669	95.2678833007813	-7.49088573455811	6.8119969367981	0.00516396993771195	0.00743668992072344	-0.00879702530801296	0.00126787810586393
1670	94.618537902832	-6.84153699874878	6.5522575378418	0.0162028968334198	-0.00165419070981443	0.00159255252219737	-0.0123684434220195
1671	95.2678833007813	-7.16621160507202	6.87693166732788	0.0168522447347641	-0.00652430532500148	-0.0133424662053585	-0.00360223650932312
1672	93.3198394775391	-5.86751413345337	6.68212699890137	0.0188002903014421	-0.0315242260694504	0.000293855206109583	-0.000355493422830477
1673	93.3198394775391	-6.5168628692627	5.90290880203247	0.020423661917448	-0.00587495695799589	0.0106834331527352	0.0022419011220336
1674	93.9691848754883	-7.16621160507202	6.35745286941528	0.0191249661147594	-0.00814767740666866	0.0152288740500808	-0.00555028254166245
1675	93.9691848754883	-7.49088573455811	6.03277826309204	0.00191722682211548	-0.00425158534198999	0.0126314787194133	0.00516396993771195
1676	91.3717956542969	-6.5168628692627	5.70810413360596	-0.00197886489331722	-0.00912170019000769	0.0191249661147594	-0.00457625929266214
1677	92.0211410522461	-6.84153699874878	5.77303886413574	0.000293855206109583	-0.00522560812532902	0.012956153601408	-0.00100484199356288
1678	92.0211410522461	-6.84153699874878	5.83797359466553	0.00386527273803949	-0.00457625929266214	0.00159255252219737	-0.000355493422830477
1679	92.6704940795898	-6.84153699874878	6.03277826309204	-0.0143164889886975	0.00743668992072344	0.00711201597005129	-0.00165419070981443
1680	93.3198394775391	-6.5168628692627	5.83797359466553	-0.0136671401560307	-0.00490093370899558	-0.0026282137259841	-0.0026282137259841
1681	91.3717956542969	-7.16621160507202	5.90290880203247	-0.0126931173726916	0.00970941036939621	-0.00847235135734081	0.00354059832170606
1682	94.618537902832	-8.14023399353027	5.64316940307617	-0.0152905117720366	0.00711201597005129	-0.0100957229733467	0.00646266713738441
1683	94.618537902832	-8.46490859985352	5.96784353256226	-0.0123684434220195	0.0126314787194133	-0.00684897974133492	-3.08191010844894e-05
1684	94.618537902832	-6.84153699874878	5.70810413360596	-0.00100484199356288	0.00841071270406246	-0.00197886489331722	-0.00295288790948689
1685	94.618537902832	-7.16621160507202	6.09771347045898	0.0126314787194133	0.00776136433705688	-0.00749832857400179	-0.000355493422830477
1686	95.917236328125	-8.14023399353027	6.22758293151855	0.01100810803473	0.00841071270406246	-0.00555028254166245	0.000943203864153475
1687	95.917236328125	-8.46490859985352	6.22758293151855	0.00711201597005129	0.00516396993771195	-0.00847235135734081	0.00159255252219737
1688	97.2159271240234	-8.46490859985352	5.57823419570923	0.013930176384747	0.00808603875339031	0.00159255252219737	0.00516396993771195
1689	96.5665817260742	-8.78958320617676	6.03277826309204	0.0155535480007529	0.0100340843200684	-0.00165419070981443	-0.00230353930965066
1690	96.5665817260742	-8.46490859985352	6.09771347045898	0.0259431265294552	0.00256657530553639	-0.00100484199356288	0.000618529506027699
1691	97.2159271240234	-8.78958320617676	6.03277826309204	0.0178262684494257	0.00418994715437293	0.00354059832170606	-0.00165419070981443
1692	97.2159271240234	-9.43893146514893	5.96784353256226	0.00516396993771195	-0.0100957229733467	0.00646266713738441	-0.00230353930965066
1693	94.618537902832	-8.46490859985352	5.90290880203247	0.00938473641872406	0.00289124972186983	0.00581331877037883	-0.00295288790948689
1694	96.5665817260742	-9.43893146514893	5.90290880203247	0.00516396993771195	0.000943203864153475	-3.08191010844894e-05	-0.000680167751852423
1695	97.8652801513672	-8.78958320617676	5.70810413360596	-0.0159398596733809	-0.00749832857400179	-0.00295288790948689	0.00159255252219737
1696	96.5665817260742	-8.46490859985352	5.77303886413574	0.0165275707840919	0.00743668992072344	-0.00197886489331722	-0.00684897974133492
1697	96.5665817260742	-9.1142578125	6.03277826309204	-0.00522560812532902	-0.00197886489331722	-0.00944637414067984	0.00873538758605719
1698	96.5665817260742	-10.4129543304443	6.09771347045898	0.00743668992072344	0.00191722682211548	-0.00392691092565656	-0.00132951640989631
1699	96.5665817260742	-9.76360607147217	6.29251766204834	-0.000680167751852423	-0.00327756232582033	-0.00295288790948689	-0.00295288790948689
1700	96.5665817260742	-10.0882806777954	5.70810413360596	-0.0165892094373703	-0.0133424662053585	-0.00749832857400179	-0.00912170019000769
1701	95.2678833007813	-10.0882806777954	5.83797359466553	0.00159255252219737	-0.00327756232582033	-0.00425158534198999	0.00126787810586393
1702	97.2159271240234	-10.0882806777954	5.64316940307617	-0.00652430532500148	0.00873538758605719	-0.00652430532500148	0.00808603875339031
1703	97.8652801513672	-11.3869771957397	6.22758293151855	-0.0107450718060136	0.00483929552137852	-0.00847235135734081	0.0022419011220336
1704	95.2678833007813	-9.76360607147217	5.83797359466553	-0.0126931173726916	0.000943203864153475	0.00548864435404539	0.000293855206109583
1705	97.8652801513672	-11.711651802063	6.42238759994507	-0.0211346503347158	-0.00197886489331722	-0.00295288790948689	-0.0026282137259841
1706	98.5146255493164	-11.3869771957397	6.03277826309204	-0.0175632312893867	-0.00717365415766835	-0.00847235135734081	-0.00230353930965066
1707	98.5146255493164	-11.711651802063	6.61719226837158	-0.0126931173726916	-0.0113944197073579	0.00126787810586393	-0.00197886489331722
1708	98.5146255493164	-11.0623035430908	5.77303886413574	-0.00165419070981443	-0.0117190945893526	0.000943203864153475	0.00159255252219737
1709	98.5146255493164	-11.0623035430908	6.09771347045898	-0.00652430532500148	-0.00522560812532902	0.00646266713738441	0.0022419011220336
1710	99.1639785766602	-10.7376289367676	6.16264820098877	0.00548864435404539	-0.00327756232582033	0.00159255252219737	-0.00360223650932312
1711	97.8652801513672	-10.7376289367676	7.00680112838745	0.0022419011220336	-0.00327756232582033	0.00386527273803949	0.000943203864153475
1712	98.5146255493164	-10.7376289367676	7.00680112838745	0.00581331877037883	-0.00587495695799589	-0.00100484199356288	-0.00165419070981443
1713	97.2159271240234	-10.0882806777954	6.48732233047485	0.00970941036939621	0.00418994715437293	0.00354059832170606	-0.00457625929266214
1714	97.8652801513672	-10.4129543304443	6.5522575378418	0.00354059832170606	-0.000680167751852423	-3.08191010844894e-05	0.00256657530553639
1715	97.2159271240234	-9.76360607147217	5.90290880203247	0.0145795252174139	-0.00814767740666866	0.00743668992072344	-0.00360223650932312
1716	97.8652801513672	-9.43893146514893	5.83797359466553	0.00451462110504508	-0.00425158534198999	-0.00100484199356288	-0.00652430532500148
1717	98.5146255493164	-11.0623035430908	6.29251766204834	-0.00944637414067984	0.0022419011220336	-0.000355493422830477	0.00418994715437293
1718	99.1639785766602	-11.0623035430908	6.35745286941528	0.00191722682211548	-0.00814767740666866	0.000618529506027699	-3.08191010844894e-05
1719	99.1639785766602	-11.3869771957397	6.03277826309204	-0.00522560812532902	0.00386527273803949	-0.00360223650932312	-3.08191010844894e-05
1720	97.8652801513672	-10.0882806777954	5.77303886413574	0.012956153601408	-0.00847235135734081	0.000943203864153475	0.000943203864153475
1721	97.2159271240234	-10.4129543304443	6.09771347045898	-0.0026282137259841	0.000293855206109583	-0.00327756232582033	0.00516396993771195
1722	97.8652801513672	-9.76360607147217	5.83797359466553	-0.000680167751852423	0.0022419011220336	-0.00587495695799589	0.00126787810586393
1723	99.8133239746094	-11.3869771957397	6.09771347045898	-0.00587495695799589	0.0100340843200684	-0.0143164889886975	0.00743668992072344
1724	99.1639785766602	-9.76360607147217	5.96784353256226	-0.00197886489331722	0.0165275707840919	-0.00197886489331722	-0.0026282137259841
1725	100.462677001953	-11.0623035430908	6.09771347045898	0.0200989879667759	0.00678734155371785	0.000943203864153475	0.000293855206109583
1726	100.462677001953	-10.7376289367676	5.25356006622314	0.0162028968334198	0.00711201597005129	-0.0201606266200542	-0.00100484199356288
1727	97.8652801513672	-10.4129543304443	5.70810413360596	0.00451462110504508	-0.00132951640989631	-0.0117190945893526	-0.00295288790948689
1728	97.2159271240234	-10.0882806777954	5.64316940307617	0.0132808275520802	0.0132808275520802	-0.00814767740666866	0.000618529506027699
1729	97.8652801513672	-10.0882806777954	6.42238759994507	0.0106834331527352	0.0132808275520802	-0.00619963090866804	-0.00327756232582033
1730	99.8133239746094	-11.0623035430908	5.90290880203247	0.0178262684494257	0.00451462110504508	-0.00360223650932312	-0.00457625929266214
1731	99.1639785766602	-11.3869771957397	5.96784353256226	0.0155535480007529	0.00159255252219737	-0.00587495695799589	-0.00132951640989631
1732	99.1639785766602	-11.0623035430908	5.38343000411987	0.01847561635077	-0.00684897974133492	0.00418994715437293	-0.00457625929266214
1733	97.8652801513672	-10.4129543304443	5.51329946517944	0.00906006153672934	-0.00100484199356288	0.000293855206109583	0.00321592413820326
1734	100.462677001953	-11.0623035430908	5.77303886413574	0.0106834331527352	-0.00555028254166245	0.0165275707840919	-0.0110697457566857
1735	96.5665817260742	-10.0882806777954	5.64316940307617	0.0103587592020631	-0.00230353930965066	0.0171769186854362	-0.00457625929266214
1736	98.5146255493164	-10.0882806777954	5.90290880203247	0.00711201597005129	0.00418994715437293	-0.00132951640989631	0.00354059832170606
1737	99.1639785766602	-11.711651802063	6.22758293151855	-0.000680167751852423	-0.00717365415766835	0.00483929552137852	0.00321592413820326
1738	99.8133239746094	-11.0623035430908	5.83797359466553	-0.00977104809135199	0.00159255252219737	0.00418994715437293	0.000618529506027699
1739	99.8133239746094	-11.3869771957397	6.8119969367981	-0.00522560812532902	-0.00295288790948689	0.00613799272105098	0.000293855206109583
1740	97.8652801513672	-9.76360607147217	6.29251766204834	-0.0110697457566857	-0.00165419070981443	0.00354059832170606	-0.00522560812532902
1741	97.8652801513672	-10.7376289367676	6.03277826309204	-0.0117190945893526	-0.00360223650932312	-0.00522560812532902	-0.000355493422830477
1742	97.8652801513672	-10.0882806777954	6.35745286941528	-0.0159398596733809	0.0113327819854021	-0.00327756232582033	0.00126787810586393
1743	99.1639785766602	-11.0623035430908	6.16264820098877	-0.0204853005707264	0.00646266713738441	-0.00619963090866804	0.00483929552137852
1744	97.8652801513672	-10.0882806777954	5.90290880203247	-0.0149658378213644	0.00873538758605719	-0.00327756232582033	-0.00522560812532902
1745	99.1639785766602	-11.3869771957397	5.70810413360596	0.000293855206109583	-0.00555028254166245	-0.00555028254166245	-0.00197886489331722
1746	98.5146255493164	-9.76360607147217	5.38343000411987	0.0188002903014421	-0.00295288790948689	-0.00782300252467394	-0.00555028254166245
1747	97.8652801513672	-10.0882806777954	5.57823419570923	0.000293855206109583	-0.00522560812532902	-0.00295288790948689	0.00191722682211548
1748	97.2159271240234	-10.4129543304443	5.64316940307617	-0.00425158534198999	-0.00197886489331722	-3.08191010844894e-05	-0.00425158534198999
1749	97.2159271240234	-10.4129543304443	5.96784353256226	0.0132808275520802	0.00159255252219737	-0.00230353930965066	0.000618529506027699
1750	98.5146255493164	-10.0882806777954	5.77303886413574	-0.00132951640989631	0.00354059832170606	0.00516396993771195	-3.08191010844894e-05
1751	97.8652801513672	-10.4129543304443	5.51329946517944	0.0136055024340749	-0.00360223650932312	-0.00360223650932312	-0.00457625929266214
1752	97.2159271240234	-11.0623035430908	5.64316940307617	0.00906006153672934	-0.00879702530801296	0.00418994715437293	-0.0026282137259841
1753	95.917236328125	-11.0623035430908	5.83797359466553	0.00613799272105098	0.01100810803473	-0.0133424662053585	0.00548864435404539
1754	96.5665817260742	-10.7376289367676	5.57823419570923	0.0123068047687411	0.00906006153672934	-0.00295288790948689	-0.00295288790948689
1755	94.618537902832	-9.76360607147217	5.96784353256226	0.0103587592020631	0.00321592413820326	0.00126787810586393	-0.00782300252467394
1756	97.2159271240234	-10.7376289367676	6.42238759994507	0.00483929552137852	0.0123068047687411	-0.00652430532500148	0.000618529506027699
1757	97.8652801513672	-11.0623035430908	6.09771347045898	-0.00555028254166245	0.00354059832170606	0.00418994715437293	0.00613799272105098
1758	97.2159271240234	-10.7376289367676	5.83797359466553	-0.0120437685400248	0.00646266713738441	-0.00230353930965066	0.0022419011220336
1759	99.1639785766602	-10.7376289367676	5.83797359466553	-0.00165419070981443	0.00711201597005129	-0.00652430532500148	-0.000355493422830477
1760	97.8652801513672	-10.4129543304443	5.83797359466553	-0.0159398596733809	0.0100340843200684	0.00159255252219737	-0.00327756232582033
1761	97.8652801513672	-11.3869771957397	6.16264820098877	-0.0117190945893526	0.00256657530553639	-0.0188619289547205	-0.00132951640989631
1762	97.2159271240234	-9.43893146514893	6.22758293151855	-0.0107450718060136	0.00743668992072344	-0.0123684434220195	0.00191722682211548
1763	96.5665817260742	-9.76360607147217	5.90290880203247	-0.00587495695799589	0.0103587592020631	-0.0126931173726916	0.00386527273803949
1764	97.2159271240234	-10.4129543304443	6.68212699890137	-0.00782300252467394	0.00970941036939621	-0.00490093370899558	-0.00132951640989631
1765	99.1639785766602	-11.0623035430908	6.87693166732788	-0.00782300252467394	-3.08191010844894e-05	-0.00652430532500148	-0.00814767740666866
1766	98.5146255493164	-9.43893146514893	6.48732233047485	-0.00197886489331722	-0.00847235135734081	0.00126787810586393	-0.00522560812532902
1767	97.8652801513672	-10.0882806777954	6.68212699890137	0.00841071270406246	-0.00587495695799589	-0.00197886489331722	0.00289124972186983
1768	98.5146255493164	-9.1142578125	6.61719226837158	0.00126787810586393	-0.00295288790948689	-0.000355493422830477	0.000293855206109583
1769	97.8652801513672	-9.76360607147217	6.87693166732788	-0.0120437685400248	0.00256657530553639	0.000618529506027699	-0.00555028254166245
1770	97.8652801513672	-9.43893146514893	6.5522575378418	-0.00100484199356288	-0.00619963090866804	0.00678734155371785	-0.00230353930965066
1771	97.2159271240234	-9.76360607147217	6.87693166732788	-0.00327756232582033	-0.00879702530801296	-0.00327756232582033	0.000293855206109583
1772	99.8133239746094	-9.43893146514893	6.5522575378418	-0.0110697457566857	-0.0217839982360601	0.0168522447347641	0.0022419011220336
1773	99.1639785766602	-11.0623035430908	6.74706172943115	-0.000355493422830477	-0.0253554154187441	-3.08191010844894e-05	0.0100340843200684
1774	97.8652801513672	-10.0882806777954	5.90290880203247	0.000943203864153475	-0.0126931173726916	0.00678734155371785	-0.00165419070981443
1775	97.8652801513672	-10.7376289367676	6.29251766204834	-0.00555028254166245	-0.0107450718060136	0.00581331877037883	0.00581331877037883
1776	99.1639785766602	-10.7376289367676	5.96784353256226	-0.00847235135734081	-0.0104203969240189	0.0022419011220336	-0.0139918150380254
1777	99.1639785766602	-11.711651802063	5.96784353256226	-0.0172385573387146	-0.0026282137259841	-0.00327756232582033	-0.00392691092565656
1778	98.5146255493164	-11.711651802063	6.09771347045898	-0.00749832857400179	-0.00100484199356288	-3.08191010844894e-05	-0.00360223650932312
1779	98.5146255493164	-11.711651802063	6.09771347045898	0.000293855206109583	-0.000680167751852423	-0.00360223650932312	0.00386527273803949
1780	97.8652801513672	-10.7376289367676	6.09771347045898	0.000943203864153475	-0.00587495695799589	-0.00944637414067984	-0.00327756232582033
1781	99.1639785766602	-11.0623035430908	6.35745286941528	0.00678734155371785	-3.08191010844894e-05	-0.0117190945893526	0.00126787810586393
1782	98.5146255493164	-10.7376289367676	6.09771347045898	-0.00425158534198999	0.00354059832170606	-0.00587495695799589	0.000943203864153475
1783	96.5665817260742	-9.76360607147217	5.90290880203247	-0.0110697457566857	0.01100810803473	-0.00522560812532902	0.00808603875339031
1784	98.5146255493164	-10.4129543304443	5.96784353256226	-0.00652430532500148	0.0142548503354192	-0.00619963090866804	-0.00165419070981443
1785	97.2159271240234	-9.43893146514893	5.96784353256226	-0.000355493422830477	0.011982130818069	-0.00587495695799589	-0.00197886489331722
1786	97.2159271240234	-8.46490859985352	5.83797359466553	0.00516396993771195	-0.00100484199356288	-0.00749832857400179	-3.08191010844894e-05
1787	97.2159271240234	-9.43893146514893	6.22758293151855	-0.00847235135734081	0.00256657530553639	-0.00425158534198999	0.000293855206109583
1788	97.2159271240234	-9.1142578125	6.22758293151855	-0.00457625929266214	0.00646266713738441	0.00321592413820326	-0.00132951640989631
1789	96.5665817260742	-9.1142578125	5.64316940307617	-0.00879702530801296	0.00418994715437293	-0.000680167751852423	0.00776136433705688
1790	96.5665817260742	-8.14023399353027	5.44836473464966	-0.00652430532500148	-0.00555028254166245	0.000618529506027699	-0.0107450718060136
1791	96.5665817260742	-8.14023399353027	5.57823419570923	0.0100340843200684	-0.00132951640989631	-0.00295288790948689	-0.0026282137259841
1792	96.5665817260742	-8.14023399353027	5.57823419570923	0.00354059832170606	-0.0204853005707264	0.0022419011220336	-0.00457625929266214
1793	99.1639785766602	-9.43893146514893	6.29251766204834	0.01847561635077	-0.0165892094373703	-0.00295288790948689	-0.00100484199356288
1794	96.5665817260742	-7.81556034088135	5.90290880203247	0.0136055024340749	0.00159255252219737	0.00386527273803949	-0.00619963090866804
1795	97.2159271240234	-8.46490859985352	5.77303886413574	0.0210730116814375	-0.000355493422830477	-0.00392691092565656	0.000293855206109583
1796	99.1639785766602	-8.78958320617676	5.64316940307617	0.020423661917448	0.00159255252219737	-0.00425158534198999	0.00191722682211548
1797	97.8652801513672	-9.76360607147217	5.90290880203247	0.011982130818069	0.00159255252219737	-0.0104203969240189	0.00321592413820326
1798	98.5146255493164	-8.78958320617676	5.70810413360596	0.0162028968334198	0.00743668992072344	-0.00425158534198999	-0.00457625929266214
1799	98.5146255493164	-9.1142578125	5.96784353256226	0.0191249661147594	0.000618529506027699	-0.0123684434220195	-0.000355493422830477
1800	96.5665817260742	-8.78958320617676	6.03277826309204	0.0178262684494257	-0.000355493422830477	-0.00555028254166245	-0.00652430532500148
1801	98.5146255493164	-9.1142578125	5.77303886413574	0.0197743140161037	0.00386527273803949	-0.00619963090866804	0.00841071270406246
1802	97.2159271240234	-8.78958320617676	5.64316940307617	0.00483929552137852	0.00776136433705688	-0.00814767740666866	0.00321592413820326
1803	96.5665817260742	-8.46490859985352	5.70810413360596	-0.00392691092565656	0.0022419011220336	-0.00425158534198999	0.0113327819854021
1804	97.8652801513672	-8.78958320617676	6.61719226837158	-0.00100484199356288	0.00938473641872406	-0.00555028254166245	0.000943203864153475
1805	96.5665817260742	-8.78958320617676	6.5522575378418	0.000293855206109583	0.0022419011220336	-0.00879702530801296	0.00386527273803949
1806	95.2678833007813	-8.46490859985352	6.87693166732788	-0.00230353930965066	0.00548864435404539	-0.0113944197073579	-0.00425158534198999
1807	97.2159271240234	-9.43893146514893	6.87693166732788	-0.00944637414067984	-3.08191010844894e-05	-0.0110697457566857	-0.00327756232582033
1808	96.5665817260742	-8.78958320617676	5.83797359466553	-3.08191010844894e-05	0.00743668992072344	-0.000355493422830477	0.00548864435404539
1809	97.2159271240234	-9.1142578125	5.90290880203247	0.0158782228827477	0.000293855206109583	-0.00100484199356288	0.00126787810586393
1810	97.8652801513672	-8.78958320617676	6.68212699890137	-0.00944637414067984	0.00418994715437293	-0.00847235135734081	-0.00782300252467394
1811	95.2678833007813	-8.14023399353027	6.16264820098877	0.0191249661147594	0.0022419011220336	-0.000355493422830477	-0.00295288790948689
1812	96.5665817260742	-8.14023399353027	6.22758293151855	-0.0217839982360601	-0.00132951640989631	-0.0026282137259841	-0.00587495695799589
1813	95.2678833007813	-8.14023399353027	6.16264820098877	-0.00555028254166245	-0.0139918150380254	-0.000355493422830477	0.000293855206109583
1814	97.2159271240234	-8.78958320617676	5.77303886413574	0.00386527273803949	-0.0159398596733809	0.00418994715437293	-0.000680167751852423
1815	95.917236328125	-8.46490859985352	5.90290880203247	0.00191722682211548	-0.0165892094373703	0.00743668992072344	0.00386527273803949
1816	93.9691848754883	-7.16621160507202	5.77303886413574	0.012956153601408	-0.0175632312893867	0.000293855206109583	-0.00522560812532902
1817	93.9691848754883	-8.14023399353027	5.90290880203247	-0.00944637414067984	0.00418994715437293	0.00516396993771195	0.00483929552137852
1818	93.9691848754883	-7.49088573455811	5.64316940307617	0.00289124972186983	0.00386527273803949	0.00126787810586393	-0.00360223650932312
1819	93.3198394775391	-8.14023399353027	5.77303886413574	-0.00100484199356288	-0.00619963090866804	0.00256657530553639	0.00354059832170606
1820	93.9691848754883	-8.14023399353027	5.77303886413574	0.00354059832170606	0.00321592413820326	0.00581331877037883	0.000943203864153475
1821	93.9691848754883	-8.78958320617676	5.38343000411987	-0.0143164889886975	0.00159255252219737	-0.0120437685400248	0.00289124972186983
1822	93.3198394775391	-8.14023399353027	5.64316940307617	-0.0175632312893867	0.0142548503354192	-0.0100957229733467	0.01100810803473
1823	93.3198394775391	-9.1142578125	6.09771347045898	-0.0240567177534103	0.0168522447347641	-0.00555028254166245	0.00191722682211548
1824	92.6704940795898	-7.16621160507202	6.03277826309204	-0.023407369852066	0.0149041991680861	-0.00555028254166245	0.00613799272105098
1825	95.2678833007813	-8.78958320617676	6.35745286941528	-0.0253554154187441	0.00321592413820326	0.000293855206109583	-0.00522560812532902
1826	95.917236328125	-7.49088573455811	5.70810413360596	-0.0159398596733809	0.00418994715437293	0.00126787810586393	0.0022419011220336
1827	95.2678833007813	-8.46490859985352	5.31849479675293	-0.00879702530801296	0.00776136433705688	-0.00100484199356288	0.00386527273803949
1828	93.9691848754883	-7.49088573455811	5.70810413360596	-0.00782300252467394	0.00938473641872406	-0.0026282137259841	0.00386527273803949
1829	95.2678833007813	-8.78958320617676	5.83797359466553	-0.00587495695799589	0.00841071270406246	-0.00652430532500148	0.00581331877037883
1830	94.618537902832	-6.84153699874878	6.22758293151855	-0.00100484199356288	0.00386527273803949	-0.00295288790948689	-0.00165419070981443
1831	95.2678833007813	-7.81556034088135	6.16264820098877	-0.00392691092565656	0.00548864435404539	-0.00392691092565656	0.00126787810586393
1832	94.618537902832	-7.16621160507202	5.77303886413574	0.0197743140161037	-0.00327756232582033	-0.000355493422830477	-0.00132951640989631
1833	97.2159271240234	-8.14023399353027	6.03277826309204	0.0178262684494257	-0.00555028254166245	0.00581331877037883	-0.000355493422830477
1834	95.2678833007813	-7.81556034088135	5.70810413360596	0.0022419011220336	-0.00912170019000769	-0.00392691092565656	0.000618529506027699
1835	95.917236328125	-7.49088573455811	5.51329946517944	-0.00197886489331722	-0.00165419070981443	0.00418994715437293	-0.00165419070981443
1836	94.618537902832	-7.16621160507202	5.57823419570923	0.0136055024340749	-0.00197886489331722	-0.000355493422830477	-0.00977104809135199
1837	95.2678833007813	-8.46490859985352	6.29251766204834	0.00418994715437293	-0.000355493422830477	0.00321592413820326	-0.00132951640989631
1838	96.5665817260742	-8.14023399353027	6.03277826309204	0.00678734155371785	0.00289124972186983	0.000293855206109583	-0.00230353930965066
1839	97.2159271240234	-9.1142578125	5.90290880203247	0.00354059832170606	-0.00522560812532902	0.00581331877037883	0.00126787810586393
1840	95.917236328125	-8.78958320617676	5.83797359466553	0.00516396993771195	0.000618529506027699	-0.00230353930965066	-0.00197886489331722
1841	96.5665817260742	-9.43893146514893	6.03277826309204	0.00646266713738441	0.00386527273803949	-0.00165419070981443	-0.00555028254166245
1842	95.2678833007813	-8.14023399353027	5.90290880203247	0.00678734155371785	0.00808603875339031	-0.0165892094373703	0.00906006153672934
1843	97.2159271240234	-10.0882806777954	6.22758293151855	0.00126787810586393	0.0210730116814375	-0.00717365415766835	0.0022419011220336
1844	95.2678833007813	-8.46490859985352	5.96784353256226	0.000943203864153475	0.0126314787194133	-0.00944637414067984	-0.000680167751852423
1845	95.917236328125	-10.0882806777954	5.90290880203247	0.0269171483814716	0.00289124972186983	-0.0204853005707264	-0.00392691092565656
1846	95.917236328125	-9.76360607147217	5.96784353256226	-3.08191010844894e-05	-0.00684897974133492	-0.0107450718060136	-0.00165419070981443
1847	97.2159271240234	-9.76360607147217	5.96784353256226	0.00743668992072344	0.00191722682211548	-0.0156151866540313	0.00451462110504508
1848	96.5665817260742	-9.43893146514893	6.03277826309204	0.00678734155371785	0.00678734155371785	-0.00522560812532902	-0.00522560812532902
1849	97.2159271240234	-9.43893146514893	6.29251766204834	0.0155535480007529	0.00386527273803949	0.000293855206109583	-0.00360223650932312
1850	94.618537902832	-8.78958320617676	6.35745286941528	0.0126314787194133	-0.000355493422830477	-0.00100484199356288	-0.000680167751852423
1851	96.5665817260742	-8.14023399353027	5.70810413360596	0.0113327819854021	-0.00457625929266214	0.00289124972186983	0.0022419011220336
1852	96.5665817260742	-8.46490859985352	5.70810413360596	0.00906006153672934	-0.00360223650932312	0.00711201597005129	0.00418994715437293
1853	95.2678833007813	-8.46490859985352	6.03277826309204	0.000293855206109583	-0.00555028254166245	0.00646266713738441	-0.0026282137259841
1854	97.2159271240234	-8.46490859985352	5.83797359466553	-0.00749832857400179	-0.00230353930965066	0.00906006153672934	0.00191722682211548
1855	95.917236328125	-7.49088573455811	6.09771347045898	-0.0149658378213644	-0.00522560812532902	0.0022419011220336	-0.00457625929266214
1856	95.2678833007813	-8.46490859985352	6.29251766204834	-0.0198359526693821	-0.00392691092565656	0.00581331877037883	-0.00230353930965066
1857	97.2159271240234	-9.1142578125	5.83797359466553	-0.0224333461374044	0.000293855206109583	0.00191722682211548	0.00289124972186983
1858	96.5665817260742	-8.14023399353027	5.77303886413574	-0.0185372550040483	0.000618529506027699	-0.000355493422830477	-0.000680167751852423
1859	97.2159271240234	-8.78958320617676	5.90290880203247	-0.00392691092565656	0.00354059832170606	-0.00425158534198999	-0.00100484199356288
1860	95.917236328125	-8.78958320617676	5.96784353256226	0.00386527273803949	-0.00327756232582033	-0.00295288790948689	0.000618529506027699
1861	96.5665817260742	-8.78958320617676	6.03277826309204	0.00938473641872406	0.00289124972186983	-0.00814767740666866	-0.00457625929266214
1862	95.2678833007813	-7.81556034088135	5.83797359466553	0.00678734155371785	0.012956153601408	-0.00749832857400179	0.00386527273803949
1863	97.8652801513672	-8.78958320617676	5.51329946517944	0.0152288740500808	0.011982130818069	-0.0110697457566857	-0.00100484199356288
1864	94.618537902832	-7.16621160507202	5.44836473464966	0.0243197549134493	0.00743668992072344	-0.00490093370899558	0.00808603875339031
1865	97.8652801513672	-9.1142578125	5.70810413360596	0.0282158460468054	0.01100810803473	-0.0146411629393697	0.000943203864153475
1866	96.5665817260742	-8.14023399353027	5.51329946517944	0.0136055024340749	0.00289124972186983	-0.00814767740666866	-0.00360223650932312
1867	96.5665817260742	-7.81556034088135	5.64316940307617	0.00289124972186983	-0.0133424662053585	-0.0136671401560307	0.00386527273803949
1868	94.618537902832	-7.16621160507202	5.90290880203247	-0.0201606266200542	-0.00652430532500148	-0.0026282137259841	0.00483929552137852
1869	96.5665817260742	-7.81556034088135	5.64316940307617	0.00711201597005129	0.000943203864153475	-0.00717365415766835	0.00613799272105098
1870	97.2159271240234	-8.78958320617676	5.70810413360596	-0.00295288790948689	0.000618529506027699	-0.00392691092565656	0.000943203864153475
1871	95.917236328125	-8.14023399353027	5.57823419570923	0.000293855206109583	-0.00782300252467394	-0.00619963090866804	-0.0126931173726916
1872	96.5665817260742	-8.14023399353027	6.42238759994507	0.0155535480007529	-0.00652430532500148	0.00613799272105098	0.000943203864153475
1873	97.2159271240234	-9.1142578125	7.00680112838745	0.00906006153672934	-0.00132951640989631	0.00873538758605719	-0.00360223650932312
1874	96.5665817260742	-7.49088573455811	5.96784353256226	0.0132808275520802	-0.0149658378213644	0.00289124972186983	-0.00360223650932312
1875	95.2678833007813	-8.14023399353027	6.68212699890137	0.0132808275520802	0.00678734155371785	-0.00165419070981443	-0.00879702530801296
1876	97.2159271240234	-8.78958320617676	5.90290880203247	0.011982130818069	-0.00684897974133492	0.00646266713738441	-0.00327756232582033
1877	97.8652801513672	-9.1142578125	5.96784353256226	0.0100340843200684	-0.00717365415766835	-0.00327756232582033	-0.00425158534198999
1878	96.5665817260742	-9.1142578125	5.96784353256226	0.0132808275520802	-0.0117190945893526	0.00646266713738441	0.00581331877037883
1879	97.2159271240234	-9.1142578125	6.09771347045898	0.00808603875339031	0.00126787810586393	0.00516396993771195	-0.00230353930965066
1880	95.917236328125	-9.1142578125	6.22758293151855	0.00678734155371785	-3.08191010844894e-05	-0.00717365415766835	-0.00392691092565656
1881	96.5665817260742	-9.43893146514893	6.29251766204834	0.0106834331527352	0.0113327819854021	-0.0149658378213644	-3.08191010844894e-05
1882	93.9691848754883	-8.46490859985352	5.83797359466553	-0.00360223650932312	0.0136055024340749	-0.0139918150380254	0.00321592413820326
1883	94.618537902832	-7.81556034088135	5.64316940307617	-0.0117190945893526	0.00841071270406246	-0.0107450718060136	0.000943203864153475
1884	92.6704940795898	-7.81556034088135	5.90290880203247	-0.0165892094373703	0.011982130818069	-0.00327756232582033	0.000293855206109583
1885	95.2678833007813	-9.1142578125	6.09771347045898	0.00841071270406246	0.00743668992072344	-0.00392691092565656	-0.000680167751852423
1886	92.6704940795898	-8.14023399353027	5.90290880203247	-0.0224333461374044	-3.08191010844894e-05	-0.00684897974133492	0.000618529506027699
1887	92.6704940795898	-8.78958320617676	6.09771347045898	-0.0260047651827335	0.00126787810586393	-0.00490093370899558	0.00289124972186983
1888	92.6704940795898	-8.46490859985352	5.77303886413574	-0.0201606266200542	0.00289124972186983	0.00483929552137852	0.00191722682211548
1889	93.9691848754883	-8.78958320617676	5.64316940307617	-0.0188619289547205	0.000943203864153475	-0.000680167751852423	0.00516396993771195
1890	95.2678833007813	-9.1142578125	5.90290880203247	-0.0117190945893526	-3.08191010844894e-05	-0.000355493422830477	-0.00197886489331722
1891	95.2678833007813	-9.1142578125	5.90290880203247	-0.0146411629393697	-0.0201606266200542	-0.00295288790948689	-0.000680167751852423
1892	95.917236328125	-9.1142578125	5.83797359466553	-0.000355493422830477	-0.00684897974133492	0.00646266713738441	0.00581331877037883
1893	97.2159271240234	-10.0882806777954	6.35745286941528	-0.00587495695799589	0.0158782228827477	0.00256657530553639	0.0265924744307995
1894	94.618537902832	-8.46490859985352	5.83797359466553	-0.00457625929266214	-0.0110697457566857	0.00451462110504508	0.000618529506027699
1895	95.917236328125	-9.76360607147217	6.03277826309204	0.00970941036939621	0.00646266713738441	-0.00652430532500148	0.00646266713738441
1896	96.5665817260742	-9.43893146514893	6.09771347045898	-0.00782300252467394	-0.00619963090866804	0.00743668992072344	-0.00165419070981443
1897	97.2159271240234	-9.76360607147217	5.83797359466553	0.0113327819854021	-0.00230353930965066	-0.00717365415766835	-0.00490093370899558
1898	97.2159271240234	-8.78958320617676	5.77303886413574	0.00711201597005129	0.00451462110504508	-0.00327756232582033	-0.00782300252467394
1899	97.8652801513672	-9.76360607147217	6.03277826309204	0.00906006153672934	0.01100810803473	-0.00197886489331722	0.000618529506027699
1900	97.2159271240234	-10.4129543304443	6.29251766204834	0.0103587592020631	0.0103587592020631	-0.0162645354866982	-0.00425158534198999
1901	97.8652801513672	-10.7376289367676	5.83797359466553	-0.00522560812532902	0.0155535480007529	-0.00944637414067984	-0.00230353930965066
1902	94.618537902832	-9.76360607147217	5.70810413360596	-0.00295288790948689	0.0175015944987535	-0.0146411629393697	0.00386527273803949
1903	96.5665817260742	-11.0623035430908	5.96784353256226	0.00159255252219737	0.0220470335334539	-0.00425158534198999	0.000943203864153475
1904	94.618537902832	-10.0882806777954	5.77303886413574	0.0113327819854021	0.011982130818069	-0.00749832857400179	0.00289124972186983
1905	96.5665817260742	-11.3869771957397	6.16264820098877	0.0100340843200684	0.00776136433705688	-0.00977104809135199	0.000293855206109583
1906	96.5665817260742	-11.3869771957397	6.29251766204834	0.00873538758605719	-0.00457625929266214	-0.00392691092565656	0.0022419011220336
1907	97.8652801513672	-11.711651802063	6.03277826309204	0.00711201597005129	-0.0026282137259841	-0.017887907102704	0.00581331877037883
1908	97.8652801513672	-11.711651802063	5.96784353256226	-3.08191010844894e-05	-0.000355493422830477	-0.000355493422830477	-0.00165419070981443
1909	97.8652801513672	-11.711651802063	6.09771347045898	0.0116574559360743	0.0022419011220336	-0.00392691092565656	-0.00457625929266214
1910	95.917236328125	-10.7376289367676	5.90290880203247	0.0022419011220336	0.00483929552137852	-0.00100484199356288	0.00548864435404539
1911	97.2159271240234	-10.4129543304443	5.83797359466553	0.00613799272105098	-0.00717365415766835	-0.00717365415766835	-0.00425158534198999
1912	94.618537902832	-10.0882806777954	6.8119969367981	0.00256657530553639	-0.0100957229733467	0.00451462110504508	0.00808603875339031
1913	98.5146255493164	-11.3869771957397	7.00680112838745	0.00776136433705688	-0.00165419070981443	-0.00587495695799589	-0.00490093370899558
1914	94.618537902832	-10.0882806777954	5.77303886413574	0.00451462110504508	-0.00327756232582033	0.00711201597005129	0.00191722682211548
1915	98.5146255493164	-11.3869771957397	5.90290880203247	0.0145795252174139	0.000943203864153475	-0.00392691092565656	-0.00392691092565656
1916	96.5665817260742	-10.7376289367676	5.83797359466553	0.00841071270406246	-0.00132951640989631	-0.000355493422830477	-0.00360223650932312
1917	95.917236328125	-10.0882806777954	5.77303886413574	-0.00197886489331722	0.00289124972186983	-0.000355493422830477	0.00938473641872406
1918	95.2678833007813	-9.76360607147217	5.90290880203247	-0.00814767740666866	0.00354059832170606	-0.00197886489331722	-0.000680167751852423
1919	95.917236328125	-10.0882806777954	6.16264820098877	0.00613799272105098	0.00581331877037883	0.00159255252219737	-0.000680167751852423
1920	95.917236328125	-9.76360607147217	5.83797359466553	-0.0120437685400248	0.00970941036939621	-0.000355493422830477	0.00548864435404539
1921	97.8652801513672	-11.0623035430908	5.83797359466553	0.0022419011220336	0.00678734155371785	0.00126787810586393	0.000618529506027699
1922	95.917236328125	-10.0882806777954	5.70810413360596	-0.00944637414067984	0.00873538758605719	-0.00782300252467394	0.00808603875339031
1923	97.2159271240234	-10.0882806777954	5.70810413360596	-0.00944637414067984	0.0116574559360743	-0.0191866029053926	0.00938473641872406
1924	95.2678833007813	-10.0882806777954	5.90290880203247	-0.00197886489331722	0.0106834331527352	-0.00425158534198999	0.0106834331527352
1925	99.1639785766602	-10.7376289367676	6.09771347045898	-0.0026282137259841	0.00159255252219737	-0.0133424662053585	-0.00100484199356288
1926	97.2159271240234	-11.3869771957397	5.83797359466553	-0.00197886489331722	0.00906006153672934	-0.00522560812532902	0.00289124972186983
1927	98.5146255493164	-11.0623035430908	5.57823419570923	0.0152288740500808	-0.000355493422830477	-0.00490093370899558	0.00256657530553639
1928	96.5665817260742	-10.7376289367676	6.48732233047485	-0.00782300252467394	0.00386527273803949	-0.00684897974133492	0.0022419011220336
1929	97.2159271240234	-11.3869771957397	5.83797359466553	-0.00587495695799589	0.000293855206109583	-0.000355493422830477	0.00418994715437293
1930	95.917236328125	-11.3869771957397	5.90290880203247	0.00743668992072344	-0.00100484199356288	-0.00230353930965066	-0.00392691092565656
1931	96.5665817260742	-11.3869771957397	5.96784353256226	0.0149041991680861	-0.000680167751852423	-0.00230353930965066	-0.00327756232582033
1932	95.917236328125	-10.0882806777954	5.77303886413574	0.0116574559360743	-0.0217839982360601	-0.00587495695799589	0.0022419011220336
1933	98.5146255493164	-11.3869771957397	5.64316940307617	0.0123068047687411	-0.0185372550040483	0.00873538758605719	0.00256657530553639
1934	95.917236328125	-9.76360607147217	5.64316940307617	0.00776136433705688	0.00548864435404539	0.0126314787194133	-0.000355493422830477
1935	98.5146255493164	-11.3869771957397	5.83797359466553	0.0175015944987535	-0.00100484199356288	-0.00197886489331722	-0.000680167751852423
1936	95.917236328125	-10.0882806777954	5.57823419570923	0.0136055024340749	-0.00165419070981443	0.00256657530553639	-0.00425158534198999
1937	97.2159271240234	-10.0882806777954	5.64316940307617	0.00646266713738441	0.00321592413820326	-0.0026282137259841	0.00808603875339031
1938	95.917236328125	-10.0882806777954	5.96784353256226	0.00191722682211548	0.00743668992072344	0.00516396993771195	0.00159255252219737
1939	96.5665817260742	-10.0882806777954	6.03277826309204	0.00841071270406246	0.00256657530553639	-0.00684897974133492	-0.00165419070981443
1940	95.2678833007813	-10.0882806777954	6.29251766204834	-0.0110697457566857	-0.000355493422830477	-0.00295288790948689	-0.00132951640989631
1941	96.5665817260742	-10.4129543304443	5.77303886413574	0.0022419011220336	0.00613799272105098	-0.00619963090866804	0.00776136433705688
1942	96.5665817260742	-11.0623035430908	5.90290880203247	-0.0146411629393697	0.0100340843200684	-0.0100957229733467	0.0100340843200684
1943	95.917236328125	-10.7376289367676	5.83797359466553	-0.0175632312893867	0.00418994715437293	-0.0100957229733467	0.00289124972186983
1944	97.8652801513672	-11.711651802063	6.16264820098877	-0.0162645354866982	0.0100340843200684	-0.00100484199356288	-0.000680167751852423
1945	97.8652801513672	-10.7376289367676	6.29251766204834	-0.00555028254166245	-0.000680167751852423	-0.00717365415766835	-0.00197886489331722
1946	95.917236328125	-10.4129543304443	5.77303886413574	-0.0165892094373703	-0.000355493422830477	-0.00717365415766835	0.00970941036939621
1947	96.5665817260742	-10.0882806777954	5.70810413360596	-0.00619963090866804	-0.00652430532500148	-0.00912170019000769	0.00451462110504508
1948	93.9691848754883	-10.4129543304443	5.64316940307617	-0.00555028254166245	0.000618529506027699	-0.000680167751852423	-0.00165419070981443
1949	96.5665817260742	-11.3869771957397	5.90290880203247	-0.00782300252467394	0.00159255252219737	-0.00230353930965066	0.00126787810586393
1950	95.2678833007813	-11.3869771957397	6.03277826309204	0.00938473641872406	-0.017887907102704	-0.00782300252467394	-0.00295288790948689
1951	95.917236328125	-11.3869771957397	6.29251766204834	-0.00490093370899558	-0.0331475995481014	0.00678734155371785	0.0022419011220336
1952	93.9691848754883	-11.3869771957397	5.90290880203247	-0.0100957229733467	-0.0107450718060136	0.00321592413820326	-0.000680167751852423
1953	93.9691848754883	-10.4129543304443	5.44836473464966	-0.021459324285388	-0.0188619289547205	0.000943203864153475	-0.00652430532500148
1954	95.2678833007813	-11.3869771957397	5.64316940307617	-0.0126931173726916	-0.00522560812532902	0.020423661917448	0.0022419011220336
1955	95.917236328125	-10.7376289367676	5.64316940307617	-0.017887907102704	-0.0188619289547205	0.00613799272105098	0.00938473641872406
1956	93.3198394775391	-10.4129543304443	5.90290880203247	-0.0208099745213985	-0.00652430532500148	0.0149041991680861	-0.00165419070981443
1957	95.2678833007813	-10.4129543304443	5.96784353256226	-0.00977104809135199	-0.0169138833880424	-0.00360223650932312	0.00126787810586393
1958	94.618537902832	-10.7376289367676	6.35745286941528	-0.00165419070981443	0.00256657530553639	-0.00327756232582033	-0.00100484199356288
1959	96.5665817260742	-10.7376289367676	5.83797359466553	0.0145795252174139	-0.00165419070981443	-0.0104203969240189	0.0022419011220336
1960	94.618537902832	-10.4129543304443	5.77303886413574	-0.0159398596733809	0.00256657530553639	0.00256657530553639	0.000943203864153475
1961	95.917236328125	-10.7376289367676	5.83797359466553	0.00646266713738441	0.012956153601408	0.00126787810586393	-0.00490093370899558
1962	97.2159271240234	-11.711651802063	6.09771347045898	-0.000680167751852423	0.0226963832974434	-0.0136671401560307	0.0022419011220336
1963	95.917236328125	-10.4129543304443	6.09771347045898	0.00743668992072344	0.0217223595827818	0.00743668992072344	0.00321592413820326
1964	97.8652801513672	-11.3869771957397	6.29251766204834	0.00191722682211548	0.0226963832974434	-0.00360223650932312	0.0022419011220336
1965	96.5665817260742	-10.4129543304443	6.48732233047485	0.0142548503354192	0.00970941036939621	0.00159255252219737	-0.000355493422830477
1966	94.618537902832	-10.0882806777954	6.5522575378418	0.0155535480007529	0.0149041991680861	0.0022419011220336	-0.00132951640989631
1967	95.917236328125	-10.4129543304443	5.70810413360596	0.0145795252174139	0.00808603875339031	-0.00360223650932312	0.00841071270406246
1968	95.917236328125	-10.7376289367676	5.70810413360596	0.00678734155371785	0.0171769186854362	0.00386527273803949	0.00386527273803949
1969	97.2159271240234	-10.7376289367676	5.90290880203247	0.0200989879667759	0.000943203864153475	0.00451462110504508	-0.00230353930965066
1970	97.8652801513672	-11.3869771957397	6.29251766204834	0.0217223595827818	-0.00457625929266214	-0.00619963090866804	0.00418994715437293
1971	97.8652801513672	-12.0363264083862	6.87693166732788	0.013930176384747	-0.00425158534198999	-0.00360223650932312	-0.00165419070981443
1972	97.8652801513672	-12.6856746673584	6.61719226837158	0.00906006153672934	-0.0143164889886975	-0.00522560812532902	0.00418994715437293
1973	96.5665817260742	-11.711651802063	5.64316940307617	0.0100340843200684	-0.0130177913233638	-0.00100484199356288	0.00289124972186983
1974	97.8652801513672	-12.6856746673584	6.09771347045898	0.00938473641872406	-0.00749832857400179	0.0113327819854021	-0.00165419070981443
1975	95.917236328125	-11.3869771957397	5.90290880203247	0.00938473641872406	-0.0162645354866982	-3.08191010844894e-05	-0.0026282137259841
1976	95.917236328125	-11.711651802063	6.22758293151855	0.011982130818069	-0.00230353930965066	-0.000680167751852423	0.00126787810586393
1977	98.5146255493164	-12.3610000610352	7.00680112838745	0.0022419011220336	-0.00587495695799589	0.00613799272105098	0.00191722682211548
1978	97.8652801513672	-11.711651802063	5.96784353256226	0.00451462110504508	0.00743668992072344	0.0022419011220336	0.000293855206109583
1979	98.5146255493164	-12.3610000610352	5.96784353256226	0.00483929552137852	0.000293855206109583	0.00191722682211548	0.00321592413820326
1980	97.8652801513672	-11.711651802063	5.96784353256226	-0.00425158534198999	0.00256657530553639	-0.00295288790948689	-0.00132951640989631
1981	95.917236328125	-10.0882806777954	5.77303886413574	-0.00230353930965066	0.00418994715437293	-0.00912170019000769	0.00451462110504508
1982	97.2159271240234	-11.0623035430908	6.09771347045898	-0.021459324285388	0.0142548503354192	-0.00295288790948689	0.00581331877037883
1983	97.8652801513672	-11.3869771957397	6.42238759994507	-0.017887907102704	0.0116574559360743	-0.00717365415766835	0.00418994715437293
1984	97.2159271240234	-11.0623035430908	5.96784353256226	-0.0172385573387146	0.00776136433705688	-0.00100484199356288	0.000293855206109583
1985	97.2159271240234	-10.4129543304443	5.38343000411987	-0.0152905117720366	-0.00165419070981443	-0.00912170019000769	0.00289124972186983
1986	95.917236328125	-10.4129543304443	5.64316940307617	-0.00749832857400179	-0.00295288790948689	-0.00879702530801296	-0.000355493422830477
1987	96.5665817260742	-10.4129543304443	5.77303886413574	-0.00944637414067984	-0.00360223650932312	-0.00165419070981443	0.000943203864153475
1988	95.917236328125	-9.76360607147217	5.83797359466553	-0.00327756232582033	0.00548864435404539	-0.00197886489331722	-0.00132951640989631
1989	95.917236328125	-10.0882806777954	6.03277826309204	0.000618529506027699	-0.00197886489331722	-0.000680167751852423	0.00256657530553639
1990	96.5665817260742	-10.7376289367676	5.70810413360596	-0.00490093370899558	0.00321592413820326	-0.00847235135734081	-0.000680167751852423
1991	97.8652801513672	-11.0623035430908	5.70810413360596	0.0236704051494598	-0.00295288790948689	-0.00100484199356288	0.00483929552137852
1992	97.8652801513672	-11.0623035430908	5.83797359466553	0.0106834331527352	-0.0120437685400248	0.00418994715437293	-0.00425158534198999
1993	97.2159271240234	-9.76360607147217	5.64316940307617	0.0149041991680861	-0.00230353930965066	-0.000355493422830477	-0.00587495695799589
1994	97.2159271240234	-10.4129543304443	5.64316940307617	0.00808603875339031	0.000618529506027699	-0.000355493422830477	-0.00619963090866804
1995	96.5665817260742	-10.4129543304443	5.96784353256226	0.00451462110504508	-0.000680167751852423	0.00159255252219737	-0.0139918150380254
1996	97.8652801513672	-11.0623035430908	6.03277826309204	0.00516396993771195	-0.00392691092565656	0.00191722682211548	-0.00230353930965066
1997	97.8652801513672	-10.7376289367676	5.38343000411987	0.00418994715437293	0.00159255252219737	0.00159255252219737	0.00548864435404539
1998	96.5665817260742	-9.76360607147217	5.51329946517944	-0.00295288790948689	0.00613799272105098	-0.00295288790948689	0.000618529506027699
1999	97.2159271240234	-10.0882806777954	5.44836473464966	-0.0026282137259841	0.00483929552137852	0.00743668992072344	0.000943203864153475
2000	97.2159271240234	-10.0882806777954	5.83797359466553	0.00418994715437293	-0.00197886489331722	-0.00295288790948689	0.00418994715437293
[truncated: 8,040 more rows]
