# Supplementary material for: Precise instruction and consideration of the vertical and horizontal force component increases validity and reliability of the 90:20 Isometric Posterior Chain Test
Source: PLoS One. 2024 Oct 28;19(10):e0312843. doi: 10.1371/journal.pone.0312843 (PMC11515970; doi:10.1371/journal.pone.0312843)
Supplement: S1 File — (ZIP) [file pone.0312843.s001.zip › S1_Raw_Data/M1_P09_iso_1.csv]

1	-0.549348950386047	1.65973508358002	-15.4606609344482	0.00646266713738441	0.0136055024340749	-0.00230353930965066	-0.00587495695799589
2	1.39869689941406	0.036363523453474	-15.3307914733887	0.020423661917448	0.00873538758605719	0.0022419011220336	0.00581331877037883
3	-0.549348950386047	1.01038646697998	-15.3307914733887	-0.000355493422830477	0.00678734155371785	0.00548864435404539	-0.000680167751852423
4	0.749348342418671	0.036363523453474	-15.0061168670654	0.01100810803473	-0.00749832857400179	-0.00230353930965066	-0.00197886489331722
5	1.39869689941406	0.036363523453474	-15.1359872817993	-3.08191010844894e-05	-0.00522560812532902	-0.000355493422830477	-0.00749832857400179
6	-0.549348950386047	1.01038646697998	-14.9411821365356	-0.00197886489331722	0.00873538758605719	0.000618529506027699	0.00289124972186983
7	-0.549348950386047	0.685712158679962	-15.2009220123291	-0.00749832857400179	0.00646266713738441	0.00483929552137852	0.00646266713738441
8	-0.549348950386047	0.361037850379944	-15.3307914733887	0.00321592413820326	0.00159255252219737	0.00678734155371785	0.00386527273803949
9	0.749348342418671	-0.288310796022415	-15.0710525512695	-0.0211346503347158	-0.0026282137259841	-0.00457625929266214	-0.00197886489331722
10	-1.84804618358612	0.685712158679962	-14.9411821365356	-0.00879702530801296	0.00126787810586393	-0.00749832857400179	0.00126787810586393
11	0.749348342418671	0.361037850379944	-15.1359872817993	-0.00749832857400179	0.00841071270406246	0.00159255252219737	0.00451462110504508
12	-0.549348950386047	0.036363523453474	-14.6814432144165	-0.0107450718060136	0.00483929552137852	0.000618529506027699	0.00743668992072344
13	-1.84804618358612	1.33506083488464	-15.2009220123291	-0.0100957229733467	0.0103587592020631	-0.000355493422830477	0.00289124972186983
14	-0.549348950386047	0.685712158679962	-15.0710525512695	0.00646266713738441	-0.00132951640989631	0.0106834331527352	-0.00360223650932312
15	-2.49739480018616	1.01038646697998	-15.2658567428589	0.00906006153672934	0.00289124972186983	-0.0126931173726916	0.000943203864153475
16	-3.14674353599548	1.01038646697998	-15.2658567428589	-0.00587495695799589	0.00743668992072344	0.000618529506027699	0.00321592413820326
17	-2.49739480018616	1.01038646697998	-14.8762474060059	-0.0100957229733467	-0.000680167751852423	0.00289124972186983	0.00159255252219737
18	-1.84804618358612	1.01038646697998	-15.0061168670654	0.00191722682211548	0.000293855206109583	0.00516396993771195	0.00386527273803949
19	-2.49739480018616	1.01038646697998	-14.9411821365356	-0.0133424662053585	0.00256657530553639	-0.00197886489331722	-0.00132951640989631
20	-1.84804618358612	1.01038646697998	-15.3957262039185	0.00841071270406246	0.00159255252219737	-0.00717365415766835	-0.0107450718060136
21	-0.549348950386047	-0.288310796022415	-15.1359872817993	-0.00132951640989631	0.00776136433705688	0.00354059832170606	0.00354059832170606
22	-0.549348950386047	-0.288310796022415	-15.2009220123291	0.0116574559360743	0.00483929552137852	-0.0026282137259841	0.0123068047687411
23	-1.84804618358612	1.01038646697998	-15.4606609344482	-0.00944637414067984	0.00808603875339031	0.00321592413820326	0.00516396993771195
24	0.099999688565731	0.685712158679962	-14.7463779449463	0.0106834331527352	-0.00522560812532902	-0.00749832857400179	0.00321592413820326
25	1.39869689941406	-0.288310796022415	-15.0061168670654	0.0330859608948231	0.00126787810586393	-0.0104203969240189	-0.00230353930965066
26	2.69739413261414	0.361037850379944	-15.3307914733887	0.00483929552137852	0.00808603875339031	-0.00555028254166245	-0.0026282137259841
27	1.39869689941406	0.685712158679962	-15.3307914733887	0.0162028968334198	0.00646266713738441	0.000618529506027699	0.00354059832170606
28	2.69739413261414	0.361037850379944	-15.0061168670654	-0.00230353930965066	0.00159255252219737	0.00483929552137852	0.00548864435404539
29	1.39869689941406	0.685712158679962	-14.8762474060059	-0.00522560812532902	-0.00100484199356288	-0.00814767740666866	-3.08191010844894e-05
30	-0.549348950386047	0.685712158679962	-14.9411821365356	0.012956153601408	0.00451462110504508	-0.0126931173726916	0.00256657530553639
31	2.69739413261414	0.361037850379944	-15.2009220123291	0.0171769186854362	0.00548864435404539	-0.0117190945893526	-0.00132951640989631
32	1.39869689941406	-0.288310796022415	-15.4606609344482	0.00970941036939621	0.00516396993771195	-0.00684897974133492	0.000618529506027699
33	-0.549348950386047	1.33506083488464	-15.7204008102417	0.029189869761467	0.00321592413820326	0.0022419011220336	-0.00327756232582033
34	0.749348342418671	-0.612985134124756	-15.3307914733887	-0.00749832857400179	0.00126787810586393	-0.0107450718060136	0.00256657530553639
35	2.69739413261414	0.036363523453474	-15.5255966186523	0.00548864435404539	-0.00295288790948689	-0.00522560812532902	-0.00652430532500148
36	0.099999688565731	1.33506083488464	-15.3957262039185	0.00191722682211548	0.00776136433705688	-0.00392691092565656	0.00159255252219737
37	-0.549348950386047	1.01038646697998	-15.2658567428589	0.0207483377307653	0.00354059832170606	0.00646266713738441	0.0123068047687411
38	0.099999688565731	1.33506083488464	-15.5905313491821	-0.0026282137259841	-0.00879702530801296	-0.00847235135734081	0.0022419011220336
39	0.099999688565731	1.01038646697998	-15.6554660797119	0.00906006153672934	-3.08191010844894e-05	0.00386527273803949	0.00191722682211548
40	1.39869689941406	0.361037850379944	-15.3307914733887	0.00678734155371785	0.00256657530553639	-0.00912170019000769	-0.00425158534198999
41	2.69739413261414	0.361037850379944	-15.5255966186523	0.000943203864153475	0.00451462110504508	-0.0026282137259841	0.00808603875339031
42	1.39869689941406	1.33506083488464	-15.2009220123291	-0.0026282137259841	0.000618529506027699	0.00191722682211548	0.00159255252219737
43	3.34674286842346	0.036363523453474	-15.2009220123291	-0.0113944197073579	-0.00165419070981443	-0.0165892094373703	0.00321592413820326
44	-0.549348950386047	1.33506083488464	-15.5255966186523	-0.0146411629393697	-3.08191010844894e-05	-0.00295288790948689	-0.00132951640989631
45	0.749348342418671	-0.612985134124756	-15.2658567428589	-0.00165419070981443	-0.000355493422830477	-0.00749832857400179	-0.00587495695799589
46	1.39869689941406	0.036363523453474	-15.2009220123291	-0.00360223650932312	0.00841071270406246	-0.000680167751852423	0.000618529506027699
47	2.04804563522339	-0.288310796022415	-14.9411821365356	0.0100340843200684	0.00191722682211548	-0.00197886489331722	0.0022419011220336
48	2.04804563522339	0.036363523453474	-14.8762474060059	0.000943203864153475	-0.000680167751852423	0.00776136433705688	-0.0026282137259841
49	0.099999688565731	1.01038646697998	-14.8113126754761	0.00451462110504508	-0.00295288790948689	0.00516396993771195	0.01100810803473
50	0.099999688565731	0.036363523453474	-15.4606609344482	-0.00425158534198999	-3.08191010844894e-05	-0.00230353930965066	-0.00392691092565656
51	1.39869689941406	-0.612985134124756	-15.0710525512695	0.0236704051494598	0.00354059832170606	0.00126787810586393	0.00191722682211548
52	0.099999688565731	0.361037850379944	-15.0061168670654	-0.0188619289547205	0.00548864435404539	-0.00782300252467394	0.00126787810586393
53	2.04804563522339	0.036363523453474	-14.8762474060059	-0.00944637414067984	-0.00457625929266214	-0.00392691092565656	0.00711201597005129
54	0.749348342418671	0.685712158679962	-14.8762474060059	-0.00132951640989631	-3.08191010844894e-05	0.00126787810586393	-0.00782300252467394
55	1.39869689941406	-0.288310796022415	-14.421703338623	0.0113327819854021	-0.0026282137259841	-0.00619963090866804	-0.00327756232582033
56	2.69739413261414	-0.288310796022415	-15.2658567428589	0.0269171483814716	-0.000680167751852423	0.00191722682211548	-0.00295288790948689
57	0.099999688565731	1.33506083488464	-15.3957262039185	0.00159255252219737	0.00321592413820326	-0.00327756232582033	0.00516396993771195
58	1.39869689941406	0.685712158679962	-15.2658567428589	-0.00197886489331722	-0.00652430532500148	-0.00619963090866804	0.00191722682211548
59	2.04804563522339	0.036363523453474	-14.7463779449463	-0.00132951640989631	0.00159255252219737	0.000618529506027699	-0.00230353930965066
60	2.69739413261414	-0.937659442424774	-14.4866380691528	0.0113327819854021	-0.0156151866540313	-0.00327756232582033	-0.00197886489331722
61	0.099999688565731	0.036363523453474	-14.4866380691528	-0.00814767740666866	0.00159255252219737	-0.00392691092565656	-0.0026282137259841
62	-0.549348950386047	0.036363523453474	-15.2009220123291	0.000618529506027699	0.0022419011220336	-0.0026282137259841	0.00678734155371785
63	0.749348342418671	-0.288310796022415	-15.1359872817993	0.0113327819854021	-0.0026282137259841	-0.00425158534198999	0.00548864435404539
64	0.099999688565731	-0.612985134124756	-15.2009220123291	0.00386527273803949	-0.00847235135734081	-0.0123684434220195	-0.00717365415766835
65	0.749348342418671	-0.288310796022415	-15.2009220123291	0.00743668992072344	-0.00587495695799589	-0.00814767740666866	-0.0117190945893526
66	0.099999688565731	-1.91168236732483	-14.6814432144165	0.00873538758605719	-0.00197886489331722	0.00191722682211548	-0.00522560812532902
67	1.39869689941406	-1.26233375072479	-14.4866380691528	0.0106834331527352	-0.00230353930965066	-0.00165419070981443	-0.00230353930965066
68	0.099999688565731	-1.58700799942017	-14.6814432144165	0.00808603875339031	-0.00425158534198999	0.00938473641872406	-0.00132951640989631
69	0.749348342418671	0.036363523453474	-15.3307914733887	0.000618529506027699	-0.00847235135734081	-0.00230353930965066	-0.00197886489331722
70	0.099999688565731	-0.288310796022415	-15.2658567428589	-0.00490093370899558	-0.0133424662053585	-0.00749832857400179	0.0022419011220336
71	1.39869689941406	-0.288310796022415	-15.2658567428589	0.00191722682211548	-0.00197886489331722	-0.00587495695799589	-0.00230353930965066
72	-0.549348950386047	0.361037850379944	-15.1359872817993	-0.00165419070981443	-0.00132951640989631	0.00191722682211548	0.000618529506027699
73	3.34674286842346	-0.937659442424774	-14.6165084838867	-0.00100484199356288	0.000293855206109583	0.000618529506027699	-0.00327756232582033
74	0.099999688565731	0.685712158679962	-15.3957262039185	-0.0107450718060136	-0.00100484199356288	-0.00360223650932312	-0.00392691092565656
75	1.39869689941406	0.685712158679962	-15.2658567428589	0.0210730116814375	-0.000355493422830477	-0.0113944197073579	-0.00295288790948689
76	2.04804563522339	-0.288310796022415	-14.7463779449463	0.00581331877037883	0.00386527273803949	0.00613799272105098	-0.00847235135734081
77	1.39869689941406	-0.288310796022415	-14.6814432144165	-0.0117190945893526	0.0022419011220336	0.0126314787194133	0.00548864435404539
78	2.04804563522339	0.361037850379944	-14.8113126754761	0.0142548503354192	-0.00132951640989631	0.000943203864153475	0.00159255252219737
79	0.749348342418671	0.036363523453474	-14.3567686080933	-0.00912170019000769	0.000618529506027699	-0.00684897974133492	0.00191722682211548
80	-0.549348950386047	1.33506083488464	-15.0061168670654	0.0200989879667759	-0.00132951640989631	-0.00717365415766835	0.000293855206109583
81	0.099999688565731	0.685712158679962	-15.0061168670654	0.0171769186854362	0.00970941036939621	-0.000355493422830477	0.00256657530553639
82	2.04804563522339	0.361037850379944	-14.8762474060059	-0.00749832857400179	0.00743668992072344	-0.0026282137259841	0.0022419011220336
83	0.099999688565731	1.33506083488464	-14.6165084838867	0.00808603875339031	0.00191722682211548	0.000618529506027699	0.00418994715437293
84	2.69739413261414	-0.288310796022415	-14.6165084838867	-0.00587495695799589	-0.00522560812532902	-0.00230353930965066	-0.00230353930965066
85	0.749348342418671	1.01038646697998	-14.7463779449463	-0.00652430532500148	0.00159255252219737	0.00354059832170606	0.000618529506027699
86	0.099999688565731	0.685712158679962	-15.1359872817993	0.01100810803473	0.00451462110504508	-0.00782300252467394	-0.00295288790948689
87	-0.549348950386047	0.361037850379944	-15.2009220123291	0.00873538758605719	0.0022419011220336	-3.08191010844894e-05	0.0113327819854021
88	0.099999688565731	1.33506083488464	-14.8113126754761	-0.00425158534198999	0.00159255252219737	-0.00425158534198999	-0.000680167751852423
89	0.099999688565731	1.33506083488464	-14.9411821365356	-0.0130177913233638	-3.08191010844894e-05	-0.00165419070981443	0.000618529506027699
90	1.39869689941406	-0.288310796022415	-14.8113126754761	-0.00457625929266214	-0.0100957229733467	-0.00327756232582033	-0.00392691092565656
91	-0.549348950386047	1.33506083488464	-14.6165084838867	0.0178262684494257	0.00516396993771195	-0.00522560812532902	-0.00327756232582033
92	1.39869689941406	-0.288310796022415	-14.8762474060059	-0.00392691092565656	0.00321592413820326	0.0116574559360743	0.00678734155371785
93	-1.84804618358612	1.33506083488464	-14.7463779449463	-0.0123684434220195	0.00613799272105098	-0.00132951640989631	0.000943203864153475
94	0.099999688565731	-0.288310796022415	-15.0061168670654	-0.00522560812532902	0.00159255252219737	-0.00782300252467394	0.00613799272105098
95	-2.49739480018616	1.33506083488464	-14.9411821365356	-0.0182125810533762	-0.00425158534198999	-0.00619963090866804	0.00126787810586393
96	-1.84804618358612	1.33506083488464	-14.8113126754761	0.00970941036939621	0.00418994715437293	0.00646266713738441	-0.000680167751852423
97	-2.49739480018616	1.01038646697998	-14.6814432144165	-0.0123684434220195	0.00646266713738441	0.00386527273803949	-0.00165419070981443
98	-2.49739480018616	0.361037850379944	-15.0061168670654	-0.000680167751852423	-0.00522560812532902	0.00191722682211548	-0.00165419070981443
99	-1.84804618358612	1.01038646697998	-15.1359872817993	-0.00522560812532902	0.00711201597005129	-0.00132951640989631	0.000293855206109583
100	-2.49739480018616	1.33506083488464	-15.0061168670654	-0.00555028254166245	0.00548864435404539	-0.00100484199356288	-0.00295288790948689
101	0.099999688565731	0.361037850379944	-14.9411821365356	-0.00912170019000769	-0.00165419070981443	0.00386527273803949	0.000293855206109583
102	0.749348342418671	0.036363523453474	-14.5515727996826	-0.00425158534198999	0.00321592413820326	0.00418994715437293	0.00873538758605719
103	0.749348342418671	0.685712158679962	-14.7463779449463	0.00126787810586393	0.000943203864153475	-0.00360223650932312	0.00191722682211548
104	-0.549348950386047	0.361037850379944	-15.0061168670654	0.0103587592020631	-0.00230353930965066	0.00581331877037883	0.00159255252219737
105	1.39869689941406	0.036363523453474	-15.1359872817993	0.00646266713738441	0.00256657530553639	-0.00912170019000769	0.000293855206109583
106	2.04804563522339	0.361037850379944	-15.3307914733887	0.00970941036939621	-0.00197886489331722	0.0022419011220336	-0.00360223650932312
107	2.69739413261414	0.036363523453474	-14.8762474060059	0.00354059832170606	-0.00100484199356288	-0.00425158534198999	0.00354059832170606
108	0.749348342418671	0.685712158679962	-14.6814432144165	0.0158782228827477	0.000943203864153475	0.00483929552137852	-0.000355493422830477
109	2.04804563522339	0.036363523453474	-14.421703338623	-0.00717365415766835	-0.00132951640989631	-0.00879702530801296	-0.00327756232582033
110	-0.549348950386047	1.98440945148468	-15.0061168670654	0.00841071270406246	-0.000355493422830477	-0.00392691092565656	-0.00782300252467394
111	1.39869689941406	0.036363523453474	-14.8113126754761	-0.00360223650932312	0.00256657530553639	-0.0107450718060136	0.00191722682211548
112	2.69739413261414	0.036363523453474	-15.0710525512695	0.00354059832170606	0.00711201597005129	-3.08191010844894e-05	0.00483929552137852
113	0.099999688565731	1.01038646697998	-15.2658567428589	0.00841071270406246	-0.00132951640989631	-0.00132951640989631	-0.000355493422830477
114	1.39869689941406	-0.288310796022415	-15.0061168670654	-0.00782300252467394	0.000943203864153475	-0.00847235135734081	-0.0107450718060136
115	1.39869689941406	-0.288310796022415	-14.8762474060059	0.00418994715437293	0.00483929552137852	0.00191722682211548	0.00678734155371785
116	-0.549348950386047	0.685712158679962	-15.3957262039185	0.0132808275520802	0.00386527273803949	-0.00587495695799589	-0.00360223650932312
117	-0.549348950386047	0.361037850379944	-15.2009220123291	0.0022419011220336	0.000943203864153475	0.000293855206109583	0.00613799272105098
118	1.39869689941406	1.01038646697998	-15.0710525512695	0.01847561635077	0.00256657530553639	0.00289124972186983	0.00354059832170606
119	0.099999688565731	1.01038646697998	-15.5255966186523	-0.0175632312893867	0.00548864435404539	-0.00782300252467394	-0.00230353930965066
120	2.69739413261414	0.036363523453474	-15.2009220123291	-0.0146411629393697	-0.00100484199356288	-0.00782300252467394	-0.00132951640989631
121	2.04804563522339	0.685712158679962	-15.0061168670654	0.0210730116814375	0.00581331877037883	-0.00912170019000769	0.00126787810586393
122	0.749348342418671	0.685712158679962	-15.3307914733887	0.0113327819854021	0.0106834331527352	0.00191722682211548	0.00483929552137852
123	1.39869689941406	0.036363523453474	-15.5255966186523	0.0142548503354192	0.00126787810586393	-0.00490093370899558	0.00743668992072344
124	0.749348342418671	0.685712158679962	-15.3957262039185	-0.00425158534198999	-0.00100484199356288	-0.00814767740666866	0.00191722682211548
125	1.39869689941406	0.685712158679962	-15.0061168670654	-0.00977104809135199	0.000618529506027699	-0.00522560812532902	-0.00555028254166245
126	2.04804563522339	-0.288310796022415	-14.8113126754761	0.00516396993771195	0.00776136433705688	-0.00977104809135199	-0.00197886489331722
127	2.69739413261414	0.685712158679962	-14.6165084838867	0.0178262684494257	0.00483929552137852	-0.00360223650932312	0.00321592413820326
128	1.39869689941406	0.036363523453474	-14.9411821365356	-0.0146411629393697	-0.000680167751852423	-0.0139918150380254	0.00451462110504508
129	0.099999688565731	0.036363523453474	-14.9411821365356	-0.00457625929266214	-0.00197886489331722	-0.00717365415766835	-0.00587495695799589
130	0.749348342418671	0.685712158679962	-15.1359872817993	-0.00912170019000769	-3.08191010844894e-05	-0.00749832857400179	0.00126787810586393
131	0.749348342418671	-0.288310796022415	-14.9411821365356	0.012956153601408	-0.00230353930965066	-0.00652430532500148	-0.00360223650932312
132	0.099999688565731	0.685712158679962	-14.9411821365356	0.000293855206109583	0.000618529506027699	0.0126314787194133	0.000943203864153475
133	1.39869689941406	-0.288310796022415	-14.7463779449463	0.00970941036939621	0.00126787810586393	-0.0100957229733467	-0.00132951640989631
134	-0.549348950386047	1.01038646697998	-15.2658567428589	0.00386527273803949	-0.00132951640989631	-0.0120437685400248	0.00646266713738441
135	2.69739413261414	0.036363523453474	-15.2009220123291	-0.00230353930965066	-0.00457625929266214	-0.00295288790948689	0.00678734155371785
136	1.39869689941406	-0.288310796022415	-15.0061168670654	-0.00295288790948689	0.00451462110504508	-0.00847235135734081	-0.00165419070981443
137	3.34674286842346	-0.288310796022415	-15.0710525512695	0.0194496400654316	0.000943203864153475	0.00289124972186983	0.00613799272105098
138	2.04804563522339	0.361037850379944	-15.3307914733887	-0.00944637414067984	0.00451462110504508	0.00191722682211548	0.00126787810586393
139	1.39869689941406	-0.612985134124756	-14.6165084838867	-0.00132951640989631	-0.00132951640989631	-0.00197886489331722	-0.0026282137259841
140	2.69739413261414	0.361037850379944	-14.9411821365356	-0.00717365415766835	0.00483929552137852	-0.00165419070981443	-0.000355493422830477
141	0.749348342418671	0.685712158679962	-15.1359872817993	-0.0113944197073579	0.00516396993771195	-0.000355493422830477	-0.00132951640989631
142	0.749348342418671	0.685712158679962	-15.3957262039185	-0.0139918150380254	0.00516396993771195	0.0149041991680861	0.00191722682211548
143	1.39869689941406	-0.288310796022415	-15.0061168670654	0.00126787810586393	-3.08191010844894e-05	-0.00587495695799589	-0.00327756232582033
144	0.749348342418671	0.685712158679962	-15.0710525512695	-0.00392691092565656	-0.00132951640989631	0.000293855206109583	-0.00522560812532902
145	0.099999688565731	0.361037850379944	-14.9411821365356	0.0188002903014421	-0.00619963090866804	-0.00360223650932312	-0.000355493422830477
146	0.749348342418671	0.685712158679962	-15.2009220123291	0.00938473641872406	-0.00360223650932312	0.00191722682211548	0.000293855206109583
147	0.749348342418671	-0.937659442424774	-15.0710525512695	-0.0117190945893526	0.000293855206109583	-3.08191010844894e-05	0.00451462110504508
148	1.39869689941406	-0.288310796022415	-15.2658567428589	0.00646266713738441	-0.00490093370899558	-0.00230353930965066	-0.00197886489331722
149	0.749348342418671	0.036363523453474	-15.3307914733887	0.00451462110504508	-0.00684897974133492	-0.000355493422830477	-0.00522560812532902
150	1.39869689941406	-1.26233375072479	-15.0710525512695	-0.00327756232582033	-0.00619963090866804	-0.00652430532500148	-0.00197886489331722
151	0.099999688565731	-0.288310796022415	-14.9411821365356	0.00159255252219737	0.00321592413820326	-0.00749832857400179	-0.00197886489331722
152	1.39869689941406	-0.288310796022415	-15.2009220123291	0.01100810803473	-0.00944637414067984	0.00289124972186983	0.00516396993771195
153	2.04804563522339	-1.26233375072479	-15.1359872817993	-0.00847235135734081	-0.0130177913233638	0.00938473641872406	0.0022419011220336
154	2.04804563522339	-0.612985134124756	-15.2658567428589	-0.00295288790948689	-0.0139918150380254	-0.00490093370899558	-0.00490093370899558
155	-0.549348950386047	0.361037850379944	-15.2009220123291	0.00289124972186983	-0.00490093370899558	-3.08191010844894e-05	-0.00132951640989631
156	1.39869689941406	-0.288310796022415	-14.9411821365356	-0.00327756232582033	-0.00652430532500148	-0.0107450718060136	0.00354059832170606
157	1.39869689941406	-0.937659442424774	-14.6814432144165	0.00678734155371785	-0.00295288790948689	0.0152288740500808	-3.08191010844894e-05
158	0.749348342418671	-1.26233375072479	-14.8762474060059	-0.00230353930965066	-0.00425158534198999	-0.00100484199356288	-3.08191010844894e-05
159	0.749348342418671	0.036363523453474	-15.3307914733887	-0.0107450718060136	-0.00684897974133492	-0.000680167751852423	-0.00327756232582033
160	0.099999688565731	0.685712158679962	-15.3307914733887	-0.00749832857400179	-0.00132951640989631	0.00159255252219737	-0.00490093370899558
161	0.749348342418671	1.01038646697998	-15.2658567428589	0.00808603875339031	-0.00847235135734081	-0.00392691092565656	-0.00522560812532902
162	2.04804563522339	-0.612985134124756	-14.9411821365356	-0.0172385573387146	0.000293855206109583	0.00386527273803949	0.00646266713738441
163	0.099999688565731	0.361037850379944	-14.9411821365356	-0.0123684434220195	-0.00165419070981443	0.000293855206109583	-0.00197886489331722
164	0.749348342418671	0.036363523453474	-14.7463779449463	-0.0143164889886975	-0.00100484199356288	0.00191722682211548	-3.08191010844894e-05
165	2.04804563522339	0.685712158679962	-15.3307914733887	-0.00749832857400179	0.00451462110504508	-0.00717365415766835	0.000618529506027699
166	-0.549348950386047	1.01038646697998	-15.3307914733887	-0.00425158534198999	0.00386527273803949	-0.00814767740666866	0.00191722682211548
167	1.39869689941406	0.685712158679962	-15.2009220123291	-0.00327756232582033	0.00906006153672934	-0.00230353930965066	-0.00132951640989631
168	0.099999688565731	1.33506083488464	-15.0061168670654	-0.0120437685400248	0.00516396993771195	-0.00555028254166245	0.00516396993771195
169	1.39869689941406	1.33506083488464	-14.7463779449463	-0.0120437685400248	-0.00425158534198999	-0.00879702530801296	0.000618529506027699
170	1.39869689941406	0.685712158679962	-14.8113126754761	0.00256657530553639	-0.0136671401560307	-0.00425158534198999	-0.00132951640989631
171	2.04804563522339	-0.288310796022415	-15.2658567428589	0.00711201597005129	0.00256657530553639	0.00191722682211548	-0.00619963090866804
172	0.749348342418671	0.685712158679962	-14.8113126754761	0.011982130818069	0.00970941036939621	0.0113327819854021	-0.00132951640989631
173	-1.19869756698608	0.685712158679962	-15.2658567428589	0.000943203864153475	-0.00295288790948689	0.00483929552137852	0.00743668992072344
174	-0.549348950386047	0.036363523453474	-15.0061168670654	-0.0149658378213644	-0.000680167751852423	0.00321592413820326	-0.000680167751852423
175	-1.19869756698608	0.036363523453474	-15.1359872817993	-0.00977104809135199	0.0022419011220336	-0.0026282137259841	-0.00230353930965066
176	-1.84804618358612	1.33506083488464	-15.0061168670654	0.00743668992072344	0.0116574559360743	-0.00295288790948689	-0.00392691092565656
177	-2.49739480018616	1.01038646697998	-15.2658567428589	-0.00912170019000769	-0.0026282137259841	0.0136055024340749	0.00548864435404539
178	-1.84804618358612	1.01038646697998	-15.2658567428589	-0.00230353930965066	0.00386527273803949	-0.00197886489331722	0.00451462110504508
179	-3.14674353599548	1.01038646697998	-15.3307914733887	-0.00847235135734081	0.000293855206109583	-0.00230353930965066	0.00126787810586393
180	-1.84804618358612	1.01038646697998	-15.5255966186523	-0.00749832857400179	0.00516396993771195	-0.00132951640989631	-0.00392691092565656
181	-1.19869756698608	0.036363523453474	-15.0710525512695	0.0171769186854362	0.0126314787194133	-0.000355493422830477	0.00321592413820326
182	-1.84804618358612	1.33506083488464	-15.1359872817993	-0.00912170019000769	0.00841071270406246	0.00451462110504508	0.0132808275520802
183	0.099999688565731	0.361037850379944	-15.0710525512695	-0.028926832601428	0.00678734155371785	0.00548864435404539	0.0136055024340749
184	0.099999688565731	0.361037850379944	-15.3957262039185	-0.0195112787187099	0.00678734155371785	-0.00230353930965066	0.00906006153672934
185	-1.84804618358612	1.33506083488464	-15.5905313491821	0.00418994715437293	-3.08191010844894e-05	-0.00879702530801296	0.00321592413820326
186	-0.549348950386047	0.361037850379944	-14.9411821365356	-0.00457625929266214	0.0022419011220336	-0.00847235135734081	0.000293855206109583
187	0.099999688565731	1.33506083488464	-14.7463779449463	0.00289124972186983	-0.00197886489331722	0.00548864435404539	0.00321592413820326
188	-0.549348950386047	1.01038646697998	-14.8113126754761	0.0142548503354192	0.00191722682211548	0.000618529506027699	-0.000680167751852423
189	-0.549348950386047	1.33506083488464	-15.4606609344482	-0.0133424662053585	-0.00197886489331722	-0.00814767740666866	-0.00165419070981443
190	0.749348342418671	0.036363523453474	-15.3957262039185	-3.08191010844894e-05	0.00289124972186983	0.000293855206109583	0.0022419011220336
191	1.39869689941406	0.036363523453474	-15.0710525512695	0.0191249661147594	0.00938473641872406	-0.00165419070981443	-0.00360223650932312
192	0.749348342418671	0.036363523453474	-14.6814432144165	0.0103587592020631	0.0116574559360743	-0.000355493422830477	0.00516396993771195
193	2.04804563522339	0.685712158679962	-14.9411821365356	0.0152288740500808	0.00159255252219737	0.00970941036939621	-0.0026282137259841
194	0.099999688565731	1.01038646697998	-14.5515727996826	-0.0165892094373703	-0.0026282137259841	0.000943203864153475	-0.00100484199356288
195	1.39869689941406	-0.288310796022415	-14.7463779449463	0.00159255252219737	0.00646266713738441	0.000943203864153475	-0.0026282137259841
196	1.39869689941406	0.361037850379944	-15.2009220123291	0.0217223595827818	0.0116574559360743	0.000943203864153475	-0.000355493422830477
197	0.099999688565731	1.01038646697998	-15.0710525512695	0.000943203864153475	0.00646266713738441	0.00418994715437293	0.00451462110504508
198	0.099999688565731	0.685712158679962	-15.1359872817993	0.00386527273803949	0.00776136433705688	0.0116574559360743	0.00678734155371785
199	1.39869689941406	0.036363523453474	-15.0061168670654	0.00711201597005129	-0.000355493422830477	0.000293855206109583	-0.00327756232582033
200	1.39869689941406	0.036363523453474	-14.4866380691528	-0.0100957229733467	-3.08191010844894e-05	-0.00425158534198999	-0.00490093370899558
201	2.69739413261414	-0.612985134124756	-15.0710525512695	0.00613799272105098	0.00646266713738441	-0.0123684434220195	-3.08191010844894e-05
202	0.099999688565731	1.33506083488464	-15.5255966186523	0.00483929552137852	0.00451462110504508	0.00743668992072344	0.00906006153672934
203	2.69739413261414	-0.288310796022415	-15.2658567428589	-0.00197886489331722	0.0022419011220336	0.00159255252219737	0.00354059832170606
204	1.39869689941406	1.33506083488464	-15.0710525512695	0.00354059832170606	0.00451462110504508	0.0022419011220336	-0.00587495695799589
205	-0.549348950386047	1.01038646697998	-15.0061168670654	-0.00619963090866804	-0.00392691092565656	-0.0120437685400248	-0.00360223650932312
206	0.099999688565731	1.01038646697998	-14.9411821365356	0.00776136433705688	0.00776136433705688	-0.00490093370899558	-0.00749832857400179
207	0.749348342418671	0.685712158679962	-15.4606609344482	-0.0026282137259841	0.00289124972186983	0.00126787810586393	0.00191722682211548
208	0.749348342418671	1.01038646697998	-15.5905313491821	-0.00457625929266214	-0.00327756232582033	0.000943203864153475	-0.00684897974133492
209	0.099999688565731	1.01038646697998	-15.4606609344482	0.0200989879667759	-3.08191010844894e-05	-0.00360223650932312	-0.00132951640989631
210	1.39869689941406	-0.288310796022415	-15.2658567428589	0.00321592413820326	-0.0026282137259841	-0.0104203969240189	-0.00587495695799589
211	0.099999688565731	1.01038646697998	-15.2009220123291	0.0162028968334198	0.00613799272105098	-0.00295288790948689	-0.00522560812532902
212	0.099999688565731	1.33506083488464	-15.0710525512695	0.0022419011220336	0.00483929552137852	0.00873538758605719	0.00126787810586393
213	1.39869689941406	0.036363523453474	-15.2658567428589	0.00581331877037883	0.0100340843200684	0.00613799272105098	-0.00295288790948689
214	0.749348342418671	0.685712158679962	-15.4606609344482	0.0188002903014421	-0.00425158534198999	-0.000355493422830477	0.0022419011220336
215	0.749348342418671	0.361037850379944	-15.0710525512695	-3.08191010844894e-05	-0.0026282137259841	-0.00879702530801296	-0.00100484199356288
216	3.34674286842346	0.361037850379944	-15.0710525512695	-0.00814767740666866	0.00970941036939621	-0.00847235135734081	0.00581331877037883
217	-0.549348950386047	1.33506083488464	-15.2009220123291	0.0132808275520802	0.00483929552137852	0.00548864435404539	0.00678734155371785
218	0.749348342418671	1.01038646697998	-14.9411821365356	-0.00652430532500148	0.00256657530553639	-0.00425158534198999	-0.00100484199356288
219	0.099999688565731	1.01038646697998	-15.0710525512695	0.00321592413820326	0.00191722682211548	-0.0133424662053585	-3.08191010844894e-05
220	2.04804563522339	0.036363523453474	-15.2658567428589	0.0162028968334198	-0.00684897974133492	-0.00197886489331722	-0.00619963090866804
221	2.04804563522339	0.685712158679962	-15.1359872817993	-0.00230353930965066	0.00548864435404539	-0.00652430532500148	-0.00977104809135199
222	0.749348342418671	-0.612985134124756	-14.8762474060059	-0.00165419070981443	0.00873538758605719	0.000618529506027699	0.0022419011220336
223	0.749348342418671	1.33506083488464	-15.1359872817993	-0.000355493422830477	-0.00327756232582033	0.0022419011220336	-0.00132951640989631
224	0.099999688565731	1.01038646697998	-14.5515727996826	0.00808603875339031	0.00126787810586393	0.0022419011220336	-0.00197886489331722
225	2.69739413261414	-0.288310796022415	-14.8762474060059	0.00516396993771195	-0.00457625929266214	-0.00327756232582033	-0.0100957229733467
226	1.39869689941406	-0.288310796022415	-14.7463779449463	-0.00587495695799589	0.0100340843200684	-0.00782300252467394	0.00289124972186983
227	0.099999688565731	-0.612985134124756	-15.0710525512695	-0.0026282137259841	-0.00197886489331722	-0.00425158534198999	-0.0026282137259841
228	0.749348342418671	0.036363523453474	-15.2009220123291	0.000943203864153475	0.00256657530553639	0.000943203864153475	0.00386527273803949
229	1.39869689941406	0.036363523453474	-15.0710525512695	0.00841071270406246	-0.00684897974133492	-0.00327756232582033	0.00191722682211548
230	0.099999688565731	0.036363523453474	-14.9411821365356	-0.00425158534198999	0.00289124972186983	-0.0123684434220195	-0.00230353930965066
231	2.04804563522339	-0.288310796022415	-15.0710525512695	0.000943203864153475	0.00289124972186983	0.0022419011220336	-0.00522560812532902
232	0.099999688565731	-0.288310796022415	-15.4606609344482	0.00126787810586393	-0.00522560812532902	0.000618529506027699	-0.00684897974133492
233	2.04804563522339	-1.58700799942017	-15.0710525512695	-0.017887907102704	-0.00295288790948689	-3.08191010844894e-05	0.00354059832170606
234	-0.549348950386047	0.036363523453474	-15.2658567428589	0.000618529506027699	-0.00717365415766835	-0.00165419070981443	-0.00555028254166245
235	1.39869689941406	-1.58700799942017	-14.6165084838867	0.00289124972186983	-0.0113944197073579	-0.00100484199356288	0.000943203864153475
236	1.39869689941406	-1.26233375072479	-14.8113126754761	0.00386527273803949	-0.00847235135734081	0.000943203864153475	0.00386527273803949
237	3.34674286842346	-1.58700799942017	-14.8762474060059	0.00841071270406246	-0.00490093370899558	0.000293855206109583	0.00321592413820326
238	0.099999688565731	-0.612985134124756	-15.1359872817993	-0.00425158534198999	-0.00392691092565656	0.00289124972186983	-0.00165419070981443
239	0.749348342418671	-0.288310796022415	-15.2009220123291	-0.00522560812532902	-0.0123684434220195	-0.000355493422830477	-3.08191010844894e-05
240	1.39869689941406	-0.937659442424774	-15.0710525512695	0.00159255252219737	-0.00522560812532902	-0.00295288790948689	-0.0126931173726916
241	0.749348342418671	-1.26233375072479	-14.9411821365356	0.013930176384747	-0.000680167751852423	-0.00782300252467394	-3.08191010844894e-05
242	1.39869689941406	-0.612985134124756	-14.7463779449463	0.00581331877037883	-0.000355493422830477	0.00711201597005129	0.00126787810586393
243	-1.19869756698608	0.685712158679962	-15.1359872817993	0.0103587592020631	0.00191722682211548	-0.00652430532500148	0.00451462110504508
244	0.099999688565731	0.685712158679962	-15.3307914733887	0.00743668992072344	-0.0107450718060136	-0.0026282137259841	0.0022419011220336
245	0.099999688565731	0.036363523453474	-15.1359872817993	-0.0110697457566857	0.00321592413820326	-0.00587495695799589	-0.00392691092565656
246	2.69739413261414	-0.288310796022415	-15.0061168670654	0.00159255252219737	-0.000355493422830477	0.000943203864153475	-0.0026282137259841
247	0.749348342418671	-0.288310796022415	-14.9411821365356	0.00354059832170606	0.00289124972186983	-0.00100484199356288	0.000618529506027699
248	0.099999688565731	0.685712158679962	-15.0061168670654	0.00354059832170606	-0.00197886489331722	0.00678734155371785	0.00321592413820326
249	-0.549348950386047	1.98440945148468	-15.0061168670654	0.000293855206109583	-0.00392691092565656	0.000943203864153475	0.00191722682211548
250	0.099999688565731	1.33506083488464	-15.2658567428589	0.00841071270406246	0.00159255252219737	-0.00490093370899558	-0.00717365415766835
251	0.099999688565731	1.65973508358002	-15.2658567428589	-0.00749832857400179	0.00321592413820326	0.00159255252219737	-0.00360223650932312
252	0.749348342418671	1.01038646697998	-15.2658567428589	0.0197743140161037	0.00581331877037883	-0.00132951640989631	0.000618529506027699
253	2.04804563522339	0.361037850379944	-15.0061168670654	0.00743668992072344	0.000943203864153475	-0.00652430532500148	0.00483929552137852
254	0.099999688565731	1.01038646697998	-15.1359872817993	-0.00295288790948689	-0.00619963090866804	-0.00490093370899558	0.00581331877037883
255	0.099999688565731	0.361037850379944	-14.6165084838867	-0.00717365415766835	-0.00847235135734081	-0.00782300252467394	-0.00717365415766835
256	0.749348342418671	0.361037850379944	-15.0710525512695	0.0106834331527352	0.00646266713738441	-3.08191010844894e-05	0.00548864435404539
257	0.749348342418671	0.361037850379944	-15.0710525512695	0.00418994715437293	-0.00100484199356288	0.00613799272105098	0.00126787810586393
258	0.099999688565731	-0.288310796022415	-15.2009220123291	-0.0100957229733467	0.00581331877037883	0.00483929552137852	0.00613799272105098
259	1.39869689941406	0.036363523453474	-14.9411821365356	0.000618529506027699	-0.00490093370899558	-0.00392691092565656	0.00289124972186983
260	-0.549348950386047	-0.288310796022415	-14.9411821365356	-0.00392691092565656	0.00581331877037883	-0.00522560812532902	-0.00165419070981443
261	-0.549348950386047	0.036363523453474	-14.3567686080933	-0.00360223650932312	0.00906006153672934	-0.0120437685400248	0.000618529506027699
262	-2.49739480018616	0.361037850379944	-14.9411821365356	-0.0123684434220195	0.00646266713738441	-3.08191010844894e-05	0.00743668992072344
263	-1.84804618358612	0.685712158679962	-15.0710525512695	-0.00879702530801296	0.00516396993771195	0.0022419011220336	0.00938473641872406
264	-1.84804618358612	0.685712158679962	-15.0710525512695	0.00386527273803949	0.00256657530553639	-0.00360223650932312	0.00548864435404539
265	-1.19869756698608	0.685712158679962	-14.7463779449463	-0.017887907102704	0.00354059832170606	-0.0113944197073579	-0.00165419070981443
266	-1.19869756698608	0.036363523453474	-14.8762474060059	-0.00749832857400179	0.00743668992072344	-3.08191010844894e-05	0.00289124972186983
267	-1.84804618358612	0.685712158679962	-14.6165084838867	0.0262678004801273	0.0022419011220336	0.000618529506027699	0.00938473641872406
268	-2.49739480018616	1.33506083488464	-15.2658567428589	-0.00197886489331722	0.00906006153672934	0.000293855206109583	0.00451462110504508
269	-0.549348950386047	0.036363523453474	-15.2658567428589	0.00418994715437293	-0.000355493422830477	-0.0104203969240189	0.00321592413820326
270	-1.84804618358612	1.01038646697998	-15.2658567428589	0.00841071270406246	0.00321592413820326	-0.00944637414067984	-0.00132951640989631
271	-0.549348950386047	1.33506083488464	-15.0710525512695	0.00159255252219737	0.00321592413820326	-0.00944637414067984	0.00906006153672934
272	-0.549348950386047	0.361037850379944	-14.9411821365356	0.00711201597005129	0.00678734155371785	-0.00392691092565656	-0.00165419070981443
273	-0.549348950386047	1.01038646697998	-15.0061168670654	-0.00749832857400179	0.00159255252219737	-0.00327756232582033	0.0126314787194133
274	1.39869689941406	0.036363523453474	-14.9411821365356	-0.00490093370899558	-3.08191010844894e-05	-0.000680167751852423	-0.00230353930965066
275	0.749348342418671	1.01038646697998	-15.3307914733887	-0.00197886489331722	-0.00717365415766835	-0.00100484199356288	-0.00555028254166245
276	0.099999688565731	1.01038646697998	-15.3307914733887	0.00873538758605719	-0.000355493422830477	-0.00522560812532902	-0.00197886489331722
277	0.749348342418671	0.685712158679962	-15.2658567428589	0.00970941036939621	0.00841071270406246	-0.00717365415766835	0.00483929552137852
278	1.39869689941406	1.01038646697998	-15.0710525512695	0.000293855206109583	-0.00132951640989631	-0.00522560812532902	0.00776136433705688
279	0.749348342418671	1.33506083488464	-15.0061168670654	-0.0159398596733809	-0.00230353930965066	-0.00457625929266214	0.00451462110504508
280	2.69739413261414	-0.288310796022415	-15.0061168670654	0.012956153601408	0.00646266713738441	-0.00847235135734081	-0.00555028254166245
281	1.39869689941406	0.685712158679962	-15.4606609344482	0.00938473641872406	0.00808603875339031	-0.00132951640989631	-0.000680167751852423
282	2.04804563522339	-0.612985134124756	-15.1359872817993	0.000943203864153475	0.00159255252219737	-0.00652430532500148	0.00483929552137852
283	-0.549348950386047	1.01038646697998	-15.2658567428589	0.00418994715437293	0.00483929552137852	0.000293855206109583	-0.00230353930965066
284	2.04804563522339	0.361037850379944	-15.0710525512695	0.000618529506027699	-0.00392691092565656	-0.00652430532500148	0.00159255252219737
285	1.39869689941406	1.65973508358002	-15.0061168670654	0.0126314787194133	-0.00652430532500148	-0.00879702530801296	-0.00457625929266214
286	0.099999688565731	1.33506083488464	-15.3307914733887	-0.00555028254166245	-0.00360223650932312	-0.0149658378213644	-0.00652430532500148
287	-0.549348950386047	1.65973508358002	-15.5255966186523	0.00711201597005129	0.00354059832170606	-0.00197886489331722	-0.0026282137259841
288	-0.549348950386047	1.01038646697998	-15.3957262039185	-0.00782300252467394	0.00191722682211548	-0.00295288790948689	0.00483929552137852
289	1.39869689941406	1.33506083488464	-15.3307914733887	0.0022419011220336	0.00451462110504508	-0.00652430532500148	-0.00360223650932312
290	1.39869689941406	0.361037850379944	-15.1359872817993	0.0178262684494257	-0.00392691092565656	-0.0104203969240189	-0.00327756232582033
291	3.34674286842346	0.036363523453474	-15.0710525512695	0.0103587592020631	0.0123068047687411	-0.00360223650932312	-0.00749832857400179
292	2.69739413261414	0.361037850379944	-14.8762474060059	-0.00360223650932312	-0.00165419070981443	-0.00100484199356288	0.00613799272105098
293	0.749348342418671	0.685712158679962	-15.6554660797119	0.000943203864153475	-0.000680167751852423	-0.00197886489331722	-3.08191010844894e-05
294	0.099999688565731	-0.288310796022415	-15.3957262039185	0.0100340843200684	0.00126787810586393	-0.00652430532500148	-0.00327756232582033
295	2.04804563522339	0.036363523453474	-15.0710525512695	0.0181509424000978	0.00191722682211548	-0.00652430532500148	-0.00522560812532902
296	0.749348342418671	-0.288310796022415	-15.0061168670654	-0.00879702530801296	0.00516396993771195	0.00581331877037883	0.00776136433705688
297	2.69739413261414	-0.288310796022415	-14.8113126754761	0.00386527273803949	0.0022419011220336	-0.000680167751852423	0.00289124972186983
298	1.39869689941406	0.361037850379944	-15.0061168670654	-0.0123684434220195	0.00581331877037883	0.00548864435404539	-0.00197886489331722
299	2.04804563522339	-0.612985134124756	-15.3307914733887	-0.000355493422830477	-0.00360223650932312	-0.00490093370899558	0.00289124972186983
300	0.749348342418671	0.685712158679962	-15.0061168670654	0.00970941036939621	-0.00197886489331722	-0.00490093370899558	-0.000680167751852423
301	2.04804563522339	0.036363523453474	-14.9411821365356	0.0158782228827477	0.00321592413820326	-0.0130177913233638	-0.00100484199356288
302	2.04804563522339	0.361037850379944	-14.9411821365356	-0.00230353930965066	0.00289124972186983	0.00354059832170606	0.00711201597005129
303	0.099999688565731	1.33506083488464	-15.0061168670654	0.00289124972186983	0.00126787810586393	-0.00360223650932312	0.00581331877037883
304	0.099999688565731	0.685712158679962	-14.8113126754761	0.00646266713738441	-0.000355493422830477	-0.00490093370899558	0.00516396993771195
305	2.04804563522339	-0.288310796022415	-15.1359872817993	0.0181509424000978	-0.00327756232582033	-0.00327756232582033	-0.00327756232582033
306	0.749348342418671	1.33506083488464	-15.4606609344482	-3.08191010844894e-05	0.00906006153672934	-0.00490093370899558	-0.0026282137259841
307	0.099999688565731	0.685712158679962	-15.2658567428589	-0.0126931173726916	0.00516396993771195	0.00321592413820326	0.00711201597005129
308	0.749348342418671	0.361037850379944	-15.1359872817993	0.00418994715437293	0.0022419011220336	-0.00197886489331722	-0.000355493422830477
309	1.39869689941406	-0.288310796022415	-14.9411821365356	-0.0113944197073579	-0.00197886489331722	-0.00327756232582033	0.000293855206109583
310	2.04804563522339	-0.612985134124756	-14.7463779449463	0.0171769186854362	-0.00522560812532902	-0.0120437685400248	-0.00132951640989631
311	0.099999688565731	-0.937659442424774	-14.8762474060059	0.000618529506027699	0.00646266713738441	-0.00749832857400179	0.00451462110504508
312	0.099999688565731	0.036363523453474	-15.1359872817993	-0.0104203969240189	-0.00132951640989631	0.000943203864153475	0.00386527273803949
313	0.749348342418671	-1.26233375072479	-15.0061168670654	-0.00652430532500148	-0.00879702530801296	0.00159255252219737	0.00711201597005129
314	1.39869689941406	0.036363523453474	-15.1359872817993	0.00191722682211548	-0.00587495695799589	0.00289124972186983	0.00159255252219737
315	0.099999688565731	-0.612985134124756	-14.8113126754761	0.00548864435404539	-0.00490093370899558	-0.00587495695799589	-0.00100484199356288
316	2.69739413261414	-0.937659442424774	-14.6814432144165	0.00321592413820326	0.00483929552137852	-0.00360223650932312	-0.00327756232582033
317	1.39869689941406	-0.612985134124756	-15.2658567428589	0.00321592413820326	-0.00619963090866804	-0.00327756232582033	0.00970941036939621
318	0.749348342418671	-1.91168236732483	-15.0061168670654	0.000618529506027699	-0.00814767740666866	0.00126787810586393	-0.000680167751852423
319	0.099999688565731	0.036363523453474	-14.8762474060059	-0.00360223650932312	-0.00782300252467394	0.000618529506027699	0.00646266713738441
320	0.099999688565731	0.036363523453474	-14.8113126754761	-0.000355493422830477	-0.0149658378213644	-0.0126931173726916	-0.00749832857400179
321	0.749348342418671	-0.288310796022415	-14.5515727996826	0.00776136433705688	0.000943203864153475	0.000293855206109583	-0.00425158534198999
322	-0.549348950386047	-0.612985134124756	-14.8762474060059	0.00418994715437293	-3.08191010844894e-05	0.00483929552137852	0.0022419011220336
323	1.39869689941406	-0.937659442424774	-15.2009220123291	0.00873538758605719	-0.00327756232582033	0.000293855206109583	-0.0026282137259841
324	1.39869689941406	0.036363523453474	-15.2658567428589	0.00256657530553639	-0.00100484199356288	-0.00392691092565656	-0.00197886489331722
325	1.39869689941406	-0.612985134124756	-15.3307914733887	-0.0026282137259841	-0.00392691092565656	-0.00457625929266214	-0.0026282137259841
326	1.39869689941406	-0.937659442424774	-14.9411821365356	0.0200989879667759	0.00289124972186983	-0.00782300252467394	-0.00295288790948689
327	0.749348342418671	-0.288310796022415	-14.9411821365356	-0.0110697457566857	0.00321592413820326	0.00451462110504508	-3.08191010844894e-05
328	1.39869689941406	0.036363523453474	-14.9411821365356	-0.00165419070981443	0.0022419011220336	-0.00100484199356288	-3.08191010844894e-05
329	2.69739413261414	0.036363523453474	-15.3307914733887	-0.00619963090866804	-0.00619963090866804	-0.00230353930965066	0.00159255252219737
330	-0.549348950386047	1.33506083488464	-15.5255966186523	0.00678734155371785	-0.00100484199356288	-0.00652430532500148	-0.00197886489331722
331	0.749348342418671	1.01038646697998	-15.4606609344482	0.0116574559360743	0.00451462110504508	-0.00360223650932312	-0.00684897974133492
332	-0.549348950386047	1.01038646697998	-15.4606609344482	0.0882805958390236	0.00321592413820326	-0.000355493422830477	0.00808603875339031
333	2.69739413261414	0.361037850379944	-15.0710525512695	-0.00100484199356288	-0.00425158534198999	-0.00814767740666866	0.00386527273803949
334	0.099999688565731	0.685712158679962	-14.8113126754761	0.0126314787194133	0.00321592413820326	0.00516396993771195	-0.00132951640989631
335	-0.549348950386047	0.685712158679962	-15.2658567428589	-0.00165419070981443	0.000293855206109583	-0.0026282137259841	-0.00457625929266214
336	0.099999688565731	1.65973508358002	-15.4606609344482	-0.00782300252467394	-0.000680167751852423	0.00581331877037883	-0.00652430532500148
337	-1.84804618358612	1.01038646697998	-15.2009220123291	0.0022419011220336	0.00516396993771195	0.00386527273803949	0.00256657530553639
338	-1.19869756698608	0.685712158679962	-15.2009220123291	0.00126787810586393	0.00776136433705688	0.00581331877037883	0.00321592413820326
339	-1.84804618358612	1.01038646697998	-15.1359872817993	-0.00327756232582033	-0.000355493422830477	0.00159255252219737	0.00938473641872406
340	0.099999688565731	-0.288310796022415	-14.6814432144165	-0.00197886489331722	-0.00165419070981443	0.000618529506027699	-0.0117190945893526
341	-2.49739480018616	1.01038646697998	-15.0061168670654	-0.00490093370899558	0.0103587592020631	0.000293855206109583	-0.00490093370899558
342	-2.49739480018616	1.01038646697998	-15.1359872817993	-0.00782300252467394	0.00159255252219737	0.00483929552137852	0.000943203864153475
343	-2.49739480018616	-0.288310796022415	-14.6814432144165	-0.0195112787187099	0.000618529506027699	0.00678734155371785	-0.00684897974133492
344	-1.19869756698608	-0.288310796022415	-14.8762474060059	-0.00684897974133492	0.00126787810586393	0.00159255252219737	0.00321592413820326
345	-3.14674353599548	1.01038646697998	-14.8762474060059	-0.00360223650932312	0.00289124972186983	-3.08191010844894e-05	-0.00327756232582033
346	-1.19869756698608	0.361037850379944	-14.6814432144165	0.0100340843200684	0.00678734155371785	0.00938473641872406	-0.00555028254166245
347	-3.14674353599548	0.685712158679962	-14.9411821365356	-0.00814767740666866	0.00678734155371785	0.000943203864153475	0.00646266713738441
348	-1.19869756698608	1.01038646697998	-15.2658567428589	-0.00425158534198999	-0.00165419070981443	-0.00132951640989631	0.000293855206109583
349	-2.49739480018616	1.33506083488464	-14.9411821365356	-0.0250307414680719	0.00841071270406246	0.00613799272105098	0.00126787810586393
350	-0.549348950386047	0.361037850379944	-15.0061168670654	0.0126314787194133	0.00256657530553639	0.000618529506027699	0.00191722682211548
351	-1.19869756698608	0.685712158679962	-15.2009220123291	0.00321592413820326	0.00808603875339031	0.0103587592020631	-0.00392691092565656
352	2.04804563522339	-0.288310796022415	-14.7463779449463	-0.00879702530801296	0.00256657530553639	0.00776136433705688	0.00386527273803949
353	-1.19869756698608	1.33506083488464	-15.2009220123291	-0.00782300252467394	0.00776136433705688	0.00354059832170606	-0.00327756232582033
354	1.39869689941406	-0.288310796022415	-15.0061168670654	0.00678734155371785	0.00548864435404539	0.00321592413820326	-3.08191010844894e-05
355	2.69739413261414	0.361037850379944	-15.2658567428589	-0.00587495695799589	0.00354059832170606	-0.00717365415766835	-0.0126931173726916
356	0.749348342418671	1.33506083488464	-15.2009220123291	-0.00457625929266214	0.00841071270406246	-0.00230353930965066	-0.00587495695799589
357	0.749348342418671	1.01038646697998	-15.2009220123291	-0.0126931173726916	0.00873538758605719	-0.00392691092565656	0.00159255252219737
358	-0.549348950386047	0.685712158679962	-15.0061168670654	-0.00879702530801296	0.00451462110504508	-0.00165419070981443	-0.00132951640989631
359	2.04804563522339	0.036363523453474	-14.6165084838867	-0.00587495695799589	0.00386527273803949	-0.00132951640989631	0.000293855206109583
360	1.39869689941406	0.361037850379944	-14.8113126754761	0.00841071270406246	-0.00165419070981443	-3.08191010844894e-05	-0.00327756232582033
361	3.99609136581421	-0.288310796022415	-15.3957262039185	0.0113327819854021	0.00646266713738441	0.00289124972186983	-0.00165419070981443
362	2.69739413261414	-0.612985134124756	-15.1359872817993	0.0171769186854362	0.0113327819854021	0.00548864435404539	0.00906006153672934
363	1.39869689941406	1.01038646697998	-15.0710525512695	-0.00555028254166245	-0.00100484199356288	0.00126787810586393	-0.00230353930965066
364	0.749348342418671	0.036363523453474	-14.4866380691528	-0.00197886489331722	0.00776136433705688	-0.00782300252467394	0.00289124972186983
365	3.99609136581421	0.036363523453474	-15.0061168670654	0.00776136433705688	0.00289124972186983	-0.0100957229733467	-0.0026282137259841
366	0.749348342418671	1.01038646697998	-15.5905313491821	0.000618529506027699	-0.000680167751852423	-0.00230353930965066	-0.00619963090866804
367	0.099999688565731	0.361037850379944	-15.2009220123291	0.00289124972186983	-0.00165419070981443	-0.00522560812532902	0.00646266713738441
368	0.749348342418671	1.33506083488464	-15.2009220123291	0.00841071270406246	0.00321592413820326	-0.00717365415766835	0.000618529506027699
369	0.099999688565731	0.685712158679962	-15.1359872817993	-0.0100957229733467	0.000943203864153475	-0.00327756232582033	-0.00100484199356288
370	1.39869689941406	0.685712158679962	-14.6814432144165	0.000943203864153475	0.00126787810586393	-0.0026282137259841	-0.00652430532500148
371	1.39869689941406	0.685712158679962	-14.9411821365356	0.00354059832170606	0.00808603875339031	-0.00619963090866804	-0.00230353930965066
372	0.099999688565731	0.361037850379944	-15.0710525512695	0.00581331877037883	0.00581331877037883	-0.00132951640989631	0.00159255252219737
373	0.749348342418671	1.01038646697998	-15.0710525512695	-0.00392691092565656	0.00126787810586393	0.0022419011220336	0.00906006153672934
374	-0.549348950386047	0.685712158679962	-15.1359872817993	-0.00652430532500148	-0.00230353930965066	-0.00652430532500148	0.00191722682211548
375	2.04804563522339	0.036363523453474	-14.8762474060059	-0.00100484199356288	0.00321592413820326	-0.00392691092565656	-0.00230353930965066
376	2.69739413261414	-0.288310796022415	-14.6814432144165	0.020423661917448	0.000618529506027699	-0.00295288790948689	0.00581331877037883
377	0.749348342418671	0.361037850379944	-15.0710525512695	-0.00522560812532902	0.00451462110504508	0.00483929552137852	-0.00132951640989631
378	3.34674286842346	-0.288310796022415	-15.0061168670654	0.000293855206109583	0.00191722682211548	-0.00392691092565656	-3.08191010844894e-05
379	0.099999688565731	0.036363523453474	-14.9411821365356	0.00678734155371785	-0.00165419070981443	-0.0026282137259841	0.00289124972186983
380	0.749348342418671	0.036363523453474	-15.2658567428589	0.00516396993771195	-0.000355493422830477	-0.00522560812532902	-0.00457625929266214
381	2.04804563522339	0.361037850379944	-14.5515727996826	0.012956153601408	0.00321592413820326	0.00321592413820326	-0.00782300252467394
382	1.39869689941406	0.036363523453474	-14.421703338623	-0.0110697457566857	0.00613799272105098	-0.0026282137259841	0.000618529506027699
383	0.099999688565731	1.33506083488464	-15.2009220123291	-0.00230353930965066	0.000293855206109583	-0.00327756232582033	-0.000680167751852423
384	0.099999688565731	0.361037850379944	-14.8762474060059	0.00289124972186983	-0.00749832857400179	-0.00847235135734081	-0.000680167751852423
385	1.39869689941406	0.361037850379944	-14.8113126754761	-0.0152905117720366	-0.00165419070981443	-0.0165892094373703	-0.00944637414067984
386	2.04804563522339	0.036363523453474	-15.0061168670654	-0.00392691092565656	-0.00197886489331722	-0.00457625929266214	-0.00360223650932312
387	-0.549348950386047	0.361037850379944	-15.0061168670654	-0.00490093370899558	-0.0026282137259841	0.00548864435404539	-0.00100484199356288
388	0.749348342418671	0.685712158679962	-14.7463779449463	-0.0152905117720366	-0.00782300252467394	-3.08191010844894e-05	0.00613799272105098
389	1.39869689941406	-0.937659442424774	-14.6814432144165	-0.00749832857400179	-0.00879702530801296	-0.000355493422830477	-0.00847235135734081
390	1.39869689941406	-0.288310796022415	-15.0710525512695	0.00776136433705688	-0.0123684434220195	-0.0113944197073579	-0.00165419070981443
391	2.04804563522339	-0.937659442424774	-15.0061168670654	0.00354059832170606	-0.00522560812532902	-0.0110697457566857	-0.00425158534198999
392	0.749348342418671	0.036363523453474	-14.9411821365356	-0.00977104809135199	0.00126787810586393	-0.00944637414067984	0.00191722682211548
393	2.69739413261414	-1.26233375072479	-14.9411821365356	-0.00879702530801296	-0.00879702530801296	-0.00165419070981443	0.00289124972186983
394	0.099999688565731	-0.288310796022415	-15.0061168670654	-0.000680167751852423	-0.0126931173726916	-0.00165419070981443	0.00159255252219737
395	0.099999688565731	-0.288310796022415	-15.0710525512695	-0.00684897974133492	-0.00619963090866804	-0.0130177913233638	-0.0113944197073579
396	-0.549348950386047	-0.612985134124756	-15.1359872817993	0.011982130818069	-0.00814767740666866	-0.00327756232582033	-3.08191010844894e-05
397	0.099999688565731	-0.937659442424774	-15.0061168670654	-3.08191010844894e-05	0.00159255252219737	-0.00295288790948689	-3.08191010844894e-05
398	0.749348342418671	0.361037850379944	-14.9411821365356	0.00289124972186983	-0.00944637414067984	-3.08191010844894e-05	0.00451462110504508
399	0.099999688565731	0.036363523453474	-14.7463779449463	0.00646266713738441	-0.00879702530801296	-0.00814767740666866	0.00191722682211548
400	2.04804563522339	-0.937659442424774	-14.6814432144165	-0.00912170019000769	-0.00749832857400179	-0.00230353930965066	-0.00912170019000769
401	1.39869689941406	-0.937659442424774	-14.7463779449463	0.00516396993771195	0.00191722682211548	-0.00912170019000769	-0.00132951640989631
402	-0.549348950386047	-0.288310796022415	-15.3307914733887	0.0162028968334198	0.00386527273803949	-0.00457625929266214	0.00126787810586393
403	1.39869689941406	-0.937659442424774	-14.9411821365356	0.00678734155371785	-0.00490093370899558	0.00418994715437293	0.0022419011220336
404	0.749348342418671	0.036363523453474	-15.2658567428589	0.00159255252219737	0.0022419011220336	-0.00132951640989631	0.000618529506027699
405	2.04804563522339	-0.288310796022415	-14.6814432144165	-0.00749832857400179	0.00906006153672934	-0.00619963090866804	-0.00327756232582033
406	2.69739413261414	0.036363523453474	-14.6165084838867	0.00581331877037883	0.00776136433705688	-0.00392691092565656	-0.00360223650932312
407	1.39869689941406	-0.612985134124756	-14.6165084838867	0.012956153601408	0.0022419011220336	-0.00619963090866804	0.00906006153672934
408	2.04804563522339	-0.288310796022415	-14.9411821365356	0.0106834331527352	0.00354059832170606	-0.00425158534198999	-0.00132951640989631
409	1.39869689941406	0.036363523453474	-14.9411821365356	0.0252937767654657	0.00678734155371785	-0.00782300252467394	0.00451462110504508
410	1.39869689941406	0.036363523453474	-15.0061168670654	-0.00360223650932312	-0.00132951640989631	-0.0136671401560307	-0.00555028254166245
411	-0.549348950386047	1.33506083488464	-15.0710525512695	-0.00879702530801296	0.00841071270406246	-0.00684897974133492	-0.000355493422830477
412	0.749348342418671	1.33506083488464	-14.7463779449463	0.00451462110504508	-0.00132951640989631	0.00191722682211548	0.000943203864153475
413	0.749348342418671	0.036363523453474	-14.9411821365356	0.00581331877037883	-3.08191010844894e-05	0.00126787810586393	-0.00230353930965066
414	0.749348342418671	-0.288310796022415	-14.6814432144165	-0.00619963090866804	-0.00392691092565656	-0.00327756232582033	-0.00749832857400179
415	-0.549348950386047	1.65973508358002	-15.0061168670654	-0.0110697457566857	0.00126787810586393	-0.0026282137259841	-0.0110697457566857
416	-1.84804618358612	1.01038646697998	-14.8113126754761	-0.0113944197073579	-0.000355493422830477	-0.00100484199356288	0.000293855206109583
417	-1.84804618358612	1.33506083488464	-14.9411821365356	0.00191722682211548	0.00646266713738441	0.00841071270406246	0.00451462110504508
418	-3.14674353599548	1.01038646697998	-14.6814432144165	0.0022419011220336	0.00386527273803949	0.00418994715437293	0.00191722682211548
419	0.099999688565731	0.036363523453474	-14.9411821365356	-0.0139918150380254	-0.00100484199356288	-3.08191010844894e-05	0.000943203864153475
420	-1.19869756698608	0.361037850379944	-14.8113126754761	-0.00944637414067984	-0.00295288790948689	-0.0100957229733467	-0.00457625929266214
421	-1.84804618358612	0.685712158679962	-14.9411821365356	0.0132808275520802	0.00613799272105098	-0.00425158534198999	0.00159255252219737
422	-2.49739480018616	1.01038646697998	-15.0061168670654	-0.0237320438027382	0.0126314787194133	-0.000680167751852423	0.00743668992072344
423	0.099999688565731	0.361037850379944	-14.6814432144165	-0.00587495695799589	-0.000680167751852423	0.00711201597005129	-3.08191010844894e-05
424	-1.84804618358612	0.685712158679962	-15.0710525512695	-0.0107450718060136	0.00451462110504508	-0.0026282137259841	0.000293855206109583
425	-0.549348950386047	1.01038646697998	-14.9411821365356	-0.0162645354866982	-0.00230353930965066	-0.00749832857400179	-0.000680167751852423
426	-0.549348950386047	0.361037850379944	-15.1359872817993	-0.000680167751852423	0.0113327819854021	-0.00749832857400179	-3.08191010844894e-05
427	2.04804563522339	-0.288310796022415	-15.1359872817993	-0.000355493422830477	0.00776136433705688	-0.00132951640989631	0.00354059832170606
428	1.39869689941406	0.361037850379944	-14.9411821365356	-0.00327756232582033	0.00354059832170606	0.000293855206109583	0.00418994715437293
429	0.749348342418671	-0.288310796022415	-14.8762474060059	-0.00522560812532902	0.00126787810586393	-0.00197886489331722	-0.00360223650932312
430	0.099999688565731	1.33506083488464	-14.7463779449463	-0.00490093370899558	0.00191722682211548	-0.00490093370899558	-0.00490093370899558
431	-1.19869756698608	1.01038646697998	-15.0061168670654	-0.00360223650932312	0.00711201597005129	-0.00295288790948689	0.000943203864153475
432	1.39869689941406	-0.288310796022415	-15.2009220123291	0.00906006153672934	0.01100810803473	0.00516396993771195	0.00776136433705688
433	0.749348342418671	0.361037850379944	-15.2009220123291	-0.00619963090866804	-0.00360223650932312	0.00418994715437293	0.000618529506027699
434	0.749348342418671	-0.612985134124756	-14.8113126754761	-0.00490093370899558	0.000943203864153475	-0.00197886489331722	-0.00327756232582033
435	2.04804563522339	0.036363523453474	-14.6814432144165	0.0113327819854021	-0.0026282137259841	0.00548864435404539	0.000943203864153475
436	1.39869689941406	0.036363523453474	-14.4866380691528	0.01100810803473	0.00159255252219737	0.000293855206109583	-0.000355493422830477
437	2.04804563522339	-0.288310796022415	-14.7463779449463	0.00516396993771195	0.00516396993771195	0.00451462110504508	0.00483929552137852
438	2.04804563522339	0.036363523453474	-15.0061168670654	0.0217223595827818	0.00516396993771195	0.00678734155371785	0.0022419011220336
439	-0.549348950386047	1.01038646697998	-15.4606609344482	-0.00490093370899558	0.00126787810586393	-0.00717365415766835	0.00451462110504508
440	0.099999688565731	0.685712158679962	-15.3307914733887	0.0171769186854362	0.00483929552137852	-0.00619963090866804	0.00321592413820326
441	0.749348342418671	1.65973508358002	-15.3957262039185	0.0308132413774729	0.00581331877037883	-0.00944637414067984	-0.00132951640989631
442	2.69739413261414	0.361037850379944	-15.3307914733887	-0.0130177913233638	0.00516396993771195	0.00743668992072344	-0.000680167751852423
443	-1.19869756698608	1.33506083488464	-14.6814432144165	0.000943203864153475	0.0022419011220336	0.00354059832170606	0.00321592413820326
444	2.04804563522339	0.036363523453474	-15.3307914733887	-0.00100484199356288	-0.00457625929266214	-0.00132951640989631	0.00418994715437293
445	0.099999688565731	1.65973508358002	-15.5255966186523	-0.00587495695799589	-0.00165419070981443	-0.00360223650932312	-0.000355493422830477
446	0.749348342418671	1.01038646697998	-15.3307914733887	0.0106834331527352	0.00516396993771195	-0.00847235135734081	-0.00587495695799589
447	1.39869689941406	0.036363523453474	-15.1359872817993	0.00841071270406246	0.00451462110504508	0.00906006153672934	0.00191722682211548
448	0.099999688565731	0.036363523453474	-15.0710525512695	0.00873538758605719	0.000618529506027699	-0.00132951640989631	-3.08191010844894e-05
449	0.749348342418671	0.685712158679962	-15.2658567428589	0.00321592413820326	-0.00619963090866804	0.000618529506027699	-0.00684897974133492
450	0.099999688565731	0.685712158679962	-15.4606609344482	-0.00165419070981443	0.00321592413820326	-0.00100484199356288	-0.00684897974133492
451	0.749348342418671	0.685712158679962	-15.5255966186523	-0.00392691092565656	-0.00230353930965066	-0.00717365415766835	-0.000355493422830477
452	1.39869689941406	-0.288310796022415	-15.1359872817993	0.0126314787194133	0.00451462110504508	-0.00717365415766835	0.00906006153672934
453	1.39869689941406	0.685712158679962	-15.1359872817993	0.000618529506027699	-0.00132951640989631	0.000293855206109583	0.00321592413820326
454	0.749348342418671	1.01038646697998	-14.6165084838867	-0.00522560812532902	-0.00619963090866804	-0.00879702530801296	0.0022419011220336
455	2.69739413261414	-0.612985134124756	-14.6165084838867	0.00938473641872406	-0.00652430532500148	-0.00652430532500148	-0.00814767740666866
456	2.04804563522339	0.036363523453474	-15.1359872817993	0.01100810803473	0.00256657530553639	-0.00912170019000769	-0.00197886489331722
457	3.34674286842346	-0.288310796022415	-15.0710525512695	0.00646266713738441	0.00938473641872406	0.00256657530553639	0.00938473641872406
458	1.39869689941406	0.036363523453474	-14.8762474060059	-0.00684897974133492	0.000293855206109583	0.000943203864153475	-0.00230353930965066
459	0.099999688565731	0.361037850379944	-15.2658567428589	-0.00457625929266214	-0.0113944197073579	-0.00782300252467394	0.00646266713738441
460	-0.549348950386047	1.65973508358002	-14.8762474060059	0.0103587592020631	-0.00100484199356288	-0.00132951640989631	-0.00749832857400179
461	-0.549348950386047	0.361037850379944	-14.4866380691528	0.0162028968334198	0.00126787810586393	-0.00457625929266214	0.000618529506027699
462	1.39869689941406	0.036363523453474	-15.0710525512695	0.0149041991680861	0.0116574559360743	0.00191722682211548	-0.000355493422830477
463	0.749348342418671	0.361037850379944	-15.2658567428589	-0.00749832857400179	-0.00392691092565656	0.00581331877037883	0.000618529506027699
464	1.39869689941406	-0.937659442424774	-15.2009220123291	-0.000355493422830477	-0.00230353930965066	-0.00197886489331722	-0.00132951640989631
465	0.099999688565731	0.036363523453474	-15.2009220123291	-0.00879702530801296	-0.00587495695799589	-0.0100957229733467	0.00289124972186983
466	0.099999688565731	-0.288310796022415	-15.2009220123291	0.0136055024340749	-0.00522560812532902	-0.00132951640989631	0.00451462110504508
467	-0.549348950386047	-0.612985134124756	-14.8113126754761	0.0210730116814375	-0.00392691092565656	0.00613799272105098	0.00159255252219737
468	1.39869689941406	-0.288310796022415	-15.0061168670654	0.000618529506027699	-0.00717365415766835	-0.00132951640989631	0.00451462110504508
469	-0.549348950386047	-0.288310796022415	-15.4606609344482	0.0123068047687411	-0.00457625929266214	0.000293855206109583	-0.00230353930965066
470	0.749348342418671	-0.612985134124756	-15.5905313491821	-0.0117190945893526	-0.0126931173726916	-0.00295288790948689	-0.00100484199356288
471	1.39869689941406	-0.937659442424774	-15.2658567428589	0.0191249661147594	0.00256657530553639	-0.0026282137259841	-0.00749832857400179
472	0.749348342418671	0.361037850379944	-15.2009220123291	0.0155535480007529	-0.00197886489331722	-0.0026282137259841	0.0100340843200684
473	1.39869689941406	0.361037850379944	-15.2658567428589	-3.08191010844894e-05	-0.00425158534198999	0.00321592413820326	0.01100810803473
474	0.749348342418671	1.01038646697998	-15.3307914733887	0.0207483377307653	-0.0026282137259841	-0.00360223650932312	0.00159255252219737
475	0.099999688565731	1.33506083488464	-15.6554660797119	0.0158782228827477	0.000943203864153475	-0.00230353930965066	-0.00652430532500148
476	0.099999688565731	-0.288310796022415	-15.3307914733887	0.0181509424000978	0.00191722682211548	-0.00457625929266214	-0.00425158534198999
477	0.099999688565731	0.685712158679962	-14.9411821365356	0.0197743140161037	0.000293855206109583	0.00386527273803949	-0.00490093370899558
478	0.099999688565731	0.685712158679962	-15.0061168670654	0.0123068047687411	0.000943203864153475	-0.00360223650932312	0.00483929552137852
479	-0.549348950386047	1.65973508358002	-15.0061168670654	-0.00522560812532902	-0.000680167751852423	-0.00490093370899558	0.00386527273803949
480	1.39869689941406	1.33506083488464	-14.8113126754761	0.00483929552137852	0.000943203864153475	-0.00327756232582033	-0.00165419070981443
481	1.39869689941406	0.361037850379944	-15.0061168670654	0.00289124972186983	0.00548864435404539	-0.00782300252467394	-0.00425158534198999
482	1.39869689941406	-0.288310796022415	-14.8113126754761	0.00873538758605719	0.00970941036939621	0.000943203864153475	0.00711201597005129
483	-0.549348950386047	0.685712158679962	-14.8113126754761	0.0022419011220336	0.00256657530553639	0.000293855206109583	0.0116574559360743
484	0.749348342418671	0.036363523453474	-14.6814432144165	-0.00425158534198999	-0.0100957229733467	-0.00652430532500148	-0.00490093370899558
485	1.39869689941406	0.036363523453474	-14.7463779449463	-0.0117190945893526	0.000943203864153475	-0.0104203969240189	0.00126787810586393
486	-1.19869756698608	1.33506083488464	-14.7463779449463	0.00159255252219737	0.00711201597005129	-0.00879702530801296	-0.00490093370899558
487	-0.549348950386047	1.01038646697998	-15.0061168670654	-0.0188619289547205	0.00451462110504508	-0.00132951640989631	0.00808603875339031
488	-1.84804618358612	1.01038646697998	-15.0710525512695	0.000293855206109583	0.00906006153672934	-3.08191010844894e-05	0.00646266713738441
489	-2.49739480018616	1.01038646697998	-15.0061168670654	-0.00619963090866804	0.000943203864153475	-0.0100957229733467	-3.08191010844894e-05
490	-1.19869756698608	0.361037850379944	-14.8113126754761	-0.0133424662053585	0.00354059832170606	-0.00652430532500148	-0.00295288790948689
491	-0.549348950386047	0.361037850379944	-14.4866380691528	-0.0110697457566857	0.00808603875339031	-0.00652430532500148	0.00841071270406246
492	-2.49739480018616	1.65973508358002	-14.6814432144165	-0.00652430532500148	0.00743668992072344	0.01100810803473	0.00613799272105098
493	-0.549348950386047	-0.612985134124756	-14.6814432144165	0.00483929552137852	0.00451462110504508	-3.08191010844894e-05	0.00678734155371785
494	-1.19869756698608	1.33506083488464	-15.0710525512695	-3.08191010844894e-05	-0.00230353930965066	-0.00425158534198999	-0.00555028254166245
495	-1.84804618358612	1.01038646697998	-14.9411821365356	0.0132808275520802	-0.000355493422830477	-0.00295288790948689	-0.000355493422830477
496	-1.84804618358612	0.685712158679962	-15.0061168670654	0.00256657530553639	0.00646266713738441	-0.000355493422830477	-0.00197886489331722
497	-0.549348950386047	1.01038646697998	-15.2009220123291	0.0220470335334539	0.0100340843200684	0.000618529506027699	0.00289124972186983
498	0.749348342418671	0.685712158679962	-14.8762474060059	-0.00814767740666866	-0.00197886489331722	0.00516396993771195	0.00646266713738441
499	1.39869689941406	0.361037850379944	-15.2658567428589	-0.000355493422830477	-0.00197886489331722	-0.00587495695799589	-3.08191010844894e-05
500	2.04804563522339	0.036363523453474	-15.2658567428589	-0.00230353930965066	-3.08191010844894e-05	-0.00392691092565656	-0.00132951640989631
501	1.39869689941406	0.036363523453474	-15.1359872817993	0.0236704051494598	0.00483929552137852	-0.00912170019000769	0.00256657530553639
502	2.04804563522339	0.036363523453474	-14.9411821365356	0.00354059832170606	-0.00230353930965066	0.000943203864153475	0.00321592413820326
503	1.39869689941406	0.685712158679962	-15.1359872817993	0.00483929552137852	0.00743668992072344	-3.08191010844894e-05	0.00159255252219737
504	0.749348342418671	0.361037850379944	-15.0061168670654	-0.0146411629393697	0.000618529506027699	-0.0162645354866982	0.00126787810586393
505	0.749348342418671	0.036363523453474	-14.9411821365356	0.00418994715437293	0.00159255252219737	-0.000355493422830477	-0.00847235135734081
506	2.04804563522339	0.036363523453474	-15.2658567428589	0.01100810803473	0.00418994715437293	-0.00847235135734081	-0.00132951640989631
507	2.04804563522339	1.33506083488464	-15.5905313491821	-0.00814767740666866	0.000943203864153475	0.00321592413820326	-0.00197886489331722
508	2.04804563522339	0.036363523453474	-15.4606609344482	0.013930176384747	0.00483929552137852	-0.00490093370899558	0.00191722682211548
509	2.04804563522339	0.685712158679962	-15.2009220123291	-0.0165892094373703	-0.00295288790948689	0.000943203864153475	-0.00197886489331722
510	2.69739413261414	-0.288310796022415	-14.6165084838867	0.00256657530553639	0.00321592413820326	-0.00360223650932312	0.000618529506027699
511	0.749348342418671	-0.288310796022415	-15.0710525512695	-0.00100484199356288	0.00808603875339031	-0.00912170019000769	-0.00717365415766835
512	0.749348342418671	1.33506083488464	-15.5255966186523	0.00776136433705688	0.00906006153672934	0.00386527273803949	0.00678734155371785
513	0.749348342418671	-0.288310796022415	-15.2658567428589	-0.0146411629393697	0.000943203864153475	-3.08191010844894e-05	-0.000680167751852423
514	-0.549348950386047	1.33506083488464	-15.4606609344482	0.0171769186854362	-0.0026282137259841	0.000618529506027699	-0.00295288790948689
515	1.39869689941406	0.685712158679962	-15.3307914733887	-0.00684897974133492	0.00321592413820326	0.00256657530553639	-0.00684897974133492
516	0.099999688565731	0.685712158679962	-14.7463779449463	0.0249691028147936	0.00646266713738441	-0.0146411629393697	0.00451462110504508
517	2.04804563522339	-0.288310796022415	-14.8113126754761	-0.00360223650932312	0.00646266713738441	0.00873538758605719	0.00159255252219737
518	0.099999688565731	1.01038646697998	-15.7204008102417	-0.00100484199356288	0.00678734155371785	0.00548864435404539	0.00321592413820326
519	0.749348342418671	1.01038646697998	-15.3307914733887	0.000293855206109583	-0.00165419070981443	-0.0026282137259841	-0.00230353930965066
520	1.39869689941406	0.685712158679962	-15.3307914733887	0.0158782228827477	0.00743668992072344	-0.00392691092565656	-0.00619963090866804
521	0.099999688565731	0.036363523453474	-14.6165084838867	-0.00425158534198999	-0.00490093370899558	-0.00360223650932312	0.00289124972186983
522	0.099999688565731	1.65973508358002	-14.8113126754761	0.0200989879667759	-0.000355493422830477	0.00548864435404539	0.00451462110504508
523	2.04804563522339	-0.612985134124756	-14.6165084838867	-0.00619963090866804	-0.00360223650932312	-0.00165419070981443	0.00776136433705688
524	-0.549348950386047	1.65973508358002	-15.3957262039185	-0.00782300252467394	-0.000355493422830477	-0.00587495695799589	-0.00197886489331722
525	0.749348342418671	-0.612985134124756	-14.6814432144165	0.0022419011220336	0.00159255252219737	-0.00100484199356288	0.00256657530553639
526	2.69739413261414	0.036363523453474	-15.0710525512695	0.0145795252174139	0.00743668992072344	0.000293855206109583	-0.00327756232582033
527	1.39869689941406	0.361037850379944	-14.7463779449463	-0.00327756232582033	0.00841071270406246	0.00451462110504508	0.00418994715437293
528	1.39869689941406	-0.288310796022415	-14.4866380691528	0.00906006153672934	0.00483929552137852	0.00548864435404539	-0.00652430532500148
529	2.04804563522339	-0.612985134124756	-14.4866380691528	0.0126314787194133	-0.00457625929266214	0.00256657530553639	0.00354059832170606
530	1.39869689941406	0.036363523453474	-15.3957262039185	0.000293855206109583	-0.000355493422830477	-0.00197886489331722	0.00126787810586393
531	0.749348342418671	0.361037850379944	-15.3307914733887	0.00256657530553639	0.00841071270406246	-3.08191010844894e-05	-3.08191010844894e-05
532	2.04804563522339	0.036363523453474	-15.1359872817993	0.000293855206109583	-0.0026282137259841	-3.08191010844894e-05	0.00191722682211548
533	0.749348342418671	-1.26233375072479	-14.6814432144165	0.0142548503354192	-0.00197886489331722	-0.00327756232582033	0.00906006153672934
534	3.34674286842346	-0.937659442424774	-14.6165084838867	0.000943203864153475	-0.0182125810533762	-0.00944637414067984	-0.00457625929266214
535	-0.549348950386047	-0.288310796022415	-14.8762474060059	0.0113327819854021	-0.00457625929266214	-0.00327756232582033	-0.00587495695799589
536	0.749348342418671	0.036363523453474	-15.0710525512695	0.00873538758605719	-0.00522560812532902	-0.000355493422830477	0.000293855206109583
537	1.39869689941406	0.036363523453474	-15.1359872817993	0.00711201597005129	-0.0026282137259841	-0.00165419070981443	0.00191722682211548
538	0.099999688565731	-0.288310796022415	-14.9411821365356	-0.0117190945893526	-0.0133424662053585	0.00581331877037883	0.00938473641872406
539	1.39869689941406	-1.26233375072479	-15.0061168670654	-0.00457625929266214	-0.00879702530801296	-0.00977104809135199	-0.00425158534198999
540	2.04804563522339	-0.937659442424774	-14.7463779449463	0.00873538758605719	-0.00360223650932312	-0.0026282137259841	-0.000355493422830477
541	-0.549348950386047	0.036363523453474	-14.8762474060059	-0.0026282137259841	0.0022419011220336	0.00418994715437293	-0.00879702530801296
542	0.099999688565731	0.036363523453474	-15.2658567428589	0.00613799272105098	-0.00165419070981443	-3.08191010844894e-05	-0.00132951640989631
543	2.04804563522339	-0.937659442424774	-15.2658567428589	-0.0152905117720366	-0.00587495695799589	-0.00295288790948689	0.00386527273803949
544	1.39869689941406	0.361037850379944	-15.3307914733887	0.00613799272105098	-0.00230353930965066	-3.08191010844894e-05	0.00451462110504508
545	0.749348342418671	0.036363523453474	-15.2658567428589	0.0243197549134493	-0.00295288790948689	0.00483929552137852	-0.00295288790948689
546	0.749348342418671	-0.288310796022415	-14.9411821365356	0.00354059832170606	-0.000355493422830477	-0.00555028254166245	-0.00619963090866804
547	2.04804563522339	-0.612985134124756	-14.6165084838867	-0.00652430532500148	-0.00132951640989631	-0.00295288790948689	0.00646266713738441
548	1.39869689941406	0.036363523453474	-15.0061168670654	0.00776136433705688	-0.00490093370899558	0.0100340843200684	-3.08191010844894e-05
549	0.099999688565731	0.685712158679962	-15.0710525512695	0.0126314787194133	-0.00814767740666866	-0.00360223650932312	-0.00555028254166245
550	0.099999688565731	1.01038646697998	-15.2658567428589	-0.00587495695799589	-0.000680167751852423	-0.00782300252467394	-0.00587495695799589
551	0.749348342418671	0.685712158679962	-15.3307914733887	0.00873538758605719	0.00548864435404539	-0.00749832857400179	-0.00457625929266214
552	0.749348342418671	0.685712158679962	-15.0061168670654	-0.00132951640989631	0.00776136433705688	0.00711201597005129	0.00386527273803949
553	0.099999688565731	1.01038646697998	-14.8762474060059	-0.0100957229733467	-0.00165419070981443	-0.00295288790948689	0.00613799272105098
554	2.04804563522339	0.036363523453474	-15.2009220123291	-0.0136671401560307	-3.08191010844894e-05	-0.00327756232582033	0.000293855206109583
555	1.39869689941406	0.036363523453474	-14.8113126754761	0.000618529506027699	0.0022419011220336	-0.00555028254166245	-3.08191010844894e-05
556	2.04804563522339	0.361037850379944	-14.8762474060059	0.0200989879667759	0.00354059832170606	-0.00717365415766835	-0.0104203969240189
557	1.39869689941406	0.036363523453474	-15.0061168670654	-0.00457625929266214	-0.00230353930965066	0.00159255252219737	0.00678734155371785
558	0.749348342418671	-0.288310796022415	-14.7463779449463	0.00970941036939621	0.00451462110504508	0.00256657530553639	0.00321592413820326
559	0.099999688565731	0.036363523453474	-14.2918338775635	-0.0104203969240189	-0.00360223650932312	-0.00392691092565656	0.00256657530553639
560	-0.549348950386047	1.33506083488464	-15.1359872817993	-0.0126931173726916	0.00776136433705688	-0.00490093370899558	0.00289124972186983
561	-1.19869756698608	0.685712158679962	-15.3307914733887	0.01100810803473	0.00970941036939621	0.000943203864153475	-0.000355493422830477
562	2.04804563522339	0.361037850379944	-15.3957262039185	0.0149041991680861	0.00743668992072344	-0.0026282137259841	0.00256657530553639
563	-1.84804618358612	1.01038646697998	-15.1359872817993	-0.00814767740666866	0.00451462110504508	0.00516396993771195	0.00646266713738441
564	0.749348342418671	0.361037850379944	-14.6814432144165	-0.00457625929266214	0.00678734155371785	-0.0100957229733467	0.000618529506027699
565	-1.84804618358612	1.65973508358002	-15.0061168670654	-0.00749832857400179	0.00159255252219737	-0.00749832857400179	0.0022419011220336
566	-1.19869756698608	1.33506083488464	-15.4606609344482	-0.00587495695799589	0.00159255252219737	-0.00522560812532902	0.00418994715437293
567	-1.84804618358612	1.01038646697998	-15.3957262039185	0.00354059832170606	-0.00230353930965066	0.00191722682211548	0.00256657530553639
568	-1.84804618358612	1.01038646697998	-15.3957262039185	-0.00847235135734081	0.00808603875339031	0.0022419011220336	0.00808603875339031
569	-2.49739480018616	1.33506083488464	-15.5255966186523	-0.0152905117720366	0.00354059832170606	0.00191722682211548	-0.00490093370899558
570	-1.84804618358612	1.01038646697998	-15.2009220123291	-0.00425158534198999	0.00581331877037883	-0.0149658378213644	0.000943203864153475
571	-0.549348950386047	0.685712158679962	-15.3307914733887	-0.00295288790948689	0.00321592413820326	-0.00425158534198999	-0.00132951640989631
572	-0.549348950386047	0.036363523453474	-15.0710525512695	-0.0224333461374044	-3.08191010844894e-05	0.00354059832170606	0.000943203864153475
573	-0.549348950386047	1.33506083488464	-15.7853355407715	-0.0165892094373703	-0.000680167751852423	-0.00197886489331722	0.00646266713738441
574	-1.84804618358612	1.01038646697998	-15.5255966186523	-0.0133424662053585	-3.08191010844894e-05	-3.08191010844894e-05	0.00321592413820326
575	0.749348342418671	-0.288310796022415	-15.2658567428589	-0.00944637414067984	-0.000680167751852423	-0.00684897974133492	-0.00684897974133492
576	0.099999688565731	0.036363523453474	-15.2009220123291	-0.0120437685400248	0.0106834331527352	0.00289124972186983	0.00354059832170606
577	2.69739413261414	-0.288310796022415	-14.9411821365356	0.00321592413820326	0.00613799272105098	0.0022419011220336	0.000943203864153475
578	1.39869689941406	0.361037850379944	-14.9411821365356	-0.0139918150380254	0.00256657530553639	0.00938473641872406	0.00256657530553639
579	0.099999688565731	0.685712158679962	-15.2658567428589	-0.00847235135734081	0.000618529506027699	-0.00814767740666866	0.00289124972186983
580	-0.549348950386047	1.33506083488464	-15.3307914733887	-0.00912170019000769	0.000618529506027699	-0.00132951640989631	-0.0110697457566857
581	2.69739413261414	1.01038646697998	-15.2658567428589	0.0162028968334198	0.0113327819854021	-0.000355493422830477	-0.00132951640989631
582	1.39869689941406	0.685712158679962	-14.8113126754761	0.00776136433705688	0.00386527273803949	0.00354059832170606	-0.00165419070981443
583	0.749348342418671	0.685712158679962	-15.0061168670654	-0.0217839982360601	0.00483929552137852	-0.000355493422830477	0.00516396993771195
584	1.39869689941406	0.361037850379944	-15.0061168670654	0.00581331877037883	-0.00490093370899558	0.00516396993771195	-0.00847235135734081
585	-0.549348950386047	0.685712158679962	-15.4606609344482	0.020423661917448	0.000943203864153475	-0.00684897974133492	-0.0026282137259841
586	0.749348342418671	0.361037850379944	-15.4606609344482	0.0197743140161037	0.00483929552137852	-0.00197886489331722	0.00256657530553639
587	-1.19869756698608	1.01038646697998	-15.3957262039185	0.0259431265294552	0.00386527273803949	0.00678734155371785	0.0022419011220336
588	0.749348342418671	0.361037850379944	-15.1359872817993	0.00581331877037883	-0.00327756232582033	-0.000680167751852423	0.00191722682211548
589	0.099999688565731	0.685712158679962	-15.2658567428589	0.00451462110504508	-0.0026282137259841	-0.00425158534198999	0.0022419011220336
590	1.39869689941406	0.685712158679962	-15.1359872817993	-0.00197886489331722	-0.00295288790948689	-0.00490093370899558	-0.00717365415766835
591	1.39869689941406	0.036363523453474	-15.3957262039185	-0.00879702530801296	0.0022419011220336	0.00321592413820326	-0.00165419070981443
592	1.39869689941406	1.33506083488464	-15.3957262039185	0.0158782228827477	0.00418994715437293	-0.00587495695799589	0.000618529506027699
593	1.39869689941406	0.361037850379944	-15.3307914733887	-0.000680167751852423	0.00516396993771195	0.000618529506027699	0.00191722682211548
594	1.39869689941406	1.33506083488464	-15.0710525512695	0.00483929552137852	-3.08191010844894e-05	-0.00165419070981443	0.0022419011220336
595	0.749348342418671	1.98440945148468	-15.0710525512695	-0.00522560812532902	0.00451462110504508	-0.00749832857400179	-0.00327756232582033
596	-0.549348950386047	0.685712158679962	-14.6814432144165	0.012956153601408	0.0022419011220336	-0.00619963090866804	0.00256657530553639
597	-0.549348950386047	1.65973508358002	-15.2009220123291	0.0162028968334198	0.00354059832170606	0.00613799272105098	0.00256657530553639
598	-0.549348950386047	1.33506083488464	-15.2009220123291	-3.08191010844894e-05	0.00256657530553639	0.000943203864153475	0.000618529506027699
599	1.39869689941406	-0.288310796022415	-15.0061168670654	-0.00132951640989631	-3.08191010844894e-05	-0.0107450718060136	-0.00295288790948689
600	1.39869689941406	0.036363523453474	-14.8762474060059	0.0126314787194133	-0.0026282137259841	-0.0149658378213644	-0.00457625929266214
601	2.04804563522339	0.036363523453474	-14.6814432144165	-0.0227580219507217	0.00906006153672934	-0.00652430532500148	-0.00522560812532902
602	1.39869689941406	-0.288310796022415	-14.4866380691528	-0.00522560812532902	0.000293855206109583	-0.00555028254166245	0.00386527273803949
603	0.749348342418671	1.01038646697998	-15.3307914733887	-0.0156151866540313	0.00289124972186983	-0.00165419070981443	-0.00360223650932312
604	1.39869689941406	-0.288310796022415	-15.1359872817993	0.000293855206109583	-0.00457625929266214	-0.00977104809135199	-0.00360223650932312
605	2.04804563522339	0.361037850379944	-15.2009220123291	-0.00587495695799589	-0.00295288790948689	-0.0152905117720366	-0.0165892094373703
606	0.099999688565731	0.685712158679962	-15.2658567428589	0.013930176384747	0.00841071270406246	-0.00814767740666866	-0.00490093370899558
607	1.39869689941406	0.036363523453474	-14.8762474060059	0.00159255252219737	0.00191722682211548	-0.0026282137259841	0.00191722682211548
608	0.749348342418671	0.036363523453474	-14.3567686080933	-0.0026282137259841	-0.00360223650932312	0.00354059832170606	0.00126787810586393
609	0.749348342418671	0.685712158679962	-14.6165084838867	-0.00490093370899558	0.000618529506027699	-0.00717365415766835	-0.00100484199356288
610	-0.549348950386047	0.361037850379944	-15.1359872817993	-0.0110697457566857	-0.0126931173726916	-0.0100957229733467	-0.0104203969240189
611	1.39869689941406	0.361037850379944	-15.0710525512695	0.00483929552137852	-0.00132951640989631	0.000293855206109583	-0.00230353930965066
612	0.099999688565731	0.036363523453474	-15.0061168670654	0.011982130818069	-0.00652430532500148	0.00613799272105098	-0.00100484199356288
613	0.099999688565731	-1.58700799942017	-14.5515727996826	0.00678734155371785	-0.00814767740666866	0.00126787810586393	0.00451462110504508
614	2.04804563522339	-1.58700799942017	-14.4866380691528	-0.0230826959013939	-0.0133424662053585	-0.00360223650932312	0.00451462110504508
615	2.04804563522339	-1.58700799942017	-14.4866380691528	0.00841071270406246	-0.000680167751852423	0.0022419011220336	-0.00360223650932312
616	2.04804563522339	-0.937659442424774	-14.8113126754761	0.00678734155371785	-0.00360223650932312	0.00191722682211548	-0.000680167751852423
617	2.04804563522339	-0.937659442424774	-14.8113126754761	0.01100810803473	-0.00230353930965066	0.0106834331527352	0.00354059832170606
618	0.749348342418671	-1.58700799942017	-14.9411821365356	-0.00490093370899558	-0.00490093370899558	0.0022419011220336	0.000618529506027699
619	-0.549348950386047	0.361037850379944	-15.2009220123291	-0.0136671401560307	-0.00749832857400179	-3.08191010844894e-05	-0.0026282137259841
620	3.34674286842346	0.361037850379944	-15.0061168670654	0.00711201597005129	-0.00977104809135199	-0.0104203969240189	-0.00944637414067984
621	2.04804563522339	-0.937659442424774	-14.8762474060059	0.0132808275520802	0.00678734155371785	0.00354059832170606	-0.00230353930965066
622	0.749348342418671	0.036363523453474	-15.1359872817993	0.0123068047687411	-0.00490093370899558	-0.00295288790948689	0.00548864435404539
623	2.04804563522339	-0.288310796022415	-14.8762474060059	0.00938473641872406	-0.00230353930965066	0.00613799272105098	0.000943203864153475
624	0.749348342418671	0.361037850379944	-14.9411821365356	-0.0113944197073579	0.00386527273803949	-0.0110697457566857	-0.00295288790948689
625	-1.19869756698608	1.33506083488464	-14.8113126754761	0.00289124972186983	-3.08191010844894e-05	-0.0120437685400248	-0.0165892094373703
626	2.04804563522339	-0.612985134124756	-14.4866380691528	0.00516396993771195	0.00548864435404539	-0.00879702530801296	0.00126787810586393
627	2.04804563522339	0.361037850379944	-14.3567686080933	-0.00197886489331722	0.00483929552137852	-0.00230353930965066	-0.00782300252467394
628	2.04804563522339	-0.288310796022415	-14.7463779449463	-0.00619963090866804	0.00289124972186983	-0.00782300252467394	0.00711201597005129
629	0.099999688565731	1.33506083488464	-15.0710525512695	-0.00327756232582033	0.000943203864153475	-0.00717365415766835	-0.0026282137259841
630	-0.549348950386047	0.685712158679962	-14.9411821365356	-0.00619963090866804	0.0022419011220336	-0.00457625929266214	-0.00132951640989631
631	1.39869689941406	0.036363523453474	-14.4866380691528	-0.000680167751852423	0.00613799272105098	-0.00100484199356288	0.000293855206109583
632	-0.549348950386047	0.361037850379944	-14.6165084838867	0.00711201597005129	0.00743668992072344	0.00354059832170606	0.00321592413820326
633	2.04804563522339	0.036363523453474	-14.4866380691528	-0.00587495695799589	0.00256657530553639	0.00483929552137852	0.00906006153672934
634	0.099999688565731	1.65973508358002	-14.8113126754761	-0.00392691092565656	0.00126787810586393	-0.00490093370899558	0.00126787810586393
635	1.39869689941406	-0.288310796022415	-14.5515727996826	-0.0120437685400248	0.00613799272105098	-0.00165419070981443	-0.00197886489331722
636	0.099999688565731	0.036363523453474	-14.8113126754761	0.00159255252219737	0.00678734155371785	-3.08191010844894e-05	-0.00295288790948689
637	2.04804563522339	0.036363523453474	-14.6165084838867	0.000943203864153475	0.00711201597005129	0.00483929552137852	0.00711201597005129
638	0.099999688565731	0.361037850379944	-14.6165084838867	-0.00360223650932312	-0.0026282137259841	0.00646266713738441	0.000943203864153475
639	-1.19869756698608	0.036363523453474	-14.0970287322998	0.00354059832170606	-0.00490093370899558	-0.00425158534198999	0.00711201597005129
640	-3.14674353599548	1.33506083488464	-14.8113126754761	0.0126314787194133	0.00126787810586393	-0.00555028254166245	-0.0026282137259841
641	-2.49739480018616	1.01038646697998	-14.8762474060059	-0.00814767740666866	0.00451462110504508	0.00354059832170606	-3.08191010844894e-05
642	-3.14674353599548	1.33506083488464	-14.9411821365356	-0.00912170019000769	0.0022419011220336	0.000293855206109583	0.00191722682211548
643	-0.549348950386047	-0.612985134124756	-14.6165084838867	0.00321592413820326	-3.08191010844894e-05	-0.00197886489331722	-0.00197886489331722
644	-1.19869756698608	-0.288310796022415	-14.8113126754761	-0.0188619289547205	0.00191722682211548	0.000618529506027699	0.00191722682211548
645	-2.49739480018616	1.01038646697998	-14.7463779449463	-0.00100484199356288	0.00256657530553639	-0.00912170019000769	0.00191722682211548
646	-1.84804618358612	0.685712158679962	-14.8762474060059	0.01847561635077	-3.08191010844894e-05	-0.00652430532500148	-0.000355493422830477
647	-1.19869756698608	0.685712158679962	-15.3957262039185	-0.0110697457566857	0.00418994715437293	0.00289124972186983	0.00418994715437293
648	0.099999688565731	1.33506083488464	-15.2658567428589	0.000293855206109583	0.0022419011220336	-0.00197886489331722	0.000293855206109583
649	-1.19869756698608	0.685712158679962	-14.9411821365356	0.000943203864153475	0.00483929552137852	0.00289124972186983	0.00418994715437293
650	0.749348342418671	-0.612985134124756	-14.6165084838867	-0.0201606266200542	-3.08191010844894e-05	-0.00619963090866804	-0.00327756232582033
651	0.749348342418671	1.01038646697998	-14.7463779449463	-0.000680167751852423	0.00483929552137852	0.00906006153672934	-0.00490093370899558
652	2.04804563522339	1.01038646697998	-15.0710525512695	-0.00619963090866804	0.00289124972186983	0.0022419011220336	0.00646266713738441
653	1.39869689941406	0.036363523453474	-14.9411821365356	0.000293855206109583	0.0022419011220336	-0.00425158534198999	0.00321592413820326
654	0.099999688565731	0.685712158679962	-15.2658567428589	-0.00522560812532902	-0.000355493422830477	-0.00814767740666866	0.000293855206109583
655	0.099999688565731	1.01038646697998	-15.2658567428589	0.00678734155371785	-0.00295288790948689	-0.0120437685400248	-0.00165419070981443
656	0.749348342418671	-0.288310796022415	-14.8113126754761	0.0158782228827477	0.00191722682211548	-0.00295288790948689	0.000943203864153475
657	1.39869689941406	0.361037850379944	-14.5515727996826	-0.00100484199356288	-0.000680167751852423	0.00743668992072344	0.00126787810586393
658	0.749348342418671	0.036363523453474	-14.6165084838867	0.00581331877037883	-3.08191010844894e-05	-0.00684897974133492	0.00873538758605719
659	1.39869689941406	0.361037850379944	-15.0061168670654	0.00613799272105098	0.000943203864153475	-0.00555028254166245	0.00418994715437293
660	0.099999688565731	1.01038646697998	-15.2658567428589	0.0132808275520802	0.00613799272105098	-0.00425158534198999	-0.00295288790948689
661	0.099999688565731	0.685712158679962	-15.1359872817993	-3.08191010844894e-05	0.00581331877037883	-0.000680167751852423	-0.00749832857400179
662	2.04804563522339	-0.288310796022415	-15.0710525512695	0.00191722682211548	0.00873538758605719	-0.00132951640989631	0.00516396993771195
663	0.099999688565731	0.685712158679962	-15.0061168670654	-0.0026282137259841	-0.00165419070981443	0.00354059832170606	-0.000680167751852423
664	0.749348342418671	0.036363523453474	-15.1359872817993	0.00159255252219737	0.000943203864153475	-0.00100484199356288	-0.00555028254166245
665	2.04804563522339	0.036363523453474	-15.4606609344482	-0.00847235135734081	-0.00230353930965066	-0.0133424662053585	-0.00327756232582033
666	-0.549348950386047	1.33506083488464	-15.5905313491821	0.0106834331527352	0.00321592413820326	-0.00360223650932312	-0.00132951640989631
667	1.39869689941406	1.01038646697998	-15.2009220123291	0.00841071270406246	0.00289124972186983	0.00321592413820326	0.00743668992072344
668	1.39869689941406	1.01038646697998	-15.0710525512695	-0.0133424662053585	-0.00230353930965066	0.00191722682211548	-0.00295288790948689
669	1.39869689941406	-0.288310796022415	-14.7463779449463	0.00776136433705688	0.00418994715437293	-0.00360223650932312	0.00548864435404539
670	0.749348342418671	0.361037850379944	-14.8762474060059	0.00581331877037883	0.00126787810586393	-0.00879702530801296	-0.00490093370899558
671	-0.549348950386047	1.01038646697998	-15.3307914733887	-0.00587495695799589	0.00776136433705688	-0.00814767740666866	-0.00230353930965066
672	1.39869689941406	0.685712158679962	-15.5255966186523	0.00711201597005129	0.00678734155371785	0.00289124972186983	-0.000355493422830477
673	0.099999688565731	0.685712158679962	-15.1359872817993	0.00483929552137852	0.00418994715437293	-0.0026282137259841	0.00256657530553639
674	1.39869689941406	0.036363523453474	-15.2009220123291	0.0207483377307653	0.000943203864153475	-0.00295288790948689	-0.00847235135734081
675	0.099999688565731	1.01038646697998	-14.6814432144165	-0.0107450718060136	0.0022419011220336	-0.00230353930965066	-0.00652430532500148
676	0.099999688565731	1.33506083488464	-15.0710525512695	-0.00295288790948689	0.000943203864153475	0.00418994715437293	-0.00555028254166245
677	-0.549348950386047	1.01038646697998	-15.3307914733887	-0.0120437685400248	0.00126787810586393	0.00841071270406246	0.0113327819854021
678	1.39869689941406	0.685712158679962	-15.3307914733887	0.0152288740500808	-0.0110697457566857	0.00776136433705688	-0.00327756232582033
679	0.099999688565731	1.01038646697998	-15.3307914733887	-0.0152905117720366	-0.000355493422830477	0.00159255252219737	-0.000680167751852423
680	2.04804563522339	0.036363523453474	-15.2658567428589	0.00581331877037883	0.000293855206109583	-0.00100484199356288	-0.000680167751852423
681	1.39869689941406	0.361037850379944	-15.0710525512695	0.00126787810586393	0.00678734155371785	0.00159255252219737	0.00386527273803949
682	2.04804563522339	-0.612985134124756	-14.6165084838867	0.00516396993771195	0.00354059832170606	0.00646266713738441	0.00354059832170606
683	-0.549348950386047	1.65973508358002	-15.2009220123291	0.00548864435404539	0.00386527273803949	0.0113327819854021	-0.00165419070981443
684	0.749348342418671	0.361037850379944	-15.0061168670654	-0.0110697457566857	-0.000355493422830477	-0.00522560812532902	0.00516396993771195
685	1.39869689941406	0.361037850379944	-14.8113126754761	0.00938473641872406	0.00256657530553639	-0.00814767740666866	-0.00457625929266214
686	1.39869689941406	0.036363523453474	-14.9411821365356	-0.0136671401560307	0.0022419011220336	-0.00230353930965066	-0.00944637414067984
687	2.04804563522339	0.036363523453474	-14.6814432144165	0.0194496400654316	0.000618529506027699	-0.000680167751852423	0.00256657530553639
688	1.39869689941406	-0.612985134124756	-14.6165084838867	-0.00327756232582033	0.00354059832170606	-0.00100484199356288	0.0022419011220336
689	0.749348342418671	0.036363523453474	-15.2658567428589	-0.0110697457566857	-0.00847235135734081	-3.08191010844894e-05	0.000618529506027699
690	0.099999688565731	-0.288310796022415	-15.4606609344482	-0.00717365415766835	-0.00327756232582033	0.00256657530553639	-0.00197886489331722
691	2.04804563522339	-0.288310796022415	-15.5905313491821	0.0106834331527352	-0.00165419070981443	0.000618529506027699	-0.0130177913233638
692	2.04804563522339	-1.58700799942017	-15.3307914733887	0.00126787810586393	-0.00782300252467394	0.00289124972186983	-0.000680167751852423
693	0.749348342418671	-0.288310796022415	-15.4606609344482	0.00743668992072344	-0.00944637414067984	-0.00555028254166245	-0.000355493422830477
694	2.69739413261414	-0.937659442424774	-14.6165084838867	-0.0100957229733467	-0.00360223650932312	-3.08191010844894e-05	0.00256657530553639
695	2.69739413261414	-1.26233375072479	-15.5255966186523	0.00743668992072344	-0.0123684434220195	-0.0104203969240189	-0.00912170019000769
696	0.749348342418671	0.036363523453474	-15.2658567428589	0.00581331877037883	0.00418994715437293	0.000618529506027699	-0.00490093370899558
697	2.04804563522339	-0.612985134124756	-15.2658567428589	0.0165275707840919	-0.000680167751852423	-0.00392691092565656	0.00906006153672934
698	0.099999688565731	0.361037850379944	-15.1359872817993	-0.00327756232582033	-0.0130177913233638	-0.0026282137259841	0.00191722682211548
699	0.749348342418671	0.361037850379944	-15.0710525512695	0.000618529506027699	-0.00555028254166245	-0.000355493422830477	0.00256657530553639
700	1.39869689941406	-0.612985134124756	-14.421703338623	-0.00295288790948689	-0.00652430532500148	-0.00555028254166245	-0.00165419070981443
701	1.39869689941406	-0.937659442424774	-14.5515727996826	0.00159255252219737	-0.000355493422830477	-0.00879702530801296	-0.00165419070981443
702	1.39869689941406	1.33506083488464	-14.9411821365356	-0.00392691092565656	-0.00522560812532902	0.00938473641872406	0.000293855206109583
703	2.04804563522339	-0.288310796022415	-14.8113126754761	0.0188002903014421	0.00289124972186983	-0.000680167751852423	0.00743668992072344
704	-0.549348950386047	1.01038646697998	-15.1359872817993	-0.0172385573387146	0.00386527273803949	-0.00522560812532902	-0.00879702530801296
705	0.099999688565731	1.01038646697998	-14.6814432144165	-0.00360223650932312	0.00191722682211548	-0.00100484199356288	-0.00717365415766835
706	1.39869689941406	-0.288310796022415	-14.6165084838867	0.000943203864153475	0.00646266713738441	-0.00814767740666866	-0.00749832857400179
707	0.099999688565731	0.361037850379944	-14.7463779449463	0.00451462110504508	0.00743668992072344	-0.000355493422830477	0.00451462110504508
708	2.04804563522339	0.361037850379944	-15.0710525512695	-3.08191010844894e-05	0.00289124972186983	-0.00425158534198999	0.00711201597005129
709	-1.19869756698608	1.01038646697998	-15.3307914733887	-0.00327756232582033	0.00289124972186983	-0.00425158534198999	0.000618529506027699
710	2.04804563522339	1.01038646697998	-15.0710525512695	0.00126787810586393	-0.00197886489331722	-0.00360223650932312	-0.00652430532500148
711	0.749348342418671	-0.288310796022415	-14.8113126754761	0.0197743140161037	0.00418994715437293	0.00191722682211548	-0.00295288790948689
712	2.69739413261414	0.036363523453474	-14.3567686080933	0.00451462110504508	0.0145795252174139	0.00159255252219737	0.0116574559360743
713	0.099999688565731	1.33506083488464	-14.9411821365356	-0.00587495695799589	0.00256657530553639	-0.00749832857400179	0.0022419011220336
714	-0.549348950386047	1.01038646697998	-15.2658567428589	-0.00197886489331722	0.0022419011220336	-0.0117190945893526	0.00321592413820326
715	0.099999688565731	0.361037850379944	-15.1359872817993	-0.0175632312893867	-0.00490093370899558	-0.00197886489331722	0.00159255252219737
716	-0.549348950386047	-0.288310796022415	-15.0710525512695	0.000293855206109583	0.00613799272105098	-0.0130177913233638	-0.00619963090866804
717	-0.549348950386047	-0.288310796022415	-15.2658567428589	-0.00652430532500148	0.00646266713738441	0.0181509424000978	0.00516396993771195
718	-1.19869756698608	0.036363523453474	-15.0710525512695	-0.00749832857400179	0.00581331877037883	-0.00132951640989631	0.00386527273803949
719	-1.84804618358612	0.685712158679962	-14.5515727996826	-0.00684897974133492	0.00159255252219737	-0.00197886489331722	-0.00360223650932312
720	-1.84804618358612	0.036363523453474	-15.0710525512695	0.00776136433705688	0.00354059832170606	-0.00457625929266214	-0.000355493422830477
721	-2.49739480018616	0.361037850379944	-15.4606609344482	-0.00392691092565656	0.0142548503354192	-0.00717365415766835	-0.00684897974133492
722	-2.49739480018616	1.01038646697998	-15.2658567428589	0.013930176384747	0.000293855206109583	0.012956153601408	0.00418994715437293
723	-0.549348950386047	-0.612985134124756	-15.0061168670654	0.00256657530553639	0.00516396993771195	-3.08191010844894e-05	0.00776136433705688
724	0.099999688565731	0.036363523453474	-15.1359872817993	-0.0126931173726916	0.00678734155371785	-0.00619963090866804	-0.00100484199356288
725	0.099999688565731	1.01038646697998	-15.0061168670654	-0.00132951640989631	0.0022419011220336	-0.00879702530801296	0.00354059832170606
726	-1.19869756698608	1.01038646697998	-15.0710525512695	0.00646266713738441	0.00873538758605719	-0.00165419070981443	-3.08191010844894e-05
727	0.099999688565731	1.01038646697998	-15.2658567428589	0.0103587592020631	0.00191722682211548	-0.00717365415766835	0.000943203864153475
728	-0.549348950386047	1.65973508358002	-15.3957262039185	-0.0100957229733467	0.00159255252219737	0.000293855206109583	0.00841071270406246
729	2.04804563522339	0.361037850379944	-15.1359872817993	0.00289124972186983	-0.00587495695799589	-0.00847235135734081	0.00418994715437293
730	0.749348342418671	0.685712158679962	-15.0061168670654	0.00711201597005129	0.00321592413820326	-0.00814767740666866	0.00191722682211548
731	1.39869689941406	-0.288310796022415	-14.6165084838867	0.00354059832170606	0.00354059832170606	-0.00100484199356288	-0.00132951640989631
732	0.099999688565731	1.33506083488464	-15.2658567428589	0.01100810803473	0.00191722682211548	-0.00165419070981443	0.00191722682211548
733	1.39869689941406	0.685712158679962	-14.7463779449463	0.013930176384747	0.00646266713738441	-0.00749832857400179	0.000943203864153475
734	0.749348342418671	1.01038646697998	-15.2009220123291	0.0116574559360743	-0.00717365415766835	0.00776136433705688	-0.00425158534198999
735	0.749348342418671	0.361037850379944	-15.0710525512695	0.00646266713738441	-0.00165419070981443	-0.00360223650932312	-0.00230353930965066
736	2.69739413261414	0.036363523453474	-15.0061168670654	0.0113327819854021	-0.000680167751852423	-0.0104203969240189	-0.00652430532500148
737	2.69739413261414	0.036363523453474	-14.5515727996826	0.0197743140161037	0.0106834331527352	0.00906006153672934	0.00483929552137852
738	2.04804563522339	0.036363523453474	-14.8762474060059	-0.00522560812532902	-0.00295288790948689	0.00289124972186983	0.00256657530553639
739	1.39869689941406	-0.288310796022415	-14.9411821365356	-0.0100957229733467	0.00451462110504508	-0.000355493422830477	0.000293855206109583
740	2.04804563522339	1.33506083488464	-15.0710525512695	-0.00425158534198999	0.00289124972186983	-0.00652430532500148	-0.00132951640989631
741	-0.549348950386047	0.685712158679962	-15.2009220123291	0.00126787810586393	-0.000355493422830477	-0.00652430532500148	-0.00490093370899558
742	3.34674286842346	0.685712158679962	-15.1359872817993	-0.00100484199356288	0.000618529506027699	-0.00327756232582033	0.000618529506027699
743	0.099999688565731	1.01038646697998	-15.1359872817993	0.0103587592020631	0.00289124972186983	-0.0026282137259841	-0.00100484199356288
744	2.69739413261414	0.036363523453474	-15.1359872817993	-0.00782300252467394	-0.00392691092565656	-0.0136671401560307	0.000618529506027699
745	1.39869689941406	0.361037850379944	-15.6554660797119	-0.00555028254166245	-0.00165419070981443	-0.0104203969240189	-0.00457625929266214
746	0.099999688565731	1.01038646697998	-15.6554660797119	0.011982130818069	0.00354059832170606	-0.00782300252467394	-0.00490093370899558
747	0.749348342418671	1.33506083488464	-15.5255966186523	-0.00782300252467394	0.000618529506027699	0.00483929552137852	0.00354059832170606
748	2.04804563522339	-0.288310796022415	-15.0061168670654	0.00743668992072344	-0.00197886489331722	-0.00619963090866804	0.00418994715437293
749	2.04804563522339	0.361037850379944	-15.0061168670654	0.00678734155371785	0.00451462110504508	-0.00457625929266214	-0.00230353930965066
750	0.099999688565731	0.685712158679962	-14.9411821365356	-0.00782300252467394	-0.00100484199356288	-0.00522560812532902	-0.00132951640989631
751	0.099999688565731	0.685712158679962	-15.1359872817993	0.0162028968334198	0.00678734155371785	-0.00327756232582033	-0.00457625929266214
752	0.099999688565731	0.685712158679962	-15.1359872817993	0.0194496400654316	0.00646266713738441	-0.00165419070981443	0.00321592413820326
753	1.39869689941406	0.036363523453474	-15.1359872817993	0.013930176384747	-0.000355493422830477	-0.00587495695799589	0.00516396993771195
754	1.39869689941406	1.01038646697998	-15.2009220123291	0.01100810803473	-3.08191010844894e-05	-0.00879702530801296	0.00711201597005129
755	0.749348342418671	0.685712158679962	-14.8113126754761	0.0194496400654316	-0.00749832857400179	-0.00717365415766835	0.000618529506027699
756	2.04804563522339	-0.612985134124756	-14.6165084838867	0.0295145437121391	0.00711201597005129	-0.00847235135734081	-0.00749832857400179
757	2.04804563522339	0.036363523453474	-14.9411821365356	0.0155535480007529	0.00256657530553639	-0.000355493422830477	0.00354059832170606
758	1.39869689941406	0.361037850379944	-14.8113126754761	0.00743668992072344	0.00548864435404539	0.00354059832170606	-0.00295288790948689
759	2.69739413261414	-0.288310796022415	-14.8113126754761	-0.0152905117720366	-0.00587495695799589	-0.00327756232582033	-0.00587495695799589
760	0.099999688565731	1.01038646697998	-14.6814432144165	-0.0175632312893867	0.00418994715437293	-0.00912170019000769	-0.00717365415766835
761	0.749348342418671	1.01038646697998	-14.6165084838867	-0.0169138833880424	0.00613799272105098	-0.00847235135734081	-0.00295288790948689
762	0.749348342418671	0.361037850379944	-14.6814432144165	-0.00555028254166245	0.0103587592020631	0.00678734155371785	-0.00814767740666866
763	1.39869689941406	0.685712158679962	-15.4606609344482	-0.000355493422830477	0.000943203864153475	-0.00977104809135199	0.00808603875339031
764	0.749348342418671	1.01038646697998	-15.5905313491821	-0.0143164889886975	-0.00425158534198999	0.00354059832170606	-0.00100484199356288
765	-0.549348950386047	0.685712158679962	-15.5905313491821	-0.00587495695799589	0.000293855206109583	-0.00197886489331722	-0.00457625929266214
766	-0.549348950386047	0.036363523453474	-15.2009220123291	0.00159255252219737	-0.000680167751852423	-0.00392691092565656	-0.00392691092565656
767	0.749348342418671	0.036363523453474	-14.8762474060059	-0.00522560812532902	-0.00230353930965066	0.00873538758605719	0.00906006153672934
768	0.099999688565731	0.036363523453474	-15.1359872817993	-0.00425158534198999	-0.00197886489331722	-0.00100484199356288	0.00159255252219737
769	2.04804563522339	-0.937659442424774	-15.3307914733887	-0.00619963090866804	-0.00555028254166245	-0.00230353930965066	-0.00100484199356288
770	1.39869689941406	-0.612985134124756	-15.2658567428589	-0.00749832857400179	-0.00749832857400179	0.00256657530553639	-0.000355493422830477
771	0.099999688565731	-0.612985134124756	-15.2009220123291	-0.000680167751852423	-0.00425158534198999	-0.00457625929266214	-0.00295288790948689
772	2.04804563522339	-1.58700799942017	-14.6814432144165	0.00873538758605719	-0.000355493422830477	0.0116574559360743	0.0022419011220336
773	0.749348342418671	-0.288310796022415	-14.7463779449463	0.000943203864153475	-0.00327756232582033	-0.00360223650932312	0.00451462110504508
774	3.34674286842346	-1.58700799942017	-14.2918338775635	-0.000355493422830477	-0.0113944197073579	-0.00879702530801296	-0.00197886489331722
775	2.04804563522339	-0.288310796022415	-15.2009220123291	-0.00944637414067984	-0.0149658378213644	-0.00327756232582033	-0.0026282137259841
776	0.099999688565731	0.036363523453474	-14.9411821365356	0.0152288740500808	-0.00522560812532902	-0.0110697457566857	0.000943203864153475
777	-0.549348950386047	0.361037850379944	-14.9411821365356	-0.0185372550040483	-0.00782300252467394	0.00451462110504508	0.000293855206109583
778	-0.549348950386047	0.361037850379944	-14.7463779449463	0.00159255252219737	-0.00847235135734081	-0.00522560812532902	0.000618529506027699
779	2.04804563522339	0.036363523453474	-15.0710525512695	-0.00684897974133492	-0.00782300252467394	0.00256657530553639	-0.00684897974133492
780	2.69739413261414	-0.937659442424774	-14.4866380691528	-0.00717365415766835	-0.00457625929266214	-0.00814767740666866	-0.00230353930965066
781	2.69739413261414	-0.612985134124756	-15.0710525512695	0.00841071270406246	0.00646266713738441	-0.00425158534198999	-0.00197886489331722
782	1.39869689941406	-0.612985134124756	-14.7463779449463	0.00354059832170606	0.00646266713738441	-0.00490093370899558	0.00938473641872406
783	1.39869689941406	0.685712158679962	-15.0061168670654	0.000618529506027699	0.00841071270406246	-0.00132951640989631	-0.00165419070981443
784	1.39869689941406	0.036363523453474	-14.8113126754761	-0.00230353930965066	-3.08191010844894e-05	-0.0149658378213644	0.00418994715437293
785	2.69739413261414	0.036363523453474	-14.5515727996826	-0.00814767740666866	-0.00132951640989631	-0.00295288790948689	-0.00360223650932312
786	1.39869689941406	0.685712158679962	-14.7463779449463	0.00386527273803949	-3.08191010844894e-05	-0.00392691092565656	-0.00522560812532902
787	2.04804563522339	1.01038646697998	-15.3957262039185	0.0100340843200684	0.00711201597005129	-0.00100484199356288	-0.000355493422830477
788	1.39869689941406	0.036363523453474	-15.0061168670654	-0.0139918150380254	-3.08191010844894e-05	-0.00197886489331722	0.00289124972186983
789	1.39869689941406	-0.288310796022415	-14.8113126754761	-0.00490093370899558	0.00354059832170606	-0.0130177913233638	-0.00360223650932312
790	-1.84804618358612	0.685712158679962	-14.6814432144165	-0.00490093370899558	0.00354059832170606	-0.00457625929266214	0.00126787810586393
791	0.749348342418671	0.036363523453474	-14.7463779449463	-0.000355493422830477	0.00581331877037883	-0.00392691092565656	0.00159255252219737
792	0.099999688565731	0.685712158679962	-14.3567686080933	-0.00490093370899558	0.00678734155371785	0.00354059832170606	-3.08191010844894e-05
793	-1.84804618358612	1.01038646697998	-15.3307914733887	-0.000680167751852423	-0.00132951640989631	-0.00457625929266214	0.00289124972186983
794	-1.19869756698608	1.33506083488464	-15.2658567428589	-0.0152905117720366	-0.00457625929266214	-0.00490093370899558	-0.00100484199356288
795	-1.19869756698608	-0.288310796022415	-15.0061168670654	-0.00717365415766835	-0.00165419070981443	-0.00165419070981443	-0.00912170019000769
796	-1.19869756698608	0.036363523453474	-14.6814432144165	-0.00132951640989631	0.00159255252219737	0.000618529506027699	-0.00132951640989631
797	-0.549348950386047	0.361037850379944	-14.6165084838867	-0.0107450718060136	0.0126314787194133	-3.08191010844894e-05	0.00743668992072344
798	-1.19869756698608	-0.288310796022415	-14.6165084838867	-0.00684897974133492	0.00191722682211548	0.00516396993771195	0.00386527273803949
799	-1.19869756698608	0.036363523453474	-14.6814432144165	-0.0107450718060136	0.00548864435404539	-0.00782300252467394	-0.00295288790948689
800	-1.19869756698608	0.685712158679962	-15.0710525512695	-0.0110697457566857	0.0022419011220336	-0.00944637414067984	-0.0026282137259841
801	-0.549348950386047	0.036363523453474	-15.0710525512695	0.00776136433705688	0.00841071270406246	-0.0026282137259841	0.00516396993771195
802	0.099999688565731	0.036363523453474	-14.9411821365356	-0.00879702530801296	0.00581331877037883	-0.00555028254166245	0.00516396993771195
803	0.099999688565731	0.685712158679962	-14.9411821365356	-0.00587495695799589	0.00159255252219737	0.00256657530553639	0.00256657530553639
804	0.099999688565731	0.685712158679962	-14.8762474060059	-0.0149658378213644	-0.00847235135734081	0.000618529506027699	0.00418994715437293
805	1.39869689941406	-0.288310796022415	-15.1359872817993	-0.00230353930965066	0.00354059832170606	-0.000355493422830477	-0.00782300252467394
806	1.39869689941406	0.036363523453474	-15.0710525512695	0.00483929552137852	0.00516396993771195	-0.0110697457566857	-0.00230353930965066
807	0.749348342418671	0.361037850379944	-15.0710525512695	0.00321592413820326	0.00906006153672934	0.00451462110504508	-0.000355493422830477
808	2.69739413261414	0.036363523453474	-14.6814432144165	0.000943203864153475	0.00256657530553639	-0.00425158534198999	-0.00132951640989631
809	2.69739413261414	-0.288310796022415	-14.9411821365356	-0.00944637414067984	-0.0026282137259841	-0.00165419070981443	-0.00457625929266214
810	0.749348342418671	1.33506083488464	-14.8113126754761	0.00159255252219737	-0.00197886489331722	-0.00360223650932312	-0.00327756232582033
811	2.04804563522339	0.361037850379944	-14.8113126754761	0.00678734155371785	-0.00100484199356288	-0.00100484199356288	-0.00457625929266214
812	0.099999688565731	1.01038646697998	-15.1359872817993	0.00386527273803949	0.00159255252219737	0.00646266713738441	0.00354059832170606
813	2.04804563522339	0.036363523453474	-15.2009220123291	-0.00814767740666866	-0.00490093370899558	-0.00425158534198999	0.00126787810586393
814	0.099999688565731	1.01038646697998	-15.2009220123291	-0.00165419070981443	-0.00132951640989631	0.00451462110504508	0.00451462110504508
815	0.749348342418671	1.01038646697998	-15.1359872817993	0.00126787810586393	0.00354059832170606	-0.00295288790948689	-0.00360223650932312
816	0.749348342418671	0.036363523453474	-14.5515727996826	0.00354059832170606	0.0123068047687411	-0.00165419070981443	-0.00295288790948689
817	2.69739413261414	0.036363523453474	-14.7463779449463	0.00581331877037883	0.0106834331527352	0.00354059832170606	0.00126787810586393
818	0.749348342418671	0.685712158679962	-15.1359872817993	0.00289124972186983	0.00581331877037883	0.00678734155371785	0.00808603875339031
819	2.04804563522339	0.685712158679962	-15.2658567428589	-0.00197886489331722	-0.00749832857400179	-0.00684897974133492	0.00451462110504508
820	0.099999688565731	1.33506083488464	-15.1359872817993	0.000943203864153475	0.00613799272105098	-0.00132951640989631	-0.00392691092565656
821	3.34674286842346	0.036363523453474	-14.8113126754761	0.00808603875339031	0.00743668992072344	-0.00392691092565656	0.000293855206109583
822	0.099999688565731	1.65973508358002	-14.8762474060059	-0.00100484199356288	0.00386527273803949	0.00126787810586393	0.00418994715437293
823	2.69739413261414	-0.288310796022415	-14.9411821365356	-0.00652430532500148	-0.00197886489331722	-0.000355493422830477	0.000618529506027699
824	0.099999688565731	1.33506083488464	-15.2658567428589	-0.00165419070981443	-0.00165419070981443	-0.00392691092565656	0.000293855206109583
825	0.749348342418671	0.685712158679962	-15.1359872817993	-0.00100484199356288	0.00386527273803949	-0.0139918150380254	0.00386527273803949
826	1.39869689941406	0.361037850379944	-14.8762474060059	0.0022419011220336	0.00548864435404539	0.000943203864153475	-0.00814767740666866
827	1.39869689941406	-0.937659442424774	-14.5515727996826	0.0155535480007529	0.00678734155371785	0.00808603875339031	0.00321592413820326
828	0.749348342418671	0.036363523453474	-14.421703338623	-0.0185372550040483	0.00548864435404539	0.00743668992072344	-0.00327756232582033
829	-0.549348950386047	0.685712158679962	-14.8113126754761	-0.00587495695799589	0.00159255252219737	0.00289124972186983	0.000293855206109583
830	0.099999688565731	1.01038646697998	-15.0710525512695	0.0171769186854362	0.000293855206109583	-0.0026282137259841	-0.00619963090866804
831	-0.549348950386047	1.01038646697998	-15.0061168670654	0.0171769186854362	0.00159255252219737	-0.00132951640989631	0.00354059832170606
832	1.39869689941406	0.685712158679962	-15.0061168670654	-0.00360223650932312	0.00289124972186983	0.00159255252219737	-0.000680167751852423
833	2.04804563522339	0.036363523453474	-14.9411821365356	0.00159255252219737	-0.00977104809135199	0.0106834331527352	0.00873538758605719
834	3.34674286842346	0.036363523453474	-15.0710525512695	-0.000355493422830477	-0.00977104809135199	-0.00327756232582033	0.00776136433705688
835	0.099999688565731	0.685712158679962	-14.7463779449463	-0.00587495695799589	-0.00490093370899558	-0.00684897974133492	-0.00555028254166245
836	0.749348342418671	-0.288310796022415	-15.5255966186523	0.00581331877037883	-0.000680167751852423	-0.00619963090866804	-0.0026282137259841
837	0.099999688565731	0.361037850379944	-15.3957262039185	-0.00327756232582033	-0.00100484199356288	0.00191722682211548	0.0022419011220336
838	0.749348342418671	-0.288310796022415	-15.0710525512695	-0.0026282137259841	-0.00425158534198999	0.00613799272105098	0.00418994715437293
839	0.749348342418671	0.036363523453474	-15.2658567428589	0.00646266713738441	-0.00652430532500148	0.000943203864153475	-0.00360223650932312
840	0.099999688565731	-0.937659442424774	-14.7463779449463	0.0106834331527352	-0.00652430532500148	-0.00782300252467394	-0.00587495695799589
841	-0.549348950386047	-0.288310796022415	-14.8762474060059	-0.0139918150380254	0.000943203864153475	0.00289124972186983	-0.00555028254166245
842	0.099999688565731	-0.288310796022415	-15.1359872817993	0.0113327819854021	-0.00944637414067984	0.00191722682211548	-0.000355493422830477
843	2.04804563522339	-1.26233375072479	-15.0710525512695	0.00743668992072344	-0.00684897974133492	0.00873538758605719	0.00451462110504508
844	1.39869689941406	-1.26233375072479	-15.1359872817993	-0.00782300252467394	-0.00327756232582033	0.00159255252219737	0.000618529506027699
845	-0.549348950386047	0.361037850379944	-15.2009220123291	-0.0146411629393697	-0.00522560812532902	-0.00230353930965066	-0.00587495695799589
846	0.099999688565731	-0.288310796022415	-15.0061168670654	0.00841071270406246	-0.00360223650932312	-0.00587495695799589	-0.00587495695799589
847	0.749348342418671	0.685712158679962	-14.8762474060059	0.012956153601408	-0.00522560812532902	0.00159255252219737	0.000943203864153475
848	-0.549348950386047	0.361037850379944	-15.5255966186523	-0.00717365415766835	-0.00100484199356288	-0.00327756232582033	-0.00230353930965066
849	1.39869689941406	0.361037850379944	-15.1359872817993	0.00711201597005129	-0.00100484199356288	-0.00555028254166245	0.00289124972186983
850	2.04804563522339	0.685712158679962	-14.8762474060059	-0.0162645354866982	-0.00132951640989631	-0.00717365415766835	-0.00230353930965066
851	0.749348342418671	1.33506083488464	-14.9411821365356	0.000943203864153475	0.00581331877037883	-0.0100957229733467	0.00256657530553639
852	1.39869689941406	0.361037850379944	-14.6814432144165	0.0149041991680861	0.00646266713738441	0.0022419011220336	-0.00197886489331722
853	1.39869689941406	1.01038646697998	-14.4866380691528	0.00646266713738441	-0.00392691092565656	-0.00425158534198999	0.00451462110504508
854	0.749348342418671	0.361037850379944	-14.8113126754761	0.029189869761467	0.00159255252219737	-0.000680167751852423	-0.00782300252467394
855	0.749348342418671	-0.612985134124756	-14.7463779449463	0.00906006153672934	0.00483929552137852	-0.00457625929266214	-0.000355493422830477
856	1.39869689941406	0.685712158679962	-14.9411821365356	0.00483929552137852	0.00906006153672934	-0.00879702530801296	-0.00327756232582033
857	-0.549348950386047	0.685712158679962	-15.2009220123291	0.00613799272105098	-0.00165419070981443	-0.000680167751852423	0.0022419011220336
858	0.749348342418671	0.036363523453474	-15.0061168670654	0.00776136433705688	0.00354059832170606	0.00159255252219737	0.00646266713738441
859	0.749348342418671	-0.288310796022415	-14.6165084838867	-0.000355493422830477	-0.00457625929266214	-0.00197886489331722	-0.00619963090866804
860	-1.19869756698608	1.01038646697998	-15.0710525512695	0.000618529506027699	0.000943203864153475	0.000943203864153475	0.00516396993771195
861	0.749348342418671	0.361037850379944	-15.3307914733887	-3.08191010844894e-05	0.00808603875339031	-0.00555028254166245	0.00191722682211548
862	1.39869689941406	-0.612985134124756	-15.2009220123291	0.00321592413820326	0.000618529506027699	0.00126787810586393	0.00159255252219737
863	-3.14674353599548	0.685712158679962	-15.2009220123291	0.00548864435404539	0.0022419011220336	-0.00749832857400179	0.00646266713738441
864	1.39869689941406	-0.612985134124756	-14.9411821365356	0.00613799272105098	-0.00230353930965066	-0.000680167751852423	0.00126787810586393
865	-1.19869756698608	1.98440945148468	-15.0710525512695	-0.0169138833880424	-0.0026282137259841	-0.00587495695799589	0.000293855206109583
866	-1.19869756698608	0.685712158679962	-15.1359872817993	0.000943203864153475	0.00873538758605719	-0.0123684434220195	0.00451462110504508
867	-3.14674353599548	1.65973508358002	-15.2009220123291	-0.00944637414067984	0.0103587592020631	-0.00457625929266214	-0.0026282137259841
868	-2.49739480018616	1.33506083488464	-15.0061168670654	0.00418994715437293	0.00191722682211548	0.00451462110504508	-0.00100484199356288
869	-2.49739480018616	1.65973508358002	-15.0061168670654	-0.00619963090866804	-0.00165419070981443	-0.00619963090866804	-0.000680167751852423
870	-0.549348950386047	0.036363523453474	-15.0061168670654	-0.00165419070981443	-0.000355493422830477	-0.00814767740666866	-0.00555028254166245
871	0.749348342418671	-0.288310796022415	-14.7463779449463	0.00938473641872406	0.00451462110504508	0.00321592413820326	-0.00230353930965066
872	0.099999688565731	0.685712158679962	-14.8113126754761	0.00418994715437293	-0.000355493422830477	-3.08191010844894e-05	0.0022419011220336
873	1.39869689941406	0.036363523453474	-15.0061168670654	0.00418994715437293	0.000943203864153475	-0.00295288790948689	-0.00100484199356288
874	1.39869689941406	0.361037850379944	-15.2658567428589	0.0363327041268349	0.000293855206109583	0.00126787810586393	-0.0026282137259841
875	0.749348342418671	0.685712158679962	-15.2658567428589	0.00678734155371785	0.000293855206109583	-0.00230353930965066	-0.0026282137259841
876	0.099999688565731	1.65973508358002	-15.2009220123291	0.00938473641872406	0.00776136433705688	-0.00587495695799589	-0.00717365415766835
877	1.39869689941406	1.01038646697998	-14.9411821365356	0.0223717093467712	0.00646266713738441	0.000943203864153475	0.01100810803473
878	0.099999688565731	0.361037850379944	-15.0710525512695	0.000618529506027699	0.00678734155371785	-0.000680167751852423	0.00678734155371785
879	2.69739413261414	-0.288310796022415	-14.9411821365356	-0.00749832857400179	0.000293855206109583	-0.00619963090866804	0.00386527273803949
880	2.04804563522339	1.65973508358002	-15.4606609344482	0.00776136433705688	-3.08191010844894e-05	-0.0133424662053585	-0.00392691092565656
881	2.69739413261414	0.036363523453474	-15.2009220123291	-0.00749832857400179	0.00548864435404539	-0.00100484199356288	0.000293855206109583
882	1.39869689941406	0.036363523453474	-15.0710525512695	0.00354059832170606	0.00646266713738441	-0.00327756232582033	0.00289124972186983
883	1.39869689941406	0.685712158679962	-15.0710525512695	-0.00587495695799589	0.00613799272105098	-3.08191010844894e-05	0.000293855206109583
884	0.099999688565731	1.65973508358002	-15.1359872817993	0.00354059832170606	-0.00327756232582033	-0.0126931173726916	-0.00197886489331722
885	2.04804563522339	0.036363523453474	-14.9411821365356	-0.00619963090866804	-0.00360223650932312	-0.00749832857400179	-0.00295288790948689
886	2.04804563522339	0.036363523453474	-15.5255966186523	0.0022419011220336	0.0100340843200684	-0.00847235135734081	-0.00360223650932312
887	2.04804563522339	0.361037850379944	-15.3307914733887	0.00386527273803949	0.00873538758605719	0.0022419011220336	0.00159255252219737
888	2.04804563522339	0.036363523453474	-15.4606609344482	0.00256657530553639	0.00743668992072344	-0.00782300252467394	0.00321592413820326
889	0.749348342418671	0.036363523453474	-14.9411821365356	-0.00295288790948689	-0.00360223650932312	0.00418994715437293	0.00256657530553639
890	2.04804563522339	0.036363523453474	-14.8762474060059	0.00743668992072344	0.00321592413820326	-0.0107450718060136	-0.00490093370899558
891	2.04804563522339	0.036363523453474	-15.3307914733887	0.00483929552137852	0.00841071270406246	-0.0104203969240189	0.00548864435404539
892	1.39869689941406	1.01038646697998	-15.3307914733887	0.0158782228827477	0.00613799272105098	-0.00327756232582033	0.00191722682211548
893	2.04804563522339	0.036363523453474	-14.8762474060059	-0.00425158534198999	0.000293855206109583	0.00321592413820326	0.00289124972186983
894	2.69739413261414	1.01038646697998	-15.3307914733887	-0.00100484199356288	-3.08191010844894e-05	-0.00847235135734081	0.00516396993771195
895	0.749348342418671	1.01038646697998	-15.0710525512695	-0.0156151866540313	0.00418994715437293	-0.00944637414067984	-0.00295288790948689
896	1.39869689941406	0.685712158679962	-14.9411821365356	0.0243197549134493	0.00906006153672934	-0.00360223650932312	0.000943203864153475
897	0.099999688565731	1.01038646697998	-15.3957262039185	0.0113327819854021	0.00970941036939621	-0.00295288790948689	0.0022419011220336
898	0.749348342418671	1.01038646697998	-15.3957262039185	0.00159255252219737	0.00581331877037883	0.000618529506027699	-0.00197886489331722
899	1.39869689941406	0.361037850379944	-15.0061168670654	-0.0188619289547205	0.00191722682211548	-3.08191010844894e-05	-0.00360223650932312
900	2.69739413261414	-0.288310796022415	-14.7463779449463	-0.00295288790948689	0.00191722682211548	-0.000355493422830477	0.000293855206109583
901	2.04804563522339	-0.288310796022415	-14.8113126754761	-0.0113944197073579	0.00386527273803949	-0.00197886489331722	0.000618529506027699
902	0.099999688565731	1.01038646697998	-14.4866380691528	0.0188002903014421	0.00613799272105098	-0.00230353930965066	0.00678734155371785
903	2.04804563522339	0.036363523453474	-14.8762474060059	-0.00977104809135199	0.00581331877037883	0.00159255252219737	-3.08191010844894e-05
904	0.749348342418671	0.685712158679962	-15.0710525512695	-0.00392691092565656	-0.00132951640989631	-0.00392691092565656	0.00159255252219737
905	2.04804563522339	-0.937659442424774	-14.9411821365356	-0.0133424662053585	-0.00425158534198999	-0.0107450718060136	-0.0107450718060136
906	1.39869689941406	-0.937659442424774	-14.8113126754761	0.0213976856321096	-0.00425158534198999	0.00581331877037883	0.00126787810586393
907	2.69739413261414	0.036363523453474	-15.1359872817993	0.00776136433705688	-0.00457625929266214	-0.00100484199356288	0.000293855206109583
908	2.04804563522339	-0.612985134124756	-15.4606609344482	-0.0149658378213644	-0.0026282137259841	0.000943203864153475	0.00321592413820326
909	2.04804563522339	-1.58700799942017	-15.7204008102417	-0.00230353930965066	-0.00392691092565656	-0.0117190945893526	0.00191722682211548
910	-0.549348950386047	0.361037850379944	-15.9801406860352	0.01847561635077	-0.0136671401560307	-0.00522560812532902	-0.00165419070981443
911	1.39869689941406	-0.937659442424774	-15.9801406860352	0.000618529506027699	-0.00717365415766835	0.00126787810586393	-0.00425158534198999
912	-0.549348950386047	-0.288310796022415	-16.1100101470947	0.0200989879667759	-0.00295288790948689	0.00126787810586393	0.00516396993771195
913	0.749348342418671	-1.26233375072479	-15.5255966186523	0.0155535480007529	-0.00944637414067984	-0.00132951640989631	0.00418994715437293
914	2.04804563522339	-1.26233375072479	-14.8762474060059	-0.00717365415766835	-0.00847235135734081	0.000618529506027699	-0.00327756232582033
915	2.04804563522339	-0.937659442424774	-15.4606609344482	0.0165275707840919	-0.0156151866540313	-0.00652430532500148	0.000618529506027699
916	1.39869689941406	0.036363523453474	-15.5255966186523	-0.00619963090866804	0.00191722682211548	-0.00555028254166245	-0.00165419070981443
917	-0.549348950386047	0.036363523453474	-15.5255966186523	0.0142548503354192	-0.00132951640989631	0.00354059832170606	0.00418994715437293
918	0.749348342418671	-0.937659442424774	-15.2009220123291	-0.00490093370899558	-0.00717365415766835	-0.00295288790948689	-0.00197886489331722
919	2.04804563522339	-0.612985134124756	-14.4866380691528	0.00906006153672934	-0.00457625929266214	-0.00490093370899558	-0.00100484199356288
920	0.749348342418671	-0.288310796022415	-14.2918338775635	-0.00392691092565656	-0.00197886489331722	-0.00977104809135199	0.00126787810586393
921	0.099999688565731	1.33506083488464	-15.0061168670654	0.00808603875339031	-0.0026282137259841	-0.0026282137259841	0.00321592413820326
922	0.749348342418671	0.685712158679962	-15.2009220123291	0.00711201597005129	0.0022419011220336	0.00873538758605719	0.00678734155371785
923	0.749348342418671	0.361037850379944	-14.6165084838867	0.0022419011220336	0.00354059832170606	-0.00425158534198999	0.00159255252219737
924	0.099999688565731	1.01038646697998	-15.0061168670654	0.00354059832170606	-0.0026282137259841	-0.00132951640989631	0.0022419011220336
925	0.099999688565731	0.361037850379944	-14.6814432144165	0.00126787810586393	-0.00425158534198999	-0.00652430532500148	-0.00132951640989631
926	2.69739413261414	-0.288310796022415	-14.421703338623	0.0155535480007529	0.00776136433705688	-0.0110697457566857	0.00646266713738441
927	1.39869689941406	0.361037850379944	-14.7463779449463	-0.0100957229733467	0.00516396993771195	-0.00230353930965066	0.000943203864153475
928	2.04804563522339	0.036363523453474	-14.7463779449463	0.000293855206109583	-0.00490093370899558	-0.000355493422830477	0.00321592413820326
929	0.749348342418671	0.036363523453474	-15.1359872817993	-0.000680167751852423	-3.08191010844894e-05	-0.00457625929266214	0.000943203864153475
930	1.39869689941406	0.036363523453474	-14.8113126754761	0.0288651939481497	-0.000680167751852423	-0.0146411629393697	-0.00490093370899558
931	0.749348342418671	1.65973508358002	-14.8113126754761	0.00159255252219737	0.00354059832170606	-0.00684897974133492	-0.00392691092565656
932	0.099999688565731	0.036363523453474	-14.03209400177	-0.00100484199356288	-0.00132951640989631	0.000943203864153475	0.00354059832170606
933	0.749348342418671	0.685712158679962	-15.0061168670654	-0.0227580219507217	-0.00360223650932312	-0.00392691092565656	0.00483929552137852
934	-0.549348950386047	1.01038646697998	-15.0710525512695	0.0126314787194133	0.00646266713738441	-0.00230353930965066	-0.0026282137259841
935	-1.84804618358612	0.685712158679962	-15.0061168670654	-0.00587495695799589	-0.00944637414067984	0.00126787810586393	0.000293855206109583
936	-1.84804618358612	1.33506083488464	-14.9411821365356	-0.00457625929266214	0.00321592413820326	-0.00327756232582033	0.00191722682211548
937	-1.84804618358612	0.685712158679962	-14.9411821365356	0.00386527273803949	-0.0026282137259841	0.000293855206109583	0.00776136433705688
938	-1.84804618358612	0.685712158679962	-14.6165084838867	-0.0195112787187099	0.00159255252219737	-0.00555028254166245	0.00678734155371785
939	0.099999688565731	-0.288310796022415	-14.6165084838867	-0.00684897974133492	0.0022419011220336	-0.00425158534198999	0.00354059832170606
940	-1.19869756698608	0.685712158679962	-15.1359872817993	-0.00230353930965066	-0.00100484199356288	-0.00555028254166245	-0.00522560812532902
941	-1.19869756698608	1.01038646697998	-15.2658567428589	0.00159255252219737	0.000618529506027699	0.00581331877037883	-0.000680167751852423
942	-0.549348950386047	0.685712158679962	-15.2009220123291	-0.0143164889886975	-0.00100484199356288	-0.000355493422830477	0.011982130818069
943	-1.84804618358612	1.01038646697998	-14.8113126754761	0.0022419011220336	0.00354059832170606	-0.00392691092565656	0.00613799272105098
944	-0.549348950386047	0.361037850379944	-14.421703338623	-0.017887907102704	-0.0107450718060136	0.000943203864153475	0.00451462110504508
945	-1.84804618358612	0.361037850379944	-14.7463779449463	0.00354059832170606	-0.00197886489331722	-0.00587495695799589	-0.00522560812532902
946	-1.19869756698608	1.01038646697998	-15.1359872817993	0.000293855206109583	0.00418994715437293	0.00191722682211548	-0.00230353930965066
947	-1.19869756698608	0.685712158679962	-15.0061168670654	0.0022419011220336	0.00516396993771195	-0.00522560812532902	0.0116574559360743
948	0.749348342418671	0.361037850379944	-14.9411821365356	-0.00879702530801296	-3.08191010844894e-05	0.0022419011220336	0.00711201597005129
949	0.749348342418671	0.036363523453474	-14.5515727996826	-0.0117190945893526	0.00776136433705688	-0.000680167751852423	0.00126787810586393
950	0.099999688565731	0.036363523453474	-14.0970287322998	0.000293855206109583	0.00321592413820326	-0.00652430532500148	-0.00295288790948689
951	-1.19869756698608	1.33506083488464	-14.6165084838867	0.00970941036939621	0.00873538758605719	-0.00425158534198999	-0.00295288790948689
952	2.69739413261414	0.685712158679962	-15.0710525512695	0.0113327819854021	0.00548864435404539	0.00354059832170606	-0.00132951640989631
953	0.099999688565731	1.01038646697998	-14.8762474060059	0.0123068047687411	0.00711201597005129	-0.0026282137259841	0.00938473641872406
954	2.69739413261414	0.036363523453474	-14.8113126754761	0.0155535480007529	-0.000680167751852423	-0.00392691092565656	-0.00165419070981443
955	0.749348342418671	0.685712158679962	-15.0061168670654	-0.00197886489331722	0.000943203864153475	-0.00652430532500148	-0.00230353930965066
956	0.099999688565731	1.01038646697998	-14.8762474060059	0.00548864435404539	0.00191722682211548	-0.00490093370899558	-0.00425158534198999
957	0.099999688565731	1.65973508358002	-14.8762474060059	-0.0107450718060136	0.00483929552137852	0.00873538758605719	0.00678734155371785
958	0.749348342418671	1.01038646697998	-15.2009220123291	-0.00197886489331722	-0.00782300252467394	0.00289124972186983	-0.00100484199356288
959	-0.549348950386047	1.01038646697998	-15.1359872817993	-0.000355493422830477	-0.000355493422830477	0.00581331877037883	0.000943203864153475
960	2.04804563522339	0.036363523453474	-14.4866380691528	-0.00814767740666866	-0.00457625929266214	-0.00782300252467394	-0.00522560812532902
961	0.749348342418671	1.33506083488464	-14.9411821365356	-0.0156151866540313	0.00451462110504508	0.000293855206109583	0.00159255252219737
962	0.749348342418671	0.036363523453474	-14.421703338623	0.00841071270406246	0.00386527273803949	-0.00165419070981443	-0.00587495695799589
963	0.099999688565731	1.33506083488464	-14.8762474060059	-0.0198359526693821	0.0022419011220336	-0.00327756232582033	0.00126787810586393
964	-0.549348950386047	0.361037850379944	-15.0061168670654	0.0126314787194133	0.000293855206109583	-0.00814767740666866	-0.00425158534198999
965	1.39869689941406	0.036363523453474	-14.9411821365356	0.0162028968334198	-0.00197886489331722	-0.0026282137259841	-0.00814767740666866
966	1.39869689941406	0.361037850379944	-14.8762474060059	0.00776136433705688	0.00808603875339031	-0.00132951640989631	-0.00782300252467394
967	1.39869689941406	0.361037850379944	-15.0061168670654	-0.00749832857400179	0.00451462110504508	-0.00132951640989631	0.00354059832170606
968	2.04804563522339	0.036363523453474	-14.6814432144165	-0.00230353930965066	-0.00619963090866804	0.000943203864153475	0.00418994715437293
969	2.04804563522339	-0.612985134124756	-14.7463779449463	0.00321592413820326	-0.00652430532500148	-0.00944637414067984	0.000293855206109583
970	-0.549348950386047	0.685712158679962	-15.3957262039185	-0.00749832857400179	-0.00327756232582033	-0.00587495695799589	-0.0026282137259841
971	0.749348342418671	0.685712158679962	-15.5255966186523	0.00711201597005129	0.00678734155371785	-0.00392691092565656	-0.0026282137259841
972	2.04804563522339	0.361037850379944	-15.0061168670654	-0.00392691092565656	0.00581331877037883	0.000293855206109583	0.00678734155371785
973	0.749348342418671	1.01038646697998	-15.0710525512695	0.0136055024340749	0.00126787810586393	-0.00717365415766835	0.00159255252219737
974	1.39869689941406	0.036363523453474	-14.6814432144165	-0.00555028254166245	-0.00132951640989631	-0.00197886489331722	0.00159255252219737
975	2.04804563522339	0.036363523453474	-14.2268991470337	0.0152288740500808	-0.00197886489331722	-0.00749832857400179	-0.00847235135734081
976	-0.549348950386047	1.65973508358002	-15.4606609344482	0.00159255252219737	0.00126787810586393	-0.0156151866540313	-0.00327756232582033
977	0.099999688565731	1.01038646697998	-15.4606609344482	0.0149041991680861	0.00613799272105098	-0.00230353930965066	0.00483929552137852
978	0.099999688565731	1.33506083488464	-15.4606609344482	0.00483929552137852	-0.000680167751852423	0.00483929552137852	-0.00230353930965066
979	2.04804563522339	-0.288310796022415	-14.7463779449463	-0.0123684434220195	-0.00100484199356288	-0.00619963090866804	0.00321592413820326
980	1.39869689941406	-0.288310796022415	-14.6165084838867	0.0113327819854021	-0.00132951640989631	-0.00814767740666866	-0.00977104809135199
981	1.39869689941406	0.036363523453474	-14.421703338623	0.00613799272105098	-3.08191010844894e-05	-0.00555028254166245	-0.00587495695799589
982	0.099999688565731	0.036363523453474	-15.0061168670654	0.00354059832170606	-3.08191010844894e-05	-0.00132951640989631	0.00548864435404539
983	1.39869689941406	0.036363523453474	-15.0710525512695	-0.00619963090866804	-0.00555028254166245	0.00256657530553639	0.00191722682211548
984	-0.549348950386047	1.01038646697998	-15.1359872817993	-0.0113944197073579	0.00191722682211548	-0.00295288790948689	0.000293855206109583
985	0.749348342418671	0.361037850379944	-14.6814432144165	0.0155535480007529	0.00516396993771195	-0.000355493422830477	-0.00230353930965066
986	2.04804563522339	-0.288310796022415	-14.7463779449463	0.00613799272105098	0.00516396993771195	-0.00490093370899558	-0.00360223650932312
987	0.099999688565731	-0.937659442424774	-14.7463779449463	-0.00652430532500148	0.00386527273803949	0.00808603875339031	0.00548864435404539
988	0.749348342418671	0.361037850379944	-14.8762474060059	0.0308132413774729	-0.00360223650932312	0.0022419011220336	-0.00132951640989631
989	0.749348342418671	0.361037850379944	-15.3957262039185	-0.00977104809135199	-0.000680167751852423	0.00613799272105098	-0.000355493422830477
990	2.69739413261414	-0.612985134124756	-15.3307914733887	0.00126787810586393	-0.0100957229733467	-0.00847235135734081	-0.00522560812532902
991	2.04804563522339	-0.612985134124756	-15.0710525512695	0.00970941036939621	-0.00197886489331722	-0.00912170019000769	0.000293855206109583
992	0.749348342418671	-0.612985134124756	-14.6814432144165	0.0113327819854021	-0.000355493422830477	0.000943203864153475	-0.00132951640989631
993	0.749348342418671	-0.612985134124756	-14.7463779449463	-0.00457625929266214	0.00159255252219737	0.00289124972186983	0.000618529506027699
994	0.099999688565731	-0.612985134124756	-14.6814432144165	0.00191722682211548	-0.00782300252467394	-0.00490093370899558	-0.00165419070981443
995	1.39869689941406	-0.288310796022415	-14.8762474060059	0.0191249661147594	-0.0130177913233638	-0.00360223650932312	-0.00782300252467394
996	1.39869689941406	-1.58700799942017	-14.9411821365356	0.0103587592020631	-0.00327756232582033	0.00711201597005129	0.00159255252219737
997	2.04804563522339	-0.612985134124756	-15.2009220123291	0.0175015944987535	-0.00197886489331722	0.00289124972186983	0.0022419011220336
998	1.39869689941406	-0.288310796022415	-15.0710525512695	0.00581331877037883	-0.00619963090866804	0.00516396993771195	-0.000680167751852423
999	2.04804563522339	-1.26233375072479	-14.5515727996826	0.00581331877037883	0.00191722682211548	-0.00944637414067984	0.00451462110504508
1000	0.749348342418671	-0.937659442424774	-14.3567686080933	-0.0133424662053585	-0.00132951640989631	0.00191722682211548	-0.00425158534198999
1001	0.099999688565731	0.361037850379944	-14.9411821365356	0.00581331877037883	0.00256657530553639	-0.00165419070981443	0.000293855206109583
1002	1.39869689941406	-1.26233375072479	-14.9411821365356	0.00483929552137852	0.000943203864153475	-0.00457625929266214	0.00581331877037883
1003	1.39869689941406	0.685712158679962	-15.2658567428589	-0.000355493422830477	-0.00327756232582033	0.00581331877037883	0.00159255252219737
1004	2.04804563522339	-0.288310796022415	-14.9411821365356	-0.00717365415766835	0.000293855206109583	0.00126787810586393	-0.00457625929266214
1005	3.34674286842346	-0.937659442424774	-14.8762474060059	-0.0201606266200542	0.000943203864153475	-0.00197886489331722	-0.00619963090866804
1006	1.39869689941406	0.036363523453474	-14.8113126754761	0.0191249661147594	0.00354059832170606	-0.00165419070981443	-0.00847235135734081
1007	2.04804563522339	0.036363523453474	-14.7463779449463	-0.00847235135734081	0.00483929552137852	-0.00490093370899558	0.00613799272105098
1008	-0.549348950386047	1.33506083488464	-14.8762474060059	0.00483929552137852	-0.000680167751852423	0.00483929552137852	-0.00490093370899558
1009	0.749348342418671	0.685712158679962	-14.9411821365356	-0.00847235135734081	-0.00132951640989631	0.000943203864153475	0.00548864435404539
1010	1.39869689941406	0.361037850379944	-15.0061168670654	0.0126314787194133	0.00516396993771195	-0.0146411629393697	-0.00425158534198999
1011	2.04804563522339	0.685712158679962	-14.6165084838867	0.00256657530553639	0.00451462110504508	-0.00425158534198999	-0.00132951640989631
1012	-0.549348950386047	1.65973508358002	-14.6814432144165	-0.0172385573387146	0.00873538758605719	0.00938473641872406	-0.00132951640989631
1013	0.749348342418671	-0.288310796022415	-15.0061168670654	0.000618529506027699	0.00548864435404539	-0.00457625929266214	0.00548864435404539
1014	-1.84804618358612	1.01038646697998	-15.1359872817993	-0.00684897974133492	-0.00360223650932312	0.0126314787194133	0.00418994715437293
1015	-1.84804618358612	0.685712158679962	-14.8762474060059	-0.0250307414680719	-0.00360223650932312	-0.00555028254166245	-0.0026282137259841
1016	-1.19869756698608	0.036363523453474	-15.0061168670654	0.00581331877037883	0.0100340843200684	-0.00360223650932312	-0.00100484199356288
1017	0.749348342418671	0.361037850379944	-14.6165084838867	-0.00847235135734081	0.012956153601408	0.00548864435404539	0.00613799272105098
1018	-1.19869756698608	0.361037850379944	-14.421703338623	-0.000355493422830477	0.00970941036939621	-0.00100484199356288	0.00516396993771195
1019	-1.84804618358612	1.01038646697998	-15.2009220123291	0.00126787810586393	-3.08191010844894e-05	0.0116574559360743	0.00776136433705688
1020	-1.84804618358612	1.01038646697998	-15.3307914733887	-0.00555028254166245	-0.00132951640989631	-0.0026282137259841	-0.00230353930965066
1021	-3.14674353599548	1.01038646697998	-15.2658567428589	-0.0126931173726916	0.00289124972186983	-0.00392691092565656	-0.000355493422830477
1022	0.749348342418671	0.036363523453474	-15.0710525512695	-0.0240567177534103	0.00418994715437293	-0.00100484199356288	0.00386527273803949
1023	-3.14674353599548	1.33506083488464	-15.0710525512695	-0.0146411629393697	0.000293855206109583	0.00483929552137852	0.00289124972186983
1024	-0.549348950386047	-0.288310796022415	-14.7463779449463	-0.0133424662053585	-0.00132951640989631	0.00256657530553639	0.00354059832170606
1025	-1.19869756698608	0.685712158679962	-15.2009220123291	-0.00457625929266214	0.000618529506027699	-0.000680167751852423	-0.000355493422830477
1026	-0.549348950386047	1.01038646697998	-15.3307914733887	-0.00165419070981443	0.0116574559360743	-0.0117190945893526	0.00678734155371785
1027	0.099999688565731	1.01038646697998	-15.4606609344482	-0.0107450718060136	0.011982130818069	0.00808603875339031	0.00516396993771195
1028	-0.549348950386047	0.036363523453474	-15.0061168670654	0.00743668992072344	-0.000355493422830477	0.00581331877037883	0.00581331877037883
1029	0.749348342418671	-0.288310796022415	-14.8762474060059	-0.0026282137259841	0.00646266713738441	-0.00295288790948689	-0.00555028254166245
1030	-1.19869756698608	0.361037850379944	-14.6814432144165	-0.0237320438027382	0.00191722682211548	-0.00165419070981443	-0.00587495695799589
1031	-1.19869756698608	1.01038646697998	-15.3307914733887	0.00906006153672934	0.00743668992072344	-0.00944637414067984	-0.00165419070981443
1032	0.099999688565731	1.33506083488464	-15.0061168670654	0.01847561635077	0.00581331877037883	0.00581331877037883	0.00386527273803949
1033	0.099999688565731	-0.288310796022415	-15.0061168670654	-0.00555028254166245	-0.00165419070981443	0.00126787810586393	-0.00360223650932312
1034	0.749348342418671	-0.288310796022415	-14.9411821365356	-0.0117190945893526	0.00938473641872406	-0.00522560812532902	0.00418994715437293
1035	0.749348342418671	1.01038646697998	-15.2658567428589	0.00743668992072344	0.00256657530553639	-0.000355493422830477	0.00191722682211548
1036	0.099999688565731	1.01038646697998	-14.6165084838867	0.0136055024340749	0.011982130818069	-0.00425158534198999	-0.00587495695799589
1037	2.04804563522339	1.01038646697998	-15.2658567428589	-0.00555028254166245	0.00289124972186983	-0.00392691092565656	0.00646266713738441
1038	-0.549348950386047	1.33506083488464	-15.3957262039185	0.0194496400654316	0.00483929552137852	-0.00165419070981443	0.0123068047687411
1039	1.39869689941406	1.01038646697998	-15.1359872817993	-0.000680167751852423	0.0022419011220336	0.000943203864153475	-0.00165419070981443
1040	1.39869689941406	0.685712158679962	-14.8113126754761	0.00613799272105098	-0.000355493422830477	-0.00490093370899558	0.000618529506027699
1041	2.69739413261414	1.01038646697998	-15.2658567428589	0.00646266713738441	0.00516396993771195	-0.00652430532500148	-0.00392691092565656
1042	2.04804563522339	0.361037850379944	-14.8762474060059	0.00841071270406246	0.00938473641872406	-0.00100484199356288	-0.00555028254166245
1043	-1.19869756698608	0.685712158679962	-15.2009220123291	0.0152288740500808	0.000943203864153475	0.00418994715437293	-0.00197886489331722
1044	-1.19869756698608	1.01038646697998	-15.2658567428589	-0.0104203969240189	-0.00197886489331722	-0.00197886489331722	-0.00425158534198999
1045	0.749348342418671	-0.288310796022415	-15.1359872817993	0.0103587592020631	0.00159255252219737	-0.00717365415766835	0.00386527273803949
1046	2.04804563522339	-0.288310796022415	-15.2009220123291	0.00938473641872406	0.00386527273803949	-0.00652430532500148	-0.00717365415766835
1047	2.04804563522339	0.036363523453474	-14.8762474060059	0.0171769186854362	0.00386527273803949	0.00678734155371785	-3.08191010844894e-05
1048	0.749348342418671	0.036363523453474	-14.7463779449463	0.00646266713738441	-0.00100484199356288	-0.00392691092565656	-0.00522560812532902
1049	0.099999688565731	0.685712158679962	-15.1359872817993	0.012956153601408	0.00678734155371785	-0.00749832857400179	0.00321592413820326
1050	-1.19869756698608	0.685712158679962	-15.6554660797119	0.00451462110504508	0.000293855206109583	-0.0110697457566857	-0.00619963090866804
1051	0.749348342418671	1.01038646697998	-15.5905313491821	0.0194496400654316	0.00841071270406246	-0.00100484199356288	-0.00814767740666866
1052	3.34674286842346	-0.288310796022415	-15.2009220123291	-0.0123684434220195	0.00906006153672934	0.00126787810586393	-3.08191010844894e-05
1053	0.749348342418671	1.33506083488464	-15.3957262039185	-0.00360223650932312	0.00159255252219737	0.00256657530553639	0.00191722682211548
1054	3.34674286842346	-0.288310796022415	-14.8762474060059	0.00386527273803949	0.00191722682211548	0.00386527273803949	0.00516396993771195
1055	2.04804563522339	0.685712158679962	-14.8762474060059	-0.00814767740666866	0.00289124972186983	-0.00782300252467394	-0.00327756232582033
1056	1.39869689941406	0.685712158679962	-15.3957262039185	0.0113327819854021	0.00938473641872406	-0.00490093370899558	-0.00522560812532902
1057	0.749348342418671	1.65973508358002	-15.7204008102417	-0.0026282137259841	0.00970941036939621	0.00191722682211548	0.000618529506027699
1058	2.69739413261414	0.361037850379944	-15.4606609344482	-0.00652430532500148	0.00483929552137852	0.00418994715437293	0.00516396993771195
1059	2.04804563522339	0.361037850379944	-15.2658567428589	-0.00360223650932312	-3.08191010844894e-05	-0.00490093370899558	-0.00847235135734081
1060	0.099999688565731	-0.937659442424774	-14.9411821365356	0.012956153601408	0.00451462110504508	-0.00717365415766835	0.00159255252219737
1061	1.39869689941406	0.036363523453474	-15.1359872817993	0.00159255252219737	0.00289124972186983	-0.00912170019000769	-0.0117190945893526
1062	0.749348342418671	-0.288310796022415	-14.9411821365356	0.000293855206109583	0.000618529506027699	0.00516396993771195	0.00483929552137852
1063	1.39869689941406	0.036363523453474	-15.2658567428589	-0.00587495695799589	0.000293855206109583	0.00191722682211548	0.000943203864153475
1064	0.099999688565731	0.685712158679962	-15.2009220123291	-0.00360223650932312	-0.00879702530801296	-0.00392691092565656	-0.00944637414067984
1065	1.39869689941406	-0.937659442424774	-14.9411821365356	0.0136055024340749	0.00159255252219737	0.000293855206109583	-0.0104203969240189
1066	0.099999688565731	-0.288310796022415	-14.6814432144165	0.0162028968334198	0.000293855206109583	-3.08191010844894e-05	-0.00100484199356288
1067	2.04804563522339	-0.288310796022415	-14.6814432144165	-0.0107450718060136	0.000293855206109583	0.00808603875339031	0.00451462110504508
1068	-0.549348950386047	-0.612985134124756	-14.7463779449463	0.00548864435404539	-0.00879702530801296	0.00289124972186983	-0.00197886489331722
1069	0.749348342418671	0.036363523453474	-14.9411821365356	-0.0120437685400248	-0.00392691092565656	-0.0172385573387146	-0.00197886489331722
1070	0.749348342418671	0.361037850379944	-15.3307914733887	-0.0123684434220195	-0.00782300252467394	-0.00522560812532902	0.000943203864153475
1071	3.34674286842346	-1.26233375072479	-14.6814432144165	0.00256657530553639	-0.00132951640989631	-0.00327756232582033	-0.00847235135734081
1072	1.39869689941406	-1.26233375072479	-14.9411821365356	0.00483929552137852	-0.00197886489331722	0.00483929552137852	0.00289124972186983
1073	2.04804563522339	-1.58700799942017	-14.9411821365356	0.000618529506027699	-0.00684897974133492	-0.00360223650932312	-0.00165419070981443
1074	-0.549348950386047	-0.612985134124756	-15.1359872817993	0.0126314787194133	-0.0133424662053585	-0.0026282137259841	-0.0026282137259841
1075	1.39869689941406	-0.937659442424774	-14.7463779449463	-0.000680167751852423	-0.0113944197073579	-0.00457625929266214	-0.00100484199356288
1076	1.39869689941406	-1.58700799942017	-14.8762474060059	0.00646266713738441	-0.00295288790948689	-0.00327756232582033	-0.0139918150380254
1077	3.34674286842346	-0.937659442424774	-14.6165084838867	0.012956153601408	-0.00295288790948689	-3.08191010844894e-05	0.00581331877037883
1078	2.04804563522339	-0.937659442424774	-14.5515727996826	0.00613799272105098	-0.00814767740666866	0.00711201597005129	0.00289124972186983
1079	2.04804563522339	-1.26233375072479	-14.421703338623	-0.00717365415766835	-0.00555028254166245	0.0022419011220336	0.00289124972186983
1080	0.749348342418671	0.685712158679962	-15.0710525512695	0.00841071270406246	-0.00847235135734081	-0.00879702530801296	-0.00165419070981443
1081	0.099999688565731	-0.288310796022415	-15.0061168670654	-0.00879702530801296	-0.00100484199356288	-0.0100957229733467	0.00776136433705688
1082	0.099999688565731	0.036363523453474	-15.2658567428589	0.00646266713738441	0.00483929552137852	0.000943203864153475	0.00808603875339031
1083	2.04804563522339	-0.288310796022415	-15.0710525512695	0.000293855206109583	-0.00912170019000769	-0.00782300252467394	0.00581331877037883
1084	2.69739413261414	0.036363523453474	-15.0710525512695	-0.000355493422830477	-0.00490093370899558	-0.00425158534198999	0.000943203864153475
1085	0.099999688565731	0.685712158679962	-14.9411821365356	-0.0133424662053585	-0.000355493422830477	0.00483929552137852	-0.00327756232582033
1086	1.39869689941406	0.685712158679962	-15.4606609344482	0.0136055024340749	-0.00100484199356288	0.000943203864153475	-0.00295288790948689
1087	-0.549348950386047	1.33506083488464	-15.0061168670654	-0.0146411629393697	-0.000680167751852423	0.000943203864153475	0.00451462110504508
1088	0.749348342418671	1.01038646697998	-15.2658567428589	-0.00652430532500148	0.00126787810586393	-0.0100957229733467	-0.00425158534198999
1089	1.39869689941406	1.33506083488464	-15.2658567428589	0.00906006153672934	-0.000680167751852423	-0.0104203969240189	0.00159255252219737
1090	1.39869689941406	0.036363523453474	-14.8762474060059	0.000943203864153475	-3.08191010844894e-05	-0.0123684434220195	-0.00295288790948689
1091	1.39869689941406	-0.288310796022415	-14.6165084838867	0.011982130818069	-0.0026282137259841	-0.00132951640989631	-0.00392691092565656
1092	0.099999688565731	0.685712158679962	-15.2658567428589	0.0100340843200684	0.00808603875339031	0.00191722682211548	0.00743668992072344
1093	1.39869689941406	-0.288310796022415	-15.1359872817993	-0.00295288790948689	0.00191722682211548	0.00581331877037883	0.000943203864153475
1094	0.099999688565731	1.01038646697998	-15.0710525512695	0.0022419011220336	-0.00490093370899558	0.00483929552137852	0.00321592413820326
1095	-0.549348950386047	1.01038646697998	-14.8762474060059	-0.00912170019000769	-0.00327756232582033	0.00548864435404539	0.00873538758605719
1096	-1.19869756698608	0.036363523453474	-14.8113126754761	-0.00490093370899558	0.00678734155371785	0.00776136433705688	0.00126787810586393
1097	-1.19869756698608	0.036363523453474	-14.5515727996826	-0.00619963090866804	0.00191722682211548	-0.000355493422830477	0.00613799272105098
1098	-3.14674353599548	1.01038646697998	-15.0061168670654	-0.00912170019000769	0.00126787810586393	0.00354059832170606	0.012956153601408
1099	-1.84804618358612	1.01038646697998	-15.0710525512695	-0.00944637414067984	-0.00555028254166245	-0.00555028254166245	0.00256657530553639
1100	-0.549348950386047	0.685712158679962	-15.3957262039185	-0.00100484199356288	0.00581331877037883	-0.00165419070981443	0.00516396993771195
1101	-1.19869756698608	1.01038646697998	-15.1359872817993	0.0171769186854362	0.00581331877037883	-0.00165419070981443	0.000293855206109583
1102	-1.19869756698608	1.01038646697998	-15.2009220123291	-0.00555028254166245	-0.00132951640989631	0.000293855206109583	0.00873538758605719
1103	-1.84804618358612	0.361037850379944	-14.4866380691528	0.00516396993771195	-0.000680167751852423	-0.00392691092565656	0.00776136433705688
1104	-1.19869756698608	0.361037850379944	-14.8113126754761	-0.0133424662053585	0.00548864435404539	0.00321592413820326	0.00386527273803949
1105	0.099999688565731	-0.288310796022415	-15.3307914733887	-0.00782300252467394	0.000618529506027699	-0.00749832857400179	0.00581331877037883
1106	-2.49739480018616	1.33506083488464	-15.3307914733887	-0.0136671401560307	-0.00360223650932312	-0.0026282137259841	-0.0026282137259841
1107	-1.19869756698608	0.685712158679962	-15.2009220123291	-0.00295288790948689	0.00711201597005129	-0.00197886489331722	0.00711201597005129
1108	-0.549348950386047	0.361037850379944	-14.6165084838867	0.0149041991680861	-3.08191010844894e-05	0.00483929552137852	0.000618529506027699
1109	0.099999688565731	0.036363523453474	-14.3567686080933	-0.00619963090866804	-0.00100484199356288	-0.00490093370899558	-0.00619963090866804
1110	-0.549348950386047	0.036363523453474	-14.6165084838867	0.0022419011220336	0.00289124972186983	-0.00522560812532902	0.000618529506027699
1111	-1.19869756698608	1.01038646697998	-15.0061168670654	0.00289124972186983	-0.00425158534198999	-0.00165419070981443	-0.00197886489331722
1112	0.749348342418671	1.01038646697998	-15.3957262039185	-0.00230353930965066	0.00451462110504508	0.00386527273803949	-0.00295288790948689
1113	0.099999688565731	1.01038646697998	-14.9411821365356	-0.00132951640989631	0.00776136433705688	-3.08191010844894e-05	0.00483929552137852
1114	2.04804563522339	0.036363523453474	-14.8762474060059	0.000293855206109583	0.00126787810586393	-0.00522560812532902	0.00613799272105098
1115	1.39869689941406	1.01038646697998	-14.8113126754761	0.00289124972186983	0.00256657530553639	-0.00132951640989631	-0.00619963090866804
1116	1.39869689941406	1.01038646697998	-14.8762474060059	0.0022419011220336	-0.000680167751852423	-0.0156151866540313	0.0022419011220336
1117	0.099999688565731	1.33506083488464	-15.2009220123291	-0.00555028254166245	0.00841071270406246	0.00548864435404539	0.00256657530553639
1118	1.39869689941406	1.01038646697998	-15.2009220123291	-0.0026282137259841	0.00711201597005129	-0.00587495695799589	0.00451462110504508
1119	2.69739413261414	0.361037850379944	-14.8762474060059	0.00548864435404539	0.00126787810586393	-0.00457625929266214	-0.00295288790948689
1120	2.69739413261414	0.036363523453474	-14.6165084838867	0.00711201597005129	0.00646266713738441	-0.00619963090866804	-0.00847235135734081
1121	1.39869689941406	1.33506083488464	-14.8113126754761	0.00451462110504508	0.00516396993771195	-0.0126931173726916	0.00354059832170606
1122	2.04804563522339	-0.288310796022415	-14.3567686080933	-3.08191010844894e-05	0.00451462110504508	-0.00327756232582033	-0.000680167751852423
1123	-0.549348950386047	1.33506083488464	-15.1359872817993	0.000293855206109583	0.00386527273803949	0.000618529506027699	0.00126787810586393
1124	1.39869689941406	0.036363523453474	-15.0710525512695	0.00418994715437293	0.00548864435404539	-0.0133424662053585	0.00354059832170606
1125	2.04804563522339	0.361037850379944	-15.1359872817993	0.0103587592020631	0.00159255252219737	-0.00327756232582033	-0.00327756232582033
1126	2.04804563522339	-0.288310796022415	-15.2009220123291	0.00126787810586393	0.00126787810586393	-0.00717365415766835	-0.000355493422830477
1127	1.39869689941406	-0.288310796022415	-15.2658567428589	-0.00295288790948689	0.000943203864153475	-0.00490093370899558	0.000943203864153475
1128	2.04804563522339	0.036363523453474	-15.1359872817993	-0.00295288790948689	0.00418994715437293	-0.00392691092565656	-0.00457625929266214
1129	2.04804563522339	-0.288310796022415	-15.5905313491821	0.00646266713738441	0.00418994715437293	-0.0104203969240189	-0.00619963090866804
1130	0.749348342418671	0.685712158679962	-15.9152050018311	0.0136055024340749	0.00483929552137852	-0.000355493422830477	-0.00100484199356288
1131	2.04804563522339	1.01038646697998	-15.8502702713013	-0.00295288790948689	0.00126787810586393	-0.00295288790948689	-0.00327756232582033
1132	1.39869689941406	0.036363523453474	-15.2009220123291	-0.00197886489331722	0.00159255252219737	0.00354059832170606	0.00354059832170606
1133	1.39869689941406	1.01038646697998	-15.2009220123291	-0.00100484199356288	0.00808603875339031	-0.00425158534198999	-0.000680167751852423
1134	0.749348342418671	0.361037850379944	-14.9411821365356	0.00386527273803949	-3.08191010844894e-05	-0.00132951640989631	-0.00360223650932312
1135	2.04804563522339	-0.288310796022415	-15.2658567428589	0.01100810803473	0.00289124972186983	-0.00814767740666866	-0.00619963090866804
1136	0.749348342418671	1.01038646697998	-15.4606609344482	-0.0026282137259841	-0.00132951640989631	0.000943203864153475	-0.00197886489331722
1137	2.04804563522339	0.036363523453474	-15.3307914733887	-0.00327756232582033	0.00191722682211548	-0.00100484199356288	0.00451462110504508
1138	2.04804563522339	0.036363523453474	-15.2009220123291	0.00289124972186983	0.00321592413820326	0.00808603875339031	0.00938473641872406
1139	2.04804563522339	-0.288310796022415	-15.0061168670654	0.00354059832170606	-0.00327756232582033	-3.08191010844894e-05	-0.00165419070981443
1140	1.39869689941406	0.685712158679962	-14.8113126754761	0.00906006153672934	0.00678734155371785	-0.00230353930965066	-0.00977104809135199
1141	1.39869689941406	0.036363523453474	-15.0061168670654	0.00548864435404539	0.00776136433705688	0.00191722682211548	-0.00619963090866804
1142	0.749348342418671	0.036363523453474	-14.9411821365356	0.000618529506027699	0.00483929552137852	-0.0026282137259841	0.00646266713738441
1143	1.39869689941406	-0.288310796022415	-15.3307914733887	0.00126787810586393	0.00548864435404539	0.00386527273803949	0.00321592413820326
1144	0.749348342418671	1.33506083488464	-15.1359872817993	-0.000355493422830477	-0.00425158534198999	-0.000680167751852423	0.00159255252219737
1145	0.099999688565731	0.036363523453474	-14.8762474060059	-0.000355493422830477	-0.000680167751852423	-0.000680167751852423	-0.00652430532500148
1146	2.69739413261414	-0.288310796022415	-14.6165084838867	0.00256657530553639	0.011982130818069	-0.00879702530801296	0.00548864435404539
1147	2.04804563522339	-0.288310796022415	-14.9411821365356	0.00743668992072344	0.0022419011220336	-0.0026282137259841	0.00711201597005129
1148	1.39869689941406	0.361037850379944	-14.8113126754761	0.0100340843200684	-0.00100484199356288	0.000943203864153475	0.000618529506027699
1149	0.749348342418671	0.685712158679962	-15.0061168670654	-0.00327756232582033	0.000943203864153475	-0.000680167751852423	-3.08191010844894e-05
1150	2.04804563522339	0.361037850379944	-14.9411821365356	-0.00490093370899558	-0.00100484199356288	-0.00684897974133492	0.00126787810586393
1151	1.39869689941406	-0.288310796022415	-14.8762474060059	0.00451462110504508	-0.000680167751852423	-0.00197886489331722	-0.00490093370899558
1152	0.749348342418671	-0.612985134124756	-14.4866380691528	0.00126787810586393	0.000293855206109583	0.00159255252219737	0.000293855206109583
1153	2.04804563522339	-0.937659442424774	-14.8762474060059	-0.0026282137259841	-3.08191010844894e-05	0.00711201597005129	-0.000680167751852423
1154	0.099999688565731	-0.612985134124756	-15.2009220123291	-0.00132951640989631	-0.00425158534198999	-0.00165419070981443	-0.00327756232582033
1155	0.099999688565731	-0.612985134124756	-15.0710525512695	0.0210730116814375	0.00516396993771195	-0.00360223650932312	-0.00879702530801296
1156	1.39869689941406	-1.26233375072479	-14.8113126754761	0.0106834331527352	-0.00684897974133492	0.00386527273803949	-0.00360223650932312
1157	2.04804563522339	-1.26233375072479	-14.8113126754761	0.00970941036939621	-0.00619963090866804	0.000293855206109583	-0.00100484199356288
1158	2.04804563522339	-1.26233375072479	-14.2268991470337	-0.00425158534198999	-0.00555028254166245	0.00483929552137852	-3.08191010844894e-05
1159	0.749348342418671	0.036363523453474	-15.2658567428589	-0.00230353930965066	-0.0146411629393697	-0.000355493422830477	-0.00555028254166245
1160	0.749348342418671	-0.288310796022415	-15.2658567428589	-0.00132951640989631	-0.00717365415766835	-0.00327756232582033	-0.00295288790948689
1161	2.04804563522339	-0.937659442424774	-15.1359872817993	0.00548864435404539	-0.00100484199356288	-0.00425158534198999	-0.00197886489331722
1162	0.099999688565731	0.036363523453474	-15.1359872817993	0.00451462110504508	-0.0117190945893526	0.00126787810586393	-0.00165419070981443
1163	2.69739413261414	-0.937659442424774	-14.8762474060059	0.0116574559360743	0.00159255252219737	0.00678734155371785	0.00581331877037883
1164	1.39869689941406	0.685712158679962	-14.9411821365356	-0.00944637414067984	-0.00425158534198999	-0.0104203969240189	-0.00230353930965066
1165	0.749348342418671	0.361037850379944	-15.3307914733887	0.0142548503354192	0.0022419011220336	-0.0136671401560307	0.000293855206109583
1166	0.099999688565731	1.01038646697998	-15.3307914733887	0.0243197549134493	0.00711201597005129	-0.00295288790948689	-0.00490093370899558
1167	0.749348342418671	1.01038646697998	-15.0061168670654	0.00191722682211548	-0.00165419070981443	-0.000355493422830477	0.00841071270406246
1168	-0.549348950386047	1.65973508358002	-14.9411821365356	0.00970941036939621	0.00126787810586393	0.00743668992072344	-0.00165419070981443
1169	1.39869689941406	0.685712158679962	-15.0061168670654	-0.00360223650932312	-0.00847235135734081	-0.00555028254166245	0.000943203864153475
1170	1.39869689941406	0.361037850379944	-14.6814432144165	-0.0143164889886975	0.00191722682211548	0.00256657530553639	-0.000680167751852423
1171	-1.19869756698608	-0.288310796022415	-14.8113126754761	0.00451462110504508	0.00711201597005129	-0.0026282137259841	-0.00652430532500148
1172	-1.19869756698608	1.33506083488464	-15.6554660797119	-0.0123684434220195	0.00159255252219737	-0.00392691092565656	0.00386527273803949
1173	0.099999688565731	-0.288310796022415	-15.0061168670654	-0.00619963090866804	0.00418994715437293	0.00418994715437293	-0.000680167751852423
1174	0.099999688565731	0.036363523453474	-15.2658567428589	-0.00912170019000769	-0.000355493422830477	-0.00555028254166245	0.00354059832170606
1175	-2.49739480018616	1.01038646697998	-15.2009220123291	-0.0117190945893526	0.0022419011220336	-0.00879702530801296	0.00418994715437293
1176	-1.19869756698608	1.01038646697998	-14.8762474060059	-0.0191866029053926	0.0103587592020631	-0.000680167751852423	-0.00425158534198999
1177	-1.19869756698608	1.01038646697998	-15.1359872817993	0.00126787810586393	0.00256657530553639	-0.000355493422830477	0.0113327819854021
1178	-1.84804618358612	1.33506083488464	-15.3957262039185	0.00841071270406246	0.000293855206109583	-0.00230353930965066	0.00873538758605719
1179	-3.14674353599548	1.33506083488464	-15.2658567428589	-0.0198359526693821	-0.00230353930965066	-0.00132951640989631	0.00126787810586393
1180	1.39869689941406	-0.612985134124756	-14.9411821365356	-0.00814767740666866	0.000943203864153475	0.00451462110504508	0.00191722682211548
1181	-3.14674353599548	1.33506083488464	-15.1359872817993	-0.00555028254166245	0.00483929552137852	0.00483929552137852	0.000618529506027699
1182	-0.549348950386047	0.685712158679962	-14.9411821365356	-0.00132951640989631	0.00776136433705688	-0.000680167751852423	0.00906006153672934
1183	-2.49739480018616	1.65973508358002	-14.9411821365356	-0.0159398596733809	0.00289124972186983	0.00581331877037883	0.00646266713738441
1184	-0.549348950386047	-0.288310796022415	-15.2009220123291	-0.00814767740666866	-0.00295288790948689	-0.00360223650932312	0.0113327819854021
1185	-0.549348950386047	0.036363523453474	-15.1359872817993	-0.00425158534198999	0.00126787810586393	-0.0026282137259841	-0.00749832857400179
1186	0.749348342418671	0.361037850379944	-15.0710525512695	-0.00132951640989631	-0.00132951640989631	-0.00847235135734081	0.00646266713738441
1187	0.099999688565731	1.01038646697998	-15.2009220123291	-0.0110697457566857	-0.00392691092565656	0.00386527273803949	-0.00197886489331722
1188	2.04804563522339	-0.612985134124756	-14.7463779449463	-0.00912170019000769	-0.000355493422830477	-0.00230353930965066	0.00776136433705688
1189	0.749348342418671	-0.288310796022415	-14.9411821365356	-0.0143164889886975	0.000943203864153475	0.000293855206109583	-0.000355493422830477
1190	0.099999688565731	0.036363523453474	-14.8113126754761	-0.00490093370899558	0.000618529506027699	-0.00522560812532902	-0.00360223650932312
1191	0.099999688565731	0.685712158679962	-15.1359872817993	-0.00392691092565656	0.0106834331527352	-0.000355493422830477	-0.00295288790948689
1192	0.749348342418671	0.036363523453474	-14.8762474060059	-0.00360223650932312	0.00516396993771195	0.00841071270406246	0.00613799272105098
1193	0.749348342418671	0.685712158679962	-15.2009220123291	-0.00717365415766835	0.00451462110504508	-3.08191010844894e-05	0.00289124972186983
1194	1.39869689941406	0.036363523453474	-14.4866380691528	0.0233457311987877	-0.00230353930965066	0.00159255252219737	0.000943203864153475
1195	2.04804563522339	0.036363523453474	-14.8762474060059	0.00938473641872406	-0.000355493422830477	0.00386527273803949	-0.00782300252467394
1196	0.749348342418671	1.01038646697998	-15.4606609344482	0.00516396993771195	0.00354059832170606	-0.00457625929266214	-3.08191010844894e-05
1197	0.749348342418671	1.33506083488464	-15.0061168670654	0.0194496400654316	0.000943203864153475	0.00581331877037883	0.00483929552137852
1198	1.39869689941406	1.01038646697998	-15.0061168670654	-0.00847235135734081	0.00256657530553639	0.00483929552137852	0.00873538758605719
1199	2.04804563522339	-0.612985134124756	-14.9411821365356	-0.00197886489331722	-0.0026282137259841	-0.0130177913233638	0.0022419011220336
1200	2.04804563522339	0.361037850379944	-15.2658567428589	0.00613799272105098	0.000943203864153475	-0.00587495695799589	-0.0107450718060136
1201	2.04804563522339	0.361037850379944	-15.1359872817993	-0.00977104809135199	0.00906006153672934	-0.00977104809135199	0.00159255252219737
1202	2.69739413261414	1.01038646697998	-15.3957262039185	0.0246444288641214	0.0100340843200684	-0.00100484199356288	-0.00327756232582033
1203	0.099999688565731	1.33506083488464	-15.7853355407715	0.00483929552137852	0.00159255252219737	-0.00327756232582033	0.00354059832170606
1204	1.39869689941406	1.33506083488464	-15.5905313491821	0.00873538758605719	-0.00100484199356288	-0.00295288790948689	-0.00814767740666866
1205	2.04804563522339	0.036363523453474	-14.9411821365356	-0.00587495695799589	0.00678734155371785	-0.0110697457566857	-0.00555028254166245
1206	2.04804563522339	0.036363523453474	-15.0061168670654	-0.00165419070981443	0.01100810803473	-0.00425158534198999	-0.000355493422830477
1207	2.04804563522339	0.036363523453474	-14.9411821365356	0.0191249661147594	0.00289124972186983	0.00126787810586393	0.00418994715437293
1208	2.04804563522339	0.036363523453474	-15.2009220123291	0.0162028968334198	0.00126787810586393	-0.00230353930965066	-0.00132951640989631
1209	0.749348342418671	1.01038646697998	-15.3307914733887	-3.08191010844894e-05	-0.00327756232582033	-0.00457625929266214	0.00451462110504508
1210	1.39869689941406	1.33506083488464	-15.2009220123291	-0.00879702530801296	-0.00327756232582033	-0.0146411629393697	-0.000355493422830477
1211	2.04804563522339	0.361037850379944	-15.0710525512695	0.0123068047687411	0.0103587592020631	-0.00165419070981443	-0.00295288790948689
1212	2.69739413261414	0.036363523453474	-14.6814432144165	0.00970941036939621	-0.00132951640989631	-0.000680167751852423	0.00256657530553639
1213	0.749348342418671	1.33506083488464	-14.8113126754761	0.00159255252219737	-3.08191010844894e-05	0.00483929552137852	0.00256657530553639
1214	1.39869689941406	1.01038646697998	-15.2658567428589	-0.00360223650932312	0.00321592413820326	-0.0107450718060136	0.0022419011220336
1215	2.04804563522339	0.361037850379944	-14.9411821365356	0.00126787810586393	-0.00197886489331722	-0.00912170019000769	-0.00977104809135199
1216	2.04804563522339	-0.288310796022415	-14.8762474060059	-0.00425158534198999	0.00256657530553639	-0.00652430532500148	-0.000680167751852423
1217	1.39869689941406	0.685712158679962	-15.0710525512695	0.00548864435404539	0.00483929552137852	-0.00847235135734081	-0.000355493422830477
1218	2.04804563522339	-0.612985134124756	-14.5515727996826	0.00451462110504508	0.00191722682211548	-0.00165419070981443	0.00646266713738441
1219	0.749348342418671	0.361037850379944	-14.5515727996826	0.00159255252219737	-0.00197886489331722	0.000943203864153475	-0.00327756232582033
1220	0.099999688565731	1.01038646697998	-15.0710525512695	0.00126787810586393	-0.0026282137259841	-0.00814767740666866	-0.00425158534198999
1221	2.04804563522339	-0.288310796022415	-14.9411821365356	0.00289124972186983	0.00906006153672934	-0.0026282137259841	-0.00230353930965066
1222	-0.549348950386047	1.01038646697998	-14.6814432144165	0.00354059832170606	0.00418994715437293	0.00321592413820326	0.000293855206109583
1223	2.04804563522339	0.036363523453474	-14.8113126754761	-0.000680167751852423	0.00321592413820326	0.00613799272105098	0.00418994715437293
1224	0.099999688565731	0.685712158679962	-14.6165084838867	-0.00132951640989631	-0.00360223650932312	0.000293855206109583	0.00776136433705688
1225	0.749348342418671	0.361037850379944	-14.6814432144165	0.0236704051494598	0.00159255252219737	-0.0100957229733467	-0.000355493422830477
1226	0.099999688565731	0.036363523453474	-14.8113126754761	-0.0159398596733809	0.00516396993771195	-0.00132951640989631	-0.00425158534198999
1227	1.39869689941406	0.036363523453474	-15.0061168670654	0.0175015944987535	0.00191722682211548	0.00548864435404539	0.00483929552137852
1228	0.099999688565731	0.685712158679962	-14.9411821365356	-3.08191010844894e-05	0.00289124972186983	-0.00327756232582033	0.00613799272105098
1229	0.749348342418671	0.361037850379944	-15.2658567428589	-0.00782300252467394	-0.00490093370899558	-0.0100957229733467	0.00613799272105098
1230	1.39869689941406	0.036363523453474	-15.0061168670654	-0.0117190945893526	-0.00847235135734081	-0.00327756232582033	-0.00230353930965066
1231	0.099999688565731	-0.937659442424774	-14.3567686080933	0.0168522447347641	0.000618529506027699	-0.00197886489331722	-0.00490093370899558
1232	0.099999688565731	0.361037850379944	-15.2009220123291	0.01100810803473	-0.0100957229733467	0.0100340843200684	0.00711201597005129
1233	2.04804563522339	-0.937659442424774	-14.7463779449463	0.0022419011220336	-0.00684897974133492	-0.00522560812532902	0.00743668992072344
1234	0.749348342418671	0.036363523453474	-15.2658567428589	-0.00490093370899558	-0.0026282137259841	0.00548864435404539	0.000293855206109583
1235	0.099999688565731	-0.288310796022415	-14.7463779449463	0.0155535480007529	-0.0107450718060136	-0.0107450718060136	-0.00165419070981443
1236	1.39869689941406	-1.26233375072479	-14.5515727996826	0.011982130818069	0.00548864435404539	0.00289124972186983	-0.00944637414067984
1237	2.04804563522339	-1.58700799942017	-14.2918338775635	0.00418994715437293	-0.00392691092565656	-3.08191010844894e-05	0.00256657530553639
1238	2.04804563522339	-1.58700799942017	-15.2009220123291	0.0162028968334198	-0.00944637414067984	0.000618529506027699	-0.000355493422830477
1239	-0.549348950386047	-0.288310796022415	-14.8762474060059	-0.00555028254166245	-0.00652430532500148	-0.00132951640989631	-0.00132951640989631
1240	1.39869689941406	-0.288310796022415	-15.0710525512695	0.00776136433705688	-0.0123684434220195	-0.00749832857400179	0.000618529506027699
1241	-0.549348950386047	0.361037850379944	-15.3307914733887	0.0022419011220336	-0.00197886489331722	-0.00230353930965066	-0.00197886489331722
1242	1.39869689941406	-0.612985134124756	-14.8762474060059	0.00289124972186983	0.000618529506027699	0.00191722682211548	0.00776136433705688
1243	-1.19869756698608	1.01038646697998	-15.0710525512695	0.0022419011220336	-0.00652430532500148	0.00191722682211548	-0.00295288790948689
1244	0.099999688565731	0.036363523453474	-15.0710525512695	-0.0195112787187099	-0.00132951640989631	-0.00847235135734081	0.00516396993771195
1245	1.39869689941406	0.361037850379944	-15.1359872817993	-0.00652430532500148	-0.00587495695799589	-0.000355493422830477	-0.00587495695799589
1246	1.39869689941406	0.036363523453474	-14.7463779449463	0.00873538758605719	0.00483929552137852	-0.00132951640989631	-0.00425158534198999
1247	1.39869689941406	0.685712158679962	-14.6814432144165	0.011982130818069	0.00159255252219737	-0.00165419070981443	-0.00230353930965066
1248	0.099999688565731	0.685712158679962	-14.5515727996826	0.00776136433705688	0.00776136433705688	0.00581331877037883	-0.00197886489331722
1249	0.099999688565731	1.01038646697998	-14.8113126754761	0.00548864435404539	0.000293855206109583	0.000618529506027699	-3.08191010844894e-05
1250	0.099999688565731	0.361037850379944	-15.1359872817993	0.00354059832170606	-0.00197886489331722	-0.00782300252467394	-0.00749832857400179
1251	0.099999688565731	1.01038646697998	-15.2009220123291	0.0113327819854021	0.00776136433705688	-0.000680167751852423	-0.0104203969240189
1252	1.39869689941406	0.685712158679962	-14.9411821365356	0.0100340843200684	0.00451462110504508	-0.00360223650932312	-0.000355493422830477
1253	-0.549348950386047	0.361037850379944	-14.6165084838867	0.00289124972186983	0.000293855206109583	-0.00814767740666866	-0.00977104809135199
1254	1.39869689941406	-0.288310796022415	-14.8762474060059	-0.0191866029053926	0.00646266713738441	0.00191722682211548	0.00159255252219737
1255	0.099999688565731	0.685712158679962	-14.6814432144165	-0.0133424662053585	0.0022419011220336	-0.00912170019000769	0.00126787810586393
1256	-1.19869756698608	0.685712158679962	-14.7463779449463	-0.00360223650932312	0.00321592413820326	0.00191722682211548	-0.00230353930965066
1257	0.749348342418671	-0.288310796022415	-14.8113126754761	-0.00425158534198999	0.00289124972186983	0.00191722682211548	0.00906006153672934
1258	-1.19869756698608	-0.288310796022415	-14.8113126754761	-0.0100957229733467	0.00256657530553639	0.00418994715437293	0.00841071270406246
1259	-1.19869756698608	-0.288310796022415	-14.6814432144165	-0.0363943427801132	0.00743668992072344	0.00126787810586393	0.00711201597005129
1260	-2.49739480018616	1.33506083488464	-15.1359872817993	-0.00197886489331722	-0.00360223650932312	0.000943203864153475	-0.00457625929266214
1261	-2.49739480018616	1.01038646697998	-14.9411821365356	-0.000355493422830477	0.00289124972186983	-0.00717365415766835	-0.00165419070981443
1262	-1.84804618358612	1.65973508358002	-15.2658567428589	0.0123068047687411	-0.00197886489331722	0.0116574559360743	0.00191722682211548
1263	-0.549348950386047	0.036363523453474	-14.6814432144165	-0.0172385573387146	0.00289124972186983	-0.00230353930965066	0.00678734155371785
1264	-1.19869756698608	0.361037850379944	-15.0061168670654	-0.00879702530801296	-0.00327756232582033	-0.00749832857400179	0.00191722682211548
1265	-0.549348950386047	0.685712158679962	-14.8762474060059	-0.00522560812532902	-0.00555028254166245	-0.0113944197073579	-0.00425158534198999
1266	0.749348342418671	0.685712158679962	-14.8113126754761	-0.00717365415766835	0.00516396993771195	-0.00879702530801296	-0.00490093370899558
1267	0.099999688565731	0.036363523453474	-14.3567686080933	-0.00912170019000769	0.00386527273803949	0.00646266713738441	0.00256657530553639
1268	1.39869689941406	-0.288310796022415	-15.0710525512695	-0.00230353930965066	0.000618529506027699	-0.00295288790948689	-0.00165419070981443
1269	0.749348342418671	0.036363523453474	-15.0061168670654	-0.0136671401560307	0.0022419011220336	-0.00879702530801296	0.00159255252219737
1270	-0.549348950386047	0.685712158679962	-15.0710525512695	-0.00555028254166245	-0.00392691092565656	-0.00684897974133492	-0.00165419070981443
1271	-0.549348950386047	0.685712158679962	-15.2658567428589	0.00841071270406246	0.00776136433705688	-0.000680167751852423	0.00191722682211548
1272	2.69739413261414	-0.288310796022415	-15.0061168670654	0.00321592413820326	0.00646266713738441	-0.00360223650932312	0.000293855206109583
1273	0.099999688565731	1.01038646697998	-14.8762474060059	-0.000680167751852423	0.000293855206109583	-0.00132951640989631	-0.000355493422830477
1274	1.39869689941406	0.361037850379944	-15.3307914733887	-0.00100484199356288	-0.00230353930965066	-3.08191010844894e-05	0.00873538758605719
1275	2.04804563522339	0.685712158679962	-15.2658567428589	-0.0110697457566857	0.00418994715437293	-0.00230353930965066	-0.00912170019000769
1276	1.39869689941406	0.036363523453474	-15.0710525512695	0.00776136433705688	0.0132808275520802	0.00256657530553639	-0.000355493422830477
1277	1.39869689941406	0.361037850379944	-15.1359872817993	-0.00717365415766835	0.00354059832170606	0.00321592413820326	0.00126787810586393
1278	0.749348342418671	0.036363523453474	-14.8762474060059	-0.00165419070981443	-0.000355493422830477	0.000618529506027699	-0.0026282137259841
1279	-0.549348950386047	1.33506083488464	-14.8762474060059	-0.00749832857400179	0.00256657530553639	0.00126787810586393	-0.00587495695799589
1280	0.099999688565731	1.33506083488464	-15.0061168670654	0.025618452578783	-0.000680167751852423	-0.00230353930965066	0.000293855206109583
1281	0.099999688565731	1.33506083488464	-15.2658567428589	-0.0133424662053585	0.00516396993771195	-0.0026282137259841	-0.00879702530801296
1282	2.69739413261414	-0.288310796022415	-14.9411821365356	0.0155535480007529	0.00386527273803949	0.00581331877037883	0.00873538758605719
1283	0.749348342418671	1.01038646697998	-15.3957262039185	0.00483929552137852	0.00159255252219737	-0.00295288790948689	0.00418994715437293
1284	1.39869689941406	-0.288310796022415	-15.0061168670654	-0.00587495695799589	-0.00360223650932312	0.00386527273803949	0.00841071270406246
1285	2.04804563522339	0.036363523453474	-15.0710525512695	0.00386527273803949	-0.000680167751852423	-0.00847235135734081	-0.00587495695799589
1286	1.39869689941406	0.036363523453474	-15.4606609344482	0.020423661917448	0.00646266713738441	-0.000355493422830477	-0.00587495695799589
1287	2.04804563522339	0.685712158679962	-15.5905313491821	-3.08191010844894e-05	0.00776136433705688	0.00126787810586393	0.0132808275520802
1288	2.04804563522339	0.036363523453474	-15.3307914733887	0.000618529506027699	-0.000355493422830477	-0.00717365415766835	0.00289124972186983
1289	3.34674286842346	-0.288310796022415	-15.0061168670654	0.00256657530553639	0.00159255252219737	-0.00652430532500148	-0.00197886489331722
1290	0.099999688565731	0.685712158679962	-15.2009220123291	-0.0143164889886975	0.00483929552137852	0.00191722682211548	-0.00360223650932312
1291	2.69739413261414	0.036363523453474	-14.5515727996826	0.0113327819854021	0.00743668992072344	-0.00749832857400179	-0.00327756232582033
1292	0.749348342418671	1.01038646697998	-14.9411821365356	-0.0172385573387146	0.00418994715437293	0.00354059832170606	0.00581331877037883
1293	2.69739413261414	-0.288310796022415	-15.2658567428589	-0.000680167751852423	0.000618529506027699	-0.0139918150380254	-0.00230353930965066
1294	0.099999688565731	1.33506083488464	-15.5255966186523	-0.0120437685400248	0.00386527273803949	0.000943203864153475	0.000618529506027699
1295	0.099999688565731	0.361037850379944	-15.3957262039185	-3.08191010844894e-05	-0.00100484199356288	-0.0113944197073579	-0.00944637414067984
1296	-0.549348950386047	1.01038646697998	-15.2009220123291	-0.00490093370899558	-3.08191010844894e-05	-0.00457625929266214	-0.00197886489331722
1297	0.099999688565731	0.685712158679962	-14.8762474060059	0.00191722682211548	0.00808603875339031	0.00516396993771195	-0.00100484199356288
1298	-0.549348950386047	1.01038646697998	-15.2658567428589	0.011982130818069	0.00289124972186983	0.0022419011220336	0.000943203864153475
1299	0.099999688565731	1.33506083488464	-15.3307914733887	-0.0123684434220195	-0.000680167751852423	-0.00457625929266214	0.000943203864153475
1300	0.749348342418671	0.685712158679962	-15.7204008102417	0.00354059832170606	-0.00327756232582033	-0.000680167751852423	-0.00100484199356288
1301	0.749348342418671	0.036363523453474	-15.3307914733887	0.000943203864153475	0.00418994715437293	-0.00977104809135199	-0.00457625929266214
1302	0.749348342418671	0.036363523453474	-14.9411821365356	0.0226963832974434	0.00256657530553639	-0.000355493422830477	0.000293855206109583
1303	0.749348342418671	0.036363523453474	-14.9411821365356	0.000943203864153475	-0.00295288790948689	0.000618529506027699	-0.00132951640989631
1304	0.749348342418671	0.685712158679962	-15.2009220123291	-0.0130177913233638	-0.00197886489331722	-0.00457625929266214	-3.08191010844894e-05
1305	2.04804563522339	0.036363523453474	-15.2009220123291	-0.00457625929266214	0.000943203864153475	-0.00360223650932312	-0.00295288790948689
1306	2.69739413261414	-0.288310796022415	-14.9411821365356	-0.0026282137259841	0.000943203864153475	0.00321592413820326	-0.000680167751852423
1307	2.04804563522339	0.036363523453474	-15.0710525512695	0.0340599827468395	0.0113327819854021	0.00418994715437293	0.00646266713738441
1308	2.69739413261414	-0.288310796022415	-15.0710525512695	0.0210730116814375	0.00451462110504508	-0.00230353930965066	0.00126787810586393
1309	0.099999688565731	1.01038646697998	-14.7463779449463	0.0022419011220336	0.00126787810586393	0.00548864435404539	-0.00522560812532902
1310	1.39869689941406	0.685712158679962	-15.0061168670654	0.00646266713738441	-0.00132951640989631	-0.00425158534198999	-0.00295288790948689
1311	1.39869689941406	0.036363523453474	-15.1359872817993	-0.00197886489331722	0.00451462110504508	-0.0133424662053585	-3.08191010844894e-05
1312	-0.549348950386047	0.361037850379944	-15.2658567428589	0.00451462110504508	0.00548864435404539	0.00906006153672934	0.012956153601408
1313	2.04804563522339	-0.612985134124756	-14.6814432144165	0.00548864435404539	0.00321592413820326	-0.00619963090866804	0.000293855206109583
1314	2.04804563522339	0.036363523453474	-14.8113126754761	-0.0133424662053585	-0.00457625929266214	0.00159255252219737	-0.00295288790948689
1315	0.749348342418671	0.036363523453474	-14.8113126754761	-0.00392691092565656	-0.00360223650932312	-0.00100484199356288	0.00386527273803949
1316	-0.549348950386047	0.685712158679962	-15.0061168670654	0.00711201597005129	-0.00230353930965066	-0.00587495695799589	-0.00425158534198999
1317	0.749348342418671	0.036363523453474	-15.3307914733887	-0.00425158534198999	0.00483929552137852	-0.00327756232582033	0.00678734155371785
1318	0.099999688565731	0.361037850379944	-15.3307914733887	-0.00165419070981443	-0.00912170019000769	0.00483929552137852	0.00646266713738441
1319	3.34674286842346	-1.26233375072479	-14.9411821365356	0.00386527273803949	-0.00749832857400179	-0.00327756232582033	0.01100810803473
1320	2.04804563522339	-0.937659442424774	-14.9411821365356	-3.08191010844894e-05	-0.0117190945893526	-0.00197886489331722	0.000618529506027699
1321	2.69739413261414	-1.58700799942017	-14.7463779449463	0.00321592413820326	0.0022419011220336	-0.00847235135734081	0.00289124972186983
1322	0.749348342418671	-0.288310796022415	-14.7463779449463	0.000618529506027699	-0.00717365415766835	0.00321592413820326	0.00873538758605719
1323	3.34674286842346	-1.58700799942017	-15.1359872817993	0.00354059832170606	-0.00587495695799589	-0.00230353930965066	-0.000355493422830477
1324	2.04804563522339	0.036363523453474	-15.3307914733887	-0.00652430532500148	-0.017887907102704	0.00289124972186983	-0.00522560812532902
1325	0.749348342418671	-0.937659442424774	-15.2009220123291	-0.00522560812532902	-0.00749832857400179	-0.00684897974133492	-0.00717365415766835
1326	0.749348342418671	-0.288310796022415	-14.9411821365356	0.00451462110504508	0.000618529506027699	-0.00652430532500148	-0.0123684434220195
1327	-0.549348950386047	-0.288310796022415	-14.4866380691528	0.0178262684494257	-3.08191010844894e-05	-0.00197886489331722	0.00906006153672934
1328	0.099999688565731	0.361037850379944	-14.9411821365356	-0.0110697457566857	-0.00555028254166245	-0.00490093370899558	0.00289124972186983
1329	0.749348342418671	0.361037850379944	-15.2658567428589	-0.00977104809135199	-0.00912170019000769	-0.00392691092565656	0.00126787810586393
1330	0.749348342418671	-0.288310796022415	-15.3307914733887	-0.00425158534198999	-0.00619963090866804	-0.00912170019000769	-0.00360223650932312
1331	-0.549348950386047	1.01038646697998	-14.9411821365356	0.0113327819854021	0.0022419011220336	0.00516396993771195	-0.0026282137259841
1332	2.69739413261414	-0.288310796022415	-14.8762474060059	0.00256657530553639	0.000293855206109583	-0.00587495695799589	-0.00392691092565656
1333	-0.549348950386047	0.685712158679962	-14.9411821365356	-0.0146411629393697	-0.0026282137259841	-0.00165419070981443	0.00159255252219737
1334	2.04804563522339	0.036363523453474	-14.7463779449463	-0.0120437685400248	0.000293855206109583	-0.00847235135734081	0.000618529506027699
1335	0.749348342418671	-0.288310796022415	-14.8762474060059	-0.00392691092565656	0.000618529506027699	-0.00619963090866804	-0.00197886489331722
1336	2.04804563522339	-0.288310796022415	-15.0061168670654	0.0171769186854362	0.0022419011220336	-0.00392691092565656	-0.0026282137259841
1337	1.39869689941406	0.361037850379944	-14.8113126754761	-0.00944637414067984	0.00581331877037883	-0.000355493422830477	0.00548864435404539
1338	2.04804563522339	-0.612985134124756	-14.8113126754761	0.00873538758605719	0.0022419011220336	-0.00944637414067984	-0.000355493422830477
1339	0.099999688565731	1.65973508358002	-14.8113126754761	-0.00912170019000769	-0.00360223650932312	-0.00327756232582033	-0.00392691092565656
1340	0.749348342418671	0.685712158679962	-14.421703338623	0.00711201597005129	-0.00522560812532902	-0.00522560812532902	-0.000355493422830477
1341	0.099999688565731	1.01038646697998	-15.1359872817993	0.0022419011220336	0.0022419011220336	-0.00879702530801296	-0.00295288790948689
1342	0.749348342418671	1.01038646697998	-14.9411821365356	0.0191249661147594	0.00516396993771195	0.00126787810586393	0.00354059832170606
1343	-0.549348950386047	1.33506083488464	-14.9411821365356	0.012956153601408	0.00159255252219737	-0.00327756232582033	-3.08191010844894e-05
1344	1.39869689941406	-0.288310796022415	-14.5515727996826	-0.00457625929266214	0.00191722682211548	0.00354059832170606	-0.0026282137259841
1345	-1.19869756698608	1.01038646697998	-14.8113126754761	-0.00814767740666866	0.00776136433705688	-0.0143164889886975	0.000618529506027699
1346	0.099999688565731	0.685712158679962	-14.8762474060059	-0.000680167751852423	0.0181509424000978	-0.00782300252467394	-0.00360223650932312
1347	-0.549348950386047	1.01038646697998	-15.3307914733887	0.0226963832974434	0.00321592413820326	0.00678734155371785	0.00256657530553639
1348	-2.49739480018616	1.33506083488464	-15.5255966186523	-0.00457625929266214	0.00159255252219737	-0.00327756232582033	-0.00100484199356288
1349	-0.549348950386047	0.685712158679962	-15.3307914733887	-0.0123684434220195	0.00289124972186983	-0.00684897974133492	0.00483929552137852
1350	-0.549348950386047	0.036363523453474	-15.1359872817993	-0.0195112787187099	0.00354059832170606	-0.000680167751852423	-0.00360223650932312
1351	-1.19869756698608	0.685712158679962	-15.0710525512695	-0.0104203969240189	-0.00165419070981443	-0.00327756232582033	0.000293855206109583
1352	-1.19869756698608	0.036363523453474	-14.7463779449463	0.00126787810586393	0.00646266713738441	0.000943203864153475	0.000293855206109583
1353	-1.19869756698608	1.01038646697998	-15.3307914733887	0.000293855206109583	0.00451462110504508	0.00418994715437293	0.0113327819854021
1354	-2.49739480018616	1.33506083488464	-15.3307914733887	-0.0149658378213644	0.00386527273803949	0.00646266713738441	-0.0026282137259841
1355	-2.49739480018616	0.361037850379944	-14.9411821365356	0.00159255252219737	-0.00619963090866804	-0.00392691092565656	-3.08191010844894e-05
1356	-0.549348950386047	0.036363523453474	-14.8762474060059	-0.00944637414067984	0.00873538758605719	-0.00197886489331722	0.000943203864153475
1357	-1.19869756698608	0.361037850379944	-14.7463779449463	0.00321592413820326	0.00451462110504508	0.00159255252219737	0.00354059832170606
1358	0.099999688565731	1.33506083488464	-14.8762474060059	-0.00782300252467394	0.00386527273803949	0.00386527273803949	-0.00619963090866804
1359	-1.19869756698608	0.361037850379944	-15.3307914733887	0.0145795252174139	0.00354059832170606	-0.00230353930965066	-0.00360223650932312
1360	-1.19869756698608	0.685712158679962	-15.3307914733887	-0.00782300252467394	0.00256657530553639	0.000943203864153475	-0.00684897974133492
1361	-0.549348950386047	0.685712158679962	-14.8113126754761	-0.00425158534198999	0.0103587592020631	-0.00847235135734081	-3.08191010844894e-05
1362	1.39869689941406	-0.612985134124756	-14.8113126754761	0.000943203864153475	0.00548864435404539	0.00516396993771195	-0.00230353930965066
1363	0.099999688565731	0.685712158679962	-14.9411821365356	-3.08191010844894e-05	0.00418994715437293	0.00126787810586393	0.00678734155371785
1364	2.69739413261414	-0.288310796022415	-14.4866380691528	-0.0149658378213644	0.00354059832170606	-0.00522560812532902	-0.00197886489331722
1365	1.39869689941406	0.361037850379944	-14.8113126754761	0.00256657530553639	0.00126787810586393	-0.00522560812532902	-0.00490093370899558
1366	2.04804563522339	-0.288310796022415	-15.0061168670654	0.0210730116814375	0.00418994715437293	-0.00879702530801296	-0.00230353930965066
1367	1.39869689941406	1.01038646697998	-15.1359872817993	0.0103587592020631	0.00678734155371785	0.00191722682211548	0.0136055024340749
1368	2.69739413261414	0.361037850379944	-14.8762474060059	0.00841071270406246	0.000293855206109583	-0.00230353930965066	0.00581331877037883
1369	2.04804563522339	0.361037850379944	-14.6814432144165	-0.00132951640989631	0.00354059832170606	-0.00165419070981443	0.0022419011220336
1370	0.749348342418671	0.361037850379944	-14.8113126754761	-0.0113944197073579	0.00191722682211548	-0.0130177913233638	-0.00392691092565656
1371	2.69739413261414	0.361037850379944	-15.1359872817993	0.029189869761467	0.00451462110504508	-0.00425158534198999	-0.0126931173726916
1372	0.749348342418671	1.33506083488464	-15.1359872817993	-0.00360223650932312	0.00678734155371785	0.0022419011220336	-3.08191010844894e-05
1373	2.04804563522339	0.361037850379944	-15.1359872817993	0.00516396993771195	0.00776136433705688	0.00483929552137852	-0.00165419070981443
1374	0.099999688565731	0.685712158679962	-15.2658567428589	-0.00782300252467394	-0.00197886489331722	0.00386527273803949	0.000618529506027699
1375	0.749348342418671	1.33506083488464	-15.1359872817993	0.0217223595827818	0.00159255252219737	-0.0130177913233638	-0.00652430532500148
1376	0.099999688565731	1.33506083488464	-15.1359872817993	-0.00425158534198999	0.00354059832170606	0.00451462110504508	0.00516396993771195
1377	1.39869689941406	0.685712158679962	-15.5255966186523	0.00483929552137852	0.00711201597005129	0.00678734155371785	0.00418994715437293
1378	0.749348342418671	1.33506083488464	-15.8502702713013	0.0181509424000978	0.00256657530553639	-0.00360223650932312	0.00126787810586393
1379	2.69739413261414	0.036363523453474	-15.5905313491821	-0.00392691092565656	-0.00360223650932312	-0.00944637414067984	-0.00392691092565656
1380	2.04804563522339	0.036363523453474	-15.7204008102417	0.00321592413820326	-0.000680167751852423	-0.00457625929266214	-0.00652430532500148
1381	2.04804563522339	0.036363523453474	-15.5255966186523	0.0106834331527352	0.00841071270406246	-0.0162645354866982	0.00159255252219737
1382	-0.549348950386047	0.361037850379944	-15.2009220123291	0.00613799272105098	0.00970941036939621	-0.00847235135734081	0.00451462110504508
1383	3.34674286842346	-0.288310796022415	-15.4606609344482	-0.000680167751852423	-0.00457625929266214	-0.00522560812532902	0.00548864435404539
1384	0.749348342418671	1.65973508358002	-15.6554660797119	0.00321592413820326	0.00159255252219737	-0.00165419070981443	-0.00327756232582033
1385	1.39869689941406	0.036363523453474	-15.0710525512695	0.0132808275520802	0.000293855206109583	-0.0110697457566857	-0.00522560812532902
1386	1.39869689941406	-0.288310796022415	-15.4606609344482	0.0126314787194133	-0.00327756232582033	-0.00814767740666866	-0.00295288790948689
1387	1.39869689941406	-0.612985134124756	-14.8113126754761	-0.0133424662053585	0.00646266713738441	0.00418994715437293	0.00646266713738441
1388	1.39869689941406	0.036363523453474	-14.8113126754761	-0.0126931173726916	0.000943203864153475	0.000618529506027699	-0.00425158534198999
1389	0.749348342418671	0.361037850379944	-15.0061168670654	-0.00977104809135199	0.00418994715437293	0.000293855206109583	0.00451462110504508
1390	0.749348342418671	0.685712158679962	-15.2009220123291	-0.0110697457566857	-0.00814767740666866	-0.0104203969240189	-0.00230353930965066
1391	0.099999688565731	0.036363523453474	-14.6814432144165	0.012956153601408	0.00678734155371785	-3.08191010844894e-05	0.000293855206109583
1392	0.099999688565731	1.33506083488464	-15.1359872817993	-0.00360223650932312	0.00126787810586393	0.00646266713738441	0.000293855206109583
1393	0.749348342418671	0.361037850379944	-14.5515727996826	0.000618529506027699	-0.00425158534198999	0.00743668992072344	-0.00425158534198999
1394	3.34674286842346	-0.288310796022415	-14.8762474060059	-0.00457625929266214	-0.00555028254166245	-0.00717365415766835	-0.00749832857400179
1395	2.04804563522339	0.685712158679962	-14.9411821365356	-0.00490093370899558	-0.00327756232582033	0.00711201597005129	-0.00555028254166245
1396	1.39869689941406	1.01038646697998	-15.0061168670654	0.00451462110504508	0.00418994715437293	-0.00360223650932312	-0.00619963090866804
1397	1.39869689941406	1.01038646697998	-15.0710525512695	0.000943203864153475	0.000618529506027699	0.00613799272105098	0.00159255252219737
1398	2.69739413261414	-0.612985134124756	-14.6165084838867	-0.00555028254166245	0.00711201597005129	-0.00619963090866804	0.000943203864153475
1399	2.04804563522339	0.685712158679962	-14.7463779449463	0.00808603875339031	-3.08191010844894e-05	-0.00295288790948689	-0.00100484199356288
1400	1.39869689941406	-0.612985134124756	-14.6165084838867	-0.00879702530801296	-0.00360223650932312	-0.000680167751852423	0.00289124972186983
1401	1.39869689941406	-0.288310796022415	-15.2658567428589	0.00646266713738441	0.00613799272105098	-0.00360223650932312	-0.00295288790948689
1402	-0.549348950386047	0.361037850379944	-14.9411821365356	-0.00684897974133492	0.00289124972186983	0.00841071270406246	-0.000680167751852423
1403	2.04804563522339	-1.26233375072479	-14.8113126754761	-0.00555028254166245	-3.08191010844894e-05	0.011982130818069	-0.00619963090866804
1404	0.099999688565731	0.361037850379944	-15.0710525512695	0.00191722682211548	-0.00457625929266214	0.00289124972186983	-0.00587495695799589
1405	0.099999688565731	-0.288310796022415	-15.0061168670654	-0.00295288790948689	-0.00230353930965066	0.00970941036939621	-0.00619963090866804
1406	-0.549348950386047	-0.612985134124756	-14.6814432144165	0.00548864435404539	0.000293855206109583	0.000293855206109583	-0.00327756232582033
1407	1.39869689941406	-1.58700799942017	-15.2009220123291	0.01100810803473	0.00256657530553639	0.00548864435404539	0.00354059832170606
1408	1.39869689941406	-1.58700799942017	-15.0710525512695	-0.00327756232582033	-0.0113944197073579	0.00191722682211548	0.00321592413820326
1409	2.04804563522339	-0.288310796022415	-15.2009220123291	0.0106834331527352	-0.0133424662053585	-0.00522560812532902	-0.00522560812532902
1410	0.099999688565731	0.361037850379944	-15.2658567428589	-0.00230353930965066	-0.00879702530801296	-0.00132951640989631	0.00126787810586393
1411	1.39869689941406	-0.612985134124756	-15.3957262039185	0.00321592413820326	-0.00392691092565656	-0.0026282137259841	-0.00230353930965066
1412	1.39869689941406	-1.26233375072479	-14.9411821365356	0.00581331877037883	-0.00587495695799589	0.00321592413820326	0.000618529506027699
1413	0.099999688565731	-0.612985134124756	-15.2658567428589	0.00711201597005129	-0.00392691092565656	0.00418994715437293	0.00678734155371785
1414	0.749348342418671	-0.288310796022415	-15.3307914733887	-0.00587495695799589	-0.0143164889886975	0.00321592413820326	-0.00327756232582033
1415	0.099999688565731	-1.26233375072479	-14.8762474060059	0.0171769186854362	-0.00652430532500148	-0.00782300252467394	-0.000680167751852423
1416	1.39869689941406	-0.937659442424774	-15.2009220123291	0.020423661917448	-0.00197886489331722	-0.0026282137259841	-0.00555028254166245
1417	0.099999688565731	-0.937659442424774	-14.8113126754761	-0.00295288790948689	-0.00490093370899558	0.00126787810586393	0.00256657530553639
1418	0.749348342418671	0.036363523453474	-15.0710525512695	0.00256657530553639	-0.00425158534198999	-0.00490093370899558	-0.00132951640989631
1419	2.04804563522339	0.036363523453474	-15.5905313491821	0.00256657530553639	-0.0126931173726916	0.00386527273803949	0.00159255252219737
1420	0.749348342418671	0.685712158679962	-15.5905313491821	-0.00327756232582033	-0.00717365415766835	0.000293855206109583	0.00191722682211548
1421	0.099999688565731	0.361037850379944	-15.5255966186523	0.00906006153672934	0.00321592413820326	-0.00490093370899558	0.00386527273803949
1422	1.39869689941406	0.361037850379944	-15.4606609344482	0.0175015944987535	0.0126314787194133	0.00451462110504508	0.000943203864153475
1423	0.749348342418671	-0.288310796022415	-15.6554660797119	-0.00230353930965066	0.00613799272105098	0.00970941036939621	0.00321592413820326
1424	2.04804563522339	0.036363523453474	-15.8502702713013	0.0100340843200684	-0.00132951640989631	-0.00392691092565656	-0.00619963090866804
1425	-0.549348950386047	1.01038646697998	-15.5905313491821	-0.00814767740666866	0.00938473641872406	-0.0026282137259841	-0.00230353930965066
1426	2.69739413261414	0.036363523453474	-15.1359872817993	-0.0026282137259841	0.0022419011220336	-0.00132951640989631	0.00191722682211548
1427	2.04804563522339	0.361037850379944	-15.0061168670654	-0.00749832857400179	0.012956153601408	0.00159255252219737	-3.08191010844894e-05
1428	2.04804563522339	-0.288310796022415	-14.9411821365356	0.00743668992072344	0.00354059832170606	-0.00457625929266214	0.00581331877037883
1429	0.099999688565731	0.685712158679962	-14.7463779449463	0.00711201597005129	-0.00619963090866804	-0.00490093370899558	0.00126787810586393
1430	0.099999688565731	1.01038646697998	-14.8113126754761	0.00613799272105098	-0.0026282137259841	-0.00425158534198999	-0.00847235135734081
1431	-0.549348950386047	1.01038646697998	-15.1359872817993	0.000618529506027699	0.00776136433705688	0.000293855206109583	-0.00684897974133492
1432	-1.84804618358612	0.361037850379944	-14.8762474060059	-0.00717365415766835	0.00970941036939621	0.00516396993771195	0.000293855206109583
1433	0.099999688565731	0.036363523453474	-14.7463779449463	-0.00912170019000769	0.00743668992072344	0.00354059832170606	-0.00197886489331722
1434	0.099999688565731	0.036363523453474	-14.7463779449463	-0.00230353930965066	-0.00165419070981443	-0.00490093370899558	0.000618529506027699
1435	0.749348342418671	-0.288310796022415	-14.8762474060059	0.00678734155371785	0.00289124972186983	-0.0113944197073579	0.000618529506027699
1436	0.099999688565731	-0.612985134124756	-14.421703338623	-0.00814767740666866	0.00743668992072344	0.00321592413820326	-0.00555028254166245
1437	0.099999688565731	0.036363523453474	-14.8762474060059	0.00451462110504508	0.00613799272105098	0.0022419011220336	0.0103587592020631
1438	-1.84804618358612	0.361037850379944	-15.0061168670654	-0.00132951640989631	0.00354059832170606	0.00289124972186983	0.00808603875339031
1439	-0.549348950386047	0.685712158679962	-14.8113126754761	-0.0139918150380254	0.00581331877037883	-0.00230353930965066	0.00191722682211548
1440	-2.49739480018616	0.036363523453474	-14.7463779449463	-0.00457625929266214	0.00548864435404539	-0.0117190945893526	0.00354059832170606
1441	-2.49739480018616	1.33506083488464	-15.2009220123291	-0.00782300252467394	0.00451462110504508	-0.0107450718060136	-0.0026282137259841
1442	0.099999688565731	0.685712158679962	-14.4866380691528	0.00126787810586393	0.0113327819854021	-3.08191010844894e-05	0.000943203864153475
1443	-1.84804618358612	1.01038646697998	-15.1359872817993	-0.0149658378213644	0.000293855206109583	0.00386527273803949	0.00743668992072344
1444	0.099999688565731	0.685712158679962	-15.2009220123291	-0.0026282137259841	-0.00490093370899558	-0.00230353930965066	-0.00165419070981443
1445	0.749348342418671	0.685712158679962	-15.2658567428589	-0.0260047651827335	0.0022419011220336	-0.00944637414067984	-0.00425158534198999
1446	-1.19869756698608	1.01038646697998	-15.2658567428589	0.00678734155371785	0.00646266713738441	-0.00814767740666866	-0.00749832857400179
1447	-0.549348950386047	1.01038646697998	-15.0061168670654	0.0100340843200684	0.0103587592020631	0.00321592413820326	0.00126787810586393
1448	0.749348342418671	1.01038646697998	-14.9411821365356	0.00776136433705688	0.00354059832170606	-0.00295288790948689	-0.00132951640989631
1449	0.099999688565731	1.33506083488464	-15.2658567428589	-0.0100957229733467	-0.00490093370899558	-0.00749832857400179	-0.00132951640989631
1450	2.04804563522339	0.036363523453474	-15.2009220123291	-0.0146411629393697	0.000943203864153475	-0.00912170019000769	-0.00619963090866804
1451	2.04804563522339	0.036363523453474	-15.0710525512695	0.00776136433705688	0.00548864435404539	-0.00327756232582033	-0.00197886489331722
1452	0.749348342418671	1.33506083488464	-15.2009220123291	0.0136055024340749	-3.08191010844894e-05	-0.00457625929266214	0.00256657530553639
1453	1.39869689941406	0.036363523453474	-14.8762474060059	0.00613799272105098	0.00548864435404539	0.00483929552137852	0.01100810803473
1454	2.69739413261414	0.685712158679962	-14.9411821365356	0.00841071270406246	0.0022419011220336	-0.00360223650932312	0.00418994715437293
1455	0.099999688565731	1.01038646697998	-15.3957262039185	0.0145795252174139	0.000618529506027699	-0.00684897974133492	0.00191722682211548
1456	0.749348342418671	0.685712158679962	-15.3307914733887	0.0106834331527352	0.00451462110504508	-0.00555028254166245	-0.000355493422830477
1457	0.749348342418671	1.33506083488464	-15.2658567428589	0.0213976856321096	-0.00165419070981443	-0.00132951640989631	-0.00132951640989631
1458	2.69739413261414	-0.288310796022415	-14.9411821365356	-0.00392691092565656	-0.00392691092565656	-0.00749832857400179	0.00321592413820326
1459	0.749348342418671	0.361037850379944	-14.8762474060059	-0.00327756232582033	-0.00132951640989631	-0.00522560812532902	-0.0026282137259841
1460	0.749348342418671	0.685712158679962	-14.7463779449463	-3.08191010844894e-05	-0.00327756232582033	-0.0146411629393697	-0.00295288790948689
1461	0.099999688565731	1.33506083488464	-15.0710525512695	0.00483929552137852	0.0022419011220336	-0.00717365415766835	-0.00457625929266214
1462	1.39869689941406	0.036363523453474	-14.8762474060059	-0.00879702530801296	-0.00360223650932312	-0.00555028254166245	0.00776136433705688
1463	0.099999688565731	1.33506083488464	-15.3307914733887	-0.0175632312893867	0.000293855206109583	-0.00392691092565656	0.000293855206109583
1464	-0.549348950386047	0.361037850379944	-14.8762474060059	-0.00295288790948689	-0.00782300252467394	-0.00749832857400179	0.0022419011220336
1465	2.69739413261414	-0.288310796022415	-14.8762474060059	0.0181509424000978	0.0022419011220336	-0.00360223650932312	-0.00522560812532902
1466	1.39869689941406	0.361037850379944	-14.6814432144165	0.0123068047687411	0.00516396993771195	-0.00457625929266214	0.00483929552137852
1467	2.04804563522339	-0.612985134124756	-14.9411821365356	0.011982130818069	0.00418994715437293	-0.00652430532500148	0.00873538758605719
1468	2.04804563522339	0.036363523453474	-15.0061168670654	-0.00132951640989631	0.00354059832170606	-0.00457625929266214	0.000943203864153475
1469	1.39869689941406	0.036363523453474	-15.0710525512695	0.000293855206109583	-0.00230353930965066	-0.0100957229733467	0.000293855206109583
1470	0.099999688565731	1.01038646697998	-15.1359872817993	0.0168522447347641	-0.00360223650932312	-0.00847235135734081	-0.00879702530801296
1471	3.34674286842346	0.685712158679962	-14.8762474060059	0.000618529506027699	-0.000680167751852423	-0.0133424662053585	-0.0026282137259841
1472	0.099999688565731	1.65973508358002	-14.9411821365356	0.0175015944987535	-3.08191010844894e-05	0.00354059832170606	-0.00360223650932312
1473	3.34674286842346	0.036363523453474	-14.6814432144165	-0.00165419070981443	0.000293855206109583	0.000618529506027699	0.0100340843200684
1474	1.39869689941406	0.685712158679962	-15.1359872817993	0.00386527273803949	-0.00555028254166245	-0.0100957229733467	-0.00555028254166245
1475	-0.549348950386047	1.01038646697998	-15.1359872817993	0.00256657530553639	-0.00230353930965066	-0.00392691092565656	-0.00197886489331722
1476	0.099999688565731	0.685712158679962	-15.1359872817993	0.0136055024340749	0.00776136433705688	0.000293855206109583	-0.00165419070981443
1477	0.099999688565731	0.685712158679962	-15.0061168670654	-0.0100957229733467	0.00418994715437293	-0.0100957229733467	0.00678734155371785
1478	2.69739413261414	0.361037850379944	-14.7463779449463	0.00321592413820326	-0.000355493422830477	0.0145795252174139	-0.00197886489331722
1479	2.69739413261414	-0.288310796022415	-14.6814432144165	0.0126314787194133	-0.00717365415766835	-0.00392691092565656	0.00256657530553639
1480	0.749348342418671	0.361037850379944	-14.8762474060059	-0.000680167751852423	0.000618529506027699	-0.00490093370899558	-0.0107450718060136
1481	2.04804563522339	-0.288310796022415	-14.8113126754761	-0.00522560812532902	0.00581331877037883	-0.00847235135734081	0.00354059832170606
1482	-0.549348950386047	0.361037850379944	-14.8113126754761	0.00516396993771195	0.00159255252219737	-0.00360223650932312	0.00711201597005129
1483	1.39869689941406	0.036363523453474	-14.6814432144165	-0.00100484199356288	-0.00457625929266214	0.00483929552137852	0.00289124972186983
1484	0.749348342418671	1.01038646697998	-14.7463779449463	-0.00555028254166245	0.00613799272105098	-0.00555028254166245	0.0022419011220336
1485	0.099999688565731	0.036363523453474	-14.4866380691528	0.00418994715437293	0.00841071270406246	-0.0120437685400248	-0.00327756232582033
1486	3.34674286842346	0.361037850379944	-14.8113126754761	0.000943203864153475	0.000618529506027699	-0.00587495695799589	0.00516396993771195
1487	2.04804563522339	0.036363523453474	-14.8113126754761	0.0178262684494257	0.00354059832170606	0.00289124972186983	-0.00522560812532902
1488	2.04804563522339	-0.288310796022415	-14.8113126754761	0.00191722682211548	-0.00749832857400179	-0.00165419070981443	0.000293855206109583
1489	0.749348342418671	0.685712158679962	-14.7463779449463	-0.00132951640989631	-0.00360223650932312	-3.08191010844894e-05	-0.00197886489331722
1490	0.749348342418671	0.361037850379944	-14.8113126754761	0.00386527273803949	-0.00197886489331722	-0.0185372550040483	-0.00977104809135199
1491	0.099999688565731	0.685712158679962	-14.5515727996826	-0.00327756232582033	0.00321592413820326	-0.000355493422830477	0.00451462110504508
1492	1.39869689941406	0.036363523453474	-15.2658567428589	0.00678734155371785	-0.0026282137259841	0.00159255252219737	0.00418994715437293
1493	0.099999688565731	0.036363523453474	-14.7463779449463	0.0168522447347641	-0.00132951640989631	0.00451462110504508	-0.000355493422830477
1494	1.39869689941406	-0.937659442424774	-14.9411821365356	-0.0211346503347158	-0.00717365415766835	-0.00392691092565656	-0.00165419070981443
1495	1.39869689941406	-0.937659442424774	-14.9411821365356	0.0149041991680861	-0.0100957229733467	-0.00717365415766835	-0.00587495695799589
1496	1.39869689941406	-1.26233375072479	-14.7463779449463	0.00548864435404539	0.00159255252219737	-0.0026282137259841	-0.00782300252467394
1497	2.69739413261414	-1.26233375072479	-14.7463779449463	0.00970941036939621	-0.00619963090866804	0.000618529506027699	0.00256657530553639
1498	2.04804563522339	-1.91168236732483	-14.8762474060059	-0.00652430532500148	-0.00392691092565656	-0.00879702530801296	0.0022419011220336
1499	0.749348342418671	-0.612985134124756	-15.1359872817993	-0.0026282137259841	-0.00977104809135199	0.00386527273803949	-0.000355493422830477
1500	2.04804563522339	-1.26233375072479	-14.7463779449463	-0.000355493422830477	-0.00814767740666866	-0.0146411629393697	-0.00425158534198999
1501	2.69739413261414	-1.26233375072479	-14.8113126754761	0.011982130818069	-0.000355493422830477	-0.00944637414067984	0.00289124972186983
1502	-0.549348950386047	0.361037850379944	-14.8762474060059	0.0022419011220336	0.00126787810586393	-0.00100484199356288	0.00613799272105098
1503	2.04804563522339	-0.612985134124756	-14.3567686080933	-0.0123684434220195	-0.00295288790948689	0.00256657530553639	0.00938473641872406
1504	2.04804563522339	-0.288310796022415	-14.9411821365356	-0.0276281367987394	-0.00555028254166245	0.0022419011220336	0.00743668992072344
1505	1.39869689941406	0.361037850379944	-15.1359872817993	0.000943203864153475	-0.00490093370899558	-0.00847235135734081	0.000618529506027699
1506	0.099999688565731	0.685712158679962	-15.0710525512695	0.0106834331527352	0.01100810803473	0.00483929552137852	-0.00457625929266214
1507	0.749348342418671	0.361037850379944	-14.6814432144165	0.01847561635077	0.00354059832170606	-0.00684897974133492	0.000943203864153475
1508	0.099999688565731	1.01038646697998	-14.9411821365356	0.00126787810586393	0.00743668992072344	0.000293855206109583	0.00451462110504508
1509	0.099999688565731	0.685712158679962	-14.5515727996826	-0.00717365415766835	-0.00132951640989631	0.00451462110504508	0.00613799272105098
1510	2.04804563522339	0.685712158679962	-14.8762474060059	0.00191722682211548	0.00548864435404539	-0.00912170019000769	-0.00490093370899558
1511	0.099999688565731	1.01038646697998	-15.2658567428589	0.0145795252174139	0.00516396993771195	-0.00490093370899558	0.00256657530553639
1512	2.04804563522339	0.036363523453474	-15.1359872817993	-0.00100484199356288	0.00289124972186983	0.000618529506027699	0.00516396993771195
1513	0.099999688565731	1.01038646697998	-14.9411821365356	0.00451462110504508	0.00289124972186983	0.00613799272105098	-0.00717365415766835
1514	1.39869689941406	0.361037850379944	-14.8762474060059	-0.0120437685400248	0.00451462110504508	0.00646266713738441	0.00581331877037883
1515	2.04804563522339	0.036363523453474	-14.3567686080933	0.0158782228827477	0.00613799272105098	-0.00360223650932312	0.00516396993771195
1516	1.39869689941406	-0.288310796022415	-14.8762474060059	0.00841071270406246	0.00581331877037883	0.000943203864153475	0.00289124972186983
1517	0.749348342418671	0.361037850379944	-14.8762474060059	-0.00847235135734081	0.00743668992072344	0.00191722682211548	0.0022419011220336
1518	1.39869689941406	1.01038646697998	-14.6814432144165	0.00354059832170606	0.00646266713738441	0.00646266713738441	0.0022419011220336
1519	-0.549348950386047	1.98440945148468	-15.2009220123291	0.00451462110504508	0.000293855206109583	0.00191722682211548	0.00743668992072344
1520	-0.549348950386047	0.361037850379944	-15.0061168670654	-0.00392691092565656	-0.00392691092565656	-0.0146411629393697	-0.00749832857400179
1521	-0.549348950386047	1.65973508358002	-14.8113126754761	-0.00782300252467394	0.00938473641872406	0.00483929552137852	-0.00457625929266214
1522	0.749348342418671	0.361037850379944	-15.1359872817993	0.0158782228827477	-3.08191010844894e-05	-0.000355493422830477	0.00418994715437293
1523	-1.19869756698608	0.685712158679962	-15.1359872817993	0.00386527273803949	0.000293855206109583	-0.00327756232582033	0.00126787810586393
1524	0.099999688565731	0.036363523453474	-15.0061168670654	-0.00652430532500148	0.000618529506027699	-0.00555028254166245	-0.00327756232582033
1525	-1.19869756698608	1.01038646697998	-15.3957262039185	-0.00327756232582033	0.00321592413820326	-0.00717365415766835	-0.00392691092565656
1526	-1.84804618358612	1.01038646697998	-15.0710525512695	-0.00132951640989631	0.00451462110504508	0.000943203864153475	-0.00165419070981443
1527	-1.84804618358612	1.01038646697998	-14.8762474060059	-0.0026282137259841	0.000293855206109583	-0.00587495695799589	0.00581331877037883
1528	-3.14674353599548	0.685712158679962	-15.1359872817993	-0.00814767740666866	0.00126787810586393	0.00191722682211548	0.00581331877037883
1529	-0.549348950386047	0.685712158679962	-15.0061168670654	-0.0318489037454128	0.00321592413820326	-0.00782300252467394	0.00451462110504508
1530	-0.549348950386047	-0.288310796022415	-14.6165084838867	0.00613799272105098	-0.00555028254166245	-0.00490093370899558	0.000293855206109583
1531	0.099999688565731	0.361037850379944	-14.9411821365356	-0.00814767740666866	0.0142548503354192	-0.00425158534198999	0.000293855206109583
1532	-1.19869756698608	0.361037850379944	-14.8113126754761	-0.00522560812532902	0.000943203864153475	-0.00749832857400179	0.000293855206109583
1533	0.099999688565731	0.036363523453474	-14.9411821365356	-0.00555028254166245	0.00321592413820326	0.00126787810586393	0.00159255252219737
1534	-2.49739480018616	1.33506083488464	-14.9411821365356	-0.0243813935667276	0.0022419011220336	-3.08191010844894e-05	0.000618529506027699
1535	-0.549348950386047	0.685712158679962	-15.2658567428589	0.00581331877037883	-0.00295288790948689	-0.0117190945893526	-0.00490093370899558
1536	-1.19869756698608	1.65973508358002	-15.2009220123291	0.0317872650921345	0.00418994715437293	-0.00230353930965066	-0.00295288790948689
1537	-0.549348950386047	1.01038646697998	-14.9411821365356	-0.0139918150380254	0.00418994715437293	-0.00327756232582033	0.00418994715437293
1538	0.749348342418671	1.65973508358002	-15.2658567428589	0.00451462110504508	0.00418994715437293	-0.00132951640989631	-0.00490093370899558
1539	2.04804563522339	-0.288310796022415	-14.421703338623	-0.0169138833880424	0.000943203864153475	-0.00814767740666866	0.0022419011220336
1540	0.099999688565731	1.33506083488464	-15.1359872817993	0.00808603875339031	-0.00425158534198999	-0.0152905117720366	-0.00327756232582033
1541	-0.549348950386047	1.33506083488464	-15.0710525512695	-0.00522560812532902	0.00159255252219737	-0.00587495695799589	0.000618529506027699
1542	2.04804563522339	0.685712158679962	-14.8762474060059	-0.00912170019000769	0.00386527273803949	0.000618529506027699	-0.00230353930965066
1543	0.099999688565731	0.685712158679962	-14.9411821365356	0.00321592413820326	-3.08191010844894e-05	-0.00100484199356288	-0.0026282137259841
1544	0.749348342418671	0.036363523453474	-15.0061168670654	-0.0126931173726916	-0.00619963090866804	-0.00587495695799589	-0.000680167751852423
1545	2.04804563522339	-0.937659442424774	-14.8762474060059	0.00548864435404539	0.00159255252219737	0.000618529506027699	-0.00295288790948689
1546	2.69739413261414	-0.288310796022415	-15.0061168670654	0.0197743140161037	0.00483929552137852	-0.00879702530801296	0.00191722682211548
1547	1.39869689941406	1.01038646697998	-15.5905313491821	0.0022419011220336	0.01100810803473	0.00256657530553639	0.00483929552137852
1548	3.34674286842346	-0.288310796022415	-15.3307914733887	-0.00749832857400179	0.00516396993771195	-0.00555028254166245	0.000293855206109583
1549	2.04804563522339	0.036363523453474	-15.2658567428589	-0.00782300252467394	-0.00457625929266214	-0.00522560812532902	-0.00295288790948689
1550	2.04804563522339	-0.288310796022415	-14.9411821365356	-0.00749832857400179	0.0022419011220336	-0.0143164889886975	-0.000355493422830477
1551	2.04804563522339	0.361037850379944	-15.1359872817993	-0.00457625929266214	0.00678734155371785	-0.00392691092565656	-3.08191010844894e-05
1552	1.39869689941406	1.33506083488464	-15.3307914733887	-0.00165419070981443	0.0022419011220336	-3.08191010844894e-05	0.00516396993771195
1553	2.04804563522339	0.361037850379944	-15.3957262039185	0.000943203864153475	0.00743668992072344	-0.000680167751852423	-0.00295288790948689
1554	2.04804563522339	0.685712158679962	-15.5905313491821	-0.00847235135734081	-0.00360223650932312	-0.00555028254166245	-0.00197886489331722
1555	0.099999688565731	1.65973508358002	-15.5905313491821	-0.00327756232582033	-0.000355493422830477	-0.0139918150380254	-0.00490093370899558
1556	0.099999688565731	1.01038646697998	-15.3307914733887	0.0022419011220336	0.00743668992072344	-0.00165419070981443	0.000943203864153475
1557	-0.549348950386047	1.01038646697998	-15.1359872817993	0.00808603875339031	0.00548864435404539	-0.00847235135734081	0.0022419011220336
1558	0.749348342418671	0.036363523453474	-14.7463779449463	-0.00197886489331722	0.00159255252219737	0.000293855206109583	0.00711201597005129
1559	2.69739413261414	-0.288310796022415	-15.2009220123291	0.00808603875339031	-3.08191010844894e-05	-0.00457625929266214	-0.00100484199356288
1560	2.69739413261414	1.01038646697998	-15.4606609344482	-0.00652430532500148	-0.00749832857400179	-0.0117190945893526	-0.00392691092565656
1561	2.04804563522339	-0.288310796022415	-15.3957262039185	0.00483929552137852	0.012956153601408	-0.00555028254166245	0.00126787810586393
1562	-0.549348950386047	0.361037850379944	-15.0061168670654	-0.00555028254166245	0.000618529506027699	-0.00165419070981443	-0.00522560812532902
1563	3.34674286842346	0.036363523453474	-14.8113126754761	0.0106834331527352	-0.00327756232582033	-0.00360223650932312	0.00289124972186983
1564	-0.549348950386047	1.01038646697998	-14.6814432144165	-0.00587495695799589	-0.0026282137259841	-0.00165419070981443	0.00548864435404539
1565	3.34674286842346	-0.288310796022415	-14.8113126754761	0.029189869761467	-0.0026282137259841	-0.00165419070981443	0.00126787810586393
1566	3.34674286842346	0.361037850379944	-14.8113126754761	-0.00457625929266214	0.00808603875339031	0.00191722682211548	0.00159255252219737
1567	2.04804563522339	-0.288310796022415	-15.0061168670654	0.0106834331527352	0.0022419011220336	0.00386527273803949	0.00581331877037883
1568	2.04804563522339	0.361037850379944	-15.0061168670654	0.00516396993771195	0.000618529506027699	-0.00457625929266214	0.000618529506027699
1569	2.69739413261414	0.036363523453474	-15.1359872817993	-0.00132951640989631	-0.00392691092565656	-0.00652430532500148	0.00483929552137852
1570	-0.549348950386047	1.01038646697998	-15.1359872817993	-0.0113944197073579	0.000943203864153475	-0.00782300252467394	-0.00295288790948689
1571	-0.549348950386047	-0.288310796022415	-15.1359872817993	-0.00295288790948689	0.00451462110504508	0.000943203864153475	0.00191722682211548
1572	-0.549348950386047	0.685712158679962	-15.3957262039185	-0.00977104809135199	-0.00425158534198999	0.00451462110504508	0.0022419011220336
1573	0.099999688565731	-0.612985134124756	-14.9411821365356	-0.00165419070981443	0.00126787810586393	-0.00327756232582033	0.00191722682211548
1574	1.39869689941406	-0.937659442424774	-15.1359872817993	0.00646266713738441	-0.00100484199356288	0.00678734155371785	-0.00165419070981443
1575	0.749348342418671	-1.26233375072479	-15.1359872817993	0.00743668992072344	-0.00587495695799589	-0.00652430532500148	-0.00847235135734081
1576	2.04804563522339	-1.26233375072479	-14.6814432144165	0.00970941036939621	0.000943203864153475	-0.00327756232582033	-0.00295288790948689
1577	1.39869689941406	-0.937659442424774	-15.0061168670654	-0.00522560812532902	0.00126787810586393	-0.00100484199356288	0.00873538758605719
1578	2.69739413261414	-0.937659442424774	-15.0710525512695	0.0165275707840919	-0.00619963090866804	-0.0026282137259841	-0.00457625929266214
1579	0.099999688565731	-0.612985134124756	-15.0061168670654	-0.0175632312893867	-0.0113944197073579	0.00354059832170606	0.00516396993771195
1580	2.69739413261414	-1.58700799942017	-14.8762474060059	-0.00425158534198999	-0.00457625929266214	-0.00197886489331722	-0.00749832857400179
1581	2.69739413261414	-1.26233375072479	-14.6165084838867	-0.00295288790948689	0.00354059832170606	-0.00587495695799589	-0.000680167751852423
1582	1.39869689941406	-0.288310796022415	-14.6165084838867	0.00613799272105098	-0.00327756232582033	-3.08191010844894e-05	0.000293855206109583
1583	1.39869689941406	-0.612985134124756	-14.9411821365356	0.0113327819854021	-0.00490093370899558	-3.08191010844894e-05	0.00451462110504508
1584	1.39869689941406	-0.612985134124756	-15.0061168670654	-0.00717365415766835	-0.00425158534198999	-0.00132951640989631	0.00516396993771195
1585	0.099999688565731	-0.288310796022415	-14.8762474060059	-0.0126931173726916	-0.00230353930965066	-0.00684897974133492	-0.00879702530801296
1586	2.04804563522339	-0.937659442424774	-14.6165084838867	0.00711201597005129	0.000293855206109583	-0.00652430532500148	-0.00587495695799589
1587	2.04804563522339	-0.937659442424774	-14.4866380691528	0.0210730116814375	0.00354059832170606	-0.0026282137259841	-0.000355493422830477
1588	0.749348342418671	-0.937659442424774	-14.3567686080933	0.00191722682211548	-0.000680167751852423	-0.00165419070981443	-0.000355493422830477
1589	-0.549348950386047	0.685712158679962	-15.0061168670654	0.0246444288641214	-0.00879702530801296	0.00776136433705688	-0.00100484199356288
1590	0.749348342418671	0.685712158679962	-15.3307914733887	-0.0100957229733467	0.000943203864153475	-0.00360223650932312	-0.00522560812532902
1591	0.749348342418671	1.01038646697998	-14.8113126754761	0.0252937767654657	0.00451462110504508	-0.00555028254166245	-0.00522560812532902
1592	1.39869689941406	0.361037850379944	-15.1359872817993	-0.00879702530801296	0.00516396993771195	0.011982130818069	0.00516396993771195
1593	0.749348342418671	0.361037850379944	-15.0710525512695	0.0162028968334198	-0.00295288790948689	-0.00165419070981443	-0.000355493422830477
1594	1.39869689941406	0.036363523453474	-14.6165084838867	-0.00912170019000769	-0.0026282137259841	0.00386527273803949	-0.00522560812532902
1595	2.69739413261414	-0.612985134124756	-14.9411821365356	0.00938473641872406	-0.00912170019000769	-0.00944637414067984	-0.00684897974133492
1596	2.04804563522339	0.036363523453474	-15.2009220123291	0.0298392176628113	0.00808603875339031	-3.08191010844894e-05	0.00289124972186983
1597	2.69739413261414	0.361037850379944	-15.0710525512695	-0.00814767740666866	0.00548864435404539	0.00191722682211548	0.00354059832170606
1598	0.749348342418671	0.685712158679962	-14.9411821365356	0.00516396993771195	0.000618529506027699	0.00256657530553639	0.0022419011220336
1599	0.749348342418671	0.361037850379944	-15.0710525512695	-0.0026282137259841	0.000943203864153475	-0.0026282137259841	-0.00132951640989631
1600	0.099999688565731	0.361037850379944	-14.8113126754761	0.00451462110504508	-0.00425158534198999	0.000943203864153475	-0.00912170019000769
1601	0.099999688565731	-0.288310796022415	-14.9411821365356	-0.00392691092565656	0.0103587592020631	-0.00425158534198999	-0.00490093370899558
1602	-0.549348950386047	1.01038646697998	-15.3307914733887	-0.0026282137259841	0.00516396993771195	0.00906006153672934	0.00516396993771195
1603	0.749348342418671	0.036363523453474	-15.0061168670654	-3.08191010844894e-05	-0.00360223650932312	0.00321592413820326	-3.08191010844894e-05
1604	0.099999688565731	1.01038646697998	-15.2658567428589	-0.0117190945893526	-3.08191010844894e-05	0.00516396993771195	-0.00100484199356288
1605	-1.19869756698608	1.01038646697998	-14.7463779449463	-0.00230353930965066	-0.00392691092565656	-0.00490093370899558	-0.00490093370899558
1606	0.749348342418671	0.361037850379944	-14.4866380691528	-0.00717365415766835	0.00906006153672934	-0.0026282137259841	0.0022419011220336
1607	0.749348342418671	0.036363523453474	-14.8113126754761	-0.00360223650932312	0.00743668992072344	0.00159255252219737	0.00613799272105098
1608	0.749348342418671	0.036363523453474	-14.8762474060059	-0.00879702530801296	0.000293855206109583	0.000293855206109583	0.00678734155371785
1609	-1.19869756698608	0.036363523453474	-14.7463779449463	-0.00457625929266214	0.000943203864153475	0.00354059832170606	0.00191722682211548
1610	-1.19869756698608	1.01038646697998	-15.0061168670654	-0.00165419070981443	-0.00100484199356288	-0.0107450718060136	0.000293855206109583
1611	-1.84804618358612	1.98440945148468	-15.2009220123291	-0.00197886489331722	-0.00132951640989631	-0.00425158534198999	-0.000355493422830477
1612	-1.19869756698608	0.036363523453474	-14.421703338623	0.0178262684494257	0.00483929552137852	-0.00327756232582033	0.00743668992072344
1613	-0.549348950386047	0.361037850379944	-14.8113126754761	-0.00912170019000769	0.00678734155371785	-0.00847235135734081	0.00483929552137852
1614	-1.19869756698608	1.33506083488464	-15.2009220123291	-0.0113944197073579	-0.00100484199356288	-0.00879702530801296	0.00451462110504508
1615	-2.49739480018616	1.65973508358002	-15.0061168670654	0.00970941036939621	0.00256657530553639	-0.00684897974133492	-0.00360223650932312
1616	-0.549348950386047	0.685712158679962	-14.9411821365356	-0.0107450718060136	0.00354059832170606	-0.0026282137259841	0.00159255252219737
1617	0.099999688565731	0.361037850379944	-14.8113126754761	-0.0107450718060136	0.00289124972186983	-0.00425158534198999	0.00321592413820326
1618	0.749348342418671	-0.288310796022415	-14.6165084838867	0.00386527273803949	0.000943203864153475	-0.000355493422830477	0.00873538758605719
1619	1.39869689941406	-0.288310796022415	-15.0061168670654	-0.00197886489331722	0.00256657530553639	0.00126787810586393	-0.00132951640989631
1620	0.099999688565731	0.036363523453474	-15.0710525512695	0.0158782228827477	-0.00652430532500148	-0.00652430532500148	0.00289124972186983
1621	0.099999688565731	1.01038646697998	-15.3307914733887	0.00126787810586393	0.00321592413820326	-0.00165419070981443	-0.000355493422830477
1622	2.04804563522339	0.361037850379944	-15.0061168670654	-0.0136671401560307	0.00613799272105098	0.00321592413820326	0.00808603875339031
1623	0.099999688565731	1.01038646697998	-15.1359872817993	0.0162028968334198	-0.00327756232582033	0.00483929552137852	0.00418994715437293
1624	0.749348342418671	0.036363523453474	-14.7463779449463	0.0142548503354192	-0.00619963090866804	-0.0026282137259841	0.00418994715437293
1625	2.04804563522339	-0.612985134124756	-15.2658567428589	0.00516396993771195	0.00289124972186983	-0.00392691092565656	-0.00165419070981443
1626	1.39869689941406	0.036363523453474	-15.0710525512695	0.0188002903014421	0.00938473641872406	-0.00879702530801296	-0.00295288790948689
1627	1.39869689941406	-0.288310796022415	-15.0710525512695	-0.000680167751852423	0.00386527273803949	-0.00197886489331722	0.0103587592020631
1628	0.749348342418671	0.361037850379944	-14.8113126754761	0.000943203864153475	0.00126787810586393	-0.00132951640989631	0.00386527273803949
1629	0.749348342418671	0.361037850379944	-15.2009220123291	0.00289124972186983	-0.00587495695799589	-0.00522560812532902	0.00743668992072344
1630	0.749348342418671	1.01038646697998	-14.7463779449463	0.0113327819854021	-0.00360223650932312	-0.0130177913233638	0.00191722682211548
1631	0.099999688565731	0.685712158679962	-15.3307914733887	-0.00652430532500148	0.00581331877037883	-0.00879702530801296	-0.0026282137259841
1632	2.69739413261414	0.036363523453474	-15.1359872817993	0.0103587592020631	0.00646266713738441	-0.000355493422830477	-0.00295288790948689
1633	0.099999688565731	0.685712158679962	-14.9411821365356	0.000943203864153475	0.00126787810586393	-0.00847235135734081	0.00548864435404539
1634	2.69739413261414	-0.288310796022415	-14.8762474060059	0.00256657530553639	-0.00619963090866804	-0.000680167751852423	-0.00327756232582033
1635	2.04804563522339	0.036363523453474	-14.8113126754761	0.00289124972186983	0.00126787810586393	-0.00392691092565656	-0.00295288790948689
1636	0.749348342418671	0.685712158679962	-15.3307914733887	-0.00197886489331722	0.00646266713738441	-0.000680167751852423	-0.00360223650932312
1637	0.749348342418671	1.33506083488464	-15.5255966186523	0.0369820520281792	0.0106834331527352	0.00906006153672934	0.00678734155371785
1638	2.69739413261414	0.361037850379944	-15.5905313491821	0.00289124972186983	0.00126787810586393	-0.00555028254166245	-0.00392691092565656
1639	0.749348342418671	0.036363523453474	-15.3307914733887	0.00191722682211548	-0.00392691092565656	0.00548864435404539	0.00289124972186983
1640	2.69739413261414	-0.288310796022415	-15.2009220123291	-0.0117190945893526	-0.00165419070981443	-0.0104203969240189	0.000618529506027699
1641	2.04804563522339	0.361037850379944	-15.2658567428589	0.00808603875339031	0.00451462110504508	-0.00230353930965066	-0.00392691092565656
1642	2.69739413261414	-0.612985134124756	-14.8762474060059	-0.00457625929266214	0.00646266713738441	-0.00587495695799589	0.00191722682211548
1643	1.39869689941406	0.361037850379944	-15.6554660797119	0.00386527273803949	0.00386527273803949	0.000943203864153475	0.00451462110504508
1644	1.39869689941406	0.685712158679962	-15.5255966186523	-0.00912170019000769	0.00711201597005129	-0.00360223650932312	0.000618529506027699
1645	0.099999688565731	1.65973508358002	-15.3307914733887	0.00126787810586393	-0.00652430532500148	-0.00360223650932312	-0.00814767740666866
1646	0.749348342418671	1.01038646697998	-14.9411821365356	0.0171769186854362	0.0103587592020631	-0.00490093370899558	-0.0117190945893526
1647	0.749348342418671	1.01038646697998	-15.2658567428589	-0.00749832857400179	0.00483929552137852	0.00256657530553639	0.00159255252219737
1648	-0.549348950386047	1.33506083488464	-14.5515727996826	0.0175015944987535	0.00743668992072344	0.00289124972186983	0.00354059832170606
1649	2.04804563522339	0.036363523453474	-15.0710525512695	0.00321592413820326	-0.00392691092565656	-0.000355493422830477	-0.0026282137259841
1650	0.749348342418671	1.01038646697998	-15.2009220123291	-0.0117190945893526	-3.08191010844894e-05	-0.000355493422830477	-0.00555028254166245
1651	1.39869689941406	0.685712158679962	-15.0061168670654	0.00678734155371785	0.000618529506027699	0.000293855206109583	-0.00555028254166245
1652	2.04804563522339	-0.288310796022415	-14.6165084838867	0.0246444288641214	0.00711201597005129	0.00548864435404539	0.00646266713738441
1653	2.04804563522339	0.685712158679962	-15.1359872817993	0.0100340843200684	0.000943203864153475	-0.00652430532500148	-0.00165419070981443
1654	0.749348342418671	0.685712158679962	-14.8113126754761	0.00743668992072344	-0.00327756232582033	-0.00197886489331722	-0.00944637414067984
1655	2.69739413261414	-0.937659442424774	-14.8762474060059	-0.00360223650932312	-0.00652430532500148	-0.00327756232582033	0.000943203864153475
1656	1.39869689941406	-0.612985134124756	-14.8762474060059	0.0149041991680861	0.00126787810586393	-0.0126931173726916	-0.00782300252467394
1657	3.34674286842346	-0.612985134124756	-14.7463779449463	0.00776136433705688	-0.00230353930965066	0.0106834331527352	0.00321592413820326
1658	2.69739413261414	-0.937659442424774	-14.7463779449463	-0.00847235135734081	-0.00392691092565656	0.00451462110504508	0.00159255252219737
1659	0.099999688565731	-1.26233375072479	-14.6165084838867	0.00159255252219737	-0.00522560812532902	-0.00425158534198999	0.00386527273803949
1660	-0.549348950386047	-0.288310796022415	-14.6165084838867	-0.00490093370899558	-0.00879702530801296	0.00613799272105098	-0.0113944197073579
1661	1.39869689941406	-1.58700799942017	-14.8113126754761	0.0100340843200684	-0.00555028254166245	0.000293855206109583	-0.000355493422830477
1662	0.099999688565731	-0.612985134124756	-15.1359872817993	0.00646266713738441	-0.00392691092565656	0.00256657530553639	-0.00327756232582033
1663	2.04804563522339	-1.58700799942017	-14.7463779449463	-0.00457625929266214	-0.000355493422830477	0.00808603875339031	-0.000680167751852423
1664	2.04804563522339	-0.612985134124756	-14.9411821365356	0.00776136433705688	-0.00555028254166245	0.00289124972186983	-0.00879702530801296
1665	-0.549348950386047	-0.288310796022415	-14.8113126754761	0.00646266713738441	-0.00879702530801296	-0.00360223650932312	-0.00360223650932312
1666	-0.549348950386047	0.361037850379944	-14.5515727996826	-0.00100484199356288	-0.00490093370899558	-0.00295288790948689	-0.000680167751852423
1667	0.749348342418671	0.361037850379944	-15.0061168670654	0.0116574559360743	0.00159255252219737	0.0022419011220336	0.00451462110504508
1668	1.39869689941406	-0.612985134124756	-15.3307914733887	0.00646266713738441	-0.00392691092565656	0.00256657530553639	-0.00295288790948689
1669	2.04804563522339	0.036363523453474	-15.0710525512695	-0.0152905117720366	-0.000680167751852423	0.00451462110504508	-0.00522560812532902
1670	2.04804563522339	-0.937659442424774	-14.9411821365356	-0.0156151866540313	0.00159255252219737	0.00646266713738441	-0.00295288790948689
1671	1.39869689941406	0.361037850379944	-14.7463779449463	0.00126787810586393	0.00483929552137852	0.00159255252219737	0.00613799272105098
1672	1.39869689941406	1.01038646697998	-14.6165084838867	0.00873538758605719	0.0126314787194133	0.00841071270406246	0.00451462110504508
1673	1.39869689941406	0.361037850379944	-15.0710525512695	-0.00327756232582033	0.00386527273803949	0.00483929552137852	-0.00230353930965066
1674	0.099999688565731	0.361037850379944	-15.2658567428589	-0.0107450718060136	0.000943203864153475	-0.0126931173726916	0.00483929552137852
1675	-1.19869756698608	1.33506083488464	-15.3307914733887	0.00938473641872406	0.000293855206109583	-0.00230353930965066	-0.00425158534198999
1676	-0.549348950386047	0.685712158679962	-14.8113126754761	0.00808603875339031	0.00808603875339031	-0.00132951640989631	-0.00977104809135199
1677	-0.549348950386047	0.361037850379944	-14.8762474060059	-0.00814767740666866	0.0100340843200684	0.00386527273803949	0.00548864435404539
1678	-0.549348950386047	1.01038646697998	-14.7463779449463	0.012956153601408	0.00386527273803949	-0.00295288790948689	-0.000680167751852423
1679	-0.549348950386047	1.01038646697998	-15.3307914733887	0.000618529506027699	0.00321592413820326	-0.00100484199356288	-0.00684897974133492
1680	0.099999688565731	0.361037850379944	-14.8762474060059	0.0022419011220336	-0.00100484199356288	-0.00522560812532902	-0.000355493422830477
1681	-0.549348950386047	0.685712158679962	-15.0061168670654	0.0165275707840919	0.00256657530553639	0.0022419011220336	-0.00100484199356288
1682	-0.549348950386047	1.01038646697998	-15.0061168670654	0.00418994715437293	0.00581331877037883	0.00841071270406246	-0.000355493422830477
1683	0.099999688565731	1.01038646697998	-14.9411821365356	-3.08191010844894e-05	0.00386527273803949	-0.00360223650932312	0.00126787810586393
1684	-0.549348950386047	0.036363523453474	-14.6814432144165	-0.00327756232582033	0.00321592413820326	0.00126787810586393	-0.00555028254166245
1685	0.749348342418671	0.036363523453474	-15.1359872817993	0.0668520927429199	-0.00132951640989631	-0.00360223650932312	-3.08191010844894e-05
1686	-0.549348950386047	0.036363523453474	-15.2009220123291	-0.0175632312893867	0.0123068047687411	-0.00587495695799589	0.000618529506027699
1687	0.749348342418671	-0.612985134124756	-14.6814432144165	-0.00587495695799589	0.00191722682211548	-0.00457625929266214	0.00126787810586393
1688	-1.19869756698608	0.361037850379944	-14.6814432144165	0.00451462110504508	0.00159255252219737	0.00354059832170606	0.00354059832170606
1689	-3.14674353599548	1.01038646697998	-15.0061168670654	-0.0224333461374044	0.00289124972186983	-0.0100957229733467	-0.000680167751852423
1690	-1.84804618358612	1.33506083488464	-14.6814432144165	-0.0139918150380254	0.01100810803473	0.00126787810586393	-0.00977104809135199
1691	-2.49739480018616	0.685712158679962	-15.0061168670654	-0.00587495695799589	0.00159255252219737	-0.00652430532500148	-0.00490093370899558
1692	-0.549348950386047	1.01038646697998	-15.3307914733887	-0.00717365415766835	0.00841071270406246	0.00938473641872406	0.00126787810586393
1693	-1.84804618358612	-0.288310796022415	-15.0061168670654	-0.00230353930965066	0.00289124972186983	0.00354059832170606	0.00516396993771195
1694	0.099999688565731	0.361037850379944	-15.0061168670654	-0.0253554154187441	-0.00295288790948689	0.000618529506027699	0.000943203864153475
1695	-1.19869756698608	1.33506083488464	-15.0710525512695	-0.0198359526693821	-0.00100484199356288	-0.00587495695799589	-0.00100484199356288
1696	-0.549348950386047	0.361037850379944	-14.9411821365356	0.00418994715437293	0.00483929552137852	-0.00652430532500148	-3.08191010844894e-05
1697	-0.549348950386047	1.01038646697998	-15.1359872817993	0.0022419011220336	0.0022419011220336	0.00581331877037883	0.00613799272105098
1698	0.749348342418671	0.361037850379944	-15.3957262039185	0.000943203864153475	0.000293855206109583	-0.000355493422830477	-0.00295288790948689
1699	0.099999688565731	1.01038646697998	-15.2009220123291	-0.00912170019000769	-0.00847235135734081	-0.00587495695799589	0.000293855206109583
1700	1.39869689941406	1.01038646697998	-15.0061168670654	0.000293855206109583	-0.00392691092565656	-0.00490093370899558	0.0022419011220336
1701	1.39869689941406	0.361037850379944	-15.1359872817993	-0.00360223650932312	0.00354059832170606	-0.00295288790948689	-0.00457625929266214
1702	0.749348342418671	0.685712158679962	-14.7463779449463	0.0162028968334198	0.00516396993771195	0.000618529506027699	-0.0026282137259841
1703	0.749348342418671	0.361037850379944	-14.9411821365356	0.00418994715437293	0.00289124972186983	-3.08191010844894e-05	0.00516396993771195
1704	2.69739413261414	0.036363523453474	-15.3307914733887	0.0298392176628113	-0.00100484199356288	-0.00684897974133492	0.00289124972186983
1705	-0.549348950386047	1.33506083488464	-15.4606609344482	0.0262678004801273	0.00418994715437293	-0.00522560812532902	-0.00847235135734081
1706	-0.549348950386047	1.33506083488464	-14.9411821365356	0.0233457311987877	0.00711201597005129	-0.00230353930965066	0.00126787810586393
1707	2.69739413261414	0.036363523453474	-14.7463779449463	0.0314625911414623	0.00776136433705688	0.00126787810586393	-0.00684897974133492
1708	1.39869689941406	0.361037850379944	-14.7463779449463	0.01847561635077	0.00289124972186983	-0.000680167751852423	0.00386527273803949
1709	0.099999688565731	1.01038646697998	-15.0710525512695	0.0171769186854362	-0.00360223650932312	0.00126787810586393	0.000943203864153475
1710	-0.549348950386047	1.01038646697998	-15.5255966186523	-0.00555028254166245	0.0022419011220336	-0.00360223650932312	0.00256657530553639
1711	0.749348342418671	0.685712158679962	-15.5255966186523	0.00289124972186983	0.00418994715437293	-0.00717365415766835	-0.00230353930965066
1712	1.39869689941406	0.361037850379944	-15.3307914733887	0.00483929552137852	0.000943203864153475	0.00126787810586393	0.00126787810586393
1713	0.749348342418671	1.01038646697998	-15.7204008102417	0.00289124972186983	-0.000355493422830477	0.000943203864153475	-0.00100484199356288
1714	1.39869689941406	0.036363523453474	-15.2658567428589	0.00873538758605719	0.00191722682211548	0.000943203864153475	-0.000355493422830477
1715	2.04804563522339	1.01038646697998	-15.4606609344482	-0.0120437685400248	-0.000680167751852423	-0.00684897974133492	-0.00425158534198999
1716	0.099999688565731	1.33506083488464	-16.3697490692139	0.00646266713738441	0.00548864435404539	-0.00814767740666866	-0.00360223650932312
1717	1.39869689941406	0.685712158679962	-15.7853355407715	0.0200989879667759	0.00808603875339031	-0.00522560812532902	0.0022419011220336
1718	0.099999688565731	1.33506083488464	-16.2398796081543	-0.00490093370899558	0.00256657530553639	-3.08191010844894e-05	0.00126787810586393
1719	0.749348342418671	0.361037850379944	-15.5255966186523	-0.00230353930965066	-0.00717365415766835	-0.0152905117720366	0.00191722682211548
1720	2.69739413261414	0.685712158679962	-15.5255966186523	0.00451462110504508	0.00354059832170606	-0.00684897974133492	-0.0107450718060136
1721	1.39869689941406	0.036363523453474	-14.7463779449463	0.0168522447347641	0.00321592413820326	-0.00782300252467394	0.00613799272105098
1722	0.749348342418671	0.685712158679962	-15.4606609344482	0.012956153601408	0.00548864435404539	0.00970941036939621	0.00289124972186983
1723	0.749348342418671	-0.288310796022415	-15.2009220123291	-0.00100484199356288	-0.00230353930965066	-0.00490093370899558	-3.08191010844894e-05
1724	0.749348342418671	-0.288310796022415	-15.3307914733887	-0.00295288790948689	0.00613799272105098	-0.00457625929266214	-0.00457625929266214
1725	1.39869689941406	0.361037850379944	-14.9411821365356	-0.0152905117720366	-0.00555028254166245	-0.00425158534198999	-0.0107450718060136
1726	2.04804563522339	-0.288310796022415	-14.9411821365356	0.01100810803473	0.00191722682211548	-0.000355493422830477	-0.0113944197073579
1727	0.749348342418671	0.361037850379944	-14.7463779449463	0.00808603875339031	0.00613799272105098	-0.00165419070981443	0.0100340843200684
1728	1.39869689941406	1.01038646697998	-15.2658567428589	0.0103587592020631	-0.00197886489331722	-0.00100484199356288	0.00516396993771195
1729	0.099999688565731	1.65973508358002	-15.3957262039185	-0.0149658378213644	0.00126787810586393	-0.00490093370899558	-0.00327756232582033
1730	1.39869689941406	0.685712158679962	-15.2658567428589	0.00548864435404539	0.00289124972186983	-0.0026282137259841	-0.00749832857400179
1731	1.39869689941406	0.685712158679962	-15.1359872817993	0.00970941036939621	0.00906006153672934	-0.00522560812532902	0.00159255252219737
1732	0.099999688565731	0.036363523453474	-14.421703338623	0.00678734155371785	0.00483929552137852	-0.00360223650932312	0.00191722682211548
1733	1.39869689941406	0.036363523453474	-14.6165084838867	0.00256657530553639	0.00256657530553639	0.000943203864153475	0.0022419011220336
1734	0.749348342418671	0.361037850379944	-15.0061168670654	-3.08191010844894e-05	-0.00522560812532902	-0.0123684434220195	0.0022419011220336
1735	0.099999688565731	1.33506083488464	-15.2658567428589	-0.00522560812532902	0.000293855206109583	-0.00425158534198999	-0.00327756232582033
1736	0.749348342418671	-0.288310796022415	-14.6814432144165	0.00646266713738441	0.000618529506027699	-0.0104203969240189	-0.00425158534198999
1737	0.749348342418671	0.685712158679962	-14.7463779449463	0.0188002903014421	0.00354059832170606	-0.000680167751852423	0.00386527273803949
1738	0.099999688565731	-0.288310796022415	-14.7463779449463	-0.00555028254166245	-0.00490093370899558	-0.0026282137259841	0.00581331877037883
1739	0.749348342418671	-0.288310796022415	-14.6814432144165	0.0103587592020631	-0.0104203969240189	-0.000355493422830477	-3.08191010844894e-05
1740	0.749348342418671	0.036363523453474	-15.3957262039185	0.0022419011220336	-0.00197886489331722	-0.00425158534198999	-0.00490093370899558
1741	2.04804563522339	-1.91168236732483	-15.0710525512695	0.0308132413774729	-0.00295288790948689	-0.00522560812532902	-0.00490093370899558
1742	0.099999688565731	-1.26233375072479	-15.0710525512695	-0.0146411629393697	-0.00165419070981443	0.0022419011220336	0.00516396993771195
1743	2.04804563522339	-0.937659442424774	-15.0061168670654	-0.00360223650932312	-0.00749832857400179	-0.00230353930965066	-0.00197886489331722
1744	0.099999688565731	0.036363523453474	-15.1359872817993	0.0165275707840919	-0.00587495695799589	-0.00392691092565656	-0.00327756232582033
1745	1.39869689941406	-0.288310796022415	-14.6165084838867	-0.00814767740666866	-0.00749832857400179	-0.00977104809135199	-0.00295288790948689
1746	1.39869689941406	-0.937659442424774	-15.3307914733887	0.00776136433705688	-0.00619963090866804	-0.00457625929266214	-0.00197886489331722
1747	1.39869689941406	-1.26233375072479	-15.3307914733887	-0.00360223650932312	0.000293855206109583	0.000293855206109583	0.00354059832170606
1748	1.39869689941406	0.361037850379944	-15.2009220123291	-0.00360223650932312	-0.0113944197073579	0.00289124972186983	0.00321592413820326
1749	0.099999688565731	0.361037850379944	-14.8762474060059	0.00938473641872406	-0.00847235135734081	-0.00749832857400179	-0.000355493422830477
1750	1.39869689941406	0.685712158679962	-15.1359872817993	-0.0123684434220195	-0.00684897974133492	0.00516396993771195	-0.00717365415766835
1751	0.749348342418671	-0.937659442424774	-14.6165084838867	0.00613799272105098	0.00191722682211548	-0.00132951640989631	-0.00327756232582033
1752	-1.19869756698608	1.33506083488464	-14.9411821365356	0.0168522447347641	0.000293855206109583	0.00321592413820326	0.000618529506027699
1753	0.749348342418671	-0.288310796022415	-14.8113126754761	-0.00392691092565656	0.00548864435404539	-0.00619963090866804	0.00743668992072344
1754	0.749348342418671	-0.288310796022415	-14.8113126754761	-0.00392691092565656	-0.0026282137259841	-0.000680167751852423	0.000293855206109583
1755	1.39869689941406	0.685712158679962	-14.8113126754761	-0.00879702530801296	0.00321592413820326	0.00548864435404539	-3.08191010844894e-05
1756	0.099999688565731	1.01038646697998	-15.0061168670654	0.00191722682211548	-0.00425158534198999	-0.00912170019000769	-0.00587495695799589
1757	-0.549348950386047	1.33506083488464	-14.5515727996826	0.000618529506027699	-0.000355493422830477	0.00938473641872406	0.00191722682211548
1758	2.04804563522339	-0.612985134124756	-14.9411821365356	-0.0136671401560307	-0.00425158534198999	0.000618529506027699	0.00354059832170606
1759	1.39869689941406	-0.288310796022415	-14.8762474060059	-0.00425158534198999	-0.00295288790948689	-0.00425158534198999	-0.00425158534198999
1760	2.04804563522339	0.036363523453474	-14.8113126754761	0.00776136433705688	-0.00457625929266214	-0.00457625929266214	-0.00100484199356288
1761	1.39869689941406	-0.288310796022415	-14.8113126754761	0.0158782228827477	0.00451462110504508	-0.00132951640989631	-0.0026282137259841
1762	0.099999688565731	1.01038646697998	-14.9411821365356	-0.00457625929266214	-0.00197886489331722	-0.00360223650932312	-0.00295288790948689
1763	0.099999688565731	0.036363523453474	-14.6814432144165	0.00386527273803949	-0.00132951640989631	-0.0026282137259841	0.00970941036939621
1764	0.749348342418671	0.036363523453474	-15.2009220123291	-0.00977104809135199	-0.000680167751852423	-0.000355493422830477	0.000943203864153475
1765	-1.84804618358612	1.65973508358002	-15.2658567428589	-0.0130177913233638	0.00516396993771195	-0.00555028254166245	-0.00295288790948689
1766	-2.49739480018616	0.361037850379944	-15.0061168670654	-0.00717365415766835	0.00938473641872406	-0.0113944197073579	-0.00457625929266214
1767	-1.84804618358612	1.33506083488464	-14.8113126754761	-0.0256800893694162	0.00289124972186983	-0.0026282137259841	0.00483929552137852
1768	-2.49739480018616	1.33506083488464	-15.0061168670654	0.00451462110504508	-0.00327756232582033	0.00451462110504508	-0.00197886489331722
1769	-0.549348950386047	-0.288310796022415	-14.8762474060059	0.0116574559360743	-0.00749832857400179	-0.00295288790948689	-0.00132951640989631
1770	-0.549348950386047	-0.288310796022415	-14.6814432144165	-0.00879702530801296	0.0022419011220336	0.00354059832170606	0.00354059832170606
1771	-2.49739480018616	0.685712158679962	-15.0710525512695	0.000618529506027699	0.00483929552137852	-0.00165419070981443	-0.000355493422830477
1772	-1.84804618358612	0.361037850379944	-15.3307914733887	-0.0136671401560307	0.0022419011220336	0.000943203864153475	-0.00100484199356288
1773	-1.19869756698608	1.01038646697998	-15.1359872817993	0.00386527273803949	0.00841071270406246	0.00581331877037883	0.00678734155371785
1774	-1.84804618358612	-0.288310796022415	-14.7463779449463	0.000293855206109583	0.00159255252219737	-3.08191010844894e-05	0.000618529506027699
1775	0.099999688565731	0.036363523453474	-14.421703338623	0.013930176384747	0.00159255252219737	-0.0026282137259841	-0.00490093370899558
1776	0.099999688565731	0.685712158679962	-14.8762474060059	-0.00619963090866804	0.00873538758605719	0.00159255252219737	-0.00749832857400179
1777	2.69739413261414	0.036363523453474	-14.8762474060059	-0.0195112787187099	0.00906006153672934	-3.08191010844894e-05	0.00191722682211548
1778	0.749348342418671	0.361037850379944	-14.6165084838867	-0.0146411629393697	0.00256657530553639	0.00841071270406246	0.00581331877037883
1779	-0.549348950386047	0.685712158679962	-14.9411821365356	-0.0107450718060136	0.00516396993771195	-0.00847235135734081	0.00581331877037883
1780	0.099999688565731	1.65973508358002	-14.6814432144165	-0.0139918150380254	-3.08191010844894e-05	-0.00295288790948689	-0.00847235135734081
1781	0.099999688565731	1.33506083488464	-14.421703338623	0.0181509424000978	0.00873538758605719	-0.00522560812532902	0.000293855206109583
1782	0.749348342418671	0.685712158679962	-14.9411821365356	-0.0162645354866982	0.00613799272105098	0.00808603875339031	0.00451462110504508
1783	0.099999688565731	1.01038646697998	-15.0061168670654	0.00516396993771195	0.00256657530553639	0.00743668992072344	0.0100340843200684
1784	2.04804563522339	0.036363523453474	-14.8113126754761	0.00548864435404539	0.000618529506027699	-0.00132951640989631	0.00711201597005129
1785	2.69739413261414	0.036363523453474	-14.8113126754761	0.011982130818069	0.000618529506027699	-0.000355493422830477	-0.00132951640989631
1786	2.69739413261414	1.01038646697998	-14.8762474060059	0.00451462110504508	0.00646266713738441	-0.00555028254166245	-0.00295288790948689
1787	0.749348342418671	0.361037850379944	-15.0061168670654	0.0230210572481155	0.00646266713738441	-0.00490093370899558	-0.00132951640989631
1788	2.04804563522339	-0.288310796022415	-15.0710525512695	-0.00295288790948689	-0.00327756232582033	0.00354059832170606	0.00483929552137852
1789	1.39869689941406	0.361037850379944	-15.2658567428589	-0.00912170019000769	-0.00717365415766835	-0.00814767740666866	-0.00392691092565656
1790	0.749348342418671	0.361037850379944	-15.1359872817993	-0.0152905117720366	0.00159255252219737	-0.00555028254166245	-0.00132951640989631
1791	2.04804563522339	1.01038646697998	-15.3957262039185	0.00289124972186983	0.00451462110504508	0.00191722682211548	-0.00230353930965066
1792	2.04804563522339	-0.288310796022415	-15.0061168670654	-0.00295288790948689	0.00776136433705688	0.0022419011220336	0.00289124972186983
1793	0.749348342418671	0.685712158679962	-14.7463779449463	-0.00619963090866804	-3.08191010844894e-05	-0.00457625929266214	0.00191722682211548
1794	2.04804563522339	1.33506083488464	-14.9411821365356	0.00873538758605719	-0.0117190945893526	-0.00100484199356288	0.00418994715437293
1795	0.749348342418671	1.65973508358002	-15.2009220123291	0.00678734155371785	0.00678734155371785	-0.00814767740666866	-0.00879702530801296
1796	1.39869689941406	0.685712158679962	-15.0710525512695	0.00256657530553639	0.00451462110504508	-0.00295288790948689	0.00191722682211548
1797	0.099999688565731	1.33506083488464	-14.8113126754761	0.01847561635077	0.00191722682211548	-0.000680167751852423	-0.0026282137259841
1798	-0.549348950386047	1.01038646697998	-14.8113126754761	-0.00490093370899558	-0.00392691092565656	0.00289124972186983	0.00386527273803949
1799	2.04804563522339	0.036363523453474	-14.7463779449463	0.00711201597005129	-0.00490093370899558	-0.0136671401560307	-0.00100484199356288
1800	0.099999688565731	1.65973508358002	-15.0061168670654	0.00581331877037883	-0.00132951640989631	-0.0117190945893526	0.00386527273803949
1801	-0.549348950386047	1.01038646697998	-15.1359872817993	0.00841071270406246	-0.000680167751852423	-0.000680167751852423	0.00289124972186983
1802	2.04804563522339	-0.288310796022415	-14.7463779449463	0.0100340843200684	-0.00392691092565656	-0.0126931173726916	-0.00230353930965066
1803	0.749348342418671	1.01038646697998	-15.3307914733887	-0.0107450718060136	0.000618529506027699	0.000618529506027699	0.00126787810586393
1804	0.099999688565731	1.01038646697998	-14.9411821365356	0.0103587592020631	-0.0130177913233638	-0.00814767740666866	0.00483929552137852
1805	2.04804563522339	0.036363523453474	-14.7463779449463	0.00289124972186983	0.00516396993771195	-0.00782300252467394	0.00126787810586393
1806	2.04804563522339	0.036363523453474	-14.7463779449463	0.00483929552137852	0.00516396993771195	-0.00977104809135199	0.0022419011220336
1807	2.04804563522339	-0.288310796022415	-15.0061168670654	0.0100340843200684	-0.00425158534198999	-0.00360223650932312	0.00289124972186983
1808	2.04804563522339	0.685712158679962	-14.8762474060059	0.00256657530553639	0.000618529506027699	0.00451462110504508	-0.00100484199356288
1809	2.69739413261414	0.036363523453474	-14.8113126754761	-0.00457625929266214	-0.00392691092565656	-0.00295288790948689	0.00289124972186983
1810	0.749348342418671	1.33506083488464	-14.9411821365356	-0.00879702530801296	-0.00522560812532902	-0.00587495695799589	-0.00782300252467394
1811	2.04804563522339	0.036363523453474	-14.5515727996826	0.0282158460468054	0.00451462110504508	-0.00652430532500148	0.00256657530553639
1812	0.099999688565731	1.33506083488464	-14.6814432144165	0.0113327819854021	-0.00165419070981443	0.0113327819854021	-3.08191010844894e-05
1813	2.04804563522339	0.036363523453474	-14.8113126754761	-0.00230353930965066	0.00581331877037883	-0.00327756232582033	0.0022419011220336
1814	1.39869689941406	0.036363523453474	-15.2658567428589	-0.00522560812532902	-0.00847235135734081	-0.0026282137259841	0.000293855206109583
1815	0.749348342418671	0.361037850379944	-15.2658567428589	-0.00360223650932312	-0.00230353930965066	-0.00327756232582033	-0.00457625929266214
1816	0.749348342418671	1.01038646697998	-15.2009220123291	0.00711201597005129	0.00483929552137852	0.00126787810586393	-0.000680167751852423
1817	0.749348342418671	0.685712158679962	-15.0710525512695	-0.0139918150380254	-0.00522560812532902	0.00516396993771195	0.00256657530553639
1818	1.39869689941406	-0.612985134124756	-14.4866380691528	0.000293855206109583	0.00451462110504508	0.00289124972186983	-0.00327756232582033
1819	3.34674286842346	-0.612985134124756	-14.7463779449463	-0.0100957229733467	0.000293855206109583	-0.00425158534198999	0.01100810803473
1820	2.69739413261414	-0.612985134124756	-15.3957262039185	-0.00879702530801296	0.000943203864153475	-0.000680167751852423	-0.00587495695799589
1821	2.04804563522339	-0.937659442424774	-14.8762474060059	0.0230210572481155	0.00970941036939621	-0.00295288790948689	-0.0026282137259841
1822	1.39869689941406	0.036363523453474	-15.0061168670654	-0.0104203969240189	0.00548864435404539	0.00256657530553639	0.00873538758605719
1823	1.39869689941406	-0.612985134124756	-14.6165084838867	0.0236704051494598	-0.000355493422830477	0.00256657530553639	0.00711201597005129
1824	0.749348342418671	0.036363523453474	-14.5515727996826	-0.00879702530801296	-0.00555028254166245	-0.00230353930965066	-0.00425158534198999
1825	0.749348342418671	-0.288310796022415	-14.9411821365356	-0.00230353930965066	-0.00230353930965066	-0.00197886489331722	-0.00847235135734081
1826	2.04804563522339	-1.58700799942017	-14.7463779449463	0.00548864435404539	-0.00360223650932312	-0.00522560812532902	-0.000355493422830477
1827	2.69739413261414	-0.937659442424774	-14.8762474060059	0.000943203864153475	-0.00327756232582033	-0.00197886489331722	-0.000680167751852423
1828	1.39869689941406	-1.26233375072479	-14.8762474060059	-0.0117190945893526	-0.00684897974133492	0.0022419011220336	0.00321592413820326
1829	1.39869689941406	-0.288310796022415	-14.6814432144165	-0.00684897974133492	-0.00587495695799589	-0.00425158534198999	-0.00100484199356288
1830	0.749348342418671	0.036363523453474	-14.5515727996826	0.00678734155371785	-0.00425158534198999	-0.00619963090866804	-0.00230353930965066
1831	0.749348342418671	-0.288310796022415	-15.0710525512695	-0.00847235135734081	-0.000680167751852423	-0.0100957229733467	0.00159255252219737
1832	-0.549348950386047	-0.612985134124756	-15.3307914733887	0.00906006153672934	0.00191722682211548	0.00711201597005129	-0.00165419070981443
1833	0.099999688565731	-0.288310796022415	-14.9411821365356	-0.0110697457566857	-0.00457625929266214	0.00256657530553639	0.00646266713738441
1834	1.39869689941406	-0.937659442424774	-14.7463779449463	0.0132808275520802	-0.00165419070981443	-0.00132951640989631	0.000293855206109583
1835	2.04804563522339	-1.26233375072479	-14.6165084838867	0.00873538758605719	-0.0123684434220195	-0.0110697457566857	0.00126787810586393
1836	0.749348342418671	-0.612985134124756	-14.5515727996826	0.01100810803473	0.00321592413820326	-0.00619963090866804	-0.000355493422830477
1837	2.69739413261414	-0.612985134124756	-15.0710525512695	0.00906006153672934	-0.00100484199356288	-0.0107450718060136	0.00289124972186983
1838	0.099999688565731	0.036363523453474	-15.1359872817993	0.00613799272105098	-0.00490093370899558	0.00776136433705688	0.00581331877037883
1839	0.749348342418671	0.685712158679962	-15.0061168670654	-3.08191010844894e-05	-0.00197886489331722	-0.00619963090866804	-0.00490093370899558
1840	1.39869689941406	0.361037850379944	-14.8113126754761	-0.00555028254166245	-3.08191010844894e-05	-0.00782300252467394	-0.00132951640989631
1841	1.39869689941406	-0.288310796022415	-14.421703338623	-0.0110697457566857	-0.000355493422830477	-0.00879702530801296	0.0113327819854021
1842	0.099999688565731	1.33506083488464	-14.6165084838867	0.00873538758605719	0.000943203864153475	0.00873538758605719	0.00321592413820326
1843	2.04804563522339	-0.612985134124756	-14.7463779449463	0.0132808275520802	-0.000680167751852423	0.000618529506027699	0.00743668992072344
1844	0.099999688565731	1.33506083488464	-15.2658567428589	-0.00879702530801296	-0.00197886489331722	-0.00100484199356288	0.000293855206109583
1845	-0.549348950386047	0.685712158679962	-15.0061168670654	-0.00197886489331722	0.00548864435404539	-0.0107450718060136	-0.00165419070981443
1846	0.099999688565731	0.361037850379944	-14.7463779449463	0.00646266713738441	0.00613799272105098	-0.00847235135734081	-0.00457625929266214
1847	-1.19869756698608	0.036363523453474	-14.8762474060059	-0.00197886489331722	0.00354059832170606	-0.0026282137259841	0.00191722682211548
1848	0.099999688565731	0.685712158679962	-14.8113126754761	-0.00132951640989631	-0.000680167751852423	-0.000680167751852423	0.00613799272105098
1849	-1.84804618358612	1.01038646697998	-15.3957262039185	-0.00619963090866804	0.00418994715437293	-0.00457625929266214	-0.00652430532500148
1850	-0.549348950386047	0.036363523453474	-15.3307914733887	-0.00392691092565656	-0.00425158534198999	-0.00879702530801296	-0.00522560812532902
1851	-2.49739480018616	1.01038646697998	-15.2658567428589	-0.0110697457566857	0.00191722682211548	-0.000355493422830477	-0.000680167751852423
1852	-0.549348950386047	0.361037850379944	-15.0061168670654	-0.00490093370899558	0.00711201597005129	-0.00684897974133492	0.00776136433705688
1853	-3.14674353599548	1.33506083488464	-14.8113126754761	0.00451462110504508	0.00548864435404539	-0.00165419070981443	0.00581331877037883
1854	-1.19869756698608	0.685712158679962	-14.8762474060059	-0.0100957229733467	-0.000355493422830477	-0.00619963090866804	0.00159255252219737
1855	-2.49739480018616	0.685712158679962	-15.0710525512695	0.00581331877037883	0.00289124972186983	-0.00782300252467394	-0.00717365415766835
1856	-1.19869756698608	0.036363523453474	-14.8113126754761	-0.00847235135734081	0.00418994715437293	-0.00749832857400179	-0.00230353930965066
1857	-1.84804618358612	0.685712158679962	-15.0061168670654	-0.0133424662053585	0.0123068047687411	-0.00392691092565656	-0.00652430532500148
1858	-1.19869756698608	1.65973508358002	-15.2009220123291	-0.0152905117720366	0.0022419011220336	-0.00782300252467394	0.00126787810586393
1859	1.39869689941406	0.036363523453474	-15.0061168670654	-0.0104203969240189	0.00711201597005129	-0.00749832857400179	-0.00717365415766835
1860	0.099999688565731	0.036363523453474	-14.6814432144165	-0.00782300252467394	-3.08191010844894e-05	-0.00912170019000769	-0.00587495695799589
1861	-0.549348950386047	0.036363523453474	-15.1359872817993	-0.0139918150380254	0.00613799272105098	-0.00230353930965066	-0.00457625929266214
1862	0.099999688565731	1.01038646697998	-15.3957262039185	0.00483929552137852	0.00483929552137852	0.000293855206109583	0.00321592413820326
1863	2.69739413261414	-0.288310796022415	-14.8762474060059	-0.00327756232582033	0.00743668992072344	0.00841071270406246	0.00808603875339031
1864	0.749348342418671	1.33506083488464	-15.1359872817993	-0.0139918150380254	0.00678734155371785	-0.00295288790948689	-0.000680167751852423
1865	0.749348342418671	0.685712158679962	-15.0710525512695	-3.08191010844894e-05	0.00548864435404539	-0.00684897974133492	-0.00327756232582033
1866	1.39869689941406	0.036363523453474	-14.6165084838867	-0.00327756232582033	0.012956153601408	-0.00295288790948689	-0.00100484199356288
1867	2.04804563522339	0.036363523453474	-15.3957262039185	-0.00100484199356288	0.00776136433705688	0.00126787810586393	0.00126787810586393
1868	2.04804563522339	0.685712158679962	-15.2658567428589	0.00354059832170606	0.00743668992072344	-3.08191010844894e-05	-0.00100484199356288
1869	0.749348342418671	-0.288310796022415	-15.1359872817993	-0.00944637414067984	0.00321592413820326	-0.00457625929266214	0.00516396993771195
1870	-0.549348950386047	1.33506083488464	-15.3957262039185	-0.0165892094373703	-0.0026282137259841	-0.00392691092565656	-0.00490093370899558
1871	0.099999688565731	1.01038646697998	-15.0710525512695	-0.0152905117720366	0.00613799272105098	-0.00327756232582033	-0.0104203969240189
1872	-0.549348950386047	0.685712158679962	-14.8113126754761	0.00808603875339031	0.0113327819854021	0.00321592413820326	-0.00230353930965066
1873	2.04804563522339	-0.288310796022415	-15.2009220123291	0.00418994715437293	0.00386527273803949	-0.000680167751852423	-0.00457625929266214
1874	1.39869689941406	0.036363523453474	-15.1359872817993	-0.0120437685400248	0.00256657530553639	-0.0026282137259841	-0.00652430532500148
1875	1.39869689941406	-0.288310796022415	-15.1359872817993	0.0171769186854362	-0.00619963090866804	-0.0120437685400248	-0.0100957229733467
1876	2.69739413261414	0.361037850379944	-15.0061168670654	-0.000680167751852423	0.00516396993771195	0.00289124972186983	-0.00490093370899558
1877	1.39869689941406	0.685712158679962	-14.8762474060059	0.0142548503354192	0.00776136433705688	-0.00132951640989631	0.00548864435404539
1878	1.39869689941406	0.685712158679962	-14.6814432144165	0.00776136433705688	0.00483929552137852	0.0022419011220336	0.00678734155371785
1879	1.39869689941406	0.361037850379944	-14.7463779449463	-0.00749832857400179	-0.00230353930965066	-0.00522560812532902	-0.00197886489331722
1880	2.69739413261414	0.361037850379944	-15.1359872817993	-3.08191010844894e-05	0.00321592413820326	-0.00879702530801296	-0.00522560812532902
1881	1.39869689941406	1.33506083488464	-15.2009220123291	0.00451462110504508	0.00516396993771195	-0.00327756232582033	-0.00327756232582033
1882	2.04804563522339	0.036363523453474	-15.2009220123291	-0.00197886489331722	-0.000680167751852423	0.00126787810586393	0.00711201597005129
1883	0.099999688565731	1.65973508358002	-15.0710525512695	-0.00295288790948689	0.00321592413820326	-0.00749832857400179	0.00289124972186983
1884	-0.549348950386047	0.361037850379944	-14.421703338623	-0.00425158534198999	-0.000680167751852423	-0.00490093370899558	0.00386527273803949
1885	2.04804563522339	0.036363523453474	-14.6814432144165	-0.00230353930965066	-0.000680167751852423	-0.00684897974133492	-0.00392691092565656
1886	2.04804563522339	-0.288310796022415	-15.0710525512695	-0.00814767740666866	0.00743668992072344	-0.00879702530801296	0.00386527273803949
1887	1.39869689941406	-0.288310796022415	-15.1359872817993	-0.00392691092565656	0.0103587592020631	0.00386527273803949	-0.00100484199356288
1888	0.749348342418671	0.361037850379944	-15.0061168670654	-0.00165419070981443	0.000943203864153475	0.00516396993771195	0.00418994715437293
1889	0.749348342418671	0.685712158679962	-15.0710525512695	0.00938473641872406	0.000293855206109583	0.00126787810586393	0.00873538758605719
1890	0.749348342418671	0.036363523453474	-14.9411821365356	0.0106834331527352	-0.00425158534198999	-0.00555028254166245	-0.00425158534198999
1891	0.749348342418671	0.685712158679962	-15.3307914733887	0.0158782228827477	0.00516396993771195	0.00159255252219737	-0.00360223650932312
1892	1.39869689941406	-0.288310796022415	-15.0061168670654	0.000618529506027699	0.00191722682211548	0.000943203864153475	0.000618529506027699
1893	0.099999688565731	1.01038646697998	-15.2658567428589	0.000293855206109583	0.00191722682211548	0.00354059832170606	0.00581331877037883
1894	1.39869689941406	0.361037850379944	-14.9411821365356	0.00776136433705688	0.00321592413820326	-0.00555028254166245	0.000943203864153475
1895	3.34674286842346	-0.937659442424774	-14.6814432144165	0.0106834331527352	-0.00360223650932312	-0.00782300252467394	-0.00749832857400179
1896	2.04804563522339	0.036363523453474	-14.2918338775635	0.00321592413820326	0.00321592413820326	0.0022419011220336	0.000618529506027699
1897	2.04804563522339	-0.288310796022415	-14.9411821365356	0.0116574559360743	-0.00327756232582033	0.000943203864153475	0.00711201597005129
1898	2.69739413261414	0.036363523453474	-14.8113126754761	0.012956153601408	0.00418994715437293	0.00126787810586393	-0.00197886489331722
1899	0.099999688565731	-0.612985134124756	-14.7463779449463	-0.021459324285388	-0.00327756232582033	-0.00132951640989631	-0.0026282137259841
1900	0.749348342418671	0.685712158679962	-14.9411821365356	0.0149041991680861	-0.00977104809135199	0.00126787810586393	-0.00587495695799589
1901	2.69739413261414	-0.612985134124756	-14.7463779449463	0.00289124972186983	-0.00652430532500148	-0.00165419070981443	0.000293855206109583
1902	1.39869689941406	-0.937659442424774	-14.8113126754761	-0.00944637414067984	-0.00717365415766835	-0.00327756232582033	0.00256657530553639
1903	1.39869689941406	-0.937659442424774	-14.8762474060059	0.0213976856321096	-0.00392691092565656	-0.00360223650932312	0.000618529506027699
1904	0.749348342418671	-0.612985134124756	-15.3957262039185	0.00906006153672934	-0.0100957229733467	-0.00327756232582033	-0.00425158534198999
1905	0.099999688565731	-0.612985134124756	-15.0710525512695	0.0132808275520802	-0.0126931173726916	-0.00425158534198999	-0.00360223650932312
1906	0.749348342418671	-0.288310796022415	-14.8762474060059	0.0236704051494598	0.000618529506027699	-0.00977104809135199	0.00548864435404539
1907	0.099999688565731	-0.288310796022415	-14.8113126754761	0.0168522447347641	-0.00652430532500148	0.00159255252219737	0.00548864435404539
1908	0.749348342418671	-0.288310796022415	-15.0061168670654	0.01100810803473	-0.00100484199356288	-0.00522560812532902	0.00711201597005129
1909	2.04804563522339	-0.937659442424774	-15.1359872817993	0.00321592413820326	-0.0110697457566857	0.00678734155371785	-3.08191010844894e-05
1910	2.04804563522339	0.036363523453474	-14.8762474060059	-0.00782300252467394	-0.0143164889886975	-0.0156151866540313	-0.00230353930965066
1911	1.39869689941406	0.036363523453474	-15.0710525512695	0.000618529506027699	-0.00619963090866804	0.00548864435404539	-0.00717365415766835
1912	2.04804563522339	-1.58700799942017	-14.7463779449463	0.00483929552137852	-0.00522560812532902	-0.000680167751852423	0.00418994715437293
1913	1.39869689941406	-0.612985134124756	-15.1359872817993	0.00678734155371785	-0.00100484199356288	0.0100340843200684	-0.00230353930965066
1914	-0.549348950386047	0.361037850379944	-14.6165084838867	-0.00977104809135199	-0.00327756232582033	0.00451462110504508	-0.000355493422830477
1915	-0.549348950386047	0.685712158679962	-14.8113126754761	-0.00360223650932312	-0.00555028254166245	-0.0100957229733467	-0.00392691092565656
1916	1.39869689941406	-0.612985134124756	-14.8113126754761	0.0220470335334539	0.00354059832170606	-0.00360223650932312	-0.00392691092565656
1917	2.69739413261414	-0.612985134124756	-14.7463779449463	-0.00392691092565656	-0.00619963090866804	-0.00392691092565656	0.000618529506027699
1918	-0.549348950386047	0.685712158679962	-14.6814432144165	0.00126787810586393	0.000618529506027699	0.00191722682211548	0.00159255252219737
1919	0.099999688565731	0.685712158679962	-14.8762474060059	-0.00555028254166245	-0.00782300252467394	0.000943203864153475	0.00289124972186983
1920	-0.549348950386047	0.685712158679962	-14.6814432144165	-0.00879702530801296	0.00516396993771195	-0.0107450718060136	0.00613799272105098
1921	2.04804563522339	-0.288310796022415	-14.5515727996826	-0.00392691092565656	0.00418994715437293	-0.0026282137259841	0.00256657530553639
1922	-0.549348950386047	0.685712158679962	-15.0710525512695	0.0165275707840919	-0.00132951640989631	0.00970941036939621	0.00548864435404539
1923	2.69739413261414	-0.288310796022415	-15.0710525512695	-0.00100484199356288	0.00613799272105098	0.00256657530553639	0.0022419011220336
1924	1.39869689941406	0.036363523453474	-15.2009220123291	0.0106834331527352	0.000293855206109583	0.00256657530553639	-0.00165419070981443
1925	0.749348342418671	0.685712158679962	-15.1359872817993	-0.00912170019000769	0.00776136433705688	-0.0100957229733467	-0.00360223650932312
1926	0.099999688565731	1.65973508358002	-14.7463779449463	0.00776136433705688	0.00646266713738441	0.00191722682211548	-0.00100484199356288
1927	0.099999688565731	1.01038646697998	-15.2009220123291	0.000618529506027699	-0.00165419070981443	-0.000355493422830477	-0.00197886489331722
1928	2.04804563522339	1.33506083488464	-15.3957262039185	-0.00814767740666866	0.00126787810586393	-0.000355493422830477	0.00159255252219737
1929	1.39869689941406	-0.288310796022415	-14.7463779449463	-0.0201606266200542	-3.08191010844894e-05	0.00289124972186983	-0.00132951640989631
1930	-0.549348950386047	0.361037850379944	-14.6814432144165	0.00483929552137852	-0.00392691092565656	-0.00619963090866804	-0.00684897974133492
1931	0.749348342418671	-0.288310796022415	-14.6814432144165	-0.00100484199356288	0.00678734155371785	-0.00327756232582033	-0.00555028254166245
1932	-0.549348950386047	1.01038646697998	-14.9411821365356	0.0126314787194133	0.00581331877037883	0.00711201597005129	0.00321592413820326
1933	0.749348342418671	-0.288310796022415	-14.7463779449463	-0.0139918150380254	-0.00490093370899558	-0.00230353930965066	-0.00457625929266214
1934	0.099999688565731	0.685712158679962	-15.3307914733887	-0.0100957229733467	0.00159255252219737	0.00354059832170606	0.00613799272105098
1935	-1.19869756698608	1.01038646697998	-15.3957262039185	-0.00944637414067984	0.00289124972186983	-0.00555028254166245	-0.000680167751852423
1936	-1.19869756698608	1.01038646697998	-15.0710525512695	0.00841071270406246	0.00776136433705688	-0.0100957229733467	-0.00457625929266214
1937	-3.14674353599548	1.01038646697998	-15.4606609344482	-0.00587495695799589	0.00808603875339031	0.00418994715437293	0.00613799272105098
1938	-1.84804618358612	1.01038646697998	-15.3307914733887	-0.0026282137259841	0.00938473641872406	-0.000680167751852423	0.00386527273803949
1939	-1.19869756698608	0.361037850379944	-14.9411821365356	-0.00814767740666866	0.00646266713738441	0.00321592413820326	0.00776136433705688
1940	0.749348342418671	0.036363523453474	-15.1359872817993	-0.00684897974133492	0.00451462110504508	-0.00490093370899558	-0.00392691092565656
1941	-1.19869756698608	0.685712158679962	-15.1359872817993	-0.0149658378213644	0.00711201597005129	-0.00100484199356288	-0.00457625929266214
1942	-1.84804618358612	1.33506083488464	-15.0710525512695	0.0126314787194133	0.00354059832170606	-0.00132951640989631	0.00516396993771195
1943	-1.84804618358612	1.01038646697998	-14.8113126754761	-0.0117190945893526	0.000293855206109583	0.00386527273803949	-0.000355493422830477
1944	0.099999688565731	0.036363523453474	-14.6165084838867	-0.0273034609854221	-0.0026282137259841	-0.00555028254166245	0.00711201597005129
1945	0.099999688565731	0.685712158679962	-14.8113126754761	0.0181509424000978	0.000618529506027699	-0.00425158534198999	-0.00555028254166245
1946	-0.549348950386047	1.01038646697998	-15.0710525512695	0.0226963832974434	0.0132808275520802	-0.00555028254166245	-0.00230353930965066
1947	1.39869689941406	0.685712158679962	-15.0061168670654	0.0136055024340749	0.00776136433705688	0.00646266713738441	0.0022419011220336
1948	0.749348342418671	-0.288310796022415	-14.7463779449463	-0.00425158534198999	0.00321592413820326	0.00516396993771195	0.00354059832170606
1949	2.04804563522339	0.036363523453474	-14.7463779449463	0.00256657530553639	-0.00100484199356288	0.00354059832170606	0.00548864435404539
1950	0.749348342418671	0.036363523453474	-14.421703338623	0.00970941036939621	-0.00555028254166245	-0.00230353930965066	-0.00457625929266214
1951	1.39869689941406	0.036363523453474	-14.5515727996826	0.012956153601408	0.00483929552137852	-0.00197886489331722	-0.00165419070981443
1952	-0.549348950386047	1.33506083488464	-15.2009220123291	0.00418994715437293	0.00873538758605719	-0.00327756232582033	0.00581331877037883
1953	1.39869689941406	1.01038646697998	-14.8762474060059	-0.00360223650932312	-0.00360223650932312	0.000943203864153475	0.0103587592020631
1954	2.04804563522339	0.361037850379944	-14.6814432144165	0.00581331877037883	-0.00165419070981443	-0.000680167751852423	-0.00392691092565656
1955	2.04804563522339	0.361037850379944	-15.1359872817993	-0.00100484199356288	-0.00717365415766835	-0.0165892094373703	-0.00327756232582033
1956	0.749348342418671	1.65973508358002	-15.0710525512695	-0.00684897974133492	0.00548864435404539	-0.00197886489331722	-0.00100484199356288
1957	1.39869689941406	1.01038646697998	-15.2009220123291	0.00841071270406246	-0.000680167751852423	0.00386527273803949	0.00841071270406246
1958	1.39869689941406	0.036363523453474	-15.3957262039185	0.00483929552137852	0.00548864435404539	-0.000680167751852423	0.000293855206109583
1959	2.69739413261414	0.036363523453474	-14.8113126754761	-0.0182125810533762	0.00613799272105098	-3.08191010844894e-05	0.00808603875339031
1960	2.69739413261414	0.036363523453474	-14.9411821365356	-0.0100957229733467	0.0022419011220336	-0.0104203969240189	-0.0104203969240189
1961	0.099999688565731	1.01038646697998	-14.9411821365356	0.00970941036939621	0.00548864435404539	-0.000355493422830477	-0.00132951640989631
1962	2.04804563522339	0.036363523453474	-15.0061168670654	0.0106834331527352	0.00808603875339031	0.00191722682211548	0.00548864435404539
1963	0.099999688565731	1.33506083488464	-15.2658567428589	0.00418994715437293	-0.00230353930965066	-3.08191010844894e-05	0.00354059832170606
1964	2.04804563522339	-0.288310796022415	-15.3307914733887	-0.00132951640989631	-0.00490093370899558	-0.00457625929266214	-0.000355493422830477
1965	2.04804563522339	0.036363523453474	-15.0061168670654	-0.00814767740666866	-0.00652430532500148	-0.00392691092565656	-0.00425158534198999
1966	2.69739413261414	0.036363523453474	-14.9411821365356	0.00159255252219737	0.00548864435404539	-0.00782300252467394	0.00451462110504508
1967	2.69739413261414	0.036363523453474	-15.2658567428589	0.00678734155371785	0.00613799272105098	-3.08191010844894e-05	0.00386527273803949
1968	3.34674286842346	-0.288310796022415	-14.8762474060059	0.00418994715437293	0.00646266713738441	-0.000355493422830477	0.00516396993771195
1969	-0.549348950386047	1.33506083488464	-15.1359872817993	-0.021459324285388	0.00256657530553639	-0.00782300252467394	0.000293855206109583
1970	2.04804563522339	1.01038646697998	-15.2658567428589	-0.0117190945893526	0.000618529506027699	-0.00879702530801296	-0.00555028254166245
1971	-0.549348950386047	1.65973508358002	-15.2658567428589	0.0132808275520802	0.0100340843200684	-0.0117190945893526	-0.00165419070981443
1972	2.04804563522339	-0.288310796022415	-15.2658567428589	-3.08191010844894e-05	0.00678734155371785	0.000943203864153475	0.00548864435404539
1973	0.099999688565731	1.33506083488464	-15.0710525512695	0.00613799272105098	0.000943203864153475	-0.000355493422830477	0.00516396993771195
1974	0.749348342418671	1.01038646697998	-14.6814432144165	0.00159255252219737	-0.00360223650932312	-0.0133424662053585	-3.08191010844894e-05
1975	2.04804563522339	0.036363523453474	-14.8113126754761	-3.08191010844894e-05	-0.000680167751852423	-0.00457625929266214	-0.00749832857400179
1976	2.04804563522339	0.036363523453474	-14.9411821365356	0.00970941036939621	0.00516396993771195	-0.00457625929266214	-0.00749832857400179
1977	2.69739413261414	0.036363523453474	-15.2009220123291	0.0155535480007529	0.00289124972186983	0.00483929552137852	-0.00522560812532902
1978	1.39869689941406	0.036363523453474	-14.9411821365356	0.00191722682211548	0.00873538758605719	-0.00132951640989631	0.000943203864153475
1979	0.099999688565731	1.01038646697998	-15.0710525512695	0.0188002903014421	-0.00197886489331722	0.00159255252219737	-0.00814767740666866
1980	-0.549348950386047	0.685712158679962	-15.0061168670654	0.000943203864153475	0.00321592413820326	0.000943203864153475	-0.000355493422830477
1981	1.39869689941406	1.01038646697998	-14.9411821365356	0.0126314787194133	0.00126787810586393	-0.00327756232582033	-0.000355493422830477
1982	1.39869689941406	-0.288310796022415	-15.3307914733887	0.013930176384747	0.00581331877037883	-0.00197886489331722	-0.00360223650932312
1983	2.69739413261414	0.361037850379944	-15.2658567428589	-0.000355493422830477	-0.000680167751852423	0.00451462110504508	-3.08191010844894e-05
1984	-0.549348950386047	0.685712158679962	-15.3307914733887	-0.00522560812532902	0.00451462110504508	0.00938473641872406	-0.00132951640989631
1985	0.099999688565731	-0.612985134124756	-15.0710525512695	0.000293855206109583	-0.00717365415766835	-0.0126931173726916	-0.00197886489331722
1986	1.39869689941406	-0.612985134124756	-14.7463779449463	0.0100340843200684	0.00841071270406246	-0.00555028254166245	-0.00977104809135199
1987	2.04804563522339	-0.288310796022415	-14.6814432144165	0.013930176384747	0.00581331877037883	0.00159255252219737	0.0113327819854021
1988	0.749348342418671	0.685712158679962	-15.3307914733887	-0.00490093370899558	0.00126787810586393	-0.00652430532500148	-0.00457625929266214
1989	0.099999688565731	0.036363523453474	-15.2658567428589	-0.00295288790948689	-0.00197886489331722	-0.00879702530801296	-3.08191010844894e-05
1990	1.39869689941406	-0.288310796022415	-15.0710525512695	-0.00295288790948689	-0.00944637414067984	-0.00197886489331722	-0.00782300252467394
1991	2.04804563522339	-1.58700799942017	-14.6814432144165	0.0269171483814716	-0.00197886489331722	-0.00717365415766835	-0.00197886489331722
1992	0.099999688565731	-0.288310796022415	-14.6165084838867	0.0145795252174139	-0.00555028254166245	0.00970941036939621	-3.08191010844894e-05
1993	2.04804563522339	-1.26233375072479	-14.5515727996826	-0.00879702530801296	-0.0100957229733467	-0.00490093370899558	0.00548864435404539
1994	0.749348342418671	-0.612985134124756	-15.3307914733887	0.00711201597005129	-0.0156151866540313	-0.00425158534198999	-0.00100484199356288
1995	0.099999688565731	-0.288310796022415	-15.5255966186523	-0.00977104809135199	-0.00587495695799589	0.00418994715437293	-0.00555028254166245
1996	0.749348342418671	-0.937659442424774	-15.0710525512695	0.00159255252219737	-0.00230353930965066	-0.0026282137259841	-0.00360223650932312
1997	1.39869689941406	-0.612985134124756	-15.0710525512695	0.0106834331527352	-0.0026282137259841	0.00256657530553639	0.00418994715437293
1998	0.749348342418671	0.361037850379944	-14.4866380691528	0.00678734155371785	-0.0026282137259841	-0.00360223650932312	0.00321592413820326
1999	-1.19869756698608	1.01038646697998	-14.8113126754761	-0.00327756232582033	-0.00879702530801296	0.0106834331527352	-0.00522560812532902
2000	2.69739413261414	1.01038646697998	-15.2658567428589	0.000293855206109583	-0.00197886489331722	-0.0026282137259841	-0.00197886489331722
[truncated: 5,480 more rows]
