# Supplementary material for: Precise instruction and consideration of the vertical and horizontal force component increases validity and reliability of the 90:20 Isometric Posterior Chain Test
Source: PLoS One. 2024 Oct 28;19(10):e0312843. doi: 10.1371/journal.pone.0312843 (PMC11515970; doi:10.1371/journal.pone.0312843)
Supplement: S1 File — (ZIP) [file pone.0312843.s001.zip › S1_Raw_Data/M1_P09_iso_2.csv]

1	-1.23571038246155	0.963633358478546	-15.2658567428589	0.0142548503354192	0.000618529506027699	-0.0360696688294411	0.0022419011220336
2	-1.23571038246155	0.638959050178528	-15.3957262039185	0.00581331877037883	-0.00327756232582033	-0.0367190167307854	-0.00425158534198999
3	0.712335467338562	-0.335063904523849	-15.5255966186523	0.00808603875339031	0.00126787810586393	-0.021459324285388	-0.00100484199356288
4	0.0629868134856224	0.31428474187851	-15.7853355407715	-0.0026282137259841	0.0106834331527352	-0.0341216214001179	-0.00360223650932312
5	1.3616840839386	-0.335063904523849	-15.3957262039185	0.00159255252219737	0.000943203864153475	-0.00652430532500148	0.00159255252219737
6	0.0629868134856224	0.31428474187851	-15.7853355407715	0.00354059832170606	-0.00425158534198999	-0.000355493422830477	0.00321592413820326
7	0.0629868134856224	0.638959050178528	-15.2658567428589	0.0233457311987877	0.00289124972186983	-0.00165419070981443	0.00159255252219737
8	2.01103281974792	-0.335063904523849	-15.2658567428589	0.00321592413820326	-3.08191010844894e-05	0.000618529506027699	0.00354059832170606
9	0.712335467338562	-0.335063904523849	-15.4606609344482	-0.000680167751852423	0.00191722682211548	-0.00327756232582033	0.00126787810586393
10	2.66038131713867	-0.335063904523849	-15.5905313491821	0.00743668992072344	0.00678734155371785	0.0142548503354192	-0.000355493422830477
11	-0.586361825466156	0.963633358478546	-15.7853355407715	0.0116574559360743	0.00256657530553639	0.0220470335334539	0.00321592413820326
12	1.3616840839386	1.28830766677856	-15.6554660797119	-0.00652430532500148	0.00191722682211548	-0.000680167751852423	-0.00652430532500148
13	0.712335467338562	0.31428474187851	-15.2009220123291	0.0158782228827477	0.00841071270406246	-0.00165419070981443	0.000293855206109583
14	0.0629868134856224	0.963633358478546	-15.2658567428589	0.00386527273803949	0.0103587592020631	-0.0110697457566857	0.0106834331527352
15	2.01103281974792	0.638959050178528	-15.2009220123291	0.029189869761467	0.0100340843200684	-0.0130177913233638	0.000618529506027699
16	0.712335467338562	1.28830766677856	-15.7204008102417	0.000943203864153475	0.00581331877037883	-0.0130177913233638	0.00970941036939621
17	-0.586361825466156	0.963633358478546	-15.5905313491821	-0.00425158534198999	0.00354059832170606	-0.0188619289547205	0.000943203864153475
18	1.3616840839386	-0.0103895775973797	-15.2658567428589	-0.000355493422830477	0.00289124972186983	-0.00100484199356288	0.00483929552137852
19	1.3616840839386	0.31428474187851	-14.9411821365356	0.0178262684494257	0.00776136433705688	-0.00490093370899558	-0.00360223650932312
20	0.712335467338562	-0.0103895775973797	-14.8113126754761	0.00646266713738441	0.00516396993771195	-0.00652430532500148	0.00321592413820326
21	0.0629868134856224	0.638959050178528	-15.5255966186523	0.000618529506027699	-0.00392691092565656	0.00191722682211548	-0.00555028254166245
22	-1.23571038246155	1.28830766677856	-15.5905313491821	-0.0110697457566857	-3.08191010844894e-05	-0.00684897974133492	-0.00295288790948689
23	0.0629868134856224	0.31428474187851	-15.2009220123291	-0.00717365415766835	-0.00555028254166245	-0.00100484199356288	-0.00425158534198999
24	0.712335467338562	0.638959050178528	-15.4606609344482	0.00451462110504508	0.00126787810586393	0.000943203864153475	0.00256657530553639
25	0.712335467338562	-0.335063904523849	-15.1359872817993	0.0230210572481155	0.00711201597005129	0.000293855206109583	-0.00230353930965066
26	-0.586361825466156	0.963633358478546	-15.6554660797119	-0.0110697457566857	-0.000355493422830477	-0.00327756232582033	0.00418994715437293
27	-1.23571038246155	0.638959050178528	-16.1749439239502	0.00646266713738441	0.00256657530553639	-0.00327756232582033	-0.00717365415766835
28	0.0629868134856224	0.31428474187851	-15.3307914733887	-0.0113944197073579	0.00386527273803949	-0.00522560812532902	0.00354059832170606
29	2.01103281974792	-0.335063904523849	-15.1359872817993	0.00808603875339031	0.0022419011220336	0.00743668992072344	0.00289124972186983
30	-1.23571038246155	1.28830766677856	-15.7204008102417	-0.0152905117720366	0.00451462110504508	0.0022419011220336	0.00354059832170606
31	0.712335467338562	0.638959050178528	-15.3307914733887	0.013930176384747	-0.00360223650932312	0.000293855206109583	-0.000355493422830477
32	1.3616840839386	0.963633358478546	-15.2009220123291	-0.00197886489331722	-3.08191010844894e-05	-0.00457625929266214	0.00159255252219737
33	0.0629868134856224	-0.0103895775973797	-15.4606609344482	-0.00782300252467394	-0.00360223650932312	-0.00522560812532902	0.00126787810586393
34	0.0629868134856224	0.963633358478546	-15.5905313491821	0.00776136433705688	0.0022419011220336	-0.00197886489331722	0.00678734155371785
35	2.01103281974792	-0.659738183021545	-15.9152050018311	0.00938473641872406	-3.08191010844894e-05	-0.00425158534198999	0.00321592413820326
36	1.3616840839386	0.31428474187851	-15.3957262039185	0.00776136433705688	-0.00327756232582033	0.0149041991680861	-0.00230353930965066
37	0.712335467338562	-0.0103895775973797	-15.3307914733887	0.00873538758605719	0.000618529506027699	0.01100810803473	0.000618529506027699
38	-0.586361825466156	1.28830766677856	-15.1359872817993	0.00159255252219737	-0.0026282137259841	0.00841071270406246	-0.00295288790948689
39	0.0629868134856224	0.31428474187851	-15.3957262039185	0.0149041991680861	-0.00230353930965066	0.0243197549134493	0.00581331877037883
40	0.712335467338562	0.963633358478546	-15.5255966186523	0.000618529506027699	0.00126787810586393	0.0207483377307653	-3.08191010844894e-05
41	-0.586361825466156	-0.0103895775973797	-15.4606609344482	0.00126787810586393	-0.00619963090866804	0.0152288740500808	-0.00230353930965066
42	2.01103281974792	-0.335063904523849	-15.2658567428589	0.00126787810586393	0.000618529506027699	-0.00587495695799589	-0.00749832857400179
43	0.0629868134856224	0.31428474187851	-15.2658567428589	-0.00977104809135199	-0.00165419070981443	-0.0217839982360601	-0.00132951640989631
44	0.0629868134856224	0.31428474187851	-15.1359872817993	0.00873538758605719	-0.0026282137259841	-0.0201606266200542	0.00386527273803949
45	1.3616840839386	-0.984412550926208	-15.2658567428589	-0.00977104809135199	-0.0113944197073579	-0.0126931173726916	0.00581331877037883
46	1.3616840839386	-0.984412550926208	-15.5255966186523	-0.00392691092565656	-0.00490093370899558	-0.0191866029053926	-0.00360223650932312
47	-0.586361825466156	-0.659738183021545	-15.4606609344482	0.00354059832170606	-0.0143164889886975	-0.02697878703475	-0.00522560812532902
48	-0.586361825466156	-0.659738183021545	-15.3307914733887	0.00386527273803949	-0.0107450718060136	-0.0237320438027382	0.000293855206109583
49	0.0629868134856224	-0.0103895775973797	-14.9411821365356	0.000618529506027699	-0.00587495695799589	0.00451462110504508	0.00613799272105098
50	0.0629868134856224	-0.335063904523849	-14.9411821365356	-0.00230353930965066	-0.0110697457566857	-0.0104203969240189	0.00354059832170606
51	-0.586361825466156	-0.0103895775973797	-15.5905313491821	-0.00165419070981443	-0.0182125810533762	-0.00360223650932312	-0.00165419070981443
52	2.66038131713867	-0.984412550926208	-15.3307914733887	-0.00490093370899558	-0.00749832857400179	-0.00684897974133492	-0.00327756232582033
53	-0.586361825466156	-0.335063904523849	-15.5905313491821	0.0142548503354192	-0.00944637414067984	-0.00132951640989631	-0.00717365415766835
54	1.3616840839386	-0.335063904523849	-15.4606609344482	0.00191722682211548	-0.00100484199356288	0.000943203864153475	-0.00132951640989631
55	-0.586361825466156	-0.335063904523849	-15.0710525512695	0.0022419011220336	0.00354059832170606	0.00191722682211548	-0.00132951640989631
56	2.01103281974792	-1.30908679962158	-14.8762474060059	0.00191722682211548	-0.00522560812532902	0.00646266713738441	-0.00132951640989631
57	0.712335467338562	-0.0103895775973797	-15.5905313491821	0.000943203864153475	-0.00879702530801296	-0.000355493422830477	-0.00230353930965066
58	0.0629868134856224	-0.659738183021545	-15.5255966186523	0.00743668992072344	-0.00490093370899558	-0.0172385573387146	0.000943203864153475
59	-0.586361825466156	0.31428474187851	-15.5905313491821	0.0158782228827477	0.00451462110504508	-0.000680167751852423	0.00483929552137852
60	-0.586361825466156	-0.335063904523849	-15.3957262039185	0.00191722682211548	-0.00100484199356288	-0.0110697457566857	-0.00197886489331722
61	1.3616840839386	-0.984412550926208	-15.0710525512695	0.020423661917448	-0.00490093370899558	-0.00619963090866804	-0.00100484199356288
62	2.01103281974792	-1.30908679962158	-14.9411821365356	0.00581331877037883	-0.00555028254166245	-0.000680167751852423	0.00321592413820326
63	1.3616840839386	0.31428474187851	-15.6554660797119	0.00906006153672934	-0.00165419070981443	-0.00684897974133492	-3.08191010844894e-05
64	1.3616840839386	-0.335063904523849	-15.0710525512695	-0.00230353930965066	-0.00944637414067984	-0.00165419070981443	0.000293855206109583
65	-0.586361825466156	0.963633358478546	-16.0450744628906	0.00776136433705688	0.00289124972186983	0.00191722682211548	-0.00555028254166245
66	1.3616840839386	-0.659738183021545	-15.7204008102417	0.00548864435404539	-0.00912170019000769	-0.00100484199356288	-0.00782300252467394
67	0.712335467338562	0.638959050178528	-15.4606609344482	0.00873538758605719	0.000943203864153475	-0.0123684434220195	-0.00392691092565656
68	-1.23571038246155	-0.0103895775973797	-14.8762474060059	0.00808603875339031	-0.00555028254166245	-0.00457625929266214	-0.00912170019000769
69	-1.23571038246155	0.638959050178528	-15.3307914733887	0.0113327819854021	0.000618529506027699	0.000943203864153475	0.000293855206109583
70	-0.586361825466156	0.638959050178528	-15.5255966186523	-0.00425158534198999	0.000943203864153475	0.000943203864153475	-0.00165419070981443
71	0.0629868134856224	0.31428474187851	-15.5255966186523	-0.00197886489331722	0.000943203864153475	0.00354059832170606	-0.00555028254166245
72	1.3616840839386	-0.335063904523849	-15.2658567428589	-0.00360223650932312	-0.00684897974133492	-0.0149658378213644	-0.00684897974133492
73	0.712335467338562	-0.984412550926208	-15.1359872817993	0.000293855206109583	0.000943203864153475	-0.0169138833880424	-0.00327756232582033
74	0.712335467338562	-0.0103895775973797	-15.0061168670654	0.0126314787194133	0.00256657530553639	0.000943203864153475	-0.00100484199356288
75	1.3616840839386	0.31428474187851	-15.6554660797119	-0.00555028254166245	0.00516396993771195	0.00483929552137852	-0.00165419070981443
76	-1.23571038246155	0.963633358478546	-15.5905313491821	-0.0224333461374044	-0.00197886489331722	-0.00100484199356288	0.00873538758605719
77	0.712335467338562	0.638959050178528	-15.4606609344482	0.00613799272105098	-0.000355493422830477	-3.08191010844894e-05	0.000618529506027699
78	-0.586361825466156	0.638959050178528	-15.7204008102417	-0.00684897974133492	0.00354059832170606	0.00256657530553639	0.00159255252219737
79	0.0629868134856224	0.31428474187851	-15.5255966186523	-0.00360223650932312	-0.0026282137259841	0.0191249661147594	-0.00392691092565656
80	-1.23571038246155	0.963633358478546	-15.7204008102417	-0.00587495695799589	0.00451462110504508	0.0239950809627771	0.00289124972186983
81	0.0629868134856224	0.638959050178528	-16.0450744628906	-0.00230353930965066	0.000943203864153475	0.00516396993771195	-0.000355493422830477
82	-0.586361825466156	1.28830766677856	-16.0450744628906	-0.000355493422830477	-0.00555028254166245	0.0149041991680861	-0.00912170019000769
83	0.0629868134856224	0.963633358478546	-15.5255966186523	0.00548864435404539	0.000943203864153475	0.029189869761467	-0.00392691092565656
84	0.712335467338562	0.31428474187851	-15.0710525512695	0.00483929552137852	0.000943203864153475	0.0460729338228703	-0.00165419070981443
85	-0.586361825466156	0.31428474187851	-15.2009220123291	0.00483929552137852	0.00191722682211548	0.00776136433705688	0.00711201597005129
86	-0.586361825466156	0.31428474187851	-15.0061168670654	-0.00555028254166245	-0.00165419070981443	-0.00425158534198999	-0.00230353930965066
87	-0.586361825466156	0.638959050178528	-15.3307914733887	0.00906006153672934	-0.00100484199356288	-0.0279528107494116	-0.00490093370899558
88	-0.586361825466156	0.963633358478546	-15.2658567428589	0.0275664981454611	0.00159255252219737	-0.0263294391334057	-0.00555028254166245
89	-1.88505911827087	0.963633358478546	-15.3957262039185	-0.00782300252467394	0.0116574559360743	-0.017887907102704	0.00354059832170606
90	-0.586361825466156	0.638959050178528	-15.4606609344482	-0.00652430532500148	0.00613799272105098	-0.0201606266200542	-0.0026282137259841
91	-0.586361825466156	0.963633358478546	-15.3957262039185	-0.00522560812532902	-0.00197886489331722	0.00451462110504508	0.00159255252219737
92	1.3616840839386	0.963633358478546	-15.2009220123291	-0.00847235135734081	-0.00230353930965066	0.0022419011220336	-0.0026282137259841
93	0.712335467338562	-0.0103895775973797	-15.3957262039185	0.00321592413820326	0.00354059832170606	-0.0104203969240189	-0.00360223650932312
94	-0.586361825466156	0.963633358478546	-15.3307914733887	0.0103587592020631	-0.0026282137259841	0.00516396993771195	0.00256657530553639
95	0.712335467338562	0.31428474187851	-15.3957262039185	0.000293855206109583	0.00289124972186983	-3.08191010844894e-05	0.00159255252219737
96	-0.586361825466156	1.28830766677856	-15.2658567428589	-0.0130177913233638	-0.00457625929266214	-0.00165419070981443	-0.00457625929266214
97	-1.88505911827087	1.9376562833786	-15.2009220123291	-0.00782300252467394	-0.00100484199356288	-0.0113944197073579	0.00126787810586393
98	0.0629868134856224	0.638959050178528	-15.0710525512695	0.00451462110504508	0.00386527273803949	-0.00100484199356288	0.00191722682211548
99	-1.88505911827087	0.963633358478546	-15.6554660797119	0.00516396993771195	0.00516396993771195	-0.00327756232582033	0.00256657530553639
100	-1.23571038246155	0.638959050178528	-15.4606609344482	0.00743668992072344	0.0113327819854021	0.00256657530553639	0.00386527273803949
101	-1.23571038246155	1.28830766677856	-15.5905313491821	0.0100340843200684	0.00776136433705688	0.000943203864153475	0.000618529506027699
102	-1.23571038246155	1.61298203468323	-15.4606609344482	0.00678734155371785	-0.00490093370899558	-0.0149658378213644	-0.0026282137259841
103	-1.23571038246155	1.28830766677856	-15.2009220123291	-0.00717365415766835	0.00321592413820326	-0.00717365415766835	-0.00457625929266214
104	0.712335467338562	-0.0103895775973797	-15.3957262039185	-0.000680167751852423	0.00711201597005129	0.00159255252219737	0.00776136433705688
105	-1.88505911827087	1.61298203468323	-16.1100101470947	-0.0191866029053926	0.000293855206109583	0.0223717093467712	-0.00165419070981443
106	-0.586361825466156	-0.0103895775973797	-15.7204008102417	-0.0282774847000837	0.00159255252219737	0.020423661917448	0.0022419011220336
107	-1.23571038246155	1.28830766677856	-15.5255966186523	0.00548864435404539	-0.0110697457566857	0.011982130818069	-0.00360223650932312
108	-2.53440761566162	0.963633358478546	-15.8502702713013	-0.0217839982360601	-0.00230353930965066	0.000293855206109583	0.00516396993771195
109	-2.53440761566162	0.963633358478546	-15.8502702713013	-0.0188619289547205	0.00483929552137852	-0.00522560812532902	0.00159255252219737
110	-3.18375635147095	0.963633358478546	-15.2009220123291	-0.0165892094373703	0.01847561635077	-0.0139918150380254	0.000618529506027699
111	-3.18375635147095	0.963633358478546	-15.5905313491821	-0.0100957229733467	-0.00555028254166245	-0.0133424662053585	-0.00132951640989631
112	-1.23571038246155	0.638959050178528	-15.3957262039185	-0.00717365415766835	0.000943203864153475	0.00808603875339031	0.00191722682211548
113	-1.23571038246155	0.31428474187851	-15.2009220123291	-0.0191866029053926	0.000618529506027699	0.0295145437121391	0.00321592413820326
114	-3.18375635147095	0.963633358478546	-15.3307914733887	-0.00847235135734081	0.00256657530553639	0.013930176384747	0.00548864435404539
115	-1.23571038246155	-0.0103895775973797	-15.5905313491821	-0.0026282137259841	-3.08191010844894e-05	0.025618452578783	0.00613799272105098
116	-1.88505911827087	1.61298203468323	-15.9152050018311	-0.0146411629393697	0.00646266713738441	0.0207483377307653	0.00581331877037883
117	-1.88505911827087	0.638959050178528	-15.6554660797119	0.00906006153672934	-0.00944637414067984	0.0100340843200684	-3.08191010844894e-05
118	-2.53440761566162	0.963633358478546	-15.4606609344482	-0.000355493422830477	0.00483929552137852	-0.0188619289547205	0.00159255252219737
119	-1.23571038246155	0.963633358478546	-15.9152050018311	-0.00165419070981443	0.00159255252219737	-0.0230826959013939	0.00841071270406246
120	-2.53440761566162	1.61298203468323	-15.5255966186523	-0.0113944197073579	0.00711201597005129	-0.0263294391334057	0.00418994715437293
121	0.712335467338562	0.31428474187851	-15.1359872817993	0.000943203864153475	-0.00392691092565656	-0.02697878703475	0.00581331877037883
122	-1.23571038246155	0.638959050178528	-15.2658567428589	0.0168522447347641	0.00451462110504508	-0.0139918150380254	-0.000355493422830477
123	0.0629868134856224	1.28830766677856	-15.5255966186523	0.00451462110504508	0.00938473641872406	-0.0191866029053926	0.00743668992072344
124	0.0629868134856224	-0.0103895775973797	-15.4606609344482	0.00548864435404539	0.00581331877037883	-0.0136671401560307	0.00873538758605719
125	0.0629868134856224	0.638959050178528	-15.3957262039185	0.00191722682211548	0.0106834331527352	-0.00425158534198999	0.00386527273803949
126	0.712335467338562	0.638959050178528	-15.2658567428589	-0.0221086721867323	0.000943203864153475	-0.00392691092565656	-3.08191010844894e-05
127	0.712335467338562	0.31428474187851	-15.2009220123291	-0.00100484199356288	0.00581331877037883	-0.0123684434220195	-0.00197886489331722
128	0.0629868134856224	1.61298203468323	-15.2658567428589	0.000293855206109583	0.00646266713738441	-0.0253554154187441	0.00321592413820326
129	-1.23571038246155	1.28830766677856	-15.5255966186523	0.0126314787194133	0.00970941036939621	-0.0126931173726916	0.00808603875339031
130	-1.23571038246155	0.963633358478546	-16.1100101470947	-0.00912170019000769	0.00126787810586393	-0.00165419070981443	-0.00587495695799589
131	-1.23571038246155	0.638959050178528	-15.8502702713013	-0.0107450718060136	0.00483929552137852	0.00483929552137852	0.000293855206109583
132	1.3616840839386	0.638959050178528	-15.3957262039185	0.00711201597005129	-0.00360223650932312	-0.0133424662053585	-0.0107450718060136
133	2.01103281974792	-0.0103895775973797	-15.0710525512695	-0.00814767740666866	0.00289124972186983	-0.00652430532500148	0.00418994715437293
134	0.0629868134856224	0.963633358478546	-15.2658567428589	-0.000680167751852423	0.000293855206109583	0.000943203864153475	0.00289124972186983
135	0.712335467338562	0.31428474187851	-15.9152050018311	0.00451462110504508	0.00191722682211548	0.00938473641872406	0.00191722682211548
136	0.712335467338562	0.963633358478546	-16.1100101470947	0.00938473641872406	0.00256657530553639	0.00159255252219737	0.00418994715437293
137	0.0629868134856224	0.638959050178528	-16.0450744628906	-0.00197886489331722	0.00354059832170606	0.0022419011220336	-0.0107450718060136
138	0.712335467338562	0.638959050178528	-15.7853355407715	0.00386527273803949	0.00418994715437293	-0.00360223650932312	-0.00165419070981443
139	0.0629868134856224	1.28830766677856	-15.5905313491821	0.00256657530553639	0.00873538758605719	0.00678734155371785	-0.00360223650932312
140	0.712335467338562	1.28830766677856	-15.6554660797119	-0.00165419070981443	0.0106834331527352	0.00938473641872406	-0.00360223650932312
141	0.712335467338562	0.963633358478546	-16.1749439239502	-0.00360223650932312	-0.00197886489331722	0.000943203864153475	0.00418994715437293
142	1.3616840839386	0.963633358478546	-16.3697490692139	0.00581331877037883	-0.00360223650932312	-0.00132951640989631	-0.00100484199356288
143	0.0629868134856224	1.28830766677856	-16.1749439239502	0.0022419011220336	-0.00100484199356288	0.0022419011220336	-0.00230353930965066
144	2.66038131713867	-0.0103895775973797	-15.8502702713013	-0.00684897974133492	-0.00100484199356288	0.00289124972186983	-0.00425158534198999
145	0.0629868134856224	1.9376562833786	-16.0450744628906	-0.0136671401560307	-3.08191010844894e-05	0.00581331877037883	0.00548864435404539
146	2.01103281974792	-0.659738183021545	-15.0061168670654	0.00646266713738441	0.000618529506027699	-0.0107450718060136	0.00159255252219737
147	1.3616840839386	1.61298203468323	-15.6554660797119	-0.00555028254166245	-0.00717365415766835	-0.00619963090866804	-0.00197886489331722
148	-0.586361825466156	0.963633358478546	-15.7204008102417	0.00678734155371785	0.000293855206109583	-0.0133424662053585	-0.000355493422830477
149	0.0629868134856224	1.9376562833786	-16.2398796081543	0.00386527273803949	0.000293855206109583	-0.00587495695799589	-0.000355493422830477
150	-1.23571038246155	0.638959050178528	-16.1749439239502	0.0149041991680861	0.01100810803473	-0.00782300252467394	0.000293855206109583
151	-0.586361825466156	1.9376562833786	-15.9801406860352	0.00191722682211548	-0.00165419070981443	-0.00100484199356288	-0.00230353930965066
152	0.712335467338562	0.638959050178528	-15.7853355407715	0.00256657530553639	0.00191722682211548	-0.00555028254166245	0.000618529506027699
153	2.01103281974792	0.31428474187851	-16.0450744628906	0.00808603875339031	-0.00197886489331722	-0.00879702530801296	-0.00619963090866804
154	-0.586361825466156	0.963633358478546	-16.2398796081543	0.000943203864153475	0.0106834331527352	-0.00717365415766835	0.00483929552137852
155	1.3616840839386	0.31428474187851	-15.9152050018311	0.00711201597005129	-0.00295288790948689	0.00906006153672934	-0.000680167751852423
156	0.0629868134856224	0.963633358478546	-16.1100101470947	-0.00392691092565656	-0.0026282137259841	0.0217223595827818	-0.00165419070981443
157	0.0629868134856224	0.963633358478546	-16.1749439239502	-0.000680167751852423	0.000293855206109583	-0.00295288790948689	0.00289124972186983
158	0.0629868134856224	0.963633358478546	-15.8502702713013	0.0149041991680861	-0.00425158534198999	-0.0126931173726916	-0.00814767740666866
159	0.0629868134856224	0.31428474187851	-16.2398796081543	0.00548864435404539	0.00386527273803949	-0.0117190945893526	0.00743668992072344
160	0.0629868134856224	1.28830766677856	-16.3697490692139	-0.00717365415766835	0.00970941036939621	0.00126787810586393	0.000618529506027699
161	2.01103281974792	-0.0103895775973797	-16.1749439239502	-0.00100484199356288	-0.00230353930965066	-3.08191010844894e-05	0.000943203864153475
162	0.712335467338562	0.963633358478546	-16.2398796081543	0.00126787810586393	-0.0104203969240189	0.0142548503354192	-0.000355493422830477
163	1.3616840839386	0.963633358478546	-16.0450744628906	-0.0026282137259841	-0.00295288790948689	0.0327612869441509	-0.00522560812532902
164	1.3616840839386	-0.0103895775973797	-15.5905313491821	0.000943203864153475	0.00159255252219737	0.00906006153672934	0.00386527273803949
165	2.01103281974792	0.963633358478546	-15.5255966186523	-0.00360223650932312	-0.00100484199356288	-0.0107450718060136	0.0106834331527352
166	1.3616840839386	0.963633358478546	-15.3957262039185	-0.00230353930965066	-0.0123684434220195	0.00256657530553639	0.00711201597005129
167	1.3616840839386	1.61298203468323	-16.1100101470947	-0.00587495695799589	-0.00457625929266214	-0.0113944197073579	-3.08191010844894e-05
168	-0.586361825466156	0.963633358478546	-15.5905313491821	0.000293855206109583	0.000293855206109583	-0.00879702530801296	-0.000355493422830477
169	0.0629868134856224	0.963633358478546	-15.3957262039185	0.000618529506027699	-0.00295288790948689	0.000293855206109583	0.00418994715437293
170	0.712335467338562	1.28830766677856	-15.2009220123291	-0.000355493422830477	-0.00197886489331722	0.000293855206109583	0.00289124972186983
171	0.0629868134856224	0.31428474187851	-15.4606609344482	-0.00100484199356288	0.00646266713738441	-0.00814767740666866	0.0022419011220336
172	0.712335467338562	1.9376562833786	-15.4606609344482	0.00483929552137852	0.000293855206109583	-0.00327756232582033	-0.00814767740666866
173	2.01103281974792	-0.335063904523849	-14.9411821365356	0.0136055024340749	0.0022419011220336	-0.00847235135734081	-0.00847235135734081
174	0.712335467338562	0.963633358478546	-15.0710525512695	0.0168522447347641	0.00743668992072344	0.000293855206109583	-0.000680167751852423
175	0.712335467338562	-0.335063904523849	-14.7463779449463	0.00970941036939621	0.00776136433705688	-0.00457625929266214	0.00776136433705688
176	0.0629868134856224	1.28830766677856	-14.7463779449463	0.0188002903014421	-0.00360223650932312	-0.00684897974133492	-0.0107450718060136
177	0.0629868134856224	1.28830766677856	-15.2009220123291	0.00581331877037883	-0.00100484199356288	-0.00749832857400179	-0.0026282137259841
178	0.712335467338562	1.28830766677856	-15.3307914733887	0.00873538758605719	-0.000355493422830477	-0.00132951640989631	-0.00360223650932312
179	0.712335467338562	1.28830766677856	-15.2658567428589	-0.00230353930965066	0.00289124972186983	0.000618529506027699	0.00159255252219737
180	0.0629868134856224	0.963633358478546	-15.5255966186523	0.00808603875339031	0.00743668992072344	0.00451462110504508	-0.00555028254166245
181	0.712335467338562	0.31428474187851	-15.2009220123291	0.0155535480007529	0.00613799272105098	-0.0172385573387146	0.00256657530553639
182	2.01103281974792	0.31428474187851	-14.9411821365356	0.0022419011220336	0.00159255252219737	-0.0130177913233638	-0.00360223650932312
183	0.712335467338562	0.963633358478546	-15.9152050018311	0.000943203864153475	-0.00100484199356288	-0.0221086721867323	-0.00165419070981443
184	3.309730052948	-0.335063904523849	-15.8502702713013	-0.00327756232582033	0.00613799272105098	-0.0399657599627972	0.00808603875339031
185	0.0629868134856224	1.61298203468323	-16.1100101470947	-0.000355493422830477	0.00289124972186983	-0.0399657599627972	0.00548864435404539
186	2.66038131713867	-0.335063904523849	-15.8502702713013	-0.00717365415766835	-0.00555028254166245	-0.0324982516467571	0.0022419011220336
187	0.0629868134856224	0.963633358478546	-15.9152050018311	-0.0139918150380254	-0.00652430532500148	-0.0230826959013939	0.00646266713738441
188	2.01103281974792	-0.335063904523849	-14.9411821365356	0.00386527273803949	0.000293855206109583	-0.0104203969240189	0.0022419011220336
189	1.3616840839386	-0.335063904523849	-15.2658567428589	-0.000355493422830477	0.0022419011220336	0.0155535480007529	-0.00230353930965066
190	1.3616840839386	-0.984412550926208	-15.3307914733887	0.020423661917448	-0.00360223650932312	0.0389300994575024	0.00938473641872406
191	1.3616840839386	-0.0103895775973797	-15.0061168670654	0.000293855206109583	0.00256657530553639	0.0463976077735424	-0.00100484199356288
192	2.01103281974792	-0.659738183021545	-15.0061168670654	-0.00295288790948689	-0.00392691092565656	0.0434755384922028	0.00159255252219737
193	0.0629868134856224	0.638959050178528	-15.2658567428589	0.01100810803473	0.00418994715437293	0.047696303576231	-0.00197886489331722
194	-1.23571038246155	0.31428474187851	-14.7463779449463	0.00289124972186983	0.00354059832170606	0.0191249661147594	0.00483929552137852
195	1.3616840839386	-0.659738183021545	-15.0710525512695	0.0194496400654316	-0.00555028254166245	0.013930176384747	0.00418994715437293
196	0.712335467338562	0.31428474187851	-15.3307914733887	0.00418994715437293	-0.0107450718060136	0.00354059832170606	-0.00847235135734081
197	0.0629868134856224	-0.0103895775973797	-15.2658567428589	0.00516396993771195	-0.00879702530801296	-0.00425158534198999	-0.0117190945893526
198	0.0629868134856224	-0.335063904523849	-15.4606609344482	0.0123068047687411	-0.00295288790948689	0.00386527273803949	-0.000355493422830477
199	0.712335467338562	-1.30908679962158	-15.0061168670654	0.0116574559360743	-0.00165419070981443	-0.000355493422830477	-0.00879702530801296
200	1.3616840839386	-1.30908679962158	-14.6814432144165	-3.08191010844894e-05	-0.0136671401560307	0.00386527273803949	0.00613799272105098
201	2.01103281974792	-0.984412550926208	-14.9411821365356	-0.00619963090866804	-0.00847235135734081	-0.00230353930965066	-0.00230353930965066
202	0.0629868134856224	-1.30908679962158	-15.0710525512695	0.0239950809627771	-0.00717365415766835	-0.000680167751852423	-0.00587495695799589
203	0.0629868134856224	-0.335063904523849	-15.1359872817993	0.011982130818069	-0.00230353930965066	0.00646266713738441	-0.00197886489331722
204	1.3616840839386	-1.30908679962158	-14.9411821365356	-0.0104203969240189	0.00256657530553639	-0.000355493422830477	-0.00457625929266214
205	1.3616840839386	0.31428474187851	-15.0710525512695	-0.0230826959013939	-0.00392691092565656	-0.00425158534198999	0.00743668992072344
206	2.01103281974792	-0.984412550926208	-14.6814432144165	-0.0139918150380254	0.0022419011220336	0.00483929552137852	-0.00100484199356288
207	2.01103281974792	-0.984412550926208	-14.9411821365356	-0.00879702530801296	-0.00944637414067984	0.00646266713738441	-0.00425158534198999
208	2.01103281974792	-0.0103895775973797	-15.3307914733887	0.031137915328145	-0.00360223650932312	-0.000680167751852423	-0.00197886489331722
209	1.3616840839386	0.31428474187851	-15.3307914733887	-0.00197886489331722	-0.00327756232582033	0.000293855206109583	0.00418994715437293
210	2.01103281974792	-0.335063904523849	-15.2658567428589	0.0213976856321096	0.00354059832170606	0.00451462110504508	0.00191722682211548
211	2.01103281974792	-0.984412550926208	-15.2009220123291	-0.0110697457566857	0.00289124972186983	-0.000680167751852423	-0.00522560812532902
212	-0.586361825466156	0.31428474187851	-14.9411821365356	-0.00165419070981443	-0.00652430532500148	-0.0117190945893526	-0.00522560812532902
213	-0.586361825466156	0.31428474187851	-15.3957262039185	-0.00165419070981443	-0.00490093370899558	0.00711201597005129	-0.000680167751852423
214	0.712335467338562	1.28830766677856	-15.6554660797119	0.0181509424000978	-3.08191010844894e-05	0.00906006153672934	0.0022419011220336
215	-0.586361825466156	1.28830766677856	-15.2658567428589	-0.0195112787187099	0.00581331877037883	0.0155535480007529	0.00159255252219737
216	2.01103281974792	0.31428474187851	-14.8113126754761	0.00321592413820326	0.00516396993771195	-0.000355493422830477	-0.00555028254166245
217	-1.23571038246155	0.963633358478546	-15.0710525512695	-0.000355493422830477	0.00191722682211548	-0.0152905117720366	0.0022419011220336
218	-0.586361825466156	1.28830766677856	-15.1359872817993	0.0136055024340749	0.00159255252219737	-0.0130177913233638	0.00191722682211548
219	-1.23571038246155	0.963633358478546	-15.2658567428589	-0.00619963090866804	0.00516396993771195	-0.028926832601428	-3.08191010844894e-05
220	-1.88505911827087	0.638959050178528	-15.6554660797119	-0.00425158534198999	-0.00684897974133492	-0.0169138833880424	-0.00165419070981443
221	-0.586361825466156	0.963633358478546	-15.5255966186523	0.00646266713738441	0.0022419011220336	-0.00652430532500148	-0.00197886489331722
222	0.0629868134856224	0.963633358478546	-15.4606609344482	0.00354059832170606	-0.00749832857400179	-0.0162645354866982	-0.0136671401560307
223	-0.586361825466156	1.28830766677856	-15.3307914733887	0.00938473641872406	-0.00230353930965066	-0.0143164889886975	-0.000680167751852423
224	2.01103281974792	-0.0103895775973797	-14.7463779449463	-0.00522560812532902	0.0022419011220336	-0.00977104809135199	0.00126787810586393
225	-1.23571038246155	0.638959050178528	-15.0710525512695	-0.0208099745213985	0.0022419011220336	-0.00230353930965066	-0.00360223650932312
226	0.712335467338562	-0.335063904523849	-15.4606609344482	-0.0169138833880424	-0.000680167751852423	-0.00490093370899558	0.00613799272105098
227	0.0629868134856224	0.31428474187851	-15.1359872817993	0.00516396993771195	-0.00295288790948689	-0.00555028254166245	0.00516396993771195
228	1.3616840839386	-0.0103895775973797	-14.9411821365356	-0.0159398596733809	0.00548864435404539	-0.0026282137259841	-0.00197886489331722
229	-0.586361825466156	0.31428474187851	-14.8113126754761	0.0136055024340749	0.00906006153672934	0.011982130818069	-3.08191010844894e-05
230	-0.586361825466156	-0.335063904523849	-14.7463779449463	-0.00360223650932312	0.00906006153672934	0.00126787810586393	0.00418994715437293
231	-1.88505911827087	-0.335063904523849	-14.9411821365356	0.000618529506027699	0.00289124972186983	0.0158782228827477	-0.00522560812532902
232	-1.88505911827087	0.31428474187851	-15.5255966186523	-0.00457625929266214	0.00873538758605719	-0.000680167751852423	-0.00230353930965066
233	-2.53440761566162	1.61298203468323	-15.3307914733887	0.000293855206109583	-0.00132951640989631	0.00808603875339031	-0.00295288790948689
234	0.0629868134856224	-0.0103895775973797	-15.3307914733887	0.0106834331527352	0.000293855206109583	-0.000680167751852423	0.00483929552137852
235	-2.53440761566162	1.61298203468323	-15.4606609344482	-0.0143164889886975	-0.00587495695799589	0.00970941036939621	0.00159255252219737
236	-1.23571038246155	-0.0103895775973797	-15.0061168670654	0.00646266713738441	0.00548864435404539	0.00711201597005129	0.00289124972186983
237	-2.53440761566162	0.963633358478546	-15.3957262039185	-0.0120437685400248	0.00321592413820326	0.0103587592020631	-0.00587495695799589
238	-3.83310484886169	0.638959050178528	-15.5905313491821	-0.00100484199356288	0.00126787810586393	-0.00490093370899558	-0.000680167751852423
239	-1.88505911827087	1.28830766677856	-15.5905313491821	0.000293855206109583	0.00776136433705688	-0.0133424662053585	-0.000680167751852423
240	-1.88505911827087	1.28830766677856	-15.4606609344482	-0.00457625929266214	-0.00327756232582033	-0.0195112787187099	0.00289124972186983
241	-2.53440761566162	1.28830766677856	-15.4606609344482	-0.00814767740666866	0.00321592413820326	-0.0149658378213644	0.00451462110504508
242	-0.586361825466156	0.31428474187851	-15.0061168670654	-0.00782300252467394	-0.000355493422830477	-0.0201606266200542	0.00678734155371785
243	0.0629868134856224	0.638959050178528	-15.3307914733887	0.0178262684494257	0.00126787810586393	-0.0113944197073579	-0.00652430532500148
244	0.712335467338562	0.31428474187851	-15.2658567428589	-0.00879702530801296	-0.00425158534198999	0.00970941036939621	0.000293855206109583
245	-1.23571038246155	0.638959050178528	-15.6554660797119	-0.00912170019000769	-0.0026282137259841	0.01847561635077	0.00483929552137852
246	-1.88505911827087	0.638959050178528	-15.3957262039185	0.01100810803473	0.00678734155371785	-0.00327756232582033	0.00613799272105098
247	0.712335467338562	-0.0103895775973797	-15.2009220123291	0.00354059832170606	0.000618529506027699	-0.0130177913233638	-0.00100484199356288
248	1.3616840839386	0.638959050178528	-15.0061168670654	-0.00132951640989631	0.00126787810586393	-0.00392691092565656	0.000943203864153475
249	2.01103281974792	-0.335063904523849	-15.1359872817993	0.0171769186854362	0.000943203864153475	-0.00555028254166245	-3.08191010844894e-05
250	1.3616840839386	-0.0103895775973797	-15.3957262039185	0.0210730116814375	0.00256657530553639	0.00451462110504508	0.00451462110504508
251	0.0629868134856224	0.963633358478546	-15.3957262039185	-0.00782300252467394	0.00418994715437293	-0.00717365415766835	0.0022419011220336
252	-0.586361825466156	1.28830766677856	-15.4606609344482	0.00256657530553639	-0.00684897974133492	-3.08191010844894e-05	-0.00749832857400179
253	1.3616840839386	0.638959050178528	-15.3957262039185	0.00776136433705688	-0.00327756232582033	-0.00197886489331722	0.0022419011220336
254	1.3616840839386	0.638959050178528	-15.0061168670654	0.0158782228827477	0.00678734155371785	-0.00717365415766835	0.000943203864153475
255	0.712335467338562	0.638959050178528	-15.3307914733887	0.000618529506027699	-0.000355493422830477	-0.00100484199356288	0.00646266713738441
256	0.712335467338562	0.31428474187851	-15.5905313491821	0.00321592413820326	-0.00327756232582033	-0.00295288790948689	-0.00132951640989631
257	2.01103281974792	0.638959050178528	-15.5255966186523	-0.00425158534198999	-0.00327756232582033	-0.00814767740666866	-0.00490093370899558
258	0.0629868134856224	2.26233053207397	-15.5905313491821	0.01100810803473	0.00418994715437293	0.00289124972186983	-0.00327756232582033
259	-0.586361825466156	0.638959050178528	-15.3957262039185	0.00743668992072344	0.00938473641872406	-0.00879702530801296	-3.08191010844894e-05
260	0.0629868134856224	0.963633358478546	-15.3307914733887	0.0149041991680861	0.00159255252219737	0.000943203864153475	0.00256657530553639
261	0.712335467338562	1.28830766677856	-15.2009220123291	-0.00327756232582033	0.0116574559360743	-0.00879702530801296	0.00451462110504508
262	2.01103281974792	-0.0103895775973797	-15.6554660797119	0.00159255252219737	0.000293855206109583	-0.000680167751852423	-0.00490093370899558
263	0.712335467338562	-0.0103895775973797	-15.8502702713013	0.0142548503354192	0.000618529506027699	0.00289124972186983	0.00191722682211548
264	0.0629868134856224	0.963633358478546	-16.0450744628906	-0.00977104809135199	-0.000355493422830477	-0.00425158534198999	0.00354059832170606
265	1.3616840839386	-0.0103895775973797	-16.1100101470947	0.00548864435404539	0.00289124972186983	-0.00132951640989631	0.000943203864153475
266	0.0629868134856224	0.638959050178528	-15.9801406860352	0.00548864435404539	0.000618529506027699	-0.00814767740666866	-0.00457625929266214
267	-0.586361825466156	0.638959050178528	-15.9801406860352	0.00418994715437293	0.000293855206109583	-0.00717365415766835	-0.000355493422830477
268	2.01103281974792	-0.659738183021545	-16.1749439239502	0.00938473641872406	0.00548864435404539	0.00613799272105098	-0.000355493422830477
269	1.3616840839386	0.31428474187851	-15.4606609344482	-0.00100484199356288	-0.00197886489331722	0.00841071270406246	0.00256657530553639
270	0.0629868134856224	1.28830766677856	-15.6554660797119	-0.00425158534198999	0.00873538758605719	0.0142548503354192	0.00938473641872406
271	-1.23571038246155	0.963633358478546	-16.2398796081543	0.00418994715437293	-0.000355493422830477	0.0178262684494257	0.00354059832170606
272	0.0629868134856224	0.963633358478546	-16.1100101470947	0.0142548503354192	-0.000680167751852423	0.000618529506027699	-0.00490093370899558
273	0.712335467338562	0.31428474187851	-16.0450744628906	0.0220470335334539	-0.00100484199356288	-0.00490093370899558	-0.00295288790948689
274	2.01103281974792	-0.0103895775973797	-15.5255966186523	-0.0110697457566857	0.00678734155371785	-0.0165892094373703	0.00256657530553639
275	-0.586361825466156	2.26233053207397	-15.5255966186523	0.00386527273803949	0.00321592413820326	-0.0243813935667276	0.00159255252219737
276	2.66038131713867	0.31428474187851	-15.3957262039185	0.0155535480007529	-0.00360223650932312	-0.0191866029053926	-3.08191010844894e-05
277	2.01103281974792	0.963633358478546	-15.4606609344482	-0.00944637414067984	-0.00782300252467394	-0.0182125810533762	-0.00295288790948689
278	-1.23571038246155	0.638959050178528	-15.3957262039185	-0.00165419070981443	-3.08191010844894e-05	-0.0126931173726916	-0.000680167751852423
279	-1.23571038246155	1.28830766677856	-15.4606609344482	0.0022419011220336	0.000293855206109583	0.00289124972186983	-3.08191010844894e-05
280	0.0629868134856224	1.28830766677856	-15.5255966186523	-0.00425158534198999	-0.00327756232582033	-0.00327756232582033	0.00516396993771195
281	-0.586361825466156	1.28830766677856	-15.6554660797119	-0.00230353930965066	0.00386527273803949	-0.00295288790948689	-0.00327756232582033
282	0.712335467338562	-0.0103895775973797	-15.3307914733887	-0.00360223650932312	-0.00132951640989631	-0.0149658378213644	-0.00392691092565656
283	2.01103281974792	0.31428474187851	-15.2658567428589	0.000943203864153475	0.00711201597005129	-0.0126931173726916	-0.00912170019000769
284	0.712335467338562	0.963633358478546	-15.1359872817993	0.0210730116814375	0.00970941036939621	-0.00457625929266214	-0.00814767740666866
285	1.3616840839386	0.31428474187851	-14.6165084838867	0.00646266713738441	0.0142548503354192	-0.00522560812532902	0.00126787810586393
286	-0.586361825466156	1.28830766677856	-15.2658567428589	0.0126314787194133	0.0126314787194133	-0.0104203969240189	-0.00327756232582033
287	0.0629868134856224	1.28830766677856	-15.5255966186523	0.00711201597005129	0.0152288740500808	-0.0198359526693821	-0.00490093370899558
288	0.0629868134856224	1.61298203468323	-15.2658567428589	0.00841071270406246	0.0103587592020631	-0.00230353930965066	0.00159255252219737
289	0.0629868134856224	1.28830766677856	-15.3307914733887	0.00743668992072344	0.00873538758605719	-0.0123684434220195	0.00256657530553639
290	-0.586361825466156	0.963633358478546	-15.9152050018311	0.00256657530553639	0.00418994715437293	-0.00165419070981443	0.0022419011220336
291	0.712335467338562	0.638959050178528	-15.5905313491821	-0.00587495695799589	-3.08191010844894e-05	0.00970941036939621	0.00289124972186983
292	1.3616840839386	0.31428474187851	-15.4606609344482	0.0113327819854021	-0.00457625929266214	0.0100340843200684	-0.00879702530801296
293	2.01103281974792	-0.335063904523849	-15.2658567428589	-0.00555028254166245	-0.00652430532500148	0.00256657530553639	0.000943203864153475
294	1.3616840839386	-0.335063904523849	-15.2658567428589	-0.00165419070981443	0.000618529506027699	-0.00425158534198999	0.00289124972186983
295	1.3616840839386	0.638959050178528	-15.4606609344482	0.00321592413820326	-0.00197886489331722	0.000943203864153475	0.00126787810586393
296	-0.586361825466156	0.31428474187851	-15.7204008102417	-0.00425158534198999	-0.00652430532500148	-0.00392691092565656	-3.08191010844894e-05
297	1.3616840839386	-0.0103895775973797	-15.4606609344482	0.00938473641872406	-0.00327756232582033	-0.00912170019000769	-0.000355493422830477
298	0.0629868134856224	1.28830766677856	-15.5905313491821	0.00321592413820326	0.00159255252219737	-3.08191010844894e-05	-0.00652430532500148
299	-0.586361825466156	0.638959050178528	-15.4606609344482	0.0113327819854021	0.00906006153672934	-3.08191010844894e-05	0.000293855206109583
300	0.0629868134856224	0.638959050178528	-15.3957262039185	0.0116574559360743	-0.00132951640989631	0.00289124972186983	-0.00522560812532902
301	-0.586361825466156	-0.0103895775973797	-15.3307914733887	-0.0217839982360601	-0.00197886489331722	0.00548864435404539	-0.00652430532500148
302	0.712335467338562	-0.984412550926208	-15.1359872817993	-0.00360223650932312	-0.00327756232582033	0.0022419011220336	-0.00100484199356288
303	2.01103281974792	-1.30908679962158	-14.6814432144165	-0.00132951640989631	-0.000355493422830477	0.00873538758605719	0.00581331877037883
304	0.0629868134856224	0.638959050178528	-15.6554660797119	0.00483929552137852	-0.00230353930965066	0.00711201597005129	0.00256657530553639
305	0.712335467338562	-1.30908679962158	-15.2009220123291	0.00516396993771195	-0.00132951640989631	0.0171769186854362	0.00159255252219737
306	-0.586361825466156	-0.0103895775973797	-15.5255966186523	-0.00684897974133492	-0.00425158534198999	0.00451462110504508	-0.00425158534198999
307	0.0629868134856224	-0.0103895775973797	-15.4606609344482	-0.00879702530801296	-0.00684897974133492	0.011982130818069	-0.00132951640989631
308	0.0629868134856224	-0.659738183021545	-15.3307914733887	-0.00425158534198999	-0.00555028254166245	0.00808603875339031	0.00126787810586393
309	0.0629868134856224	-0.0103895775973797	-15.0710525512695	-0.00230353930965066	-0.00879702530801296	0.00873538758605719	0.00159255252219737
310	0.0629868134856224	-0.0103895775973797	-15.3307914733887	-0.00977104809135199	-0.0100957229733467	-0.00944637414067984	-0.00165419070981443
311	0.0629868134856224	-0.335063904523849	-15.5905313491821	-0.0026282137259841	-0.00944637414067984	-0.00814767740666866	0.000293855206109583
312	2.66038131713867	-1.30908679962158	-15.5255966186523	-0.00425158534198999	-0.0100957229733467	-0.0279528107494116	-0.00392691092565656
313	2.01103281974792	-0.659738183021545	-15.2009220123291	0.0181509424000978	-0.00295288790948689	-0.0224333461374044	0.0022419011220336
314	0.0629868134856224	-1.30908679962158	-14.8762474060059	0.00191722682211548	0.0022419011220336	-3.08191010844894e-05	0.00159255252219737
315	-0.586361825466156	-0.0103895775973797	-15.3307914733887	-0.00132951640989631	-0.00132951640989631	-0.00457625929266214	-3.08191010844894e-05
316	0.0629868134856224	-0.984412550926208	-15.0061168670654	0.00841071270406246	-0.00749832857400179	-0.017887907102704	0.00159255252219737
317	0.0629868134856224	-1.30908679962158	-15.3307914733887	-3.08191010844894e-05	-0.00749832857400179	-0.00457625929266214	-0.00522560812532902
318	0.0629868134856224	-0.0103895775973797	-15.5255966186523	0.00841071270406246	-0.00912170019000769	-0.00912170019000769	0.00126787810586393
319	0.0629868134856224	0.31428474187851	-15.4606609344482	0.00159255252219737	0.00321592413820326	0.00289124972186983	-0.00522560812532902
320	0.0629868134856224	0.638959050178528	-15.4606609344482	-0.0104203969240189	0.00808603875339031	-0.0130177913233638	0.00906006153672934
321	-0.586361825466156	1.61298203468323	-15.2658567428589	0.00678734155371785	-0.00100484199356288	-0.00392691092565656	-0.00587495695799589
322	-0.586361825466156	1.28830766677856	-15.3307914733887	-0.00684897974133492	-0.00619963090866804	-0.0110697457566857	-0.0026282137259841
323	2.01103281974792	0.963633358478546	-15.1359872817993	0.00289124972186983	-0.00360223650932312	-0.00165419070981443	-0.00490093370899558
324	0.712335467338562	0.31428474187851	-15.3957262039185	0.00289124972186983	0.00159255252219737	-0.00522560812532902	0.00126787810586393
325	0.0629868134856224	0.638959050178528	-15.2009220123291	0.00191722682211548	0.00256657530553639	0.000943203864153475	0.00126787810586393
326	1.3616840839386	-0.0103895775973797	-15.0710525512695	-0.00944637414067984	0.00126787810586393	-0.00490093370899558	0.00191722682211548
327	1.3616840839386	-0.335063904523849	-15.1359872817993	-0.000680167751852423	0.00516396993771195	-0.00230353930965066	0.00126787810586393
328	2.01103281974792	-0.0103895775973797	-15.0710525512695	-0.00100484199356288	-3.08191010844894e-05	0.000618529506027699	0.00418994715437293
329	1.3616840839386	-0.335063904523849	-15.3957262039185	0.0106834331527352	0.00548864435404539	-0.00425158534198999	0.00483929552137852
330	0.0629868134856224	-0.335063904523849	-15.3307914733887	-0.00879702530801296	-0.00295288790948689	0.00841071270406246	0.00581331877037883
331	-0.586361825466156	0.963633358478546	-15.5255966186523	-0.00977104809135199	0.00321592413820326	0.00808603875339031	-0.00230353930965066
332	0.712335467338562	-0.335063904523849	-15.2658567428589	-0.0120437685400248	-0.000680167751852423	-0.00977104809135199	0.000293855206109583
333	1.3616840839386	-0.0103895775973797	-15.0061168670654	0.0100340843200684	0.000943203864153475	0.00126787810586393	0.00289124972186983
334	-1.23571038246155	1.28830766677856	-15.2009220123291	-0.00749832857400179	0.0116574559360743	-0.00197886489331722	0.00678734155371785
335	0.712335467338562	-0.0103895775973797	-15.0710525512695	-0.00490093370899558	0.00321592413820326	-0.00555028254166245	0.00483929552137852
336	-1.23571038246155	1.28830766677856	-15.3957262039185	0.000293855206109583	0.000293855206109583	-0.00100484199356288	-0.000680167751852423
337	-1.23571038246155	-0.0103895775973797	-15.2009220123291	-0.00457625929266214	-0.00132951640989631	-0.00327756232582033	-0.00684897974133492
338	0.0629868134856224	0.963633358478546	-15.2009220123291	0.00808603875339031	0.000618529506027699	0.0103587592020631	0.000943203864153475
339	0.0629868134856224	0.31428474187851	-14.8762474060059	-0.0110697457566857	0.00354059832170606	0.0213976856321096	0.00743668992072344
340	-1.88505911827087	-0.0103895775973797	-14.9411821365356	0.00321592413820326	-0.00457625929266214	0.00386527273803949	0.00256657530553639
341	0.0629868134856224	-0.335063904523849	-15.2009220123291	0.00841071270406246	0.00581331877037883	-0.000680167751852423	0.00256657530553639
342	-2.53440761566162	1.28830766677856	-16.1100101470947	0.000618529506027699	0.00451462110504508	0.00581331877037883	0.00191722682211548
343	-2.53440761566162	-0.659738183021545	-15.2009220123291	0.00256657530553639	0.00126787810586393	0.0103587592020631	0.00256657530553639
344	-3.83310484886169	1.28830766677856	-16.0450744628906	-0.0162645354866982	0.0100340843200684	0.00321592413820326	0.00678734155371785
345	-1.88505911827087	-0.335063904523849	-15.0710525512695	-0.0130177913233638	0.000943203864153475	-0.0100957229733467	0.00613799272105098
346	-3.18375635147095	0.963633358478546	-15.2009220123291	-0.0260047651827335	0.000943203864153475	-0.0188619289547205	0.00321592413820326
347	-3.18375635147095	1.61298203468323	-15.9152050018311	-0.00197886489331722	0.00191722682211548	-0.0191866029053926	-0.00522560812532902
348	-1.88505911827087	0.31428474187851	-15.9152050018311	-0.00652430532500148	0.00678734155371785	-0.0217839982360601	-3.08191010844894e-05
349	-1.23571038246155	-0.0103895775973797	-15.1359872817993	0.011982130818069	0.00808603875339031	-0.0100957229733467	0.00418994715437293
350	-1.88505911827087	0.638959050178528	-15.2009220123291	0.00354059832170606	0.00321592413820326	0.0243197549134493	0.00191722682211548
351	-3.18375635147095	0.963633358478546	-15.2658567428589	-0.00100484199356288	0.00256657530553639	-0.00392691092565656	0.00321592413820326
352	-1.88505911827087	0.963633358478546	-15.3307914733887	-0.0136671401560307	0.00581331877037883	-0.0279528107494116	-0.00457625929266214
353	-1.23571038246155	0.963633358478546	-15.1359872817993	-0.0182125810533762	0.00516396993771195	-0.0318489037454128	0.00321592413820326
354	-1.23571038246155	0.963633358478546	-15.5905313491821	-0.00652430532500148	0.00581331877037883	-0.0334722734987736	0.00581331877037883
355	0.712335467338562	-0.0103895775973797	-15.2658567428589	0.00483929552137852	0.00126787810586393	-0.0357449948787689	0.00743668992072344
356	-0.586361825466156	0.638959050178528	-15.4606609344482	-0.00847235135734081	-0.0026282137259841	-0.0253554154187441	0.00126787810586393
357	-0.586361825466156	1.9376562833786	-15.0061168670654	0.00613799272105098	0.00516396993771195	-0.0247060675173998	-0.00587495695799589
358	0.712335467338562	-0.335063904523849	-14.6814432144165	-0.00295288790948689	0.00711201597005129	-0.0130177913233638	-0.00327756232582033
359	1.3616840839386	-0.0103895775973797	-14.8113126754761	0.0197743140161037	0.00776136433705688	0.00841071270406246	0.00191722682211548
360	2.01103281974792	-0.0103895775973797	-15.2658567428589	0.00159255252219737	-0.000355493422830477	0.00873538758605719	0.00256657530553639
361	0.0629868134856224	1.28830766677856	-15.2009220123291	0.00321592413820326	0.000293855206109583	0.0230210572481155	-0.00327756232582033
362	0.0629868134856224	0.963633358478546	-15.2658567428589	-0.00717365415766835	0.00711201597005129	0.0272418223321438	-0.00717365415766835
363	-0.586361825466156	1.61298203468323	-15.2658567428589	0.00321592413820326	0.00581331877037883	0.0538651160895824	-0.00295288790948689
364	0.0629868134856224	0.963633358478546	-15.0061168670654	0.013930176384747	0.00548864435404539	0.036657378077507	0.00970941036939621
365	1.3616840839386	0.638959050178528	-14.6814432144165	-0.00392691092565656	0.00321592413820326	0.0175015944987535	0.00289124972186983
366	2.01103281974792	0.31428474187851	-15.2009220123291	0.0126314787194133	0.00191722682211548	-0.00652430532500148	0.00256657530553639
367	-0.586361825466156	1.61298203468323	-15.2658567428589	-0.00977104809135199	0.00451462110504508	-0.00327756232582033	-0.00522560812532902
368	0.712335467338562	1.28830766677856	-15.2658567428589	0.00321592413820326	0.00906006153672934	-0.0136671401560307	0.00159255252219737
369	0.0629868134856224	1.28830766677856	-15.1359872817993	0.00516396993771195	0.00808603875339031	0.0106834331527352	-3.08191010844894e-05
370	-1.23571038246155	0.638959050178528	-15.2658567428589	-0.0123684434220195	-0.000355493422830477	0.00126787810586393	-0.00295288790948689
371	-0.586361825466156	1.61298203468323	-15.2658567428589	-0.0104203969240189	0.000293855206109583	-0.00392691092565656	-0.000355493422830477
372	1.3616840839386	0.638959050178528	-15.3957262039185	-0.00717365415766835	0.0022419011220336	-0.00717365415766835	-0.00392691092565656
373	2.66038131713867	0.638959050178528	-15.5905313491821	-0.00977104809135199	0.00289124972186983	-0.00522560812532902	-0.00749832857400179
374	0.712335467338562	-0.0103895775973797	-15.3307914733887	0.0233457311987877	0.00191722682211548	0.00743668992072344	0.00451462110504508
375	-0.586361825466156	0.31428474187851	-15.6554660797119	0.00678734155371785	0.00191722682211548	0.00256657530553639	0.000943203864153475
376	2.01103281974792	0.31428474187851	-15.2658567428589	-0.00230353930965066	-3.08191010844894e-05	0.00613799272105098	0.0022419011220336
377	0.712335467338562	1.61298203468323	-15.3957262039185	0.013930176384747	0.00418994715437293	-3.08191010844894e-05	-0.00522560812532902
378	0.0629868134856224	1.9376562833786	-15.7204008102417	0.00386527273803949	0.00776136433705688	0.00743668992072344	-0.000680167751852423
379	0.0629868134856224	1.28830766677856	-16.2398796081543	-0.00165419070981443	0.00483929552137852	0.0145795252174139	0.000293855206109583
380	0.0629868134856224	1.28830766677856	-15.7204008102417	-0.00879702530801296	0.00451462110504508	-0.00782300252467394	-0.00100484199356288
381	0.0629868134856224	1.28830766677856	-15.4606609344482	-0.00197886489331722	-0.000355493422830477	-0.00912170019000769	-0.00555028254166245
382	0.0629868134856224	-0.0103895775973797	-15.5255966186523	0.00711201597005129	0.00483929552137852	-0.0208099745213985	-0.00295288790948689
383	1.3616840839386	-0.659738183021545	-15.1359872817993	0.00678734155371785	0.00386527273803949	-0.00197886489331722	0.00321592413820326
384	0.712335467338562	-0.0103895775973797	-15.6554660797119	-0.00230353930965066	0.00808603875339031	-0.0165892094373703	0.00386527273803949
385	0.0629868134856224	1.28830766677856	-15.8502702713013	0.00191722682211548	0.00159255252219737	-0.00619963090866804	0.000943203864153475
386	0.0629868134856224	2.26233053207397	-15.4606609344482	0.00418994715437293	0.00354059832170606	-0.0159398596733809	-0.00814767740666866
387	2.66038131713867	-0.0103895775973797	-15.3957262039185	0.00678734155371785	0.000943203864153475	-0.0104203969240189	-0.000355493422830477
388	1.3616840839386	0.31428474187851	-15.3307914733887	0.00581331877037883	0.000943203864153475	-0.0126931173726916	-0.000680167751852423
389	2.01103281974792	-0.0103895775973797	-15.0061168670654	-0.00295288790948689	0.00516396993771195	-0.00847235135734081	0.00256657530553639
390	0.712335467338562	-0.335063904523849	-15.5905313491821	-0.00749832857400179	0.00418994715437293	0.000618529506027699	-0.00165419070981443
391	-0.586361825466156	-0.0103895775973797	-15.5255966186523	0.00776136433705688	0.00126787810586393	0.0178262684494257	-3.08191010844894e-05
392	-0.586361825466156	1.28830766677856	-15.4606609344482	0.0106834331527352	0.00418994715437293	0.0165275707840919	-0.0100957229733467
393	2.01103281974792	0.31428474187851	-15.3307914733887	0.000618529506027699	0.00483929552137852	0.0103587592020631	-0.00165419070981443
394	0.712335467338562	-0.0103895775973797	-15.2009220123291	-0.00522560812532902	0.00516396993771195	-0.00457625929266214	0.00613799272105098
395	-1.23571038246155	0.963633358478546	-15.1359872817993	-0.00457625929266214	0.000618529506027699	-0.0162645354866982	0.00873538758605719
396	2.66038131713867	-0.0103895775973797	-15.0710525512695	0.00711201597005129	-3.08191010844894e-05	-0.0276281367987394	-0.00197886489331722
397	1.3616840839386	-0.0103895775973797	-15.5255966186523	0.00808603875339031	0.00418994715437293	-0.0409397818148136	0.00191722682211548
398	0.0629868134856224	0.963633358478546	-15.6554660797119	0.00970941036939621	0.00483929552137852	-0.0240567177534103	0.00159255252219737
399	0.0629868134856224	1.61298203468323	-15.4606609344482	-0.00230353930965066	0.00646266713738441	0.00289124972186983	0.00678734155371785
400	0.712335467338562	1.9376562833786	-15.3957262039185	0.00159255252219737	-0.0026282137259841	0.00678734155371785	-0.00425158534198999
401	-1.23571038246155	0.963633358478546	-15.1359872817993	0.00386527273803949	0.00126787810586393	-0.00555028254166245	0.00483929552137852
402	3.309730052948	-0.0103895775973797	-15.2658567428589	0.00711201597005129	-0.000355493422830477	-0.0152905117720366	-0.00392691092565656
403	2.01103281974792	0.31428474187851	-15.5255966186523	0.0022419011220336	0.00451462110504508	-0.00684897974133492	0.00126787810586393
404	0.0629868134856224	1.28830766677856	-15.3307914733887	-0.00457625929266214	0.00776136433705688	-0.00457625929266214	0.00126787810586393
405	2.01103281974792	0.638959050178528	-15.2658567428589	0.00873538758605719	0.00418994715437293	0.00256657530553639	0.00256657530553639
406	0.712335467338562	0.638959050178528	-15.4606609344482	-0.00652430532500148	-3.08191010844894e-05	-0.00327756232582033	-0.00197886489331722
407	-0.586361825466156	0.638959050178528	-14.9411821365356	-0.00652430532500148	-0.00295288790948689	-0.00587495695799589	-0.00619963090866804
408	2.01103281974792	-0.335063904523849	-15.2009220123291	-0.000680167751852423	0.00159255252219737	-0.00230353930965066	0.00126787810586393
409	0.712335467338562	0.31428474187851	-15.3307914733887	-0.00555028254166245	-0.00100484199356288	0.0100340843200684	0.00321592413820326
410	0.712335467338562	-0.0103895775973797	-15.3307914733887	-0.00490093370899558	0.00483929552137852	0.00386527273803949	0.00483929552137852
411	-0.586361825466156	1.28830766677856	-15.3307914733887	-0.00522560812532902	0.000293855206109583	0.01100810803473	0.000943203864153475
412	0.712335467338562	0.963633358478546	-15.1359872817993	0.00191722682211548	0.00159255252219737	0.0022419011220336	-0.000680167751852423
413	1.3616840839386	0.31428474187851	-14.7463779449463	-0.00717365415766835	0.000943203864153475	0.00646266713738441	0.00451462110504508
414	0.712335467338562	-0.659738183021545	-15.1359872817993	-0.00230353930965066	0.00191722682211548	0.0022419011220336	0.00451462110504508
415	0.0629868134856224	0.31428474187851	-15.6554660797119	-0.00879702530801296	0.0022419011220336	-0.00944637414067984	-0.00295288790948689
416	0.0629868134856224	0.31428474187851	-15.2009220123291	0.00126787810586393	-0.00230353930965066	0.000293855206109583	0.00126787810586393
417	2.01103281974792	-0.0103895775973797	-15.0710525512695	0.00191722682211548	-0.000355493422830477	0.000618529506027699	-0.00977104809135199
418	2.01103281974792	0.31428474187851	-15.3307914733887	-3.08191010844894e-05	-0.000355493422830477	-0.00814767740666866	-0.00165419070981443
419	0.0629868134856224	0.638959050178528	-15.3957262039185	-0.00522560812532902	0.00159255252219737	0.00321592413820326	0.00126787810586393
420	-0.586361825466156	0.31428474187851	-15.2658567428589	-0.00392691092565656	0.00451462110504508	0.00548864435404539	0.00678734155371785
421	1.3616840839386	-0.984412550926208	-15.6554660797119	-0.00132951640989631	-0.00360223650932312	0.00321592413820326	-0.00425158534198999
422	0.0629868134856224	-1.63376116752625	-15.2009220123291	-0.000355493422830477	-0.00490093370899558	-0.00587495695799589	-0.000680167751852423
423	3.309730052948	-1.63376116752625	-15.7853355407715	-0.00165419070981443	-0.0139918150380254	0.00289124972186983	-0.00360223650932312
424	0.712335467338562	0.31428474187851	-15.3307914733887	-0.00132951640989631	-0.00327756232582033	0.0106834331527352	0.00776136433705688
425	2.01103281974792	-1.30908679962158	-15.4606609344482	-0.00327756232582033	-0.0107450718060136	0.00906006153672934	0.000293855206109583
426	0.0629868134856224	-0.984412550926208	-15.9801406860352	-0.00100484199356288	-0.00749832857400179	0.00581331877037883	-0.00197886489331722
427	0.712335467338562	-0.659738183021545	-16.1749439239502	-0.000355493422830477	-0.00847235135734081	-0.00814767740666866	-0.00132951640989631
428	-0.586361825466156	-0.335063904523849	-15.4606609344482	-0.00100484199356288	-0.00879702530801296	-0.0026282137259841	-0.00100484199356288
429	1.3616840839386	-0.659738183021545	-15.3307914733887	0.00126787810586393	-0.00847235135734081	-0.00327756232582033	0.00354059832170606
430	-0.586361825466156	0.963633358478546	-15.4606609344482	-0.00295288790948689	-0.00522560812532902	0.00548864435404539	0.00711201597005129
431	0.0629868134856224	-0.335063904523849	-15.2009220123291	0.00159255252219737	-0.0107450718060136	-0.00490093370899558	0.000618529506027699
432	1.3616840839386	-0.659738183021545	-15.5905313491821	-0.00100484199356288	-0.0113944197073579	0.00678734155371785	-0.00327756232582033
433	2.01103281974792	-1.30908679962158	-15.2658567428589	-0.00295288790948689	-0.00782300252467394	-0.00879702530801296	-0.00879702530801296
434	0.0629868134856224	0.31428474187851	-15.3957262039185	0.000618529506027699	-0.00749832857400179	-0.0100957229733467	0.00516396993771195
435	1.3616840839386	-0.984412550926208	-15.4606609344482	-0.00392691092565656	-0.00425158534198999	-0.0191866029053926	-0.0026282137259841
436	0.0629868134856224	0.31428474187851	-15.3307914733887	-0.00100484199356288	-0.00977104809135199	-0.0191866029053926	-0.0130177913233638
437	2.01103281974792	-0.984412550926208	-14.9411821365356	0.000293855206109583	-0.00457625929266214	-0.0263294391334057	0.000293855206109583
438	1.3616840839386	-0.659738183021545	-15.2009220123291	-0.00165419070981443	-0.00165419070981443	-0.00555028254166245	-0.00100484199356288
439	0.712335467338562	-0.335063904523849	-15.5255966186523	0.00289124972186983	-0.00782300252467394	0.00646266713738441	0.00191722682211548
440	0.0629868134856224	-0.0103895775973797	-15.5255966186523	-0.00425158534198999	-0.00197886489331722	0.0162028968334198	0.00191722682211548
441	0.712335467338562	-0.335063904523849	-15.0710525512695	-0.00457625929266214	-0.00165419070981443	0.0233457311987877	-0.00295288790948689
442	1.3616840839386	-0.335063904523849	-15.2658567428589	0.00159255252219737	-0.00425158534198999	0.0324366129934788	0.00321592413820326
443	0.0629868134856224	-0.335063904523849	-14.8113126754761	0.00126787810586393	0.00386527273803949	0.052891094237566	-0.00619963090866804
444	0.712335467338562	0.638959050178528	-15.0710525512695	0.00289124972186983	0.00289124972186983	0.041852168738842	0.000943203864153475
445	1.3616840839386	-0.0103895775973797	-15.3307914733887	-0.00100484199356288	-0.00360223650932312	0.0506183728575706	-0.000355493422830477
446	1.3616840839386	0.31428474187851	-15.3307914733887	0.00256657530553639	-0.00295288790948689	0.0334106348454952	-3.08191010844894e-05
447	0.0629868134856224	0.963633358478546	-15.5905313491821	0.00451462110504508	0.00159255252219737	0.012956153601408	0.000618529506027699
448	0.0629868134856224	0.963633358478546	-15.3957262039185	0.00418994715437293	0.00321592413820326	-0.0110697457566857	-0.00230353930965066
449	-1.88505911827087	0.963633358478546	-15.3307914733887	0.00483929552137852	0.00256657530553639	-0.0451605506241322	0.00776136433705688
450	0.712335467338562	0.963633358478546	-15.1359872817993	0.00159255252219737	0.00548864435404539	-0.0493813157081604	0.00289124972186983
451	0.712335467338562	0.31428474187851	-15.4606609344482	-0.00100484199356288	0.00256657530553639	-0.0383423902094364	-0.00165419070981443
452	1.3616840839386	-0.0103895775973797	-15.2658567428589	-0.00295288790948689	-0.00684897974133492	-0.0422384813427925	-0.00392691092565656
453	0.0629868134856224	1.61298203468323	-15.2658567428589	0.00126787810586393	-0.000355493422830477	-0.0276281367987394	-0.000355493422830477
454	0.0629868134856224	1.28830766677856	-15.5255966186523	0.0022419011220336	0.00451462110504508	-0.0243813935667276	0.00159255252219737
455	0.712335467338562	-0.0103895775973797	-15.0710525512695	0.000293855206109583	0.00354059832170606	-0.0136671401560307	0.00191722682211548
456	0.0629868134856224	1.61298203468323	-15.0061168670654	0.00256657530553639	0.0103587592020631	-0.0162645354866982	0.0022419011220336
457	0.712335467338562	0.638959050178528	-15.3307914733887	0.00126787810586393	0.0126314787194133	-0.0169138833880424	-0.00327756232582033
458	1.3616840839386	1.28830766677856	-15.5255966186523	-0.00230353930965066	-0.00360223650932312	-0.0185372550040483	-0.00490093370899558
459	-0.586361825466156	0.963633358478546	-15.6554660797119	0.00451462110504508	0.000293855206109583	-0.00977104809135199	0.00191722682211548
460	-1.23571038246155	1.28830766677856	-15.3307914733887	-3.08191010844894e-05	0.00483929552137852	0.000293855206109583	0.00548864435404539
461	-0.586361825466156	1.28830766677856	-15.3957262039185	-0.00165419070981443	0.00841071270406246	0.00159255252219737	-0.0026282137259841
462	-1.88505911827087	1.28830766677856	-15.2009220123291	0.00191722682211548	0.00256657530553639	-0.00457625929266214	-3.08191010844894e-05
463	0.0629868134856224	-0.0103895775973797	-15.3307914733887	-3.08191010844894e-05	-0.00555028254166245	0.00386527273803949	-0.0113944197073579
464	-0.586361825466156	-0.335063904523849	-15.1359872817993	-0.00425158534198999	-0.00327756232582033	0.0246444288641214	0.00483929552137852
465	-1.88505911827087	1.61298203468323	-15.9801406860352	-0.00814767740666866	-0.00717365415766835	0.0217223595827818	0.000943203864153475
466	-2.53440761566162	0.31428474187851	-15.5905313491821	-0.00684897974133492	-0.00717365415766835	0.00581331877037883	-0.00165419070981443
467	0.0629868134856224	0.31428474187851	-15.2009220123291	-0.00132951640989631	-0.00230353930965066	-0.00749832857400179	-0.00717365415766835
468	-1.23571038246155	-0.335063904523849	-14.9411821365356	-0.00684897974133492	-0.00749832857400179	-0.017887907102704	-0.00555028254166245
469	-1.23571038246155	-0.0103895775973797	-15.2658567428589	-0.000680167751852423	0.00451462110504508	-0.00879702530801296	0.00256657530553639
470	-2.53440761566162	1.28830766677856	-15.3307914733887	-0.00327756232582033	0.00548864435404539	0.00711201597005129	0.00743668992072344
471	-1.88505911827087	0.963633358478546	-15.5905313491821	-0.00425158534198999	0.00354059832170606	0.00289124972186983	0.00126787810586393
472	-1.88505911827087	0.638959050178528	-14.8762474060059	-3.08191010844894e-05	-0.00230353930965066	-0.00425158534198999	0.00256657530553639
473	-0.586361825466156	-0.0103895775973797	-15.0710525512695	-0.00555028254166245	-0.00619963090866804	-0.0123684434220195	-0.00197886489331722
474	-2.53440761566162	0.963633358478546	-15.6554660797119	-0.0026282137259841	0.00548864435404539	0.00613799272105098	0.00354059832170606
475	-0.586361825466156	0.31428474187851	-15.9152050018311	-0.00619963090866804	0.00646266713738441	-0.00717365415766835	0.00938473641872406
476	-2.53440761566162	1.9376562833786	-16.0450744628906	-0.0100957229733467	0.00483929552137852	-0.000680167751852423	0.00483929552137852
477	-3.18375635147095	0.31428474187851	-15.7853355407715	-0.00847235135734081	0.000618529506027699	-0.00392691092565656	0.00289124972186983
478	0.0629868134856224	0.31428474187851	-15.7853355407715	-0.00100484199356288	-0.00392691092565656	0.00354059832170606	0.00256657530553639
479	-1.23571038246155	-0.335063904523849	-15.5905313491821	-0.00295288790948689	0.0103587592020631	-0.0100957229733467	0.00483929552137852
480	-1.23571038246155	-0.0103895775973797	-15.9152050018311	-0.00425158534198999	0.0022419011220336	0.00159255252219737	0.00289124972186983
481	-1.23571038246155	-0.0103895775973797	-15.7204008102417	-0.00490093370899558	-0.0026282137259841	-0.0123684434220195	-0.000680167751852423
482	-2.53440761566162	1.28830766677856	-15.6554660797119	-0.00295288790948689	-0.00457625929266214	0.00289124972186983	-0.0104203969240189
483	-1.88505911827087	0.638959050178528	-15.4606609344482	-0.00392691092565656	0.00418994715437293	-0.00912170019000769	0.00321592413820326
484	-1.88505911827087	0.963633358478546	-15.5905313491821	0.00191722682211548	0.00646266713738441	0.00256657530553639	-0.000680167751852423
485	-0.586361825466156	-0.335063904523849	-14.8762474060059	-0.00425158534198999	0.00386527273803949	-0.00165419070981443	0.00743668992072344
486	0.0629868134856224	0.31428474187851	-15.2009220123291	-0.00392691092565656	-0.00652430532500148	-0.00100484199356288	0.00743668992072344
487	-0.586361825466156	0.963633358478546	-15.4606609344482	0.00159255252219737	-0.00132951640989631	-0.00490093370899558	-0.00197886489331722
488	0.0629868134856224	1.61298203468323	-15.5905313491821	-0.0026282137259841	0.00516396993771195	-0.00555028254166245	-0.00619963090866804
489	0.0629868134856224	0.963633358478546	-15.2009220123291	0.0022419011220336	0.0132808275520802	-0.00132951640989631	0.00743668992072344
490	0.712335467338562	0.638959050178528	-15.3957262039185	0.00516396993771195	0.012956153601408	0.0022419011220336	0.00581331877037883
491	-0.586361825466156	1.61298203468323	-15.2009220123291	-0.000355493422830477	0.00354059832170606	-0.00749832857400179	0.00256657530553639
492	2.01103281974792	-0.335063904523849	-15.2009220123291	0.00483929552137852	-0.00197886489331722	0.000618529506027699	-0.00100484199356288
493	-0.586361825466156	0.963633358478546	-15.5905313491821	0.00159255252219737	0.00516396993771195	-0.00360223650932312	0.00289124972186983
494	1.3616840839386	0.963633358478546	-16.1749439239502	0.00841071270406246	0.00159255252219737	-0.000680167751852423	0.0116574559360743
495	1.3616840839386	0.31428474187851	-15.2658567428589	0.00354059832170606	-0.000680167751852423	0.00483929552137852	0.00613799272105098
496	2.66038131713867	0.963633358478546	-15.4606609344482	0.00159255252219737	0.0106834331527352	-0.00230353930965066	0.00126787810586393
497	0.0629868134856224	1.9376562833786	-15.7853355407715	0.00548864435404539	-0.00587495695799589	0.00354059832170606	-0.00490093370899558
498	0.0629868134856224	0.638959050178528	-15.4606609344482	0.00386527273803949	-0.000680167751852423	0.000618529506027699	-3.08191010844894e-05
499	1.3616840839386	0.638959050178528	-15.7853355407715	0.00289124972186983	-3.08191010844894e-05	-0.00425158534198999	0.0022419011220336
500	0.0629868134856224	-0.0103895775973797	-15.7853355407715	0.00321592413820326	-0.00360223650932312	0.00126787810586393	0.00451462110504508
501	0.712335467338562	1.28830766677856	-15.9801406860352	0.00386527273803949	0.00126787810586393	-0.00100484199356288	-0.00977104809135199
502	-0.586361825466156	1.28830766677856	-15.8502702713013	0.000943203864153475	-0.00230353930965066	-0.00230353930965066	-0.00100484199356288
503	-1.23571038246155	1.28830766677856	-15.9152050018311	0.00191722682211548	0.00159255252219737	-0.00457625929266214	-0.00717365415766835
504	1.3616840839386	-0.335063904523849	-15.6554660797119	0.000293855206109583	0.00191722682211548	0.000943203864153475	0.00418994715437293
505	0.0629868134856224	1.28830766677856	-15.4606609344482	0.00646266713738441	0.00516396993771195	0.00711201597005129	-0.00197886489331722
506	1.3616840839386	-0.335063904523849	-15.9152050018311	-3.08191010844894e-05	0.0103587592020631	-0.00165419070981443	-0.00197886489331722
507	0.0629868134856224	0.963633358478546	-16.1100101470947	0.00386527273803949	-0.00360223650932312	-0.00327756232582033	-0.0117190945893526
508	-0.586361825466156	0.31428474187851	-15.5255966186523	0.00289124972186983	0.00613799272105098	-0.00652430532500148	-0.00100484199356288
509	0.712335467338562	0.638959050178528	-15.4606609344482	0.00451462110504508	0.00321592413820326	-0.00100484199356288	-0.000680167751852423
510	0.0629868134856224	0.963633358478546	-14.8762474060059	-0.00100484199356288	0.0106834331527352	-0.00197886489331722	0.00451462110504508
511	0.0629868134856224	1.28830766677856	-15.6554660797119	-0.00100484199356288	0.01100810803473	-0.00847235135734081	-0.000680167751852423
512	1.3616840839386	-0.0103895775973797	-15.4606609344482	0.00678734155371785	0.00321592413820326	-0.00717365415766835	-0.00197886489331722
513	2.66038131713867	-0.0103895775973797	-15.4606609344482	0.00711201597005129	0.00646266713738441	-0.00587495695799589	0.00289124972186983
514	1.3616840839386	-0.335063904523849	-15.1359872817993	0.00711201597005129	0.00841071270406246	0.00159255252219737	-0.00295288790948689
515	1.3616840839386	0.638959050178528	-15.5905313491821	-0.00165419070981443	0.00970941036939621	0.00451462110504508	0.00321592413820326
516	1.3616840839386	-0.0103895775973797	-15.2009220123291	0.00386527273803949	-0.00392691092565656	-0.00100484199356288	0.0022419011220336
517	0.712335467338562	0.963633358478546	-15.6554660797119	0.00613799272105098	-0.00392691092565656	-3.08191010844894e-05	-0.00490093370899558
518	-0.586361825466156	1.28830766677856	-15.3957262039185	0.00808603875339031	-0.00555028254166245	-0.00100484199356288	0.00159255252219737
519	-0.586361825466156	0.963633358478546	-15.5905313491821	0.00289124972186983	0.00516396993771195	-0.0143164889886975	0.00191722682211548
520	0.0629868134856224	0.963633358478546	-15.4606609344482	-0.000680167751852423	0.00906006153672934	-0.0113944197073579	-0.000355493422830477
521	0.712335467338562	1.61298203468323	-15.2658567428589	-3.08191010844894e-05	-0.00100484199356288	-0.0146411629393697	-0.00490093370899558
522	0.712335467338562	1.28830766677856	-15.1359872817993	0.00354059832170606	-0.00522560812532902	-0.0221086721867323	0.00126787810586393
523	0.712335467338562	-0.0103895775973797	-15.5255966186523	0.00386527273803949	0.00386527273803949	-0.0159398596733809	-0.00457625929266214
524	-0.586361825466156	0.963633358478546	-15.6554660797119	0.00256657530553639	0.00548864435404539	-0.00587495695799589	-0.0026282137259841
525	1.3616840839386	1.61298203468323	-15.7204008102417	0.00159255252219737	0.0165275707840919	-0.0130177913233638	0.00581331877037883
526	0.0629868134856224	1.28830766677856	-15.5255966186523	-0.000355493422830477	0.00451462110504508	-0.0126931173726916	-0.00652430532500148
527	-1.23571038246155	0.31428474187851	-15.2658567428589	0.00613799272105098	-0.00490093370899558	-0.0149658378213644	-0.00360223650932312
528	2.01103281974792	0.31428474187851	-15.0710525512695	-0.00165419070981443	0.00289124972186983	-0.0133424662053585	-0.00717365415766835
529	2.01103281974792	-0.0103895775973797	-15.2658567428589	0.00451462110504508	0.000293855206109583	0.0243197549134493	0.00938473641872406
530	0.0629868134856224	0.31428474187851	-15.5255966186523	0.00386527273803949	0.000943203864153475	0.0434755384922028	0.000618529506027699
531	0.712335467338562	0.31428474187851	-15.5905313491821	-0.00132951640989631	0.00354059832170606	0.0522417463362217	0.00354059832170606
532	0.712335467338562	0.963633358478546	-15.5905313491821	0.00451462110504508	-0.0123684434220195	0.0288651939481497	-0.000680167751852423
533	0.712335467338562	0.31428474187851	-15.3957262039185	0.0022419011220336	-0.00782300252467394	0.0145795252174139	0.00126787810586393
534	2.01103281974792	-0.0103895775973797	-14.9411821365356	0.00418994715437293	0.00289124972186983	0.0265924744307995	-0.00165419070981443
535	0.0629868134856224	1.61298203468323	-15.7853355407715	0.00548864435404539	-0.00165419070981443	0.00354059832170606	0.00256657530553639
536	1.3616840839386	0.31428474187851	-15.0061168670654	-0.00197886489331722	0.000943203864153475	-0.0136671401560307	0.00516396993771195
537	0.0629868134856224	0.963633358478546	-15.2658567428589	0.00354059832170606	0.00289124972186983	-0.0221086721867323	-0.00522560812532902
538	0.0629868134856224	0.963633358478546	-15.4606609344482	0.00938473641872406	-0.00490093370899558	-0.023407369852066	-0.000355493422830477
539	-0.586361825466156	1.28830766677856	-15.0710525512695	-0.00295288790948689	-0.000355493422830477	-0.0169138833880424	0.000943203864153475
540	0.712335467338562	0.963633358478546	-14.6165084838867	0.00256657530553639	0.00159255252219737	-0.00717365415766835	0.000618529506027699
541	0.0629868134856224	1.9376562833786	-15.2658567428589	-0.000680167751852423	0.0100340843200684	0.020423661917448	-0.00230353930965066
542	-0.586361825466156	0.963633358478546	-15.2009220123291	0.00321592413820326	-0.0149658378213644	0.041852168738842	-0.00684897974133492
543	2.01103281974792	0.638959050178528	-15.3957262039185	0.00483929552137852	-0.00490093370899558	-0.00782300252467394	-0.00197886489331722
544	-0.586361825466156	0.963633358478546	-15.0061168670654	0.00354059832170606	-0.00132951640989631	0.0123068047687411	0.00289124972186983
545	0.0629868134856224	-0.0103895775973797	-15.2658567428589	0.00646266713738441	0.00483929552137852	0.0103587592020631	-0.00327756232582033
546	-0.586361825466156	0.963633358478546	-15.0061168670654	-0.00295288790948689	0.00418994715437293	-0.0191866029053926	-0.00327756232582033
547	-0.586361825466156	1.28830766677856	-15.3957262039185	0.00516396993771195	-0.00197886489331722	-0.0149658378213644	-0.00782300252467394
548	-0.586361825466156	-0.659738183021545	-15.2009220123291	0.00613799272105098	-0.000680167751852423	-0.0263294391334057	-0.00360223650932312
549	-0.586361825466156	-0.0103895775973797	-15.3307914733887	0.00776136433705688	0.000943203864153475	-0.0370436906814575	0.00776136433705688
550	0.0629868134856224	0.31428474187851	-15.2658567428589	0.00418994715437293	0.00548864435404539	-0.032173577696085	0.00906006153672934
551	0.712335467338562	0.31428474187851	-15.0061168670654	0.00159255252219737	-0.0026282137259841	-0.00522560812532902	-0.00619963090866804
552	0.712335467338562	-0.0103895775973797	-14.8762474060059	0.00613799272105098	0.00159255252219737	-0.0182125810533762	0.00126787810586393
553	2.01103281974792	0.31428474187851	-15.6554660797119	0.00970941036939621	0.00191722682211548	-0.0198359526693821	0.00386527273803949
554	2.01103281974792	-0.0103895775973797	-15.4606609344482	0.00321592413820326	-0.000355493422830477	-0.0139918150380254	-0.00100484199356288
555	1.3616840839386	0.31428474187851	-15.5255966186523	0.00354059832170606	-0.0026282137259841	-0.00230353930965066	-0.00457625929266214
556	1.3616840839386	-1.30908679962158	-15.2009220123291	-0.00717365415766835	-0.00749832857400179	-0.0123684434220195	0.00386527273803949
557	1.3616840839386	-0.335063904523849	-15.3307914733887	0.000293855206109583	-0.00717365415766835	-0.0201606266200542	-0.00100484199356288
558	-1.23571038246155	0.31428474187851	-15.0710525512695	0.00256657530553639	-0.00652430532500148	-0.0159398596733809	-0.00684897974133492
559	0.712335467338562	-0.335063904523849	-15.4606609344482	0.00256657530553639	-0.00749832857400179	-0.0143164889886975	0.00418994715437293
560	-1.23571038246155	0.31428474187851	-15.5905313491821	0.00970941036939621	-0.00327756232582033	-0.00392691092565656	0.00743668992072344
561	0.712335467338562	0.31428474187851	-15.4606609344482	0.000293855206109583	-3.08191010844894e-05	-0.0026282137259841	0.00354059832170606
562	0.0629868134856224	0.638959050178528	-15.5905313491821	0.00159255252219737	-0.00619963090866804	-0.00392691092565656	-0.000355493422830477
563	1.3616840839386	-1.30908679962158	-14.8762474060059	0.00743668992072344	-0.00327756232582033	0.00581331877037883	-0.000680167751852423
564	0.0629868134856224	-0.0103895775973797	-15.1359872817993	0.00743668992072344	-0.00749832857400179	0.0168522447347641	-0.00295288790948689
565	0.712335467338562	-1.30908679962158	-15.5255966186523	0.00613799272105098	-0.0143164889886975	0.0175015944987535	0.00548864435404539
566	0.0629868134856224	-0.659738183021545	-15.3307914733887	-0.000355493422830477	-0.00652430532500148	0.01100810803473	-0.000355493422830477
567	0.0629868134856224	-1.30908679962158	-15.0710525512695	0.00418994715437293	-0.00814767740666866	0.00841071270406246	-0.000355493422830477
568	1.3616840839386	-0.984412550926208	-15.2009220123291	0.000943203864153475	-0.00912170019000769	-0.00165419070981443	-0.00749832857400179
569	0.712335467338562	-1.63376116752625	-14.6165084838867	0.00418994715437293	-0.00392691092565656	-0.00100484199356288	-0.00100484199356288
570	-0.586361825466156	-0.984412550926208	-14.8762474060059	0.00711201597005129	-0.0100957229733467	0.0178262684494257	-0.0026282137259841
571	0.712335467338562	0.31428474187851	-15.3307914733887	0.00191722682211548	-0.00100484199356288	0.0259431265294552	0.00321592413820326
572	0.712335467338562	-0.335063904523849	-15.6554660797119	-0.0026282137259841	-0.00879702530801296	0.0162028968334198	-0.000355493422830477
573	1.3616840839386	-0.659738183021545	-15.2009220123291	0.0116574559360743	0.000943203864153475	0.0181509424000978	0.00126787810586393
574	2.01103281974792	-0.659738183021545	-15.2009220123291	0.00289124972186983	0.00321592413820326	0.011982130818069	-0.000355493422830477
575	-0.586361825466156	0.638959050178528	-15.0710525512695	0.00354059832170606	0.000943203864153475	0.00743668992072344	0.0136055024340749
576	2.66038131713867	-0.335063904523849	-15.1359872817993	0.00321592413820326	0.00289124972186983	-0.00392691092565656	-0.00100484199356288
577	0.0629868134856224	0.963633358478546	-15.6554660797119	-0.00425158534198999	0.0022419011220336	-0.0201606266200542	0.000943203864153475
578	0.712335467338562	0.638959050178528	-15.5905313491821	0.00906006153672934	0.00159255252219737	-0.03444629535079	0.00516396993771195
579	0.712335467338562	0.638959050178528	-15.7853355407715	0.000618529506027699	0.0123068047687411	-0.0126931173726916	0.00354059832170606
580	2.01103281974792	-0.0103895775973797	-15.6554660797119	0.00516396993771195	0.00451462110504508	0.00126787810586393	-0.0026282137259841
581	0.712335467338562	0.638959050178528	-15.5255966186523	0.000943203864153475	0.0022419011220336	-0.0100957229733467	0.00386527273803949
582	0.0629868134856224	0.963633358478546	-15.3957262039185	0.00191722682211548	-0.00230353930965066	-0.0136671401560307	-0.00587495695799589
583	0.0629868134856224	1.61298203468323	-16.0450744628906	0.00289124972186983	-0.00879702530801296	-0.00132951640989631	-0.000355493422830477
584	0.0629868134856224	1.28830766677856	-15.9801406860352	0.00581331877037883	0.00289124972186983	0.01100810803473	0.000293855206109583
585	0.712335467338562	0.638959050178528	-15.7853355407715	0.00776136433705688	0.00451462110504508	0.0158782228827477	-0.00392691092565656
586	1.3616840839386	-0.0103895775973797	-15.2009220123291	-0.00197886489331722	0.00126787810586393	0.00970941036939621	-0.00749832857400179
587	0.0629868134856224	1.28830766677856	-15.1359872817993	0.00548864435404539	-0.00425158534198999	0.000618529506027699	-0.00360223650932312
588	-0.586361825466156	0.963633358478546	-15.2658567428589	0.00483929552137852	-0.000355493422830477	0.00386527273803949	-0.00490093370899558
589	0.712335467338562	1.61298203468323	-15.5905313491821	0.00191722682211548	0.00938473641872406	0.0191249661147594	-0.000355493422830477
590	0.712335467338562	-0.0103895775973797	-15.2658567428589	0.00418994715437293	-0.00100484199356288	0.00678734155371785	0.00483929552137852
591	-0.586361825466156	-0.0103895775973797	-15.0061168670654	0.00289124972186983	0.00776136433705688	-0.00457625929266214	-0.00100484199356288
592	0.0629868134856224	0.31428474187851	-15.0061168670654	-0.00295288790948689	0.00289124972186983	-0.0230826959013939	-0.0107450718060136
593	1.3616840839386	-0.335063904523849	-15.2009220123291	0.0103587592020631	0.0103587592020631	-0.0227580219507217	-0.00327756232582033
594	0.712335467338562	-0.335063904523849	-15.0061168670654	0.00418994715437293	0.00841071270406246	-0.00977104809135199	-0.00197886489331722
595	-1.88505911827087	0.963633358478546	-15.5255966186523	0.00841071270406246	0.00386527273803949	-0.00327756232582033	0.011982130818069
596	-0.586361825466156	-0.335063904523849	-15.3957262039185	0.00906006153672934	0.00516396993771195	-0.00490093370899558	-0.00230353930965066
597	-0.586361825466156	0.963633358478546	-15.5255966186523	-0.00100484199356288	-0.00100484199356288	-0.00490093370899558	-0.0026282137259841
598	-1.23571038246155	1.28830766677856	-15.2009220123291	-0.00197886489331722	-0.00100484199356288	0.00386527273803949	-0.00197886489331722
599	0.712335467338562	-0.335063904523849	-14.5515727996826	-0.00684897974133492	0.00678734155371785	0.00970941036939621	0.00483929552137852
600	-1.23571038246155	0.31428474187851	-14.8762474060059	0.00418994715437293	0.00418994715437293	-0.000355493422830477	0.00646266713738441
601	-0.586361825466156	-0.335063904523849	-15.0061168670654	0.013930176384747	-0.00165419070981443	-0.00327756232582033	0.00678734155371785
602	-1.23571038246155	-0.0103895775973797	-15.2658567428589	0.0100340843200684	-0.00165419070981443	-0.00749832857400179	0.00126787810586393
603	-3.18375635147095	1.28830766677856	-15.3957262039185	0.0168522447347641	0.00289124972186983	-0.0156151866540313	-0.0026282137259841
604	-3.18375635147095	0.963633358478546	-15.4606609344482	0.0191249661147594	0.00418994715437293	-0.0117190945893526	0.0106834331527352
605	0.0629868134856224	0.31428474187851	-14.6814432144165	0.0142548503354192	0.00711201597005129	-0.0237320438027382	0.00548864435404539
606	-2.53440761566162	0.31428474187851	-15.3957262039185	0.011982130818069	0.00354059832170606	-0.0204853005707264	0.00743668992072344
607	-3.18375635147095	0.963633358478546	-15.9801406860352	-0.0133424662053585	0.000293855206109583	-0.0117190945893526	-0.00522560812532902
608	-3.83310484886169	0.963633358478546	-15.5255966186523	-0.0133424662053585	-0.00555028254166245	0.00548864435404539	-0.00425158534198999
609	-2.53440761566162	0.963633358478546	-15.3957262039185	0.00126787810586393	0.00191722682211548	-0.00782300252467394	0.00289124972186983
610	-1.88505911827087	0.31428474187851	-15.2009220123291	0.00970941036939621	0.00548864435404539	0.012956153601408	0.0022419011220336
611	-2.53440761566162	-0.335063904523849	-14.7463779449463	0.0213976856321096	0.0022419011220336	0.020423661917448	-0.00490093370899558
612	-1.88505911827087	1.28830766677856	-15.4606609344482	0.01847561635077	0.00776136433705688	-0.00912170019000769	-0.00165419070981443
613	-1.88505911827087	1.28830766677856	-15.6554660797119	0.01847561635077	0.00159255252219737	-0.00165419070981443	0.00646266713738441
614	-0.586361825466156	-0.335063904523849	-15.3307914733887	0.0233457311987877	0.00970941036939621	0.00159255252219737	-3.08191010844894e-05
615	-1.88505911827087	0.31428474187851	-15.4606609344482	0.0210730116814375	0.00386527273803949	0.00321592413820326	0.00548864435404539
616	0.0629868134856224	-0.335063904523849	-15.2009220123291	0.00321592413820326	-0.00132951640989631	0.012956153601408	-0.00490093370899558
617	0.0629868134856224	-0.335063904523849	-15.0061168670654	-0.0026282137259841	0.00126787810586393	0.0103587592020631	-0.00360223650932312
618	1.3616840839386	0.31428474187851	-15.3307914733887	0.0113327819854021	-0.00100484199356288	0.0178262684494257	-0.000680167751852423
619	0.0629868134856224	1.28830766677856	-15.5905313491821	0.000293855206109583	0.00776136433705688	0.00938473641872406	0.0100340843200684
620	1.3616840839386	-0.335063904523849	-15.5905313491821	-0.00457625929266214	0.00418994715437293	0.0123068047687411	0.00354059832170606
621	0.712335467338562	0.638959050178528	-15.5255966186523	-3.08191010844894e-05	-0.00100484199356288	0.000943203864153475	-0.00522560812532902
622	2.66038131713867	0.31428474187851	-15.2009220123291	0.00743668992072344	0.000618529506027699	-0.00977104809135199	-0.00522560812532902
623	0.0629868134856224	-0.0103895775973797	-15.0061168670654	0.0152288740500808	0.00289124972186983	-0.0133424662053585	-0.00652430532500148
624	1.3616840839386	-0.0103895775973797	-15.2009220123291	0.00289124972186983	0.00906006153672934	-0.0266541130840778	0.011982130818069
625	0.0629868134856224	1.9376562833786	-15.5905313491821	0.0126314787194133	0.00873538758605719	-0.0162645354866982	0.00191722682211548
626	0.712335467338562	-0.0103895775973797	-15.0710525512695	0.000293855206109583	0.000943203864153475	-0.00717365415766835	0.000943203864153475
627	0.712335467338562	0.31428474187851	-15.4606609344482	0.0158782228827477	0.00321592413820326	-0.00522560812532902	-0.00360223650932312
628	-0.586361825466156	0.963633358478546	-15.2658567428589	0.0181509424000978	0.000618529506027699	-0.0136671401560307	-0.000355493422830477
629	-0.586361825466156	1.9376562833786	-15.2658567428589	-0.00522560812532902	0.00970941036939621	0.00354059832170606	-3.08191010844894e-05
630	-0.586361825466156	0.963633358478546	-15.3957262039185	0.0100340843200684	-0.00132951640989631	0.00808603875339031	0.00386527273803949
631	0.712335467338562	0.963633358478546	-16.3048152923584	-0.0113944197073579	-0.0113944197073579	0.00873538758605719	-0.00132951640989631
632	0.712335467338562	0.31428474187851	-15.3307914733887	-0.00295288790948689	0.000943203864153475	0.0162028968334198	-0.00457625929266214
633	2.66038131713867	0.31428474187851	-15.3307914733887	0.0106834331527352	-0.00587495695799589	0.0473716296255589	-0.00425158534198999
634	0.0629868134856224	0.638959050178528	-15.2009220123291	-0.00425158534198999	0.00483929552137852	0.01847561635077	0.00516396993771195
635	1.3616840839386	0.963633358478546	-15.2658567428589	-0.0026282137259841	0.00159255252219737	0.0220470335334539	0.000293855206109583
636	0.0629868134856224	0.31428474187851	-15.6554660797119	0.00516396993771195	0.0022419011220336	0.013930176384747	-0.00295288790948689
637	2.66038131713867	0.31428474187851	-15.4606609344482	-0.00587495695799589	-0.00165419070981443	-0.00100484199356288	-0.00587495695799589
638	0.712335467338562	-0.0103895775973797	-15.3957262039185	0.00354059832170606	0.00418994715437293	0.00451462110504508	-0.000680167751852423
639	2.66038131713867	-0.0103895775973797	-15.3957262039185	0.00938473641872406	-0.00197886489331722	-0.0198359526693821	0.000618529506027699
640	0.0629868134856224	0.31428474187851	-15.3957262039185	-0.00619963090866804	0.00289124972186983	-0.0139918150380254	0.00873538758605719
641	1.3616840839386	0.31428474187851	-15.2009220123291	-0.00132951640989631	-0.000355493422830477	-0.0237320438027382	-3.08191010844894e-05
642	0.0629868134856224	1.61298203468323	-15.6554660797119	-0.0191866029053926	-0.000355493422830477	-0.0282774847000837	-0.00944637414067984
643	1.3616840839386	-0.335063904523849	-15.5905313491821	0.00418994715437293	0.00646266713738441	-0.021459324285388	-0.00295288790948689
644	0.0629868134856224	0.963633358478546	-15.5905313491821	-0.00197886489331722	0.00646266713738441	0.0022419011220336	-0.00425158534198999
645	0.712335467338562	0.963633358478546	-15.6554660797119	0.00386527273803949	0.00678734155371785	-0.00360223650932312	0.00776136433705688
646	0.0629868134856224	0.963633358478546	-15.3957262039185	0.0022419011220336	-0.000355493422830477	-0.00392691092565656	-0.00490093370899558
647	1.3616840839386	0.31428474187851	-15.2658567428589	-0.0188619289547205	0.00191722682211548	-0.0227580219507217	-0.00197886489331722
648	0.0629868134856224	1.28830766677856	-15.7204008102417	0.0106834331527352	0.00451462110504508	-0.0227580219507217	0.00418994715437293
649	-0.586361825466156	1.28830766677856	-15.6554660797119	-0.00100484199356288	0.011982130818069	-0.0100957229733467	0.00776136433705688
650	0.712335467338562	0.31428474187851	-16.2398796081543	-0.00392691092565656	0.00873538758605719	-0.0123684434220195	0.00483929552137852
651	-0.586361825466156	1.28830766677856	-15.5905313491821	0.00289124972186983	0.00159255252219737	-0.00977104809135199	-0.00717365415766835
652	0.0629868134856224	1.28830766677856	-15.5255966186523	0.00321592413820326	0.00516396993771195	-0.0172385573387146	-0.00197886489331722
653	1.3616840839386	-0.0103895775973797	-14.8762474060059	0.00646266713738441	0.000293855206109583	-0.0211346503347158	-0.00230353930965066
654	1.3616840839386	0.963633358478546	-16.1100101470947	0.011982130818069	0.00938473641872406	-0.0126931173726916	0.00581331877037883
655	0.712335467338562	-0.335063904523849	-15.9801406860352	-0.0123684434220195	0.012956153601408	0.00256657530553639	-0.00197886489331722
656	1.3616840839386	-0.0103895775973797	-15.9152050018311	-0.00165419070981443	0.00256657530553639	-0.00684897974133492	0.011982130818069
657	1.3616840839386	0.963633358478546	-15.4606609344482	-0.00295288790948689	0.00159255252219737	-0.00847235135734081	-0.00944637414067984
658	1.3616840839386	1.28830766677856	-15.3957262039185	0.0191249661147594	-0.00230353930965066	-0.0120437685400248	0.000943203864153475
659	0.712335467338562	1.9376562833786	-15.7204008102417	-0.00717365415766835	0.00906006153672934	-0.0136671401560307	0.000943203864153475
660	2.01103281974792	0.31428474187851	-15.7853355407715	0.00906006153672934	0.00808603875339031	-0.00490093370899558	0.00191722682211548
661	0.712335467338562	0.31428474187851	-15.3307914733887	-0.00197886489331722	-0.00652430532500148	0.00613799272105098	-0.00132951640989631
662	2.01103281974792	-0.0103895775973797	-15.2658567428589	-0.0107450718060136	-0.0100957229733467	-0.00230353930965066	-0.00360223650932312
663	0.712335467338562	-0.0103895775973797	-15.7853355407715	0.0142548503354192	0.000618529506027699	0.00776136433705688	0.0022419011220336
664	0.0629868134856224	0.31428474187851	-15.3307914733887	0.00873538758605719	-0.00360223650932312	-0.00717365415766835	0.00613799272105098
665	0.712335467338562	0.31428474187851	-15.0061168670654	0.00418994715437293	-0.00132951640989631	-0.0136671401560307	-0.00717365415766835
666	0.0629868134856224	0.963633358478546	-15.4606609344482	-0.00587495695799589	0.00418994715437293	0.000943203864153475	0.000618529506027699
667	0.712335467338562	0.31428474187851	-15.3307914733887	0.0145795252174139	0.00126787810586393	0.00581331877037883	-0.00230353930965066
668	1.3616840839386	-0.0103895775973797	-15.3957262039185	0.0200989879667759	0.000943203864153475	0.00126787810586393	0.00321592413820326
669	0.712335467338562	1.28830766677856	-15.3957262039185	0.0188002903014421	-0.00197886489331722	-0.00132951640989631	0.00159255252219737
670	0.0629868134856224	1.28830766677856	-15.1359872817993	0.00711201597005129	-3.08191010844894e-05	0.0463976077735424	-0.00197886489331722
671	1.3616840839386	-0.335063904523849	-14.9411821365356	-0.0143164889886975	-0.00684897974133492	0.0580858811736107	-0.00165419070981443
672	0.712335467338562	-0.335063904523849	-15.2658567428589	-0.00457625929266214	-0.00555028254166245	0.0207483377307653	0.00159255252219737
673	1.3616840839386	-0.335063904523849	-15.0061168670654	0.01100810803473	-0.00619963090866804	-0.0146411629393697	-0.000355493422830477
674	-0.586361825466156	0.638959050178528	-15.2658567428589	0.00646266713738441	-0.00100484199356288	-0.0266541130840778	0.00418994715437293
675	1.3616840839386	-0.984412550926208	-15.2009220123291	0.00938473641872406	0.00938473641872406	-0.0273034609854221	0.00483929552137852
676	0.712335467338562	-0.0103895775973797	-15.3957262039185	-0.0126931173726916	0.000293855206109583	-0.0253554154187441	-0.00100484199356288
677	0.0629868134856224	-0.659738183021545	-15.0710525512695	0.00354059832170606	0.00873538758605719	-0.00652430532500148	-0.00425158534198999
678	-1.23571038246155	-0.0103895775973797	-15.4606609344482	0.0194496400654316	0.00354059832170606	0.0298392176628113	0.000618529506027699
679	0.712335467338562	0.31428474187851	-15.6554660797119	-0.00879702530801296	-0.00490093370899558	0.00581331877037883	0.0022419011220336
680	-1.23571038246155	-0.335063904523849	-15.5905313491821	0.00743668992072344	-0.00522560812532902	-0.023407369852066	0.00289124972186983
681	1.3616840839386	-0.659738183021545	-15.3307914733887	-0.00100484199356288	-0.0149658378213644	0.00418994715437293	0.00126787810586393
682	1.3616840839386	-0.984412550926208	-15.1359872817993	0.00548864435404539	-0.00749832857400179	-0.00490093370899558	-0.00392691092565656
683	1.3616840839386	-1.30908679962158	-15.3957262039185	-0.00100484199356288	-0.0123684434220195	-0.0149658378213644	-0.000355493422830477
684	0.0629868134856224	-0.335063904523849	-15.5255966186523	0.00776136433705688	-0.00197886489331722	0.00418994715437293	0.00678734155371785
685	1.3616840839386	-1.63376116752625	-15.3307914733887	-0.00717365415766835	0.00159255252219737	0.00126787810586393	-0.00165419070981443
686	0.0629868134856224	0.31428474187851	-15.5255966186523	-0.00230353930965066	-0.00587495695799589	0.00354059832170606	-0.00132951640989631
687	2.01103281974792	-1.30908679962158	-15.2658567428589	-0.00814767740666866	-0.00457625929266214	0.00126787810586393	-0.000680167751852423
688	0.712335467338562	-0.659738183021545	-15.2658567428589	0.0123068047687411	-0.00230353930965066	0.00159255252219737	-0.00652430532500148
689	0.712335467338562	0.638959050178528	-15.1359872817993	-0.00684897974133492	-0.00879702530801296	0.00289124972186983	0.011982130818069
690	0.712335467338562	0.963633358478546	-15.9801406860352	0.0210730116814375	0.0022419011220336	-0.00619963090866804	0.00354059832170606
691	1.3616840839386	-0.335063904523849	-15.5255966186523	-0.00457625929266214	-3.08191010844894e-05	-0.00684897974133492	0.000943203864153475
692	0.712335467338562	-0.984412550926208	-15.2658567428589	0.0217223595827818	0.00354059832170606	-0.0172385573387146	-0.00230353930965066
693	0.712335467338562	-0.335063904523849	-15.2009220123291	-0.0143164889886975	-0.0026282137259841	-0.0276281367987394	-0.00327756232582033
694	0.712335467338562	0.31428474187851	-15.2658567428589	0.00321592413820326	0.00548864435404539	-0.0217839982360601	0.00841071270406246
695	-0.586361825466156	-0.0103895775973797	-14.8762474060059	-0.00457625929266214	0.00906006153672934	-0.00652430532500148	-0.00165419070981443
696	2.01103281974792	-0.0103895775973797	-15.7853355407715	0.00841071270406246	-0.000680167751852423	-0.0107450718060136	0.000618529506027699
697	0.712335467338562	0.638959050178528	-16.1100101470947	-0.0104203969240189	-0.00165419070981443	-0.0266541130840778	0.00418994715437293
698	0.712335467338562	1.28830766677856	-15.5905313491821	-0.00100484199356288	-3.08191010844894e-05	-0.0279528107494116	-0.000680167751852423
699	-0.586361825466156	0.963633358478546	-15.5905313491821	-0.00360223650932312	0.00354059832170606	0.0152288740500808	-0.000680167751852423
700	2.01103281974792	0.638959050178528	-15.3957262039185	-0.0133424662053585	0.00678734155371785	0.0252937767654657	0.00906006153672934
701	1.3616840839386	0.638959050178528	-14.9411821365356	-0.00457625929266214	0.00386527273803949	0.0262678004801273	0.000618529506027699
702	2.66038131713867	0.638959050178528	-15.2009220123291	-0.00132951640989631	0.00743668992072344	0.0168522447347641	-0.00360223650932312
703	0.0629868134856224	0.638959050178528	-15.3957262039185	0.0181509424000978	-0.00165419070981443	0.00678734155371785	-0.00749832857400179
704	0.0629868134856224	0.638959050178528	-15.3957262039185	0.00516396993771195	0.00613799272105098	0.0165275707840919	0.00191722682211548
705	0.0629868134856224	0.31428474187851	-15.3307914733887	0.00354059832170606	0.00191722682211548	0.000943203864153475	0.00159255252219737
706	0.0629868134856224	0.963633358478546	-15.3957262039185	-0.000680167751852423	0.000293855206109583	-0.00684897974133492	-0.000680167751852423
707	1.3616840839386	0.638959050178528	-15.0710525512695	-0.00392691092565656	-0.00782300252467394	-0.000355493422830477	-0.00490093370899558
708	0.0629868134856224	0.31428474187851	-15.2009220123291	-0.00652430532500148	-3.08191010844894e-05	-0.00879702530801296	0.000943203864153475
709	0.712335467338562	1.61298203468323	-15.5905313491821	0.00418994715437293	-3.08191010844894e-05	-0.00555028254166245	0.00386527273803949
710	-1.88505911827087	0.963633358478546	-15.3307914733887	-0.0136671401560307	0.00159255252219737	-0.00587495695799589	0.000293855206109583
711	0.0629868134856224	0.31428474187851	-15.3957262039185	0.000943203864153475	-0.00652430532500148	-0.00360223650932312	-0.00490093370899558
712	0.0629868134856224	-0.335063904523849	-14.8762474060059	0.00743668992072344	-0.0100957229733467	-0.00392691092565656	-0.00490093370899558
713	0.712335467338562	0.963633358478546	-14.8762474060059	-0.0117190945893526	-0.00392691092565656	-0.00652430532500148	-0.00912170019000769
714	-1.23571038246155	-0.335063904523849	-15.1359872817993	0.011982130818069	0.00191722682211548	-0.00327756232582033	0.00873538758605719
715	-2.53440761566162	0.638959050178528	-15.3307914733887	-0.0136671401560307	0.000293855206109583	-0.00522560812532902	0.00451462110504508
716	-1.88505911827087	-0.335063904523849	-15.2658567428589	-0.00944637414067984	0.0022419011220336	0.00581331877037883	-0.0026282137259841
717	-1.23571038246155	0.31428474187851	-15.5255966186523	-0.00392691092565656	-0.00717365415766835	-3.08191010844894e-05	0.00191722682211548
718	-2.53440761566162	0.638959050178528	-15.5255966186523	-0.0130177913233638	-3.08191010844894e-05	-0.0172385573387146	0.00321592413820326
719	-1.88505911827087	0.963633358478546	-15.2009220123291	-0.000680167751852423	0.00581331877037883	-0.0217839982360601	0.00873538758605719
720	-2.53440761566162	-0.0103895775973797	-15.3307914733887	-0.00425158534198999	0.0152288740500808	-0.0120437685400248	0.00386527273803949
721	-0.586361825466156	-0.0103895775973797	-15.3957262039185	-0.00944637414067984	-0.00295288790948689	-0.00100484199356288	-3.08191010844894e-05
722	-0.586361825466156	-0.659738183021545	-15.2009220123291	-0.0237320438027382	-3.08191010844894e-05	0.00711201597005129	0.000293855206109583
723	-1.88505911827087	0.963633358478546	-15.0710525512695	0.00191722682211548	0.000293855206109583	0.00743668992072344	-0.000355493422830477
724	-2.53440761566162	1.9376562833786	-15.4606609344482	-0.00749832857400179	0.00970941036939621	0.0178262684494257	0.0106834331527352
725	0.712335467338562	0.638959050178528	-14.8762474060059	-0.0208099745213985	-3.08191010844894e-05	0.00906006153672934	0.00256657530553639
726	-1.88505911827087	1.61298203468323	-15.6554660797119	-0.00295288790948689	0.00191722682211548	0.00548864435404539	0.00126787810586393
727	-0.586361825466156	0.31428474187851	-15.2658567428589	0.00581331877037883	0.00548864435404539	-0.00912170019000769	-0.000680167751852423
728	0.712335467338562	0.638959050178528	-15.3957262039185	-0.0133424662053585	0.00581331877037883	-0.00295288790948689	-3.08191010844894e-05
729	0.712335467338562	-0.0103895775973797	-15.2658567428589	-0.00749832857400179	0.00808603875339031	-0.00587495695799589	0.01100810803473
730	0.712335467338562	0.31428474187851	-15.7204008102417	-0.00814767740666866	-0.00132951640989631	-0.00100484199356288	-0.000680167751852423
731	0.712335467338562	-0.0103895775973797	-14.7463779449463	-0.00652430532500148	-0.000680167751852423	-0.0175632312893867	0.00191722682211548
732	-0.586361825466156	0.638959050178528	-15.7853355407715	0.00516396993771195	0.000618529506027699	0.000618529506027699	-0.000680167751852423
733	-0.586361825466156	0.963633358478546	-16.0450744628906	-0.000355493422830477	0.00191722682211548	0.00711201597005129	-0.00230353930965066
734	1.3616840839386	-0.0103895775973797	-16.2398796081543	0.00776136433705688	0.00776136433705688	-0.00230353930965066	0.00516396993771195
735	0.0629868134856224	-0.0103895775973797	-15.7204008102417	-0.0104203969240189	0.00841071270406246	-0.0165892094373703	0.00808603875339031
736	1.3616840839386	-0.0103895775973797	-15.2009220123291	0.000618529506027699	0.000943203864153475	-0.0100957229733467	0.000618529506027699
737	-0.586361825466156	1.28830766677856	-15.6554660797119	0.00548864435404539	0.00581331877037883	-0.00132951640989631	-0.00327756232582033
738	0.712335467338562	1.61298203468323	-16.1100101470947	0.00451462110504508	0.00548864435404539	-0.00619963090866804	-0.0100957229733467
739	0.0629868134856224	1.28830766677856	-16.0450744628906	0.012956153601408	0.00289124972186983	-0.00522560812532902	0.00841071270406246
740	0.0629868134856224	0.963633358478546	-15.5905313491821	0.00581331877037883	0.00873538758605719	-0.00197886489331722	0.00646266713738441
741	1.3616840839386	0.31428474187851	-15.4606609344482	0.0022419011220336	0.00159255252219737	-0.0026282137259841	0.00548864435404539
742	2.01103281974792	-0.0103895775973797	-15.2658567428589	0.00646266713738441	0.00418994715437293	-0.0120437685400248	-0.000355493422830477
743	-0.586361825466156	1.61298203468323	-15.2658567428589	-0.00132951640989631	0.00321592413820326	-0.00555028254166245	-0.00912170019000769
744	1.3616840839386	1.28830766677856	-15.5255966186523	0.00548864435404539	0.00581331877037883	0.00354059832170606	0.00256657530553639
745	1.3616840839386	0.31428474187851	-15.3957262039185	-0.0110697457566857	0.00613799272105098	-0.00132951640989631	-0.00295288790948689
746	-0.586361825466156	0.963633358478546	-15.5905313491821	0.00354059832170606	0.00743668992072344	-0.00295288790948689	0.000618529506027699
747	1.3616840839386	0.31428474187851	-15.2658567428589	-0.00912170019000769	-0.00327756232582033	0.00191722682211548	-0.00652430532500148
748	2.01103281974792	-0.0103895775973797	-15.2658567428589	0.00516396993771195	0.00776136433705688	0.00548864435404539	-0.00749832857400179
749	0.0629868134856224	1.61298203468323	-15.2658567428589	0.01847561635077	0.00126787810586393	0.0217223595827818	-0.000680167751852423
750	-1.23571038246155	0.963633358478546	-15.5255966186523	-0.00912170019000769	-0.000355493422830477	0.0100340843200684	-0.000680167751852423
751	0.0629868134856224	1.61298203468323	-15.6554660797119	-0.00295288790948689	0.000618529506027699	0.0353586822748184	0.0022419011220336
752	1.3616840839386	0.31428474187851	-15.5255966186523	-0.00684897974133492	-0.00327756232582033	0.0308132413774729	-0.00327756232582033
753	0.712335467338562	-0.0103895775973797	-15.3957262039185	0.0103587592020631	-0.00132951640989631	0.0152288740500808	-0.00977104809135199
754	1.3616840839386	-0.0103895775973797	-15.2658567428589	0.01100810803473	0.00289124972186983	0.000618529506027699	-0.00132951640989631
755	0.0629868134856224	1.28830766677856	-15.4606609344482	0.025618452578783	0.00873538758605719	-0.00360223650932312	-0.000680167751852423
756	-0.586361825466156	0.963633358478546	-15.2658567428589	-0.000680167751852423	0.00613799272105098	-0.00912170019000769	-0.00100484199356288
757	2.66038131713867	0.31428474187851	-16.1749439239502	0.000618529506027699	-0.00490093370899558	-0.0185372550040483	-0.000680167751852423
758	2.01103281974792	0.31428474187851	-16.0450744628906	-0.00555028254166245	0.00418994715437293	-0.0315242260694504	-0.00587495695799589
759	1.3616840839386	-0.335063904523849	-15.9801406860352	0.00906006153672934	0.00386527273803949	-0.0247060675173998	0.0106834331527352
760	0.0629868134856224	0.963633358478546	-15.5905313491821	-0.00522560812532902	0.00548864435404539	-0.0282774847000837	0.00256657530553639
761	0.712335467338562	0.963633358478546	-15.5905313491821	-0.00587495695799589	-0.000680167751852423	-0.0425631552934647	-0.0026282137259841
762	0.0629868134856224	0.31428474187851	-15.2658567428589	-0.0136671401560307	-0.00619963090866804	-0.0159398596733809	-0.00230353930965066
763	0.712335467338562	0.31428474187851	-15.7204008102417	-0.00684897974133492	-0.00457625929266214	0.0246444288641214	-0.00490093370899558
764	-1.23571038246155	0.963633358478546	-16.3048152923584	0.0207483377307653	-0.00132951640989631	0.029189869761467	0.00386527273803949
765	2.01103281974792	-0.335063904523849	-15.3957262039185	0.0246444288641214	0.01100810803473	0.0314625911414623	-0.00392691092565656
766	0.712335467338562	2.26233053207397	-15.7204008102417	0.00354059832170606	-3.08191010844894e-05	0.00354059832170606	-0.00457625929266214
767	0.712335467338562	0.963633358478546	-15.3307914733887	-0.0026282137259841	-0.00230353930965066	-0.0133424662053585	-0.00230353930965066
768	0.712335467338562	-0.0103895775973797	-15.2009220123291	-0.00197886489331722	0.00808603875339031	-0.00944637414067984	-0.00360223650932312
769	2.01103281974792	0.31428474187851	-15.3307914733887	-0.00977104809135199	0.00321592413820326	-0.0318489037454128	0.00613799272105098
770	2.01103281974792	0.31428474187851	-15.3957262039185	-0.00327756232582033	0.000293855206109583	0.0100340843200684	-0.00555028254166245
771	0.0629868134856224	0.31428474187851	-15.0710525512695	0.012956153601408	-0.00295288790948689	0.0463976077735424	0.00289124972186983
772	0.0629868134856224	0.963633358478546	-15.3307914733887	0.00711201597005129	-0.00619963090866804	0.0769169926643372	-0.00392691092565656
773	-0.586361825466156	1.61298203468323	-15.0710525512695	0.000943203864153475	-0.000680167751852423	0.0431508645415306	-0.0100957229733467
774	1.3616840839386	0.638959050178528	-15.2658567428589	0.00256657530553639	0.00841071270406246	0.025618452578783	-0.00100484199356288
775	1.3616840839386	-0.0103895775973797	-15.3307914733887	-0.00457625929266214	-0.00165419070981443	-0.0159398596733809	0.00386527273803949
776	2.01103281974792	-0.0103895775973797	-15.4606609344482	0.00613799272105098	0.00126787810586393	-0.0302255302667618	-0.00814767740666866
777	-0.586361825466156	0.963633358478546	-15.1359872817993	0.0171769186854362	-0.00327756232582033	-0.0513293594121933	0.00483929552137852
778	0.0629868134856224	0.963633358478546	-15.0710525512695	0.0226963832974434	0.0100340843200684	-0.0461345724761486	-0.00555028254166245
779	-0.586361825466156	0.638959050178528	-15.2009220123291	-0.00165419070981443	0.00516396993771195	-0.00490093370899558	0.00354059832170606
780	0.712335467338562	0.638959050178528	-15.1359872817993	0.00256657530553639	0.00289124972186983	-0.0256800893694162	0.00613799272105098
781	0.0629868134856224	0.638959050178528	-15.6554660797119	-0.00132951640989631	0.00418994715437293	-0.0448358729481697	-0.00100484199356288
782	2.66038131713867	-0.659738183021545	-15.5255966186523	-0.00749832857400179	-0.00457625929266214	-0.0230826959013939	-0.00782300252467394
783	-0.586361825466156	0.638959050178528	-15.5905313491821	-0.0120437685400248	-0.00457625929266214	-0.0204853005707264	-0.00717365415766835
784	2.01103281974792	0.638959050178528	-15.4606609344482	0.00808603875339031	-0.00100484199356288	-0.0117190945893526	0.00548864435404539
785	1.3616840839386	-0.335063904523849	-15.0710525512695	0.0155535480007529	-0.00392691092565656	-0.00522560812532902	0.00711201597005129
786	2.66038131713867	-1.30908679962158	-15.0061168670654	-0.00100484199356288	-0.0169138833880424	-0.0188619289547205	-0.00619963090866804
787	-1.23571038246155	0.31428474187851	-15.5255966186523	-0.00295288790948689	-0.0139918150380254	-0.0104203969240189	-0.00782300252467394
788	0.712335467338562	-0.335063904523849	-15.0710525512695	0.00354059832170606	-0.00879702530801296	-0.0204853005707264	0.00126787810586393
789	1.3616840839386	-0.659738183021545	-15.1359872817993	-0.00457625929266214	-0.00749832857400179	-0.00684897974133492	0.00483929552137852
790	2.01103281974792	-1.63376116752625	-15.1359872817993	-0.00230353930965066	-0.00490093370899558	-0.00782300252467394	0.00841071270406246
791	-0.586361825466156	-0.335063904523849	-15.2009220123291	-0.00717365415766835	-0.0136671401560307	0.00321592413820326	-0.00587495695799589
792	-0.586361825466156	-0.335063904523849	-15.0710525512695	-0.00782300252467394	-0.0104203969240189	0.00126787810586393	-0.00587495695799589
793	0.0629868134856224	0.31428474187851	-15.6554660797119	-0.00392691092565656	-0.00684897974133492	-0.00230353930965066	-0.000355493422830477
794	2.01103281974792	-0.659738183021545	-15.2658567428589	0.0223717093467712	0.00970941036939621	0.0100340843200684	0.00613799272105098
795	-0.586361825466156	0.31428474187851	-15.4606609344482	0.00191722682211548	-0.00879702530801296	0.00873538758605719	-0.0026282137259841
796	0.0629868134856224	-0.659738183021545	-15.1359872817993	-0.00295288790948689	-0.00652430532500148	0.000943203864153475	0.00548864435404539
797	1.3616840839386	-0.0103895775973797	-15.3307914733887	0.0239950809627771	-0.00814767740666866	-0.0026282137259841	0.00289124972186983
798	0.0629868134856224	0.638959050178528	-15.1359872817993	-0.00360223650932312	0.00483929552137852	-0.0120437685400248	-0.00457625929266214
799	0.0629868134856224	0.638959050178528	-16.0450744628906	0.01100810803473	0.00191722682211548	-0.00132951640989631	0.000293855206109583
800	-1.23571038246155	1.61298203468323	-16.1100101470947	0.000618529506027699	0.0022419011220336	0.00548864435404539	0.0126314787194133
801	2.01103281974792	-0.335063904523849	-15.9801406860352	0.00418994715437293	-0.000355493422830477	-0.00295288790948689	0.000943203864153475
802	1.3616840839386	0.638959050178528	-15.2658567428589	-0.0201606266200542	0.00159255252219737	-0.00230353930965066	0.00321592413820326
803	1.3616840839386	-0.335063904523849	-15.2009220123291	0.00906006153672934	-0.00555028254166245	-0.00814767740666866	0.000943203864153475
804	1.3616840839386	0.31428474187851	-15.0061168670654	-0.00165419070981443	0.00711201597005129	0.00613799272105098	0.00386527273803949
805	-0.586361825466156	0.963633358478546	-15.5905313491821	0.00516396993771195	0.00711201597005129	0.0113327819854021	0.00483929552137852
806	-0.586361825466156	-0.335063904523849	-15.3307914733887	-0.0156151866540313	-3.08191010844894e-05	0.00418994715437293	-0.00230353930965066
807	0.0629868134856224	0.638959050178528	-15.3307914733887	0.00191722682211548	-0.00522560812532902	-0.00132951640989631	0.00256657530553639
808	-1.88505911827087	1.28830766677856	-15.9801406860352	0.012956153601408	-0.0026282137259841	-0.00912170019000769	-0.00555028254166245
809	0.0629868134856224	0.31428474187851	-15.7853355407715	-0.0104203969240189	0.00970941036939621	-0.0224333461374044	0.00418994715437293
810	-1.23571038246155	1.61298203468323	-15.3957262039185	-0.0139918150380254	0.00711201597005129	-0.0276281367987394	0.00159255252219737
811	-1.23571038246155	1.28830766677856	-15.5255966186523	-0.00717365415766835	0.000293855206109583	-0.0292515084147453	0.00418994715437293
812	-1.23571038246155	1.28830766677856	-16.2398796081543	-0.00522560812532902	-0.00555028254166245	-0.00392691092565656	-0.00100484199356288
813	-1.23571038246155	-0.0103895775973797	-15.7204008102417	-0.0113944197073579	-0.00165419070981443	-0.017887907102704	-0.00230353930965066
814	-1.88505911827087	-0.0103895775973797	-15.6554660797119	-0.00587495695799589	0.00289124972186983	-0.0208099745213985	0.00256657530553639
815	-2.53440761566162	1.61298203468323	-15.6554660797119	0.0152288740500808	0.00354059832170606	-0.0139918150380254	0.00808603875339031
816	-2.53440761566162	1.28830766677856	-15.5255966186523	-0.0117190945893526	-0.00360223650932312	-0.0143164889886975	0.00483929552137852
817	-0.586361825466156	-0.0103895775973797	-15.3307914733887	-3.08191010844894e-05	0.00354059832170606	-0.00327756232582033	0.00386527273803949
818	-0.586361825466156	0.638959050178528	-15.2658567428589	0.0103587592020631	0.00386527273803949	0.00938473641872406	-0.00295288790948689
819	-1.88505911827087	0.31428474187851	-15.7853355407715	-0.0143164889886975	0.000618529506027699	0.0317872650921345	0.0155535480007529
820	-1.23571038246155	-0.335063904523849	-15.2009220123291	-0.00165419070981443	0.00581331877037883	0.0399041213095188	0.00516396993771195
821	-1.23571038246155	-0.0103895775973797	-14.9411821365356	-0.00100484199356288	-0.00165419070981443	0.0340599827468395	0.000943203864153475
822	-1.23571038246155	1.61298203468323	-15.3957262039185	0.00743668992072344	-0.00100484199356288	0.0178262684494257	0.00873538758605719
823	-1.23571038246155	0.31428474187851	-15.3957262039185	0.0188002903014421	-0.00100484199356288	0.0116574559360743	-0.00749832857400179
824	-1.23571038246155	-0.0103895775973797	-15.2658567428589	-3.08191010844894e-05	0.00483929552137852	0.00873538758605719	0.00126787810586393
825	-3.18375635147095	0.963633358478546	-15.4606609344482	-0.0146411629393697	0.00516396993771195	0.00841071270406246	0.00354059832170606
826	-0.586361825466156	-0.335063904523849	-15.6554660797119	-0.0123684434220195	-0.000355493422830477	0.000618529506027699	0.000943203864153475
827	-0.586361825466156	0.638959050178528	-15.5255966186523	0.00451462110504508	-0.000680167751852423	-0.00425158534198999	0.000293855206109583
828	-1.23571038246155	1.28830766677856	-15.3307914733887	-0.0230826959013939	0.00126787810586393	-0.00879702530801296	0.000618529506027699
829	-2.53440761566162	1.61298203468323	-15.4606609344482	-0.00230353930965066	0.00418994715437293	0.00321592413820326	0.00548864435404539
830	-1.23571038246155	0.963633358478546	-15.5255966186523	-0.00165419070981443	0.00126787810586393	0.00159255252219737	0.0100340843200684
831	-1.23571038246155	1.61298203468323	-15.5255966186523	-0.0100957229733467	0.00418994715437293	0.00646266713738441	-3.08191010844894e-05
832	0.712335467338562	-0.335063904523849	-15.3957262039185	-0.0175632312893867	-0.00555028254166245	-0.0139918150380254	-0.000355493422830477
833	0.712335467338562	1.28830766677856	-15.0061168670654	-0.00132951640989631	0.00321592413820326	-0.00230353930965066	-0.00295288790948689
834	-0.586361825466156	1.28830766677856	-15.4606609344482	0.0165275707840919	0.00808603875339031	-0.0117190945893526	0.00289124972186983
835	0.712335467338562	0.963633358478546	-16.1100101470947	-0.00490093370899558	-3.08191010844894e-05	0.00354059832170606	-0.00230353930965066
836	-1.23571038246155	1.28830766677856	-15.5255966186523	-0.00652430532500148	0.00289124972186983	-0.00457625929266214	0.00256657530553639
837	0.712335467338562	0.638959050178528	-15.5905313491821	-0.00749832857400179	-0.00165419070981443	-0.00230353930965066	-0.0107450718060136
838	2.01103281974792	0.31428474187851	-15.6554660797119	0.00354059832170606	0.00386527273803949	-0.00327756232582033	0.00126787810586393
839	1.3616840839386	0.638959050178528	-15.0061168670654	0.011982130818069	0.00354059832170606	0.000618529506027699	-0.00295288790948689
840	0.712335467338562	-0.335063904523849	-14.9411821365356	0.000293855206109583	0.00418994715437293	-0.00684897974133492	0.00938473641872406
841	0.0629868134856224	-0.0103895775973797	-15.3307914733887	-0.000355493422830477	0.00646266713738441	-0.00360223650932312	-0.00360223650932312
842	0.0629868134856224	1.61298203468323	-15.4606609344482	-0.00814767740666866	0.00191722682211548	0.00321592413820326	-0.00100484199356288
843	1.3616840839386	-0.335063904523849	-15.4606609344482	0.0223717093467712	0.00289124972186983	-0.00555028254166245	-0.00912170019000769
844	-1.23571038246155	-0.335063904523849	-15.5905313491821	0.00906006153672934	0.011982130818069	0.000943203864153475	-0.00100484199356288
845	0.712335467338562	0.638959050178528	-15.8502702713013	0.00256657530553639	0.0106834331527352	-0.00360223650932312	-0.0026282137259841
846	-0.586361825466156	1.28830766677856	-15.2658567428589	0.00938473641872406	0.00451462110504508	-0.00847235135734081	0.00159255252219737
847	2.66038131713867	0.31428474187851	-15.4606609344482	-0.0172385573387146	-3.08191010844894e-05	-0.0211346503347158	0.000943203864153475
848	1.3616840839386	1.28830766677856	-15.5255966186523	0.00451462110504508	0.00711201597005129	-0.00555028254166245	0.00354059832170606
849	0.712335467338562	0.963633358478546	-15.5255966186523	0.00289124972186983	0.00548864435404539	0.0194496400654316	0.00841071270406246
850	0.0629868134856224	1.28830766677856	-15.6554660797119	0.012956153601408	0.00646266713738441	0.0590599067509174	0.00191722682211548
851	0.0629868134856224	0.963633358478546	-15.5255966186523	-0.000355493422830477	0.00191722682211548	0.0564625114202499	-0.00392691092565656
852	2.01103281974792	0.963633358478546	-15.2658567428589	-0.000355493422830477	-0.00457625929266214	0.0515923984348774	-0.00360223650932312
853	2.66038131713867	-0.0103895775973797	-15.5905313491821	0.00418994715437293	-0.00457625929266214	0.0200989879667759	-0.00522560812532902
854	-1.23571038246155	1.28830766677856	-15.8502702713013	0.00289124972186983	-0.00587495695799589	0.0116574559360743	0.00581331877037883
855	0.712335467338562	-0.335063904523849	-15.3957262039185	0.00321592413820326	-0.00392691092565656	-0.0208099745213985	0.00678734155371785
856	0.0629868134856224	1.28830766677856	-16.0450744628906	0.0155535480007529	0.00678734155371785	-0.0402904339134693	0.000943203864153475
857	0.0629868134856224	0.963633358478546	-15.3307914733887	-0.00684897974133492	-0.000355493422830477	-0.0526280589401722	-0.00230353930965066
858	-0.586361825466156	0.963633358478546	-15.4606609344482	0.00581331877037883	0.000293855206109583	-0.0422384813427925	-0.00587495695799589
859	-0.586361825466156	-0.335063904523849	-15.5905313491821	0.00386527273803949	0.00841071270406246	-0.0308748781681061	0.000943203864153475
860	0.712335467338562	1.28830766677856	-15.5905313491821	0.00418994715437293	-0.00457625929266214	-0.0204853005707264	0.00906006153672934
861	-1.23571038246155	0.638959050178528	-15.5905313491821	-0.0230826959013939	0.00289124972186983	-0.0247060675173998	0.00191722682211548
862	2.01103281974792	0.638959050178528	-15.5905313491821	-0.00814767740666866	0.000618529506027699	-0.032173577696085	-0.00684897974133492
863	0.0629868134856224	0.31428474187851	-15.0061168670654	0.00776136433705688	-0.000680167751852423	-3.08191010844894e-05	0.00548864435404539
864	-0.586361825466156	0.963633358478546	-14.8762474060059	0.0022419011220336	0.00354059832170606	0.00743668992072344	-0.00197886489331722
865	0.712335467338562	0.638959050178528	-15.5905313491821	0.0126314787194133	0.000618529506027699	0.00743668992072344	0.00256657530553639
866	0.712335467338562	1.28830766677856	-15.2658567428589	0.00289124972186983	0.000943203864153475	-0.00944637414067984	-0.00717365415766835
867	1.3616840839386	-0.0103895775973797	-15.3957262039185	-0.00327756232582033	-0.00457625929266214	-0.0217839982360601	-0.00782300252467394
868	2.01103281974792	1.61298203468323	-15.4606609344482	0.00581331877037883	-0.00490093370899558	-0.0221086721867323	-0.00327756232582033
869	-0.586361825466156	0.963633358478546	-15.3307914733887	-0.00230353930965066	0.00354059832170606	-0.0182125810533762	0.00191722682211548
870	1.3616840839386	1.28830766677856	-15.0710525512695	-0.0117190945893526	0.00321592413820326	-0.0152905117720366	0.0100340843200684
871	0.712335467338562	0.963633358478546	-15.6554660797119	0.00451462110504508	0.00159255252219737	-0.00652430532500148	0.00159255252219737
872	2.01103281974792	-0.335063904523849	-15.3307914733887	0.000293855206109583	0.0022419011220336	-0.00847235135734081	-0.00717365415766835
873	1.3616840839386	-0.0103895775973797	-15.2009220123291	0.00581331877037883	-3.08191010844894e-05	0.00451462110504508	-0.000680167751852423
874	2.66038131713867	0.638959050178528	-15.4606609344482	0.00808603875339031	0.00873538758605719	0.00354059832170606	0.00354059832170606
875	2.01103281974792	0.638959050178528	-15.0710525512695	0.000293855206109583	0.00970941036939621	0.0259431265294552	-0.00230353930965066
876	1.3616840839386	-0.0103895775973797	-15.2658567428589	0.00256657530553639	0.00191722682211548	0.0441248863935471	0.00516396993771195
877	-0.586361825466156	0.963633358478546	-15.5905313491821	-0.00555028254166245	-0.00132951640989631	0.020423661917448	-0.0110697457566857
878	-0.586361825466156	0.963633358478546	-15.4606609344482	-0.00717365415766835	-0.00814767740666866	0.0207483377307653	-0.000680167751852423
879	0.0629868134856224	0.963633358478546	-15.4606609344482	-0.00197886489331722	0.00159255252219737	0.0304885655641556	0.00191722682211548
880	-0.586361825466156	0.638959050178528	-15.2658567428589	-0.00132951640989631	-3.08191010844894e-05	0.029189869761467	-0.00490093370899558
881	1.3616840839386	0.31428474187851	-15.1359872817993	0.000943203864153475	-0.000355493422830477	0.0106834331527352	-0.00132951640989631
882	1.3616840839386	-0.984412550926208	-15.0061168670654	-0.00327756232582033	-0.00652430532500148	-0.0282774847000837	-0.00879702530801296
883	0.0629868134856224	-0.659738183021545	-15.4606609344482	-0.00197886489331722	-0.00619963090866804	-0.0360696688294411	-0.00619963090866804
884	-0.586361825466156	0.31428474187851	-15.2658567428589	-0.00327756232582033	0.00354059832170606	-0.0156151866540313	0.0132808275520802
885	2.01103281974792	-0.984412550926208	-15.2658567428589	-0.00197886489331722	-0.00360223650932312	-0.0126931173726916	-0.00100484199356288
886	0.0629868134856224	0.638959050178528	-15.3957262039185	-0.00165419070981443	0.00256657530553639	0.000293855206109583	-0.00230353930965066
887	1.3616840839386	-1.30908679962158	-14.9411821365356	-0.00457625929266214	-0.00165419070981443	0.0363327041268349	-0.000680167751852423
888	1.3616840839386	-1.30908679962158	-15.8502702713013	0.00516396993771195	-0.00360223650932312	-0.00912170019000769	0.00646266713738441
889	1.3616840839386	-0.335063904523849	-16.0450744628906	-0.00944637414067984	-0.00457625929266214	-0.0113944197073579	0.000293855206109583
890	0.0629868134856224	0.31428474187851	-15.5905313491821	-0.00360223650932312	-0.00295288790948689	0.0191249661147594	0.00321592413820326
891	1.3616840839386	-0.335063904523849	-15.5905313491821	0.00126787810586393	-0.0117190945893526	-0.00619963090866804	0.00321592413820326
892	0.712335467338562	-0.984412550926208	-15.0710525512695	-0.00360223650932312	-0.0133424662053585	0.0243197549134493	-0.00490093370899558
893	2.01103281974792	-1.30908679962158	-15.0061168670654	0.00256657530553639	-0.0104203969240189	0.0363327041268349	0.00581331877037883
894	0.712335467338562	-0.659738183021545	-15.3957262039185	0.00191722682211548	-0.00425158534198999	0.0226963832974434	0.00581331877037883
895	1.3616840839386	-0.984412550926208	-15.8502702713013	-0.00879702530801296	-0.0026282137259841	0.0213976856321096	0.00646266713738441
896	0.712335467338562	-0.335063904523849	-16.3697490692139	-0.00100484199356288	0.00256657530553639	0.000618529506027699	-0.00425158534198999
897	-0.586361825466156	-0.0103895775973797	-15.8502702713013	-0.000680167751852423	-0.0026282137259841	-0.0292515084147453	-0.00132951640989631
898	-0.586361825466156	0.638959050178528	-15.4606609344482	0.00386527273803949	-0.00555028254166245	-0.0230826959013939	-0.0104203969240189
899	-0.586361825466156	0.31428474187851	-15.0710525512695	0.00451462110504508	0.00808603875339031	-0.0350956469774246	0.00191722682211548
900	0.0629868134856224	0.963633358478546	-15.5255966186523	-0.00555028254166245	0.00841071270406246	-0.0324982516467571	-0.00425158534198999
901	2.01103281974792	-0.659738183021545	-15.2658567428589	0.00289124972186983	-0.0117190945893526	-0.0253554154187441	-0.00132951640989631
902	2.66038131713867	-0.0103895775973797	-15.3307914733887	-0.00652430532500148	-0.00360223650932312	-0.0107450718060136	-0.00749832857400179
903	-0.586361825466156	0.31428474187851	-14.8762474060059	-0.00619963090866804	-0.0136671401560307	-0.0204853005707264	0.00613799272105098
904	-0.586361825466156	0.638959050178528	-15.3307914733887	0.0100340843200684	0.00386527273803949	-0.00879702530801296	0.00613799272105098
905	0.0629868134856224	-0.335063904523849	-14.8762474060059	-0.00684897974133492	0.00906006153672934	-0.00684897974133492	0.00321592413820326
906	-0.586361825466156	0.31428474187851	-15.5905313491821	0.00321592413820326	0.00418994715437293	-0.00684897974133492	0.00321592413820326
907	2.01103281974792	0.31428474187851	-15.3307914733887	0.000293855206109583	-0.00327756232582033	-0.0169138833880424	-0.00652430532500148
908	1.3616840839386	0.638959050178528	-15.5255966186523	0.00516396993771195	0.00516396993771195	-0.00749832857400179	0.00126787810586393
909	-0.586361825466156	0.963633358478546	-15.4606609344482	-0.000355493422830477	0.00711201597005129	-0.00327756232582033	0.000293855206109583
910	-0.586361825466156	0.638959050178528	-15.5255966186523	0.00548864435404539	-3.08191010844894e-05	0.0327612869441509	0.00451462110504508
911	-1.23571038246155	0.963633358478546	-15.1359872817993	-0.00132951640989631	0.00418994715437293	0.0515923984348774	-0.00132951640989631
912	2.66038131713867	0.31428474187851	-15.5255966186523	0.00159255252219737	-0.00457625929266214	0.0441248863935471	-0.00619963090866804
913	0.712335467338562	0.638959050178528	-15.3307914733887	0.00386527273803949	0.000618529506027699	0.0285405199974775	-0.00132951640989631
914	2.01103281974792	0.31428474187851	-16.0450744628906	-0.00100484199356288	0.00581331877037883	0.0194496400654316	0.00159255252219737
915	-0.586361825466156	0.31428474187851	-15.5905313491821	0.00678734155371785	0.00159255252219737	0.0178262684494257	0.00321592413820326
916	2.01103281974792	-0.0103895775973797	-15.0710525512695	0.00613799272105098	0.00711201597005129	-0.00295288790948689	0.00256657530553639
917	0.712335467338562	1.61298203468323	-15.2009220123291	0.00256657530553639	0.000618529506027699	-0.0286021586507559	-0.00912170019000769
918	-0.586361825466156	1.28830766677856	-15.5255966186523	0.00354059832170606	-0.00327756232582033	-0.0503553375601768	-0.00457625929266214
919	-1.23571038246155	1.61298203468323	-16.0450744628906	-0.000355493422830477	0.00841071270406246	-0.0510046854615211	0.00516396993771195
920	0.712335467338562	0.31428474187851	-15.9801406860352	0.00451462110504508	0.01100810803473	-0.0399657599627972	-0.00132951640989631
921	1.3616840839386	0.638959050178528	-15.8502702713013	0.00516396993771195	0.00451462110504508	0.0100340843200684	-0.00165419070981443
922	0.712335467338562	-0.0103895775973797	-15.3957262039185	0.00289124972186983	-0.00392691092565656	0.0282158460468054	-0.00197886489331722
923	-1.23571038246155	0.31428474187851	-15.3957262039185	0.00289124972186983	-0.00619963090866804	0.0408781431615353	-0.00392691092565656
924	-1.23571038246155	0.963633358478546	-15.9801406860352	-0.00327756232582033	0.000618529506027699	0.025618452578783	0.00581331877037883
925	-0.586361825466156	-0.0103895775973797	-15.8502702713013	0.00646266713738441	-0.000355493422830477	0.0275664981454611	0.00386527273803949
926	-1.88505911827087	0.963633358478546	-15.7853355407715	-0.0026282137259841	-0.00230353930965066	0.0275664981454611	0.00711201597005129
927	0.0629868134856224	-0.0103895775973797	-15.7204008102417	0.00159255252219737	-0.00197886489331722	0.00256657530553639	-0.00295288790948689
928	-1.88505911827087	0.31428474187851	-15.7853355407715	0.000293855206109583	0.00354059832170606	-0.0143164889886975	0.000618529506027699
929	-1.23571038246155	0.638959050178528	-15.5255966186523	-0.00717365415766835	0.0022419011220336	-0.021459324285388	0.00159255252219737
930	-3.83310484886169	0.963633358478546	-15.4606609344482	0.000293855206109583	-3.08191010844894e-05	-0.0250307414680719	0.00256657530553639
931	-1.23571038246155	0.638959050178528	-15.5905313491821	-0.00652430532500148	0.00678734155371785	-0.0370436906814575	-0.000680167751852423
932	-0.586361825466156	-0.0103895775973797	-15.4606609344482	-0.00392691092565656	0.00289124972186983	-0.0458098985254765	-0.00555028254166245
933	0.0629868134856224	0.31428474187851	-15.7204008102417	-0.00782300252467394	0.0022419011220336	-0.0354203209280968	0.00159255252219737
934	-0.586361825466156	0.31428474187851	-15.3957262039185	-0.0110697457566857	0.00386527273803949	-0.0117190945893526	0.00159255252219737
935	-1.23571038246155	-0.0103895775973797	-15.0061168670654	-0.00132951640989631	0.000943203864153475	-0.0208099745213985	-0.00100484199356288
936	-1.23571038246155	0.31428474187851	-15.3307914733887	-0.00555028254166245	0.00808603875339031	-0.0156151866540313	0.00581331877037883
937	-1.23571038246155	0.963633358478546	-16.1100101470947	-0.000680167751852423	-0.0026282137259841	-0.0198359526693821	0.00354059832170606
938	-2.53440761566162	1.28830766677856	-15.9801406860352	-0.00360223650932312	-0.000680167751852423	-3.08191010844894e-05	-0.00230353930965066
939	-1.23571038246155	1.28830766677856	-15.5255966186523	-0.0123684434220195	0.00613799272105098	0.00581331877037883	0.00548864435404539
940	-2.53440761566162	1.61298203468323	-15.7204008102417	0.00126787810586393	-0.00132951640989631	-0.0117190945893526	-0.00879702530801296
941	-0.586361825466156	-0.659738183021545	-15.5255966186523	-0.00425158534198999	0.00159255252219737	-0.00814767740666866	0.00159255252219737
942	0.0629868134856224	0.31428474187851	-15.8502702713013	-0.00457625929266214	0.00386527273803949	-0.0156151866540313	-0.00100484199356288
943	-1.88505911827087	0.963633358478546	-15.9801406860352	-0.00100484199356288	-0.00295288790948689	-0.0162645354866982	-0.00360223650932312
944	-1.23571038246155	1.61298203468323	-15.9801406860352	0.000293855206109583	0.000618529506027699	-0.0110697457566857	0.00126787810586393
945	0.0629868134856224	-0.0103895775973797	-15.6554660797119	0.000618529506027699	-0.00230353930965066	-0.0133424662053585	0.00581331877037883
946	0.0629868134856224	1.61298203468323	-16.434684753418	0.00321592413820326	-0.0107450718060136	-0.0136671401560307	0.00418994715437293
947	1.3616840839386	0.31428474187851	-15.9801406860352	-0.000680167751852423	0.000618529506027699	-0.0152905117720366	0.00386527273803949
948	0.0629868134856224	1.28830766677856	-16.1749439239502	0.00289124972186983	0.00776136433705688	-0.0126931173726916	-0.00327756232582033
949	-0.586361825466156	1.28830766677856	-16.0450744628906	0.00548864435404539	0.00873538758605719	-0.00879702530801296	-3.08191010844894e-05
950	0.0629868134856224	1.28830766677856	-15.7853355407715	0.00386527273803949	0.00613799272105098	0.00516396993771195	0.0116574559360743
951	0.0629868134856224	0.963633358478546	-15.8502702713013	-3.08191010844894e-05	-0.000355493422830477	0.00970941036939621	-3.08191010844894e-05
952	2.01103281974792	1.28830766677856	-15.7204008102417	0.00126787810586393	0.000293855206109583	0.00451462110504508	0.00126787810586393
953	0.0629868134856224	0.963633358478546	-15.7853355407715	0.000618529506027699	-0.00360223650932312	0.0100340843200684	-0.00360223650932312
954	2.66038131713867	0.638959050178528	-16.0450744628906	0.00386527273803949	0.00808603875339031	0.0178262684494257	0.00159255252219737
955	-0.586361825466156	1.28830766677856	-15.9801406860352	0.00126787810586393	0.00548864435404539	0.0200989879667759	-0.00360223650932312
956	2.01103281974792	-0.0103895775973797	-15.9152050018311	-0.000355493422830477	-0.00522560812532902	0.011982130818069	-0.00327756232582033
957	3.309730052948	0.638959050178528	-15.9152050018311	0.000943203864153475	-0.00327756232582033	-0.00165419070981443	-0.00490093370899558
958	2.01103281974792	0.31428474187851	-16.1749439239502	-0.00100484199356288	-0.00522560812532902	-0.00619963090866804	-0.000680167751852423
959	1.3616840839386	0.31428474187851	-16.3697490692139	0.00386527273803949	0.00646266713738441	0.00386527273803949	0.000618529506027699
960	0.712335467338562	-0.0103895775973797	-16.0450744628906	0.00159255252219737	0.00386527273803949	-0.00457625929266214	-0.00360223650932312
961	-0.586361825466156	1.9376562833786	-16.2398796081543	0.00159255252219737	0.00613799272105098	-0.00587495695799589	-0.0026282137259841
962	0.712335467338562	-0.0103895775973797	-15.9801406860352	0.000293855206109583	-0.00165419070981443	-0.00977104809135199	-0.00327756232582033
963	2.01103281974792	0.638959050178528	-16.0450744628906	0.00159255252219737	-0.00360223650932312	-0.00619963090866804	-0.00425158534198999
964	-0.586361825466156	1.61298203468323	-16.434684753418	0.00678734155371785	0.00873538758605719	0.00289124972186983	0.00483929552137852
965	1.3616840839386	0.638959050178528	-16.3048152923584	-0.00132951640989631	-0.000680167751852423	0.00483929552137852	-0.000680167751852423
966	-1.23571038246155	0.963633358478546	-16.6944236755371	-0.000680167751852423	0.00289124972186983	0.00841071270406246	0.00386527273803949
967	-0.586361825466156	-0.335063904523849	-16.629487991333	0.00289124972186983	-3.08191010844894e-05	0.000293855206109583	-0.00749832857400179
968	0.712335467338562	0.638959050178528	-16.4996185302734	0.000943203864153475	-0.00490093370899558	0.0103587592020631	-0.00100484199356288
969	1.3616840839386	-0.0103895775973797	-16.4996185302734	0.00808603875339031	0.0022419011220336	0.013930176384747	0.000293855206109583
970	1.3616840839386	-0.0103895775973797	-16.2398796081543	-0.000680167751852423	0.0142548503354192	0.00613799272105098	-0.00165419070981443
971	1.3616840839386	-0.335063904523849	-16.3697490692139	-3.08191010844894e-05	-0.00457625929266214	0.0116574559360743	0.00126787810586393
972	0.0629868134856224	0.638959050178528	-16.5645542144775	0.0022419011220336	0.00483929552137852	0.00873538758605719	-0.00717365415766835
973	0.712335467338562	0.638959050178528	-15.9801406860352	0.000943203864153475	-0.00490093370899558	-0.00944637414067984	-0.00165419070981443
974	-0.586361825466156	0.963633358478546	-16.2398796081543	0.00581331877037883	0.0116574559360743	-0.0133424662053585	0.00354059832170606
975	2.66038131713867	-0.335063904523849	-15.7853355407715	-0.000680167751852423	0.00711201597005129	-0.0230826959013939	0.00548864435404539
976	-0.586361825466156	1.61298203468323	-15.7853355407715	0.00289124972186983	0.00776136433705688	-0.00879702530801296	-0.00100484199356288
977	1.3616840839386	0.31428474187851	-15.4606609344482	0.00191722682211548	0.00321592413820326	-0.0240567177534103	-0.00749832857400179
978	1.3616840839386	0.31428474187851	-15.5255966186523	0.00159255252219737	-0.00555028254166245	-0.0139918150380254	-0.00230353930965066
979	2.01103281974792	0.31428474187851	-16.0450744628906	0.000943203864153475	0.00418994715437293	-0.0165892094373703	0.00711201597005129
980	1.3616840839386	0.638959050178528	-15.9152050018311	0.00289124972186983	0.0106834331527352	0.00159255252219737	0.00678734155371785
981	2.01103281974792	-0.0103895775973797	-15.7204008102417	0.00483929552137852	0.00256657530553639	0.0113327819854021	0.00386527273803949
982	-0.586361825466156	0.638959050178528	-15.0061168670654	0.00451462110504508	0.00581331877037883	0.00386527273803949	-0.00425158534198999
983	-0.586361825466156	0.963633358478546	-15.0061168670654	0.000943203864153475	-0.00100484199356288	-0.0026282137259841	-0.000680167751852423
984	0.0629868134856224	1.9376562833786	-16.0450744628906	0.00970941036939621	0.0022419011220336	0.0103587592020631	0.00126787810586393
985	1.3616840839386	-0.0103895775973797	-15.2009220123291	0.00159255252219737	0.00191722682211548	-0.000680167751852423	0.00483929552137852
986	0.0629868134856224	1.28830766677856	-15.5255966186523	0.00386527273803949	0.00906006153672934	0.0162028968334198	0.000618529506027699
987	-1.23571038246155	0.31428474187851	-15.0710525512695	0.00321592413820326	-0.00522560812532902	0.052891094237566	-0.00392691092565656
988	1.3616840839386	-0.335063904523849	-14.8113126754761	0.0022419011220336	-0.00100484199356288	0.0645793676376343	-0.00197886489331722
989	1.3616840839386	-0.335063904523849	-14.9411821365356	0.00678734155371785	0.000943203864153475	0.0512677207589149	0.0103587592020631
990	2.01103281974792	-0.335063904523849	-15.5255966186523	0.00451462110504508	-0.00457625929266214	0.0431508645415306	0.000293855206109583
991	0.0629868134856224	-0.335063904523849	-15.2658567428589	0.0022419011220336	-0.00327756232582033	0.00743668992072344	0.00159255252219737
992	0.712335467338562	-0.0103895775973797	-15.4606609344482	0.000293855206109583	-0.00490093370899558	-0.0191866029053926	-0.0026282137259841
993	-0.586361825466156	0.31428474187851	-15.4606609344482	0.000618529506027699	-0.0100957229733467	-0.0188619289547205	-0.00295288790948689
994	0.712335467338562	0.638959050178528	-15.2658567428589	0.00711201597005129	-0.00749832857400179	0.0145795252174139	0.00289124972186983
995	1.3616840839386	-1.30908679962158	-15.0710525512695	0.00126787810586393	-0.00587495695799589	0.0457482598721981	-0.0026282137259841
996	0.712335467338562	-0.0103895775973797	-15.6554660797119	0.00159255252219737	-0.00165419070981443	0.00321592413820326	0.00354059832170606
997	0.0629868134856224	-0.335063904523849	-15.5255966186523	0.00646266713738441	-0.0130177913233638	-0.0185372550040483	0.000293855206109583
998	2.66038131713867	-0.984412550926208	-15.2658567428589	0.0022419011220336	-0.00522560812532902	-0.00749832857400179	0.000293855206109583
999	1.3616840839386	-0.659738183021545	-15.7204008102417	0.00354059832170606	-0.0120437685400248	-0.021459324285388	0.00711201597005129
1000	2.66038131713867	-0.984412550926208	-15.0061168670654	-0.00165419070981443	0.00451462110504508	-0.0230826959013939	-0.000680167751852423
1001	0.712335467338562	-0.659738183021545	-15.5905313491821	0.00159255252219737	-0.00652430532500148	-0.0357449948787689	-0.00619963090866804
1002	0.712335467338562	-0.335063904523849	-16.1100101470947	0.0103587592020631	-0.0110697457566857	-0.0428878292441368	-0.00197886489331722
1003	-0.586361825466156	0.963633358478546	-15.9801406860352	-0.00230353930965066	-0.0026282137259841	-0.0370436906814575	-0.00717365415766835
1004	0.712335467338562	-1.30908679962158	-15.3307914733887	0.00191722682211548	-0.00684897974133492	-0.0201606266200542	0.00321592413820326
1005	1.3616840839386	-0.0103895775973797	-15.2658567428589	0.00418994715437293	-0.00360223650932312	-0.0126931173726916	-0.00165419070981443
1006	0.712335467338562	-0.984412550926208	-15.0710525512695	-0.000355493422830477	-0.00782300252467394	-0.0305502042174339	-0.00555028254166245
1007	0.0629868134856224	1.28830766677856	-15.3957262039185	0.00256657530553639	0.00321592413820326	-0.0182125810533762	-0.00555028254166245
1008	0.0629868134856224	0.31428474187851	-15.3957262039185	-0.00295288790948689	-0.00230353930965066	-0.0204853005707264	0.000618529506027699
1009	1.3616840839386	0.31428474187851	-15.3307914733887	0.00451462110504508	-0.00587495695799589	-0.0139918150380254	-0.00392691092565656
1010	0.712335467338562	0.638959050178528	-15.1359872817993	-3.08191010844894e-05	0.000943203864153475	-0.00425158534198999	0.00321592413820326
1011	0.0629868134856224	0.31428474187851	-15.3307914733887	0.00483929552137852	0.00451462110504508	-0.00717365415766835	-0.0026282137259841
1012	-0.586361825466156	1.28830766677856	-15.1359872817993	0.00418994715437293	0.00483929552137852	-0.0104203969240189	-0.00197886489331722
1013	-0.586361825466156	1.28830766677856	-15.3957262039185	-0.00197886489331722	0.00646266713738441	-0.0104203969240189	-0.00555028254166245
1014	1.3616840839386	0.31428474187851	-15.7204008102417	0.00548864435404539	0.00386527273803949	-0.00165419070981443	0.00808603875339031
1015	0.712335467338562	-0.0103895775973797	-15.3307914733887	0.00354059832170606	0.00516396993771195	-0.00197886489331722	0.00386527273803949
1016	0.0629868134856224	-0.335063904523849	-15.0710525512695	-0.00132951640989631	-0.00132951640989631	0.00289124972186983	-0.00392691092565656
1017	0.0629868134856224	0.638959050178528	-15.3307914733887	0.00191722682211548	-0.00100484199356288	0.0236704051494598	-0.00555028254166245
1018	-0.586361825466156	0.963633358478546	-15.1359872817993	-0.00165419070981443	0.00191722682211548	0.0155535480007529	0.00289124972186983
1019	0.712335467338562	0.31428474187851	-14.9411821365356	0.00418994715437293	0.00906006153672934	0.00613799272105098	0.00711201597005129
1020	-0.586361825466156	1.9376562833786	-15.1359872817993	-0.00490093370899558	0.00126787810586393	0.01847561635077	0.00386527273803949
1021	-0.586361825466156	1.28830766677856	-15.2658567428589	0.000618529506027699	0.00581331877037883	0.00613799272105098	-0.0026282137259841
1022	-1.88505911827087	1.9376562833786	-15.5905313491821	0.000293855206109583	0.000618529506027699	0.00483929552137852	-0.00684897974133492
1023	-0.586361825466156	0.638959050178528	-15.3957262039185	-0.00587495695799589	0.00743668992072344	-0.0217839982360601	-0.00165419070981443
1024	-0.586361825466156	-0.0103895775973797	-15.0710525512695	-0.00360223650932312	0.00451462110504508	-0.0110697457566857	0.00548864435404539
1025	-3.18375635147095	0.638959050178528	-15.2658567428589	-0.00425158534198999	0.00743668992072344	-0.0126931173726916	0.00646266713738441
1026	-1.23571038246155	-0.0103895775973797	-15.3307914733887	-0.00360223650932312	0.00548864435404539	-0.0243813935667276	-0.00165419070981443
1027	-1.88505911827087	0.963633358478546	-15.3957262039185	-0.00230353930965066	0.000618529506027699	-0.0195112787187099	0.00451462110504508
1028	-3.18375635147095	0.963633358478546	-15.5255966186523	-0.00782300252467394	0.00386527273803949	-0.0146411629393697	0.00256657530553639
1029	-1.88505911827087	0.963633358478546	-15.0061168670654	-0.0026282137259841	-0.00360223650932312	0.00678734155371785	0.00743668992072344
1030	-2.53440761566162	1.28830766677856	-14.9411821365356	-0.00295288790948689	-3.08191010844894e-05	0.0162028968334198	-0.00295288790948689
1031	-2.53440761566162	0.963633358478546	-15.4606609344482	-0.00749832857400179	-0.00587495695799589	0.0200989879667759	0.00970941036939621
1032	-2.53440761566162	0.963633358478546	-15.6554660797119	-0.00684897974133492	0.00126787810586393	0.01847561635077	-0.0117190945893526
1033	-1.23571038246155	0.963633358478546	-16.0450744628906	-0.00587495695799589	-0.00490093370899558	0.0197743140161037	-0.00295288790948689
1034	-0.586361825466156	-0.335063904523849	-15.2658567428589	-0.00100484199356288	-0.00100484199356288	0.0175015944987535	-0.00360223650932312
1035	-2.53440761566162	0.963633358478546	-15.3307914733887	-0.00457625929266214	0.0165275707840919	0.00159255252219737	0.00743668992072344
1036	-1.88505911827087	-0.0103895775973797	-14.9411821365356	-0.00132951640989631	0.00321592413820326	-0.0156151866540313	-3.08191010844894e-05
1037	-2.53440761566162	1.28830766677856	-15.6554660797119	-0.00619963090866804	0.00776136433705688	-0.00944637414067984	-0.00295288790948689
1038	-0.586361825466156	0.963633358478546	-15.5905313491821	-0.00425158534198999	0.00841071270406246	-0.00944637414067984	-0.00100484199356288
1039	-2.53440761566162	0.638959050178528	-15.5905313491821	-0.00165419070981443	0.0022419011220336	-0.000680167751852423	0.00516396993771195
1040	-0.586361825466156	0.963633358478546	-15.4606609344482	-0.00619963090866804	0.00321592413820326	-0.00425158534198999	0.00451462110504508
1041	-1.88505911827087	1.61298203468323	-15.3957262039185	0.00159255252219737	0.00386527273803949	-0.00327756232582033	0.00289124972186983
1042	-0.586361825466156	0.963633358478546	-15.2009220123291	-0.00327756232582033	-0.00457625929266214	-0.0191866029053926	-0.00652430532500148
1043	0.712335467338562	0.963633358478546	-15.5255966186523	-3.08191010844894e-05	0.00256657530553639	-0.0130177913233638	0.000618529506027699
1044	0.0629868134856224	-0.0103895775973797	-15.7853355407715	-0.00230353930965066	-3.08191010844894e-05	-0.00132951640989631	0.0106834331527352
1045	-1.23571038246155	0.963633358478546	-16.1100101470947	-0.00295288790948689	0.00743668992072344	0.00289124972186983	0.00516396993771195
1046	0.0629868134856224	-0.335063904523849	-15.6554660797119	0.00354059832170606	0.000293855206109583	-0.00360223650932312	-0.000355493422830477
1047	0.0629868134856224	0.963633358478546	-15.2658567428589	0.00386527273803949	-0.00360223650932312	-0.00295288790948689	-0.00165419070981443
1048	0.0629868134856224	0.963633358478546	-15.2009220123291	-0.00165419070981443	-0.00652430532500148	0.00354059832170606	-0.00977104809135199
1049	-1.23571038246155	1.28830766677856	-16.1100101470947	0.00516396993771195	0.000618529506027699	0.00354059832170606	-0.00165419070981443
1050	0.0629868134856224	0.638959050178528	-15.9801406860352	0.00516396993771195	0.00321592413820326	0.0181509424000978	0.00581331877037883
1051	0.712335467338562	0.963633358478546	-15.9801406860352	0.00711201597005129	0.000618529506027699	0.00483929552137852	0.000943203864153475
1052	0.0629868134856224	-0.335063904523849	-15.5905313491821	0.00321592413820326	-0.00132951640989631	0.00159255252219737	-0.00490093370899558
1053	1.3616840839386	-0.659738183021545	-15.5905313491821	0.00159255252219737	-0.00295288790948689	-0.00912170019000769	-0.00425158534198999
1054	1.3616840839386	-0.335063904523849	-15.5255966186523	0.00321592413820326	0.00159255252219737	-0.00230353930965066	0.00711201597005129
1055	0.0629868134856224	1.28830766677856	-16.1100101470947	0.00548864435404539	0.00776136433705688	-0.00165419070981443	-0.00197886489331722
1056	1.3616840839386	0.638959050178528	-15.8502702713013	0.00516396993771195	0.00548864435404539	0.00743668992072344	0.00191722682211548
1057	2.66038131713867	-0.0103895775973797	-15.8502702713013	0.00159255252219737	-0.00197886489331722	0.013930176384747	-0.00100484199356288
1058	0.712335467338562	0.963633358478546	-15.9801406860352	0.00418994715437293	0.00516396993771195	0.00386527273803949	-0.00555028254166245
1059	0.712335467338562	0.963633358478546	-15.7204008102417	0.00321592413820326	0.0022419011220336	0.0106834331527352	0.00581331877037883
1060	-0.586361825466156	0.963633358478546	-15.9152050018311	-0.00425158534198999	0.00516396993771195	0.011982130818069	0.00126787810586393
1061	0.712335467338562	0.31428474187851	-16.1100101470947	0.00678734155371785	0.00191722682211548	0.00808603875339031	-0.000680167751852423
1062	2.01103281974792	0.31428474187851	-16.0450744628906	0.00354059832170606	-0.00132951640989631	0.00321592413820326	0.00321592413820326
1063	2.01103281974792	-0.0103895775973797	-15.8502702713013	0.00451462110504508	0.00938473641872406	-0.00652430532500148	-0.00847235135734081
1064	1.3616840839386	0.638959050178528	-15.7853355407715	0.00321592413820326	0.00678734155371785	-0.0120437685400248	0.0022419011220336
1065	1.3616840839386	0.963633358478546	-15.8502702713013	-0.00197886489331722	0.00159255252219737	-0.0136671401560307	0.00516396993771195
1066	0.0629868134856224	-0.0103895775973797	-15.7853355407715	0.00646266713738441	0.00776136433705688	-0.00327756232582033	0.00321592413820326
1067	0.712335467338562	-0.0103895775973797	-16.0450744628906	0.00159255252219737	-0.000680167751852423	-0.0133424662053585	-0.00977104809135199
1068	0.0629868134856224	1.61298203468323	-16.3048152923584	0.00776136433705688	-0.00327756232582033	0.00808603875339031	-0.00165419070981443
1069	-0.586361825466156	1.61298203468323	-16.0450744628906	0.0022419011220336	-0.000355493422830477	0.0103587592020631	0.00354059832170606
1070	0.0629868134856224	1.28830766677856	-15.6554660797119	0.000293855206109583	0.00386527273803949	-0.00814767740666866	-0.00197886489331722
1071	0.712335467338562	1.28830766677856	-15.3307914733887	0.00321592413820326	0.00808603875339031	-0.02697878703475	0.00256657530553639
1072	1.3616840839386	-0.0103895775973797	-15.5255966186523	0.00256657530553639	-0.00132951640989631	-0.0354203209280968	-0.00490093370899558
1073	0.0629868134856224	0.31428474187851	-16.1749439239502	-0.00295288790948689	0.00743668992072344	-0.0412644557654858	-0.00587495695799589
1074	0.712335467338562	1.28830766677856	-15.5255966186523	0.00126787810586393	0.0126314787194133	-0.0383423902094364	0.00483929552137852
1075	-0.586361825466156	1.28830766677856	-15.6554660797119	0.00483929552137852	0.0142548503354192	-0.0240567177534103	0.00418994715437293
1076	0.0629868134856224	1.28830766677856	-15.5255966186523	0.00321592413820326	0.00548864435404539	-0.0136671401560307	0.0022419011220336
1077	2.01103281974792	0.31428474187851	-15.6554660797119	0.000293855206109583	0.000618529506027699	-0.0224333461374044	-0.00100484199356288
1078	3.309730052948	0.31428474187851	-16.0450744628906	0.000943203864153475	-0.000355493422830477	-0.0305502042174339	-0.00587495695799589
1079	1.3616840839386	0.31428474187851	-15.8502702713013	-0.000355493422830477	0.00126787810586393	0.013930176384747	0.00678734155371785
1080	1.3616840839386	-0.0103895775973797	-16.1749439239502	0.00451462110504508	-0.000680167751852423	0.0379560738801956	-0.000355493422830477
1081	0.712335467338562	0.638959050178528	-16.0450744628906	0.00256657530553639	-0.00425158534198999	0.0515923984348774	-0.00132951640989631
1082	1.3616840839386	-0.0103895775973797	-15.9152050018311	0.00126787810586393	-0.00522560812532902	0.0408781431615353	-0.00652430532500148
1083	1.3616840839386	0.31428474187851	-15.5255966186523	0.00191722682211548	-0.00555028254166245	0.0272418223321438	-0.00587495695799589
1084	0.712335467338562	0.31428474187851	-15.7853355407715	0.00159255252219737	-0.00425158534198999	0.0249691028147936	0.000943203864153475
1085	0.712335467338562	2.26233053207397	-16.1749439239502	0.00256657530553639	0.00289124972186983	0.01847561635077	-0.0026282137259841
1086	0.712335467338562	0.31428474187851	-15.9152050018311	0.000293855206109583	-0.00165419070981443	0.0100340843200684	0.00289124972186983
1087	2.01103281974792	0.638959050178528	-15.2658567428589	-0.000680167751852423	-0.00555028254166245	0.020423661917448	0.00191722682211548
1088	0.712335467338562	0.638959050178528	-15.3307914733887	0.00354059832170606	-0.000355493422830477	0.01100810803473	-0.00652430532500148
1089	0.0629868134856224	1.61298203468323	-15.7204008102417	-3.08191010844894e-05	-0.000355493422830477	0.0106834331527352	-0.00360223650932312
1090	-0.586361825466156	0.963633358478546	-15.9152050018311	0.00548864435404539	0.000618529506027699	0.0100340843200684	0.00711201597005129
1091	0.0629868134856224	1.61298203468323	-16.0450744628906	0.000293855206109583	-0.000355493422830477	0.0022419011220336	-0.00619963090866804
1092	0.712335467338562	-0.0103895775973797	-15.8502702713013	-0.00100484199356288	-0.00749832857400179	0.0022419011220336	0.00256657530553639
1093	1.3616840839386	-0.335063904523849	-15.7853355407715	0.00646266713738441	0.00873538758605719	-0.00749832857400179	-0.00587495695799589
1094	0.0629868134856224	0.638959050178528	-15.8502702713013	0.000618529506027699	-0.00100484199356288	-0.00555028254166245	0.00289124972186983
1095	0.712335467338562	0.31428474187851	-15.5255966186523	0.00906006153672934	0.0152288740500808	-0.00522560812532902	0.0136055024340749
1096	-0.586361825466156	1.28830766677856	-15.9801406860352	-0.00132951640989631	0.00548864435404539	-0.00619963090866804	0.00126787810586393
1097	1.3616840839386	0.31428474187851	-15.4606609344482	0.00126787810586393	-0.000680167751852423	-0.0133424662053585	-0.00814767740666866
1098	1.3616840839386	-0.0103895775973797	-15.7853355407715	0.00483929552137852	0.00938473641872406	-0.0110697457566857	-0.00425158534198999
1099	2.66038131713867	-0.0103895775973797	-15.2009220123291	0.0022419011220336	-0.00327756232582033	-0.00847235135734081	-0.00360223650932312
1100	1.3616840839386	0.31428474187851	-15.2009220123291	0.00776136433705688	-0.00555028254166245	-0.00197886489331722	0.0022419011220336
1101	2.66038131713867	-0.0103895775973797	-14.8762474060059	-3.08191010844894e-05	-0.00165419070981443	-0.00392691092565656	0.000293855206109583
1102	-0.586361825466156	1.28830766677856	-15.3957262039185	0.00289124972186983	-0.00360223650932312	-0.00425158534198999	-0.00587495695799589
1103	0.712335467338562	0.638959050178528	-15.6554660797119	0.00418994715437293	-0.00879702530801296	-0.0250307414680719	-0.00360223650932312
1104	0.0629868134856224	1.28830766677856	-15.6554660797119	0.000293855206109583	-0.000355493422830477	-0.0139918150380254	-0.00490093370899558
1105	2.01103281974792	-0.335063904523849	-15.1359872817993	0.00321592413820326	-0.00100484199356288	-0.00457625929266214	0.00581331877037883
1106	-1.23571038246155	-0.0103895775973797	-15.2009220123291	0.000293855206109583	-0.00814767740666866	0.0197743140161037	-0.00100484199356288
1107	2.01103281974792	-1.30908679962158	-15.3307914733887	0.00516396993771195	-0.0113944197073579	0.0541897900402546	-0.00555028254166245
1108	0.0629868134856224	0.638959050178528	-16.1100101470947	0.00548864435404539	-0.00879702530801296	0.0590599067509174	-0.00652430532500148
1109	0.0629868134856224	-0.335063904523849	-15.9801406860352	-0.000355493422830477	-0.00619963090866804	0.0330859608948231	0.000943203864153475
1110	0.0629868134856224	0.31428474187851	-15.5255966186523	0.00483929552137852	0.00126787810586393	-0.000680167751852423	0.00126787810586393
1111	-1.23571038246155	-0.335063904523849	-15.8502702713013	-3.08191010844894e-05	0.00191722682211548	-0.0260047651827335	0.000293855206109583
1112	-0.586361825466156	-0.659738183021545	-15.8502702713013	0.00159255252219737	-0.00522560812532902	-0.0367190167307854	0.00126787810586393
1113	1.3616840839386	-0.984412550926208	-15.4606609344482	0.00354059832170606	-0.00782300252467394	-0.0337969474494457	0.000618529506027699
1114	2.01103281974792	-1.30908679962158	-16.1100101470947	0.000943203864153475	-0.00457625929266214	-0.0243813935667276	-0.00100484199356288
1115	0.0629868134856224	-1.30908679962158	-15.2658567428589	0.00841071270406246	-0.00717365415766835	0.0022419011220336	0.00646266713738441
1116	2.01103281974792	-1.63376116752625	-15.2658567428589	0.00613799272105098	-0.0110697457566857	0.00159255252219737	0.000618529506027699
1117	0.712335467338562	-0.335063904523849	-15.5255966186523	0.00418994715437293	-0.00425158534198999	-0.0126931173726916	0.00126787810586393
1118	1.3616840839386	-0.659738183021545	-15.8502702713013	0.0022419011220336	-0.00717365415766835	-0.032173577696085	0.000293855206109583
1119	0.0629868134856224	-0.0103895775973797	-15.2009220123291	0.000618529506027699	-0.00847235135734081	-0.0104203969240189	0.00808603875339031
1120	2.01103281974792	-1.63376116752625	-15.2658567428589	0.00548864435404539	-0.00555028254166245	-0.0100957229733467	0.00126787810586393
1121	1.3616840839386	-0.335063904523849	-15.4606609344482	0.00191722682211548	-0.000680167751852423	0.000943203864153475	0.00289124972186983
1122	3.309730052948	-1.63376116752625	-15.7853355407715	0.00126787810586393	-0.0113944197073579	0.0220470335334539	0.00548864435404539
1123	1.3616840839386	-0.335063904523849	-15.2658567428589	0.00483929552137852	-0.00814767740666866	0.0158782228827477	-0.00652430532500148
1124	-0.586361825466156	0.31428474187851	-15.2658567428589	0.0022419011220336	-0.00619963090866804	-0.0279528107494116	0.00743668992072344
1125	1.3616840839386	-0.335063904523849	-14.9411821365356	0.00776136433705688	-0.00100484199356288	-0.0240567177534103	0.00354059832170606
1126	0.712335467338562	0.31428474187851	-15.8502702713013	-0.00197886489331722	0.00483929552137852	-0.0204853005707264	-0.00587495695799589
1127	2.01103281974792	0.31428474187851	-15.8502702713013	-0.000355493422830477	-0.00327756232582033	-0.0139918150380254	-0.0113944197073579
1128	1.3616840839386	-0.0103895775973797	-15.7853355407715	0.0116574559360743	0.00126787810586393	-0.0279528107494116	-0.00392691092565656
1129	-0.586361825466156	0.638959050178528	-16.0450744628906	-0.00100484199356288	0.00256657530553639	-0.0175632312893867	0.00289124972186983
1130	0.0629868134856224	1.28830766677856	-15.8502702713013	0.00191722682211548	0.00711201597005129	-0.00360223650932312	0.00386527273803949
1131	2.01103281974792	-0.0103895775973797	-16.1749439239502	0.0022419011220336	0.00126787810586393	-0.00425158534198999	-0.00392691092565656
1132	1.3616840839386	-0.0103895775973797	-15.7853355407715	-3.08191010844894e-05	-0.00717365415766835	0.00938473641872406	0.00548864435404539
1133	0.0629868134856224	-0.0103895775973797	-15.8502702713013	0.00873538758605719	0.000293855206109583	0.0191249661147594	-0.00295288790948689
1134	-0.586361825466156	1.28830766677856	-15.8502702713013	-0.00197886489331722	0.00191722682211548	0.0142548503354192	0.00191722682211548
1135	2.01103281974792	0.31428474187851	-15.7204008102417	0.00483929552137852	-3.08191010844894e-05	0.0194496400654316	0.0113327819854021
1136	0.0629868134856224	1.28830766677856	-15.9801406860352	0.000618529506027699	0.00646266713738441	0.0252937767654657	-0.00522560812532902
1137	-0.586361825466156	0.638959050178528	-15.5905313491821	0.00159255252219737	-0.00425158534198999	0.0269171483814716	0.00548864435404539
1138	-1.23571038246155	0.638959050178528	-15.7204008102417	0.000943203864153475	-0.00360223650932312	0.00970941036939621	-0.00912170019000769
1139	1.3616840839386	-0.0103895775973797	-15.9152050018311	-0.00425158534198999	0.0194496400654316	-0.00100484199356288	0.00386527273803949
1140	-0.586361825466156	0.638959050178528	-15.3307914733887	0.000618529506027699	0.00646266713738441	-0.00684897974133492	-0.00197886489331722
1141	-1.23571038246155	0.638959050178528	-15.3957262039185	-0.00230353930965066	0.000943203864153475	-0.0104203969240189	0.000293855206109583
1142	-1.23571038246155	1.28830766677856	-15.3307914733887	-0.00230353930965066	0.00776136433705688	-0.0471085943281651	-0.00587495695799589
1143	-1.23571038246155	0.638959050178528	-15.2658567428589	0.000293855206109583	0.00646266713738441	-0.0704851448535919	0.00159255252219737
1144	-3.18375635147095	1.28830766677856	-16.0450744628906	-0.00749832857400179	0.00613799272105098	-0.0318489037454128	0.0022419011220336
1145	-1.23571038246155	-0.335063904523849	-15.7853355407715	-0.00392691092565656	-0.00522560812532902	-0.00912170019000769	0.000618529506027699
1146	-2.53440761566162	1.61298203468323	-15.5255966186523	-0.00684897974133492	0.00191722682211548	-0.0113944197073579	-0.00132951640989631
1147	-1.23571038246155	-0.335063904523849	-15.1359872817993	-0.00944637414067984	-0.00814767740666866	-0.0139918150380254	-0.00197886489331722
1148	-1.23571038246155	0.31428474187851	-15.0710525512695	-0.00652430532500148	-0.00879702530801296	-0.0149658378213644	0.000943203864153475
1149	-1.88505911827087	-0.0103895775973797	-15.2009220123291	-0.00847235135734081	0.00289124972186983	-0.0107450718060136	0.00289124972186983
1150	-0.586361825466156	0.638959050178528	-15.6554660797119	0.00126787810586393	-0.00457625929266214	0.000293855206109583	0.00321592413820326
1151	-1.23571038246155	-0.0103895775973797	-15.2658567428589	-0.00717365415766835	0.00256657530553639	0.000943203864153475	-0.00360223650932312
1152	-0.586361825466156	-0.0103895775973797	-15.3307914733887	-0.00360223650932312	-0.00327756232582033	0.00386527273803949	-0.00619963090866804
1153	-2.53440761566162	-0.0103895775973797	-15.0710525512695	-0.00165419070981443	-0.00100484199356288	-0.00327756232582033	-0.000680167751852423
1154	0.0629868134856224	-0.335063904523849	-15.2009220123291	-0.00165419070981443	0.0022419011220336	-0.00684897974133492	0.00386527273803949
1155	-0.586361825466156	-0.335063904523849	-14.9411821365356	0.000943203864153475	0.0132808275520802	0.00906006153672934	0.00548864435404539
1156	2.01103281974792	-0.0103895775973797	-16.0450744628906	-0.00230353930965066	0.00191722682211548	0.0106834331527352	0.00354059832170606
1157	-1.23571038246155	1.28830766677856	-16.1100101470947	-0.00100484199356288	0.00841071270406246	-0.00197886489331722	-0.00327756232582033
1158	0.712335467338562	0.963633358478546	-16.0450744628906	0.00678734155371785	0.00386527273803949	0.0149041991680861	-0.000355493422830477
1159	0.0629868134856224	1.28830766677856	-16.0450744628906	0.00126787810586393	-0.00132951640989631	0.00354059832170606	-0.000355493422830477
1160	0.712335467338562	0.31428474187851	-15.7204008102417	0.00613799272105098	0.0106834331527352	0.029189869761467	0.00548864435404539
1161	-0.586361825466156	1.28830766677856	-15.7853355407715	0.00159255252219737	0.00743668992072344	0.0353586822748184	-0.00327756232582033
1162	1.3616840839386	-0.0103895775973797	-16.0450744628906	-3.08191010844894e-05	-0.00652430532500148	0.0197743140161037	0.00126787810586393
1163	-0.586361825466156	0.963633358478546	-15.5255966186523	0.00386527273803949	-0.000680167751852423	0.0158782228827477	-0.00165419070981443
1164	-0.586361825466156	1.28830766677856	-15.4606609344482	0.00126787810586393	0.00711201597005129	0.00126787810586393	0.00776136433705688
1165	1.3616840839386	0.963633358478546	-15.7204008102417	0.00678734155371785	0.00256657530553639	0.0162028968334198	-0.00392691092565656
1166	0.0629868134856224	0.963633358478546	-15.7853355407715	0.00289124972186983	0.012956153601408	-0.00879702530801296	0.00386527273803949
1167	0.0629868134856224	-0.0103895775973797	-15.6554660797119	0.00516396993771195	0.00906006153672934	-0.0217839982360601	0.000618529506027699
1168	1.3616840839386	-0.335063904523849	-15.3307914733887	-0.00197886489331722	0.00548864435404539	0.00191722682211548	-3.08191010844894e-05
1169	2.01103281974792	0.31428474187851	-15.5905313491821	0.00159255252219737	0.00289124972186983	0.0447742342948914	0.00126787810586393
1170	1.3616840839386	0.963633358478546	-15.5255966186523	0.00256657530553639	-0.00165419070981443	0.0330859608948231	0.00256657530553639
1171	0.712335467338562	-0.335063904523849	-15.9801406860352	0.0022419011220336	0.000943203864153475	0.0356833562254906	-0.00392691092565656
1172	1.3616840839386	-0.0103895775973797	-14.8762474060059	0.00516396993771195	0.00581331877037883	-0.000355493422830477	0.00321592413820326
1173	0.0629868134856224	0.31428474187851	-15.2009220123291	0.00841071270406246	0.00548864435404539	0.0106834331527352	0.00256657530553639
1174	2.66038131713867	0.31428474187851	-15.5255966186523	0.00418994715437293	0.000293855206109583	-0.00490093370899558	-3.08191010844894e-05
1175	0.0629868134856224	0.963633358478546	-15.7853355407715	0.00386527273803949	0.00873538758605719	-0.0337969474494457	0.00126787810586393
1176	0.712335467338562	-0.0103895775973797	-15.3957262039185	0.000943203864153475	0.0181509424000978	-0.0513293594121933	0.00386527273803949
1177	2.01103281974792	0.31428474187851	-15.5905313491821	0.00581331877037883	0.00581331877037883	-0.0435371771454811	0.00678734155371785
1178	0.0629868134856224	1.28830766677856	-15.3957262039185	0.00646266713738441	0.00548864435404539	-0.0224333461374044	-0.00327756232582033
1179	0.0629868134856224	0.638959050178528	-15.7204008102417	0.00451462110504508	-0.00100484199356288	-0.0295761823654175	0.00126787810586393
1180	0.712335467338562	1.61298203468323	-15.7204008102417	0.00321592413820326	0.0123068047687411	-0.0243813935667276	0.00743668992072344
1181	2.66038131713867	-0.335063904523849	-15.5255966186523	0.0022419011220336	0.00483929552137852	-0.0331475995481014	-0.0026282137259841
1182	0.712335467338562	0.31428474187851	-15.9801406860352	0.00743668992072344	-0.0026282137259841	-0.0302255302667618	-0.0107450718060136
1183	-0.586361825466156	0.963633358478546	-16.3048152923584	0.000943203864153475	-0.00522560812532902	-0.0256800893694162	0.000618529506027699
1184	-1.23571038246155	0.963633358478546	-15.9152050018311	0.00418994715437293	-0.00360223650932312	-0.00132951640989631	0.00256657530553639
1185	2.66038131713867	0.31428474187851	-15.9801406860352	0.000293855206109583	0.00289124972186983	0.00451462110504508	-0.000680167751852423
1186	-0.586361825466156	1.28830766677856	-15.8502702713013	0.00321592413820326	0.00581331877037883	-0.00230353930965066	0.00256657530553639
1187	0.712335467338562	-0.335063904523849	-15.9801406860352	0.00548864435404539	0.00516396993771195	-0.00814767740666866	-0.00132951640989631
1188	1.3616840839386	0.31428474187851	-15.4606609344482	0.00289124972186983	-0.000355493422830477	-0.0100957229733467	-0.00490093370899558
1189	0.712335467338562	0.638959050178528	-15.5255966186523	0.00321592413820326	0.00451462110504508	0.012956153601408	-3.08191010844894e-05
1190	0.712335467338562	1.9376562833786	-15.9152050018311	0.00321592413820326	0.00873538758605719	0.0188002903014421	0.00548864435404539
1191	0.712335467338562	0.963633358478546	-16.2398796081543	-0.00392691092565656	0.00646266713738441	-0.00230353930965066	0.00289124972186983
1192	1.3616840839386	0.31428474187851	-15.5905313491821	0.00289124972186983	0.00581331877037883	0.00126787810586393	0.00191722682211548
1193	1.3616840839386	-0.335063904523849	-15.9152050018311	0.00483929552137852	0.00256657530553639	-0.0113944197073579	0.00354059832170606
1194	1.3616840839386	0.31428474187851	-15.8502702713013	0.00548864435404539	0.000293855206109583	-0.0152905117720366	0.00191722682211548
1195	0.712335467338562	0.963633358478546	-15.8502702713013	0.0022419011220336	0.00808603875339031	-0.0195112787187099	0.00354059832170606
1196	2.01103281974792	0.31428474187851	-15.9801406860352	-0.000355493422830477	0.00711201597005129	-0.0221086721867323	0.00256657530553639
1197	0.0629868134856224	-0.0103895775973797	-15.9801406860352	0.00289124972186983	0.000943203864153475	-0.0182125810533762	-0.00392691092565656
1198	1.3616840839386	0.638959050178528	-16.1100101470947	0.00321592413820326	-0.00295288790948689	-0.0123684434220195	-3.08191010844894e-05
1199	0.0629868134856224	1.61298203468323	-16.2398796081543	0.00191722682211548	0.00483929552137852	0.00613799272105098	-3.08191010844894e-05
1200	2.01103281974792	0.31428474187851	-15.9152050018311	0.00451462110504508	0.00354059832170606	0.00776136433705688	0.00646266713738441
1201	1.3616840839386	0.31428474187851	-15.2658567428589	0.000618529506027699	0.00289124972186983	0.00321592413820326	-0.00457625929266214
1202	2.66038131713867	0.31428474187851	-14.8762474060059	0.00191722682211548	0.00386527273803949	0.0113327819854021	-0.00230353930965066
1203	-0.586361825466156	1.61298203468323	-15.9152050018311	0.0022419011220336	-0.00100484199356288	-0.00457625929266214	-0.00295288790948689
1204	0.0629868134856224	0.638959050178528	-16.0450744628906	-0.00360223650932312	0.00256657530553639	-0.0139918150380254	0.00354059832170606
1205	0.712335467338562	-0.0103895775973797	-15.7853355407715	0.00159255252219737	0.00711201597005129	-0.00522560812532902	0.00126787810586393
1206	0.0629868134856224	0.638959050178528	-15.9152050018311	0.00581331877037883	-0.00360223650932312	-0.00652430532500148	-0.00132951640989631
1207	2.01103281974792	0.31428474187851	-15.6554660797119	0.00191722682211548	-0.00490093370899558	-0.00457625929266214	-0.00652430532500148
1208	0.712335467338562	-0.0103895775973797	-15.3307914733887	-0.00197886489331722	-0.0026282137259841	-0.00295288790948689	0.0022419011220336
1209	1.3616840839386	0.638959050178528	-16.0450744628906	0.00386527273803949	-0.00392691092565656	0.00548864435404539	0.00776136433705688
1210	0.0629868134856224	0.31428474187851	-16.1100101470947	0.00451462110504508	-0.00230353930965066	0.0181509424000978	0.00191722682211548
1211	0.0629868134856224	-0.0103895775973797	-16.0450744628906	0.00289124972186983	-0.00197886489331722	-0.000355493422830477	0.00516396993771195
1212	0.712335467338562	-0.984412550926208	-15.6554660797119	-0.00132951640989631	-0.00425158534198999	0.00808603875339031	-0.00295288790948689
1213	2.01103281974792	-1.30908679962158	-15.5905313491821	0.00126787810586393	-0.00717365415766835	-0.000355493422830477	-0.0120437685400248
1214	1.3616840839386	-1.63376116752625	-15.3957262039185	0.00354059832170606	-0.00197886489331722	0.00483929552137852	-0.00165419070981443
1215	0.712335467338562	-0.0103895775973797	-15.9152050018311	0.00191722682211548	-0.0165892094373703	0.0324366129934788	0.00873538758605719
1216	1.3616840839386	-1.30908679962158	-15.8502702713013	0.00159255252219737	-0.0104203969240189	0.0489950031042099	0.01100810803473
1217	2.01103281974792	-0.984412550926208	-15.8502702713013	0.00126787810586393	-0.00749832857400179	0.0265924744307995	-0.00425158534198999
1218	1.3616840839386	-0.659738183021545	-15.5255966186523	0.00256657530553639	-0.00587495695799589	0.00548864435404539	-0.00457625929266214
1219	2.01103281974792	-0.659738183021545	-15.5255966186523	0.00418994715437293	-0.0139918150380254	0.0149041991680861	0.00289124972186983
1220	2.01103281974792	-1.30908679962158	-15.5255966186523	0.000293855206109583	-0.00165419070981443	-0.00652430532500148	0.00418994715437293
1221	2.01103281974792	-1.63376116752625	-15.7204008102417	0.00646266713738441	-0.00717365415766835	-0.00717365415766835	-0.00425158534198999
1222	0.0629868134856224	-0.984412550926208	-15.8502702713013	-0.00490093370899558	-0.00879702530801296	-0.0162645354866982	-0.000680167751852423
1223	1.3616840839386	-0.0103895775973797	-16.1749439239502	-0.00197886489331722	-0.00619963090866804	0.00418994715437293	0.00451462110504508
1224	-1.23571038246155	0.31428474187851	-15.9801406860352	0.00516396993771195	-0.00587495695799589	0.00581331877037883	0.00256657530553639
1225	2.01103281974792	-1.30908679962158	-15.7204008102417	-0.0026282137259841	-0.00847235135734081	-0.00684897974133492	0.00841071270406246
1226	-0.586361825466156	0.963633358478546	-15.2009220123291	0.00776136433705688	-0.00522560812532902	-0.0110697457566857	-0.00100484199356288
1227	0.712335467338562	-0.659738183021545	-15.0710525512695	-0.00197886489331722	-0.00555028254166245	-0.00912170019000769	-0.00717365415766835
1228	0.712335467338562	-0.335063904523849	-15.2658567428589	-0.00230353930965066	-0.0100957229733467	-0.00587495695799589	0.000293855206109583
1229	-0.586361825466156	-0.335063904523849	-15.4606609344482	0.000293855206109583	0.00711201597005129	-0.00814767740666866	-0.00100484199356288
1230	0.712335467338562	0.31428474187851	-15.4606609344482	0.000943203864153475	0.00938473641872406	-0.00717365415766835	-0.00165419070981443
1231	0.712335467338562	-0.335063904523849	-15.2658567428589	0.00548864435404539	-0.0026282137259841	-0.00327756232582033	0.00548864435404539
1232	0.712335467338562	-0.0103895775973797	-14.9411821365356	-0.00165419070981443	0.000293855206109583	0.0181509424000978	0.000293855206109583
1233	-0.586361825466156	0.31428474187851	-15.1359872817993	0.00191722682211548	-0.00684897974133492	0.0106834331527352	-0.00392691092565656
1234	2.01103281974792	0.31428474187851	-15.3957262039185	0.0022419011220336	0.00776136433705688	-0.00814767740666866	0.000943203864153475
1235	-1.23571038246155	0.638959050178528	-15.4606609344482	0.00159255252219737	0.00418994715437293	-0.0260047651827335	-0.00360223650932312
1236	1.3616840839386	0.31428474187851	-15.0710525512695	0.00321592413820326	0.00289124972186983	-0.0217839982360601	-0.00100484199356288
1237	0.712335467338562	0.31428474187851	-15.3957262039185	-0.00197886489331722	0.00289124972186983	-0.0243813935667276	-0.00132951640989631
1238	0.712335467338562	1.28830766677856	-15.2658567428589	0.00451462110504508	-0.00457625929266214	-0.0104203969240189	-0.00295288790948689
1239	-0.586361825466156	1.61298203468323	-15.7204008102417	0.00581331877037883	0.00906006153672934	0.0175015944987535	0.00516396993771195
1240	1.3616840839386	1.28830766677856	-15.5905313491821	0.000293855206109583	0.00516396993771195	0.0100340843200684	0.00321592413820326
1241	0.712335467338562	-0.0103895775973797	-15.2658567428589	0.00548864435404539	0.00191722682211548	-0.0360696688294411	-0.00360223650932312
1242	1.3616840839386	-0.0103895775973797	-15.7204008102417	-0.00392691092565656	-0.0026282137259841	-0.00197886489331722	-0.00782300252467394
1243	1.3616840839386	0.963633358478546	-15.9152050018311	0.00256657530553639	0.000618529506027699	-0.00652430532500148	-0.00100484199356288
1244	0.712335467338562	0.963633358478546	-15.6554660797119	0.00289124972186983	0.00354059832170606	0.00289124972186983	0.00321592413820326
1245	-0.586361825466156	0.638959050178528	-15.7853355407715	-0.000355493422830477	0.000618529506027699	0.00613799272105098	0.00159255252219737
1246	-0.586361825466156	1.28830766677856	-16.0450744628906	0.00354059832170606	0.00321592413820326	0.00451462110504508	0.00256657530553639
1247	0.712335467338562	0.31428474187851	-15.9152050018311	-0.00425158534198999	-0.00652430532500148	0.00808603875339031	-0.0026282137259841
1248	-0.586361825466156	-0.335063904523849	-15.9152050018311	0.000618529506027699	-0.0136671401560307	0.00808603875339031	-0.00230353930965066
1249	-1.88505911827087	1.9376562833786	-15.9152050018311	-0.00587495695799589	0.00386527273803949	0.0132808275520802	0.000618529506027699
1250	-2.53440761566162	0.963633358478546	-15.5905313491821	-0.00197886489331722	-0.000680167751852423	0.0236704051494598	-0.00327756232582033
1251	-3.18375635147095	1.61298203468323	-15.9801406860352	-0.00165419070981443	0.00289124972186983	0.00191722682211548	0.00386527273803949
1252	-2.53440761566162	1.9376562833786	-15.9152050018311	-0.00977104809135199	0.0022419011220336	0.000943203864153475	-0.00295288790948689
1253	-1.88505911827087	0.963633358478546	-15.9801406860352	-0.00360223650932312	0.00321592413820326	-0.00977104809135199	-0.00295288790948689
1254	-1.23571038246155	-0.0103895775973797	-16.1749439239502	-0.000355493422830477	0.00548864435404539	-0.0120437685400248	0.01100810803473
1255	-2.53440761566162	0.638959050178528	-16.4996185302734	-0.00490093370899558	0.00743668992072344	-0.0139918150380254	-0.00197886489331722
1256	-3.18375635147095	0.638959050178528	-15.4606609344482	-0.00425158534198999	-0.00360223650932312	0.00841071270406246	0.00418994715437293
1257	0.0629868134856224	-0.335063904523849	-15.3307914733887	-0.0104203969240189	-0.00490093370899558	-0.00652430532500148	-0.00490093370899558
1258	0.0629868134856224	-0.335063904523849	-15.8502702713013	-0.00587495695799589	0.000943203864153475	-0.00457625929266214	0.00289124972186983
1259	0.712335467338562	-0.0103895775973797	-15.7204008102417	0.00581331877037883	0.00354059832170606	-0.00132951640989631	0.00386527273803949
1260	-1.23571038246155	0.963633358478546	-15.7204008102417	-0.00360223650932312	0.0022419011220336	-0.00197886489331722	-0.00165419070981443
1261	-0.586361825466156	0.963633358478546	-15.8502702713013	0.000293855206109583	0.000618529506027699	-0.00522560812532902	-0.000680167751852423
1262	0.0629868134856224	1.28830766677856	-15.7853355407715	-0.00132951640989631	-0.00327756232582033	-0.0110697457566857	-0.00587495695799589
1263	0.0629868134856224	0.638959050178528	-16.0450744628906	-0.000680167751852423	0.000618529506027699	-0.00457625929266214	0.00289124972186983
1264	-0.586361825466156	1.9376562833786	-16.0450744628906	0.00386527273803949	0.00483929552137852	-0.00847235135734081	0.00613799272105098
1265	1.3616840839386	-0.0103895775973797	-15.7204008102417	-0.00100484199356288	0.00321592413820326	-0.0130177913233638	-0.000680167751852423
1266	-1.23571038246155	1.28830766677856	-15.9801406860352	0.00321592413820326	0.00776136433705688	-0.00425158534198999	0.000293855206109583
1267	3.309730052948	-0.335063904523849	-15.5255966186523	-0.000355493422830477	-0.00749832857400179	-0.00944637414067984	-3.08191010844894e-05
1268	-0.586361825466156	1.28830766677856	-15.8502702713013	0.00646266713738441	0.00451462110504508	-0.00230353930965066	-0.00425158534198999
1269	0.0629868134856224	0.638959050178528	-16.0450744628906	0.00386527273803949	0.0103587592020631	-0.00360223650932312	0.00483929552137852
1270	0.0629868134856224	1.28830766677856	-16.0450744628906	-0.00327756232582033	0.00776136433705688	0.0165275707840919	-0.00230353930965066
1271	-0.586361825466156	0.963633358478546	-15.7204008102417	0.00613799272105098	-0.00100484199356288	0.013930176384747	0.00841071270406246
1272	0.0629868134856224	0.963633358478546	-15.9152050018311	0.00126787810586393	-0.00555028254166245	0.0158782228827477	-0.00392691092565656
1273	1.3616840839386	1.61298203468323	-15.7853355407715	0.00126787810586393	0.00126787810586393	0.00841071270406246	0.000293855206109583
1274	1.3616840839386	-0.0103895775973797	-15.6554660797119	0.00613799272105098	0.00743668992072344	0.00841071270406246	-0.000355493422830477
1275	0.0629868134856224	0.963633358478546	-16.1100101470947	0.00256657530553639	0.00841071270406246	0.0197743140161037	0.00418994715437293
1276	2.01103281974792	-0.335063904523849	-15.9152050018311	0.00451462110504508	0.00938473641872406	0.00808603875339031	-0.00522560812532902
1277	2.01103281974792	-0.0103895775973797	-15.7204008102417	-0.0026282137259841	0.00548864435404539	-0.017887907102704	0.00483929552137852
1278	1.3616840839386	0.31428474187851	-16.2398796081543	-0.000355493422830477	-0.0026282137259841	-0.0263294391334057	-0.00230353930965066
1279	0.712335467338562	0.31428474187851	-15.4606609344482	0.00321592413820326	-3.08191010844894e-05	-0.00684897974133492	0.00256657530553639
1280	2.66038131713867	-0.335063904523849	-15.7204008102417	0.00289124972186983	0.00386527273803949	-0.0130177913233638	0.00386527273803949
1281	1.3616840839386	0.31428474187851	-15.9801406860352	0.00548864435404539	0.000618529506027699	-0.0279528107494116	-0.00360223650932312
1282	1.3616840839386	-0.0103895775973797	-15.7853355407715	-0.00100484199356288	-0.000680167751852423	-0.0152905117720366	-0.00912170019000769
1283	0.0629868134856224	-0.0103895775973797	-16.3048152923584	0.00548864435404539	-3.08191010844894e-05	-0.00749832857400179	-0.0026282137259841
1284	-0.586361825466156	0.963633358478546	-16.4996185302734	0.00516396993771195	0.00191722682211548	0.000618529506027699	-3.08191010844894e-05
1285	0.712335467338562	0.31428474187851	-15.7204008102417	-0.00360223650932312	0.00808603875339031	0.0233457311987877	-0.00522560812532902
1286	0.0629868134856224	1.28830766677856	-16.1100101470947	0.00289124972186983	0.00418994715437293	0.0165275707840919	0.000618529506027699
1287	1.3616840839386	0.31428474187851	-16.1100101470947	0.00516396993771195	0.00548864435404539	0.0100340843200684	0.00289124972186983
1288	2.01103281974792	0.31428474187851	-16.0450744628906	0.000618529506027699	-0.00132951640989631	-0.00100484199356288	0.00191722682211548
1289	1.3616840839386	1.61298203468323	-16.1749439239502	0.00256657530553639	0.0100340843200684	-0.00944637414067984	-0.000355493422830477
1290	2.01103281974792	0.963633358478546	-16.0450744628906	0.000943203864153475	0.0113327819854021	0.000293855206109583	0.00159255252219737
1291	0.712335467338562	0.963633358478546	-15.7853355407715	0.00451462110504508	0.0022419011220336	0.0022419011220336	-0.00684897974133492
1292	0.712335467338562	0.31428474187851	-15.9152050018311	0.00451462110504508	0.00289124972186983	0.00808603875339031	0.000293855206109583
1293	0.0629868134856224	0.31428474187851	-16.1749439239502	0.00548864435404539	-0.00295288790948689	-0.00360223650932312	-0.00165419070981443
1294	2.01103281974792	0.963633358478546	-16.3048152923584	0.00159255252219737	-0.000680167751852423	-0.0136671401560307	0.0022419011220336
1295	2.01103281974792	0.638959050178528	-16.0450744628906	0.00289124972186983	0.0103587592020631	-0.0195112787187099	-0.00327756232582033
1296	0.0629868134856224	0.963633358478546	-15.4606609344482	0.00256657530553639	0.0106834331527352	-0.0172385573387146	0.00516396993771195
1297	0.0629868134856224	0.963633358478546	-15.3957262039185	0.000293855206109583	0.00808603875339031	-0.0143164889886975	-0.00295288790948689
1298	-1.23571038246155	0.31428474187851	-15.2658567428589	0.00516396993771195	-0.00327756232582033	-0.0143164889886975	-0.00457625929266214
1299	2.01103281974792	-0.0103895775973797	-15.5905313491821	0.00289124972186983	-0.00132951640989631	-0.0113944197073579	0.00678734155371785
1300	0.712335467338562	0.963633358478546	-15.5255966186523	0.00354059832170606	-0.00230353930965066	0.0168522447347641	0.000618529506027699
1301	0.712335467338562	0.31428474187851	-15.6554660797119	0.000293855206109583	-0.00522560812532902	0.013930176384747	0.000943203864153475
1302	-1.23571038246155	1.61298203468323	-15.4606609344482	0.000293855206109583	0.00613799272105098	0.00581331877037883	0.00159255252219737
1303	2.01103281974792	0.963633358478546	-15.3307914733887	0.00581331877037883	-3.08191010844894e-05	0.00581331877037883	0.000943203864153475
1304	0.0629868134856224	0.963633358478546	-15.5905313491821	0.00548864435404539	0.00483929552137852	0.00289124972186983	0.00873538758605719
1305	2.01103281974792	-0.0103895775973797	-15.4606609344482	0.00289124972186983	0.00386527273803949	-0.0247060675173998	0.00548864435404539
1306	-0.586361825466156	1.9376562833786	-15.3957262039185	0.00548864435404539	0.00289124972186983	-0.0376930385828018	-0.000355493422830477
1307	0.712335467338562	-0.0103895775973797	-15.2658567428589	0.0022419011220336	-0.00100484199356288	-0.0594462193548679	0.00483929552137852
1308	1.3616840839386	0.31428474187851	-15.2658567428589	0.00516396993771195	-0.00230353930965066	-0.0510046854615211	0.00321592413820326
1309	1.3616840839386	-0.0103895775973797	-14.9411821365356	0.00256657530553639	0.00548864435404539	-0.0406151078641415	0.00256657530553639
1310	0.712335467338562	0.31428474187851	-15.3957262039185	0.00516396993771195	0.0106834331527352	-0.02697878703475	0.00256657530553639
1311	0.0629868134856224	-0.659738183021545	-15.2658567428589	0.00581331877037883	0.00289124972186983	-0.00717365415766835	0.00451462110504508
1312	1.3616840839386	-0.0103895775973797	-15.3957262039185	0.000618529506027699	-0.00230353930965066	0.00386527273803949	0.00321592413820326
1313	-0.586361825466156	0.963633358478546	-15.8502702713013	0.00646266713738441	-0.0107450718060136	0.00354059832170606	-0.00847235135734081
1314	1.3616840839386	-0.335063904523849	-15.1359872817993	0.00191722682211548	-0.00165419070981443	0.00386527273803949	0.00159255252219737
1315	-1.23571038246155	-0.335063904523849	-15.2009220123291	0.000943203864153475	0.00678734155371785	0.00159255252219737	0.00321592413820326
1316	1.3616840839386	-0.335063904523849	-15.7204008102417	0.00483929552137852	-0.00197886489331722	0.0136055024340749	-0.000355493422830477
1317	-0.586361825466156	1.28830766677856	-15.5255966186523	-0.00522560812532902	0.00451462110504508	-0.00100484199356288	-0.00587495695799589
1318	0.0629868134856224	0.963633358478546	-16.1749439239502	0.00808603875339031	-3.08191010844894e-05	-0.0107450718060136	-0.00197886489331722
1319	0.0629868134856224	0.963633358478546	-15.3307914733887	0.000618529506027699	-0.00425158534198999	-0.00847235135734081	0.00906006153672934
1320	0.712335467338562	0.638959050178528	-15.3307914733887	0.00678734155371785	0.000293855206109583	0.00906006153672934	0.00191722682211548
1321	-0.586361825466156	1.28830766677856	-15.2009220123291	-0.000680167751852423	0.000293855206109583	-0.00132951640989631	-0.00100484199356288
1322	2.01103281974792	-0.0103895775973797	-15.2658567428589	-0.00392691092565656	0.00321592413820326	-0.000680167751852423	-0.00619963090866804
1323	0.712335467338562	0.963633358478546	-15.5255966186523	0.0022419011220336	-0.00165419070981443	0.000618529506027699	0.00126787810586393
1324	2.01103281974792	0.963633358478546	-15.5255966186523	0.000943203864153475	0.00321592413820326	-3.08191010844894e-05	0.000293855206109583
1325	1.3616840839386	-0.335063904523849	-15.2658567428589	0.0103587592020631	0.0106834331527352	0.00354059832170606	-0.0026282137259841
1326	0.712335467338562	0.31428474187851	-15.2009220123291	0.000618529506027699	-0.0026282137259841	0.00970941036939621	-0.00295288790948689
1327	0.0629868134856224	0.31428474187851	-14.6814432144165	-0.00230353930965066	-0.00944637414067984	0.00581331877037883	0.00873538758605719
1328	2.66038131713867	-0.659738183021545	-15.2009220123291	0.00483929552137852	-0.00230353930965066	-0.00197886489331722	0.00289124972186983
1329	0.712335467338562	-0.335063904523849	-15.5255966186523	-0.000680167751852423	-0.00327756232582033	-0.00230353930965066	0.00613799272105098
1330	1.3616840839386	-0.335063904523849	-15.5255966186523	0.00126787810586393	0.00321592413820326	-0.00847235135734081	0.00159255252219737
1331	2.01103281974792	-0.335063904523849	-15.3307914733887	0.00191722682211548	-0.00652430532500148	0.00126787810586393	0.000618529506027699
1332	0.712335467338562	-0.984412550926208	-15.0710525512695	0.00159255252219737	-0.00132951640989631	-0.0123684434220195	0.00191722682211548
1333	-0.586361825466156	-0.984412550926208	-14.9411821365356	0.0022419011220336	-0.00652430532500148	-0.00717365415766835	-0.0113944197073579
1334	0.712335467338562	-0.659738183021545	-15.2009220123291	0.00191722682211548	-0.00327756232582033	-0.00327756232582033	0.000293855206109583
1335	-0.586361825466156	-0.335063904523849	-15.4606609344482	0.00126787810586393	-0.00197886489331722	0.00386527273803949	0.00126787810586393
1336	1.3616840839386	-1.63376116752625	-15.2009220123291	0.000293855206109583	0.000618529506027699	0.00451462110504508	-0.00165419070981443
1337	1.3616840839386	-1.63376116752625	-15.4606609344482	0.00678734155371785	-0.000680167751852423	0.00483929552137852	-0.00295288790948689
1338	0.712335467338562	-0.0103895775973797	-15.2658567428589	0.00386527273803949	-0.00977104809135199	-0.00327756232582033	-0.00100484199356288
1339	0.712335467338562	-0.0103895775973797	-15.2009220123291	0.000293855206109583	-0.00847235135734081	0.012956153601408	0.00483929552137852
1340	0.0629868134856224	-0.0103895775973797	-15.5255966186523	0.00321592413820326	-0.0026282137259841	0.00354059832170606	0.00354059832170606
1341	2.01103281974792	-1.30908679962158	-15.9152050018311	0.00483929552137852	-0.0100957229733467	-3.08191010844894e-05	0.00548864435404539
1342	1.3616840839386	-0.659738183021545	-15.3957262039185	0.00321592413820326	-0.00684897974133492	-0.00619963090866804	-0.00360223650932312
1343	0.712335467338562	-0.335063904523849	-15.4606609344482	0.00126787810586393	-0.0117190945893526	0.000293855206109583	-0.00555028254166245
1344	1.3616840839386	-0.0103895775973797	-15.8502702713013	-3.08191010844894e-05	-0.00879702530801296	0.00451462110504508	0.00678734155371785
1345	2.01103281974792	-0.984412550926208	-15.4606609344482	0.00646266713738441	0.000618529506027699	0.00191722682211548	0.0113327819854021
1346	1.3616840839386	0.638959050178528	-16.0450744628906	-0.00360223650932312	-3.08191010844894e-05	0.00646266713738441	-3.08191010844894e-05
1347	2.01103281974792	-0.0103895775973797	-15.3957262039185	0.00126787810586393	-0.0104203969240189	0.000293855206109583	-0.00132951640989631
1348	1.3616840839386	-0.659738183021545	-15.3307914733887	-0.00165419070981443	-0.0113944197073579	-0.0107450718060136	-0.00717365415766835
1349	2.01103281974792	-0.659738183021545	-15.7853355407715	0.00191722682211548	-0.00782300252467394	0.0194496400654316	-0.00295288790948689
1350	1.3616840839386	-0.335063904523849	-15.4606609344482	0.00354059832170606	0.00548864435404539	0.0356833562254906	0.000618529506027699
1351	2.01103281974792	-0.659738183021545	-14.6814432144165	-0.00392691092565656	-0.00490093370899558	0.0217223595827818	-0.00360223650932312
1352	1.3616840839386	-0.0103895775973797	-15.2658567428589	0.00711201597005129	0.00451462110504508	-0.0110697457566857	-0.00360223650932312
1353	0.0629868134856224	0.963633358478546	-15.2658567428589	-0.00327756232582033	-0.000680167751852423	-0.017887907102704	-3.08191010844894e-05
1354	1.3616840839386	-0.335063904523849	-15.2009220123291	-0.00295288790948689	0.00646266713738441	-0.0198359526693821	0.00386527273803949
1355	0.0629868134856224	1.28830766677856	-15.4606609344482	0.00386527273803949	0.00873538758605719	-0.0149658378213644	0.00548864435404539
1356	0.712335467338562	-0.0103895775973797	-15.0710525512695	0.00386527273803949	0.00483929552137852	-0.0156151866540313	-0.00977104809135199
1357	0.0629868134856224	-0.335063904523849	-15.0061168670654	0.00516396993771195	-0.00230353930965066	0.0100340843200684	-0.00392691092565656
1358	-0.586361825466156	0.638959050178528	-15.5905313491821	0.00126787810586393	-3.08191010844894e-05	0.00548864435404539	0.000293855206109583
1359	-1.23571038246155	0.638959050178528	-15.5255966186523	0.000293855206109583	0.00451462110504508	0.00418994715437293	0.00126787810586393
1360	-0.586361825466156	0.638959050178528	-15.3957262039185	0.00483929552137852	0.0103587592020631	0.00873538758605719	0.0022419011220336
1361	0.712335467338562	-0.335063904523849	-15.2009220123291	-0.0026282137259841	-0.00717365415766835	0.011982130818069	-0.00197886489331722
1362	0.712335467338562	-0.335063904523849	-15.0061168670654	0.00256657530553639	-0.00360223650932312	-0.00490093370899558	-3.08191010844894e-05
1363	0.712335467338562	-0.0103895775973797	-15.0710525512695	-0.00425158534198999	0.00321592413820326	0.00289124972186983	0.00451462110504508
1364	1.3616840839386	-0.0103895775973797	-16.0450744628906	0.00159255252219737	0.00256657530553639	0.000293855206109583	0.000293855206109583
1365	0.0629868134856224	-0.0103895775973797	-15.8502702713013	-0.00100484199356288	0.00548864435404539	-0.00197886489331722	-0.00457625929266214
1366	-1.88505911827087	0.638959050178528	-16.0450744628906	-0.00165419070981443	0.00516396993771195	-0.0146411629393697	0.000943203864153475
1367	-1.88505911827087	-0.0103895775973797	-15.7204008102417	-0.00392691092565656	-0.000680167751852423	-0.0227580219507217	0.00418994715437293
1368	-0.586361825466156	-0.335063904523849	-15.6554660797119	-0.00490093370899558	-0.00327756232582033	-0.0198359526693821	-0.00619963090866804
1369	-3.83310484886169	1.61298203468323	-15.7204008102417	-0.00100484199356288	0.0100340843200684	-0.00749832857400179	0.00613799272105098
1370	-2.53440761566162	0.963633358478546	-16.0450744628906	-0.000355493422830477	0.000618529506027699	0.00938473641872406	0.000618529506027699
1371	-1.88505911827087	1.28830766677856	-16.1100101470947	-0.00717365415766835	0.00938473641872406	0.0337353087961674	-0.00100484199356288
1372	-3.18375635147095	0.963633358478546	-15.9801406860352	-0.000355493422830477	-0.00619963090866804	0.0272418223321438	0.00321592413820326
1373	-1.88505911827087	0.31428474187851	-15.9801406860352	-0.00522560812532902	0.000293855206109583	0.00418994715437293	0.00159255252219737
1374	-1.88505911827087	0.31428474187851	-15.5255966186523	-0.0026282137259841	0.00841071270406246	0.00289124972186983	0.00483929552137852
1375	-3.18375635147095	1.28830766677856	-15.7204008102417	-0.00230353930965066	0.00354059832170606	0.0116574559360743	0.00418994715437293
1376	-2.53440761566162	1.28830766677856	-15.7204008102417	-0.00165419070981443	-0.00295288790948689	0.00711201597005129	-0.00327756232582033
1377	-1.88505911827087	-0.335063904523849	-15.3307914733887	0.000943203864153475	-0.000355493422830477	0.00516396993771195	-0.00165419070981443
1378	-0.586361825466156	-0.335063904523849	-15.1359872817993	-0.00360223650932312	0.0022419011220336	-0.000680167751852423	0.00808603875339031
1379	-0.586361825466156	-0.0103895775973797	-15.2009220123291	-0.00327756232582033	0.000293855206109583	0.00548864435404539	-0.00360223650932312
1380	-1.88505911827087	1.28830766677856	-15.0061168670654	-0.00165419070981443	0.0123068047687411	0.00159255252219737	0.00483929552137852
1381	-1.88505911827087	1.61298203468323	-15.2009220123291	-0.00100484199356288	0.00711201597005129	-0.00944637414067984	0.00159255252219737
1382	-1.88505911827087	1.61298203468323	-15.5905313491821	-0.00100484199356288	0.00386527273803949	-0.00977104809135199	-0.00879702530801296
1383	0.712335467338562	0.638959050178528	-15.5905313491821	-0.00327756232582033	0.00418994715437293	-0.00879702530801296	-0.00392691092565656
1384	0.712335467338562	1.61298203468323	-15.3957262039185	-0.000355493422830477	0.00191722682211548	-0.00814767740666866	0.00418994715437293
1385	0.712335467338562	-0.0103895775973797	-15.2009220123291	0.00970941036939621	0.00873538758605719	-0.00197886489331722	-0.00360223650932312
1386	0.712335467338562	0.963633358478546	-14.9411821365356	-0.00230353930965066	0.00159255252219737	-0.00132951640989631	-0.00490093370899558
1387	0.712335467338562	0.638959050178528	-15.2658567428589	0.00483929552137852	0.000943203864153475	-0.00684897974133492	0.00159255252219737
1388	2.01103281974792	0.31428474187851	-15.4606609344482	-0.00360223650932312	0.00711201597005129	-0.00555028254166245	-0.000680167751852423
1389	2.01103281974792	0.31428474187851	-15.8502702713013	0.00256657530553639	0.00191722682211548	0.00256657530553639	-0.00360223650932312
1390	1.3616840839386	0.963633358478546	-15.8502702713013	0.00808603875339031	0.00743668992072344	0.0158782228827477	0.00516396993771195
1391	2.66038131713867	-0.0103895775973797	-15.6554660797119	-3.08191010844894e-05	0.00256657530553639	0.0162028968334198	-0.00425158534198999
1392	-0.586361825466156	1.61298203468323	-15.6554660797119	0.00191722682211548	-0.00230353930965066	0.01847561635077	-0.00392691092565656
1393	0.0629868134856224	0.638959050178528	-15.7204008102417	0.000943203864153475	-0.00490093370899558	0.0149041991680861	0.00386527273803949
1394	1.3616840839386	0.963633358478546	-15.9801406860352	0.00159255252219737	0.00256657530553639	0.00711201597005129	-0.00197886489331722
1395	1.3616840839386	0.31428474187851	-15.8502702713013	0.00386527273803949	0.0116574559360743	0.00159255252219737	0.00256657530553639
1396	1.3616840839386	0.638959050178528	-16.0450744628906	-0.00425158534198999	0.0022419011220336	-0.0149658378213644	-0.0026282137259841
1397	-0.586361825466156	0.963633358478546	-15.9152050018311	0.00256657530553639	0.00386527273803949	-0.0250307414680719	-0.00555028254166245
1398	-0.586361825466156	0.963633358478546	-15.6554660797119	0.00159255252219737	0.00808603875339031	-0.0273034609854221	-0.00295288790948689
1399	0.0629868134856224	-0.659738183021545	-15.6554660797119	0.00386527273803949	0.00126787810586393	-0.00587495695799589	-3.08191010844894e-05
1400	2.01103281974792	-0.0103895775973797	-15.5255966186523	0.00483929552137852	0.00289124972186983	-0.0136671401560307	-0.00100484199356288
1401	-0.586361825466156	1.61298203468323	-15.2658567428589	-0.00100484199356288	0.00289124972186983	-0.0250307414680719	-0.00360223650932312
1402	-0.586361825466156	0.963633358478546	-16.2398796081543	0.00548864435404539	-0.00555028254166245	-0.0169138833880424	-0.0026282137259841
1403	-0.586361825466156	0.963633358478546	-16.1100101470947	0.00386527273803949	0.00516396993771195	-0.00977104809135199	-0.00684897974133492
1404	2.01103281974792	-0.335063904523849	-15.1359872817993	0.00289124972186983	0.00354059832170606	0.00418994715437293	0.00646266713738441
1405	0.0629868134856224	1.28830766677856	-15.2658567428589	0.00581331877037883	0.00483929552137852	0.00386527273803949	0.00451462110504508
1406	2.66038131713867	0.31428474187851	-16.2398796081543	0.00256657530553639	0.00711201597005129	0.000618529506027699	-0.00392691092565656
1407	-0.586361825466156	0.963633358478546	-16.2398796081543	0.00646266713738441	-0.00132951640989631	0.00354059832170606	-0.00652430532500148
1408	1.3616840839386	-0.0103895775973797	-15.9801406860352	-0.00230353930965066	0.0022419011220336	0.000618529506027699	0.00289124972186983
1409	1.3616840839386	0.31428474187851	-15.9152050018311	0.00256657530553639	0.00256657530553639	0.01100810803473	0.00354059832170606
1410	2.01103281974792	-0.0103895775973797	-15.7204008102417	0.00418994715437293	0.00548864435404539	0.00711201597005129	0.00289124972186983
1411	0.712335467338562	-0.0103895775973797	-15.4606609344482	-0.00132951640989631	0.00841071270406246	0.0155535480007529	0.00321592413820326
1412	2.01103281974792	-0.659738183021545	-16.0450744628906	0.000618529506027699	-0.00197886489331722	0.000943203864153475	-0.00522560812532902
1413	-0.586361825466156	1.28830766677856	-15.7204008102417	0.00159255252219737	-0.00425158534198999	0.00159255252219737	-0.00360223650932312
1414	0.0629868134856224	1.28830766677856	-15.1359872817993	0.00191722682211548	0.00548864435404539	-3.08191010844894e-05	0.000618529506027699
1415	-0.586361825466156	1.61298203468323	-15.5255966186523	0.00354059832170606	-3.08191010844894e-05	-0.00977104809135199	0.00159255252219737
1416	0.712335467338562	0.963633358478546	-15.5905313491821	-0.000355493422830477	0.00159255252219737	-0.0217839982360601	0.00354059832170606
1417	1.3616840839386	-0.0103895775973797	-15.7853355407715	0.000618529506027699	0.000943203864153475	-0.00977104809135199	-0.00522560812532902
1418	1.3616840839386	-0.659738183021545	-15.3307914733887	0.000293855206109583	0.0022419011220336	-0.0162645354866982	0.00321592413820326
1419	1.3616840839386	0.31428474187851	-15.3957262039185	-3.08191010844894e-05	0.00256657530553639	-0.00295288790948689	-0.00230353930965066
1420	1.3616840839386	-0.0103895775973797	-15.2658567428589	0.00191722682211548	0.00906006153672934	-0.00749832857400179	0.00191722682211548
1421	2.01103281974792	-0.0103895775973797	-15.6554660797119	0.00159255252219737	0.00191722682211548	-0.00457625929266214	-0.00684897974133492
1422	-0.586361825466156	0.638959050178528	-15.0710525512695	0.00386527273803949	-0.000680167751852423	-0.0120437685400248	-0.000355493422830477
1423	2.01103281974792	-0.659738183021545	-15.2658567428589	0.00483929552137852	-0.00295288790948689	-0.00912170019000769	-0.00555028254166245
1424	1.3616840839386	-0.0103895775973797	-15.3307914733887	0.00613799272105098	-0.000680167751852423	-0.00230353930965066	0.00743668992072344
1425	0.712335467338562	0.963633358478546	-15.7853355407715	0.00159255252219737	0.000943203864153475	-0.000355493422830477	-0.00100484199356288
1426	1.3616840839386	0.31428474187851	-15.3957262039185	0.000943203864153475	-3.08191010844894e-05	-0.00717365415766835	-0.00619963090866804
1427	0.712335467338562	0.638959050178528	-15.2658567428589	0.00159255252219737	-0.00360223650932312	-0.00717365415766835	0.00256657530553639
1428	2.01103281974792	-0.335063904523849	-14.9411821365356	0.000618529506027699	0.00354059832170606	-0.0156151866540313	-0.00327756232582033
1429	1.3616840839386	0.638959050178528	-15.5255966186523	0.00516396993771195	-0.00555028254166245	-0.00587495695799589	0.00289124972186983
1430	-0.586361825466156	0.638959050178528	-15.5905313491821	0.00451462110504508	-0.0026282137259841	-0.00132951640989631	0.00678734155371785
1431	-0.586361825466156	0.638959050178528	-15.3957262039185	0.00354059832170606	0.00191722682211548	-0.0143164889886975	0.00483929552137852
1432	-1.23571038246155	1.28830766677856	-15.5255966186523	-0.000680167751852423	0.000293855206109583	0.00711201597005129	-0.00100484199356288
1433	0.712335467338562	-0.335063904523849	-15.1359872817993	0.00191722682211548	-0.00587495695799589	0.000293855206109583	-0.000680167751852423
1434	2.01103281974792	0.31428474187851	-14.9411821365356	0.00321592413820326	0.00354059832170606	0.00581331877037883	-3.08191010844894e-05
1435	2.01103281974792	-0.0103895775973797	-15.3307914733887	0.00159255252219737	-0.00522560812532902	0.00873538758605719	0.00841071270406246
1436	0.712335467338562	0.963633358478546	-15.6554660797119	0.00354059832170606	-0.00912170019000769	0.0191249661147594	0.00386527273803949
1437	0.0629868134856224	0.31428474187851	-15.2009220123291	0.00418994715437293	-0.00782300252467394	0.0158782228827477	-0.00392691092565656
1438	0.0629868134856224	0.638959050178528	-15.2658567428589	0.00516396993771195	-0.00327756232582033	0.0233457311987877	-0.00425158534198999
1439	-0.586361825466156	-0.0103895775973797	-15.1359872817993	0.00841071270406246	0.000943203864153475	0.0191249661147594	0.00256657530553639
1440	-1.23571038246155	0.963633358478546	-15.1359872817993	0.0022419011220336	0.00678734155371785	0.0249691028147936	-0.00197886489331722
1441	1.3616840839386	-0.0103895775973797	-15.3957262039185	-3.08191010844894e-05	-0.00457625929266214	0.0243197549134493	-0.00490093370899558
1442	0.0629868134856224	0.638959050178528	-15.6554660797119	0.00126787810586393	-0.0146411629393697	0.0480209775269032	-0.00100484199356288
1443	-0.586361825466156	-0.0103895775973797	-15.4606609344482	0.00386527273803949	-0.0110697457566857	0.0149041991680861	-0.00879702530801296
1444	2.01103281974792	-0.984412550926208	-15.2009220123291	0.00354059832170606	-0.00295288790948689	-0.00425158534198999	0.00126787810586393
1445	0.0629868134856224	-0.335063904523849	-15.7204008102417	0.00126787810586393	-0.0107450718060136	-0.00392691092565656	0.00321592413820326
1446	2.01103281974792	-1.63376116752625	-15.4606609344482	0.00256657530553639	-0.0198359526693821	-0.00295288790948689	0.00386527273803949
1447	-0.586361825466156	-0.335063904523849	-15.6554660797119	0.000943203864153475	-0.00717365415766835	-0.0139918150380254	-3.08191010844894e-05
1448	0.0629868134856224	-0.335063904523849	-16.1100101470947	-0.00165419070981443	-0.00392691092565656	-0.0324982516467571	-0.00230353930965066
1449	-0.586361825466156	-0.984412550926208	-15.7853355407715	0.00191722682211548	-0.00197886489331722	-0.0201606266200542	0.00483929552137852
1450	0.0629868134856224	-0.659738183021545	-15.7853355407715	0.00126787810586393	-0.00749832857400179	-0.0256800893694162	0.00289124972186983
1451	0.0629868134856224	0.638959050178528	-15.7853355407715	0.00354059832170606	-0.00749832857400179	-0.0221086721867323	0.000293855206109583
1452	0.0629868134856224	-0.335063904523849	-15.5905313491821	0.000943203864153475	-0.0120437685400248	-0.0250307414680719	0.00159255252219737
1453	-0.586361825466156	0.31428474187851	-15.5905313491821	-0.000355493422830477	-0.00555028254166245	-0.0263294391334057	-0.00555028254166245
1454	2.66038131713867	-0.984412550926208	-15.9801406860352	0.00354059832170606	-0.00100484199356288	-0.0237320438027382	-3.08191010844894e-05
1455	1.3616840839386	-0.335063904523849	-15.8502702713013	0.00289124972186983	-0.00100484199356288	-0.0117190945893526	0.0022419011220336
1456	1.3616840839386	-0.335063904523849	-15.3307914733887	0.00321592413820326	0.00256657530553639	-0.0247060675173998	0.00159255252219737
1457	-0.586361825466156	0.638959050178528	-15.3307914733887	0.000618529506027699	-0.00490093370899558	-0.0133424662053585	-0.0107450718060136
1458	0.712335467338562	-0.659738183021545	-15.3957262039185	0.000293855206109583	-0.00165419070981443	-0.0224333461374044	0.00418994715437293
1459	2.01103281974792	-0.984412550926208	-15.3957262039185	0.000943203864153475	0.00451462110504508	-0.00327756232582033	0.00191722682211548
1460	1.3616840839386	-0.659738183021545	-15.2009220123291	0.0022419011220336	-0.00522560812532902	0.0217223595827818	0.00418994715437293
1461	2.01103281974792	-0.984412550926208	-15.2658567428589	0.000618529506027699	0.000943203864153475	0.0301638916134834	-0.00652430532500148
1462	2.01103281974792	-0.335063904523849	-14.8113126754761	-0.00327756232582033	-0.0110697457566857	0.00841071270406246	-0.00522560812532902
1463	0.0629868134856224	1.28830766677856	-15.4606609344482	0.00483929552137852	0.00321592413820326	0.00970941036939621	-0.00165419070981443
1464	0.712335467338562	-0.0103895775973797	-14.7463779449463	-0.00100484199356288	0.00418994715437293	0.00548864435404539	-0.00652430532500148
1465	0.0629868134856224	0.963633358478546	-15.3307914733887	0.00126787810586393	-0.00295288790948689	0.0022419011220336	-0.000355493422830477
1466	0.712335467338562	0.31428474187851	-15.2658567428589	0.00159255252219737	0.00483929552137852	-0.00912170019000769	-0.00100484199356288
1467	0.712335467338562	0.963633358478546	-15.4606609344482	-0.000680167751852423	0.00483929552137852	-0.0331475995481014	-3.08191010844894e-05
1468	-0.586361825466156	0.31428474187851	-15.3307914733887	0.00906006153672934	0.000618529506027699	-0.0337969474494457	-0.000355493422830477
1469	0.0629868134856224	1.28830766677856	-15.2009220123291	0.00613799272105098	-0.00132951640989631	-0.0191866029053926	0.00386527273803949
1470	-0.586361825466156	1.28830766677856	-15.3307914733887	0.000943203864153475	0.00808603875339031	0.000293855206109583	0.00159255252219737
1471	0.712335467338562	1.61298203468323	-15.5905313491821	0.00418994715437293	0.00191722682211548	0.0116574559360743	-0.00490093370899558
1472	1.3616840839386	0.963633358478546	-15.5255966186523	-0.00814767740666866	-0.00490093370899558	0.0191249661147594	-0.00197886489331722
1473	2.01103281974792	0.31428474187851	-15.3957262039185	0.000618529506027699	-0.00717365415766835	0.0152288740500808	0.000293855206109583
1474	0.712335467338562	1.28830766677856	-15.1359872817993	0.00906006153672934	0.00386527273803949	0.00613799272105098	-0.00327756232582033
1475	-0.586361825466156	0.31428474187851	-14.8762474060059	0.00159255252219737	0.00548864435404539	0.00776136433705688	0.00191722682211548
1476	0.0629868134856224	-0.0103895775973797	-15.8502702713013	0.00581331877037883	0.00646266713738441	-0.00587495695799589	-0.00295288790948689
1477	-0.586361825466156	1.28830766677856	-15.9801406860352	-0.00197886489331722	-0.00165419070981443	-0.0195112787187099	0.00354059832170606
1478	-0.586361825466156	-0.0103895775973797	-15.2658567428589	0.00743668992072344	0.00613799272105098	-0.0295761823654175	-0.00782300252467394
1479	0.0629868134856224	-0.335063904523849	-15.1359872817993	0.00256657530553639	0.0116574559360743	-0.0195112787187099	0.00516396993771195
1480	0.712335467338562	0.31428474187851	-15.2009220123291	0.00581331877037883	0.00613799272105098	-0.00652430532500148	0.00126787810586393
1481	-1.23571038246155	-0.659738183021545	-15.3307914733887	-0.00782300252467394	0.00581331877037883	-0.0107450718060136	0.00776136433705688
1482	-1.23571038246155	-0.0103895775973797	-15.2009220123291	-0.0133424662053585	-0.000355493422830477	-0.0146411629393697	-0.0026282137259841
1483	-2.53440761566162	0.638959050178528	-15.5905313491821	0.00289124972186983	0.00451462110504508	-0.00684897974133492	0.00776136433705688
1484	0.0629868134856224	-0.0103895775973797	-15.2009220123291	-0.00490093370899558	0.00256657530553639	0.00354059832170606	-0.00100484199356288
1485	-3.18375635147095	1.61298203468323	-15.3307914733887	-0.00165419070981443	0.00451462110504508	0.0246444288641214	0.00938473641872406
1486	0.0629868134856224	0.31428474187851	-14.8113126754761	-0.00879702530801296	-0.00100484199356288	0.0226963832974434	-0.00100484199356288
1487	-1.23571038246155	0.31428474187851	-14.9411821365356	-0.0113944197073579	-0.00100484199356288	0.00516396993771195	0.00354059832170606
1488	-3.18375635147095	0.963633358478546	-15.1359872817993	0.000293855206109583	-0.00652430532500148	0.01100810803473	-0.00132951640989631
1489	-2.53440761566162	0.963633358478546	-15.5255966186523	-0.00490093370899558	0.00548864435404539	0.0188002903014421	0.00386527273803949
1490	-1.23571038246155	1.28830766677856	-15.5905313491821	-0.00392691092565656	0.00289124972186983	0.0175015944987535	0.00808603875339031
1491	-2.53440761566162	0.963633358478546	-15.4606609344482	-0.00652430532500148	0.000293855206109583	0.0275664981454611	0.00548864435404539
1492	-1.23571038246155	-0.335063904523849	-15.0061168670654	-0.0133424662053585	-0.00392691092565656	0.0262678004801273	-0.00132951640989631
1493	-0.586361825466156	0.31428474187851	-14.9411821365356	-3.08191010844894e-05	0.000293855206109583	0.0145795252174139	-0.00392691092565656
1494	0.0629868134856224	-0.335063904523849	-15.2009220123291	0.00354059832170606	-0.00587495695799589	0.012956153601408	0.00256657530553639
1495	-2.53440761566162	1.9376562833786	-15.5905313491821	0.00126787810586393	0.00354059832170606	0.00743668992072344	-0.00165419070981443
1496	0.0629868134856224	-0.0103895775973797	-15.2009220123291	-0.00230353930965066	0.00126787810586393	-0.00619963090866804	-0.00425158534198999
1497	0.0629868134856224	1.61298203468323	-15.5255966186523	-0.00522560812532902	-0.00392691092565656	-0.0204853005707264	-0.00457625929266214
1498	-1.23571038246155	0.963633358478546	-15.0061168670654	0.00418994715437293	-3.08191010844894e-05	-0.0143164889886975	0.00256657530553639
1499	0.712335467338562	0.31428474187851	-14.9411821365356	0.00646266713738441	-0.00619963090866804	-0.00327756232582033	0.00386527273803949
1500	1.3616840839386	-0.0103895775973797	-15.1359872817993	0.000618529506027699	0.01100810803473	0.0022419011220336	0.00743668992072344
1501	0.712335467338562	-0.0103895775973797	-15.4606609344482	0.00126787810586393	0.00354059832170606	0.000618529506027699	-0.00392691092565656
1502	0.0629868134856224	1.28830766677856	-15.2658567428589	-0.0100957229733467	-3.08191010844894e-05	-0.0139918150380254	0.000618529506027699
1503	0.0629868134856224	0.963633358478546	-16.0450744628906	0.0106834331527352	0.00386527273803949	-0.0120437685400248	-0.00165419070981443
1504	0.0629868134856224	0.31428474187851	-15.5905313491821	0.00451462110504508	0.0106834331527352	-0.0107450718060136	-0.00197886489331722
1505	0.712335467338562	0.31428474187851	-15.2009220123291	-3.08191010844894e-05	0.000618529506027699	-0.00879702530801296	0.0100340843200684
1506	0.0629868134856224	-0.0103895775973797	-15.3957262039185	0.000943203864153475	0.0113327819854021	-0.00652430532500148	-0.00457625929266214
1507	2.01103281974792	-0.335063904523849	-15.3307914733887	-0.00230353930965066	-3.08191010844894e-05	-0.00619963090866804	-0.00684897974133492
1508	-0.586361825466156	0.638959050178528	-15.4606609344482	0.0142548503354192	0.0022419011220336	0.00321592413820326	0.00289124972186983
1509	-0.586361825466156	0.963633358478546	-15.4606609344482	0.000943203864153475	0.00548864435404539	0.00548864435404539	-0.00100484199356288
1510	-0.586361825466156	1.61298203468323	-15.3957262039185	-0.00327756232582033	0.012956153601408	0.0259431265294552	0.00159255252219737
1511	1.3616840839386	-0.335063904523849	-15.2658567428589	-0.00197886489331722	0.00321592413820326	0.0308132413774729	-0.00230353930965066
1512	0.712335467338562	0.31428474187851	-15.3307914733887	-0.00100484199356288	0.0022419011220336	0.0132808275520802	-0.00717365415766835
1513	0.712335467338562	-0.335063904523849	-15.3307914733887	0.0106834331527352	-0.00587495695799589	-0.0217839982360601	0.00126787810586393
1514	0.712335467338562	0.31428474187851	-15.4606609344482	-0.00230353930965066	-0.00165419070981443	-0.0237320438027382	0.00289124972186983
1515	0.0629868134856224	0.638959050178528	-15.2009220123291	-0.00230353930965066	0.00354059832170606	-0.0276281367987394	0.0022419011220336
1516	0.712335467338562	0.638959050178528	-15.0710525512695	-0.00197886489331722	0.00191722682211548	0.000618529506027699	-0.00100484199356288
1517	0.0629868134856224	1.28830766677856	-15.0061168670654	0.00126787810586393	0.000943203864153475	-0.0104203969240189	0.0022419011220336
1518	0.0629868134856224	0.31428474187851	-15.2658567428589	0.00906006153672934	0.00711201597005129	-0.0136671401560307	-0.00100484199356288
1519	1.3616840839386	-0.335063904523849	-15.4606609344482	0.00191722682211548	0.00256657530553639	0.00483929552137852	-0.00132951640989631
1520	1.3616840839386	-0.335063904523849	-15.5255966186523	-3.08191010844894e-05	-0.00100484199356288	-0.00555028254166245	0.00776136433705688
1521	2.01103281974792	-0.0103895775973797	-15.8502702713013	0.00386527273803949	0.0022419011220336	0.0181509424000978	0.000618529506027699
1522	1.3616840839386	-0.0103895775973797	-15.7853355407715	0.00289124972186983	0.00711201597005129	0.0457482598721981	0.00321592413820326
1523	0.0629868134856224	0.963633358478546	-15.8502702713013	0.0100340843200684	-0.0126931173726916	0.0317872650921345	0.00386527273803949
1524	0.0629868134856224	0.638959050178528	-16.1100101470947	0.00289124972186983	-0.000355493422830477	0.0373067259788513	-0.00197886489331722
1525	0.0629868134856224	1.28830766677856	-16.3048152923584	-0.00457625929266214	0.00970941036939621	0.00873538758605719	0.00548864435404539
1526	0.712335467338562	-0.335063904523849	-15.9801406860352	0.00646266713738441	0.00451462110504508	-0.00944637414067984	0.00126787810586393
1527	2.01103281974792	0.31428474187851	-15.9152050018311	0.00289124972186983	0.00256657530553639	-0.0370436906814575	-0.00782300252467394
1528	2.66038131713867	-0.0103895775973797	-15.9152050018311	0.0116574559360743	0.0152288740500808	-0.0376930385828018	-3.08191010844894e-05
1529	0.712335467338562	1.9376562833786	-15.7853355407715	0.000943203864153475	-0.00230353930965066	-0.0217839982360601	0.000293855206109583
1530	0.712335467338562	-0.0103895775973797	-15.9801406860352	-0.000355493422830477	0.000618529506027699	-0.00652430532500148	0.0022419011220336
1531	0.0629868134856224	-0.0103895775973797	-15.9152050018311	0.00808603875339031	0.00841071270406246	-0.00782300252467394	-0.00197886489331722
1532	1.3616840839386	0.638959050178528	-15.7204008102417	-0.000355493422830477	-0.00132951640989631	-0.0133424662053585	-0.00360223650932312
1533	1.3616840839386	0.638959050178528	-15.7853355407715	0.00776136433705688	0.00159255252219737	-0.00522560812532902	-3.08191010844894e-05
1534	0.712335467338562	-0.335063904523849	-14.8762474060059	-0.00197886489331722	0.00159255252219737	-0.00197886489331722	0.00256657530553639
1535	0.0629868134856224	1.28830766677856	-15.2009220123291	-0.00230353930965066	0.00938473641872406	-0.00652430532500148	0.0022419011220336
1536	1.3616840839386	-0.0103895775973797	-15.2009220123291	0.00711201597005129	0.00808603875339031	-0.0113944197073579	-0.0026282137259841
1537	0.0629868134856224	0.638959050178528	-15.5255966186523	-3.08191010844894e-05	0.00613799272105098	-0.0328229255974293	-0.00912170019000769
1538	0.0629868134856224	-0.0103895775973797	-15.2658567428589	0.00321592413820326	0.00289124972186983	-0.0204853005707264	-0.00295288790948689
1539	1.3616840839386	-0.0103895775973797	-15.2658567428589	0.0022419011220336	-0.00782300252467394	-0.0159398596733809	0.00938473641872406
1540	1.3616840839386	0.31428474187851	-15.0710525512695	-0.00879702530801296	0.00613799272105098	-0.00327756232582033	-0.00132951640989631
1541	2.01103281974792	-0.0103895775973797	-15.0061168670654	0.00191722682211548	0.00743668992072344	-0.00522560812532902	0.00516396993771195
1542	-0.586361825466156	-0.335063904523849	-15.7204008102417	0.000943203864153475	0.000943203864153475	-0.0182125810533762	-0.00425158534198999
1543	0.712335467338562	0.638959050178528	-16.1100101470947	0.0022419011220336	0.000618529506027699	-0.0152905117720366	0.00386527273803949
1544	0.712335467338562	-0.0103895775973797	-15.7853355407715	-0.00100484199356288	0.000293855206109583	-0.00879702530801296	0.0103587592020631
1545	1.3616840839386	-0.0103895775973797	-16.0450744628906	-0.00360223650932312	-3.08191010844894e-05	0.00613799272105098	0.000618529506027699
1546	-1.23571038246155	-0.659738183021545	-15.6554660797119	0.00678734155371785	0.000618529506027699	-0.00490093370899558	0.0022419011220336
1547	2.01103281974792	-0.659738183021545	-15.5255966186523	-0.00197886489331722	-0.00165419070981443	-0.0120437685400248	-0.00197886489331722
1548	2.01103281974792	-0.984412550926208	-16.0450744628906	0.00159255252219737	-0.00392691092565656	-0.0123684434220195	0.00483929552137852
1549	1.3616840839386	-0.659738183021545	-15.9801406860352	-3.08191010844894e-05	0.000293855206109583	-0.0211346503347158	-0.000355493422830477
1550	0.0629868134856224	-0.335063904523849	-15.6554660797119	-0.00230353930965066	-0.00879702530801296	-0.0026282137259841	0.000618529506027699
1551	2.01103281974792	-0.659738183021545	-16.1749439239502	0.00873538758605719	-0.00165419070981443	0.00678734155371785	-0.000680167751852423
1552	0.0629868134856224	-0.335063904523849	-16.1100101470947	0.00386527273803949	-0.0139918150380254	0.00321592413820326	-0.00522560812532902
1553	0.712335467338562	-1.63376116752625	-15.9152050018311	0.00516396993771195	-0.0110697457566857	0.00516396993771195	-0.00165419070981443
1554	0.712335467338562	-1.63376116752625	-16.3048152923584	0.00256657530553639	-3.08191010844894e-05	-0.00912170019000769	-0.00165419070981443
1555	0.712335467338562	-0.335063904523849	-16.2398796081543	0.000943203864153475	-0.00392691092565656	-0.0195112787187099	0.000293855206109583
1556	0.712335467338562	-1.30908679962158	-16.3697490692139	0.0106834331527352	-0.00392691092565656	-0.0172385573387146	-0.00132951640989631
1557	0.0629868134856224	0.31428474187851	-16.434684753418	0.00386527273803949	-0.00197886489331722	-0.0156151866540313	-0.00879702530801296
1558	0.712335467338562	-0.659738183021545	-15.7853355407715	0.0106834331527352	0.000943203864153475	-0.0172385573387146	-0.00587495695799589
1559	0.712335467338562	-0.659738183021545	-15.3307914733887	-0.0117190945893526	0.00354059832170606	-0.000355493422830477	0.00938473641872406
1560	2.01103281974792	-0.659738183021545	-15.7204008102417	0.0022419011220336	-0.00295288790948689	0.0265924744307995	0.00256657530553639
1561	1.3616840839386	-0.335063904523849	-15.9152050018311	0.00873538758605719	-0.00197886489331722	0.00743668992072344	0.00289124972186983
1562	1.3616840839386	-1.30908679962158	-15.6554660797119	0.00646266713738441	-0.00619963090866804	0.0181509424000978	-0.00327756232582033
1563	-0.586361825466156	0.638959050178528	-15.3957262039185	-0.00100484199356288	-0.00230353930965066	0.01847561635077	-0.00392691092565656
1564	1.3616840839386	0.963633358478546	-15.2658567428589	0.0022419011220336	-0.00100484199356288	0.0126314787194133	0.000943203864153475
1565	-0.586361825466156	0.963633358478546	-15.1359872817993	0.00483929552137852	-0.00230353930965066	0.00418994715437293	-0.00132951640989631
1566	0.0629868134856224	0.963633358478546	-15.3957262039185	0.00548864435404539	-0.00100484199356288	-3.08191010844894e-05	0.00386527273803949
1567	2.01103281974792	0.963633358478546	-15.3957262039185	0.00191722682211548	0.000293855206109583	0.00873538758605719	0.000943203864153475
1568	2.01103281974792	0.31428474187851	-15.1359872817993	0.00906006153672934	-0.00165419070981443	0.000618529506027699	0.00483929552137852
1569	1.3616840839386	0.963633358478546	-15.9152050018311	0.00516396993771195	0.00938473641872406	-0.00749832857400179	0.000293855206109583
1570	0.712335467338562	-0.335063904523849	-15.6554660797119	0.00581331877037883	0.00354059832170606	0.0136055024340749	0.00841071270406246
1571	1.3616840839386	0.638959050178528	-15.5255966186523	0.0022419011220336	0.00289124972186983	-0.000355493422830477	-0.00587495695799589
1572	-0.586361825466156	0.31428474187851	-15.7853355407715	-0.00425158534198999	0.00354059832170606	-0.00814767740666866	-0.00619963090866804
1573	0.712335467338562	-0.0103895775973797	-15.9152050018311	-0.00230353930965066	-0.00132951640989631	0.000943203864153475	-0.00619963090866804
1574	0.0629868134856224	-0.0103895775973797	-15.7853355407715	-0.000680167751852423	-0.00327756232582033	-3.08191010844894e-05	0.000943203864153475
1575	-0.586361825466156	0.963633358478546	-15.9801406860352	-0.00814767740666866	0.00256657530553639	0.00938473641872406	0.00354059832170606
1576	1.3616840839386	-0.335063904523849	-14.9411821365356	-0.0240567177534103	0.00191722682211548	0.00613799272105098	-0.000680167751852423
1577	-2.53440761566162	0.963633358478546	-15.2009220123291	-0.0279528107494116	-0.00522560812532902	0.00191722682211548	-0.000680167751852423
1578	-1.88505911827087	1.28830766677856	-15.5255966186523	-0.0256800893694162	-0.00555028254166245	0.00873538758605719	-0.00879702530801296
1579	-0.586361825466156	0.31428474187851	-15.5255966186523	-0.0243813935667276	-0.00165419070981443	0.013930176384747	0.00516396993771195
1580	-1.23571038246155	-0.0103895775973797	-15.3307914733887	-0.0243813935667276	-0.000355493422830477	0.000293855206109583	0.00289124972186983
1581	0.0629868134856224	-0.335063904523849	-15.0710525512695	-0.0240567177534103	-3.08191010844894e-05	0.00613799272105098	0.000943203864153475
1582	-2.53440761566162	0.963633358478546	-14.9411821365356	-0.028926832601428	-0.000680167751852423	-0.000355493422830477	-0.00360223650932312
1583	-1.88505911827087	1.28830766677856	-15.7204008102417	-0.0282774847000837	-0.00879702530801296	-0.00230353930965066	0.00678734155371785
1584	-2.53440761566162	1.28830766677856	-15.5905313491821	-0.0208099745213985	0.00126787810586393	0.00126787810586393	0.00418994715437293
1585	-0.586361825466156	-0.0103895775973797	-15.5255966186523	-0.028926832601428	0.00289124972186983	0.00873538758605719	0.0149041991680861
1586	-3.18375635147095	0.963633358478546	-15.4606609344482	-0.0256800893694162	-0.00782300252467394	0.0191249661147594	0.0123068047687411
1587	-0.586361825466156	0.31428474187851	-14.9411821365356	-0.0299008563160896	-0.00295288790948689	0.0226963832974434	-0.00230353930965066
1588	-1.88505911827087	0.31428474187851	-14.8113126754761	-0.0260047651827335	-0.0113944197073579	0.0210730116814375	-0.00295288790948689
1589	0.0629868134856224	0.31428474187851	-14.6165084838867	-0.0208099745213985	-0.00100484199356288	0.00159255252219737	-0.00197886489331722
1590	-0.586361825466156	0.31428474187851	-15.0061168670654	-0.0221086721867323	-0.0110697457566857	-0.00879702530801296	-3.08191010844894e-05
1591	0.0629868134856224	-0.335063904523849	-15.0061168670654	-0.0136671401560307	-0.000355493422830477	-0.0143164889886975	-0.00100484199356288
1592	-2.53440761566162	1.28830766677856	-15.2658567428589	-0.0172385573387146	-0.00197886489331722	-0.0263294391334057	-0.00425158534198999
1593	-1.23571038246155	-0.0103895775973797	-14.8762474060059	0.00711201597005129	0.0022419011220336	-0.0425631552934647	0.000618529506027699
1594	0.712335467338562	-0.335063904523849	-14.6814432144165	-0.00392691092565656	0.00906006153672934	-0.0337969474494457	-0.000680167751852423
1595	-2.53440761566162	0.963633358478546	-14.8762474060059	-0.00197886489331722	0.00711201597005129	-0.00912170019000769	0.00613799272105098
1596	1.3616840839386	-0.335063904523849	-14.8762474060059	-0.00327756232582033	-0.000355493422830477	-0.0120437685400248	0.000293855206109583
1597	-0.586361825466156	1.28830766677856	-15.3957262039185	0.0022419011220336	0.0103587592020631	-0.0182125810533762	-0.00132951640989631
1598	-0.586361825466156	1.28830766677856	-15.2009220123291	-0.00230353930965066	0.00581331877037883	-0.0256800893694162	0.0022419011220336
1599	0.712335467338562	0.31428474187851	-14.9411821365356	-0.00555028254166245	0.00354059832170606	-0.017887907102704	0.00646266713738441
1600	2.01103281974792	0.31428474187851	-14.8113126754761	0.00354059832170606	0.00906006153672934	-0.0230826959013939	0.00386527273803949
1601	1.3616840839386	-0.659738183021545	-14.6814432144165	-0.00457625929266214	-0.000355493422830477	-0.0331475995481014	0.0022419011220336
1602	0.712335467338562	0.31428474187851	-15.3957262039185	0.000943203864153475	-0.00295288790948689	-0.0253554154187441	0.000293855206109583
1603	0.0629868134856224	0.963633358478546	-15.7204008102417	0.00289124972186983	-0.00522560812532902	-0.017887907102704	-0.0110697457566857
1604	0.712335467338562	0.963633358478546	-16.0450744628906	-0.00230353930965066	-0.00814767740666866	0.00873538758605719	0.0106834331527352
1605	2.01103281974792	0.31428474187851	-15.9801406860352	-0.000680167751852423	-0.00295288790948689	0.0230210572481155	-0.00132951640989631
1606	0.712335467338562	0.963633358478546	-15.8502702713013	0.00483929552137852	-0.000680167751852423	0.0239950809627771	0.00581331877037883
1607	1.3616840839386	-0.0103895775973797	-15.0061168670654	0.00613799272105098	-0.00100484199356288	0.0262678004801273	-0.00230353930965066
1608	2.66038131713867	0.31428474187851	-15.3957262039185	0.00354059832170606	-0.00684897974133492	0.0220470335334539	-0.0104203969240189
1609	2.01103281974792	0.31428474187851	-15.4606609344482	-0.00100484199356288	-0.000355493422830477	0.0197743140161037	-0.000355493422830477
1610	1.3616840839386	-0.335063904523849	-15.4606609344482	0.0022419011220336	0.00516396993771195	0.0152288740500808	0.00354059832170606
1611	0.0629868134856224	0.31428474187851	-15.2658567428589	-0.00360223650932312	0.00873538758605719	0.00906006153672934	0.00159255252219737
1612	0.0629868134856224	0.963633358478546	-15.3307914733887	0.00159255252219737	0.00906006153672934	-0.0208099745213985	0.00321592413820326
1613	0.712335467338562	0.963633358478546	-15.2009220123291	0.00321592413820326	-0.00522560812532902	-0.0311995539814234	-0.00230353930965066
1614	1.3616840839386	0.31428474187851	-15.2009220123291	-0.000680167751852423	0.000618529506027699	-0.0302255302667618	-0.000680167751852423
1615	-0.586361825466156	0.963633358478546	-15.4606609344482	0.00516396993771195	0.000618529506027699	-0.0208099745213985	-0.00619963090866804
1616	0.712335467338562	0.31428474187851	-15.2009220123291	-0.00522560812532902	-0.00100484199356288	-0.0107450718060136	0.00451462110504508
1617	-0.586361825466156	0.638959050178528	-15.4606609344482	0.0022419011220336	0.00451462110504508	-0.0217839982360601	0.00126787810586393
1618	1.3616840839386	-0.0103895775973797	-14.8113126754761	0.000293855206109583	0.00321592413820326	-0.00555028254166245	-0.00100484199356288
1619	1.3616840839386	0.31428474187851	-14.7463779449463	0.00191722682211548	0.0123068047687411	-0.00977104809135199	-0.00295288790948689
1620	0.0629868134856224	0.638959050178528	-15.5905313491821	0.00646266713738441	-0.00490093370899558	-0.0026282137259841	0.0022419011220336
1621	0.712335467338562	1.28830766677856	-15.2658567428589	0.0022419011220336	0.00289124972186983	0.000293855206109583	-0.00165419070981443
1622	0.0629868134856224	0.963633358478546	-15.2658567428589	0.00159255252219737	0.00126787810586393	0.0100340843200684	-0.00230353930965066
1623	1.3616840839386	-0.0103895775973797	-14.7463779449463	0.00354059832170606	0.000618529506027699	0.00418994715437293	0.000943203864153475
1624	1.3616840839386	0.638959050178528	-14.9411821365356	-3.08191010844894e-05	0.00386527273803949	0.0103587592020631	0.00256657530553639
1625	2.01103281974792	-0.0103895775973797	-14.8113126754761	0.0142548503354192	0.000943203864153475	-0.00360223650932312	-0.000355493422830477
1626	-0.586361825466156	1.61298203468323	-15.5255966186523	0.00159255252219737	-0.00425158534198999	0.00548864435404539	-0.000355493422830477
1627	1.3616840839386	0.638959050178528	-15.3957262039185	0.0149041991680861	-0.00230353930965066	-0.000355493422830477	-0.00132951640989631
1628	-1.23571038246155	1.28830766677856	-15.2009220123291	0.0113327819854021	-0.00197886489331722	-0.00425158534198999	0.00321592413820326
1629	0.0629868134856224	0.963633358478546	-15.1359872817993	0.00483929552137852	0.00516396993771195	0.0136055024340749	0.00873538758605719
1630	0.0629868134856224	1.61298203468323	-15.0710525512695	0.0171769186854362	0.00938473641872406	0.0438002124428749	0.00159255252219737
1631	0.712335467338562	0.31428474187851	-15.0061168670654	0.000618529506027699	0.00483929552137852	0.0480209775269032	0.00646266713738441
1632	0.0629868134856224	1.61298203468323	-15.2658567428589	-0.000355493422830477	0.000293855206109583	0.0308132413774729	-0.00457625929266214
1633	0.0629868134856224	0.963633358478546	-15.2009220123291	0.0158782228827477	-0.00165419070981443	0.0168522447347641	0.00126787810586393
1634	1.3616840839386	0.31428474187851	-15.0061168670654	0.0022419011220336	0.00418994715437293	0.0200989879667759	0.00516396993771195
1635	0.0629868134856224	0.638959050178528	-15.3307914733887	0.00256657530553639	0.00451462110504508	0.0113327819854021	-0.00555028254166245
1636	1.3616840839386	-0.335063904523849	-14.8762474060059	0.00256657530553639	0.01100810803473	-0.0126931173726916	-0.000680167751852423
1637	0.0629868134856224	0.963633358478546	-15.2009220123291	0.000618529506027699	0.00321592413820326	-0.0399657599627972	-0.00197886489331722
1638	0.0629868134856224	0.31428474187851	-15.5255966186523	0.00906006153672934	0.00776136433705688	-0.038017712533474	-0.00555028254166245
1639	0.0629868134856224	0.31428474187851	-15.3957262039185	0.00256657530553639	-0.00100484199356288	-0.0324982516467571	0.00646266713738441
1640	1.3616840839386	-0.335063904523849	-15.2658567428589	0.00483929552137852	-0.000680167751852423	-0.0370436906814575	0.00743668992072344
1641	0.0629868134856224	0.31428474187851	-15.3307914733887	0.00386527273803949	0.00256657530553639	-0.0113944197073579	-0.00100484199356288
1642	0.712335467338562	0.31428474187851	-15.2658567428589	0.0126314787194133	-0.00360223650932312	-0.00327756232582033	-0.000355493422830477
1643	1.3616840839386	0.31428474187851	-15.3307914733887	0.00873538758605719	-0.00749832857400179	-0.00587495695799589	-0.0026282137259841
1644	2.01103281974792	-0.984412550926208	-15.2009220123291	-0.00360223650932312	-0.00847235135734081	-0.028926832601428	0.000618529506027699
1645	-0.586361825466156	0.31428474187851	-15.5905313491821	-0.00425158534198999	0.00418994715437293	-0.0104203969240189	-0.00165419070981443
1646	2.01103281974792	-0.984412550926208	-15.0710525512695	0.00776136433705688	-0.00652430532500148	-0.0149658378213644	0.00256657530553639
1647	-0.586361825466156	0.638959050178528	-15.5905313491821	0.0136055024340749	-0.00847235135734081	-0.0026282137259841	-0.00425158534198999
1648	0.712335467338562	-0.0103895775973797	-15.2658567428589	0.00483929552137852	-0.00717365415766835	0.01100810803473	-0.0113944197073579
1649	0.0629868134856224	-0.335063904523849	-15.0710525512695	-0.00392691092565656	-0.0113944197073579	0.00646266713738441	0.00483929552137852
1650	0.0629868134856224	-0.984412550926208	-14.9411821365356	-0.00360223650932312	-0.00230353930965066	-0.0273034609854221	-0.000355493422830477
1651	1.3616840839386	-0.0103895775973797	-15.6554660797119	0.00548864435404539	-0.00652430532500148	-0.0350956469774246	-0.00684897974133492
1652	1.3616840839386	-0.0103895775973797	-15.5255966186523	0.011982130818069	-0.00457625929266214	-0.0302255302667618	-0.00490093370899558
1653	1.3616840839386	-0.335063904523849	-15.3307914733887	0.00159255252219737	-0.00230353930965066	-0.0292515084147453	-0.00100484199356288
1654	0.712335467338562	-1.63376116752625	-14.7463779449463	-0.00132951640989631	-0.00100484199356288	-0.0237320438027382	0.00906006153672934
1655	0.0629868134856224	0.31428474187851	-15.0710525512695	0.00289124972186983	0.000943203864153475	-0.0185372550040483	-0.00490093370899558
1656	1.3616840839386	-0.984412550926208	-15.2009220123291	0.00678734155371785	-0.00230353930965066	-0.00327756232582033	-0.00295288790948689
1657	1.3616840839386	-0.0103895775973797	-15.4606609344482	0.00873538758605719	-0.0026282137259841	-0.00490093370899558	-0.00814767740666866
1658	-1.23571038246155	0.31428474187851	-15.4606609344482	0.00354059832170606	-0.00425158534198999	-0.00230353930965066	-0.00555028254166245
1659	0.0629868134856224	0.638959050178528	-15.4606609344482	-0.00425158534198999	0.000293855206109583	0.0175015944987535	0.0022419011220336
1660	-0.586361825466156	0.31428474187851	-15.3307914733887	0.00646266713738441	-0.00100484199356288	0.0243197549134493	0.00581331877037883
1661	0.0629868134856224	0.963633358478546	-15.3307914733887	0.0152288740500808	-0.00100484199356288	0.0236704051494598	0.00938473641872406
1662	0.0629868134856224	0.963633358478546	-15.5905313491821	0.00613799272105098	-0.00165419070981443	0.00873538758605719	-0.00197886489331722
1663	1.3616840839386	-0.0103895775973797	-15.3307914733887	-0.00295288790948689	-0.00165419070981443	0.00970941036939621	0.00159255252219737
1664	1.3616840839386	0.31428474187851	-15.2658567428589	-3.08191010844894e-05	0.000943203864153475	0.00711201597005129	0.00581331877037883
1665	0.0629868134856224	0.963633358478546	-15.3307914733887	-0.00522560812532902	0.00418994715437293	0.00354059832170606	0.00483929552137852
1666	0.712335467338562	0.638959050178528	-15.0061168670654	0.00256657530553639	0.00256657530553639	0.0022419011220336	0.000293855206109583
1667	2.01103281974792	0.963633358478546	-15.3957262039185	0.00256657530553639	0.00581331877037883	-0.00749832857400179	-0.00197886489331722
1668	0.0629868134856224	1.61298203468323	-15.3957262039185	0.00613799272105098	0.000943203864153475	0.0113327819854021	-0.00490093370899558
1669	0.712335467338562	0.963633358478546	-14.9411821365356	0.000943203864153475	0.000618529506027699	0.00711201597005129	-0.00327756232582033
1670	0.0629868134856224	0.963633358478546	-15.2009220123291	0.00483929552137852	0.00289124972186983	0.00938473641872406	-0.00230353930965066
1671	-1.23571038246155	0.638959050178528	-15.2658567428589	0.00159255252219737	0.00548864435404539	-0.000680167751852423	0.00256657530553639
1672	-1.23571038246155	0.963633358478546	-15.2009220123291	0.0022419011220336	-0.0026282137259841	0.00678734155371785	-0.00749832857400179
1673	0.0629868134856224	0.31428474187851	-15.4606609344482	0.00548864435404539	-0.00295288790948689	-0.00197886489331722	-0.00879702530801296
1674	-1.23571038246155	0.638959050178528	-15.3957262039185	-3.08191010844894e-05	0.00191722682211548	0.0100340843200684	0.00159255252219737
1675	-1.88505911827087	0.963633358478546	-15.9801406860352	0.00321592413820326	0.00321592413820326	0.0142548503354192	0.00289124972186983
1676	-1.23571038246155	-0.0103895775973797	-15.2658567428589	-0.00327756232582033	0.011982130818069	0.0327612869441509	0.00126787810586393
1677	-0.586361825466156	0.31428474187851	-15.0061168670654	0.00451462110504508	0.00321592413820326	0.0434755384922028	0.00191722682211548
1678	-2.53440761566162	0.638959050178528	-15.0710525512695	0.00581331877037883	0.00548864435404539	0.00906006153672934	-0.00587495695799589
1679	-2.53440761566162	0.963633358478546	-15.2009220123291	-0.0100957229733467	-0.00360223650932312	0.00418994715437293	0.00483929552137852
1680	-1.88505911827087	0.963633358478546	-15.6554660797119	-0.00555028254166245	0.00743668992072344	-0.0243813935667276	-3.08191010844894e-05
1681	-3.83310484886169	1.28830766677856	-15.5255966186523	-0.00684897974133492	0.00126787810586393	-0.0328229255974293	0.000293855206109583
1682	0.0629868134856224	-0.0103895775973797	-15.2658567428589	-0.00619963090866804	0.00289124972186983	-0.0549007803201675	0.00451462110504508
1683	-0.586361825466156	-0.0103895775973797	-15.0061168670654	0.00646266713738441	0.00906006153672934	-0.0383423902094364	-0.00100484199356288
1684	-1.23571038246155	-0.0103895775973797	-15.4606609344482	-0.00814767740666866	0.0126314787194133	-0.00392691092565656	0.0116574559360743
1685	-3.83310484886169	0.963633358478546	-15.9801406860352	0.00126787810586393	0.0132808275520802	-0.00100484199356288	0.0100340843200684
1686	-1.23571038246155	0.31428474187851	-15.9801406860352	-0.00847235135734081	0.00548864435404539	0.00711201597005129	-0.0026282137259841
1687	-1.23571038246155	1.28830766677856	-16.1100101470947	0.000293855206109583	0.00386527273803949	0.0249691028147936	0.00191722682211548
1688	-2.53440761566162	0.963633358478546	-15.9801406860352	-0.00132951640989631	0.00321592413820326	0.0022419011220336	-0.00587495695799589
1689	-3.18375635147095	1.61298203468323	-15.8502702713013	-0.00392691092565656	0.00191722682211548	-0.00392691092565656	0.00711201597005129
1690	-1.88505911827087	1.28830766677856	-14.7463779449463	-0.00392691092565656	0.00646266713738441	-0.00425158534198999	0.00321592413820326
1691	-3.83310484886169	1.28830766677856	-16.0450744628906	-0.00717365415766835	-0.00100484199356288	-0.0026282137259841	0.00354059832170606
1692	-1.23571038246155	0.638959050178528	-15.5255966186523	-0.0107450718060136	-3.08191010844894e-05	-0.0172385573387146	-0.00522560812532902
1693	-0.586361825466156	0.638959050178528	-15.5255966186523	0.0149041991680861	-0.0026282137259841	-0.00782300252467394	0.00159255252219737
1694	-1.88505911827087	0.638959050178528	-15.3957262039185	0.00906006153672934	-0.00165419070981443	0.00711201597005129	0.00289124972186983
1695	0.0629868134856224	0.963633358478546	-15.3307914733887	-0.0198359526693821	0.00906006153672934	0.0123068047687411	0.00743668992072344
1696	-1.23571038246155	1.61298203468323	-14.8113126754761	-0.00360223650932312	0.000943203864153475	0.0113327819854021	-0.00425158534198999
1697	0.712335467338562	0.31428474187851	-15.3957262039185	-3.08191010844894e-05	-0.00295288790948689	0.0142548503354192	-0.00295288790948689
1698	1.3616840839386	0.31428474187851	-15.4606609344482	-0.00555028254166245	0.00321592413820326	0.00321592413820326	-0.000680167751852423
1699	0.712335467338562	1.61298203468323	-15.5255966186523	-0.00425158534198999	-0.00230353930965066	0.00743668992072344	0.00289124972186983
1700	1.3616840839386	0.963633358478546	-15.2658567428589	-0.000355493422830477	0.0113327819854021	0.00841071270406246	0.00743668992072344
1701	0.712335467338562	-0.0103895775973797	-15.2009220123291	0.00256657530553639	-0.00327756232582033	-0.000355493422830477	-0.00165419070981443
1702	0.712335467338562	-0.0103895775973797	-14.7463779449463	-0.00360223650932312	0.00159255252219737	-0.00619963090866804	-0.00522560812532902
1703	2.66038131713867	-0.335063904523849	-15.0061168670654	0.00386527273803949	-0.00197886489331722	-0.00879702530801296	-0.00425158534198999
1704	-0.586361825466156	1.28830766677856	-15.0710525512695	0.00126787810586393	-0.00197886489331722	-0.0165892094373703	-0.00132951640989631
1705	0.0629868134856224	0.963633358478546	-15.2009220123291	0.000618529506027699	0.00841071270406246	-0.00717365415766835	0.00711201597005129
1706	0.712335467338562	0.638959050178528	-15.0061168670654	0.00191722682211548	0.00386527273803949	-0.0130177913233638	0.000293855206109583
1707	3.309730052948	-0.0103895775973797	-15.1359872817993	-0.0026282137259841	-0.00100484199356288	-0.0152905117720366	-0.00749832857400179
1708	-0.586361825466156	1.61298203468323	-15.2658567428589	0.00126787810586393	-0.00132951640989631	-0.0172385573387146	-0.000680167751852423
1709	0.0629868134856224	0.963633358478546	-15.5255966186523	-0.00100484199356288	-3.08191010844894e-05	-0.0169138833880424	0.00678734155371785
1710	0.0629868134856224	1.61298203468323	-15.3957262039185	0.00354059832170606	0.0123068047687411	-0.0104203969240189	0.000618529506027699
1711	0.712335467338562	1.28830766677856	-15.4606609344482	-0.00555028254166245	0.00126787810586393	0.00256657530553639	0.000618529506027699
1712	0.0629868134856224	1.61298203468323	-15.4606609344482	-3.08191010844894e-05	0.000943203864153475	0.0613326244056225	-0.00814767740666866
1713	0.712335467338562	0.31428474187851	-15.2009220123291	0.00159255252219737	-0.00327756232582033	0.0629559978842735	-0.00327756232582033
1714	0.0629868134856224	0.963633358478546	-15.3307914733887	-3.08191010844894e-05	-0.00230353930965066	0.0613326244056225	-0.00392691092565656
1715	0.712335467338562	0.638959050178528	-15.5255966186523	0.00646266713738441	0.00970941036939621	0.0269171483814716	0.00776136433705688
1716	-0.586361825466156	0.638959050178528	-15.7204008102417	-0.0026282137259841	0.0126314787194133	0.00191722682211548	-0.00814767740666866
1717	2.01103281974792	-0.335063904523849	-15.2658567428589	-0.000680167751852423	0.00743668992072344	-0.023407369852066	-0.00165419070981443
1718	2.01103281974792	-0.0103895775973797	-15.4606609344482	0.00613799272105098	0.01100810803473	-0.0597708933055401	-0.00165419070981443
1719	1.3616840839386	-0.0103895775973797	-14.8762474060059	-0.000355493422830477	0.0145795252174139	-0.0662643760442734	0.00418994715437293
1720	0.712335467338562	-0.335063904523849	-15.0710525512695	0.00548864435404539	0.0136055024340749	-0.017887907102704	0.00191722682211548
1721	2.01103281974792	0.638959050178528	-15.4606609344482	-0.00197886489331722	-0.00295288790948689	0.00613799272105098	0.00159255252219737
1722	0.0629868134856224	1.28830766677856	-15.6554660797119	0.00451462110504508	-0.00490093370899558	-0.0117190945893526	-0.00295288790948689
1723	0.0629868134856224	0.963633358478546	-15.7853355407715	0.00548864435404539	-0.00782300252467394	-0.0143164889886975	-0.00619963090866804
1724	0.0629868134856224	1.28830766677856	-15.5905313491821	0.00516396993771195	-0.00100484199356288	-0.00392691092565656	0.00581331877037883
1725	-0.586361825466156	0.638959050178528	-15.4606609344482	-3.08191010844894e-05	-0.00230353930965066	-0.00490093370899558	-0.00165419070981443
1726	0.712335467338562	-0.0103895775973797	-15.2009220123291	-0.00360223650932312	-0.00132951640989631	-0.0224333461374044	0.000618529506027699
1727	1.3616840839386	0.31428474187851	-15.5905313491821	-0.00165419070981443	-0.000680167751852423	-0.0139918150380254	-0.0130177913233638
1728	0.712335467338562	0.963633358478546	-15.3307914733887	-0.00619963090866804	-0.00555028254166245	-0.00360223650932312	-0.000680167751852423
1729	-0.586361825466156	1.61298203468323	-15.3957262039185	-0.00555028254166245	0.00938473641872406	-0.0110697457566857	0.00581331877037883
1730	0.0629868134856224	0.31428474187851	-15.3957262039185	0.00386527273803949	0.00483929552137852	-0.0152905117720366	-0.00490093370899558
1731	0.712335467338562	1.61298203468323	-15.3957262039185	-0.00782300252467394	0.000618529506027699	-0.0240567177534103	-3.08191010844894e-05
1732	0.0629868134856224	0.963633358478546	-15.0710525512695	-3.08191010844894e-05	-0.00100484199356288	-0.0146411629393697	-0.000680167751852423
1733	0.0629868134856224	0.963633358478546	-15.5255966186523	-0.00165419070981443	0.00646266713738441	-0.0191866029053926	-0.0133424662053585
1734	-0.586361825466156	0.638959050178528	-15.5255966186523	-0.00132951640989631	0.00126787810586393	-0.0117190945893526	0.00483929552137852
1735	1.3616840839386	-0.0103895775973797	-15.3307914733887	0.00256657530553639	0.00191722682211548	0.0223717093467712	-0.000355493422830477
1736	1.3616840839386	0.963633358478546	-15.2658567428589	-0.00814767740666866	0.000618529506027699	0.00516396993771195	-0.0026282137259841
1737	0.712335467338562	1.28830766677856	-15.0061168670654	0.00126787810586393	-0.00717365415766835	0.0123068047687411	0.00126787810586393
1738	0.712335467338562	0.31428474187851	-14.8113126754761	-0.00197886489331722	-3.08191010844894e-05	0.0116574559360743	0.00289124972186983
1739	1.3616840839386	0.31428474187851	-15.5255966186523	-0.000355493422830477	-0.00100484199356288	0.01847561635077	-0.00360223650932312
1740	1.3616840839386	-0.335063904523849	-15.1359872817993	0.00678734155371785	0.00613799272105098	0.0158782228827477	0.01100810803473
1741	-0.586361825466156	0.31428474187851	-15.4606609344482	-0.00879702530801296	-0.00587495695799589	0.0145795252174139	0.00191722682211548
1742	-0.586361825466156	1.61298203468323	-15.1359872817993	-0.000680167751852423	0.00126787810586393	-0.00100484199356288	-0.0026282137259841
1743	1.3616840839386	0.638959050178528	-15.1359872817993	-0.00100484199356288	0.00418994715437293	-0.00360223650932312	0.00191722682211548
1744	0.0629868134856224	0.638959050178528	-15.4606609344482	-0.00197886489331722	0.00873538758605719	-0.00717365415766835	-0.000355493422830477
1745	1.3616840839386	0.638959050178528	-15.7204008102417	0.00256657530553639	0.0100340843200684	-0.0175632312893867	0.0103587592020631
1746	0.712335467338562	-0.0103895775973797	-15.2658567428589	-0.00814767740666866	0.00808603875339031	-0.00879702530801296	-0.000355493422830477
1747	1.3616840839386	0.963633358478546	-15.5255966186523	0.00289124972186983	0.00321592413820326	-0.00100484199356288	-0.00457625929266214
1748	-0.586361825466156	0.963633358478546	-15.1359872817993	0.00548864435404539	-0.00295288790948689	-0.00782300252467394	-0.00847235135734081
1749	1.3616840839386	-0.984412550926208	-14.5515727996826	0.0022419011220336	0.000293855206109583	0.000618529506027699	0.00256657530553639
1750	0.0629868134856224	0.31428474187851	-15.3307914733887	0.00646266713738441	0.000618529506027699	0.00483929552137852	-0.00392691092565656
1751	2.01103281974792	-0.335063904523849	-15.2658567428589	-0.00717365415766835	-0.00327756232582033	-0.00360223650932312	0.000943203864153475
1752	2.01103281974792	-0.335063904523849	-15.2658567428589	0.00516396993771195	-0.00944637414067984	0.00678734155371785	0.00126787810586393
1753	1.3616840839386	-0.659738183021545	-14.9411821365356	0.0136055024340749	-0.00847235135734081	0.0220470335334539	-0.00100484199356288
1754	-1.23571038246155	0.31428474187851	-15.0710525512695	0.00386527273803949	-0.00457625929266214	0.036657378077507	0.00354059832170606
1755	0.0629868134856224	-0.984412550926208	-14.8762474060059	-3.08191010844894e-05	-0.00132951640989631	0.0392547734081745	-3.08191010844894e-05
1756	2.01103281974792	-0.659738183021545	-15.5905313491821	0.01100810803473	-0.00392691092565656	0.0152288740500808	-0.00749832857400179
1757	-0.586361825466156	-0.335063904523849	-15.3307914733887	0.00418994715437293	-0.00457625929266214	0.00678734155371785	-0.00360223650932312
1758	0.712335467338562	-0.0103895775973797	-15.4606609344482	0.0113327819854021	-0.00977104809135199	0.00678734155371785	-0.00587495695799589
1759	0.0629868134856224	-0.0103895775973797	-15.4606609344482	0.012956153601408	0.00354059832170606	-0.0133424662053585	0.00321592413820326
1760	-0.586361825466156	-0.984412550926208	-15.1359872817993	0.00970941036939621	0.00321592413820326	-0.0152905117720366	0.000618529506027699
1761	0.712335467338562	-1.30908679962158	-15.0061168670654	-3.08191010844894e-05	-0.00425158534198999	-0.0286021586507559	0.0022419011220336
1762	2.66038131713867	-0.659738183021545	-15.3307914733887	0.00256657530553639	-0.0117190945893526	-0.0337969474494457	-0.00197886489331722
1763	1.3616840839386	-0.984412550926208	-15.3307914733887	0.0200989879667759	-0.00100484199356288	-0.0295761823654175	0.00418994715437293
1764	1.3616840839386	-0.984412550926208	-15.7204008102417	-3.08191010844894e-05	0.00289124972186983	-0.0324982516467571	0.000618529506027699
1765	0.0629868134856224	0.31428474187851	-15.2658567428589	-3.08191010844894e-05	0.00289124972186983	-0.0302255302667618	0.00516396993771195
1766	1.3616840839386	-0.335063904523849	-15.3957262039185	0.00678734155371785	0.00776136433705688	-3.08191010844894e-05	-0.00100484199356288
1767	-1.23571038246155	0.638959050178528	-15.9801406860352	0.0100340843200684	-0.00132951640989631	0.00711201597005129	0.00418994715437293
1768	2.01103281974792	-0.984412550926208	-15.9801406860352	0.00483929552137852	-0.00392691092565656	0.00483929552137852	-0.00327756232582033
1769	0.712335467338562	0.31428474187851	-15.3307914733887	-0.00425158534198999	-0.00392691092565656	0.00451462110504508	-3.08191010844894e-05
1770	2.01103281974792	-0.659738183021545	-15.2658567428589	-0.00230353930965066	-0.000355493422830477	-3.08191010844894e-05	0.000293855206109583
1771	1.3616840839386	0.31428474187851	-15.2009220123291	-0.00879702530801296	0.00191722682211548	-0.000355493422830477	-0.00879702530801296
1772	2.66038131713867	-0.335063904523849	-14.8762474060059	-0.0143164889886975	0.00581331877037883	0.00483929552137852	-0.00197886489331722
1773	0.0629868134856224	0.31428474187851	-15.2009220123291	-0.00652430532500148	-0.00327756232582033	0.00126787810586393	0.000293855206109583
1774	0.0629868134856224	1.28830766677856	-15.5255966186523	-0.0110697457566857	0.00386527273803949	-0.00717365415766835	0.000293855206109583
1775	1.3616840839386	0.638959050178528	-15.1359872817993	-0.0123684434220195	0.000618529506027699	-0.0100957229733467	-0.00392691092565656
1776	-1.23571038246155	0.638959050178528	-15.1359872817993	-0.0104203969240189	0.00711201597005129	-0.00684897974133492	-0.00197886489331722
1777	-0.586361825466156	1.28830766677856	-14.8762474060059	-0.0130177913233638	0.00191722682211548	-0.0107450718060136	-0.00717365415766835
1778	0.0629868134856224	-0.335063904523849	-14.4866380691528	-0.00749832857400179	-0.00197886489331722	-0.00425158534198999	0.00191722682211548
1779	0.0629868134856224	-0.0103895775973797	-14.9411821365356	-0.00619963090866804	-0.000355493422830477	0.0106834331527352	-0.000355493422830477
1780	-1.23571038246155	0.638959050178528	-15.3307914733887	-0.00782300252467394	0.00386527273803949	-0.00684897974133492	0.00289124972186983
1781	-1.23571038246155	0.963633358478546	-15.5905313491821	-0.0130177913233638	0.000293855206109583	-0.0159398596733809	-0.0026282137259841
1782	0.712335467338562	0.963633358478546	-15.1359872817993	-0.0100957229733467	-0.00132951640989631	0.000618529506027699	-0.000680167751852423
1783	1.3616840839386	0.31428474187851	-14.8113126754761	-3.08191010844894e-05	-0.00555028254166245	-0.0026282137259841	-0.00230353930965066
1784	-0.586361825466156	-0.0103895775973797	-14.6165084838867	-0.00652430532500148	0.000293855206109583	0.0022419011220336	0.00646266713738441
1785	-1.23571038246155	0.31428474187851	-15.5905313491821	-0.00619963090866804	0.00386527273803949	0.00548864435404539	0.00646266713738441
1786	0.712335467338562	-0.0103895775973797	-15.1359872817993	0.00289124972186983	0.00743668992072344	0.00256657530553639	0.00613799272105098
1787	-1.23571038246155	1.28830766677856	-15.5255966186523	0.0149041991680861	0.00126787810586393	-0.00977104809135199	0.00354059832170606
1788	-0.586361825466156	0.31428474187851	-15.2658567428589	-0.0156151866540313	0.00483929552137852	-0.0152905117720366	0.00126787810586393
1789	0.712335467338562	0.638959050178528	-15.3957262039185	0.00548864435404539	0.00483929552137852	-0.021459324285388	0.00354059832170606
1790	-1.88505911827087	1.61298203468323	-15.2658567428589	-0.00684897974133492	0.0106834331527352	-0.00879702530801296	0.00548864435404539
1791	-1.23571038246155	0.963633358478546	-15.5905313491821	0.00256657530553639	0.00451462110504508	-0.0143164889886975	0.0022419011220336
1792	-1.23571038246155	1.61298203468323	-15.5905313491821	-0.0026282137259841	0.00256657530553639	-0.00944637414067984	-0.00457625929266214
1793	-0.586361825466156	-0.659738183021545	-15.3307914733887	-0.000355493422830477	0.00418994715437293	0.0113327819854021	0.00159255252219737
1794	-1.23571038246155	-0.0103895775973797	-15.6554660797119	-0.00749832857400179	0.00743668992072344	0.0162028968334198	-0.00100484199356288
1795	-0.586361825466156	0.31428474187851	-15.3957262039185	0.000293855206109583	0.00743668992072344	0.00548864435404539	0.00483929552137852
1796	-2.53440761566162	1.61298203468323	-15.3307914733887	-0.00522560812532902	0.00418994715437293	0.012956153601408	-0.00197886489331722
1797	-3.18375635147095	-0.335063904523849	-15.3307914733887	-0.00327756232582033	0.000293855206109583	0.000943203864153475	0.000618529506027699
1798	-1.88505911827087	-0.335063904523849	-15.2658567428589	-0.00522560812532902	-0.000355493422830477	0.0155535480007529	-0.00879702530801296
1799	-1.88505911827087	-0.0103895775973797	-15.1359872817993	-0.00619963090866804	-0.00100484199356288	0.0223717093467712	0.000618529506027699
1800	-2.53440761566162	0.963633358478546	-15.1359872817993	-0.00425158534198999	-0.00555028254166245	0.00776136433705688	0.00646266713738441
1801	-2.53440761566162	0.963633358478546	-14.8113126754761	-0.000680167751852423	0.000943203864153475	0.00159255252219737	0.00678734155371785
1802	-3.18375635147095	0.963633358478546	-15.2009220123291	-0.00327756232582033	-0.0026282137259841	0.00451462110504508	-0.00132951640989631
1803	-2.53440761566162	0.638959050178528	-15.2658567428589	-0.00197886489331722	-0.0107450718060136	0.000943203864153475	0.00159255252219737
1804	-0.586361825466156	-0.335063904523849	-15.1359872817993	-0.00457625929266214	-0.00165419070981443	0.00256657530553639	0.000943203864153475
1805	-1.23571038246155	0.638959050178528	-15.3957262039185	-3.08191010844894e-05	0.0022419011220336	0.00711201597005129	0.00159255252219737
1806	1.3616840839386	-0.335063904523849	-15.2658567428589	-0.00295288790948689	0.00321592413820326	0.00483929552137852	-0.00295288790948689
1807	-0.586361825466156	1.9376562833786	-15.2658567428589	-0.00652430532500148	0.00386527273803949	0.00386527273803949	-0.00392691092565656
1808	1.3616840839386	0.31428474187851	-15.1359872817993	0.00938473641872406	-0.00392691092565656	0.0022419011220336	-0.00555028254166245
1809	2.01103281974792	-0.0103895775973797	-15.4606609344482	0.00159255252219737	0.00808603875339031	-0.00327756232582033	-3.08191010844894e-05
1810	2.01103281974792	0.31428474187851	-15.3307914733887	0.0145795252174139	0.00386527273803949	0.000293855206109583	0.00873538758605719
1811	0.0629868134856224	0.31428474187851	-15.0061168670654	0.00841071270406246	0.00451462110504508	-0.00652430532500148	-0.00360223650932312
1812	0.0629868134856224	0.638959050178528	-15.0710525512695	0.00483929552137852	-0.0026282137259841	-0.00717365415766835	-0.0107450718060136
1813	-1.23571038246155	1.28830766677856	-15.2009220123291	0.00776136433705688	-0.00327756232582033	-0.00814767740666866	-0.000680167751852423
1814	1.3616840839386	-0.659738183021545	-14.9411821365356	0.000618529506027699	0.00776136433705688	-0.00879702530801296	0.000943203864153475
1815	-1.23571038246155	1.28830766677856	-15.3307914733887	0.00613799272105098	0.00841071270406246	-0.00425158534198999	-0.00295288790948689
1816	1.3616840839386	-0.335063904523849	-14.9411821365356	0.0106834331527352	0.00386527273803949	-0.00879702530801296	-0.00717365415766835
1817	0.0629868134856224	1.9376562833786	-15.2009220123291	0.000943203864153475	-0.000355493422830477	-0.0159398596733809	-0.00749832857400179
1818	0.0629868134856224	1.28830766677856	-15.0710525512695	0.00191722682211548	0.00711201597005129	-0.0110697457566857	-0.00230353930965066
1819	0.0629868134856224	0.638959050178528	-14.8762474060059	0.0168522447347641	0.00548864435404539	-0.0126931173726916	-0.00555028254166245
1820	0.0629868134856224	-0.335063904523849	-15.2658567428589	-0.0130177913233638	-0.000680167751852423	0.00386527273803949	0.00159255252219737
1821	0.712335467338562	0.963633358478546	-15.4606609344482	-0.00619963090866804	0.00613799272105098	0.0126314787194133	0.00321592413820326
1822	-0.586361825466156	0.638959050178528	-15.5255966186523	0.0175015944987535	-0.00782300252467394	0.0262678004801273	-0.00652430532500148
1823	1.3616840839386	1.28830766677856	-15.5905313491821	-0.00847235135734081	-0.00100484199356288	0.0223717093467712	-0.00425158534198999
1824	0.712335467338562	-0.0103895775973797	-15.0710525512695	0.00321592413820326	0.00451462110504508	0.00906006153672934	0.00289124972186983
1825	0.712335467338562	0.963633358478546	-14.8113126754761	0.013930176384747	-0.000680167751852423	-0.00782300252467394	0.00776136433705688
1826	0.712335467338562	-0.0103895775973797	-15.1359872817993	-0.0149658378213644	-0.00327756232582033	-0.0165892094373703	0.000618529506027699
1827	0.0629868134856224	0.638959050178528	-15.4606609344482	0.0210730116814375	-0.0100957229733467	-0.03444629535079	-0.00100484199356288
1828	0.0629868134856224	1.28830766677856	-15.5255966186523	-0.00360223650932312	-0.0026282137259841	-0.038017712533474	0.000618529506027699
1829	2.66038131713867	-0.0103895775973797	-15.1359872817993	-0.00132951640989631	0.0126314787194133	-0.0169138833880424	-3.08191010844894e-05
1830	1.3616840839386	-0.0103895775973797	-15.2658567428589	0.0171769186854362	0.00386527273803949	0.0136055024340749	0.00548864435404539
1831	2.01103281974792	0.31428474187851	-15.0061168670654	-0.0159398596733809	0.00256657530553639	-0.00360223650932312	0.00386527273803949
1832	-1.23571038246155	0.638959050178528	-15.5255966186523	0.0171769186854362	0.000293855206109583	-0.0113944197073579	-0.00749832857400179
1833	0.712335467338562	1.28830766677856	-15.5905313491821	-0.00944637414067984	-0.00619963090866804	-0.017887907102704	-0.0026282137259841
1834	-0.586361825466156	1.28830766677856	-15.2009220123291	0.00581331877037883	0.00548864435404539	-0.0201606266200542	-0.000355493422830477
1835	1.3616840839386	1.28830766677856	-15.3957262039185	0.0142548503354192	0.00776136433705688	-0.0208099745213985	0.00711201597005129
1836	2.01103281974792	0.963633358478546	-15.2658567428589	-0.0169138833880424	0.00743668992072344	-0.0120437685400248	-0.0026282137259841
1837	1.3616840839386	1.28830766677856	-15.3957262039185	0.01847561635077	0.00354059832170606	-0.0195112787187099	-0.00814767740666866
1838	-0.586361825466156	1.61298203468323	-15.7853355407715	-0.00652430532500148	0.00191722682211548	-0.0198359526693821	-0.00100484199356288
1839	0.0629868134856224	1.28830766677856	-15.6554660797119	-0.000680167751852423	0.0113327819854021	-0.00912170019000769	0.00354059832170606
1840	-0.586361825466156	1.28830766677856	-16.1100101470947	0.0194496400654316	0.00354059832170606	0.0142548503354192	0.00646266713738441
1841	-0.586361825466156	0.638959050178528	-16.0450744628906	-0.0227580219507217	-0.00132951640989631	0.0295145437121391	0.00289124972186983
1842	0.0629868134856224	1.61298203468323	-15.7853355407715	0.0223717093467712	0.000618529506027699	0.0243197549134493	-0.000680167751852423
1843	1.3616840839386	-0.0103895775973797	-15.2658567428589	-0.00100484199356288	0.000618529506027699	0.01847561635077	-0.00392691092565656
1844	1.3616840839386	-0.335063904523849	-15.3957262039185	0.00126787810586393	0.00873538758605719	0.0175015944987535	-0.00392691092565656
1845	0.0629868134856224	0.963633358478546	-15.5905313491821	0.0217223595827818	0.00678734155371785	0.0188002903014421	0.00646266713738441
1846	1.3616840839386	-0.335063904523849	-15.2009220123291	-0.0107450718060136	0.00191722682211548	0.00711201597005129	0.000293855206109583
1847	-0.586361825466156	1.28830766677856	-15.4606609344482	0.0145795252174139	-0.00490093370899558	-0.0113944197073579	-0.00392691092565656
1848	0.712335467338562	1.28830766677856	-15.2658567428589	-0.0026282137259841	-0.00100484199356288	-0.0117190945893526	-0.00132951640989631
1849	1.3616840839386	0.31428474187851	-15.2658567428589	-0.00944637414067984	0.000293855206109583	0.000293855206109583	-0.00360223650932312
1850	2.66038131713867	-0.0103895775973797	-15.3307914733887	0.0226963832974434	-0.00132951640989631	-0.00425158534198999	0.00516396993771195
1851	0.0629868134856224	-0.659738183021545	-15.2009220123291	-0.0175632312893867	0.00354059832170606	0.00321592413820326	0.00126787810586393
1852	-0.586361825466156	0.638959050178528	-15.4606609344482	0.0171769186854362	-0.00197886489331722	-0.0110697457566857	-0.00360223650932312
1853	0.0629868134856224	1.28830766677856	-15.3957262039185	-0.00197886489331722	0.00126787810586393	-0.0026282137259841	0.00126787810586393
1854	0.712335467338562	0.31428474187851	-15.2658567428589	-0.00555028254166245	0.00256657530553639	-0.00684897974133492	0.00191722682211548
1855	-0.586361825466156	0.963633358478546	-15.5255966186523	0.0210730116814375	0.00386527273803949	0.00938473641872406	0.00516396993771195
1856	1.3616840839386	-0.659738183021545	-15.1359872817993	-0.0156151866540313	-0.00684897974133492	0.00159255252219737	-3.08191010844894e-05
1857	0.0629868134856224	-0.0103895775973797	-15.0061168670654	0.012956153601408	-0.000680167751852423	-0.00425158534198999	-0.00814767740666866
1858	0.712335467338562	0.638959050178528	-15.1359872817993	0.00581331877037883	-0.00684897974133492	-0.000680167751852423	-0.00360223650932312
1859	0.0629868134856224	1.28830766677856	-15.2009220123291	0.000618529506027699	0.00256657530553639	0.00970941036939621	-0.00100484199356288
1860	0.0629868134856224	0.638959050178528	-14.8762474060059	0.0220470335334539	0.00483929552137852	0.00678734155371785	0.00646266713738441
1861	0.712335467338562	0.31428474187851	-15.3307914733887	-0.0133424662053585	-0.00457625929266214	-0.00425158534198999	-0.00587495695799589
1862	2.01103281974792	-0.659738183021545	-15.1359872817993	0.000293855206109583	-0.00522560812532902	-0.0172385573387146	-0.00425158534198999
1863	2.01103281974792	-0.659738183021545	-14.9411821365356	0.0022419011220336	-0.0026282137259841	-0.0152905117720366	-0.00847235135734081
1864	0.0629868134856224	-0.0103895775973797	-14.7463779449463	0.00126787810586393	-0.00425158534198999	-0.021459324285388	0.00548864435404539
1865	-0.586361825466156	-0.0103895775973797	-15.3307914733887	0.0149041991680861	-0.00652430532500148	-0.0159398596733809	-0.0026282137259841
1866	1.3616840839386	-0.984412550926208	-14.9411821365356	0.00516396993771195	-0.00392691092565656	-0.0126931173726916	0.00159255252219737
1867	-0.586361825466156	-0.0103895775973797	-15.5255966186523	0.013930176384747	-0.00425158534198999	-0.0120437685400248	-0.00879702530801296
1868	0.0629868134856224	-0.335063904523849	-15.4606609344482	0.00743668992072344	-0.0107450718060136	-0.00912170019000769	0.00354059832170606
1869	1.3616840839386	-1.30908679962158	-15.2009220123291	0.00906006153672934	0.00191722682211548	-0.0143164889886975	0.00159255252219737
1870	0.712335467338562	-1.95843541622162	-15.2658567428589	0.00743668992072344	-0.00295288790948689	-0.0279528107494116	-0.0026282137259841
1871	2.66038131713867	-1.30908679962158	-15.0061168670654	0.00613799272105098	-0.00100484199356288	-0.00230353930965066	0.00191722682211548
1872	0.0629868134856224	-0.0103895775973797	-15.3307914733887	0.00841071270406246	-0.00587495695799589	0.00483929552137852	-0.00490093370899558
1873	-0.586361825466156	-0.335063904523849	-15.6554660797119	0.012956153601408	-0.00100484199356288	0.00841071270406246	-0.00360223650932312
1874	-1.23571038246155	-0.335063904523849	-15.5255966186523	0.00743668992072344	-0.0113944197073579	0.00516396993771195	-0.00100484199356288
1875	2.01103281974792	-1.30908679962158	-15.3957262039185	0.0113327819854021	-0.00230353930965066	0.00321592413820326	0.000293855206109583
1876	0.0629868134856224	0.638959050178528	-15.4606609344482	0.0113327819854021	0.000943203864153475	0.00159255252219737	0.0022419011220336
1877	2.66038131713867	-1.30908679962158	-15.3957262039185	0.00711201597005129	-0.00587495695799589	0.00516396993771195	0.000293855206109583
1878	0.712335467338562	-0.335063904523849	-15.2009220123291	0.00841071270406246	-0.0107450718060136	-0.00360223650932312	-0.00425158534198999
1879	1.3616840839386	-0.335063904523849	-15.4606609344482	0.00938473641872406	-0.00230353930965066	0.00938473641872406	0.00386527273803949
1880	2.01103281974792	-0.335063904523849	-15.5255966186523	0.00906006153672934	-0.00132951640989631	0.020423661917448	-0.00100484199356288
1881	0.712335467338562	-0.0103895775973797	-14.8762474060059	0.00581331877037883	-0.00165419070981443	0.0356833562254906	0.00159255252219737
1882	0.712335467338562	-0.0103895775973797	-15.1359872817993	0.00678734155371785	0.00321592413820326	0.0223717093467712	-0.00717365415766835
1883	0.712335467338562	0.31428474187851	-14.8113126754761	0.00289124972186983	-0.000355493422830477	0.00613799272105098	-0.00457625929266214
1884	0.712335467338562	0.963633358478546	-15.2009220123291	0.00776136433705688	-0.0026282137259841	0.0149041991680861	-0.000355493422830477
1885	0.0629868134856224	1.28830766677856	-15.5255966186523	0.00613799272105098	0.01100810803473	0.0116574559360743	-0.00197886489331722
1886	0.712335467338562	-0.0103895775973797	-15.1359872817993	0.00516396993771195	0.00256657530553639	0.00321592413820326	-0.00165419070981443
1887	0.712335467338562	-0.0103895775973797	-15.1359872817993	0.00613799272105098	-0.000355493422830477	-0.0250307414680719	-0.00944637414067984
1888	0.0629868134856224	0.31428474187851	-15.3957262039185	-0.00132951640989631	0.00613799272105098	-0.0204853005707264	0.00386527273803949
1889	-0.586361825466156	0.31428474187851	-14.6165084838867	0.00711201597005129	-0.000680167751852423	-0.0113944197073579	0.000293855206109583
1890	1.3616840839386	-0.335063904523849	-15.3307914733887	-0.000680167751852423	0.000943203864153475	-0.017887907102704	-3.08191010844894e-05
1891	0.0629868134856224	0.31428474187851	-15.3957262039185	0.00354059832170606	0.00354059832170606	-0.0263294391334057	0.00256657530553639
1892	-0.586361825466156	0.638959050178528	-15.5255966186523	0.0022419011220336	-0.00165419070981443	-0.0126931173726916	-0.00295288790948689
1893	-1.88505911827087	1.28830766677856	-15.2009220123291	0.00321592413820326	0.000293855206109583	0.0269171483814716	-0.00295288790948689
1894	-0.586361825466156	1.28830766677856	-15.0710525512695	0.00289124972186983	0.00451462110504508	0.00126787810586393	0.0022419011220336
1895	0.712335467338562	0.963633358478546	-15.0061168670654	0.000943203864153475	0.0116574559360743	0.00516396993771195	0.00256657530553639
1896	-0.586361825466156	0.31428474187851	-15.5905313491821	0.00516396993771195	0.000618529506027699	-0.00165419070981443	-0.0026282137259841
1897	-1.23571038246155	0.963633358478546	-15.3957262039185	0.000293855206109583	-3.08191010844894e-05	-0.00522560812532902	-0.00197886489331722
1898	0.712335467338562	-0.0103895775973797	-15.2009220123291	0.000943203864153475	0.00126787810586393	-0.0237320438027382	-0.00847235135734081
1899	0.712335467338562	0.638959050178528	-15.2658567428589	0.0022419011220336	-0.00132951640989631	-0.0172385573387146	-0.00230353930965066
1900	-0.586361825466156	0.31428474187851	-15.0061168670654	-0.000680167751852423	0.00159255252219737	0.00191722682211548	0.01100810803473
1901	-1.23571038246155	0.31428474187851	-14.4866380691528	-0.00457625929266214	-0.00360223650932312	0.0152288740500808	-0.00749832857400179
1902	-2.53440761566162	1.28830766677856	-15.1359872817993	-0.00425158534198999	0.000293855206109583	-0.00782300252467394	-0.00684897974133492
1903	-1.88505911827087	1.28830766677856	-15.1359872817993	-0.00295288790948689	-3.08191010844894e-05	-0.000355493422830477	-0.00912170019000769
1904	-3.83310484886169	0.638959050178528	-15.0710525512695	-0.00327756232582033	-0.00327756232582033	0.00613799272105098	0.000293855206109583
1905	-2.53440761566162	0.963633358478546	-15.3957262039185	-0.0026282137259841	0.00873538758605719	-0.0156151866540313	0.000618529506027699
1906	-1.88505911827087	-0.0103895775973797	-15.0061168670654	-0.00165419070981443	-0.00165419070981443	-0.00749832857400179	0.00289124972186983
1907	-1.88505911827087	0.963633358478546	-15.2009220123291	-0.00132951640989631	0.00354059832170606	-0.0156151866540313	0.00256657530553639
1908	-2.53440761566162	0.963633358478546	-15.5255966186523	0.00256657530553639	0.00191722682211548	-0.00652430532500148	0.00126787810586393
1909	0.0629868134856224	-0.0103895775973797	-15.2009220123291	-0.00327756232582033	-0.00425158534198999	-0.00327756232582033	0.0103587592020631
1910	0.0629868134856224	0.31428474187851	-15.2009220123291	0.0022419011220336	-0.00132951640989631	-0.000680167751852423	0.00776136433705688
1911	0.712335467338562	-0.335063904523849	-15.2009220123291	-0.00165419070981443	0.00418994715437293	-0.00392691092565656	0.00613799272105098
1912	-0.586361825466156	-0.0103895775973797	-14.8113126754761	-0.000680167751852423	0.00386527273803949	0.00451462110504508	-0.00132951640989631
1913	0.0629868134856224	0.963633358478546	-14.9411821365356	0.00256657530553639	0.000943203864153475	0.0145795252174139	0.00516396993771195
1914	-2.53440761566162	1.61298203468323	-15.3307914733887	-0.00165419070981443	0.00451462110504508	0.00256657530553639	0.00613799272105098
1915	0.712335467338562	0.31428474187851	-15.3307914733887	0.00289124972186983	0.00418994715437293	0.00159255252219737	0.00516396993771195
1916	-1.23571038246155	1.61298203468323	-15.5905313491821	-0.000355493422830477	0.00646266713738441	-0.00360223650932312	0.000943203864153475
1917	0.0629868134856224	1.28830766677856	-15.4606609344482	0.0022419011220336	-0.00295288790948689	-0.0126931173726916	0.00256657530553639
1918	-1.23571038246155	0.638959050178528	-15.0710525512695	0.00548864435404539	0.00418994715437293	0.00159255252219737	0.00126787810586393
1919	0.0629868134856224	-0.0103895775973797	-15.1359872817993	-0.00360223650932312	0.00126787810586393	0.00256657530553639	0.00548864435404539
1920	-0.586361825466156	0.963633358478546	-15.3307914733887	0.00354059832170606	0.0113327819854021	0.0123068047687411	0.000618529506027699
1921	0.0629868134856224	1.28830766677856	-15.9801406860352	0.000943203864153475	0.00483929552137852	0.0207483377307653	0.00581331877037883
1922	0.712335467338562	0.963633358478546	-15.4606609344482	0.00483929552137852	-0.00619963090866804	0.0197743140161037	-0.00879702530801296
1923	0.0629868134856224	0.638959050178528	-14.7463779449463	0.00289124972186983	0.000293855206109583	0.0197743140161037	0.00191722682211548
1924	-0.586361825466156	0.31428474187851	-15.0061168670654	0.00451462110504508	0.00191722682211548	0.0168522447347641	0.00191722682211548
1925	-0.586361825466156	0.31428474187851	-15.5255966186523	0.00256657530553639	0.00906006153672934	0.0155535480007529	-0.00295288790948689
1926	1.3616840839386	0.31428474187851	-15.3957262039185	0.00581331877037883	-0.000355493422830477	0.0236704051494598	0.00776136433705688
1927	1.3616840839386	0.31428474187851	-15.1359872817993	0.00451462110504508	-0.00425158534198999	0.0321119390428066	0.00548864435404539
1928	0.712335467338562	0.963633358478546	-15.2009220123291	0.00418994715437293	-0.00230353930965066	0.0652287155389786	-0.00425158534198999
1929	0.0629868134856224	1.28830766677856	-15.0061168670654	0.00776136433705688	-3.08191010844894e-05	0.0103587592020631	0.00256657530553639
1930	1.3616840839386	-0.0103895775973797	-14.8113126754761	0.00548864435404539	0.00678734155371785	-0.0243813935667276	-0.00230353930965066
1931	0.0629868134856224	0.31428474187851	-15.0061168670654	0.00386527273803949	0.0132808275520802	-0.0221086721867323	0.00159255252219737
1932	0.712335467338562	0.963633358478546	-15.3307914733887	0.00711201597005129	-0.00132951640989631	-0.0302255302667618	-0.00619963090866804
1933	-0.586361825466156	1.28830766677856	-15.1359872817993	0.00613799272105098	0.000943203864153475	-0.0273034609854221	-3.08191010844894e-05
1934	0.712335467338562	0.963633358478546	-15.2009220123291	0.00386527273803949	-0.000680167751852423	-0.0237320438027382	-0.000355493422830477
1935	1.3616840839386	0.31428474187851	-14.8762474060059	0.000293855206109583	0.0100340843200684	-0.0354203209280968	0.00678734155371785
1936	0.712335467338562	0.963633358478546	-15.0061168670654	0.00776136433705688	0.000293855206109583	-0.0367190167307854	0.00126787810586393
1937	-0.586361825466156	0.963633358478546	-15.2009220123291	0.00418994715437293	0.00451462110504508	-0.0373683646321297	0.000293855206109583
1938	2.01103281974792	0.638959050178528	-15.2009220123291	-0.00295288790948689	0.00354059832170606	-0.055874802172184	-0.00295288790948689
1939	0.712335467338562	0.31428474187851	-15.2009220123291	0.00613799272105098	0.00418994715437293	-0.0354203209280968	0.00321592413820326
1940	2.01103281974792	-0.0103895775973797	-15.0710525512695	0.00321592413820326	0.0113327819854021	-0.0217839982360601	0.00548864435404539
1941	0.712335467338562	0.638959050178528	-15.0061168670654	-3.08191010844894e-05	0.00548864435404539	-0.0191866029053926	-0.00457625929266214
1942	0.712335467338562	1.28830766677856	-15.2009220123291	0.00386527273803949	-0.00619963090866804	-0.0195112787187099	-0.00230353930965066
1943	-0.586361825466156	1.61298203468323	-15.3957262039185	0.00354059832170606	-0.00295288790948689	-0.00360223650932312	-0.00425158534198999
1944	-1.23571038246155	0.638959050178528	-15.2009220123291	0.00711201597005129	0.00516396993771195	-0.00522560812532902	0.000943203864153475
1945	0.0629868134856224	1.61298203468323	-15.7204008102417	0.00873538758605719	0.00516396993771195	-0.000680167751852423	0.00613799272105098
1946	0.712335467338562	-0.335063904523849	-15.5255966186523	-0.00392691092565656	0.00548864435404539	0.00386527273803949	0.000618529506027699
1947	2.66038131713867	0.638959050178528	-15.5255966186523	0.00613799272105098	-0.00165419070981443	0.00516396993771195	-0.0120437685400248
1948	0.0629868134856224	1.61298203468323	-15.3307914733887	0.00354059832170606	-3.08191010844894e-05	-0.00100484199356288	-0.00619963090866804
1949	0.0629868134856224	-0.335063904523849	-15.6554660797119	0.00483929552137852	0.00711201597005129	-0.00457625929266214	0.00613799272105098
1950	0.712335467338562	-0.335063904523849	-15.5255966186523	0.00126787810586393	0.0113327819854021	-0.000355493422830477	0.00808603875339031
1951	2.66038131713867	0.31428474187851	-16.1749439239502	0.00321592413820326	0.00613799272105098	0.00321592413820326	0.00548864435404539
1952	0.0629868134856224	0.963633358478546	-15.3957262039185	0.00613799272105098	0.00841071270406246	-0.00457625929266214	0.000943203864153475
1953	0.712335467338562	0.963633358478546	-15.2658567428589	-0.000680167751852423	-0.00132951640989631	-0.00197886489331722	0.000293855206109583
1954	-0.586361825466156	1.28830766677856	-15.3307914733887	0.00711201597005129	0.00159255252219737	-0.00652430532500148	0.00321592413820326
1955	2.66038131713867	-0.0103895775973797	-15.5255966186523	-3.08191010844894e-05	0.00418994715437293	0.00613799272105098	0.00386527273803949
1956	-0.586361825466156	1.28830766677856	-15.6554660797119	0.000943203864153475	-0.00782300252467394	0.00776136433705688	-0.00327756232582033
1957	0.0629868134856224	0.638959050178528	-15.4606609344482	0.00743668992072344	-0.0123684434220195	0.00646266713738441	-0.00360223650932312
1958	0.712335467338562	0.31428474187851	-15.3307914733887	0.00126787810586393	-3.08191010844894e-05	-0.00425158534198999	-0.00879702530801296
1959	3.309730052948	-0.335063904523849	-15.1359872817993	0.00711201597005129	0.00743668992072344	-0.00392691092565656	0.00613799272105098
1960	2.01103281974792	0.31428474187851	-15.1359872817993	0.00191722682211548	0.0113327819854021	-0.00230353930965066	0.00126787810586393
1961	-1.23571038246155	0.963633358478546	-15.0710525512695	0.00191722682211548	0.00256657530553639	-0.000355493422830477	0.00191722682211548
1962	0.0629868134856224	0.963633358478546	-15.3307914733887	0.00678734155371785	0.00808603875339031	-0.0113944197073579	-0.00879702530801296
1963	-0.586361825466156	0.638959050178528	-15.0710525512695	0.000618529506027699	0.00289124972186983	-0.0224333461374044	-0.000355493422830477
1964	0.0629868134856224	1.28830766677856	-15.2009220123291	0.00289124972186983	-0.00132951640989631	-0.00782300252467394	0.0022419011220336
1965	0.0629868134856224	1.28830766677856	-14.8762474060059	0.00678734155371785	0.0152288740500808	-0.00522560812532902	0.00321592413820326
1966	2.01103281974792	-0.0103895775973797	-15.2658567428589	0.00191722682211548	0.00873538758605719	0.00159255252219737	0.000293855206109583
1967	-1.23571038246155	0.963633358478546	-15.3307914733887	0.00581331877037883	-0.00425158534198999	-0.00684897974133492	-0.00165419070981443
1968	0.712335467338562	-0.0103895775973797	-15.0061168670654	0.00354059832170606	-0.00230353930965066	-0.00944637414067984	-3.08191010844894e-05
1969	2.01103281974792	-0.0103895775973797	-14.9411821365356	0.000293855206109583	0.0171769186854362	-0.00814767740666866	0.00256657530553639
1970	2.66038131713867	-0.0103895775973797	-15.4606609344482	0.00548864435404539	0.0123068047687411	-0.0211346503347158	-0.00457625929266214
1971	0.712335467338562	0.963633358478546	-14.9411821365356	0.00386527273803949	0.011982130818069	-0.0152905117720366	0.00321592413820326
1972	2.66038131713867	0.31428474187851	-15.2658567428589	0.00711201597005129	0.000618529506027699	0.00776136433705688	0.000293855206109583
1973	2.66038131713867	0.638959050178528	-15.0710525512695	0.00581331877037883	0.00678734155371785	0.0132808275520802	-0.00782300252467394
1974	1.3616840839386	-0.0103895775973797	-14.9411821365356	0.00354059832170606	-3.08191010844894e-05	0.01847561635077	0.00776136433705688
1975	0.712335467338562	-0.0103895775973797	-14.9411821365356	0.000618529506027699	-0.00490093370899558	0.0132808275520802	-0.00295288790948689
1976	0.712335467338562	0.638959050178528	-15.1359872817993	0.00873538758605719	-0.00230353930965066	-0.000355493422830477	0.00548864435404539
1977	0.0629868134856224	0.963633358478546	-15.2009220123291	0.00776136433705688	-0.00360223650932312	0.000293855206109583	-0.00197886489331722
1978	0.0629868134856224	0.963633358478546	-15.3307914733887	0.00548864435404539	0.00386527273803949	-0.00847235135734081	-0.00132951640989631
1979	0.0629868134856224	1.28830766677856	-15.5905313491821	0.0126314787194133	-0.00555028254166245	-0.000355493422830477	0.00581331877037883
1980	-0.586361825466156	0.31428474187851	-15.5255966186523	0.00354059832170606	-0.00652430532500148	0.0207483377307653	0.00483929552137852
1981	2.01103281974792	-0.335063904523849	-15.2658567428589	0.00516396993771195	-0.00587495695799589	0.013930176384747	0.00321592413820326
1982	2.01103281974792	-0.659738183021545	-15.0061168670654	0.0178262684494257	-0.00944637414067984	-0.00230353930965066	0.000943203864153475
1983	1.3616840839386	0.31428474187851	-15.0061168670654	0.000943203864153475	-0.00295288790948689	0.00386527273803949	-0.00717365415766835
1984	2.01103281974792	-0.335063904523849	-15.1359872817993	0.000618529506027699	-0.00360223650932312	-0.00782300252467394	-0.00425158534198999
1985	0.0629868134856224	0.963633358478546	-15.6554660797119	-0.00522560812532902	0.000618529506027699	0.00548864435404539	0.00289124972186983
1986	2.01103281974792	-0.0103895775973797	-15.2658567428589	-0.00879702530801296	0.00386527273803949	0.0168522447347641	0.00711201597005129
1987	0.0629868134856224	-0.0103895775973797	-15.5255966186523	-0.00197886489331722	-0.00197886489331722	0.0304885655641556	-0.00749832857400179
1988	-0.586361825466156	-0.335063904523849	-14.8762474060059	-0.00100484199356288	-0.000355493422830477	0.0175015944987535	-0.00555028254166245
1989	2.01103281974792	-0.659738183021545	-14.6814432144165	-0.00814767740666866	-0.00652430532500148	0.0158782228827477	0.00289124972186983
1990	2.01103281974792	-1.30908679962158	-14.9411821365356	-0.00392691092565656	-0.00392691092565656	-0.00197886489331722	0.00418994715437293
1991	1.3616840839386	-0.0103895775973797	-15.1359872817993	-0.00717365415766835	0.00354059832170606	-0.0146411629393697	0.00418994715437293
1992	1.3616840839386	-0.335063904523849	-15.0710525512695	-0.00619963090866804	-0.00490093370899558	-0.0165892094373703	-0.00782300252467394
1993	2.01103281974792	-0.659738183021545	-15.0061168670654	0.000618529506027699	-0.0113944197073579	-0.023407369852066	-0.00327756232582033
1994	-1.23571038246155	-0.335063904523849	-15.2009220123291	-0.00392691092565656	0.00516396993771195	0.00743668992072344	-0.000355493422830477
1995	2.01103281974792	-1.30908679962158	-14.6165084838867	0.000618529506027699	0.00159255252219737	0.0217223595827818	0.00483929552137852
1996	-1.88505911827087	0.31428474187851	-15.0710525512695	0.00256657530553639	-0.00782300252467394	-0.0100957229733467	-0.00132951640989631
1997	2.66038131713867	-1.63376116752625	-15.3307914733887	0.0113327819854021	-0.00295288790948689	-0.00522560812532902	0.0022419011220336
1998	2.01103281974792	-0.659738183021545	-15.4606609344482	0.00678734155371785	-0.00490093370899558	-0.00425158534198999	-0.00555028254166245
1999	2.66038131713867	-0.984412550926208	-15.2658567428589	0.00678734155371785	0.000293855206109583	-0.0104203969240189	0.00841071270406246
2000	1.3616840839386	-0.984412550926208	-15.0710525512695	0.000293855206109583	-0.00100484199356288	-0.0182125810533762	-0.00425158534198999
[truncated: 5,260 more rows]
