# Supplementary material for: Precise instruction and consideration of the vertical and horizontal force component increases validity and reliability of the 90:20 Isometric Posterior Chain Test
Source: PLoS One. 2024 Oct 28;19(10):e0312843. doi: 10.1371/journal.pone.0312843 (PMC11515970; doi:10.1371/journal.pone.0312843)
Supplement: S1 File — (ZIP) [file pone.0312843.s001.zip › S1_Raw_Data/M1_P09_iso_3.csv]

1	-0.586361825466156	0.638959050178528	-15.3957262039185	0.00418994715437293	0.0113327819854021	-0.00230353930965066	-0.00295288790948689
2	0.0629868134856224	0.963633358478546	-15.2009220123291	-0.00425158534198999	-0.00165419070981443	-0.00327756232582033	-0.00327756232582033
3	0.712335467338562	0.963633358478546	-14.9411821365356	-0.00619963090866804	0.000943203864153475	0.00743668992072344	0.000943203864153475
4	0.712335467338562	-0.335063904523849	-15.0061168670654	-0.00490093370899558	0.00938473641872406	0.00191722682211548	0.000618529506027699
5	0.712335467338562	0.31428474187851	-15.0710525512695	-0.0172385573387146	0.00451462110504508	0.0022419011220336	-0.00684897974133492
6	-0.586361825466156	-0.0103895775973797	-15.2009220123291	0.00548864435404539	-0.00165419070981443	0.000943203864153475	-0.00522560812532902
7	0.712335467338562	0.31428474187851	-15.2658567428589	-0.000355493422830477	-0.00132951640989631	0.000618529506027699	-0.000355493422830477
8	-0.586361825466156	0.638959050178528	-15.2009220123291	-0.00684897974133492	-0.000355493422830477	0.00256657530553639	0.00970941036939621
9	-0.586361825466156	1.28830766677856	-14.8113126754761	0.00808603875339031	0.00613799272105098	0.00613799272105098	-0.00197886489331722
10	1.3616840839386	-0.0103895775973797	-14.9411821365356	-0.00782300252467394	0.00321592413820326	-0.00555028254166245	-0.00619963090866804
11	-0.586361825466156	0.963633358478546	-15.1359872817993	0.01100810803473	-0.00165419070981443	-0.00392691092565656	-0.00327756232582033
12	0.0629868134856224	1.61298203468323	-15.0710525512695	0.00483929552137852	-0.00165419070981443	-0.00977104809135199	-0.00425158534198999
13	-0.586361825466156	0.963633358478546	-15.2658567428589	0.000618529506027699	0.00386527273803949	0.00256657530553639	0.00126787810586393
14	-1.23571038246155	0.963633358478546	-15.2658567428589	0.00678734155371785	0.00126787810586393	0.00483929552137852	-3.08191010844894e-05
15	0.712335467338562	0.31428474187851	-14.8113126754761	0.000293855206109583	0.00613799272105098	-0.00100484199356288	-0.00392691092565656
16	0.712335467338562	-0.335063904523849	-14.6165084838867	0.00516396993771195	0.000618529506027699	-0.00490093370899558	-0.00295288790948689
17	-0.586361825466156	0.638959050178528	-15.5255966186523	-0.00165419070981443	0.0022419011220336	-0.0107450718060136	0.000293855206109583
18	0.712335467338562	-0.335063904523849	-15.3307914733887	0.00451462110504508	0.00613799272105098	0.00743668992072344	0.00289124972186983
19	0.712335467338562	-0.335063904523849	-15.5905313491821	-0.00425158534198999	-0.00295288790948689	-0.000355493422830477	-0.000680167751852423
20	0.712335467338562	0.638959050178528	-15.7204008102417	0.000943203864153475	-0.00132951640989631	-0.00912170019000769	-0.000355493422830477
21	0.712335467338562	0.638959050178528	-15.4606609344482	0.0022419011220336	0.00711201597005129	-0.00100484199356288	0.00191722682211548
22	-0.586361825466156	1.28830766677856	-15.6554660797119	0.00126787810586393	-0.00749832857400179	-0.00847235135734081	0.00970941036939621
23	2.01103281974792	0.31428474187851	-15.5255966186523	-0.00457625929266214	0.00126787810586393	0.0022419011220336	-0.00360223650932312
24	0.712335467338562	-0.0103895775973797	-15.1359872817993	-0.0172385573387146	-0.00749832857400179	-0.00360223650932312	0.00613799272105098
25	0.712335467338562	-0.335063904523849	-15.2658567428589	0.00159255252219737	0.00289124972186983	-0.00425158534198999	-0.00684897974133492
26	0.0629868134856224	1.28830766677856	-15.2658567428589	0.012956153601408	-0.00457625929266214	-0.000355493422830477	-0.00425158534198999
27	1.3616840839386	-0.335063904523849	-15.1359872817993	0.00126787810586393	0.000618529506027699	-0.00555028254166245	-0.00197886489331722
28	-1.23571038246155	1.28830766677856	-15.3307914733887	0.000293855206109583	0.00418994715437293	-0.00490093370899558	-0.00652430532500148
29	0.0629868134856224	0.638959050178528	-15.4606609344482	-0.00522560812532902	0.000293855206109583	0.00256657530553639	0.00256657530553639
30	-0.586361825466156	1.28830766677856	-15.3307914733887	0.00841071270406246	-0.00327756232582033	-0.0120437685400248	0.00159255252219737
31	-0.586361825466156	0.963633358478546	-15.3307914733887	-0.00977104809135199	0.00126787810586393	-0.00295288790948689	-0.00490093370899558
32	0.0629868134856224	1.61298203468323	-15.3307914733887	0.00873538758605719	0.00938473641872406	-0.00522560812532902	-0.00749832857400179
33	-0.586361825466156	0.963633358478546	-15.0710525512695	-0.0026282137259841	0.0022419011220336	-0.00132951640989631	0.000293855206109583
34	-0.586361825466156	1.28830766677856	-15.1359872817993	0.00970941036939621	0.00970941036939621	-0.000680167751852423	-0.00490093370899558
35	1.3616840839386	0.31428474187851	-15.1359872817993	-0.0188619289547205	-0.0026282137259841	-0.00522560812532902	-0.00100484199356288
36	0.712335467338562	-0.0103895775973797	-15.3307914733887	0.0155535480007529	0.00613799272105098	-0.00522560812532902	-0.00392691092565656
37	0.0629868134856224	1.28830766677856	-15.2009220123291	0.00938473641872406	0.00418994715437293	-0.00847235135734081	-0.00425158534198999
38	0.0629868134856224	-0.0103895775973797	-15.0061168670654	0.011982130818069	0.00516396993771195	-0.00295288790948689	0.00418994715437293
39	1.3616840839386	-0.335063904523849	-14.5515727996826	0.00159255252219737	0.00386527273803949	0.000618529506027699	-0.00165419070981443
40	2.01103281974792	0.638959050178528	-15.2658567428589	-0.00425158534198999	0.000618529506027699	-0.00100484199356288	0.00256657530553639
41	-0.586361825466156	0.638959050178528	-15.3957262039185	-0.00490093370899558	0.00354059832170606	0.0022419011220336	-0.00230353930965066
42	-0.586361825466156	0.963633358478546	-15.2009220123291	0.00646266713738441	-0.00197886489331722	0.00483929552137852	-0.00555028254166245
43	2.01103281974792	0.31428474187851	-14.8762474060059	0.012956153601408	-0.000355493422830477	0.00289124972186983	0.00873538758605719
44	1.3616840839386	-0.335063904523849	-14.6814432144165	-0.0026282137259841	-0.00100484199356288	0.00191722682211548	-0.000680167751852423
45	0.712335467338562	-0.0103895775973797	-14.421703338623	-0.0026282137259841	0.00256657530553639	0.00159255252219737	-0.00684897974133492
46	1.3616840839386	1.28830766677856	-14.9411821365356	0.00126787810586393	0.00126787810586393	-0.00392691092565656	0.00289124972186983
47	1.3616840839386	-0.0103895775973797	-15.1359872817993	-0.00100484199356288	-0.00587495695799589	-3.08191010844894e-05	-0.00165419070981443
48	0.712335467338562	0.638959050178528	-15.3307914733887	-0.00295288790948689	0.00126787810586393	-0.00392691092565656	0.00938473641872406
49	-1.23571038246155	0.638959050178528	-15.2009220123291	-3.08191010844894e-05	-0.00360223650932312	0.00191722682211548	-3.08191010844894e-05
50	0.0629868134856224	0.638959050178528	-14.8113126754761	0.0123068047687411	-0.00197886489331722	-0.00587495695799589	0.00354059832170606
51	-0.586361825466156	0.963633358478546	-14.9411821365356	0.00678734155371785	0.0022419011220336	-0.00457625929266214	-0.00619963090866804
52	-0.586361825466156	0.638959050178528	-15.2658567428589	0.0116574559360743	-0.00100484199356288	-0.00619963090866804	-0.00360223650932312
53	0.712335467338562	-0.0103895775973797	-15.3957262039185	0.00613799272105098	-0.000355493422830477	-0.000680167751852423	0.00321592413820326
54	1.3616840839386	0.638959050178528	-15.2658567428589	0.00321592413820326	0.00483929552137852	-0.00490093370899558	-0.00132951640989631
55	0.712335467338562	0.31428474187851	-15.3307914733887	-0.00132951640989631	-3.08191010844894e-05	-0.00782300252467394	-0.00555028254166245
56	2.01103281974792	-0.335063904523849	-14.8762474060059	0.0149041991680861	-0.00522560812532902	-0.00392691092565656	0.00159255252219737
57	-0.586361825466156	0.638959050178528	-15.2009220123291	0.00256657530553639	-0.000355493422830477	-0.00782300252467394	-0.00522560812532902
58	0.712335467338562	-0.335063904523849	-15.0710525512695	-0.0100957229733467	-0.00425158534198999	0.000618529506027699	-0.00522560812532902
59	1.3616840839386	-0.0103895775973797	-15.1359872817993	0.0100340843200684	-0.00555028254166245	0.00386527273803949	-0.00619963090866804
60	-0.586361825466156	-0.0103895775973797	-15.3307914733887	-0.00295288790948689	0.000618529506027699	0.000943203864153475	0.00711201597005129
61	0.0629868134856224	-0.0103895775973797	-15.2658567428589	-0.00912170019000769	-0.00522560812532902	-0.00392691092565656	-0.00684897974133492
62	-1.23571038246155	-0.0103895775973797	-15.0710525512695	-0.00165419070981443	-0.00555028254166245	-0.00944637414067984	0.00678734155371785
63	1.3616840839386	-0.335063904523849	-15.2658567428589	0.00970941036939621	-0.00295288790948689	-0.00295288790948689	0.00126787810586393
64	0.712335467338562	-0.984412550926208	-15.2658567428589	0.0152288740500808	-0.00555028254166245	0.00613799272105098	-0.000680167751852423
65	0.712335467338562	-1.95843541622162	-15.2009220123291	0.000943203864153475	-0.00490093370899558	-0.00587495695799589	0.00256657530553639
66	-0.586361825466156	-0.335063904523849	-15.2009220123291	0.0152288740500808	-0.00977104809135199	-0.00360223650932312	-0.0026282137259841
67	1.3616840839386	-1.63376116752625	-15.0061168670654	0.000943203864153475	-0.00652430532500148	-0.00457625929266214	0.000618529506027699
68	0.0629868134856224	-0.659738183021545	-15.1359872817993	-0.000355493422830477	-0.00555028254166245	0.00516396993771195	0.00516396993771195
69	-0.586361825466156	-0.335063904523849	-15.2658567428589	-0.00230353930965066	-0.00425158534198999	0.00613799272105098	-0.00100484199356288
70	0.0629868134856224	-0.0103895775973797	-15.5905313491821	-0.00327756232582033	-0.00360223650932312	-0.00295288790948689	-0.00425158534198999
71	0.712335467338562	-0.335063904523849	-15.3957262039185	-0.0117190945893526	-0.00782300252467394	-0.00165419070981443	-0.00197886489331722
72	-0.586361825466156	-0.659738183021545	-15.3307914733887	-0.00100484199356288	-0.00717365415766835	-3.08191010844894e-05	-0.000355493422830477
73	2.01103281974792	-1.30908679962158	-15.2009220123291	-0.0117190945893526	-0.0117190945893526	-0.00360223650932312	0.00678734155371785
74	0.712335467338562	0.638959050178528	-15.0061168670654	-0.00782300252467394	-0.0107450718060136	0.00678734155371785	0.0022419011220336
75	2.01103281974792	0.31428474187851	-14.9411821365356	-0.0133424662053585	-0.00490093370899558	-0.000355493422830477	-0.00522560812532902
76	1.3616840839386	-0.0103895775973797	-15.1359872817993	0.00191722682211548	-0.00425158534198999	-0.00619963090866804	-0.00749832857400179
77	0.0629868134856224	0.638959050178528	-15.7204008102417	-0.00100484199356288	0.00386527273803949	-0.00652430532500148	0.00354059832170606
78	0.712335467338562	0.31428474187851	-15.2658567428589	0.00581331877037883	0.00354059832170606	0.00289124972186983	-0.000355493422830477
79	1.3616840839386	-0.335063904523849	-15.2009220123291	0.0103587592020631	0.00451462110504508	0.00191722682211548	0.00159255252219737
80	-0.586361825466156	0.638959050178528	-15.3957262039185	0.000293855206109583	0.00743668992072344	-0.00165419070981443	-0.00522560812532902
81	-0.586361825466156	0.638959050178528	-14.9411821365356	0.011982130818069	0.00451462110504508	-0.00490093370899558	-0.00132951640989631
82	-0.586361825466156	1.61298203468323	-15.5255966186523	0.0155535480007529	0.00873538758605719	-0.00619963090866804	-0.00360223650932312
83	1.3616840839386	0.638959050178528	-15.2009220123291	-0.0146411629393697	0.00483929552137852	-0.00555028254166245	0.00191722682211548
84	1.3616840839386	-0.0103895775973797	-15.3307914733887	0.0100340843200684	0.00354059832170606	0.000618529506027699	-3.08191010844894e-05
85	0.712335467338562	0.31428474187851	-15.3307914733887	-0.00165419070981443	-0.00100484199356288	-0.00522560812532902	-0.00425158534198999
86	-1.23571038246155	0.638959050178528	-15.0710525512695	0.0175015944987535	-0.0026282137259841	0.000943203864153475	0.000293855206109583
87	0.712335467338562	0.31428474187851	-14.7463779449463	0.00451462110504508	0.00191722682211548	0.00386527273803949	-0.00295288790948689
88	-1.23571038246155	0.963633358478546	-15.3957262039185	0.00743668992072344	0.000618529506027699	0.00354059832170606	0.00711201597005129
89	0.0629868134856224	0.963633358478546	-15.3307914733887	-0.0026282137259841	0.00873538758605719	0.00451462110504508	-3.08191010844894e-05
90	-0.586361825466156	1.28830766677856	-15.3957262039185	0.000293855206109583	0.000293855206109583	-0.00165419070981443	-0.00360223650932312
91	-1.23571038246155	0.638959050178528	-15.2009220123291	0.01847561635077	0.000943203864153475	0.000618529506027699	-0.00295288790948689
92	-0.586361825466156	0.638959050178528	-15.0710525512695	0.0142548503354192	0.000293855206109583	-0.0104203969240189	0.00483929552137852
93	-0.586361825466156	0.963633358478546	-14.8762474060059	0.0106834331527352	0.00548864435404539	0.000293855206109583	-0.0026282137259841
94	0.0629868134856224	0.31428474187851	-15.3307914733887	-0.0113944197073579	0.00256657530553639	-0.00197886489331722	0.000293855206109583
95	0.712335467338562	0.963633358478546	-15.4606609344482	-0.0107450718060136	0.00516396993771195	-0.00392691092565656	-0.00327756232582033
96	1.3616840839386	-0.0103895775973797	-15.0710525512695	-0.0126931173726916	0.00126787810586393	-0.0104203969240189	-0.00295288790948689
97	-0.586361825466156	1.28830766677856	-15.2658567428589	0.0022419011220336	0.00548864435404539	-0.00490093370899558	0.00451462110504508
98	2.01103281974792	-0.0103895775973797	-15.2009220123291	0.00776136433705688	0.00808603875339031	-0.00847235135734081	0.000293855206109583
99	0.712335467338562	0.31428474187851	-15.5905313491821	-0.00587495695799589	-0.0026282137259841	-0.00327756232582033	0.00386527273803949
100	-0.586361825466156	0.963633358478546	-15.5255966186523	-0.00100484199356288	0.00191722682211548	-0.00555028254166245	0.00451462110504508
101	-1.88505911827087	1.28830766677856	-15.6554660797119	-0.00912170019000769	0.0022419011220336	0.00256657530553639	0.00256657530553639
102	-1.23571038246155	1.28830766677856	-15.5905313491821	0.000943203864153475	0.000618529506027699	-0.00879702530801296	-0.00457625929266214
103	-1.23571038246155	1.9376562833786	-15.5905313491821	-0.0117190945893526	0.00646266713738441	-0.00132951640989631	-0.00392691092565656
104	0.0629868134856224	-0.0103895775973797	-15.5255966186523	-0.00425158534198999	-0.00490093370899558	-0.00132951640989631	0.00386527273803949
105	0.712335467338562	-0.0103895775973797	-15.4606609344482	-0.00782300252467394	0.0022419011220336	0.000293855206109583	-0.00555028254166245
106	-1.23571038246155	0.963633358478546	-16.0450744628906	-3.08191010844894e-05	-0.00555028254166245	0.00289124972186983	-0.00165419070981443
107	-1.23571038246155	-0.0103895775973797	-15.8502702713013	0.00418994715437293	0.000943203864153475	0.00289124972186983	-0.00619963090866804
108	-1.88505911827087	0.963633358478546	-15.5905313491821	-0.00749832857400179	0.00678734155371785	-0.00425158534198999	0.0022419011220336
109	-4.4824538230896	0.963633358478546	-15.4606609344482	0.0100340843200684	0.00483929552137852	-0.00327756232582033	0.00970941036939621
110	-3.83310484886169	0.963633358478546	-15.2658567428589	0.0178262684494257	0.00354059832170606	0.000618529506027699	0.00516396993771195
111	-2.53440761566162	0.638959050178528	-15.2658567428589	-0.0026282137259841	0.00581331877037883	-0.000680167751852423	-0.00360223650932312
112	-3.18375635147095	1.28830766677856	-15.4606609344482	0.00386527273803949	0.000618529506027699	-0.00717365415766835	-0.00652430532500148
113	-1.88505911827087	-0.0103895775973797	-15.3307914733887	0.00743668992072344	0.00548864435404539	0.000618529506027699	-0.00197886489331722
114	-2.53440761566162	1.28830766677856	-15.5255966186523	-0.00587495695799589	0.00516396993771195	0.00289124972186983	0.00483929552137852
115	-1.88505911827087	0.31428474187851	-15.2658567428589	-0.000355493422830477	-0.0026282137259841	-0.00100484199356288	-0.00197886489331722
116	-1.23571038246155	0.31428474187851	-15.2009220123291	-0.00392691092565656	-0.00295288790948689	-0.00295288790948689	0.00516396993771195
117	-2.53440761566162	1.28830766677856	-14.9411821365356	0.00191722682211548	0.00743668992072344	-0.00230353930965066	-0.00230353930965066
118	-1.88505911827087	0.31428474187851	-15.2009220123291	-0.00717365415766835	0.00841071270406246	-0.00132951640989631	0.00613799272105098
119	-0.586361825466156	0.31428474187851	-14.8762474060059	-0.0149658378213644	0.00873538758605719	-0.00100484199356288	0.00906006153672934
120	-1.23571038246155	0.963633358478546	-15.3307914733887	-0.0113944197073579	0.00289124972186983	-0.00230353930965066	-0.00230353930965066
121	-1.23571038246155	0.963633358478546	-15.2009220123291	-0.021459324285388	0.00354059832170606	0.00386527273803949	-0.000680167751852423
122	-1.88505911827087	0.963633358478546	-15.3307914733887	0.00256657530553639	0.00548864435404539	-0.00197886489331722	0.00386527273803949
123	1.3616840839386	0.638959050178528	-15.2009220123291	-0.00425158534198999	0.00386527273803949	-0.0110697457566857	0.00483929552137852
124	0.712335467338562	0.638959050178528	-15.3957262039185	0.0152288740500808	0.00678734155371785	-0.00230353930965066	0.000293855206109583
125	1.3616840839386	-0.0103895775973797	-15.4606609344482	-0.0152905117720366	0.00289124972186983	-0.0120437685400248	-0.00230353930965066
126	-0.586361825466156	1.28830766677856	-15.3957262039185	0.00743668992072344	0.000618529506027699	-0.00197886489331722	-0.0026282137259841
127	2.01103281974792	-0.0103895775973797	-15.3307914733887	0.0149041991680861	0.00289124972186983	-3.08191010844894e-05	0.00776136433705688
128	0.0629868134856224	1.28830766677856	-15.3307914733887	0.00581331877037883	0.00451462110504508	0.00613799272105098	-0.00619963090866804
129	-1.23571038246155	0.31428474187851	-15.0710525512695	0.00711201597005129	0.00126787810586393	0.00289124972186983	0.00613799272105098
130	-0.586361825466156	1.61298203468323	-15.3957262039185	-0.000355493422830477	0.00613799272105098	0.00126787810586393	-0.00587495695799589
131	-0.586361825466156	1.28830766677856	-15.5255966186523	0.00548864435404539	0.000618529506027699	0.00289124972186983	0.00938473641872406
132	-0.586361825466156	1.28830766677856	-15.4606609344482	0.00321592413820326	0.000943203864153475	-0.00490093370899558	-0.00230353930965066
133	1.3616840839386	0.963633358478546	-15.5255966186523	-0.00749832857400179	0.0106834331527352	-0.00749832857400179	0.0100340843200684
134	1.3616840839386	0.31428474187851	-15.2009220123291	-0.00132951640989631	0.00126787810586393	0.0100340843200684	-0.00425158534198999
135	0.712335467338562	0.31428474187851	-15.0061168670654	0.00873538758605719	-0.00425158534198999	0.0022419011220336	-0.00490093370899558
136	2.01103281974792	-0.659738183021545	-15.4606609344482	-0.0110697457566857	-0.00360223650932312	-0.00490093370899558	-0.00522560812532902
137	-0.586361825466156	0.638959050178528	-15.5255966186523	-0.00587495695799589	0.000618529506027699	-0.00100484199356288	-0.00230353930965066
138	2.01103281974792	-0.335063904523849	-15.3307914733887	0.00776136433705688	0.000618529506027699	-0.00295288790948689	0.000943203864153475
139	1.3616840839386	0.963633358478546	-15.4606609344482	0.00256657530553639	0.000943203864153475	0.00516396993771195	0.00354059832170606
140	1.3616840839386	0.963633358478546	-15.5905313491821	0.00418994715437293	0.000618529506027699	-0.00619963090866804	-0.00912170019000769
141	0.0629868134856224	0.638959050178528	-15.0710525512695	0.0162028968334198	0.00418994715437293	-0.00717365415766835	-0.00100484199356288
142	0.0629868134856224	-0.0103895775973797	-15.5905313491821	0.00970941036939621	0.000943203864153475	0.000618529506027699	0.00581331877037883
143	-0.586361825466156	0.963633358478546	-15.6554660797119	0.00483929552137852	-3.08191010844894e-05	-0.00490093370899558	-0.000355493422830477
144	0.0629868134856224	0.638959050178528	-15.5255966186523	0.0022419011220336	0.00321592413820326	0.000943203864153475	-0.00327756232582033
145	0.712335467338562	0.638959050178528	-15.2009220123291	0.00808603875339031	0.0126314787194133	-0.00295288790948689	-0.00100484199356288
146	0.0629868134856224	0.638959050178528	-15.2009220123291	-0.00425158534198999	-0.00360223650932312	-0.0208099745213985	0.000618529506027699
147	0.0629868134856224	-0.335063904523849	-15.2009220123291	-0.000355493422830477	0.00548864435404539	-0.00717365415766835	0.00126787810586393
148	2.66038131713867	-0.335063904523849	-15.5905313491821	0.00321592413820326	0.00418994715437293	-0.00587495695799589	-3.08191010844894e-05
149	0.712335467338562	0.31428474187851	-15.7853355407715	0.0149041991680861	0.000943203864153475	0.00126787810586393	0.00418994715437293
150	2.01103281974792	0.31428474187851	-15.8502702713013	-0.00132951640989631	0.000293855206109583	-0.00555028254166245	0.000293855206109583
151	1.3616840839386	0.638959050178528	-15.3307914733887	0.00126787810586393	-0.0026282137259841	-0.0152905117720366	-0.00295288790948689
152	2.66038131713867	-0.335063904523849	-15.0061168670654	0.0106834331527352	0.000293855206109583	-0.00327756232582033	0.00678734155371785
153	-1.23571038246155	0.963633358478546	-14.9411821365356	-0.0107450718060136	0.000618529506027699	-0.00197886489331722	-0.00295288790948689
154	-1.23571038246155	0.638959050178528	-15.4606609344482	0.0106834331527352	-0.000680167751852423	0.000618529506027699	0.000293855206109583
155	-0.586361825466156	1.28830766677856	-15.6554660797119	0.00938473641872406	-0.00100484199356288	0.00743668992072344	0.00126787810586393
156	1.3616840839386	0.31428474187851	-15.2009220123291	0.000943203864153475	0.00548864435404539	-0.00392691092565656	-0.00100484199356288
157	-1.23571038246155	1.28830766677856	-15.7204008102417	0.0337353087961674	0.00321592413820326	0.00191722682211548	-0.00555028254166245
158	-0.586361825466156	0.638959050178528	-15.2009220123291	0.00613799272105098	0.00418994715437293	0.000618529506027699	-0.00165419070981443
159	0.712335467338562	-0.335063904523849	-15.3307914733887	-0.00392691092565656	0.00483929552137852	0.00191722682211548	-0.00425158534198999
160	1.3616840839386	0.31428474187851	-15.5905313491821	-0.00847235135734081	0.00678734155371785	-0.00100484199356288	-0.00100484199356288
161	2.66038131713867	-0.984412550926208	-15.3957262039185	-0.00717365415766835	0.00646266713738441	-0.00490093370899558	-0.00717365415766835
162	0.712335467338562	-0.0103895775973797	-15.2658567428589	0.0158782228827477	-0.00327756232582033	-0.00165419070981443	0.000618529506027699
163	2.01103281974792	-0.335063904523849	-15.2009220123291	-0.00230353930965066	0.00516396993771195	0.00256657530553639	0.00321592413820326
164	0.712335467338562	1.9376562833786	-15.1359872817993	0.0158782228827477	-0.00165419070981443	0.00841071270406246	0.00711201597005129
165	0.712335467338562	0.963633358478546	-15.4606609344482	0.00906006153672934	0.00159255252219737	0.00841071270406246	-0.00295288790948689
166	0.712335467338562	-0.335063904523849	-15.5905313491821	0.0132808275520802	0.00321592413820326	-0.0120437685400248	0.000293855206109583
167	1.3616840839386	0.963633358478546	-15.5255966186523	0.00289124972186983	0.00386527273803949	-3.08191010844894e-05	0.00873538758605719
168	1.3616840839386	0.31428474187851	-15.0061168670654	0.00906006153672934	0.0100340843200684	-0.00327756232582033	0.00321592413820326
169	2.66038131713867	0.31428474187851	-15.4606609344482	0.000943203864153475	-0.000680167751852423	-0.00100484199356288	0.00483929552137852
170	-1.88505911827087	1.28830766677856	-15.0061168670654	0.00451462110504508	0.00289124972186983	-0.00197886489331722	-0.00360223650932312
171	0.712335467338562	0.963633358478546	-15.1359872817993	-0.0026282137259841	-0.00327756232582033	-0.00587495695799589	0.00646266713738441
172	-0.586361825466156	1.28830766677856	-15.5255966186523	0.00841071270406246	0.00548864435404539	0.000943203864153475	-0.000680167751852423
173	0.0629868134856224	-0.0103895775973797	-15.0061168670654	0.00970941036939621	0.000293855206109583	-0.000680167751852423	0.00516396993771195
174	1.3616840839386	-0.0103895775973797	-15.0061168670654	-0.0191866029053926	0.00289124972186983	-0.0026282137259841	0.000293855206109583
175	0.712335467338562	-0.0103895775973797	-15.0710525512695	0.00321592413820326	0.0022419011220336	-0.0146411629393697	-0.00165419070981443
176	1.3616840839386	-0.0103895775973797	-15.0061168670654	-0.00490093370899558	-0.00360223650932312	-0.00457625929266214	-0.00555028254166245
177	0.712335467338562	0.638959050178528	-15.1359872817993	-0.00847235135734081	-0.00360223650932312	-0.00132951640989631	0.000618529506027699
178	0.0629868134856224	0.31428474187851	-15.1359872817993	-0.00555028254166245	0.00418994715437293	0.00418994715437293	0.01100810803473
179	0.712335467338562	-0.335063904523849	-15.0061168670654	0.00483929552137852	-0.00230353930965066	0.00776136433705688	0.00581331877037883
180	0.0629868134856224	-0.335063904523849	-15.3307914733887	0.012956153601408	0.00776136433705688	0.0100340843200684	-0.00977104809135199
181	1.3616840839386	-0.335063904523849	-15.1359872817993	-0.00327756232582033	-0.00132951640989631	-0.00425158534198999	-0.00847235135734081
182	1.3616840839386	-0.659738183021545	-14.8762474060059	-0.00619963090866804	-0.000355493422830477	0.000943203864153475	-0.00392691092565656
183	-0.586361825466156	-0.335063904523849	-15.0710525512695	0.00646266713738441	0.00516396993771195	0.00613799272105098	0.00451462110504508
184	0.712335467338562	0.963633358478546	-15.6554660797119	0.0126314787194133	-0.00425158534198999	-0.00295288790948689	0.00483929552137852
185	0.712335467338562	0.963633358478546	-15.6554660797119	0.0022419011220336	-0.00165419070981443	0.00321592413820326	-0.00132951640989631
186	2.01103281974792	-0.0103895775973797	-15.3307914733887	0.00646266713738441	-0.00230353930965066	-0.00749832857400179	-0.00197886489331722
187	0.712335467338562	0.638959050178528	-15.5255966186523	0.0022419011220336	-0.000355493422830477	0.00548864435404539	0.00646266713738441
188	2.66038131713867	-0.335063904523849	-15.0061168670654	-0.00717365415766835	0.00386527273803949	-0.00197886489331722	0.01100810803473
189	1.3616840839386	-0.0103895775973797	-15.3957262039185	0.00743668992072344	0.00126787810586393	0.00646266713738441	0.00711201597005129
190	-0.586361825466156	0.31428474187851	-15.2658567428589	0.00938473641872406	-0.00457625929266214	0.00256657530553639	-0.00197886489331722
191	0.0629868134856224	0.963633358478546	-15.2658567428589	0.0113327819854021	-0.00165419070981443	-0.0100957229733467	-0.00879702530801296
192	0.712335467338562	0.31428474187851	-15.2009220123291	-0.00912170019000769	-0.00814767740666866	-0.000680167751852423	0.00159255252219737
193	1.3616840839386	0.638959050178528	-15.2009220123291	0.0142548503354192	0.000618529506027699	0.00386527273803949	-0.00197886489331722
194	2.66038131713867	-0.659738183021545	-14.6814432144165	-0.00587495695799589	-0.00197886489331722	-0.0100957229733467	0.00191722682211548
195	1.3616840839386	-0.659738183021545	-14.9411821365356	0.0106834331527352	-0.00587495695799589	0.000618529506027699	0.00548864435404539
196	1.3616840839386	-0.984412550926208	-15.0061168670654	-0.00555028254166245	-0.00555028254166245	-0.00619963090866804	-0.000680167751852423
197	0.712335467338562	0.31428474187851	-15.2658567428589	-0.0126931173726916	-0.00295288790948689	-0.00132951640989631	0.00386527273803949
198	0.0629868134856224	0.31428474187851	-15.0061168670654	0.0022419011220336	-0.000355493422830477	0.0022419011220336	-0.0026282137259841
199	0.0629868134856224	-0.659738183021545	-14.9411821365356	0.0106834331527352	-0.00360223650932312	0.000618529506027699	0.00354059832170606
200	1.3616840839386	-0.984412550926208	-14.421703338623	-0.00717365415766835	-0.00392691092565656	-0.0026282137259841	-0.00392691092565656
201	2.01103281974792	-0.335063904523849	-14.8762474060059	0.00191722682211548	-0.00457625929266214	-0.00944637414067984	-0.00555028254166245
202	1.3616840839386	-1.30908679962158	-15.0710525512695	0.0022419011220336	-0.00652430532500148	0.00354059832170606	0.00418994715437293
203	0.0629868134856224	-0.0103895775973797	-15.3957262039185	-0.00944637414067984	-0.00977104809135199	0.00970941036939621	-0.000680167751852423
204	-1.23571038246155	-0.335063904523849	-15.2009220123291	0.0168522447347641	-0.00684897974133492	0.00321592413820326	-0.000355493422830477
205	0.712335467338562	-1.63376116752625	-15.2009220123291	0.0188002903014421	-0.00944637414067984	0.00613799272105098	-0.00782300252467394
206	1.3616840839386	-0.984412550926208	-14.9411821365356	0.020423661917448	-0.00717365415766835	-0.0139918150380254	-0.00587495695799589
207	-0.586361825466156	-0.659738183021545	-15.3307914733887	-0.000680167751852423	-0.00847235135734081	-0.00847235135734081	0.00159255252219737
208	1.3616840839386	-1.30908679962158	-15.0710525512695	0.00678734155371785	-0.00197886489331722	0.00743668992072344	-0.00327756232582033
209	1.3616840839386	-0.0103895775973797	-15.4606609344482	-0.00100484199356288	-0.00425158534198999	-0.0026282137259841	0.00516396993771195
210	-0.586361825466156	-0.0103895775973797	-15.3307914733887	-0.00100484199356288	-0.00490093370899558	-0.000680167751852423	-0.00360223650932312
211	0.712335467338562	-0.335063904523849	-15.4606609344482	0.0103587592020631	-0.00197886489331722	-0.00165419070981443	-0.00749832857400179
212	-0.586361825466156	0.638959050178528	-15.3307914733887	-0.00295288790948689	-0.00587495695799589	0.00159255252219737	0.00191722682211548
213	1.3616840839386	-0.0103895775973797	-15.2658567428589	0.00418994715437293	-0.00717365415766835	0.000293855206109583	-0.000355493422830477
214	0.712335467338562	0.963633358478546	-15.5255966186523	-0.0188619289547205	-0.00327756232582033	0.000943203864153475	0.000943203864153475
215	2.01103281974792	-0.659738183021545	-15.1359872817993	0.0022419011220336	-0.000355493422830477	-0.00197886489331722	-0.00457625929266214
216	-0.586361825466156	0.31428474187851	-15.4606609344482	0.00906006153672934	-0.00392691092565656	-0.00132951640989631	-0.00782300252467394
217	2.01103281974792	-0.659738183021545	-15.2009220123291	0.00711201597005129	-0.00100484199356288	-0.00749832857400179	0.00548864435404539
218	0.0629868134856224	-0.0103895775973797	-15.1359872817993	0.00126787810586393	0.0022419011220336	0.000943203864153475	0.0022419011220336
219	-0.586361825466156	0.638959050178528	-15.3307914733887	0.00289124972186983	0.000943203864153475	-0.00814767740666866	-0.000680167751852423
220	0.0629868134856224	1.9376562833786	-15.6554660797119	0.000293855206109583	0.00354059832170606	-0.000355493422830477	-0.0026282137259841
221	0.712335467338562	0.31428474187851	-15.1359872817993	0.00159255252219737	-0.00392691092565656	-0.00230353930965066	-0.00717365415766835
222	1.3616840839386	0.638959050178528	-14.8762474060059	0.00159255252219737	0.00321592413820326	-0.00327756232582033	-0.00490093370899558
223	-1.23571038246155	-0.335063904523849	-15.0710525512695	0.00873538758605719	0.000618529506027699	0.00516396993771195	0.000293855206109583
224	-0.586361825466156	0.963633358478546	-15.2658567428589	0.0106834331527352	-0.00425158534198999	0.00906006153672934	0.000293855206109583
225	-0.586361825466156	0.963633358478546	-15.0710525512695	0.00938473641872406	-0.00392691092565656	0.00289124972186983	0.000618529506027699
226	0.712335467338562	-0.335063904523849	-15.4606609344482	0.0165275707840919	0.00386527273803949	-0.00425158534198999	0.00126787810586393
227	-0.586361825466156	0.963633358478546	-15.5255966186523	0.00451462110504508	0.000943203864153475	-3.08191010844894e-05	0.00483929552137852
228	0.712335467338562	-0.0103895775973797	-15.0710525512695	0.00581331877037883	0.00516396993771195	-0.00425158534198999	0.00548864435404539
229	-0.586361825466156	1.28830766677856	-15.0710525512695	0.00581331877037883	0.00711201597005129	0.00548864435404539	-0.00197886489331722
230	0.712335467338562	-0.0103895775973797	-15.0061168670654	0.00711201597005129	0.00418994715437293	-0.00392691092565656	-0.00197886489331722
231	0.712335467338562	-0.335063904523849	-15.0710525512695	0.0100340843200684	0.00289124972186983	-0.00230353930965066	-0.00717365415766835
232	0.712335467338562	-0.335063904523849	-15.0710525512695	-0.0208099745213985	0.00418994715437293	0.000943203864153475	0.00126787810586393
233	0.0629868134856224	-0.0103895775973797	-15.3957262039185	-0.0191866029053926	0.00938473641872406	-0.000355493422830477	0.0022419011220336
234	-0.586361825466156	-0.0103895775973797	-15.2009220123291	-0.00749832857400179	0.00256657530553639	0.000943203864153475	0.00581331877037883
235	-1.23571038246155	1.28830766677856	-15.4606609344482	-0.00522560812532902	0.00386527273803949	0.00581331877037883	-0.00100484199356288
236	-1.23571038246155	1.61298203468323	-14.9411821365356	-0.00522560812532902	0.00646266713738441	-0.0123684434220195	-0.00230353930965066
237	-0.586361825466156	-0.0103895775973797	-15.2009220123291	-0.0113944197073579	0.00386527273803949	-0.0149658378213644	0.00873538758605719
238	-0.586361825466156	0.963633358478546	-15.4606609344482	0.00678734155371785	0.00646266713738441	0.00289124972186983	0.00126787810586393
239	-2.53440761566162	1.28830766677856	-15.3307914733887	0.00646266713738441	0.00289124972186983	-0.0026282137259841	-0.00100484199356288
240	-1.23571038246155	0.638959050178528	-15.5255966186523	-0.00587495695799589	0.00776136433705688	0.000943203864153475	0.00256657530553639
241	-1.88505911827087	1.28830766677856	-15.4606609344482	-0.00619963090866804	0.00776136433705688	-0.00782300252467394	-0.000680167751852423
242	0.0629868134856224	0.31428474187851	-14.6814432144165	-0.0110697457566857	-0.0026282137259841	-0.00749832857400179	0.00483929552137852
243	-1.23571038246155	-0.0103895775973797	-14.8113126754761	-0.00555028254166245	-0.00132951640989631	0.00970941036939621	0.0103587592020631
244	-1.88505911827087	-0.335063904523849	-15.3957262039185	-0.0182125810533762	-0.00425158534198999	0.00289124972186983	0.00289124972186983
245	-3.18375635147095	1.28830766677856	-15.5255966186523	-0.00782300252467394	-0.00132951640989631	0.00678734155371785	0.00354059832170606
246	-1.23571038246155	-0.335063904523849	-15.0061168670654	-0.00944637414067984	-0.00782300252467394	-0.00944637414067984	0.00451462110504508
247	-2.53440761566162	1.28830766677856	-15.1359872817993	-0.0305502042174339	0.000293855206109583	-0.00749832857400179	0.000943203864153475
248	-1.23571038246155	-0.659738183021545	-14.6814432144165	0.00418994715437293	-0.00392691092565656	-0.00132951640989631	-3.08191010844894e-05
249	-1.88505911827087	0.31428474187851	-14.9411821365356	-0.00944637414067984	0.00126787810586393	0.00678734155371785	0.000618529506027699
250	-1.88505911827087	0.638959050178528	-15.3307914733887	-0.0172385573387146	0.00548864435404539	-0.00360223650932312	0.00711201597005129
251	-1.23571038246155	0.963633358478546	-15.2658567428589	0.00256657530553639	0.00386527273803949	-0.00782300252467394	-0.0110697457566857
252	-0.586361825466156	0.31428474187851	-15.2009220123291	-0.0117190945893526	-3.08191010844894e-05	0.00289124972186983	0.00581331877037883
253	-0.586361825466156	-0.335063904523849	-15.0061168670654	-0.00132951640989631	0.00256657530553639	-0.00132951640989631	0.0022419011220336
254	-0.586361825466156	-0.335063904523849	-14.8113126754761	0.00256657530553639	0.00581331877037883	-0.00425158534198999	0.01100810803473
255	-1.23571038246155	0.638959050178528	-15.3957262039185	-0.00619963090866804	-0.00197886489331722	-0.00944637414067984	0.000293855206109583
256	0.712335467338562	0.638959050178528	-15.5255966186523	-0.00132951640989631	0.00548864435404539	-0.00587495695799589	0.00483929552137852
257	-1.23571038246155	-0.335063904523849	-15.3957262039185	-0.00490093370899558	0.00191722682211548	-0.00295288790948689	-0.00555028254166245
258	0.0629868134856224	-0.335063904523849	-15.2658567428589	0.0116574559360743	0.00191722682211548	-0.00132951640989631	0.00776136433705688
259	-1.23571038246155	1.28830766677856	-15.4606609344482	-0.00165419070981443	-0.00230353930965066	0.00483929552137852	-0.00652430532500148
260	-0.586361825466156	0.963633358478546	-15.2658567428589	-0.00457625929266214	0.00873538758605719	-3.08191010844894e-05	0.00191722682211548
261	0.712335467338562	1.28830766677856	-15.2009220123291	0.00418994715437293	0.000618529506027699	-0.0133424662053585	0.00256657530553639
262	-1.23571038246155	0.963633358478546	-15.5255966186523	0.00483929552137852	-0.00165419070981443	0.0022419011220336	-0.00230353930965066
263	0.0629868134856224	0.638959050178528	-15.5255966186523	0.013930176384747	0.0022419011220336	-0.00555028254166245	0.0103587592020631
264	-0.586361825466156	0.963633358478546	-15.9152050018311	0.0116574559360743	0.0126314787194133	-0.00165419070981443	-0.000680167751852423
265	-0.586361825466156	1.28830766677856	-15.9801406860352	0.00646266713738441	0.000293855206109583	-0.00749832857400179	0.00256657530553639
266	2.01103281974792	0.31428474187851	-15.1359872817993	0.0243197549134493	0.00289124972186983	0.00386527273803949	-0.00100484199356288
267	0.712335467338562	1.28830766677856	-15.3307914733887	-0.00197886489331722	0.00354059832170606	-0.00230353930965066	0.00386527273803949
268	1.3616840839386	-0.0103895775973797	-15.3957262039185	0.0123068047687411	0.00548864435404539	-0.00587495695799589	0.00354059832170606
269	2.01103281974792	-0.659738183021545	-15.2658567428589	-0.00652430532500148	0.00678734155371785	-0.000355493422830477	0.00451462110504508
270	0.712335467338562	0.31428474187851	-15.2658567428589	-0.0139918150380254	0.00354059832170606	-0.000680167751852423	-0.0026282137259841
271	1.3616840839386	-0.659738183021545	-15.0710525512695	-0.00814767740666866	0.00808603875339031	-0.0107450718060136	-0.00425158534198999
272	0.712335467338562	0.31428474187851	-15.0061168670654	0.0168522447347641	0.00451462110504508	-0.00230353930965066	-0.000355493422830477
273	1.3616840839386	-0.659738183021545	-14.7463779449463	0.00483929552137852	0.00451462110504508	-0.00100484199356288	0.00548864435404539
274	-0.586361825466156	0.963633358478546	-15.2658567428589	-0.00782300252467394	0.00191722682211548	-3.08191010844894e-05	0.00516396993771195
275	0.0629868134856224	1.28830766677856	-15.2658567428589	-0.00944637414067984	0.000943203864153475	-0.00490093370899558	-0.00392691092565656
276	0.712335467338562	-0.0103895775973797	-15.3307914733887	0.00386527273803949	0.00191722682211548	-0.00327756232582033	0.00191722682211548
277	0.712335467338562	0.638959050178528	-14.9411821365356	-0.0139918150380254	0.00451462110504508	-0.0026282137259841	0.000293855206109583
278	0.712335467338562	-0.335063904523849	-14.6814432144165	0.0022419011220336	0.00191722682211548	0.00159255252219737	0.0022419011220336
279	-1.23571038246155	0.963633358478546	-14.9411821365356	0.00808603875339031	0.00613799272105098	0.00516396993771195	0.00126787810586393
280	-0.586361825466156	-0.0103895775973797	-15.2658567428589	0.00386527273803949	-0.00295288790948689	0.000943203864153475	-0.00490093370899558
281	1.3616840839386	-0.659738183021545	-15.0710525512695	0.01847561635077	0.00873538758605719	-0.00197886489331722	-0.00814767740666866
282	2.01103281974792	0.31428474187851	-15.1359872817993	-3.08191010844894e-05	0.00483929552137852	-0.00587495695799589	-0.0026282137259841
283	1.3616840839386	-0.335063904523849	-15.0710525512695	0.0233457311987877	0.00711201597005129	0.00678734155371785	-0.00197886489331722
284	2.01103281974792	0.638959050178528	-15.2658567428589	-0.000680167751852423	0.000943203864153475	-0.00522560812532902	0.00289124972186983
285	-1.23571038246155	0.638959050178528	-15.3307914733887	-0.0107450718060136	0.00743668992072344	-0.00360223650932312	0.00191722682211548
286	0.712335467338562	0.31428474187851	-15.3957262039185	0.00743668992072344	0.0103587592020631	-0.0110697457566857	0.000293855206109583
287	0.0629868134856224	-0.335063904523849	-15.4606609344482	0.000293855206109583	0.00191722682211548	-0.00814767740666866	-0.00392691092565656
288	0.712335467338562	0.963633358478546	-15.7204008102417	-0.00652430532500148	0.0022419011220336	0.000293855206109583	0.00256657530553639
289	0.0629868134856224	1.28830766677856	-15.6554660797119	0.00841071270406246	0.00191722682211548	0.00321592413820326	0.00126787810586393
290	0.712335467338562	1.61298203468323	-15.3307914733887	0.00970941036939621	0.00354059832170606	-0.0026282137259841	0.00483929552137852
291	-1.23571038246155	1.61298203468323	-15.1359872817993	-0.00684897974133492	0.00711201597005129	-0.00749832857400179	-0.00457625929266214
292	0.712335467338562	1.28830766677856	-15.5905313491821	0.00970941036939621	0.00743668992072344	-0.0136671401560307	-0.000355493422830477
293	1.3616840839386	0.638959050178528	-15.3957262039185	-0.0126931173726916	0.00548864435404539	-0.00684897974133492	0.00354059832170606
294	-0.586361825466156	0.963633358478546	-15.4606609344482	0.00613799272105098	0.00289124972186983	0.000618529506027699	-0.00652430532500148
295	0.0629868134856224	1.28830766677856	-15.2658567428589	0.0132808275520802	0.00289124972186983	-0.00717365415766835	-0.00652430532500148
296	0.0629868134856224	0.638959050178528	-15.4606609344482	0.00451462110504508	0.00581331877037883	-0.00782300252467394	-0.0110697457566857
297	0.712335467338562	0.638959050178528	-15.2009220123291	-0.0104203969240189	0.00418994715437293	-0.0159398596733809	-0.00457625929266214
298	0.0629868134856224	0.963633358478546	-15.3957262039185	-0.00165419070981443	0.00613799272105098	-0.00230353930965066	0.00386527273803949
299	-1.23571038246155	0.963633358478546	-15.2658567428589	0.00354059832170606	0.0106834331527352	0.00159255252219737	-0.00587495695799589
300	1.3616840839386	-0.0103895775973797	-15.0710525512695	0.00548864435404539	0.00126787810586393	-0.00944637414067984	0.000618529506027699
301	0.712335467338562	0.31428474187851	-15.0710525512695	0.0171769186854362	0.00289124972186983	-0.00847235135734081	-0.00392691092565656
302	1.3616840839386	-0.335063904523849	-15.0061168670654	0.000943203864153475	0.00581331877037883	-0.00879702530801296	-0.00360223650932312
303	1.3616840839386	-0.0103895775973797	-14.6814432144165	-0.00100484199356288	0.00418994715437293	-0.00197886489331722	0.00581331877037883
304	1.3616840839386	-0.0103895775973797	-15.0061168670654	0.00678734155371785	-0.00295288790948689	-3.08191010844894e-05	0.00451462110504508
305	0.0629868134856224	0.638959050178528	-15.2009220123291	0.0126314787194133	-0.0117190945893526	-0.00197886489331722	0.00548864435404539
306	2.01103281974792	0.638959050178528	-15.0061168670654	0.0149041991680861	0.00256657530553639	-0.0146411629393697	0.000293855206109583
307	0.712335467338562	1.28830766677856	-15.5255966186523	0.0210730116814375	-0.00392691092565656	-0.00490093370899558	-0.00360223650932312
308	-0.586361825466156	0.963633358478546	-14.9411821365356	0.00516396993771195	0.00321592413820326	0.000293855206109583	0.00321592413820326
309	0.0629868134856224	0.638959050178528	-14.7463779449463	-0.00392691092565656	-0.0026282137259841	0.00256657530553639	0.00159255252219737
310	-0.586361825466156	0.31428474187851	-15.3307914733887	-0.00230353930965066	0.00289124972186983	-0.0026282137259841	0.00256657530553639
311	0.0629868134856224	0.638959050178528	-15.4606609344482	0.0103587592020631	-0.00555028254166245	-0.00522560812532902	-0.000355493422830477
312	-1.23571038246155	0.963633358478546	-15.2009220123291	0.00678734155371785	-0.00165419070981443	-0.0100957229733467	0.000293855206109583
313	2.01103281974792	-0.0103895775973797	-14.8762474060059	-0.00392691092565656	-0.00132951640989631	0.00289124972186983	0.00613799272105098
314	0.712335467338562	0.638959050178528	-14.8762474060059	-3.08191010844894e-05	-0.00230353930965066	-0.00360223650932312	-0.00165419070981443
315	1.3616840839386	-0.659738183021545	-14.7463779449463	-0.00652430532500148	0.00126787810586393	-0.00100484199356288	-0.00977104809135199
316	0.0629868134856224	1.61298203468323	-15.3957262039185	0.0126314787194133	0.000293855206109583	0.00256657530553639	-0.00522560812532902
317	0.712335467338562	-0.659738183021545	-15.1359872817993	-0.00230353930965066	-0.00944637414067984	0.000293855206109583	-0.00360223650932312
318	0.0629868134856224	1.61298203468323	-15.4606609344482	0.00646266713738441	0.0022419011220336	-0.00197886489331722	0.00354059832170606
319	0.712335467338562	-0.0103895775973797	-14.8762474060059	0.00906006153672934	-0.00847235135734081	0.0136055024340749	0.00321592413820326
320	0.712335467338562	-0.0103895775973797	-14.8762474060059	-0.00100484199356288	-0.00197886489331722	0.0103587592020631	-0.0100957229733467
321	2.01103281974792	0.638959050178528	-14.7463779449463	0.0100340843200684	-0.00197886489331722	-0.00684897974133492	-0.00132951640989631
322	-0.586361825466156	0.638959050178528	-15.5905313491821	0.000618529506027699	0.000293855206109583	0.00289124972186983	-0.00457625929266214
323	2.01103281974792	0.31428474187851	-15.2658567428589	-0.0120437685400248	-0.00165419070981443	-0.0026282137259841	0.00743668992072344
324	2.66038131713867	-0.0103895775973797	-15.0710525512695	0.00289124972186983	0.00873538758605719	-0.00230353930965066	-0.000355493422830477
325	0.712335467338562	-0.659738183021545	-15.0061168670654	-0.0133424662053585	0.00418994715437293	-0.00165419070981443	0.00906006153672934
326	1.3616840839386	-0.335063904523849	-14.8113126754761	-0.00879702530801296	0.00548864435404539	-0.00587495695799589	-0.00555028254166245
327	-0.586361825466156	0.638959050178528	-15.1359872817993	-0.0026282137259841	0.000943203864153475	-0.00879702530801296	0.000293855206109583
328	2.01103281974792	-0.984412550926208	-15.2658567428589	-0.00392691092565656	0.00289124972186983	-0.00132951640989631	0.00354059832170606
329	0.712335467338562	-0.984412550926208	-15.4606609344482	-0.00457625929266214	0.00159255252219737	0.00289124972186983	0.00159255252219737
330	2.66038131713867	-0.659738183021545	-15.2658567428589	0.0178262684494257	-0.00360223650932312	-0.00555028254166245	-0.00100484199356288
331	2.01103281974792	-1.30908679962158	-15.0061168670654	-0.0152905117720366	-0.00327756232582033	-0.00425158534198999	-0.00197886489331722
332	1.3616840839386	-0.335063904523849	-15.0710525512695	-0.00392691092565656	-0.0113944197073579	-0.00912170019000769	-0.000355493422830477
333	-1.23571038246155	-0.0103895775973797	-15.0710525512695	0.00126787810586393	-0.00555028254166245	0.0022419011220336	0.000618529506027699
334	2.01103281974792	-1.63376116752625	-15.3307914733887	-0.0136671401560307	-0.00295288790948689	-0.00295288790948689	-0.00230353930965066
335	2.01103281974792	-0.659738183021545	-15.3957262039185	-0.0130177913233638	0.00321592413820326	-0.00425158534198999	-0.00295288790948689
336	0.0629868134856224	-0.335063904523849	-15.5255966186523	-0.00717365415766835	-0.00230353930965066	-0.0117190945893526	-0.00555028254166245
337	0.712335467338562	-0.335063904523849	-15.3307914733887	0.00548864435404539	-0.00522560812532902	-0.00814767740666866	-0.00392691092565656
338	0.712335467338562	-0.335063904523849	-15.2658567428589	-0.00425158534198999	-0.0026282137259841	-0.00717365415766835	0.00418994715437293
339	0.712335467338562	-1.30908679962158	-14.8762474060059	-0.0026282137259841	-0.0026282137259841	0.00354059832170606	-0.0026282137259841
340	0.712335467338562	-0.984412550926208	-15.1359872817993	0.00548864435404539	-0.00392691092565656	-0.00425158534198999	-0.00197886489331722
341	1.3616840839386	-0.335063904523849	-15.3957262039185	0.00386527273803949	-0.0107450718060136	-0.00912170019000769	-0.0104203969240189
342	2.01103281974792	-0.335063904523849	-15.3307914733887	0.00451462110504508	-0.00230353930965066	-0.00652430532500148	0.000943203864153475
343	1.3616840839386	-0.984412550926208	-15.2658567428589	-0.00327756232582033	0.000618529506027699	-3.08191010844894e-05	-0.00490093370899558
344	-0.586361825466156	0.31428474187851	-15.1359872817993	-0.00392691092565656	-0.000355493422830477	0.00938473641872406	0.00354059832170606
345	-0.586361825466156	-0.659738183021545	-14.9411821365356	-0.00295288790948689	-0.00652430532500148	-0.00165419070981443	-0.00165419070981443
346	-1.23571038246155	-0.0103895775973797	-15.4606609344482	0.0158782228827477	-0.0026282137259841	0.00159255252219737	-0.000355493422830477
347	2.01103281974792	-0.984412550926208	-15.2658567428589	-0.00100484199356288	-0.00912170019000769	-0.00230353930965066	0.000293855206109583
348	0.712335467338562	0.638959050178528	-15.5905313491821	0.00418994715437293	-3.08191010844894e-05	0.00711201597005129	0.00548864435404539
349	0.712335467338562	0.638959050178528	-15.3957262039185	0.00191722682211548	0.00159255252219737	0.00548864435404539	0.00159255252219737
350	-1.23571038246155	0.963633358478546	-15.2658567428589	0.0168522447347641	-0.00814767740666866	0.00191722682211548	-0.0026282137259841
351	0.712335467338562	0.31428474187851	-14.8113126754761	0.00841071270406246	0.00191722682211548	-0.00555028254166245	-0.00490093370899558
352	0.0629868134856224	0.963633358478546	-15.5905313491821	-0.0104203969240189	0.00743668992072344	-0.00392691092565656	-0.00100484199356288
353	0.0629868134856224	1.28830766677856	-15.3957262039185	0.013930176384747	0.00354059832170606	0.00483929552137852	0.00743668992072344
354	0.0629868134856224	-0.0103895775973797	-15.4606609344482	-0.0146411629393697	0.00678734155371785	-0.00230353930965066	0.0022419011220336
355	2.01103281974792	-0.0103895775973797	-15.2009220123291	-0.00360223650932312	0.00418994715437293	-0.00749832857400179	-0.00360223650932312
356	0.0629868134856224	0.638959050178528	-15.2658567428589	0.00386527273803949	0.00548864435404539	0.00354059832170606	-0.00230353930965066
357	2.66038131713867	-0.335063904523849	-15.1359872817993	0.000293855206109583	-3.08191010844894e-05	-0.00912170019000769	-0.00132951640989631
358	-0.586361825466156	1.61298203468323	-15.5905313491821	-0.0182125810533762	0.00386527273803949	0.00581331877037883	0.00483929552137852
359	1.3616840839386	0.31428474187851	-15.2658567428589	0.00191722682211548	0.00581331877037883	-0.00197886489331722	0.00581331877037883
360	0.0629868134856224	0.638959050178528	-15.2658567428589	-0.0162645354866982	0.000943203864153475	0.000618529506027699	-0.000355493422830477
361	0.712335467338562	-0.335063904523849	-15.0710525512695	-0.00555028254166245	0.00451462110504508	-0.00652430532500148	-0.00197886489331722
362	0.0629868134856224	-0.0103895775973797	-15.1359872817993	-0.0123684434220195	-0.00132951640989631	-0.00295288790948689	0.000618529506027699
363	0.712335467338562	-0.335063904523849	-14.9411821365356	-0.00100484199356288	0.000943203864153475	-0.00587495695799589	0.00581331877037883
364	-1.23571038246155	1.28830766677856	-15.3307914733887	0.00516396993771195	-0.00230353930965066	0.00483929552137852	-0.0026282137259841
365	-1.23571038246155	-0.0103895775973797	-15.3957262039185	0.00256657530553639	0.00289124972186983	-0.000680167751852423	0.0022419011220336
366	-2.53440761566162	1.9376562833786	-15.5905313491821	-0.00392691092565656	-0.00457625929266214	0.00289124972186983	-0.00100484199356288
367	-0.586361825466156	-0.335063904523849	-15.0061168670654	-0.00327756232582033	-0.00457625929266214	-0.00782300252467394	0.00418994715437293
368	-0.586361825466156	-0.335063904523849	-15.2658567428589	-0.00814767740666866	0.00256657530553639	0.000943203864153475	0.00256657530553639
369	-3.18375635147095	0.963633358478546	-15.6554660797119	-0.00230353930965066	0.000943203864153475	-0.00100484199356288	0.00321592413820326
370	-2.53440761566162	0.31428474187851	-16.0450744628906	-3.08191010844894e-05	-3.08191010844894e-05	-0.00197886489331722	0.00159255252219737
371	-3.18375635147095	0.963633358478546	-16.1100101470947	-0.00392691092565656	0.00711201597005129	-0.00619963090866804	-0.00230353930965066
372	-3.18375635147095	0.963633358478546	-15.6554660797119	0.00711201597005129	0.00354059832170606	-0.00295288790948689	0.00354059832170606
373	-3.18375635147095	0.638959050178528	-15.4606609344482	-0.0156151866540313	0.00581331877037883	0.00159255252219737	0.00354059832170606
374	-0.586361825466156	0.31428474187851	-15.6554660797119	-3.08191010844894e-05	0.00159255252219737	0.00191722682211548	0.00418994715437293
375	-2.53440761566162	0.963633358478546	-15.5255966186523	-0.00392691092565656	-0.00100484199356288	-0.00100484199356288	0.00386527273803949
376	-1.88505911827087	0.638959050178528	-15.8502702713013	0.00321592413820326	-0.00652430532500148	-0.0149658378213644	-0.00327756232582033
377	-1.88505911827087	-0.0103895775973797	-15.9801406860352	-0.0162645354866982	0.00418994715437293	0.000618529506027699	-0.00457625929266214
378	-2.53440761566162	0.638959050178528	-16.0450744628906	-0.00912170019000769	0.0022419011220336	-0.00619963090866804	0.00743668992072344
379	-1.23571038246155	0.31428474187851	-15.3957262039185	-0.00684897974133492	0.00678734155371785	0.00711201597005129	0.00418994715437293
380	0.0629868134856224	0.31428474187851	-15.2658567428589	-0.0123684434220195	0.00191722682211548	-0.00360223650932312	-0.00619963090866804
381	-1.23571038246155	1.28830766677856	-15.1359872817993	-0.0162645354866982	-0.000680167751852423	0.00191722682211548	0.00386527273803949
382	-1.23571038246155	0.963633358478546	-15.5905313491821	-0.0126931173726916	0.00841071270406246	-0.00522560812532902	0.00126787810586393
383	-0.586361825466156	0.31428474187851	-16.1100101470947	-0.00587495695799589	-0.000355493422830477	-0.000355493422830477	0.0022419011220336
384	0.712335467338562	0.31428474187851	-15.3957262039185	0.00191722682211548	0.00906006153672934	-0.00295288790948689	0.00386527273803949
385	-0.586361825466156	0.638959050178528	-15.2658567428589	-0.00360223650932312	0.00256657530553639	0.00613799272105098	0.00126787810586393
386	0.0629868134856224	-0.0103895775973797	-15.2658567428589	0.00776136433705688	0.00256657530553639	-0.00327756232582033	0.0022419011220336
387	-1.23571038246155	1.9376562833786	-15.1359872817993	-0.00977104809135199	-0.0026282137259841	-0.00197886489331722	-0.00814767740666866
388	0.0629868134856224	-0.0103895775973797	-15.6554660797119	0.00354059832170606	0.0132808275520802	0.00613799272105098	0.00386527273803949
389	0.0629868134856224	-0.0103895775973797	-15.3307914733887	0.00548864435404539	0.000618529506027699	0.00841071270406246	0.00386527273803949
390	0.0629868134856224	-0.0103895775973797	-15.2658567428589	0.00743668992072344	0.00256657530553639	-0.00847235135734081	0.0022419011220336
391	0.712335467338562	-0.0103895775973797	-15.3307914733887	-0.00587495695799589	-0.000355493422830477	-0.00327756232582033	-0.00457625929266214
392	0.712335467338562	-0.659738183021545	-15.2009220123291	-0.00912170019000769	0.00613799272105098	-0.00522560812532902	-0.000355493422830477
393	-0.586361825466156	0.638959050178528	-15.2009220123291	-0.00360223650932312	-0.00295288790948689	0.00516396993771195	0.00321592413820326
394	0.712335467338562	-0.335063904523849	-14.6165084838867	0.0116574559360743	0.00613799272105098	0.00970941036939621	0.00256657530553639
395	1.3616840839386	-0.335063904523849	-15.1359872817993	-0.0120437685400248	-0.00132951640989631	-0.00327756232582033	-0.00197886489331722
396	0.0629868134856224	0.963633358478546	-15.2658567428589	0.00418994715437293	0.0022419011220336	-0.0104203969240189	-3.08191010844894e-05
397	2.66038131713867	0.31428474187851	-15.4606609344482	0.0168522447347641	0.000293855206109583	-0.00100484199356288	-0.00197886489331722
398	0.0629868134856224	0.638959050178528	-15.4606609344482	-0.0123684434220195	-0.00295288790948689	0.00743668992072344	0.00776136433705688
399	1.3616840839386	-0.335063904523849	-14.8762474060059	-0.00295288790948689	0.0100340843200684	0.00451462110504508	-0.000355493422830477
400	0.712335467338562	-0.0103895775973797	-14.8113126754761	-0.000355493422830477	-0.00327756232582033	0.00191722682211548	0.00516396993771195
401	2.01103281974792	-0.335063904523849	-15.1359872817993	0.00451462110504508	-3.08191010844894e-05	-0.00749832857400179	-0.00684897974133492
402	1.3616840839386	0.31428474187851	-15.0710525512695	-0.00555028254166245	0.00289124972186983	-0.00230353930965066	-0.000355493422830477
403	2.01103281974792	0.31428474187851	-15.3307914733887	-0.00100484199356288	0.00386527273803949	-0.00847235135734081	0.00841071270406246
404	0.712335467338562	0.638959050178528	-15.2658567428589	-0.00132951640989631	-0.00132951640989631	0.00354059832170606	0.00451462110504508
405	1.3616840839386	0.31428474187851	-15.3307914733887	-0.00457625929266214	-0.00327756232582033	-0.0104203969240189	-0.00230353930965066
406	-1.23571038246155	1.28830766677856	-15.3307914733887	-0.0126931173726916	0.00191722682211548	-0.00522560812532902	-0.00587495695799589
407	0.712335467338562	-0.0103895775973797	-15.2658567428589	0.00873538758605719	0.0022419011220336	-0.00165419070981443	0.00159255252219737
408	0.712335467338562	0.963633358478546	-15.4606609344482	0.0022419011220336	0.00386527273803949	-0.000680167751852423	0.00711201597005129
409	0.0629868134856224	1.28830766677856	-15.3307914733887	-0.00684897974133492	0.00451462110504508	-3.08191010844894e-05	0.00191722682211548
410	0.712335467338562	1.9376562833786	-15.0710525512695	0.0197743140161037	0.00516396993771195	-0.00652430532500148	-0.00782300252467394
411	-0.586361825466156	0.963633358478546	-15.2658567428589	-0.00522560812532902	-0.00132951640989631	0.00483929552137852	-0.00295288790948689
412	-1.23571038246155	1.61298203468323	-15.2009220123291	-3.08191010844894e-05	0.00256657530553639	-0.0107450718060136	-0.00490093370899558
413	-0.586361825466156	1.61298203468323	-15.6554660797119	0.0178262684494257	0.00613799272105098	0.000943203864153475	-0.000680167751852423
414	2.01103281974792	0.31428474187851	-15.3957262039185	0.000618529506027699	0.00191722682211548	-0.00360223650932312	0.00159255252219737
415	0.712335467338562	-0.335063904523849	-15.2009220123291	0.0103587592020631	0.00516396993771195	0.000618529506027699	-0.00197886489331722
416	0.0629868134856224	0.963633358478546	-15.6554660797119	-0.00619963090866804	0.00289124972186983	-0.000355493422830477	0.00159255252219737
417	1.3616840839386	0.31428474187851	-15.0710525512695	0.00711201597005129	0.00613799272105098	-0.000680167751852423	-0.00327756232582033
418	0.0629868134856224	0.963633358478546	-15.3307914733887	0.0162028968334198	0.00126787810586393	-0.00522560812532902	0.00321592413820326
419	0.712335467338562	-0.0103895775973797	-15.5255966186523	0.00873538758605719	0.00776136433705688	-0.00165419070981443	0.000293855206109583
420	1.3616840839386	0.31428474187851	-15.6554660797119	-0.00392691092565656	0.00841071270406246	-0.00360223650932312	-0.00360223650932312
421	1.3616840839386	0.31428474187851	-15.6554660797119	0.00678734155371785	-0.00360223650932312	-0.00230353930965066	-0.00847235135734081
422	2.01103281974792	-0.335063904523849	-15.4606609344482	0.00938473641872406	0.00354059832170606	-0.00847235135734081	-0.0026282137259841
423	0.712335467338562	-0.0103895775973797	-15.3307914733887	-0.00360223650932312	0.00126787810586393	-0.00490093370899558	0.00548864435404539
424	0.712335467338562	0.31428474187851	-15.2009220123291	0.00418994715437293	-0.00912170019000769	0.00808603875339031	0.00321592413820326
425	-0.586361825466156	1.28830766677856	-15.2009220123291	-0.00197886489331722	0.00159255252219737	-0.000680167751852423	-0.00392691092565656
426	0.712335467338562	1.61298203468323	-15.4606609344482	0.000618529506027699	-0.00522560812532902	-0.00522560812532902	-0.00912170019000769
427	0.712335467338562	-0.0103895775973797	-15.2658567428589	-0.0110697457566857	-0.00100484199356288	-0.00490093370899558	-0.00360223650932312
428	2.66038131713867	-0.0103895775973797	-15.2009220123291	-0.0026282137259841	-0.00555028254166245	-0.00684897974133492	0.000943203864153475
429	0.0629868134856224	1.9376562833786	-15.2658567428589	-0.000355493422830477	0.00126787810586393	-0.00230353930965066	-0.00879702530801296
430	-0.586361825466156	0.638959050178528	-14.8762474060059	0.0022419011220336	0.00451462110504508	-0.00717365415766835	-0.00457625929266214
431	-1.23571038246155	1.28830766677856	-15.0710525512695	0.0022419011220336	0.00451462110504508	-0.00457625929266214	0.00256657530553639
432	-0.586361825466156	0.638959050178528	-15.2658567428589	0.0123068047687411	0.00386527273803949	-0.00392691092565656	-0.00425158534198999
433	0.712335467338562	0.963633358478546	-15.2658567428589	0.0100340843200684	0.00678734155371785	-0.00165419070981443	-0.0026282137259841
434	1.3616840839386	0.31428474187851	-15.0061168670654	0.00808603875339031	0.00678734155371785	-0.000355493422830477	0.00354059832170606
435	1.3616840839386	0.31428474187851	-14.6814432144165	0.00159255252219737	0.00906006153672934	-0.00944637414067984	0.000293855206109583
436	-0.586361825466156	1.28830766677856	-14.5515727996826	0.00776136433705688	-0.00197886489331722	-0.0104203969240189	-0.000355493422830477
437	0.712335467338562	0.31428474187851	-15.0710525512695	0.00970941036939621	0.000293855206109583	-0.0026282137259841	-0.00749832857400179
438	0.0629868134856224	0.638959050178528	-15.2658567428589	0.0191249661147594	0.00646266713738441	0.0022419011220336	0.00321592413820326
439	1.3616840839386	-0.0103895775973797	-14.7463779449463	0.00289124972186983	0.00354059832170606	0.00451462110504508	-0.00100484199356288
440	0.0629868134856224	-0.0103895775973797	-14.8113126754761	0.000943203864153475	0.00581331877037883	-0.00392691092565656	-0.00165419070981443
441	0.712335467338562	-0.659738183021545	-14.6814432144165	0.00808603875339031	-0.00490093370899558	-0.00425158534198999	-0.00717365415766835
442	2.01103281974792	-0.335063904523849	-14.6165084838867	0.0213976856321096	-0.00327756232582033	-0.00327756232582033	-0.00100484199356288
443	2.01103281974792	-0.659738183021545	-14.8762474060059	0.00191722682211548	0.00321592413820326	0.00451462110504508	0.00808603875339031
444	0.712335467338562	-0.335063904523849	-15.2009220123291	0.0181509424000978	0.00418994715437293	0.0132808275520802	0.0022419011220336
445	0.0629868134856224	0.31428474187851	-15.0061168670654	0.0165275707840919	-0.00392691092565656	-0.000355493422830477	-0.00912170019000769
446	-0.586361825466156	0.638959050178528	-15.2658567428589	0.0178262684494257	-0.00165419070981443	-0.00684897974133492	0.00321592413820326
447	2.01103281974792	-0.984412550926208	-14.7463779449463	0.0145795252174139	-0.00230353930965066	-0.00555028254166245	0.00256657530553639
448	1.3616840839386	-0.335063904523849	-14.7463779449463	-0.00555028254166245	-0.00522560812532902	0.0022419011220336	0.00256657530553639
449	0.0629868134856224	-0.335063904523849	-15.2009220123291	0.01100810803473	-0.00522560812532902	-3.08191010844894e-05	0.00938473641872406
450	-1.23571038246155	0.31428474187851	-15.5255966186523	-0.00132951640989631	0.00256657530553639	-0.00555028254166245	-3.08191010844894e-05
451	1.3616840839386	-0.335063904523849	-15.2658567428589	-0.0104203969240189	-0.0104203969240189	-0.00652430532500148	-0.00165419070981443
452	-0.586361825466156	0.31428474187851	-15.3307914733887	-0.0126931173726916	-0.00457625929266214	-0.00197886489331722	0.000293855206109583
453	1.3616840839386	-1.30908679962158	-15.0710525512695	-0.0104203969240189	-0.00392691092565656	-0.0100957229733467	0.0106834331527352
454	0.712335467338562	-0.984412550926208	-14.8762474060059	-0.00165419070981443	-3.08191010844894e-05	0.0022419011220336	0.0022419011220336
455	1.3616840839386	-0.984412550926208	-15.0061168670654	-0.0026282137259841	-0.00425158534198999	-0.00392691092565656	-0.00457625929266214
456	0.712335467338562	0.31428474187851	-15.3307914733887	0.00548864435404539	-0.0110697457566857	-0.00522560812532902	-0.00977104809135199
457	0.712335467338562	-1.63376116752625	-14.9411821365356	0.00711201597005129	-0.00327756232582033	-0.00522560812532902	0.0022419011220336
458	-0.586361825466156	-0.335063904523849	-15.3307914733887	0.00386527273803949	-0.00165419070981443	-0.00425158534198999	-0.00230353930965066
459	1.3616840839386	-0.984412550926208	-14.8762474060059	0.011982130818069	0.00159255252219737	0.00321592413820326	-0.00100484199356288
460	0.712335467338562	-0.984412550926208	-15.0061168670654	-0.00230353930965066	0.000943203864153475	-0.00522560812532902	0.00256657530553639
461	0.0629868134856224	-0.659738183021545	-15.5905313491821	-0.00165419070981443	0.000618529506027699	-0.00944637414067984	0.000943203864153475
462	0.712335467338562	-0.335063904523849	-15.3307914733887	-0.00912170019000769	-0.00165419070981443	0.00451462110504508	0.00711201597005129
463	0.712335467338562	-0.659738183021545	-15.0061168670654	-0.0100957229733467	0.00613799272105098	0.00256657530553639	0.00516396993771195
464	2.01103281974792	-0.659738183021545	-14.8762474060059	-0.00197886489331722	-0.00717365415766835	0.00159255252219737	0.00321592413820326
465	-1.23571038246155	-0.0103895775973797	-14.9411821365356	-0.00555028254166245	0.00678734155371785	-0.000680167751852423	0.000293855206109583
466	0.712335467338562	0.963633358478546	-14.9411821365356	-0.00295288790948689	0.00256657530553639	-0.00782300252467394	0.00321592413820326
467	0.0629868134856224	-0.0103895775973797	-14.9411821365356	0.00808603875339031	0.000293855206109583	-0.00522560812532902	0.00418994715437293
468	1.3616840839386	-0.335063904523849	-15.2009220123291	0.0252937767654657	-0.00230353930965066	-0.00360223650932312	0.00548864435404539
469	0.0629868134856224	1.28830766677856	-15.3307914733887	-0.00912170019000769	0.00970941036939621	0.0116574559360743	0.00873538758605719
470	0.0629868134856224	0.638959050178528	-15.2658567428589	0.000943203864153475	-3.08191010844894e-05	-0.00619963090866804	-0.00197886489331722
471	0.0629868134856224	1.61298203468323	-15.0061168670654	0.00873538758605719	-0.00360223650932312	-0.00912170019000769	-0.000355493422830477
472	0.712335467338562	1.28830766677856	-15.0061168670654	0.0116574559360743	0.000618529506027699	-0.00944637414067984	-0.00132951640989631
473	0.712335467338562	0.638959050178528	-15.0061168670654	0.0106834331527352	-0.00197886489331722	-0.00944637414067984	0.00483929552137852
474	2.01103281974792	0.31428474187851	-15.3957262039185	0.00321592413820326	0.00483929552137852	-0.00619963090866804	0.00970941036939621
475	0.712335467338562	0.31428474187851	-15.2658567428589	0.000943203864153475	-0.00100484199356288	0.00938473641872406	-0.00522560812532902
476	-0.586361825466156	0.638959050178528	-15.0061168670654	-0.0136671401560307	-0.00425158534198999	-0.00100484199356288	-0.00197886489331722
477	0.0629868134856224	0.31428474187851	-15.1359872817993	0.00873538758605719	-0.00295288790948689	-0.00100484199356288	-0.00295288790948689
478	-2.53440761566162	0.31428474187851	-14.8113126754761	0.0178262684494257	0.00483929552137852	-0.00165419070981443	0.00354059832170606
479	1.3616840839386	-0.0103895775973797	-15.1359872817993	-0.00100484199356288	-0.000355493422830477	0.00483929552137852	-0.00425158534198999
480	0.712335467338562	0.31428474187851	-15.3957262039185	-0.00230353930965066	-0.00100484199356288	0.000293855206109583	0.00354059832170606
481	0.0629868134856224	1.28830766677856	-15.6554660797119	0.000293855206109583	-0.00652430532500148	-0.0133424662053585	-0.00490093370899558
482	-1.88505911827087	0.963633358478546	-15.5255966186523	0.0100340843200684	0.00516396993771195	-0.00295288790948689	0.00451462110504508
483	-0.586361825466156	-0.335063904523849	-15.4606609344482	0.00776136433705688	0.00970941036939621	0.000943203864153475	0.00256657530553639
484	-0.586361825466156	-0.335063904523849	-14.8762474060059	-0.00197886489331722	0.00126787810586393	-0.00165419070981443	0.00451462110504508
485	-0.586361825466156	-0.0103895775973797	-15.3307914733887	0.0022419011220336	0.000293855206109583	0.00126787810586393	-0.00295288790948689
486	-1.23571038246155	0.638959050178528	-15.4606609344482	-0.0185372550040483	0.00386527273803949	-0.00522560812532902	-0.0117190945893526
487	-0.586361825466156	-0.659738183021545	-15.2009220123291	-0.000680167751852423	-0.00814767740666866	-0.00295288790948689	0.00126787810586393
488	-1.23571038246155	-0.0103895775973797	-14.9411821365356	0.000943203864153475	0.00711201597005129	0.00256657530553639	0.00191722682211548
489	-1.23571038246155	0.638959050178528	-15.2658567428589	0.00289124972186983	0.00321592413820326	0.00613799272105098	0.00159255252219737
490	-2.53440761566162	1.28830766677856	-15.3957262039185	-0.00782300252467394	0.00159255252219737	-0.00132951640989631	-0.00360223650932312
491	-1.23571038246155	0.638959050178528	-15.3307914733887	-0.0100957229733467	-0.00132951640989631	-0.00327756232582033	-0.00230353930965066
492	-1.88505911827087	0.31428474187851	-15.2009220123291	0.00451462110504508	-0.00165419070981443	-0.00944637414067984	0.00873538758605719
493	-1.23571038246155	-0.335063904523849	-15.0061168670654	-0.00587495695799589	0.00776136433705688	-0.00295288790948689	0.0022419011220336
494	-1.23571038246155	0.963633358478546	-15.0061168670654	-0.0110697457566857	0.00451462110504508	0.00516396993771195	0.00646266713738441
495	-0.586361825466156	-0.335063904523849	-14.8113126754761	-0.0175632312893867	0.00906006153672934	-0.00230353930965066	-0.00197886489331722
496	-3.83310484886169	1.61298203468323	-15.0061168670654	-0.00522560812532902	0.000618529506027699	-0.0107450718060136	0.00354059832170606
497	0.0629868134856224	0.963633358478546	-15.5905313491821	-0.00327756232582033	0.000943203864153475	-0.00490093370899558	0.00646266713738441
498	-1.88505911827087	0.963633358478546	-15.2658567428589	0.0152288740500808	0.00646266713738441	-0.00327756232582033	0.000943203864153475
499	1.3616840839386	-0.0103895775973797	-15.1359872817993	-0.00457625929266214	0.00289124972186983	-0.00392691092565656	0.00386527273803949
500	-1.23571038246155	1.28830766677856	-15.4606609344482	0.0100340843200684	0.00808603875339031	0.00418994715437293	-0.00457625929266214
501	-0.586361825466156	0.963633358478546	-15.3307914733887	-0.00684897974133492	0.00289124972186983	-0.00782300252467394	-0.0026282137259841
502	0.0629868134856224	1.28830766677856	-15.7204008102417	0.00386527273803949	-0.00197886489331722	0.000943203864153475	0.00126787810586393
503	-1.23571038246155	0.638959050178528	-16.1100101470947	0.00516396993771195	0.00808603875339031	0.00451462110504508	0.00646266713738441
504	-0.586361825466156	1.61298203468323	-16.1749439239502	0.00418994715437293	-0.00360223650932312	-0.0130177913233638	0.000943203864153475
505	0.0629868134856224	-0.0103895775973797	-15.9801406860352	-0.00944637414067984	0.0022419011220336	0.00126787810586393	0.000943203864153475
506	0.0629868134856224	0.963633358478546	-15.4606609344482	-0.00912170019000769	-0.00295288790948689	-0.0107450718060136	-0.00814767740666866
507	-0.586361825466156	-0.0103895775973797	-15.0710525512695	0.00711201597005129	0.00483929552137852	-0.00425158534198999	0.00451462110504508
508	1.3616840839386	0.638959050178528	-15.3307914733887	0.0106834331527352	-0.00295288790948689	0.00289124972186983	0.00191722682211548
509	0.712335467338562	-0.0103895775973797	-15.2658567428589	-0.00587495695799589	0.00906006153672934	0.00386527273803949	-0.00100484199356288
510	1.3616840839386	-0.0103895775973797	-15.3957262039185	0.012956153601408	-0.00587495695799589	0.0022419011220336	-3.08191010844894e-05
511	2.01103281974792	0.31428474187851	-15.4606609344482	0.00581331877037883	0.00354059832170606	-0.00912170019000769	-0.00132951640989631
512	0.0629868134856224	-0.0103895775973797	-15.2009220123291	0.0178262684494257	-0.000680167751852423	0.00126787810586393	-0.00132951640989631
513	0.712335467338562	1.28830766677856	-15.2009220123291	0.00808603875339031	0.00581331877037883	0.00386527273803949	-0.00360223650932312
514	0.712335467338562	1.28830766677856	-14.9411821365356	0.0136055024340749	0.00256657530553639	-0.00392691092565656	0.00548864435404539
515	1.3616840839386	-0.0103895775973797	-15.4606609344482	0.0171769186854362	-0.00392691092565656	-0.00717365415766835	0.00321592413820326
516	0.712335467338562	-0.0103895775973797	-15.1359872817993	0.0194496400654316	0.00126787810586393	0.0022419011220336	-0.00522560812532902
517	0.712335467338562	-0.0103895775973797	-15.3957262039185	-0.00457625929266214	-0.00230353930965066	0.00354059832170606	-0.00100484199356288
518	1.3616840839386	0.638959050178528	-15.2009220123291	0.00159255252219737	0.000943203864153475	-0.00230353930965066	0.00451462110504508
519	1.3616840839386	0.638959050178528	-14.8113126754761	0.00678734155371785	0.00548864435404539	-0.00490093370899558	0.000943203864153475
520	1.3616840839386	-0.0103895775973797	-14.8113126754761	0.0230210572481155	-0.00879702530801296	0.00191722682211548	-0.0026282137259841
521	1.3616840839386	0.31428474187851	-15.2009220123291	0.0226963832974434	0.00256657530553639	-0.00392691092565656	-0.00392691092565656
522	2.66038131713867	-0.0103895775973797	-15.1359872817993	0.00646266713738441	-0.00230353930965066	-0.00587495695799589	-0.00132951640989631
523	0.0629868134856224	0.638959050178528	-15.2658567428589	0.0162028968334198	0.000943203864153475	-0.00490093370899558	-0.0026282137259841
524	0.712335467338562	1.28830766677856	-15.2658567428589	0.012956153601408	0.00321592413820326	-0.00555028254166245	0.00321592413820326
525	1.3616840839386	0.638959050178528	-15.1359872817993	-0.00619963090866804	-0.00555028254166245	-0.00132951640989631	-0.00100484199356288
526	2.01103281974792	-0.335063904523849	-14.7463779449463	-0.00782300252467394	0.000943203864153475	-0.0182125810533762	-0.00100484199356288
527	-0.586361825466156	1.61298203468323	-15.5255966186523	-0.00814767740666866	0.0123068047687411	-0.00392691092565656	0.00516396993771195
528	0.712335467338562	-0.335063904523849	-15.1359872817993	-0.00295288790948689	0.00256657530553639	-0.00230353930965066	-0.00684897974133492
529	1.3616840839386	0.31428474187851	-15.2658567428589	0.00386527273803949	0.00516396993771195	-0.00847235135734081	0.000618529506027699
530	0.712335467338562	1.61298203468323	-15.7204008102417	-0.00295288790948689	0.00191722682211548	-0.00717365415766835	-0.00295288790948689
531	0.712335467338562	1.61298203468323	-15.4606609344482	0.00938473641872406	0.00159255252219737	-0.0117190945893526	-0.00619963090866804
532	0.0629868134856224	0.963633358478546	-15.3957262039185	0.00678734155371785	0.00256657530553639	-0.000355493422830477	0.00841071270406246
533	0.0629868134856224	0.31428474187851	-15.5905313491821	0.013930176384747	-3.08191010844894e-05	-0.00327756232582033	-0.00132951640989631
534	1.3616840839386	-0.335063904523849	-15.5905313491821	-0.0113944197073579	0.000293855206109583	-0.00652430532500148	0.00711201597005129
535	2.01103281974792	-0.0103895775973797	-15.2658567428589	-0.0107450718060136	-0.0026282137259841	-0.0100957229733467	-0.00425158534198999
536	0.712335467338562	0.638959050178528	-15.4606609344482	-0.0217839982360601	0.00678734155371785	-0.00749832857400179	-0.00132951640989631
537	2.01103281974792	0.638959050178528	-15.5905313491821	0.0022419011220336	-0.00717365415766835	-0.00749832857400179	0.000293855206109583
538	0.0629868134856224	1.28830766677856	-15.0710525512695	-0.00814767740666866	0.013930176384747	-0.00847235135734081	0.00581331877037883
539	1.3616840839386	-0.0103895775973797	-15.3307914733887	-0.00490093370899558	0.00581331877037883	-0.0113944197073579	0.00581331877037883
540	0.712335467338562	-0.0103895775973797	-15.3957262039185	-0.0162645354866982	-0.00619963090866804	-0.000680167751852423	-0.00684897974133492
541	0.712335467338562	-0.335063904523849	-15.4606609344482	0.0158782228827477	0.0022419011220336	-0.00522560812532902	-0.00360223650932312
542	0.712335467338562	-0.0103895775973797	-15.3957262039185	-0.00782300252467394	-0.00425158534198999	-0.00684897974133492	0.000293855206109583
543	0.712335467338562	0.638959050178528	-15.1359872817993	0.00289124972186983	0.00548864435404539	-0.000355493422830477	0.00386527273803949
544	-0.586361825466156	1.9376562833786	-15.0061168670654	-0.00782300252467394	0.000943203864153475	0.00191722682211548	0.00159255252219737
545	2.66038131713867	0.31428474187851	-15.0061168670654	-0.000680167751852423	-0.00165419070981443	0.00354059832170606	-0.00522560812532902
546	1.3616840839386	0.31428474187851	-15.2658567428589	-0.00814767740666866	0.00678734155371785	-0.00717365415766835	0.00289124972186983
547	0.712335467338562	0.963633358478546	-15.3957262039185	0.012956153601408	-0.00327756232582033	-0.00490093370899558	0.00354059832170606
548	0.712335467338562	-0.0103895775973797	-15.0710525512695	0.00970941036939621	0.00613799272105098	0.00191722682211548	0.00256657530553639
549	0.712335467338562	-0.335063904523849	-14.9411821365356	0.00483929552137852	0.00906006153672934	0.00159255252219737	0.00126787810586393
550	1.3616840839386	0.963633358478546	-15.0061168670654	0.00451462110504508	-0.00457625929266214	0.00126787810586393	-0.000355493422830477
551	0.712335467338562	1.61298203468323	-15.1359872817993	0.00451462110504508	0.00321592413820326	-0.0110697457566857	-0.00230353930965066
552	0.0629868134856224	0.963633358478546	-15.3957262039185	-0.0130177913233638	-0.00490093370899558	-0.00425158534198999	-0.00197886489331722
553	-0.586361825466156	0.963633358478546	-15.2009220123291	-0.00619963090866804	0.0022419011220336	-0.00230353930965066	0.00191722682211548
554	0.712335467338562	0.31428474187851	-15.0710525512695	-0.0104203969240189	0.000618529506027699	0.01100810803473	0.00418994715437293
555	2.01103281974792	-0.0103895775973797	-14.7463779449463	-0.00619963090866804	0.00126787810586393	0.00613799272105098	0.00613799272105098
556	0.712335467338562	0.638959050178528	-15.0710525512695	0.01847561635077	0.000618529506027699	-3.08191010844894e-05	-0.00490093370899558
557	0.712335467338562	-0.335063904523849	-14.8762474060059	-0.00360223650932312	-0.00425158534198999	0.00483929552137852	0.00159255252219737
558	0.0629868134856224	0.638959050178528	-15.7204008102417	0.0259431265294552	0.00743668992072344	0.00126787810586393	0.00256657530553639
559	-0.586361825466156	0.638959050178528	-15.3307914733887	0.036657378077507	0.000618529506027699	0.000293855206109583	0.00191722682211548
560	2.66038131713867	-0.659738183021545	-15.0710525512695	0.0778910145163536	0.00256657530553639	0.000618529506027699	-0.00749832857400179
561	0.712335467338562	-0.335063904523849	-14.8113126754761	-0.0195112787187099	0.00289124972186983	0.000293855206109583	-0.00944637414067984
562	0.712335467338562	-0.335063904523849	-14.8762474060059	0.00548864435404539	-0.00327756232582033	-0.00360223650932312	-0.00327756232582033
563	0.0629868134856224	0.31428474187851	-15.4606609344482	-0.00814767740666866	0.0106834331527352	-0.00100484199356288	-0.00392691092565656
564	1.3616840839386	0.31428474187851	-15.4606609344482	-0.0156151866540313	0.000293855206109583	-0.00230353930965066	-0.00230353930965066
565	1.3616840839386	-0.659738183021545	-15.1359872817993	-0.00944637414067984	-0.0026282137259841	0.00126787810586393	0.000943203864153475
566	2.66038131713867	-0.659738183021545	-14.7463779449463	0.0106834331527352	-0.00652430532500148	-0.00847235135734081	-0.00522560812532902
567	0.0629868134856224	0.31428474187851	-15.1359872817993	-0.0117190945893526	-0.00684897974133492	-3.08191010844894e-05	0.00126787810586393
568	1.3616840839386	-1.63376116752625	-14.8113126754761	0.00191722682211548	0.00321592413820326	-0.00457625929266214	0.00159255252219737
569	1.3616840839386	-0.984412550926208	-15.1359872817993	-0.0152905117720366	-0.00392691092565656	0.00646266713738441	-0.00392691092565656
570	-1.23571038246155	-0.335063904523849	-15.2658567428589	0.000618529506027699	-0.00619963090866804	-0.00230353930965066	0.00126787810586393
571	-0.586361825466156	-0.0103895775973797	-15.2658567428589	-0.00360223650932312	-0.00587495695799589	-0.000355493422830477	-0.00522560812532902
572	0.0629868134856224	-0.335063904523849	-15.0710525512695	-0.00749832857400179	-0.00425158534198999	-0.00912170019000769	0.000293855206109583
573	-1.23571038246155	-0.335063904523849	-14.9411821365356	-0.000680167751852423	0.00321592413820326	0.0022419011220336	-0.00522560812532902
574	1.3616840839386	-1.63376116752625	-14.8762474060059	-0.017887907102704	-0.00652430532500148	-0.00392691092565656	-0.00327756232582033
575	0.0629868134856224	-1.30908679962158	-14.7463779449463	0.00256657530553639	-0.00522560812532902	-0.00392691092565656	-0.0026282137259841
576	-0.586361825466156	-0.659738183021545	-15.2658567428589	0.0188002903014421	-0.00977104809135199	-0.0026282137259841	-0.00782300252467394
577	1.3616840839386	-0.984412550926208	-15.0061168670654	-0.00197886489331722	-0.000355493422830477	-0.00717365415766835	-0.00392691092565656
578	-0.586361825466156	0.638959050178528	-15.2009220123291	0.0022419011220336	0.00191722682211548	0.00354059832170606	0.00418994715437293
579	-0.586361825466156	-0.0103895775973797	-15.2658567428589	0.00776136433705688	-0.00100484199356288	-0.00327756232582033	-0.00392691092565656
580	-1.23571038246155	-0.659738183021545	-15.1359872817993	0.00581331877037883	-0.00392691092565656	-0.00587495695799589	0.00191722682211548
581	0.0629868134856224	0.31428474187851	-14.9411821365356	0.0123068047687411	-0.000355493422830477	0.000618529506027699	-0.00132951640989631
582	-0.586361825466156	0.31428474187851	-15.5905313491821	0.00678734155371785	0.00516396993771195	-0.0113944197073579	0.00711201597005129
583	-0.586361825466156	0.638959050178528	-15.3307914733887	0.0132808275520802	0.00159255252219737	0.000943203864153475	0.00159255252219737
584	0.712335467338562	-0.335063904523849	-15.1359872817993	-0.00100484199356288	-0.00360223650932312	0.000943203864153475	-3.08191010844894e-05
585	1.3616840839386	-0.335063904523849	-15.2009220123291	0.00711201597005129	-0.0133424662053585	0.00516396993771195	0.00548864435404539
586	0.712335467338562	-0.659738183021545	-15.0710525512695	-0.00587495695799589	0.00516396993771195	-0.00100484199356288	0.000293855206109583
587	1.3616840839386	0.638959050178528	-15.0061168670654	-0.0110697457566857	0.000943203864153475	-0.000680167751852423	-0.00132951640989631
588	1.3616840839386	0.31428474187851	-15.1359872817993	0.00289124972186983	0.0103587592020631	-0.00457625929266214	0.00418994715437293
589	0.712335467338562	1.28830766677856	-15.3307914733887	-0.00619963090866804	0.00808603875339031	0.00354059832170606	0.00256657530553639
590	-1.23571038246155	0.963633358478546	-15.2658567428589	-0.00230353930965066	0.00581331877037883	0.00289124972186983	0.0022419011220336
591	1.3616840839386	-0.0103895775973797	-15.0061168670654	0.00418994715437293	0.000618529506027699	-0.0126931173726916	-0.00197886489331722
592	1.3616840839386	0.31428474187851	-14.8113126754761	0.00970941036939621	0.00938473641872406	-0.00555028254166245	-0.00555028254166245
593	0.0629868134856224	-0.0103895775973797	-14.6165084838867	-0.0162645354866982	0.00321592413820326	-0.00619963090866804	-0.00230353930965066
594	-1.23571038246155	1.28830766677856	-15.0710525512695	-0.00360223650932312	0.00743668992072344	0.00548864435404539	0.0022419011220336
595	-0.586361825466156	1.28830766677856	-15.2658567428589	-0.00749832857400179	0.00126787810586393	-0.00197886489331722	-0.0026282137259841
596	-1.23571038246155	1.28830766677856	-15.5255966186523	-0.00132951640989631	0.00256657530553639	-0.00587495695799589	-0.00392691092565656
597	-0.586361825466156	-0.335063904523849	-14.9411821365356	-0.0152905117720366	0.00386527273803949	0.00191722682211548	0.00191722682211548
598	-0.586361825466156	-0.335063904523849	-14.8762474060059	-0.00425158534198999	0.00581331877037883	0.000618529506027699	-0.0026282137259841
599	-1.23571038246155	-0.0103895775973797	-14.5515727996826	-0.00230353930965066	0.00581331877037883	-0.00132951640989631	0.00873538758605719
600	0.0629868134856224	0.31428474187851	-15.3307914733887	0.00678734155371785	-0.00295288790948689	0.00776136433705688	-0.00327756232582033
601	-0.586361825466156	-0.0103895775973797	-15.2009220123291	0.00191722682211548	-0.00425158534198999	-0.0104203969240189	-0.00197886489331722
602	-0.586361825466156	-0.335063904523849	-15.0061168670654	0.0188002903014421	0.000618529506027699	-0.00100484199356288	-0.00749832857400179
603	-3.18375635147095	0.31428474187851	-15.0710525512695	0.00354059832170606	0.00418994715437293	0.0022419011220336	0.00743668992072344
604	-1.23571038246155	0.638959050178528	-14.9411821365356	0.00126787810586393	0.000943203864153475	-3.08191010844894e-05	0.00159255252219737
605	-3.83310484886169	1.61298203468323	-14.8762474060059	0.0100340843200684	0.00321592413820326	0.00256657530553639	0.00776136433705688
606	-1.23571038246155	-0.0103895775973797	-15.0710525512695	-0.0191866029053926	0.00126787810586393	-0.00230353930965066	-0.00652430532500148
607	-4.4824538230896	0.963633358478546	-15.3307914733887	0.01100810803473	0.00191722682211548	-0.00327756232582033	0.00386527273803949
608	-0.586361825466156	-0.335063904523849	-15.0710525512695	0.00613799272105098	0.00906006153672934	-0.00717365415766835	0.00451462110504508
609	-3.83310484886169	0.638959050178528	-15.3307914733887	0.000293855206109583	0.00256657530553639	0.00873538758605719	-0.00197886489331722
610	-2.53440761566162	0.963633358478546	-15.0710525512695	-0.0266541130840778	0.00126787810586393	-3.08191010844894e-05	0.00159255252219737
611	-2.53440761566162	-0.335063904523849	-14.6814432144165	-0.0185372550040483	0.0022419011220336	-0.0026282137259841	-0.00165419070981443
612	-0.586361825466156	-0.0103895775973797	-15.3307914733887	-0.00457625929266214	0.00548864435404539	-0.0100957229733467	-0.00522560812532902
613	-2.53440761566162	0.638959050178528	-15.3307914733887	-0.0104203969240189	-0.000680167751852423	0.00354059832170606	0.00516396993771195
614	-1.88505911827087	0.638959050178528	-15.5255966186523	-0.0100957229733467	0.00354059832170606	-0.00619963090866804	0.000943203864153475
615	-3.18375635147095	0.963633358478546	-15.4606609344482	-0.0130177913233638	-0.00230353930965066	-0.0026282137259841	0.00581331877037883
616	-2.53440761566162	0.638959050178528	-15.0710525512695	0.0149041991680861	0.00126787810586393	-0.00749832857400179	0.00483929552137852
617	0.0629868134856224	0.31428474187851	-14.8113126754761	-0.000680167751852423	-0.00165419070981443	-0.00652430532500148	0.00451462110504508
618	-1.23571038246155	0.638959050178528	-15.5255966186523	-3.08191010844894e-05	0.00808603875339031	0.00191722682211548	0.0123068047687411
619	-1.88505911827087	1.61298203468323	-15.3307914733887	0.00711201597005129	-0.000680167751852423	0.0100340843200684	0.00256657530553639
620	-1.88505911827087	0.638959050178528	-15.1359872817993	-0.00522560812532902	-0.00165419070981443	0.00451462110504508	0.00841071270406246
621	-1.23571038246155	0.963633358478546	-15.2658567428589	-0.00977104809135199	0.00256657530553639	-0.000680167751852423	-0.00782300252467394
622	-1.23571038246155	0.638959050178528	-15.2658567428589	-0.00814767740666866	0.0100340843200684	-0.00425158534198999	0.00321592413820326
623	-0.586361825466156	0.31428474187851	-15.2009220123291	0.000293855206109583	0.00191722682211548	-0.00295288790948689	0.00354059832170606
624	1.3616840839386	-0.0103895775973797	-15.6554660797119	-0.00879702530801296	0.00970941036939621	-0.00652430532500148	-0.000355493422830477
625	0.0629868134856224	0.963633358478546	-15.6554660797119	-0.0113944197073579	0.00289124972186983	-0.00425158534198999	-0.00165419070981443
626	0.712335467338562	-0.0103895775973797	-15.2009220123291	0.0126314787194133	0.00386527273803949	-0.00717365415766835	0.00256657530553639
627	0.0629868134856224	0.963633358478546	-15.3307914733887	-0.00912170019000769	0.00581331877037883	-0.00717365415766835	-3.08191010844894e-05
628	1.3616840839386	0.31428474187851	-15.2658567428589	0.00776136433705688	0.00548864435404539	-3.08191010844894e-05	-0.00230353930965066
629	0.0629868134856224	0.31428474187851	-14.8762474060059	0.00483929552137852	0.000293855206109583	-0.000355493422830477	0.00126787810586393
630	1.3616840839386	-0.0103895775973797	-15.1359872817993	-0.00587495695799589	0.00386527273803949	-0.00457625929266214	-0.0026282137259841
631	2.66038131713867	-0.0103895775973797	-15.0710525512695	0.0155535480007529	0.00418994715437293	-0.00132951640989631	0.00354059832170606
632	1.3616840839386	-0.335063904523849	-15.3957262039185	0.013930176384747	0.00354059832170606	-0.00684897974133492	0.00808603875339031
633	1.3616840839386	-0.335063904523849	-15.1359872817993	0.00451462110504508	0.00191722682211548	0.00646266713738441	0.000618529506027699
634	0.712335467338562	-0.0103895775973797	-14.9411821365356	-0.0026282137259841	0.00808603875339031	-0.000355493422830477	0.00289124972186983
635	1.3616840839386	0.31428474187851	-14.5515727996826	0.00938473641872406	0.00159255252219737	-0.00165419070981443	0.00418994715437293
636	0.712335467338562	0.638959050178528	-15.1359872817993	0.00873538758605719	0.00126787810586393	-0.00100484199356288	-0.00197886489331722
637	3.309730052948	0.31428474187851	-15.0061168670654	0.0113327819854021	-0.00100484199356288	-0.0143164889886975	-0.00197886489331722
638	-0.586361825466156	1.9376562833786	-15.2658567428589	-0.00749832857400179	0.0022419011220336	-0.00100484199356288	0.00289124972186983
639	0.0629868134856224	0.638959050178528	-15.3307914733887	-0.00100484199356288	-0.00100484199356288	-0.00230353930965066	-0.00425158534198999
640	0.0629868134856224	1.28830766677856	-15.2009220123291	-0.0139918150380254	0.000943203864153475	-0.0026282137259841	-3.08191010844894e-05
641	-0.586361825466156	0.638959050178528	-14.8113126754761	-0.00392691092565656	0.000943203864153475	-0.00717365415766835	-0.00619963090866804
642	0.712335467338562	0.31428474187851	-15.2658567428589	-0.0159398596733809	0.00159255252219737	-0.00295288790948689	0.000618529506027699
643	1.3616840839386	-0.0103895775973797	-15.0710525512695	-0.00587495695799589	0.00548864435404539	0.000293855206109583	0.00711201597005129
644	-0.586361825466156	1.9376562833786	-15.0061168670654	-0.00327756232582033	0.00548864435404539	0.00256657530553639	-0.00619963090866804
645	-1.23571038246155	0.638959050178528	-15.1359872817993	0.000293855206109583	-0.00197886489331722	-0.0026282137259841	-0.00717365415766835
646	-0.586361825466156	1.28830766677856	-15.3957262039185	0.000293855206109583	0.00418994715437293	0.00126787810586393	-0.00652430532500148
647	2.01103281974792	-0.335063904523849	-14.8113126754761	0.0171769186854362	0.000293855206109583	-0.00782300252467394	0.00321592413820326
648	0.712335467338562	1.28830766677856	-15.4606609344482	0.00581331877037883	0.0113327819854021	-0.00132951640989631	-0.00619963090866804
649	0.0629868134856224	0.638959050178528	-15.2009220123291	0.00873538758605719	0.00548864435404539	-0.00230353930965066	0.00483929552137852
650	1.3616840839386	-0.335063904523849	-15.0710525512695	-0.00197886489331722	-0.00100484199356288	0.00711201597005129	-0.00847235135734081
651	0.0629868134856224	-0.659738183021545	-14.9411821365356	0.01100810803473	-0.00327756232582033	-0.00652430532500148	-0.00782300252467394
652	0.712335467338562	-0.335063904523849	-15.0061168670654	0.00678734155371785	0.00516396993771195	-0.00587495695799589	-0.00230353930965066
653	1.3616840839386	-0.0103895775973797	-14.8113126754761	0.0191249661147594	0.00906006153672934	0.00581331877037883	0.00646266713738441
654	2.01103281974792	-0.335063904523849	-15.0710525512695	-0.00392691092565656	0.00776136433705688	0.0022419011220336	0.00483929552137852
655	-0.586361825466156	0.963633358478546	-15.5905313491821	-3.08191010844894e-05	-0.000355493422830477	0.00386527273803949	-3.08191010844894e-05
656	1.3616840839386	-0.335063904523849	-15.0710525512695	0.00743668992072344	-0.00490093370899558	0.00386527273803949	-0.000680167751852423
657	0.0629868134856224	1.28830766677856	-15.2658567428589	-0.0123684434220195	0.00970941036939621	-3.08191010844894e-05	-0.00327756232582033
658	0.712335467338562	0.31428474187851	-15.0710525512695	0.01847561635077	0.00516396993771195	0.00646266713738441	-0.00230353930965066
659	0.712335467338562	-0.0103895775973797	-14.8762474060059	-0.00230353930965066	0.00191722682211548	0.00386527273803949	0.0022419011220336
660	2.01103281974792	-0.335063904523849	-15.3957262039185	-0.00587495695799589	-0.00230353930965066	-0.0113944197073579	-0.000355493422830477
661	0.712335467338562	-0.335063904523849	-15.0061168670654	-0.0026282137259841	0.00776136433705688	-3.08191010844894e-05	-0.00392691092565656
662	1.3616840839386	-0.984412550926208	-15.2658567428589	0.00256657530553639	-0.00555028254166245	-0.00522560812532902	0.000293855206109583
663	-0.586361825466156	0.638959050178528	-15.5255966186523	-0.00847235135734081	0.0022419011220336	0.0116574559360743	0.00613799272105098
664	0.712335467338562	0.31428474187851	-15.3307914733887	-0.00165419070981443	-0.00619963090866804	0.00354059832170606	0.000293855206109583
665	-1.23571038246155	1.28830766677856	-15.0710525512695	-0.00944637414067984	-0.00782300252467394	0.000618529506027699	0.00483929552137852
666	0.0629868134856224	0.31428474187851	-15.5905313491821	0.00743668992072344	-0.00912170019000769	-0.000680167751852423	-0.0133424662053585
667	1.3616840839386	-0.984412550926208	-15.0710525512695	0.0123068047687411	-0.00295288790948689	0.00776136433705688	0.000943203864153475
668	-0.586361825466156	-0.659738183021545	-15.2009220123291	0.00938473641872406	-0.0110697457566857	-0.00230353930965066	0.00483929552137852
669	-1.23571038246155	0.31428474187851	-14.8762474060059	0.00711201597005129	-0.00197886489331722	0.011982130818069	-0.0026282137259841
670	0.712335467338562	-1.63376116752625	-14.6814432144165	0.0106834331527352	-0.0026282137259841	-0.0133424662053585	-0.00360223650932312
671	1.3616840839386	-1.95843541622162	-14.8762474060059	0.0188002903014421	-0.00555028254166245	-0.00879702530801296	-0.00782300252467394
672	0.712335467338562	-1.63376116752625	-15.0061168670654	0.0158782228827477	-0.00490093370899558	-0.0110697457566857	0.00841071270406246
673	0.712335467338562	-0.984412550926208	-15.1359872817993	0.00418994715437293	-0.000355493422830477	0.00256657530553639	0.00191722682211548
674	0.712335467338562	-1.30908679962158	-14.8762474060059	-0.0130177913233638	-0.00555028254166245	0.00386527273803949	0.00418994715437293
675	-0.586361825466156	-0.335063904523849	-15.1359872817993	0.00776136433705688	-0.0172385573387146	-0.00197886489331722	-0.00457625929266214
676	0.712335467338562	-1.95843541622162	-14.7463779449463	0.020423661917448	-0.00165419070981443	-0.00295288790948689	-0.00587495695799589
677	0.0629868134856224	-0.335063904523849	-15.1359872817993	0.00483929552137852	-0.00100484199356288	-0.00717365415766835	0.00451462110504508
678	1.3616840839386	-1.30908679962158	-15.3307914733887	0.00743668992072344	0.00126787810586393	0.000943203864153475	0.00354059832170606
679	2.66038131713867	-0.984412550926208	-15.3957262039185	-0.0104203969240189	-0.0026282137259841	0.00776136433705688	0.00386527273803949
680	1.3616840839386	-0.984412550926208	-15.3307914733887	-0.00749832857400179	-0.00652430532500148	-0.000680167751852423	0.000618529506027699
681	2.01103281974792	-0.984412550926208	-14.8762474060059	0.0132808275520802	-0.00879702530801296	-0.00327756232582033	-0.00392691092565656
682	2.01103281974792	-0.335063904523849	-14.6165084838867	0.0132808275520802	-0.00782300252467394	0.00256657530553639	-0.00457625929266214
683	0.712335467338562	-0.659738183021545	-14.7463779449463	0.00516396993771195	-0.0136671401560307	-3.08191010844894e-05	-0.000355493422830477
684	-0.586361825466156	0.638959050178528	-15.3307914733887	-0.0146411629393697	0.000943203864153475	0.00289124972186983	-0.00555028254166245
685	0.712335467338562	0.31428474187851	-15.5905313491821	-0.0139918150380254	-0.00522560812532902	-0.00197886489331722	0.00483929552137852
686	-0.586361825466156	0.638959050178528	-15.2009220123291	0.000293855206109583	-0.00944637414067984	-0.00360223650932312	-0.00457625929266214
687	1.3616840839386	-0.659738183021545	-14.8762474060059	-0.00230353930965066	-0.00295288790948689	-0.00425158534198999	-0.0026282137259841
688	-0.586361825466156	1.61298203468323	-15.0061168670654	-0.00230353930965066	-0.00165419070981443	0.00938473641872406	0.00159255252219737
689	2.01103281974792	-0.0103895775973797	-15.0061168670654	0.00970941036939621	0.00191722682211548	0.00776136433705688	-0.000680167751852423
690	0.0629868134856224	0.638959050178528	-15.6554660797119	0.00613799272105098	-0.00230353930965066	-0.00392691092565656	-0.00425158534198999
691	-1.88505911827087	0.638959050178528	-15.3957262039185	-0.00327756232582033	-0.00360223650932312	-0.0133424662053585	-0.00327756232582033
692	-0.586361825466156	1.61298203468323	-15.2658567428589	-0.00230353930965066	0.00256657530553639	0.00321592413820326	-0.00814767740666866
693	-0.586361825466156	1.28830766677856	-15.3957262039185	-0.00717365415766835	0.00483929552137852	0.00548864435404539	0.00808603875339031
694	-1.23571038246155	0.963633358478546	-15.3307914733887	-3.08191010844894e-05	0.0022419011220336	0.000618529506027699	-0.00100484199356288
695	0.0629868134856224	-0.659738183021545	-15.0710525512695	-0.00132951640989631	0.00613799272105098	-0.00522560812532902	0.000618529506027699
696	0.0629868134856224	-0.0103895775973797	-15.0710525512695	0.0217223595827818	0.00451462110504508	-0.00879702530801296	-0.00814767740666866
697	0.0629868134856224	0.963633358478546	-15.2658567428589	0.0136055024340749	0.00386527273803949	-0.00879702530801296	-0.00165419070981443
698	-1.23571038246155	1.28830766677856	-15.0710525512695	-0.00749832857400179	0.00743668992072344	-0.00327756232582033	-0.000355493422830477
699	-0.586361825466156	-0.0103895775973797	-14.8113126754761	-0.0104203969240189	0.00743668992072344	-0.000355493422830477	0.00321592413820326
700	-1.23571038246155	-0.335063904523849	-14.6165084838867	-0.00717365415766835	0.00418994715437293	-0.00814767740666866	0.0022419011220336
701	-1.88505911827087	0.963633358478546	-15.2658567428589	0.000293855206109583	0.0103587592020631	-0.0107450718060136	-0.00490093370899558
702	-1.23571038246155	0.31428474187851	-15.3307914733887	0.00159255252219737	-0.00684897974133492	-0.00782300252467394	-0.00165419070981443
703	-0.586361825466156	0.31428474187851	-15.5255966186523	-0.00912170019000769	0.00776136433705688	0.00126787810586393	0.00516396993771195
704	0.0629868134856224	-0.659738183021545	-15.0061168670654	0.00678734155371785	0.0022419011220336	0.00418994715437293	0.000943203864153475
705	0.0629868134856224	0.31428474187851	-15.0061168670654	0.00841071270406246	0.00126787810586393	-0.00295288790948689	-0.00457625929266214
706	-1.23571038246155	1.28830766677856	-14.8762474060059	-0.00814767740666866	-0.00165419070981443	-0.00425158534198999	-0.00360223650932312
707	-0.586361825466156	0.31428474187851	-14.8113126754761	-0.00165419070981443	0.00159255252219737	-0.00912170019000769	-0.00619963090866804
708	0.0629868134856224	0.963633358478546	-15.3307914733887	-0.00392691092565656	-0.00132951640989631	-0.00230353930965066	0.00678734155371785
709	-3.18375635147095	1.28830766677856	-15.2658567428589	-0.00392691092565656	-0.00652430532500148	-0.00327756232582033	0.000293855206109583
710	-1.23571038246155	0.963633358478546	-15.3307914733887	-0.00165419070981443	-0.00392691092565656	-0.00197886489331722	-3.08191010844894e-05
711	-3.83310484886169	0.31428474187851	-15.2658567428589	0.00711201597005129	-0.00327756232582033	-0.0100957229733467	-0.000355493422830477
712	-2.53440761566162	0.31428474187851	-15.1359872817993	-3.08191010844894e-05	0.000293855206109583	-0.00977104809135199	0.00159255252219737
713	-3.83310484886169	1.28830766677856	-15.4606609344482	-0.0117190945893526	0.00321592413820326	0.00743668992072344	0.00126787810586393
714	-1.88505911827087	0.31428474187851	-15.7204008102417	-0.0110697457566857	0.00321592413820326	-0.00165419070981443	0.000618529506027699
715	-1.88505911827087	0.31428474187851	-15.8502702713013	-0.00295288790948689	0.000293855206109583	-0.00847235135734081	0.00289124972186983
716	-2.53440761566162	0.963633358478546	-15.3307914733887	-0.000680167751852423	-0.00490093370899558	-0.00749832857400179	0.00354059832170606
717	-1.88505911827087	0.31428474187851	-15.3307914733887	0.00289124972186983	0.00159255252219737	-0.000355493422830477	0.000618529506027699
718	-1.88505911827087	0.963633358478546	-15.1359872817993	-0.00847235135734081	0.00289124972186983	-0.00522560812532902	0.00646266713738441
719	-1.88505911827087	0.31428474187851	-15.0061168670654	-0.0152905117720366	0.000293855206109583	0.00451462110504508	0.00548864435404539
720	-1.23571038246155	-0.0103895775973797	-14.9411821365356	-0.0149658378213644	0.00191722682211548	-0.000680167751852423	-0.00490093370899558
721	-0.586361825466156	0.31428474187851	-15.2658567428589	-0.0113944197073579	-0.00197886489331722	-0.00652430532500148	-0.00814767740666866
722	-1.23571038246155	0.963633358478546	-15.1359872817993	-0.00457625929266214	-0.00197886489331722	-0.00360223650932312	0.00451462110504508
723	-0.586361825466156	-0.0103895775973797	-14.8762474060059	0.00126787810586393	0.00711201597005129	0.000943203864153475	0.00159255252219737
724	0.0629868134856224	-0.0103895775973797	-14.7463779449463	-0.000680167751852423	0.0022419011220336	0.00418994715437293	0.00711201597005129
725	-0.586361825466156	-0.0103895775973797	-14.8762474060059	-0.00295288790948689	-0.00295288790948689	-0.00197886489331722	-0.0026282137259841
726	-1.88505911827087	0.963633358478546	-15.2009220123291	-0.00977104809135199	-0.0026282137259841	-0.000355493422830477	-0.00230353930965066
727	0.0629868134856224	-0.0103895775973797	-15.3307914733887	-0.00814767740666866	-0.00100484199356288	0.00256657530553639	-0.00197886489331722
728	-0.586361825466156	0.31428474187851	-15.2009220123291	0.00646266713738441	-0.000680167751852423	-0.00847235135734081	-3.08191010844894e-05
729	-0.586361825466156	0.638959050178528	-15.2009220123291	0.000943203864153475	-0.00392691092565656	0.00548864435404539	0.00418994715437293
730	-1.23571038246155	0.31428474187851	-14.5515727996826	0.00418994715437293	0.0022419011220336	-0.00197886489331722	0.00159255252219737
731	0.0629868134856224	-0.335063904523849	-14.7463779449463	0.00873538758605719	-0.00100484199356288	-0.00295288790948689	0.00321592413820326
732	-1.88505911827087	0.963633358478546	-15.3307914733887	0.00581331877037883	0.00159255252219737	-0.0104203969240189	0.00159255252219737
733	0.712335467338562	0.31428474187851	-15.3957262039185	0.0152288740500808	0.00159255252219737	-0.00360223650932312	0.00191722682211548
734	1.3616840839386	0.963633358478546	-15.3307914733887	0.0126314787194133	0.00191722682211548	0.00613799272105098	0.00873538758605719
735	1.3616840839386	-0.0103895775973797	-14.8762474060059	0.00613799272105098	0.00256657530553639	-0.00749832857400179	0.0022419011220336
736	-0.586361825466156	1.28830766677856	-14.8762474060059	0.000618529506027699	0.00386527273803949	-0.0133424662053585	-0.0026282137259841
737	2.01103281974792	-0.335063904523849	-15.2009220123291	0.0230210572481155	0.000293855206109583	-0.000680167751852423	0.0022419011220336
738	-0.586361825466156	1.28830766677856	-15.4606609344482	0.00126787810586393	0.00516396993771195	-0.00100484199356288	-0.00749832857400179
739	1.3616840839386	-0.0103895775973797	-15.3307914733887	0.00873538758605719	0.00548864435404539	-0.00490093370899558	0.00321592413820326
740	0.712335467338562	0.31428474187851	-15.3307914733887	-0.00295288790948689	0.00711201597005129	0.00906006153672934	-0.00327756232582033
741	1.3616840839386	0.638959050178528	-15.3307914733887	-0.00684897974133492	0.00159255252219737	-0.0104203969240189	0.00581331877037883
742	0.712335467338562	0.638959050178528	-15.7853355407715	-0.00522560812532902	-0.00197886489331722	-0.00587495695799589	-3.08191010844894e-05
743	1.3616840839386	-0.335063904523849	-15.7853355407715	0.000943203864153475	0.00711201597005129	-0.00522560812532902	0.000618529506027699
744	0.712335467338562	0.31428474187851	-15.4606609344482	0.000618529506027699	-0.00132951640989631	0.00808603875339031	0.00483929552137852
745	-0.586361825466156	-0.0103895775973797	-15.3307914733887	-0.0113944197073579	0.00418994715437293	-0.0026282137259841	0.00516396993771195
746	-0.586361825466156	0.638959050178528	-15.6554660797119	-0.00814767740666866	0.000618529506027699	-0.00392691092565656	-0.00392691092565656
747	2.01103281974792	-0.0103895775973797	-15.2009220123291	0.0236704051494598	0.000293855206109583	0.00126787810586393	-0.00165419070981443
748	1.3616840839386	0.638959050178528	-15.3307914733887	-0.0152905117720366	0.00743668992072344	-0.00132951640989631	0.000943203864153475
749	-1.23571038246155	0.638959050178528	-15.3957262039185	0.00938473641872406	0.00191722682211548	-0.00100484199356288	0.00711201597005129
750	-0.586361825466156	0.638959050178528	-15.2658567428589	-0.0136671401560307	0.000943203864153475	-0.00360223650932312	-0.00360223650932312
751	0.712335467338562	0.963633358478546	-15.0710525512695	0.00548864435404539	0.000618529506027699	-0.00944637414067984	0.00256657530553639
752	0.712335467338562	1.28830766677856	-15.4606609344482	0.00841071270406246	0.00289124972186983	-0.00360223650932312	-0.00165419070981443
753	-1.23571038246155	0.963633358478546	-15.0710525512695	0.00126787810586393	-0.00100484199356288	0.00191722682211548	0.00321592413820326
754	1.3616840839386	-0.0103895775973797	-14.8113126754761	0.00483929552137852	0.00386527273803949	0.00256657530553639	0.00354059832170606
755	0.0629868134856224	-0.0103895775973797	-15.2009220123291	0.00906006153672934	-0.00587495695799589	0.00386527273803949	-0.00360223650932312
756	0.0629868134856224	0.963633358478546	-15.2658567428589	0.00743668992072344	-0.000355493422830477	-0.0107450718060136	-0.00230353930965066
757	1.3616840839386	-0.0103895775973797	-15.2658567428589	0.00711201597005129	0.00418994715437293	-0.00555028254166245	0.000293855206109583
758	0.0629868134856224	0.638959050178528	-15.2658567428589	-0.0165892094373703	0.00548864435404539	-0.00587495695799589	-0.00197886489331722
759	1.3616840839386	-0.0103895775973797	-15.0061168670654	0.00970941036939621	0.0162028968334198	0.00191722682211548	0.00354059832170606
760	1.3616840839386	-0.0103895775973797	-15.0061168670654	0.00191722682211548	0.00548864435404539	0.000618529506027699	-0.00782300252467394
761	-0.586361825466156	1.61298203468323	-15.2009220123291	0.01100810803473	-0.00392691092565656	-0.0130177913233638	-0.00327756232582033
762	1.3616840839386	0.963633358478546	-15.5255966186523	0.0168522447347641	0.00191722682211548	-0.00879702530801296	-0.00684897974133492
763	0.712335467338562	0.963633358478546	-15.5905313491821	-0.00684897974133492	-0.00132951640989631	-0.0026282137259841	0.0100340843200684
764	2.01103281974792	-0.335063904523849	-15.0710525512695	-0.00587495695799589	0.000618529506027699	0.000943203864153475	0.00354059832170606
765	0.712335467338562	-0.335063904523849	-14.9411821365356	-0.0149658378213644	-0.00457625929266214	-0.00100484199356288	-0.0100957229733467
766	0.0629868134856224	0.638959050178528	-14.9411821365356	-0.0107450718060136	-0.00749832857400179	-0.00944637414067984	-0.00619963090866804
767	0.0629868134856224	-0.0103895775973797	-14.9411821365356	0.000943203864153475	-0.00327756232582033	-0.00165419070981443	0.000618529506027699
768	0.712335467338562	-0.335063904523849	-15.0710525512695	-0.00132951640989631	0.00289124972186983	-0.00327756232582033	0.00418994715437293
769	0.0629868134856224	0.963633358478546	-15.5905313491821	0.00386527273803949	0.00613799272105098	-3.08191010844894e-05	-0.00327756232582033
770	-0.586361825466156	0.638959050178528	-15.3957262039185	-0.000680167751852423	-0.00132951640989631	0.00321592413820326	0.00354059832170606
771	-0.586361825466156	0.963633358478546	-15.3307914733887	0.0278911720961332	-0.000355493422830477	-0.00392691092565656	-0.00684897974133492
772	-0.586361825466156	1.28830766677856	-14.8113126754761	0.131462275981903	-0.00100484199356288	0.00418994715437293	-0.00132951640989631
773	0.712335467338562	-0.0103895775973797	-15.2658567428589	0.0249691028147936	-0.00230353930965066	0.00548864435404539	-0.00132951640989631
774	1.3616840839386	-0.0103895775973797	-15.3307914733887	0.00126787810586393	0.00321592413820326	0.00970941036939621	0.00418994715437293
775	0.0629868134856224	0.638959050178528	-15.2658567428589	0.00808603875339031	0.00289124972186983	0.000293855206109583	0.00321592413820326
776	-1.23571038246155	0.963633358478546	-15.3307914733887	0.0136055024340749	0.00159255252219737	-0.00555028254166245	-0.00360223650932312
777	1.3616840839386	-0.335063904523849	-15.3307914733887	0.0155535480007529	-0.00782300252467394	-0.00327756232582033	0.00126787810586393
778	0.0629868134856224	1.28830766677856	-14.7463779449463	-0.00749832857400179	0.0022419011220336	0.00451462110504508	0.00289124972186983
779	2.66038131713867	-0.0103895775973797	-15.1359872817993	-0.00522560812532902	-0.00847235135734081	0.00159255252219737	0.00354059832170606
780	-0.586361825466156	0.638959050178528	-15.2658567428589	-0.00944637414067984	0.00159255252219737	-0.00100484199356288	0.00159255252219737
781	0.712335467338562	0.638959050178528	-15.2658567428589	-0.00457625929266214	-0.00490093370899558	-0.00717365415766835	0.0022419011220336
782	-0.586361825466156	0.638959050178528	-14.8762474060059	0.00776136433705688	-0.00684897974133492	-0.00327756232582033	-0.000355493422830477
783	2.01103281974792	0.31428474187851	-14.9411821365356	0.00841071270406246	0.00321592413820326	0.00126787810586393	0.00289124972186983
784	-0.586361825466156	0.638959050178528	-14.8762474060059	-0.000355493422830477	-0.0026282137259841	0.00776136433705688	-0.00132951640989631
785	0.712335467338562	-0.0103895775973797	-15.1359872817993	-0.00587495695799589	0.000618529506027699	-3.08191010844894e-05	0.00418994715437293
786	1.3616840839386	-0.0103895775973797	-15.3307914733887	0.000618529506027699	-0.00652430532500148	-0.00392691092565656	-0.00392691092565656
787	0.0629868134856224	-0.335063904523849	-15.2658567428589	0.00321592413820326	-0.00587495695799589	-0.00295288790948689	-0.00360223650932312
788	1.3616840839386	-0.984412550926208	-14.6165084838867	0.00354059832170606	-0.00879702530801296	0.00126787810586393	-0.00230353930965066
789	1.3616840839386	-0.659738183021545	-14.8762474060059	0.01100810803473	-0.00197886489331722	-0.00165419070981443	-0.00165419070981443
790	0.712335467338562	-0.659738183021545	-14.6814432144165	-0.00619963090866804	-0.00522560812532902	0.00159255252219737	-0.00555028254166245
791	0.712335467338562	-1.63376116752625	-14.8762474060059	-0.000355493422830477	-0.00165419070981443	-0.00847235135734081	-0.00197886489331722
792	0.712335467338562	-1.63376116752625	-15.1359872817993	-0.00977104809135199	-0.00295288790948689	-0.00587495695799589	-0.00425158534198999
793	-1.88505911827087	-0.335063904523849	-15.2009220123291	-0.00295288790948689	0.000618529506027699	-0.00587495695799589	-0.00360223650932312
794	1.3616840839386	-1.95843541622162	-15.0710525512695	0.00613799272105098	-3.08191010844894e-05	-0.0117190945893526	-0.00197886489331722
795	0.712335467338562	-1.63376116752625	-15.0061168670654	0.00386527273803949	-0.00132951640989631	-0.00360223650932312	-0.00197886489331722
796	-0.586361825466156	-0.335063904523849	-14.8762474060059	0.0022419011220336	-0.00100484199356288	-0.00782300252467394	-0.00717365415766835
797	2.01103281974792	-1.30908679962158	-14.8762474060059	0.013930176384747	-0.00295288790948689	-0.00457625929266214	0.00386527273803949
798	0.712335467338562	-0.659738183021545	-15.3307914733887	0.00776136433705688	-3.08191010844894e-05	-0.0104203969240189	0.000293855206109583
799	1.3616840839386	-1.30908679962158	-15.0710525512695	-0.0139918150380254	-0.00132951640989631	0.00256657530553639	-0.00132951640989631
800	2.66038131713867	-0.984412550926208	-14.9411821365356	0.0100340843200684	-0.0126931173726916	-3.08191010844894e-05	-0.00132951640989631
801	0.712335467338562	-1.63376116752625	-15.1359872817993	0.0158782228827477	-0.00392691092565656	-0.0100957229733467	-0.00132951640989631
802	2.66038131713867	-1.63376116752625	-14.6814432144165	0.0175015944987535	-0.00490093370899558	-0.00879702530801296	-0.00522560812532902
803	1.3616840839386	-1.30908679962158	-14.9411821365356	-0.00425158534198999	-0.00230353930965066	-0.00652430532500148	0.000293855206109583
804	1.3616840839386	-0.335063904523849	-15.3307914733887	-0.0191866029053926	-0.00490093370899558	0.00386527273803949	-0.000355493422830477
805	1.3616840839386	-0.659738183021545	-14.9411821365356	0.0103587592020631	-0.000355493422830477	-0.00360223650932312	-0.00100484199356288
806	0.0629868134856224	-0.0103895775973797	-15.2009220123291	-0.00360223650932312	-0.00782300252467394	-0.00327756232582033	-0.00847235135734081
807	0.712335467338562	-0.659738183021545	-15.1359872817993	0.000293855206109583	0.00321592413820326	-0.00684897974133492	-0.00425158534198999
808	-1.23571038246155	0.31428474187851	-14.9411821365356	-0.00522560812532902	-0.00165419070981443	-0.00392691092565656	0.00711201597005129
809	0.712335467338562	-0.0103895775973797	-14.8113126754761	-0.000355493422830477	-0.0026282137259841	0.00321592413820326	0.00159255252219737
810	0.712335467338562	-0.984412550926208	-15.0710525512695	-0.00944637414067984	-0.00392691092565656	-3.08191010844894e-05	-0.00392691092565656
811	0.712335467338562	-0.335063904523849	-15.2009220123291	0.00191722682211548	-0.00392691092565656	0.000943203864153475	-0.00230353930965066
812	0.712335467338562	-0.659738183021545	-15.0061168670654	0.00451462110504508	-0.00230353930965066	-0.00197886489331722	0.00776136433705688
813	1.3616840839386	0.31428474187851	-14.8113126754761	-0.0026282137259841	-0.0026282137259841	0.00451462110504508	-0.00165419070981443
814	1.3616840839386	-0.0103895775973797	-14.6165084838867	-0.0113944197073579	-0.00230353930965066	0.00159255252219737	0.000943203864153475
815	0.0629868134856224	-0.659738183021545	-14.9411821365356	-0.00490093370899558	-0.00360223650932312	0.000293855206109583	-0.00197886489331722
816	0.0629868134856224	0.638959050178528	-15.0061168670654	0.00191722682211548	0.00548864435404539	-0.0100957229733467	0.00126787810586393
817	0.712335467338562	-0.335063904523849	-15.0710525512695	-0.000680167751852423	-0.00749832857400179	0.000293855206109583	0.0100340843200684
818	-1.23571038246155	0.963633358478546	-15.2009220123291	0.0116574559360743	0.00646266713738441	0.00126787810586393	-0.00555028254166245
819	0.0629868134856224	0.638959050178528	-15.4606609344482	-0.0162645354866982	0.00613799272105098	0.00451462110504508	0.00289124972186983
820	0.0629868134856224	-0.335063904523849	-15.0061168670654	-0.00457625929266214	0.00516396993771195	0.00776136433705688	-0.0026282137259841
821	0.712335467338562	-0.0103895775973797	-15.0061168670654	0.0194496400654316	-0.00360223650932312	-0.0100957229733467	-0.00197886489331722
822	0.712335467338562	0.638959050178528	-15.0710525512695	-0.00490093370899558	-0.00327756232582033	0.00289124972186983	-0.000355493422830477
823	0.712335467338562	1.28830766677856	-15.3957262039185	0.01100810803473	0.00743668992072344	-0.000680167751852423	0.000943203864153475
824	-1.23571038246155	0.963633358478546	-15.2009220123291	-0.0026282137259841	0.00516396993771195	0.00743668992072344	0.00321592413820326
825	-0.586361825466156	1.28830766677856	-14.9411821365356	-0.0026282137259841	0.00321592413820326	-3.08191010844894e-05	0.00321592413820326
826	-0.586361825466156	1.28830766677856	-15.0061168670654	-0.00717365415766835	-0.00717365415766835	0.0022419011220336	-0.00879702530801296
827	1.3616840839386	0.31428474187851	-15.1359872817993	-0.00132951640989631	-0.00360223650932312	-0.00944637414067984	0.000618529506027699
828	-1.88505911827087	1.28830766677856	-15.3307914733887	0.00418994715437293	0.00613799272105098	-0.00197886489331722	0.00386527273803949
829	-0.586361825466156	-0.659738183021545	-15.0061168670654	-0.0273034609854221	0.00191722682211548	-0.00327756232582033	0.00451462110504508
830	-1.23571038246155	-0.0103895775973797	-15.3307914733887	-0.00392691092565656	0.0136055024340749	-0.00100484199356288	0.000943203864153475
831	-0.586361825466156	-0.335063904523849	-15.2009220123291	-0.00100484199356288	-0.00555028254166245	-0.00749832857400179	-0.00327756232582033
832	-1.23571038246155	0.638959050178528	-14.6814432144165	-3.08191010844894e-05	0.00321592413820326	-0.00587495695799589	-0.00100484199356288
833	-1.88505911827087	-0.659738183021545	-14.6165084838867	0.01847561635077	0.0022419011220336	0.00451462110504508	0.00451462110504508
834	-1.88505911827087	-0.0103895775973797	-15.2009220123291	0.0022419011220336	0.00451462110504508	0.00289124972186983	-0.00392691092565656
835	-3.18375635147095	0.963633358478546	-15.2658567428589	0.000943203864153475	-0.00165419070981443	-0.00392691092565656	0.00126787810586393
836	-3.18375635147095	0.963633358478546	-15.2658567428589	0.000293855206109583	0.00418994715437293	0.000943203864153475	-0.00425158534198999
837	-0.586361825466156	-0.335063904523849	-14.9411821365356	0.00191722682211548	-0.00197886489331722	0.00159255252219737	-0.00360223650932312
838	-2.53440761566162	0.963633358478546	-14.8762474060059	0.00126787810586393	0.00483929552137852	-0.000680167751852423	0.00516396993771195
839	-3.83310484886169	0.638959050178528	-14.5515727996826	-0.0136671401560307	-0.00230353930965066	-0.00392691092565656	0.00646266713738441
840	-2.53440761566162	0.638959050178528	-14.7463779449463	-0.0204853005707264	0.00126787810586393	-0.00197886489331722	0.00646266713738441
841	-4.4824538230896	-0.0103895775973797	-15.1359872817993	-0.00327756232582033	-0.00100484199356288	0.000293855206109583	-0.00165419070981443
842	-1.88505911827087	0.963633358478546	-15.0710525512695	0.00354059832170606	-0.00230353930965066	0.000618529506027699	0.00646266713738441
843	-3.18375635147095	1.61298203468323	-15.3307914733887	-0.00230353930965066	0.00776136433705688	0.00256657530553639	0.000943203864153475
844	-0.586361825466156	0.638959050178528	-15.1359872817993	-0.00457625929266214	-0.00295288790948689	0.00256657530553639	0.00516396993771195
845	-2.53440761566162	0.963633358478546	-14.9411821365356	-0.0149658378213644	0.00289124972186983	0.00191722682211548	-0.000355493422830477
846	-1.23571038246155	1.28830766677856	-15.3307914733887	-0.0152905117720366	-3.08191010844894e-05	-0.00717365415766835	-0.00587495695799589
847	-0.586361825466156	-0.659738183021545	-15.3957262039185	-0.0165892094373703	0.00289124972186983	-0.00100484199356288	0.0022419011220336
848	-1.23571038246155	0.963633358478546	-15.5255966186523	-0.00392691092565656	0.00873538758605719	-0.00522560812532902	0.00418994715437293
849	-1.88505911827087	1.61298203468323	-15.0061168670654	-0.0211346503347158	-0.00295288790948689	0.00126787810586393	0.00386527273803949
850	0.0629868134856224	-0.335063904523849	-14.8762474060059	-0.00327756232582033	0.00841071270406246	-0.00132951640989631	-0.00197886489331722
851	-0.586361825466156	0.963633358478546	-14.8762474060059	-0.00684897974133492	0.00581331877037883	-0.0113944197073579	0.000618529506027699
852	0.712335467338562	-0.0103895775973797	-15.0061168670654	-0.0026282137259841	0.00743668992072344	-0.0113944197073579	0.00289124972186983
853	0.0629868134856224	0.31428474187851	-15.2658567428589	-0.00684897974133492	-0.00100484199356288	0.00256657530553639	0.00159255252219737
854	-1.23571038246155	0.31428474187851	-15.1359872817993	-0.00490093370899558	0.00483929552137852	0.00418994715437293	0.00613799272105098
855	-1.23571038246155	0.963633358478546	-15.2658567428589	-0.000680167751852423	0.000943203864153475	0.00159255252219737	-0.0159398596733809
856	0.0629868134856224	-0.335063904523849	-15.1359872817993	-0.0117190945893526	0.00321592413820326	-0.00847235135734081	0.000293855206109583
857	1.3616840839386	0.31428474187851	-15.0061168670654	0.0100340843200684	0.00256657530553639	-0.00555028254166245	0.000618529506027699
858	2.01103281974792	-0.0103895775973797	-15.2009220123291	0.029189869761467	0.00581331877037883	-0.000355493422830477	0.00386527273803949
859	-1.23571038246155	1.28830766677856	-15.5905313491821	0.00516396993771195	0.00418994715437293	0.0106834331527352	0.00321592413820326
860	-0.586361825466156	-0.0103895775973797	-15.2009220123291	0.0223717093467712	0.00418994715437293	-0.00749832857400179	-0.000680167751852423
861	-0.586361825466156	0.638959050178528	-15.0710525512695	0.0022419011220336	0.000943203864153475	-0.0104203969240189	-0.00392691092565656
862	-0.586361825466156	0.638959050178528	-15.0061168670654	0.00613799272105098	-0.00360223650932312	-0.00360223650932312	0.00548864435404539
863	0.712335467338562	0.963633358478546	-15.0061168670654	0.00711201597005129	0.00418994715437293	0.00321592413820326	0.00516396993771195
864	0.712335467338562	-0.0103895775973797	-15.3307914733887	-0.00197886489331722	0.01100810803473	0.00548864435404539	0.0106834331527352
865	0.712335467338562	0.638959050178528	-15.3307914733887	-0.0117190945893526	0.00776136433705688	-0.00327756232582033	-3.08191010844894e-05
866	-0.586361825466156	0.638959050178528	-15.3307914733887	0.00354059832170606	0.00808603875339031	-0.00782300252467394	0.00581331877037883
867	1.3616840839386	-0.0103895775973797	-15.0061168670654	0.00289124972186983	0.0022419011220336	-0.00522560812532902	-0.000680167751852423
868	1.3616840839386	0.31428474187851	-15.2658567428589	0.00906006153672934	0.00711201597005129	0.00256657530553639	-0.00230353930965066
869	0.0629868134856224	0.963633358478546	-15.0061168670654	0.00873538758605719	0.00289124972186983	-0.00587495695799589	0.00808603875339031
870	0.0629868134856224	0.31428474187851	-15.2658567428589	-0.00165419070981443	0.00386527273803949	-0.00425158534198999	-0.00425158534198999
871	0.712335467338562	-0.335063904523849	-15.1359872817993	0.00808603875339031	-0.00132951640989631	-0.00425158534198999	-0.00619963090866804
872	1.3616840839386	0.963633358478546	-15.2658567428589	-0.0143164889886975	-3.08191010844894e-05	0.00581331877037883	-0.00327756232582033
873	-1.23571038246155	0.31428474187851	-15.0061168670654	-0.00392691092565656	0.00451462110504508	0.000618529506027699	0.000293855206109583
874	-0.586361825466156	1.28830766677856	-15.2009220123291	0.00743668992072344	0.00159255252219737	-0.00490093370899558	0.000293855206109583
875	-0.586361825466156	0.963633358478546	-15.0061168670654	0.00321592413820326	0.00743668992072344	0.00321592413820326	-0.000680167751852423
876	1.3616840839386	-0.0103895775973797	-15.3957262039185	0.00711201597005129	0.00289124972186983	-0.00684897974133492	-0.00490093370899558
877	0.0629868134856224	1.28830766677856	-15.5255966186523	-0.0130177913233638	0.00548864435404539	-3.08191010844894e-05	-0.000680167751852423
878	1.3616840839386	0.31428474187851	-15.2009220123291	-0.00132951640989631	0.00548864435404539	0.00354059832170606	-3.08191010844894e-05
879	0.712335467338562	0.638959050178528	-15.3307914733887	0.00970941036939621	0.00256657530553639	0.000293855206109583	0.00516396993771195
880	-0.586361825466156	0.963633358478546	-15.2658567428589	-0.0136671401560307	0.0103587592020631	-0.00912170019000769	-0.0113944197073579
881	-1.23571038246155	0.638959050178528	-15.0710525512695	0.00743668992072344	0.00613799272105098	-0.00425158534198999	-3.08191010844894e-05
882	-0.586361825466156	0.638959050178528	-15.4606609344482	0.00906006153672934	-0.00360223650932312	-0.00165419070981443	-0.00100484199356288
883	1.3616840839386	0.638959050178528	-15.5255966186523	0.01100810803473	0.0100340843200684	0.00256657530553639	0.00451462110504508
884	2.01103281974792	-0.0103895775973797	-15.2658567428589	0.0022419011220336	0.00581331877037883	-0.00100484199356288	0.00321592413820326
885	0.0629868134856224	0.963633358478546	-15.4606609344482	-0.0149658378213644	0.00548864435404539	-0.00100484199356288	0.00159255252219737
886	1.3616840839386	-0.0103895775973797	-15.3307914733887	0.0113327819854021	0.0022419011220336	-0.00717365415766835	-0.00684897974133492
887	0.0629868134856224	0.963633358478546	-14.8762474060059	0.011982130818069	-3.08191010844894e-05	-0.0113944197073579	-0.00165419070981443
888	2.01103281974792	0.31428474187851	-15.3307914733887	0.00159255252219737	0.0103587592020631	-0.00490093370899558	0.00483929552137852
889	-1.23571038246155	1.61298203468323	-15.6554660797119	-0.00619963090866804	-0.00100484199356288	0.00256657530553639	-0.00165419070981443
890	1.3616840839386	0.638959050178528	-15.2658567428589	0.000943203864153475	-0.00392691092565656	-0.00879702530801296	0.00451462110504508
891	0.712335467338562	0.31428474187851	-15.2658567428589	0.0106834331527352	0.00386527273803949	-0.0130177913233638	-0.00619963090866804
892	1.3616840839386	-0.335063904523849	-15.4606609344482	-0.00652430532500148	-0.00230353930965066	-0.00197886489331722	0.00678734155371785
893	-1.88505911827087	1.28830766677856	-15.0061168670654	0.00613799272105098	-0.00295288790948689	-0.00587495695799589	-0.00197886489331722
894	-0.586361825466156	0.963633358478546	-15.7204008102417	0.00289124972186983	-0.00457625929266214	-0.00684897974133492	0.00776136433705688
895	0.712335467338562	1.61298203468323	-15.7853355407715	-0.000680167751852423	-3.08191010844894e-05	0.00678734155371785	-0.00360223650932312
896	0.712335467338562	-0.659738183021545	-15.4606609344482	0.00613799272105098	0.000618529506027699	-0.00619963090866804	-0.00165419070981443
897	-1.23571038246155	1.28830766677856	-15.6554660797119	-0.00132951640989631	-0.000680167751852423	-0.0026282137259841	-0.0026282137259841
898	1.3616840839386	-0.335063904523849	-15.2658567428589	0.00191722682211548	0.00743668992072344	0.00159255252219737	0.0022419011220336
899	0.0629868134856224	0.31428474187851	-15.1359872817993	0.000618529506027699	0.00418994715437293	-0.00782300252467394	-0.00749832857400179
900	1.3616840839386	0.638959050178528	-15.7204008102417	-0.00619963090866804	0.00256657530553639	-0.000355493422830477	-0.00327756232582033
901	0.0629868134856224	0.963633358478546	-15.8502702713013	0.0165275707840919	0.00808603875339031	-0.00684897974133492	-0.00165419070981443
902	0.712335467338562	0.638959050178528	-16.0450744628906	-0.0100957229733467	0.00581331877037883	-0.00977104809135199	0.00743668992072344
903	1.3616840839386	-0.335063904523849	-15.8502702713013	0.0113327819854021	0.000293855206109583	-0.0026282137259841	0.00678734155371785
904	0.712335467338562	-0.0103895775973797	-15.2009220123291	0.00386527273803949	0.00483929552137852	0.00938473641872406	0.00483929552137852
905	-0.586361825466156	0.638959050178528	-15.2658567428589	-3.08191010844894e-05	-0.00717365415766835	-0.00295288790948689	0.0022419011220336
906	0.712335467338562	0.31428474187851	-15.6554660797119	0.00581331877037883	0.00451462110504508	-0.00977104809135199	-0.0026282137259841
907	0.712335467338562	0.963633358478546	-15.3957262039185	-0.00587495695799589	-0.00132951640989631	-0.00165419070981443	-0.00327756232582033
908	0.712335467338562	0.31428474187851	-15.0710525512695	-0.00165419070981443	-0.000355493422830477	0.00841071270406246	0.0103587592020631
909	0.0629868134856224	0.638959050178528	-15.2009220123291	0.000293855206109583	-0.00327756232582033	-0.0026282137259841	0.000943203864153475
910	-0.586361825466156	-0.0103895775973797	-14.8762474060059	-0.00425158534198999	0.00451462110504508	0.00581331877037883	-0.00197886489331722
911	2.01103281974792	-0.335063904523849	-14.4866380691528	0.0145795252174139	0.00418994715437293	-0.00197886489331722	-0.00392691092565656
912	1.3616840839386	-0.0103895775973797	-15.2009220123291	0.0106834331527352	0.000293855206109583	0.00418994715437293	0.000293855206109583
913	0.0629868134856224	-0.335063904523849	-15.1359872817993	0.0113327819854021	0.00743668992072344	-0.00490093370899558	0.00711201597005129
914	-0.586361825466156	1.9376562833786	-15.2658567428589	0.00516396993771195	0.0116574559360743	0.00256657530553639	0.0022419011220336
915	0.0629868134856224	0.638959050178528	-15.2658567428589	0.00808603875339031	-0.00490093370899558	-0.00652430532500148	0.00289124972186983
916	1.3616840839386	0.638959050178528	-14.9411821365356	0.0175015944987535	-0.00619963090866804	0.00743668992072344	-0.00912170019000769
917	-1.23571038246155	0.638959050178528	-15.2009220123291	0.0116574559360743	0.00289124972186983	-0.00814767740666866	0.00418994715437293
918	0.0629868134856224	-0.0103895775973797	-15.3307914733887	-0.00749832857400179	0.00516396993771195	0.00289124972186983	0.00483929552137852
919	1.3616840839386	-0.659738183021545	-15.0061168670654	-0.0110697457566857	0.00808603875339031	-0.00327756232582033	0.00711201597005129
920	0.712335467338562	-0.335063904523849	-15.1359872817993	-0.00522560812532902	-0.00392691092565656	0.00159255252219737	-0.00197886489331722
921	0.0629868134856224	-0.659738183021545	-15.1359872817993	-3.08191010844894e-05	-0.00230353930965066	-0.00814767740666866	-0.00814767740666866
922	2.01103281974792	-0.335063904523849	-15.0061168670654	0.00711201597005129	-0.00879702530801296	0.000293855206109583	-0.00652430532500148
923	0.712335467338562	-0.659738183021545	-14.6165084838867	-0.00425158534198999	-0.00327756232582033	0.00646266713738441	0.00516396993771195
924	-0.586361825466156	-0.0103895775973797	-15.1359872817993	0.00646266713738441	-0.00457625929266214	0.00646266713738441	-0.000355493422830477
925	1.3616840839386	-0.0103895775973797	-15.3307914733887	0.011982130818069	-0.00425158534198999	0.000943203864153475	-0.00879702530801296
926	0.712335467338562	-1.30908679962158	-15.4606609344482	-0.00295288790948689	-0.00425158534198999	-0.00230353930965066	-0.00847235135734081
927	0.0629868134856224	0.31428474187851	-15.2009220123291	-0.00977104809135199	0.000618529506027699	0.000943203864153475	-0.00165419070981443
928	1.3616840839386	-0.335063904523849	-15.0710525512695	-0.00814767740666866	-0.00165419070981443	0.00191722682211548	0.00159255252219737
929	-0.586361825466156	-0.0103895775973797	-14.9411821365356	0.00743668992072344	0.00191722682211548	0.00548864435404539	-0.00360223650932312
930	0.712335467338562	-0.659738183021545	-15.3307914733887	-0.00944637414067984	0.00191722682211548	0.00483929552137852	0.00646266713738441
931	0.712335467338562	-1.30908679962158	-15.3307914733887	0.0191249661147594	-0.0133424662053585	0.00191722682211548	-0.00360223650932312
932	2.66038131713867	-0.984412550926208	-14.9411821365356	-0.000355493422830477	-0.00847235135734081	0.000293855206109583	0.00256657530553639
933	0.712335467338562	-1.30908679962158	-15.0061168670654	-0.00327756232582033	-0.00879702530801296	0.00126787810586393	0.00808603875339031
934	0.712335467338562	-0.335063904523849	-15.0710525512695	0.0103587592020631	-0.00360223650932312	0.00418994715437293	-0.00360223650932312
935	-0.586361825466156	-0.0103895775973797	-14.9411821365356	0.0155535480007529	-0.00392691092565656	-0.00327756232582033	0.000618529506027699
936	0.712335467338562	-0.984412550926208	-15.0061168670654	0.0191249661147594	0.00126787810586393	-0.0165892094373703	-0.00132951640989631
937	0.0629868134856224	0.638959050178528	-15.3957262039185	-0.00132951640989631	-0.00847235135734081	-0.00977104809135199	-0.00684897974133492
938	0.712335467338562	-0.0103895775973797	-15.1359872817993	0.00516396993771195	-0.00360223650932312	-0.00197886489331722	0.00841071270406246
939	0.712335467338562	-0.659738183021545	-14.8762474060059	-0.00100484199356288	-0.0026282137259841	-0.00619963090866804	0.00354059832170606
940	2.01103281974792	-0.984412550926208	-14.7463779449463	0.00841071270406246	0.00354059832170606	-0.0104203969240189	0.00451462110504508
941	1.3616840839386	-0.335063904523849	-14.6814432144165	0.0233457311987877	0.000618529506027699	-0.00814767740666866	-0.00132951640989631
942	1.3616840839386	-0.659738183021545	-14.9411821365356	0.01100810803473	0.00191722682211548	-0.0113944197073579	0.000293855206109583
943	0.712335467338562	-0.335063904523849	-15.2009220123291	0.00711201597005129	0.00938473641872406	0.00451462110504508	-0.00100484199356288
944	0.0629868134856224	1.28830766677856	-15.3957262039185	0.00581331877037883	0.0149041991680861	-0.00814767740666866	0.00126787810586393
945	0.0629868134856224	0.638959050178528	-15.4606609344482	-0.00457625929266214	-0.00327756232582033	-0.000680167751852423	-0.00555028254166245
946	0.712335467338562	-0.0103895775973797	-15.3307914733887	-0.00490093370899558	0.00548864435404539	0.00354059832170606	-0.00457625929266214
947	-0.586361825466156	0.31428474187851	-14.9411821365356	0.0113327819854021	-0.0026282137259841	-0.00555028254166245	-0.000355493422830477
948	2.01103281974792	-0.335063904523849	-15.2009220123291	-0.0107450718060136	0.00289124972186983	0.000618529506027699	-0.00100484199356288
949	0.0629868134856224	0.638959050178528	-15.2658567428589	-0.00425158534198999	0.000943203864153475	-0.00619963090866804	-3.08191010844894e-05
950	0.0629868134856224	-0.335063904523849	-15.0710525512695	0.00873538758605719	0.0022419011220336	-0.00847235135734081	-0.00132951640989631
951	0.712335467338562	0.31428474187851	-15.2658567428589	-0.000680167751852423	-0.00587495695799589	-0.00684897974133492	-0.00100484199356288
952	0.712335467338562	-0.335063904523849	-15.2658567428589	0.00483929552137852	0.00548864435404539	-0.00490093370899558	0.0022419011220336
953	2.66038131713867	-0.335063904523849	-14.8113126754761	-0.00132951640989631	0.00451462110504508	0.00386527273803949	0.00711201597005129
954	-1.23571038246155	0.638959050178528	-15.1359872817993	-0.00392691092565656	0.00418994715437293	-0.00197886489331722	0.0022419011220336
955	0.0629868134856224	1.28830766677856	-15.7204008102417	0.0113327819854021	-0.000680167751852423	-0.0120437685400248	0.00841071270406246
956	0.712335467338562	0.963633358478546	-15.4606609344482	-0.00587495695799589	-0.00100484199356288	-0.00522560812532902	0.0022419011220336
957	0.712335467338562	1.28830766677856	-15.5255966186523	-0.0107450718060136	0.00581331877037883	-0.0104203969240189	-0.00100484199356288
958	-1.23571038246155	0.31428474187851	-15.1359872817993	0.00418994715437293	0.00126787810586393	0.00159255252219737	0.000293855206109583
959	1.3616840839386	-0.659738183021545	-14.7463779449463	0.000943203864153475	0.01100810803473	0.011982130818069	-0.0026282137259841
960	0.712335467338562	0.31428474187851	-14.9411821365356	-0.00132951640989631	-0.00165419070981443	0.00906006153672934	0.000293855206109583
961	1.3616840839386	-0.335063904523849	-15.2658567428589	0.0142548503354192	-0.00522560812532902	0.0132808275520802	0.00613799272105098
962	0.0629868134856224	0.31428474187851	-15.0710525512695	-0.0107450718060136	-0.00425158534198999	0.00613799272105098	0.00516396993771195
963	-1.88505911827087	-0.0103895775973797	-14.9411821365356	0.00321592413820326	0.00386527273803949	0.0113327819854021	0.00483929552137852
964	-1.23571038246155	1.28830766677856	-15.0710525512695	-0.00295288790948689	-0.00165419070981443	0.0162028968334198	-0.00587495695799589
965	-2.53440761566162	0.31428474187851	-14.9411821365356	-0.00100484199356288	0.00483929552137852	-0.000680167751852423	0.00678734155371785
966	-0.586361825466156	0.31428474187851	-15.2009220123291	0.00191722682211548	-0.00165419070981443	-0.00619963090866804	-0.00555028254166245
967	-1.88505911827087	0.31428474187851	-15.0710525512695	-0.00360223650932312	-0.00165419070981443	-0.00782300252467394	0.00256657530553639
968	-0.586361825466156	-0.0103895775973797	-15.2009220123291	-0.00522560812532902	-0.000355493422830477	0.0103587592020631	0.0100340843200684
969	-3.83310484886169	0.31428474187851	-15.2009220123291	-0.00944637414067984	0.00743668992072344	0.00808603875339031	0.00776136433705688
970	-1.23571038246155	-0.0103895775973797	-15.0061168670654	-0.00555028254166245	-0.00457625929266214	-0.00197886489331722	0.000293855206109583
971	-1.88505911827087	-0.335063904523849	-14.7463779449463	-0.0195112787187099	0.00321592413820326	0.000943203864153475	0.00256657530553639
972	-2.53440761566162	-0.659738183021545	-14.8113126754761	-0.0191866029053926	0.000943203864153475	-0.00132951640989631	0.00126787810586393
973	-1.88505911827087	-0.335063904523849	-15.0710525512695	-0.0191866029053926	0.000618529506027699	0.00191722682211548	0.00938473641872406
974	-1.88505911827087	0.638959050178528	-15.0061168670654	-0.0130177913233638	0.00354059832170606	-3.08191010844894e-05	0.00646266713738441
975	-2.53440761566162	0.963633358478546	-15.2009220123291	-0.0136671401560307	0.0022419011220336	-3.08191010844894e-05	0.00126787810586393
976	-1.23571038246155	-0.335063904523849	-15.2009220123291	0.000618529506027699	-0.00425158534198999	-0.00100484199356288	0.000293855206109583
977	-3.18375635147095	1.28830766677856	-15.3307914733887	-0.0146411629393697	0.00289124972186983	-0.000355493422830477	0.00581331877037883
978	-1.23571038246155	-0.335063904523849	-15.0710525512695	-0.0100957229733467	-0.00197886489331722	-3.08191010844894e-05	-0.00100484199356288
979	-1.88505911827087	-0.335063904523849	-15.3957262039185	0.00483929552137852	0.00808603875339031	0.0116574559360743	0.00743668992072344
980	-0.586361825466156	-0.0103895775973797	-15.0710525512695	-0.0120437685400248	0.00646266713738441	-0.0172385573387146	-0.000355493422830477
981	-0.586361825466156	0.638959050178528	-15.0061168670654	0.0165275707840919	-0.00587495695799589	-0.0133424662053585	-0.00619963090866804
982	0.0629868134856224	-0.335063904523849	-15.0710525512695	0.00126787810586393	-0.00587495695799589	0.00451462110504508	0.00483929552137852
983	0.712335467338562	0.31428474187851	-14.8113126754761	0.0168522447347641	0.00256657530553639	-0.00749832857400179	0.00386527273803949
984	0.712335467338562	0.963633358478546	-14.8113126754761	-0.00879702530801296	0.00613799272105098	-0.00684897974133492	0.00126787810586393
985	-0.586361825466156	1.61298203468323	-15.4606609344482	0.00613799272105098	-0.00360223650932312	-0.00684897974133492	-0.0026282137259841
986	-0.586361825466156	0.963633358478546	-15.2658567428589	0.0178262684494257	0.00451462110504508	-0.00165419070981443	-3.08191010844894e-05
987	0.0629868134856224	-0.0103895775973797	-14.9411821365356	0.0213976856321096	-3.08191010844894e-05	-0.0117190945893526	-0.00295288790948689
988	-0.586361825466156	0.638959050178528	-15.0710525512695	0.0136055024340749	0.00581331877037883	-0.000355493422830477	0.00354059832170606
989	-0.586361825466156	0.963633358478546	-15.0710525512695	0.0171769186854362	0.00516396993771195	0.000618529506027699	-0.00100484199356288
990	2.01103281974792	0.638959050178528	-14.5515727996826	0.0158782228827477	0.00256657530553639	-0.0107450718060136	0.00191722682211548
991	0.712335467338562	-0.0103895775973797	-14.8762474060059	-0.00295288790948689	-0.00327756232582033	-0.00522560812532902	-0.00230353930965066
992	2.01103281974792	0.31428474187851	-14.9411821365356	-0.0172385573387146	0.00873538758605719	-0.00619963090866804	-0.000680167751852423
993	1.3616840839386	-0.0103895775973797	-15.0710525512695	-0.0198359526693821	0.00970941036939621	-0.00555028254166245	0.00483929552137852
994	0.0629868134856224	-0.335063904523849	-15.0061168670654	-0.00457625929266214	0.0113327819854021	0.00126787810586393	-0.00100484199356288
995	0.712335467338562	0.963633358478546	-15.2009220123291	-0.0104203969240189	0.00711201597005129	-0.00132951640989631	-0.00392691092565656
996	1.3616840839386	0.31428474187851	-15.0061168670654	0.00256657530553639	0.00548864435404539	-0.0159398596733809	-0.0104203969240189
997	0.712335467338562	1.28830766677856	-15.6554660797119	-0.00717365415766835	-3.08191010844894e-05	0.00516396993771195	0.0022419011220336
998	1.3616840839386	0.31428474187851	-15.3957262039185	-0.00197886489331722	0.00289124972186983	0.00516396993771195	0.00159255252219737
999	1.3616840839386	-0.335063904523849	-15.3957262039185	-0.00717365415766835	0.00873538758605719	0.00743668992072344	0.00126787810586393
1000	1.3616840839386	0.963633358478546	-15.4606609344482	-3.08191010844894e-05	0.00548864435404539	0.0022419011220336	-0.000355493422830477
1001	2.01103281974792	0.963633358478546	-15.5255966186523	-0.00587495695799589	0.00256657530553639	-0.0123684434220195	-3.08191010844894e-05
1002	1.3616840839386	0.31428474187851	-14.9411821365356	0.00743668992072344	-0.000680167751852423	-0.00425158534198999	-0.00295288790948689
1003	2.66038131713867	-0.335063904523849	-15.7204008102417	-0.00912170019000769	-0.000680167751852423	-0.00749832857400179	0.00970941036939621
1004	0.0629868134856224	0.963633358478546	-15.5255966186523	-0.0204853005707264	-0.000355493422830477	-0.00619963090866804	0.00386527273803949
1005	0.0629868134856224	0.963633358478546	-15.3957262039185	0.00191722682211548	0.00451462110504508	-0.00782300252467394	-3.08191010844894e-05
1006	-1.23571038246155	1.28830766677856	-15.5255966186523	0.000293855206109583	-0.00360223650932312	-0.00587495695799589	-0.00587495695799589
1007	1.3616840839386	-0.659738183021545	-15.3307914733887	0.00159255252219737	0.00159255252219737	-0.00717365415766835	0.00256657530553639
1008	-1.23571038246155	0.963633358478546	-15.5905313491821	-0.00717365415766835	-0.0260047651827335	-0.00717365415766835	-0.00360223650932312
1009	0.0629868134856224	0.31428474187851	-15.2009220123291	0.0132808275520802	0.0022419011220336	-0.00457625929266214	-0.00100484199356288
1010	1.3616840839386	-0.0103895775973797	-15.4606609344482	-0.00457625929266214	-0.00425158534198999	0.000293855206109583	-0.00197886489331722
1011	0.712335467338562	-0.335063904523849	-15.3307914733887	0.00808603875339031	-0.00360223650932312	-0.0123684434220195	-0.0026282137259841
1012	0.712335467338562	-0.0103895775973797	-15.4606609344482	-0.00295288790948689	0.00321592413820326	-0.0159398596733809	-0.00652430532500148
1013	0.712335467338562	-0.0103895775973797	-14.7463779449463	-0.0182125810533762	0.00711201597005129	-0.00652430532500148	0.00646266713738441
1014	1.3616840839386	-0.0103895775973797	-14.8762474060059	0.0178262684494257	0.00418994715437293	-0.00749832857400179	-0.00132951640989631
1015	-0.586361825466156	0.31428474187851	-15.4606609344482	0.00516396993771195	0.00613799272105098	0.00711201597005129	-0.00425158534198999
1016	1.3616840839386	-0.335063904523849	-15.3307914733887	0.0126314787194133	-0.00457625929266214	-0.0104203969240189	-0.0026282137259841
1017	-0.586361825466156	1.28830766677856	-15.3957262039185	0.0194496400654316	0.000293855206109583	-0.00360223650932312	0.00354059832170606
1018	1.3616840839386	-0.335063904523849	-15.1359872817993	0.0158782228827477	0.00841071270406246	-0.0104203969240189	0.00354059832170606
1019	0.712335467338562	-0.0103895775973797	-15.2009220123291	0.0116574559360743	0.012956153601408	0.00743668992072344	0.00191722682211548
1020	1.3616840839386	0.963633358478546	-15.0710525512695	0.012956153601408	-0.00360223650932312	-0.00749832857400179	0.00418994715437293
1021	-0.586361825466156	1.28830766677856	-15.4606609344482	0.011982130818069	-0.00425158534198999	0.000943203864153475	0.00191722682211548
1022	1.3616840839386	-0.0103895775973797	-15.3307914733887	-0.00749832857400179	-0.00457625929266214	-0.00619963090866804	-0.0026282137259841
1023	2.01103281974792	-0.0103895775973797	-15.2009220123291	0.00516396993771195	0.00841071270406246	-0.00165419070981443	0.000293855206109583
1024	2.66038131713867	-0.0103895775973797	-14.8762474060059	0.0230210572481155	0.00678734155371785	-0.000680167751852423	0.00256657530553639
1025	-0.586361825466156	1.28830766677856	-15.2009220123291	-0.00944637414067984	0.00711201597005129	-0.00100484199356288	0.000943203864153475
1026	0.712335467338562	0.963633358478546	-14.8762474060059	-0.0110697457566857	-0.00619963090866804	-0.00522560812532902	-0.00197886489331722
1027	1.3616840839386	-0.0103895775973797	-15.1359872817993	0.0132808275520802	-0.00457625929266214	-0.00522560812532902	0.000618529506027699
1028	0.0629868134856224	0.638959050178528	-15.3307914733887	-0.0136671401560307	0.00548864435404539	-0.00132951640989631	0.00743668992072344
1029	0.0629868134856224	-0.335063904523849	-15.1359872817993	-0.00619963090866804	0.00386527273803949	-0.000355493422830477	-0.00425158534198999
1030	0.712335467338562	-0.335063904523849	-15.0061168670654	0.000943203864153475	0.000293855206109583	0.00386527273803949	-0.00392691092565656
1031	1.3616840839386	0.963633358478546	-15.0061168670654	-0.0130177913233638	0.00191722682211548	-0.00197886489331722	-0.00165419070981443
1032	0.0629868134856224	0.638959050178528	-14.8762474060059	-0.00619963090866804	-0.00230353930965066	-0.00717365415766835	0.000293855206109583
1033	0.712335467338562	0.963633358478546	-15.3957262039185	-0.00944637414067984	0.00321592413820326	-0.0026282137259841	-0.00749832857400179
1034	2.01103281974792	0.31428474187851	-15.1359872817993	-0.0230826959013939	-0.00100484199356288	0.00354059832170606	0.00354059832170606
1035	0.712335467338562	-0.335063904523849	-15.0061168670654	-0.00749832857400179	-0.00327756232582033	0.000293855206109583	-0.00619963090866804
1036	2.01103281974792	-0.335063904523849	-15.0061168670654	-0.00457625929266214	-0.00619963090866804	-0.0117190945893526	-0.00847235135734081
1037	-0.586361825466156	0.638959050178528	-15.0061168670654	0.0106834331527352	-0.00327756232582033	-0.00132951640989631	-0.00360223650932312
1038	0.712335467338562	-0.335063904523849	-14.6814432144165	0.0103587592020631	0.00191722682211548	0.00289124972186983	0.00418994715437293
1039	0.712335467338562	-0.659738183021545	-15.0061168670654	0.0106834331527352	0.000618529506027699	0.0022419011220336	-0.000680167751852423
1040	-0.586361825466156	0.31428474187851	-14.9411821365356	0.01100810803473	0.00711201597005129	0.00548864435404539	-0.00197886489331722
1041	0.712335467338562	0.638959050178528	-15.2009220123291	0.0100340843200684	-0.00782300252467394	-0.0104203969240189	-0.00295288790948689
1042	1.3616840839386	-0.0103895775973797	-15.2009220123291	0.00906006153672934	0.000943203864153475	-0.000680167751852423	-0.00392691092565656
1043	2.01103281974792	-0.659738183021545	-14.8762474060059	-0.00522560812532902	-0.00100484199356288	-0.00847235135734081	0.00548864435404539
1044	0.712335467338562	-0.984412550926208	-14.5515727996826	0.00289124972186983	-0.00360223650932312	-0.000355493422830477	-0.0026282137259841
1045	0.0629868134856224	-0.0103895775973797	-15.2658567428589	0.0246444288641214	-0.00165419070981443	-0.00197886489331722	-0.00425158534198999
1046	0.0629868134856224	-0.0103895775973797	-15.3957262039185	0.0149041991680861	-0.00814767740666866	-0.00100484199356288	-0.00457625929266214
1047	2.66038131713867	-1.30908679962158	-15.2009220123291	0.00938473641872406	-0.00717365415766835	-0.00132951640989631	0.00613799272105098
1048	-1.88505911827087	-0.335063904523849	-15.2009220123291	0.0100340843200684	-0.00165419070981443	-0.00490093370899558	-3.08191010844894e-05
1049	2.01103281974792	-1.63376116752625	-14.8113126754761	0.00808603875339031	-0.0104203969240189	-0.00197886489331722	-0.00522560812532902
1050	1.3616840839386	-0.984412550926208	-14.7463779449463	-0.0169138833880424	-0.0143164889886975	0.00191722682211548	-0.00944637414067984
1051	0.712335467338562	-0.984412550926208	-15.1359872817993	-0.0263294391334057	-0.0100957229733467	-0.000680167751852423	-0.000680167751852423
1052	0.0629868134856224	-0.0103895775973797	-15.4606609344482	-0.00879702530801296	-0.0107450718060136	0.000943203864153475	-0.00522560812532902
1053	1.3616840839386	-1.30908679962158	-15.1359872817993	-0.0191866029053926	-0.000680167751852423	-0.0123684434220195	0.00289124972186983
1054	0.712335467338562	-0.984412550926208	-15.0710525512695	-0.00619963090866804	-0.00490093370899558	0.00483929552137852	0.00354059832170606
1055	-0.586361825466156	-0.659738183021545	-14.8113126754761	-0.000355493422830477	-0.0136671401560307	-0.00587495695799589	-0.000355493422830477
1056	1.3616840839386	-0.984412550926208	-14.8762474060059	0.0132808275520802	-0.00749832857400179	0.00256657530553639	-0.00392691092565656
1057	-0.586361825466156	-0.984412550926208	-14.8113126754761	-0.00132951640989631	0.00256657530553639	-0.00879702530801296	-0.00555028254166245
1058	0.712335467338562	-1.30908679962158	-15.4606609344482	0.0126314787194133	-0.00230353930965066	-0.00977104809135199	-0.000680167751852423
1059	-0.586361825466156	-0.335063904523849	-15.5255966186523	0.00711201597005129	-0.00100484199356288	-0.00392691092565656	0.00678734155371785
1060	-0.586361825466156	-0.335063904523849	-15.5905313491821	0.00646266713738441	0.00191722682211548	0.00289124972186983	-0.00425158534198999
1061	-1.23571038246155	0.31428474187851	-15.3307914733887	0.000943203864153475	-0.00197886489331722	-0.00782300252467394	0.00191722682211548
1062	-0.586361825466156	0.638959050178528	-15.2009220123291	0.00516396993771195	-0.00425158534198999	0.00354059832170606	-0.00814767740666866
1063	0.712335467338562	-0.0103895775973797	-15.2009220123291	-0.0117190945893526	-0.00717365415766835	0.00354059832170606	0.000943203864153475
1064	1.3616840839386	-0.659738183021545	-15.3307914733887	-0.0191866029053926	0.00126787810586393	0.00873538758605719	0.00516396993771195
1065	-0.586361825466156	0.638959050178528	-15.4606609344482	-0.00944637414067984	0.00191722682211548	-0.00230353930965066	0.00321592413820326
1066	0.0629868134856224	0.638959050178528	-15.2658567428589	-0.00782300252467394	0.0022419011220336	-0.0026282137259841	-0.00230353930965066
1067	0.712335467338562	-0.984412550926208	-15.0710525512695	0.0113327819854021	0.00483929552137852	-0.00457625929266214	0.00256657530553639
1068	-0.586361825466156	0.638959050178528	-15.1359872817993	0.0194496400654316	0.00191722682211548	-0.00392691092565656	0.00386527273803949
1069	0.712335467338562	0.31428474187851	-14.7463779449463	-0.0247060675173998	0.00126787810586393	0.00743668992072344	0.0022419011220336
1070	2.01103281974792	-0.335063904523849	-14.9411821365356	0.00321592413820326	0.00646266713738441	-0.00230353930965066	-0.000355493422830477
1071	-1.23571038246155	0.638959050178528	-15.3957262039185	-3.08191010844894e-05	0.00126787810586393	-0.00977104809135199	-0.0026282137259841
1072	0.712335467338562	1.28830766677856	-15.2658567428589	0.0126314787194133	0.00191722682211548	0.00418994715437293	0.00289124972186983
1073	-0.586361825466156	1.9376562833786	-15.3307914733887	0.0116574559360743	0.000943203864153475	-0.00230353930965066	0.00483929552137852
1074	2.01103281974792	-0.0103895775973797	-15.0710525512695	0.00743668992072344	-0.00197886489331722	0.00418994715437293	0.00191722682211548
1075	1.3616840839386	0.31428474187851	-14.8113126754761	0.0100340843200684	-0.000680167751852423	0.00516396993771195	0.00159255252219737
1076	1.3616840839386	0.31428474187851	-15.1359872817993	0.0123068047687411	0.00289124972186983	-0.00230353930965066	-0.00684897974133492
1077	1.3616840839386	0.963633358478546	-14.8762474060059	0.0145795252174139	0.00873538758605719	-0.000355493422830477	-0.00814767740666866
1078	0.712335467338562	0.638959050178528	-14.8113126754761	-0.0217839982360601	0.00159255252219737	-0.00197886489331722	0.00451462110504508
1079	-0.586361825466156	1.9376562833786	-15.2009220123291	-0.0133424662053585	0.00516396993771195	0.0022419011220336	-0.00457625929266214
1080	-1.88505911827087	1.28830766677856	-15.0061168670654	-0.0107450718060136	0.0100340843200684	-0.0107450718060136	-0.00555028254166245
1081	-1.23571038246155	1.61298203468323	-15.0061168670654	-0.00814767740666866	0.00191722682211548	0.00256657530553639	0.000293855206109583
1082	-1.88505911827087	0.638959050178528	-15.2658567428589	-0.000680167751852423	0.01100810803473	-0.00295288790948689	0.000618529506027699
1083	0.0629868134856224	-0.0103895775973797	-15.2009220123291	0.0188002903014421	0.00483929552137852	-0.00132951640989631	0.00159255252219737
1084	0.0629868134856224	-0.0103895775973797	-14.9411821365356	0.0136055024340749	-0.00392691092565656	0.00711201597005129	-0.00555028254166245
1085	-2.53440761566162	0.963633358478546	-15.2009220123291	0.0126314787194133	0.012956153601408	-0.0026282137259841	-0.00555028254166245
1086	-1.88505911827087	0.963633358478546	-15.3307914733887	0.00126787810586393	0.00191722682211548	-0.0139918150380254	-0.00587495695799589
1087	-0.586361825466156	-0.0103895775973797	-14.8113126754761	0.01100810803473	0.00516396993771195	-0.00100484199356288	0.01100810803473
1088	-3.18375635147095	0.31428474187851	-15.1359872817993	0.00386527273803949	0.00938473641872406	0.000618529506027699	0.00418994715437293
1089	-0.586361825466156	0.31428474187851	-15.4606609344482	-0.0201606266200542	0.00289124972186983	0.00581331877037883	0.00581331877037883
1090	-2.53440761566162	0.638959050178528	-15.2658567428589	-0.0130177913233638	-0.00132951640989631	0.00678734155371785	0.00451462110504508
1091	-1.88505911827087	-0.0103895775973797	-14.9411821365356	-0.0198359526693821	-0.00360223650932312	-0.0113944197073579	0.00451462110504508
1092	-1.23571038246155	0.31428474187851	-14.8113126754761	0.00841071270406246	0.00386527273803949	-0.00197886489331722	0.000618529506027699
1093	0.0629868134856224	-0.0103895775973797	-14.8762474060059	0.00354059832170606	0.00159255252219737	-0.00587495695799589	0.00321592413820326
1094	-1.23571038246155	0.638959050178528	-15.3957262039185	-0.0133424662053585	0.0022419011220336	0.000618529506027699	0.00256657530553639
1095	-1.88505911827087	0.638959050178528	-15.2658567428589	-0.00879702530801296	0.00159255252219737	-0.00425158534198999	0.000293855206109583
1096	-1.88505911827087	0.963633358478546	-15.5255966186523	-0.0165892094373703	0.000293855206109583	0.000618529506027699	-0.00327756232582033
1097	-1.88505911827087	-0.0103895775973797	-15.0061168670654	-0.00392691092565656	-0.00132951640989631	-0.00717365415766835	0.00126787810586393
1098	-0.586361825466156	0.31428474187851	-14.9411821365356	-0.00684897974133492	0.0113327819854021	0.000943203864153475	0.00418994715437293
1099	-0.586361825466156	-0.335063904523849	-15.0061168670654	-0.0152905117720366	-0.00360223650932312	-0.00749832857400179	-0.00100484199356288
1100	0.0629868134856224	0.638959050178528	-15.5905313491821	-0.00360223650932312	-0.00132951640989631	0.00613799272105098	0.00159255252219737
1101	0.712335467338562	-0.335063904523849	-15.3957262039185	-0.00652430532500148	0.00711201597005129	-0.0100957229733467	-3.08191010844894e-05
1102	1.3616840839386	0.31428474187851	-15.3307914733887	-0.0100957229733467	-0.00587495695799589	-0.00132951640989631	-0.00230353930965066
1103	0.0629868134856224	0.31428474187851	-14.9411821365356	-0.00490093370899558	0.00548864435404539	0.00289124972186983	0.00126787810586393
1104	0.0629868134856224	-0.0103895775973797	-15.1359872817993	-0.00100484199356288	0.0022419011220336	-0.00457625929266214	0.0022419011220336
1105	0.0629868134856224	-0.335063904523849	-14.8762474060059	-0.00749832857400179	0.00159255252219737	0.000618529506027699	0.00126787810586393
1106	-0.586361825466156	-0.335063904523849	-15.0061168670654	0.00126787810586393	0.0022419011220336	-0.0100957229733467	-0.00555028254166245
1107	1.3616840839386	0.638959050178528	-15.4606609344482	0.00613799272105098	-0.000355493422830477	-0.00619963090866804	-0.00132951640989631
1108	-0.586361825466156	0.31428474187851	-15.3307914733887	0.00743668992072344	-0.00132951640989631	-0.00944637414067984	0.0022419011220336
1109	0.712335467338562	-0.0103895775973797	-15.0710525512695	0.00548864435404539	0.00646266713738441	0.000943203864153475	-0.00100484199356288
1110	2.01103281974792	-0.0103895775973797	-14.9411821365356	0.0152288740500808	0.00711201597005129	-3.08191010844894e-05	0.00191722682211548
1111	0.712335467338562	0.638959050178528	-14.8762474060059	0.0132808275520802	0.00418994715437293	-0.00587495695799589	-0.00814767740666866
1112	1.3616840839386	-0.335063904523849	-14.9411821365356	-0.0117190945893526	0.00451462110504508	-0.00555028254166245	0.000618529506027699
1113	1.3616840839386	0.31428474187851	-15.1359872817993	-0.00457625929266214	0.00711201597005129	0.00418994715437293	0.00191722682211548
1114	2.01103281974792	0.963633358478546	-15.0710525512695	-0.0360696688294411	-0.00100484199356288	0.00808603875339031	0.00451462110504508
1115	2.01103281974792	0.31428474187851	-15.1359872817993	-0.00587495695799589	-0.0026282137259841	-0.00425158534198999	-0.00360223650932312
1116	2.66038131713867	-0.335063904523849	-14.8762474060059	-0.0120437685400248	0.00126787810586393	-0.00717365415766835	0.000293855206109583
1117	-0.586361825466156	0.963633358478546	-15.3307914733887	0.00418994715437293	-0.00392691092565656	-0.00490093370899558	-0.0123684434220195
1118	2.01103281974792	-0.659738183021545	-14.9411821365356	0.00970941036939621	0.00646266713738441	0.00483929552137852	0.00191722682211548
1119	0.712335467338562	0.963633358478546	-15.4606609344482	0.00970941036939621	0.00451462110504508	0.000293855206109583	0.00321592413820326
1120	0.712335467338562	1.28830766677856	-15.3307914733887	0.0123068047687411	0.00256657530553639	0.000943203864153475	0.00516396993771195
1121	0.0629868134856224	1.28830766677856	-15.3307914733887	0.0132808275520802	0.00191722682211548	-0.00619963090866804	-0.00814767740666866
1122	0.0629868134856224	1.28830766677856	-15.0061168670654	0.00873538758605719	0.00516396993771195	-0.00295288790948689	-0.00197886489331722
1123	-0.586361825466156	1.28830766677856	-14.9411821365356	-0.00392691092565656	0.00678734155371785	0.000618529506027699	-0.00490093370899558
1124	-0.586361825466156	0.963633358478546	-15.0710525512695	-0.0279528107494116	0.0113327819854021	0.00159255252219737	0.0126314787194133
1125	0.712335467338562	-0.0103895775973797	-15.2009220123291	0.00126787810586393	0.00548864435404539	0.00581331877037883	-0.0107450718060136
1126	-1.23571038246155	0.638959050178528	-15.3957262039185	-0.00132951640989631	0.00256657530553639	-0.000355493422830477	-0.0026282137259841
1127	2.01103281974792	0.638959050178528	-15.4606609344482	0.000618529506027699	0.00516396993771195	-0.000680167751852423	0.00256657530553639
1128	-0.586361825466156	1.28830766677856	-15.3957262039185	-0.000355493422830477	0.0113327819854021	0.0022419011220336	-0.000680167751852423
1129	1.3616840839386	-0.335063904523849	-14.9411821365356	-0.00587495695799589	-0.000680167751852423	-0.00197886489331722	-0.00425158534198999
1130	2.01103281974792	-0.0103895775973797	-15.2658567428589	0.00873538758605719	0.000618529506027699	-0.00295288790948689	-0.00132951640989631
1131	2.01103281974792	0.31428474187851	-15.4606609344482	0.0100340843200684	0.00711201597005129	-0.0120437685400248	-0.00360223650932312
1132	1.3616840839386	0.31428474187851	-15.5905313491821	0.00289124972186983	0.00743668992072344	-0.00230353930965066	0.00451462110504508
1133	0.712335467338562	-0.335063904523849	-15.3957262039185	-0.00490093370899558	0.00613799272105098	-0.000680167751852423	0.00613799272105098
1134	-1.23571038246155	1.61298203468323	-15.6554660797119	-0.00717365415766835	-0.00425158534198999	-0.00652430532500148	0.00386527273803949
1135	2.66038131713867	-0.0103895775973797	-15.2658567428589	0.00516396993771195	0.00159255252219737	-0.00197886489331722	-0.000355493422830477
1136	1.3616840839386	0.638959050178528	-15.5905313491821	-0.00100484199356288	-0.00100484199356288	-0.00977104809135199	-0.00230353930965066
1137	-0.586361825466156	0.638959050178528	-15.8502702713013	-0.00490093370899558	-0.00522560812532902	-0.00490093370899558	-0.00327756232582033
1138	0.712335467338562	0.31428474187851	-15.5255966186523	-0.0130177913233638	0.00321592413820326	0.00483929552137852	-0.00132951640989631
1139	1.3616840839386	1.28830766677856	-15.7204008102417	-0.00619963090866804	-0.00100484199356288	0.00126787810586393	0.00191722682211548
1140	0.0629868134856224	1.61298203468323	-15.4606609344482	-0.00295288790948689	0.00126787810586393	0.00159255252219737	-0.00425158534198999
1141	0.0629868134856224	0.638959050178528	-15.2658567428589	-0.0026282137259841	-0.00522560812532902	-0.00814767740666866	-0.00490093370899558
1142	0.0629868134856224	-0.335063904523849	-15.5255966186523	-0.00327756232582033	-0.00684897974133492	-0.00555028254166245	-0.00425158534198999
1143	-0.586361825466156	0.638959050178528	-15.2658567428589	0.00646266713738441	-0.00197886489331722	-0.00684897974133492	0.00159255252219737
1144	-1.88505911827087	1.28830766677856	-15.5255966186523	0.0188002903014421	-0.00555028254166245	0.00548864435404539	0.00159255252219737
1145	1.3616840839386	0.963633358478546	-15.3957262039185	0.00418994715437293	-0.00230353930965066	-0.00879702530801296	-0.00132951640989631
1146	0.0629868134856224	1.9376562833786	-15.3957262039185	-0.00782300252467394	0.00386527273803949	-0.00684897974133492	-0.00457625929266214
1147	1.3616840839386	0.638959050178528	-14.8762474060059	-0.00392691092565656	0.00321592413820326	-0.00977104809135199	0.000618529506027699
1148	0.0629868134856224	1.61298203468323	-15.4606609344482	0.0412028171122074	0.0022419011220336	-0.00100484199356288	-0.000355493422830477
1149	0.712335467338562	-0.0103895775973797	-14.8113126754761	0.01847561635077	0.00191722682211548	-0.00457625929266214	0.00386527273803949
1150	1.3616840839386	-0.335063904523849	-14.8762474060059	0.0171769186854362	0.000293855206109583	-0.00555028254166245	-0.00360223650932312
1151	1.3616840839386	-0.335063904523849	-14.9411821365356	-0.0110697457566857	-0.000680167751852423	-0.00944637414067984	-0.00425158534198999
1152	1.3616840839386	-0.0103895775973797	-14.8762474060059	0.0022419011220336	-0.00165419070981443	-0.00619963090866804	0.00354059832170606
1153	0.0629868134856224	-0.0103895775973797	-14.7463779449463	0.00970941036939621	0.00483929552137852	-0.00132951640989631	0.00646266713738441
1154	0.0629868134856224	0.638959050178528	-15.0710525512695	0.0197743140161037	0.00386527273803949	0.00289124972186983	0.00678734155371785
1155	2.01103281974792	0.31428474187851	-14.8113126754761	0.0181509424000978	0.00646266713738441	-0.000355493422830477	-0.00295288790948689
1156	2.01103281974792	-0.659738183021545	-14.8762474060059	0.0301638916134834	0.00418994715437293	-0.00944637414067984	0.000618529506027699
1157	-1.23571038246155	0.963633358478546	-15.3307914733887	0.0149041991680861	-0.00555028254166245	-0.00327756232582033	-0.00132951640989631
1158	2.66038131713867	-0.659738183021545	-14.8762474060059	0.0168522447347641	0.00354059832170606	0.000618529506027699	0.00483929552137852
1159	0.0629868134856224	0.963633358478546	-15.0710525512695	0.00581331877037883	0.00354059832170606	0.00289124972186983	0.00354059832170606
1160	1.3616840839386	0.638959050178528	-15.0710525512695	-0.00684897974133492	0.000293855206109583	-0.00360223650932312	-0.000680167751852423
1161	-0.586361825466156	0.638959050178528	-14.9411821365356	-0.0172385573387146	-0.00587495695799589	-0.00230353930965066	0.00191722682211548
1162	0.712335467338562	-0.335063904523849	-15.0061168670654	-0.00717365415766835	-0.00132951640989631	-0.000680167751852423	-0.00197886489331722
1163	0.0629868134856224	0.638959050178528	-15.2009220123291	-0.0107450718060136	0.00256657530553639	0.00256657530553639	-0.00165419070981443
1164	0.0629868134856224	0.638959050178528	-15.0061168670654	-0.0191866029053926	0.00126787810586393	-0.00425158534198999	-0.0026282137259841
1165	-0.586361825466156	-0.0103895775973797	-15.0061168670654	-0.0162645354866982	0.00581331877037883	-0.00197886489331722	0.00126787810586393
1166	-0.586361825466156	-0.0103895775973797	-15.3957262039185	-0.00555028254166245	-0.00360223650932312	-0.00912170019000769	0.000618529506027699
1167	1.3616840839386	1.28830766677856	-15.5905313491821	-0.00814767740666866	-0.00814767740666866	0.00289124972186983	-0.00457625929266214
1168	-0.586361825466156	-0.0103895775973797	-15.2009220123291	0.00191722682211548	0.00256657530553639	0.00256657530553639	0.00581331877037883
1169	1.3616840839386	-0.335063904523849	-14.8762474060059	-0.000680167751852423	0.00126787810586393	-0.000355493422830477	0.00386527273803949
1170	0.0629868134856224	-1.30908679962158	-15.0061168670654	-0.00457625929266214	-0.00295288790948689	0.00386527273803949	-0.00425158534198999
1171	1.3616840839386	-1.30908679962158	-15.0061168670654	0.01100810803473	-0.00197886489331722	-0.00490093370899558	-0.00684897974133492
1172	2.01103281974792	-0.659738183021545	-15.4606609344482	0.00581331877037883	-0.0130177913233638	-0.0026282137259841	0.00126787810586393
1173	0.712335467338562	-1.30908679962158	-15.3307914733887	0.00418994715437293	-0.00295288790948689	-0.00165419070981443	0.00808603875339031
1174	0.0629868134856224	-0.335063904523849	-15.2009220123291	0.01847561635077	-0.00555028254166245	-0.00295288790948689	0.00126787810586393
1175	0.0629868134856224	-1.30908679962158	-15.2009220123291	-0.00684897974133492	-0.00197886489331722	0.00191722682211548	0.00451462110504508
1176	0.712335467338562	-1.63376116752625	-15.0061168670654	0.00516396993771195	-0.00425158534198999	0.000943203864153475	0.00483929552137852
1177	1.3616840839386	-0.335063904523849	-15.1359872817993	0.0113327819854021	-0.00457625929266214	-0.00717365415766835	0.00581331877037883
1178	0.712335467338562	-1.95843541622162	-15.4606609344482	-0.000680167751852423	-0.00392691092565656	0.00483929552137852	0.00321592413820326
1179	1.3616840839386	-0.0103895775973797	-15.3307914733887	-0.00295288790948689	-0.00652430532500148	-0.00197886489331722	-0.00425158534198999
1180	-0.586361825466156	-0.659738183021545	-15.0710525512695	-0.0188619289547205	-0.00782300252467394	-0.00327756232582033	-0.00457625929266214
1181	1.3616840839386	-1.63376116752625	-14.9411821365356	-0.00425158534198999	-0.00490093370899558	-0.00749832857400179	-0.00814767740666866
1182	2.66038131713867	-0.659738183021545	-14.7463779449463	0.00386527273803949	-0.00684897974133492	-0.00425158534198999	0.000293855206109583
1183	2.01103281974792	-1.30908679962158	-14.8113126754761	0.00386527273803949	0.000293855206109583	-0.00230353930965066	0.000943203864153475
1184	0.0629868134856224	-0.659738183021545	-15.1359872817993	0.00548864435404539	-0.00132951640989631	0.0022419011220336	0.00451462110504508
1185	0.712335467338562	0.638959050178528	-15.3307914733887	-0.00684897974133492	-0.00619963090866804	0.00354059832170606	0.000618529506027699
1186	-0.586361825466156	0.638959050178528	-15.4606609344482	-0.00100484199356288	-0.0026282137259841	-0.00684897974133492	-0.0026282137259841
1187	2.01103281974792	-0.984412550926208	-15.2658567428589	-0.0120437685400248	-0.0104203969240189	-0.00684897974133492	0.00126787810586393
1188	-0.586361825466156	0.963633358478546	-15.0061168670654	0.00321592413820326	-0.00132951640989631	0.000943203864153475	-0.000680167751852423
1189	-1.23571038246155	0.31428474187851	-14.9411821365356	-0.00230353930965066	-0.00100484199356288	0.000618529506027699	0.00354059832170606
1190	-0.586361825466156	0.638959050178528	-15.2009220123291	0.00289124972186983	-0.00230353930965066	-0.00327756232582033	-0.00555028254166245
1191	-1.23571038246155	0.963633358478546	-15.4606609344482	0.01100810803473	-0.00717365415766835	-0.00555028254166245	-0.000680167751852423
1192	0.0629868134856224	0.963633358478546	-15.2658567428589	-0.00165419070981443	-0.00132951640989631	-0.00425158534198999	0.00321592413820326
1193	0.712335467338562	-0.335063904523849	-14.9411821365356	-0.00100484199356288	-0.00457625929266214	-0.00392691092565656	-0.00425158534198999
1194	0.712335467338562	0.31428474187851	-15.0061168670654	0.00386527273803949	0.00159255252219737	-0.0026282137259841	-0.00132951640989631
1195	0.0629868134856224	0.31428474187851	-14.8762474060059	0.00808603875339031	0.00159255252219737	0.00418994715437293	-3.08191010844894e-05
1196	1.3616840839386	-0.0103895775973797	-15.2009220123291	0.0158782228827477	0.00743668992072344	0.00483929552137852	0.00256657530553639
1197	-0.586361825466156	1.28830766677856	-15.3307914733887	0.0295145437121391	0.00354059832170606	-0.00425158534198999	0.0022419011220336
1198	1.3616840839386	-0.659738183021545	-14.9411821365356	0.0249691028147936	0.0113327819854021	-0.00587495695799589	-0.00197886489331722
1199	0.0629868134856224	-0.335063904523849	-15.2009220123291	0.00581331877037883	0.00873538758605719	-0.00165419070981443	0.00159255252219737
1200	0.712335467338562	0.638959050178528	-15.3957262039185	0.00711201597005129	0.00548864435404539	0.00743668992072344	-0.00295288790948689
1201	-0.586361825466156	1.28830766677856	-15.1359872817993	-0.0110697457566857	0.00126787810586393	-0.00944637414067984	-0.00100484199356288
1202	0.0629868134856224	0.638959050178528	-15.3957262039185	-0.00425158534198999	0.00354059832170606	-0.00619963090866804	-0.00327756232582033
1203	0.712335467338562	0.963633358478546	-15.2658567428589	-0.0136671401560307	0.0022419011220336	0.00711201597005129	0.00808603875339031
1204	1.3616840839386	0.31428474187851	-15.0710525512695	-0.0217839982360601	-0.00522560812532902	0.00354059832170606	-3.08191010844894e-05
1205	0.712335467338562	0.31428474187851	-15.0061168670654	-0.0120437685400248	0.00581331877037883	0.00678734155371785	0.000293855206109583
1206	1.3616840839386	-0.0103895775973797	-14.8113126754761	0.0269171483814716	0.00256657530553639	-0.00912170019000769	0.000943203864153475
1207	-1.23571038246155	1.28830766677856	-15.0061168670654	0.0399041213095188	0.00581331877037883	-0.00490093370899558	0.00256657530553639
1208	2.01103281974792	-0.0103895775973797	-15.0710525512695	0.0389300994575024	0.00483929552137852	-0.00165419070981443	0.00678734155371785
1209	0.712335467338562	0.963633358478546	-15.2658567428589	0.0252937767654657	-0.00100484199356288	-0.00425158534198999	0.00548864435404539
1210	-0.586361825466156	0.638959050178528	-15.2009220123291	-0.0107450718060136	-0.00360223650932312	0.00191722682211548	-0.00327756232582033
1211	-0.586361825466156	1.28830766677856	-15.0061168670654	-0.028926832601428	-0.00327756232582033	-0.00360223650932312	-0.00327756232582033
1212	-1.23571038246155	0.638959050178528	-14.9411821365356	-0.0208099745213985	-0.00165419070981443	-0.00295288790948689	-0.000355493422830477
1213	-0.586361825466156	0.963633358478546	-15.1359872817993	0.00126787810586393	0.0022419011220336	0.00938473641872406	-0.00165419070981443
1214	0.712335467338562	0.963633358478546	-15.5905313491821	-0.00652430532500148	0.00451462110504508	-0.00360223650932312	0.00613799272105098
1215	0.0629868134856224	0.638959050178528	-15.3957262039185	0.0022419011220336	0.00678734155371785	0.000618529506027699	-0.0117190945893526
1216	-1.23571038246155	-0.335063904523849	-15.2009220123291	-0.00847235135734081	0.00841071270406246	0.00256657530553639	-0.00327756232582033
1217	-1.88505911827087	0.963633358478546	-15.2009220123291	-0.0156151866540313	0.00354059832170606	-0.00587495695799589	0.00159255252219737
1218	-1.23571038246155	-0.335063904523849	-14.6165084838867	-0.0419138073921204	-0.00100484199356288	0.00613799272105098	0.00159255252219737
1219	-0.586361825466156	-0.659738183021545	-14.7463779449463	-0.0211346503347158	-0.00295288790948689	-0.00295288790948689	0.00548864435404539
1220	-2.53440761566162	0.638959050178528	-15.2658567428589	-0.0133424662053585	0.00289124972186983	0.00126787810586393	-0.00230353930965066
1221	-2.53440761566162	0.31428474187851	-15.2658567428589	-0.017887907102704	0.0022419011220336	-0.00652430532500148	0.00256657530553639
1222	-3.83310484886169	0.638959050178528	-15.2009220123291	-0.00879702530801296	0.000293855206109583	-0.00782300252467394	-0.00295288790948689
1223	-1.88505911827087	0.963633358478546	-15.3957262039185	-0.0107450718060136	0.00159255252219737	0.000618529506027699	0.00354059832170606
1224	-1.23571038246155	-0.0103895775973797	-15.0061168670654	-0.00490093370899558	0.00516396993771195	0.00451462110504508	0.000943203864153475
1225	-1.88505911827087	-0.0103895775973797	-14.8762474060059	-0.00977104809135199	-0.0026282137259841	-0.00230353930965066	0.00711201597005129
1226	-1.88505911827087	-0.335063904523849	-15.1359872817993	0.00289124972186983	0.00126787810586393	-0.00230353930965066	-0.00847235135734081
1227	-1.88505911827087	0.963633358478546	-15.2009220123291	-0.00457625929266214	0.000943203864153475	-0.00360223650932312	0.00289124972186983
1228	-1.88505911827087	-0.659738183021545	-14.7463779449463	-0.00619963090866804	0.00808603875339031	0.000293855206109583	0.00548864435404539
1229	-0.586361825466156	-0.335063904523849	-14.7463779449463	-0.0126931173726916	0.00808603875339031	-0.000680167751852423	0.00938473641872406
1230	-2.53440761566162	0.963633358478546	-15.0061168670654	-0.00392691092565656	0.00289124972186983	-0.000680167751852423	0.00711201597005129
1231	-1.88505911827087	0.638959050178528	-15.0710525512695	-0.0110697457566857	0.00354059832170606	-0.00684897974133492	-0.00230353930965066
1232	-1.88505911827087	0.963633358478546	-14.9411821365356	-0.00782300252467394	0.00256657530553639	0.0022419011220336	0.00191722682211548
1233	-1.23571038246155	1.28830766677856	-15.3307914733887	-0.00977104809135199	-0.00327756232582033	0.0022419011220336	0.00483929552137852
1234	0.0629868134856224	0.31428474187851	-15.1359872817993	-0.00977104809135199	0.0103587592020631	-0.000355493422830477	0.00516396993771195
1235	-1.23571038246155	-0.335063904523849	-15.0061168670654	-0.0100957229733467	-0.00490093370899558	0.00256657530553639	0.00159255252219737
1236	-2.53440761566162	0.638959050178528	-14.6165084838867	-0.00522560812532902	-0.00490093370899558	-0.00522560812532902	-0.00490093370899558
1237	-1.88505911827087	0.638959050178528	-15.1359872817993	0.0126314787194133	-0.00197886489331722	-0.0120437685400248	-0.00392691092565656
1238	-1.23571038246155	0.31428474187851	-15.1359872817993	0.00841071270406246	0.00191722682211548	-0.0100957229733467	-0.00197886489331722
1239	0.712335467338562	-0.0103895775973797	-14.9411821365356	-0.0149658378213644	0.0022419011220336	0.0022419011220336	0.000618529506027699
1240	0.712335467338562	0.963633358478546	-15.2658567428589	0.011982130818069	-0.00360223650932312	-0.000355493422830477	-0.00230353930965066
1241	-1.23571038246155	1.28830766677856	-14.8762474060059	-0.00977104809135199	0.0103587592020631	-0.00944637414067984	-3.08191010844894e-05
1242	-0.586361825466156	0.638959050178528	-14.6814432144165	0.0136055024340749	-0.00652430532500148	0.00159255252219737	0.00126787810586393
1243	0.0629868134856224	-0.0103895775973797	-15.1359872817993	0.0265924744307995	0.00159255252219737	0.000293855206109583	0.0126314787194133
1244	2.01103281974792	-0.659738183021545	-15.1359872817993	0.0136055024340749	0.00678734155371785	0.00418994715437293	0.00321592413820326
1245	1.3616840839386	0.638959050178528	-14.9411821365356	0.00938473641872406	0.00354059832170606	-0.00490093370899558	0.00646266713738441
1246	1.3616840839386	-0.0103895775973797	-15.2009220123291	0.0282158460468054	0.00126787810586393	-0.0120437685400248	0.0022419011220336
1247	-0.586361825466156	1.28830766677856	-15.4606609344482	0.0136055024340749	0.00711201597005129	-0.0143164889886975	0.00126787810586393
1248	1.3616840839386	0.31428474187851	-15.0710525512695	-0.000680167751852423	0.00743668992072344	0.00743668992072344	0.00191722682211548
1249	0.0629868134856224	-0.335063904523849	-15.3307914733887	-0.0107450718060136	0.00191722682211548	0.00873538758605719	0.00126787810586393
1250	0.0629868134856224	0.963633358478546	-15.6554660797119	-0.00230353930965066	0.00256657530553639	-0.00977104809135199	0.000943203864153475
1251	0.0629868134856224	0.963633358478546	-15.5905313491821	-0.00327756232582033	0.00516396993771195	-0.0104203969240189	-0.000680167751852423
1252	0.0629868134856224	0.638959050178528	-15.2658567428589	0.00873538758605719	-0.00295288790948689	-0.00717365415766835	-0.000355493422830477
1253	-0.586361825466156	0.963633358478546	-15.1359872817993	-0.00327756232582033	0.00841071270406246	0.00354059832170606	0.00483929552137852
1254	-0.586361825466156	0.638959050178528	-14.9411821365356	-0.00522560812532902	0.00743668992072344	-0.00100484199356288	0.00126787810586393
1255	2.01103281974792	0.31428474187851	-15.2009220123291	0.00906006153672934	0.000293855206109583	-0.00425158534198999	-0.00165419070981443
1256	0.0629868134856224	0.638959050178528	-15.5255966186523	-0.000355493422830477	-3.08191010844894e-05	-0.00912170019000769	-0.00132951640989631
1257	0.0629868134856224	0.963633358478546	-15.5255966186523	-0.00619963090866804	-0.00165419070981443	-0.00555028254166245	-0.00392691092565656
1258	1.3616840839386	0.638959050178528	-15.3957262039185	-0.00392691092565656	-0.00197886489331722	-0.00425158534198999	-3.08191010844894e-05
1259	0.712335467338562	0.31428474187851	-15.1359872817993	-0.00587495695799589	-0.00684897974133492	0.00581331877037883	0.000293855206109583
1260	1.3616840839386	-0.0103895775973797	-14.9411821365356	-0.00587495695799589	-3.08191010844894e-05	-0.00132951640989631	-0.00295288790948689
1261	1.3616840839386	0.31428474187851	-15.2009220123291	0.000618529506027699	0.00191722682211548	-0.00847235135734081	-0.0113944197073579
1262	1.3616840839386	-0.0103895775973797	-15.3307914733887	0.0210730116814375	-0.00165419070981443	-0.0126931173726916	-0.00327756232582033
1263	1.3616840839386	-0.0103895775973797	-15.3957262039185	0.0223717093467712	0.00386527273803949	0.00548864435404539	-3.08191010844894e-05
1264	0.0629868134856224	-0.0103895775973797	-15.2009220123291	0.0142548503354192	0.000618529506027699	-0.00295288790948689	0.00159255252219737
1265	1.3616840839386	-0.335063904523849	-15.1359872817993	0.0132808275520802	0.00159255252219737	-0.00100484199356288	-0.00230353930965066
1266	0.0629868134856224	-0.0103895775973797	-14.9411821365356	0.00938473641872406	0.00159255252219737	0.00191722682211548	-0.00100484199356288
1267	-1.23571038246155	0.638959050178528	-15.2658567428589	-0.00847235135734081	0.0103587592020631	-0.0165892094373703	0.00191722682211548
1268	0.712335467338562	-0.0103895775973797	-15.3307914733887	0.00321592413820326	0.0132808275520802	-3.08191010844894e-05	0.00613799272105098
1269	2.01103281974792	-0.335063904523849	-15.4606609344482	-0.00392691092565656	0.0106834331527352	0.000293855206109583	0.00743668992072344
1270	-0.586361825466156	0.963633358478546	-15.3957262039185	0.0106834331527352	0.00581331877037883	0.000293855206109583	-0.00295288790948689
1271	0.712335467338562	0.31428474187851	-15.5905313491821	0.012956153601408	0.00289124972186983	-0.00457625929266214	-0.00197886489331722
1272	-0.586361825466156	0.638959050178528	-15.1359872817993	-0.00490093370899558	0.00906006153672934	-0.00457625929266214	-0.0026282137259841
1273	0.0629868134856224	0.31428474187851	-15.2009220123291	-0.00295288790948689	-0.00295288790948689	0.00159255252219737	0.00743668992072344
1274	0.0629868134856224	1.28830766677856	-15.4606609344482	0.00451462110504508	-0.00100484199356288	-0.00327756232582033	0.00516396993771195
1275	2.01103281974792	-0.0103895775973797	-15.1359872817993	0.00451462110504508	0.000293855206109583	-0.0026282137259841	-0.00295288790948689
1276	-0.586361825466156	0.963633358478546	-15.3957262039185	0.031137915328145	-0.0136671401560307	0.00418994715437293	0.00126787810586393
1277	1.3616840839386	-0.0103895775973797	-15.2658567428589	0.0188002903014421	0.00613799272105098	-0.00555028254166245	-0.00587495695799589
1278	-0.586361825466156	1.28830766677856	-15.3307914733887	0.00841071270406246	0.00256657530553639	-0.00684897974133492	0.00841071270406246
1279	-0.586361825466156	-0.335063904523849	-14.8113126754761	0.00646266713738441	0.00646266713738441	0.00483929552137852	0.00191722682211548
1280	1.3616840839386	-0.0103895775973797	-15.1359872817993	-0.0201606266200542	0.00581331877037883	-0.00522560812532902	0.000293855206109583
1281	1.3616840839386	-0.659738183021545	-15.0710525512695	-0.0204853005707264	0.000618529506027699	-0.0117190945893526	-0.00587495695799589
1282	2.66038131713867	-0.335063904523849	-14.8762474060059	-0.0136671401560307	0.00256657530553639	-0.00490093370899558	-0.0113944197073579
1283	-0.586361825466156	0.31428474187851	-14.9411821365356	-0.00327756232582033	0.00256657530553639	-0.00360223650932312	0.00483929552137852
1284	-1.23571038246155	1.28830766677856	-14.7463779449463	-0.00782300252467394	0.00581331877037883	0.000293855206109583	0.0022419011220336
1285	0.712335467338562	-0.659738183021545	-14.5515727996826	-0.00457625929266214	-0.00100484199356288	-0.00327756232582033	0.0022419011220336
1286	0.712335467338562	-0.659738183021545	-14.8762474060059	-0.0026282137259841	-0.0026282137259841	0.00289124972186983	-0.00814767740666866
1287	0.0629868134856224	0.31428474187851	-15.2009220123291	0.00646266713738441	-0.000680167751852423	0.00581331877037883	-0.00360223650932312
1288	2.01103281974792	-0.335063904523849	-14.6814432144165	0.00548864435404539	-0.00100484199356288	0.00191722682211548	-0.000680167751852423
1289	-1.23571038246155	-0.0103895775973797	-14.8113126754761	-0.0100957229733467	0.000293855206109583	0.00906006153672934	-3.08191010844894e-05
1290	-0.586361825466156	-0.0103895775973797	-14.9411821365356	0.00646266713738441	-0.00230353930965066	0.00386527273803949	-0.00392691092565656
1291	-1.23571038246155	-0.984412550926208	-14.9411821365356	0.00646266713738441	-0.00165419070981443	0.00354059832170606	-0.00587495695799589
1292	1.3616840839386	-1.30908679962158	-15.4606609344482	0.00256657530553639	-0.00749832857400179	-0.00847235135734081	-0.00684897974133492
1293	0.0629868134856224	-0.984412550926208	-15.3957262039185	0.00678734155371785	0.00418994715437293	-0.00132951640989631	0.00938473641872406
1294	-0.586361825466156	-0.659738183021545	-15.4606609344482	-0.00522560812532902	-3.08191010844894e-05	-0.00230353930965066	0.00418994715437293
1295	0.0629868134856224	-0.659738183021545	-15.4606609344482	0.00321592413820326	-0.00912170019000769	-0.00165419070981443	0.000618529506027699
1296	-0.586361825466156	-0.984412550926208	-15.2009220123291	0.00451462110504508	-0.0117190945893526	0.000943203864153475	-0.0026282137259841
1297	0.0629868134856224	-1.30908679962158	-15.1359872817993	-0.00490093370899558	-0.00490093370899558	-0.00684897974133492	-0.0026282137259841
1298	0.0629868134856224	-0.0103895775973797	-15.3957262039185	-0.00392691092565656	-0.000355493422830477	0.000293855206109583	0.00938473641872406
1299	-1.23571038246155	-0.984412550926208	-15.0710525512695	-0.00652430532500148	-0.00782300252467394	-3.08191010844894e-05	0.000943203864153475
1300	1.3616840839386	-1.95843541622162	-15.0061168670654	0.000618529506027699	-0.00944637414067984	-0.00782300252467394	0.00386527273803949
1301	1.3616840839386	-1.30908679962158	-15.0061168670654	-0.0026282137259841	-0.0123684434220195	-0.00425158534198999	0.000618529506027699
1302	1.3616840839386	-1.30908679962158	-14.8113126754761	0.0171769186854362	0.00126787810586393	-0.0107450718060136	0.00548864435404539
1303	-0.586361825466156	0.31428474187851	-14.8113126754761	0.00743668992072344	-0.00230353930965066	-0.00360223650932312	0.00451462110504508
1304	-1.23571038246155	-0.335063904523849	-15.2658567428589	-0.00197886489331722	-0.00522560812532902	0.00613799272105098	0.00451462110504508
1305	2.01103281974792	-0.659738183021545	-15.0061168670654	0.013930176384747	-0.00717365415766835	0.00548864435404539	-0.00327756232582033
1306	0.0629868134856224	-0.984412550926208	-15.0061168670654	0.00808603875339031	-0.00977104809135199	-0.0110697457566857	0.00289124972186983
1307	-0.586361825466156	0.31428474187851	-15.2658567428589	0.0171769186854362	0.00126787810586393	-0.00490093370899558	-0.00165419070981443
1308	1.3616840839386	-0.984412550926208	-14.6165084838867	0.00191722682211548	-0.00522560812532902	-0.00684897974133492	0.00516396993771195
1309	-1.23571038246155	0.31428474187851	-14.6814432144165	0.0132808275520802	0.00646266713738441	-0.00132951640989631	-3.08191010844894e-05
1310	-0.586361825466156	-0.335063904523849	-14.7463779449463	0.00841071270406246	-0.000680167751852423	-0.00100484199356288	-0.00165419070981443
1311	1.3616840839386	-0.984412550926208	-14.7463779449463	0.00386527273803949	-0.00425158534198999	-0.00197886489331722	-0.00360223650932312
1312	1.3616840839386	-0.984412550926208	-14.7463779449463	0.00938473641872406	-0.0026282137259841	-0.00684897974133492	-0.00360223650932312
1313	1.3616840839386	-0.984412550926208	-14.8113126754761	0.0213976856321096	-0.0026282137259841	-0.00425158534198999	0.00711201597005129
1314	-1.23571038246155	-0.335063904523849	-14.6165084838867	-0.00782300252467394	-0.000680167751852423	0.00386527273803949	0.00646266713738441
1315	-1.23571038246155	0.31428474187851	-14.6165084838867	0.00289124972186983	0.0022419011220336	0.00938473641872406	-0.00782300252467394
1316	-1.23571038246155	0.963633358478546	-14.9411821365356	0.0103587592020631	-0.00295288790948689	-0.00684897974133492	-0.0136671401560307
1317	1.3616840839386	0.963633358478546	-15.0710525512695	0.00581331877037883	0.000293855206109583	-0.00684897974133492	-0.00814767740666866
1318	-0.586361825466156	0.638959050178528	-14.9411821365356	0.0132808275520802	0.00743668992072344	-0.00879702530801296	0.00483929552137852
1319	2.01103281974792	-0.335063904523849	-14.7463779449463	0.0152288740500808	0.00321592413820326	0.00581331877037883	0.00711201597005129
1320	1.3616840839386	-0.0103895775973797	-14.6814432144165	0.012956153601408	0.00613799272105098	-3.08191010844894e-05	-0.00132951640989631
1321	2.01103281974792	-0.659738183021545	-14.7463779449463	0.00256657530553639	-3.08191010844894e-05	-0.00295288790948689	-0.0026282137259841
1322	0.712335467338562	-0.0103895775973797	-15.0061168670654	-0.0169138833880424	0.00548864435404539	-0.00392691092565656	-0.0123684434220195
1323	0.0629868134856224	-0.335063904523849	-15.0710525512695	-0.0175632312893867	0.00548864435404539	0.0022419011220336	-3.08191010844894e-05
1324	-1.23571038246155	1.28830766677856	-14.9411821365356	-0.0217839982360601	0.0022419011220336	0.00873538758605719	0.00483929552137852
1325	2.66038131713867	-0.0103895775973797	-14.6814432144165	-0.00587495695799589	0.00126787810586393	0.00191722682211548	0.00191722682211548
1326	0.712335467338562	0.31428474187851	-14.5515727996826	-0.00100484199356288	-0.00197886489331722	-0.000680167751852423	-0.00490093370899558
1327	0.0629868134856224	0.31428474187851	-14.5515727996826	-0.00490093370899558	0.00354059832170606	-0.0100957229733467	-0.00132951640989631
1328	0.0629868134856224	0.963633358478546	-15.1359872817993	-0.00944637414067984	0.00159255252219737	-0.00165419070981443	0.00678734155371785
1329	-0.586361825466156	-0.0103895775973797	-14.7463779449463	0.00418994715437293	0.00386527273803949	0.00321592413820326	0.00321592413820326
1330	-0.586361825466156	0.31428474187851	-15.0710525512695	0.00126787810586393	-0.00425158534198999	-0.00360223650932312	-0.00360223650932312
1331	-1.23571038246155	0.31428474187851	-15.2009220123291	0.0246444288641214	0.00418994715437293	-0.0117190945893526	0.00126787810586393
1332	-2.53440761566162	1.28830766677856	-14.8113126754761	0.00159255252219737	0.00581331877037883	0.0022419011220336	-0.00652430532500148
1333	-2.53440761566162	0.638959050178528	-14.6165084838867	0.00418994715437293	0.0022419011220336	-0.00197886489331722	0.00646266713738441
1334	-1.88505911827087	1.28830766677856	-15.0710525512695	0.00256657530553639	0.00581331877037883	0.00581331877037883	-0.00295288790948689
1335	-1.23571038246155	-0.0103895775973797	-15.0710525512695	-0.00295288790948689	-0.00165419070981443	-0.00230353930965066	0.00451462110504508
1336	-1.23571038246155	-0.335063904523849	-14.7463779449463	0.00321592413820326	-0.000680167751852423	-0.00425158534198999	-0.00100484199356288
1337	-2.53440761566162	0.31428474187851	-14.8113126754761	-0.00944637414067984	0.00289124972186983	-0.00392691092565656	-0.00522560812532902
1338	-3.83310484886169	0.963633358478546	-14.8762474060059	-0.0412644557654858	0.00613799272105098	0.00418994715437293	0.000293855206109583
1339	-2.53440761566162	-0.335063904523849	-14.3567686080933	0.00256657530553639	0.0022419011220336	-3.08191010844894e-05	0.000293855206109583
1340	-3.18375635147095	0.31428474187851	-14.7463779449463	-0.00197886489331722	0.00678734155371785	0.00289124972186983	0.000943203864153475
1341	-2.53440761566162	1.28830766677856	-14.8113126754761	-0.0149658378213644	0.0022419011220336	-0.0123684434220195	0.000293855206109583
1342	-1.88505911827087	0.963633358478546	-15.0710525512695	-0.00782300252467394	0.00418994715437293	-0.0120437685400248	-0.000680167751852423
1343	-1.88505911827087	0.963633358478546	-14.8762474060059	-0.0133424662053585	0.00548864435404539	-0.00879702530801296	0.00711201597005129
1344	-1.23571038246155	0.638959050178528	-14.6165084838867	-0.0149658378213644	0.00613799272105098	-0.00360223650932312	0.00516396993771195
1345	-1.88505911827087	1.28830766677856	-14.421703338623	-0.00879702530801296	-0.00100484199356288	-0.00522560812532902	0.000293855206109583
1346	-1.23571038246155	0.963633358478546	-14.8762474060059	0.00354059832170606	0.00289124972186983	-0.00230353930965066	0.00743668992072344
1347	-1.88505911827087	0.31428474187851	-15.2009220123291	0.0126314787194133	-0.00392691092565656	-0.00847235135734081	0.00841071270406246
1348	0.0629868134856224	-0.0103895775973797	-15.3307914733887	0.00354059832170606	0.00321592413820326	-0.00100484199356288	0.00776136433705688
1349	-2.53440761566162	0.638959050178528	-15.2658567428589	0.00678734155371785	0.0022419011220336	-3.08191010844894e-05	0.00418994715437293
1350	-0.586361825466156	0.638959050178528	-15.1359872817993	0.00386527273803949	0.00646266713738441	-0.0110697457566857	-0.00132951640989631
1351	-0.586361825466156	0.31428474187851	-14.8762474060059	0.00873538758605719	-0.00360223650932312	-0.00977104809135199	-0.00457625929266214
1352	-0.586361825466156	0.31428474187851	-14.3567686080933	0.0136055024340749	0.00191722682211548	-0.00782300252467394	-0.00684897974133492
1353	-1.23571038246155	0.963633358478546	-15.3307914733887	0.00970941036939621	0.01100810803473	0.00354059832170606	0.00418994715437293
1354	-1.23571038246155	0.963633358478546	-15.0061168670654	0.00841071270406246	0.00159255252219737	-0.00295288790948689	0.00354059832170606
1355	0.0629868134856224	0.963633358478546	-15.0061168670654	-0.0123684434220195	0.000943203864153475	-0.00717365415766835	-0.00652430532500148
1356	-0.586361825466156	0.963633358478546	-14.9411821365356	0.00938473641872406	-0.00197886489331722	-0.00197886489331722	-0.00619963090866804
1357	1.3616840839386	-0.335063904523849	-14.6165084838867	-0.0133424662053585	0.00159255252219737	-0.00847235135734081	-0.00457625929266214
1358	-0.586361825466156	0.638959050178528	-14.7463779449463	0.0162028968334198	0.00548864435404539	-0.00230353930965066	0.00386527273803949
1359	0.712335467338562	-0.0103895775973797	-15.1359872817993	-0.0104203969240189	-0.00230353930965066	0.00451462110504508	-0.00425158534198999
1360	0.712335467338562	-0.335063904523849	-14.8113126754761	0.0210730116814375	-0.00100484199356288	0.00321592413820326	0.00808603875339031
1361	0.712335467338562	0.963633358478546	-15.0710525512695	0.00711201597005129	-0.000680167751852423	-0.00587495695799589	-0.00295288790948689
1362	-0.586361825466156	0.963633358478546	-14.8762474060059	-0.00879702530801296	-0.000680167751852423	0.00646266713738441	-0.00522560812532902
1363	0.712335467338562	0.31428474187851	-15.1359872817993	-0.0136671401560307	0.00354059832170606	-0.00587495695799589	0.00743668992072344
1364	0.712335467338562	0.31428474187851	-14.4866380691528	-0.00457625929266214	-0.00230353930965066	0.0126314787194133	0.00386527273803949
1365	0.712335467338562	-0.335063904523849	-14.6814432144165	0.0249691028147936	0.0022419011220336	0.00613799272105098	-0.00327756232582033
1366	1.3616840839386	0.31428474187851	-14.8113126754761	0.01100810803473	0.000293855206109583	-0.00587495695799589	-0.00295288790948689
1367	0.712335467338562	0.638959050178528	-14.8113126754761	0.0220470335334539	-0.00100484199356288	-0.00165419070981443	-0.00100484199356288
1368	0.712335467338562	0.31428474187851	-14.8762474060059	0.00451462110504508	0.00711201597005129	-0.00360223650932312	-3.08191010844894e-05
1369	0.712335467338562	1.28830766677856	-15.2009220123291	0.00191722682211548	0.00159255252219737	0.00548864435404539	-0.00425158534198999
1370	0.712335467338562	1.28830766677856	-14.8762474060059	0.00516396993771195	0.01100810803473	0.000618529506027699	-0.00360223650932312
1371	0.712335467338562	0.31428474187851	-15.2658567428589	-0.0143164889886975	0.00386527273803949	-0.0117190945893526	0.0022419011220336
1372	-1.23571038246155	1.28830766677856	-15.5255966186523	0.0136055024340749	0.00483929552137852	-0.00587495695799589	0.000943203864153475
1373	-0.586361825466156	0.638959050178528	-15.3307914733887	0.000293855206109583	0.00581331877037883	-0.00360223650932312	0.00159255252219737
1374	1.3616840839386	0.638959050178528	-15.2658567428589	-0.0143164889886975	0.000618529506027699	0.00516396993771195	-0.00425158534198999
1375	-0.586361825466156	0.963633358478546	-15.2658567428589	-0.0149658378213644	0.00483929552137852	-0.00847235135734081	0.00548864435404539
1376	-1.23571038246155	1.28830766677856	-15.0710525512695	-0.00717365415766835	0.000618529506027699	-0.00490093370899558	0.000943203864153475
1377	0.712335467338562	-0.0103895775973797	-15.2658567428589	0.000293855206109583	0.00873538758605719	-0.0152905117720366	-0.00100484199356288
1378	-0.586361825466156	0.638959050178528	-15.5255966186523	-0.00392691092565656	0.00451462110504508	-0.00522560812532902	-0.00360223650932312
1379	0.712335467338562	-0.335063904523849	-15.5905313491821	-0.0136671401560307	0.00451462110504508	-0.00100484199356288	0.00386527273803949
1380	1.3616840839386	-0.0103895775973797	-15.2009220123291	-0.00749832857400179	0.00321592413820326	0.00418994715437293	-0.00392691092565656
1381	0.0629868134856224	0.963633358478546	-15.3307914733887	-0.000355493422830477	-0.00197886489331722	-0.00717365415766835	-0.000355493422830477
1382	-1.23571038246155	1.28830766677856	-15.2009220123291	0.00938473641872406	-0.00100484199356288	-3.08191010844894e-05	-0.00652430532500148
1383	-0.586361825466156	0.638959050178528	-15.5255966186523	-0.00197886489331722	0.00386527273803949	-0.00327756232582033	0.00126787810586393
1384	1.3616840839386	-0.0103895775973797	-15.6554660797119	-0.00295288790948689	-0.0026282137259841	0.00711201597005129	0.00191722682211548
1385	1.3616840839386	-0.335063904523849	-15.2658567428589	-0.00977104809135199	0.00483929552137852	-0.00782300252467394	0.00126787810586393
1386	1.3616840839386	-0.659738183021545	-15.3957262039185	-0.0130177913233638	-0.00555028254166245	0.00159255252219737	-0.000680167751852423
1387	0.0629868134856224	-0.0103895775973797	-15.1359872817993	0.00159255252219737	0.00386527273803949	-0.00360223650932312	0.00289124972186983
1388	2.01103281974792	-0.335063904523849	-14.8113126754761	0.00256657530553639	-0.00425158534198999	-0.000355493422830477	0.00938473641872406
1389	-1.23571038246155	0.963633358478546	-15.2009220123291	0.00646266713738441	-3.08191010844894e-05	-0.00100484199356288	0.00191722682211548
1390	0.712335467338562	1.28830766677856	-15.6554660797119	0.00581331877037883	-3.08191010844894e-05	-0.00619963090866804	-0.00295288790948689
1391	0.0629868134856224	0.963633358478546	-15.2658567428589	0.0116574559360743	-0.00132951640989631	-0.0026282137259841	-0.00197886489331722
1392	0.0629868134856224	0.963633358478546	-15.2009220123291	0.0223717093467712	0.000618529506027699	-0.00977104809135199	0.00126787810586393
1393	-1.23571038246155	1.61298203468323	-15.1359872817993	0.0243197549134493	0.000943203864153475	-0.00197886489331722	0.0022419011220336
1394	1.3616840839386	-0.335063904523849	-14.6165084838867	0.0126314787194133	0.00386527273803949	0.00159255252219737	0.000293855206109583
1395	-0.586361825466156	0.963633358478546	-15.1359872817993	0.00418994715437293	0.00873538758605719	0.00451462110504508	-0.00425158534198999
1396	0.0629868134856224	0.31428474187851	-15.5255966186523	0.00808603875339031	0.0022419011220336	-0.0162645354866982	-0.00879702530801296
1397	0.712335467338562	-0.0103895775973797	-15.2009220123291	-0.00717365415766835	0.00386527273803949	0.00256657530553639	-0.00132951640989631
1398	-0.586361825466156	0.31428474187851	-15.2658567428589	0.00808603875339031	0.00386527273803949	-0.0162645354866982	-0.00230353930965066
1399	0.712335467338562	0.638959050178528	-14.7463779449463	-0.0110697457566857	-0.00230353930965066	-0.000355493422830477	0.00451462110504508
1400	0.712335467338562	0.31428474187851	-14.8762474060059	-0.017887907102704	0.00354059832170606	-0.00749832857400179	-0.00230353930965066
1401	0.0629868134856224	1.28830766677856	-15.2658567428589	0.0152288740500808	-0.00490093370899558	-0.00555028254166245	-0.00392691092565656
1402	-1.23571038246155	0.963633358478546	-15.2009220123291	0.0262678004801273	0.00418994715437293	-0.00490093370899558	-0.00392691092565656
1403	0.0629868134856224	0.963633358478546	-15.3307914733887	0.00906006153672934	0.00126787810586393	-0.00132951640989631	-0.00425158534198999
1404	0.0629868134856224	-0.0103895775973797	-15.2009220123291	-0.00879702530801296	-0.00165419070981443	0.00516396993771195	-0.00360223650932312
1405	1.3616840839386	-0.335063904523849	-15.0710525512695	-0.00944637414067984	-0.0026282137259841	0.000618529506027699	-0.000680167751852423
1406	2.01103281974792	0.31428474187851	-14.8113126754761	-0.0133424662053585	0.00646266713738441	-0.00814767740666866	-0.00165419070981443
1407	2.66038131713867	0.31428474187851	-15.0061168670654	0.00776136433705688	-0.00425158534198999	-0.000680167751852423	0.00548864435404539
1408	1.3616840839386	0.638959050178528	-15.3957262039185	-0.00587495695799589	0.00711201597005129	0.00646266713738441	0.000293855206109583
1409	0.712335467338562	0.963633358478546	-14.9411821365356	0.00873538758605719	-0.00425158534198999	0.0022419011220336	0.00808603875339031
1410	0.712335467338562	0.963633358478546	-14.7463779449463	-0.00457625929266214	0.000618529506027699	-0.0026282137259841	0.000618529506027699
1411	1.3616840839386	0.31428474187851	-14.8762474060059	0.0226963832974434	0.000293855206109583	0.000943203864153475	-0.00684897974133492
1412	-0.586361825466156	0.638959050178528	-14.8762474060059	0.0308132413774729	0.000618529506027699	-0.00619963090866804	-0.00230353930965066
1413	0.0629868134856224	0.638959050178528	-15.3307914733887	0.0210730116814375	0.0022419011220336	-0.0100957229733467	0.00808603875339031
1414	1.3616840839386	0.638959050178528	-15.3307914733887	0.0314625911414623	0.00418994715437293	0.00418994715437293	0.00646266713738441
1415	0.0629868134856224	0.963633358478546	-14.8113126754761	0.0408781431615353	-3.08191010844894e-05	-0.00295288790948689	-0.00684897974133492
1416	-0.586361825466156	1.28830766677856	-15.0061168670654	0.0191249661147594	-0.00425158534198999	-0.0123684434220195	0.00191722682211548
1417	1.3616840839386	-0.335063904523849	-14.7463779449463	-0.0107450718060136	-0.00360223650932312	-0.00652430532500148	-0.00100484199356288
1418	-0.586361825466156	0.963633358478546	-14.6165084838867	-0.00847235135734081	0.00581331877037883	0.00938473641872406	-0.000355493422830477
1419	2.01103281974792	-0.0103895775973797	-14.6814432144165	-0.00425158534198999	-0.000355493422830477	-0.00587495695799589	0.00711201597005129
1420	-0.586361825466156	0.638959050178528	-15.2009220123291	-0.0204853005707264	0.000293855206109583	-0.00360223650932312	-0.00555028254166245
1421	-0.586361825466156	0.31428474187851	-14.8113126754761	-0.0172385573387146	-0.00717365415766835	-0.00522560812532902	-0.00457625929266214
1422	1.3616840839386	-0.335063904523849	-14.6165084838867	0.0022419011220336	-0.00327756232582033	0.000618529506027699	-0.00782300252467394
1423	1.3616840839386	-0.984412550926208	-14.7463779449463	0.00938473641872406	-0.00814767740666866	-0.00619963090866804	0.00678734155371785
1424	-0.586361825466156	-0.335063904523849	-14.7463779449463	0.00808603875339031	-0.00814767740666866	0.00483929552137852	0.000293855206109583
1425	-0.586361825466156	-0.335063904523849	-14.9411821365356	-0.00684897974133492	-0.00879702530801296	0.00548864435404539	-0.00717365415766835
1426	0.0629868134856224	-0.659738183021545	-15.2658567428589	-0.00230353930965066	-0.0146411629393697	-0.00327756232582033	-0.0100957229733467
1427	0.0629868134856224	-0.0103895775973797	-15.2009220123291	-0.0217839982360601	-0.0107450718060136	-0.00944637414067984	-0.000355493422830477
1428	2.01103281974792	-1.63376116752625	-14.9411821365356	-0.0191866029053926	-0.00522560812532902	-0.0026282137259841	-0.00360223650932312
1429	1.3616840839386	-1.63376116752625	-15.1359872817993	-0.0126931173726916	-0.00847235135734081	0.00808603875339031	0.00613799272105098
1430	1.3616840839386	-0.984412550926208	-14.7463779449463	-0.00652430532500148	-0.0104203969240189	-3.08191010844894e-05	-0.000355493422830477
1431	0.712335467338562	-0.659738183021545	-15.0710525512695	0.00613799272105098	-0.00392691092565656	-0.00100484199356288	-0.0026282137259841
1432	0.712335467338562	-1.30908679962158	-14.8113126754761	0.00873538758605719	-0.00490093370899558	-0.00360223650932312	0.00386527273803949
1433	1.3616840839386	-0.659738183021545	-14.7463779449463	-0.00197886489331722	-0.00360223650932312	0.00289124972186983	-0.00100484199356288
1434	2.01103281974792	-1.30908679962158	-14.7463779449463	-0.0100957229733467	0.00126787810586393	0.00354059832170606	-0.000680167751852423
1435	2.01103281974792	-0.984412550926208	-14.7463779449463	0.00386527273803949	0.00159255252219737	-0.00392691092565656	-0.00165419070981443
1436	0.712335467338562	-0.0103895775973797	-14.6814432144165	-0.00100484199356288	0.00159255252219737	-0.00327756232582033	-0.00490093370899558
1437	0.712335467338562	-0.335063904523849	-14.8762474060059	-0.0113944197073579	-0.00425158534198999	-0.00425158534198999	-0.00100484199356288
1438	0.712335467338562	-0.0103895775973797	-15.3307914733887	0.00548864435404539	0.000943203864153475	-0.00652430532500148	-0.00392691092565656
1439	0.0629868134856224	-0.0103895775973797	-15.0710525512695	-0.00782300252467394	0.00678734155371785	0.000618529506027699	0.00386527273803949
1440	2.01103281974792	-0.335063904523849	-14.9411821365356	-0.00165419070981443	0.000293855206109583	-0.00490093370899558	-0.00327756232582033
1441	0.712335467338562	0.963633358478546	-15.0061168670654	-0.00100484199356288	-3.08191010844894e-05	-0.00847235135734081	-0.00360223650932312
1442	0.0629868134856224	0.963633358478546	-14.8762474060059	0.00938473641872406	0.000943203864153475	0.00321592413820326	0.00321592413820326
1443	2.01103281974792	0.31428474187851	-15.1359872817993	-0.00295288790948689	-0.000680167751852423	0.00159255252219737	-0.00652430532500148
1444	1.3616840839386	-0.0103895775973797	-15.1359872817993	0.00321592413820326	0.00126787810586393	0.00321592413820326	0.00548864435404539
1445	2.66038131713867	-0.0103895775973797	-15.0710525512695	-0.00944637414067984	0.00581331877037883	-0.0026282137259841	-0.00165419070981443
1446	-0.586361825466156	0.638959050178528	-15.1359872817993	0.0145795252174139	0.00159255252219737	0.00159255252219737	0.00289124972186983
1447	0.712335467338562	1.9376562833786	-15.1359872817993	0.0149041991680861	0.0022419011220336	-0.00522560812532902	-0.00652430532500148
1448	-1.88505911827087	0.963633358478546	-14.5515727996826	0.0301638916134834	0.00418994715437293	0.00581331877037883	0.00451462110504508
1449	1.3616840839386	-0.335063904523849	-15.0061168670654	0.0149041991680861	0.000293855206109583	-0.000355493422830477	0.00321592413820326
1450	-0.586361825466156	0.963633358478546	-15.5255966186523	0.00451462110504508	0.00354059832170606	0.0022419011220336	0.00321592413820326
1451	-1.23571038246155	0.638959050178528	-15.5905313491821	-0.00457625929266214	0.00451462110504508	-0.00490093370899558	0.000943203864153475
1452	-2.53440761566162	0.638959050178528	-15.1359872817993	-0.0172385573387146	0.00191722682211548	0.00321592413820326	-0.00749832857400179
1453	-1.23571038246155	0.963633358478546	-15.2009220123291	-0.0162645354866982	0.00873538758605719	-0.0026282137259841	0.00191722682211548
1454	0.0629868134856224	0.638959050178528	-14.8113126754761	-0.0230826959013939	0.00581331877037883	0.00159255252219737	0.0022419011220336
1455	0.712335467338562	-0.335063904523849	-15.0710525512695	-0.0126931173726916	0.0022419011220336	-0.00619963090866804	0.00126787810586393
1456	-1.23571038246155	1.28830766677856	-15.2658567428589	-0.0139918150380254	-0.00132951640989631	-0.00100484199356288	-0.00327756232582033
1457	-0.586361825466156	-0.335063904523849	-15.1359872817993	-0.00392691092565656	0.000293855206109583	0.00126787810586393	-0.00457625929266214
1458	-2.53440761566162	0.638959050178528	-15.0061168670654	0.00613799272105098	0.00646266713738441	-3.08191010844894e-05	0.000293855206109583
1459	0.0629868134856224	-0.0103895775973797	-14.8762474060059	-0.00457625929266214	0.00126787810586393	-0.000680167751852423	-0.000355493422830477
1460	-1.88505911827087	0.638959050178528	-14.7463779449463	0.000943203864153475	0.00451462110504508	0.000293855206109583	0.00451462110504508
1461	-0.586361825466156	-0.0103895775973797	-15.0710525512695	0.00516396993771195	0.000293855206109583	-0.00295288790948689	-0.00522560812532902
1462	-1.23571038246155	0.963633358478546	-15.0710525512695	-0.00197886489331722	-0.000680167751852423	0.00126787810586393	0.00548864435404539
1463	-0.586361825466156	-0.0103895775973797	-15.0710525512695	0.00711201597005129	0.00354059832170606	-0.00782300252467394	0.00938473641872406
1464	-3.18375635147095	0.638959050178528	-14.8113126754761	-0.0165892094373703	-0.00230353930965066	-3.08191010844894e-05	0.00191722682211548
1465	-2.53440761566162	0.31428474187851	-14.6814432144165	-0.0237320438027382	-0.000680167751852423	-0.00490093370899558	0.00191722682211548
1466	-3.83310484886169	0.963633358478546	-14.6814432144165	0.00743668992072344	0.00289124972186983	-0.00555028254166245	-0.00782300252467394
1467	-0.586361825466156	0.638959050178528	-15.0710525512695	-0.00814767740666866	0.000293855206109583	-0.00230353930965066	-0.00100484199356288
1468	-2.53440761566162	1.61298203468323	-15.3307914733887	0.00418994715437293	0.00678734155371785	0.00289124972186983	-0.00327756232582033
1469	0.0629868134856224	-0.0103895775973797	-15.0061168670654	0.00321592413820326	-0.00360223650932312	0.00516396993771195	-0.000355493422830477
1470	-1.88505911827087	1.28830766677856	-15.2658567428589	0.01847561635077	-0.00425158534198999	0.00321592413820326	0.00159255252219737
1471	-2.53440761566162	0.963633358478546	-14.8113126754761	0.0226963832974434	-0.00295288790948689	-0.00100484199356288	-0.00132951640989631
1472	-1.23571038246155	0.638959050178528	-14.6165084838867	0.0132808275520802	-0.000680167751852423	0.000943203864153475	0.0100340843200684
1473	-1.88505911827087	0.638959050178528	-15.3307914733887	0.0126314787194133	0.00776136433705688	-0.00132951640989631	0.000293855206109583
1474	-1.23571038246155	1.28830766677856	-15.0710525512695	-0.0107450718060136	0.00906006153672934	0.00256657530553639	0.00581331877037883
1475	0.0629868134856224	-0.335063904523849	-14.8762474060059	-0.0156151866540313	-0.00327756232582033	0.00289124972186983	0.00386527273803949
1476	0.0629868134856224	0.963633358478546	-15.0710525512695	-0.0026282137259841	0.00451462110504508	-0.00814767740666866	-0.00360223650932312
1477	0.712335467338562	0.31428474187851	-14.5515727996826	-0.0159398596733809	0.000618529506027699	-0.00587495695799589	-0.00132951640989631
1478	1.3616840839386	1.61298203468323	-14.6165084838867	-0.00327756232582033	0.00256657530553639	0.00289124972186983	0.0022419011220336
1479	-1.23571038246155	1.28830766677856	-15.2009220123291	-0.0273034609854221	0.00646266713738441	0.00808603875339031	0.00516396993771195
1480	2.66038131713867	-0.0103895775973797	-15.1359872817993	-0.0240567177534103	0.00483929552137852	0.00289124972186983	-0.00230353930965066
1481	0.712335467338562	0.31428474187851	-15.0061168670654	-0.0139918150380254	0.00613799272105098	-0.0123684434220195	-0.00652430532500148
1482	2.66038131713867	-0.335063904523849	-14.6814432144165	-0.00295288790948689	-0.00425158534198999	-0.00457625929266214	-0.00652430532500148
1483	0.0629868134856224	0.31428474187851	-14.6814432144165	-0.00392691092565656	0.00418994715437293	-0.00132951640989631	0.000618529506027699
1484	-0.586361825466156	0.963633358478546	-14.8762474060059	-0.00392691092565656	0.00678734155371785	-0.00197886489331722	-0.00295288790948689
1485	0.0629868134856224	1.61298203468323	-15.3307914733887	-0.00555028254166245	-0.00555028254166245	0.00321592413820326	-0.00197886489331722
1486	-0.586361825466156	0.963633358478546	-15.1359872817993	0.00776136433705688	0.00191722682211548	-0.00165419070981443	-0.00197886489331722
1487	0.0629868134856224	-0.0103895775973797	-15.4606609344482	0.00808603875339031	-0.00749832857400179	-0.00717365415766835	-0.00847235135734081
1488	0.0629868134856224	0.963633358478546	-15.0061168670654	0.0239950809627771	-0.00132951640989631	-0.00197886489331722	0.00711201597005129
1489	1.3616840839386	0.963633358478546	-14.9411821365356	0.0178262684494257	-0.000680167751852423	-0.00782300252467394	-0.00555028254166245
1490	0.0629868134856224	0.638959050178528	-15.0710525512695	0.0149041991680861	0.00711201597005129	0.00841071270406246	0.00613799272105098
1491	-1.23571038246155	0.638959050178528	-15.1359872817993	0.0152288740500808	-0.00522560812532902	-0.00425158534198999	0.000618529506027699
1492	-0.586361825466156	0.963633358478546	-15.2009220123291	-0.00814767740666866	-0.00197886489331722	-0.00132951640989631	-0.0026282137259841
1493	0.0629868134856224	0.963633358478546	-15.4606609344482	-0.0117190945893526	0.00581331877037883	-0.00230353930965066	-0.00100484199356288
1494	0.0629868134856224	0.963633358478546	-15.0710525512695	-0.0120437685400248	0.00289124972186983	0.000943203864153475	-0.00165419070981443
1495	1.3616840839386	0.638959050178528	-14.9411821365356	-0.00944637414067984	0.00256657530553639	0.00191722682211548	0.000618529506027699
1496	1.3616840839386	0.638959050178528	-15.2009220123291	0.00354059832170606	0.00386527273803949	-0.00684897974133492	0.000618529506027699
1497	2.01103281974792	-0.335063904523849	-15.2658567428589	0.000943203864153475	-0.00100484199356288	-3.08191010844894e-05	0.00256657530553639
1498	-0.586361825466156	0.638959050178528	-15.3307914733887	0.0155535480007529	0.00191722682211548	-0.00814767740666866	0.00191722682211548
1499	0.0629868134856224	0.638959050178528	-15.1359872817993	-0.00165419070981443	0.00548864435404539	-0.0139918150380254	0.000293855206109583
1500	0.0629868134856224	-0.0103895775973797	-14.7463779449463	-0.00522560812532902	0.00743668992072344	0.00191722682211548	0.00256657530553639
1501	3.309730052948	-0.0103895775973797	-14.9411821365356	-0.00555028254166245	0.00613799272105098	-0.0100957229733467	-0.00879702530801296
1502	0.712335467338562	0.31428474187851	-14.5515727996826	0.00159255252219737	-0.00425158534198999	-0.00132951640989631	0.00548864435404539
1503	0.712335467338562	0.963633358478546	-15.0061168670654	0.0178262684494257	0.00483929552137852	-0.00944637414067984	0.00159255252219737
1504	-1.23571038246155	0.963633358478546	-15.6554660797119	0.0126314787194133	0.00418994715437293	0.00613799272105098	0.00256657530553639
1505	0.0629868134856224	0.31428474187851	-15.6554660797119	0.0165275707840919	0.00386527273803949	-0.00652430532500148	0.00126787810586393
1506	-0.586361825466156	1.61298203468323	-15.3307914733887	0.00841071270406246	0.00808603875339031	-0.00847235135734081	-0.00749832857400179
1507	1.3616840839386	-0.335063904523849	-15.2009220123291	0.01100810803473	0.000618529506027699	-0.00847235135734081	-0.00327756232582033
1508	-0.586361825466156	1.61298203468323	-15.0710525512695	-0.00814767740666866	-0.00132951640989631	0.00289124972186983	0.00386527273803949
1509	1.3616840839386	-0.659738183021545	-14.5515727996826	-0.0139918150380254	0.00451462110504508	0.00321592413820326	0.00289124972186983
1510	-1.23571038246155	1.28830766677856	-15.0710525512695	-0.0126931173726916	-3.08191010844894e-05	0.00191722682211548	0.000293855206109583
1511	-0.586361825466156	0.963633358478546	-15.2658567428589	0.00873538758605719	-0.000680167751852423	-0.0113944197073579	-0.00684897974133492
1512	-0.586361825466156	0.963633358478546	-15.0710525512695	0.020423661917448	0.00191722682211548	0.00256657530553639	-0.00360223650932312
1513	-0.586361825466156	0.638959050178528	-14.8762474060059	0.0226963832974434	-3.08191010844894e-05	-0.00132951640989631	-0.00100484199356288
1514	-1.23571038246155	0.31428474187851	-14.6814432144165	0.0220470335334539	0.00354059832170606	-0.00100484199356288	-0.00555028254166245
1515	2.01103281974792	0.31428474187851	-14.4866380691528	0.031137915328145	0.00191722682211548	0.00191722682211548	0.00191722682211548
1516	0.712335467338562	1.28830766677856	-15.4606609344482	0.0317872650921345	0.00613799272105098	-0.00197886489331722	0.000618529506027699
1517	2.01103281974792	-0.0103895775973797	-14.7463779449463	0.00743668992072344	0.00321592413820326	-0.00619963090866804	0.00548864435404539
1518	0.712335467338562	0.638959050178528	-15.0710525512695	0.00613799272105098	0.00613799272105098	0.00191722682211548	0.00613799272105098
1519	0.0629868134856224	0.638959050178528	-14.8762474060059	-0.0253554154187441	0.0106834331527352	-0.00295288790948689	0.0022419011220336
1520	0.712335467338562	-0.335063904523849	-14.4866380691528	-0.0282774847000837	0.00191722682211548	-0.00230353930965066	-0.00619963090866804
1521	0.0629868134856224	-0.659738183021545	-14.6814432144165	-0.0389917381107807	0.00256657530553639	-0.00814767740666866	-0.00360223650932312
1522	1.3616840839386	-0.984412550926208	-15.1359872817993	-0.00652430532500148	-0.000680167751852423	-0.0152905117720366	-0.00197886489331722
1523	-0.586361825466156	0.31428474187851	-14.8762474060059	0.00906006153672934	-0.00295288790948689	-0.00230353930965066	-0.00360223650932312
1524	-0.586361825466156	0.31428474187851	-15.0061168670654	0.0113327819854021	-0.00555028254166245	-0.00165419070981443	-0.00197886489331722
1525	-1.23571038246155	0.31428474187851	-15.0061168670654	-0.00425158534198999	-0.0113944197073579	0.00613799272105098	-0.00132951640989631
1526	0.712335467338562	0.31428474187851	-15.0710525512695	-0.00165419070981443	-0.0104203969240189	-0.0113944197073579	-0.00425158534198999
1527	0.712335467338562	-0.659738183021545	-15.3957262039185	-0.000355493422830477	-0.00749832857400179	-0.00457625929266214	0.00516396993771195
1528	0.0629868134856224	-0.659738183021545	-15.0710525512695	-0.00555028254166245	-0.00555028254166245	-0.00944637414067984	0.00451462110504508
1529	1.3616840839386	-0.984412550926208	-15.0710525512695	0.00126787810586393	-0.0120437685400248	0.00678734155371785	0.00451462110504508
1530	0.712335467338562	-0.335063904523849	-15.2009220123291	-0.00977104809135199	-0.000680167751852423	-0.000680167751852423	-0.00490093370899558
1531	0.712335467338562	0.31428474187851	-15.0710525512695	0.0178262684494257	-0.00392691092565656	-0.0026282137259841	-0.00717365415766835
1532	0.0629868134856224	-0.0103895775973797	-14.7463779449463	0.0162028968334198	-0.00944637414067984	-0.00587495695799589	-0.0026282137259841
1533	0.0629868134856224	-0.335063904523849	-15.0710525512695	0.0162028968334198	-0.00360223650932312	-0.00100484199356288	0.00581331877037883
1534	-0.586361825466156	0.31428474187851	-15.3307914733887	0.00711201597005129	-0.00814767740666866	0.00256657530553639	-0.00165419070981443
1535	0.712335467338562	-0.335063904523849	-15.3307914733887	0.000618529506027699	-0.00782300252467394	-0.00327756232582033	0.00581331877037883
1536	0.0629868134856224	-0.335063904523849	-15.1359872817993	0.0252937767654657	-0.0123684434220195	-0.0026282137259841	-0.00425158534198999
1537	2.01103281974792	-0.335063904523849	-14.9411821365356	-0.00457625929266214	-0.00717365415766835	-0.00879702530801296	0.00126787810586393
1538	0.712335467338562	-0.0103895775973797	-14.8762474060059	-0.00360223650932312	-0.00425158534198999	0.00321592413820326	0.00386527273803949
1539	0.0629868134856224	-0.0103895775973797	-15.2009220123291	-0.00490093370899558	-0.00555028254166245	0.00386527273803949	-0.00132951640989631
1540	-0.586361825466156	-0.335063904523849	-15.0710525512695	0.00159255252219737	-0.00295288790948689	-0.00522560812532902	0.00191722682211548
1541	0.0629868134856224	-0.335063904523849	-15.0710525512695	-3.08191010844894e-05	0.000293855206109583	0.00776136433705688	0.0022419011220336
1542	-1.23571038246155	-0.335063904523849	-14.9411821365356	-0.00392691092565656	0.000618529506027699	0.000293855206109583	0.00191722682211548
1543	0.0629868134856224	0.31428474187851	-15.1359872817993	-0.00490093370899558	-0.00230353930965066	-0.00392691092565656	0.00548864435404539
1544	-0.586361825466156	0.963633358478546	-14.8762474060059	-0.0201606266200542	0.0022419011220336	-0.00360223650932312	0.00354059832170606
1545	0.712335467338562	1.28830766677856	-15.2009220123291	-0.0100957229733467	0.00354059832170606	0.00418994715437293	-0.00230353930965066
1546	-0.586361825466156	0.963633358478546	-15.2658567428589	0.013930176384747	0.00289124972186983	-0.00977104809135199	-0.00132951640989631
1547	0.712335467338562	1.28830766677856	-15.3307914733887	-0.0123684434220195	-0.000355493422830477	-0.00749832857400179	-0.0026282137259841
1548	0.712335467338562	0.31428474187851	-15.2658567428589	-0.00165419070981443	-3.08191010844894e-05	-0.000355493422830477	0.00256657530553639
1549	0.0629868134856224	0.963633358478546	-15.5255966186523	-0.0123684434220195	0.0103587592020631	-0.00230353930965066	0.00451462110504508
1550	-1.23571038246155	0.963633358478546	-14.9411821365356	0.00646266713738441	0.00159255252219737	-0.00295288790948689	-0.000680167751852423
1551	2.01103281974792	-0.0103895775973797	-15.2009220123291	0.0113327819854021	0.00451462110504508	-0.00782300252467394	-0.00197886489331722
1552	0.0629868134856224	0.31428474187851	-15.0061168670654	0.0103587592020631	0.000293855206109583	-0.00782300252467394	-0.00132951640989631
1553	0.712335467338562	-0.0103895775973797	-15.0061168670654	0.0123068047687411	0.00191722682211548	-0.00392691092565656	-0.00197886489331722
1554	1.3616840839386	0.638959050178528	-15.2658567428589	0.0149041991680861	0.00256657530553639	-0.00197886489331722	-0.00100484199356288
1555	0.0629868134856224	0.31428474187851	-14.8113126754761	0.0220470335334539	0.00256657530553639	-0.00295288790948689	0.00191722682211548
1556	-1.23571038246155	1.61298203468323	-14.9411821365356	-0.00100484199356288	-0.0026282137259841	-0.00717365415766835	-0.0104203969240189
1557	-1.23571038246155	-0.0103895775973797	-14.9411821365356	-0.00782300252467394	0.00191722682211548	-0.00814767740666866	0.0022419011220336
1558	0.0629868134856224	0.963633358478546	-15.5255966186523	0.00256657530553639	0.00516396993771195	0.00354059832170606	0.00776136433705688
1559	-2.53440761566162	1.28830766677856	-15.1359872817993	-0.0133424662053585	0.00873538758605719	0.00483929552137852	0.00256657530553639
1560	-0.586361825466156	1.28830766677856	-15.2658567428589	-0.0250307414680719	0.0022419011220336	-0.000355493422830477	-0.00425158534198999
1561	-1.88505911827087	0.963633358478546	-15.3957262039185	0.000618529506027699	0.00159255252219737	-0.00814767740666866	-0.00327756232582033
1562	-0.586361825466156	0.638959050178528	-15.0710525512695	0.00191722682211548	-0.00132951640989631	-0.00847235135734081	-0.00717365415766835
1563	-0.586361825466156	0.31428474187851	-14.8113126754761	-0.000355493422830477	0.00483929552137852	0.00581331877037883	0.00159255252219737
1564	-1.23571038246155	-0.0103895775973797	-15.2658567428589	0.00646266713738441	-0.000355493422830477	0.00970941036939621	-0.0026282137259841
1565	-0.586361825466156	-0.0103895775973797	-15.2658567428589	-0.0133424662053585	0.00126787810586393	0.00289124972186983	0.000943203864153475
1566	-1.88505911827087	0.638959050178528	-15.0710525512695	-0.0149658378213644	-0.00197886489331722	0.000943203864153475	0.000618529506027699
1567	-3.18375635147095	0.31428474187851	-15.3957262039185	-0.017887907102704	0.00483929552137852	-0.0120437685400248	0.00386527273803949
1568	-1.88505911827087	-0.0103895775973797	-14.6165084838867	-0.00619963090866804	0.00841071270406246	-3.08191010844894e-05	0.00451462110504508
1569	-1.88505911827087	0.31428474187851	-14.8762474060059	-0.00652430532500148	0.00126787810586393	0.00289124972186983	0.000618529506027699
1570	-1.88505911827087	0.963633358478546	-15.3957262039185	-0.00879702530801296	0.000943203864153475	0.00548864435404539	-0.00165419070981443
1571	-3.18375635147095	1.28830766677856	-15.4606609344482	-0.00587495695799589	0.00289124972186983	-0.00684897974133492	-0.00230353930965066
1572	-1.23571038246155	0.963633358478546	-15.2009220123291	-0.00555028254166245	-0.00100484199356288	-0.00652430532500148	0.00126787810586393
1573	-1.88505911827087	0.638959050178528	-14.8762474060059	-0.00457625929266214	0.000293855206109583	0.00256657530553639	0.00613799272105098
1574	0.0629868134856224	-0.335063904523849	-14.6165084838867	-0.00814767740666866	0.00256657530553639	-0.00197886489331722	0.00711201597005129
1575	0.712335467338562	-0.0103895775973797	-14.6814432144165	0.00386527273803949	0.00159255252219737	-0.00944637414067984	0.0022419011220336
1576	2.01103281974792	-0.335063904523849	-14.8113126754761	0.0100340843200684	0.00354059832170606	-0.00100484199356288	0.00289124972186983
1577	-0.586361825466156	1.61298203468323	-15.2658567428589	0.00126787810586393	0.000943203864153475	-0.00847235135734081	0.00678734155371785
1578	2.66038131713867	-0.0103895775973797	-14.7463779449463	-0.00814767740666866	0.00548864435404539	0.00386527273803949	0.011982130818069
1579	-1.23571038246155	1.61298203468323	-14.8762474060059	-0.00522560812532902	-0.00197886489331722	0.00159255252219737	0.00321592413820326
1580	-0.586361825466156	0.963633358478546	-14.6165084838867	0.00548864435404539	0.00289124972186983	-0.00230353930965066	-0.00100484199356288
1581	1.3616840839386	0.31428474187851	-14.6165084838867	0.00483929552137852	-0.00619963090866804	-0.00327756232582033	0.00516396993771195
1582	2.01103281974792	0.31428474187851	-14.9411821365356	-0.0117190945893526	0.00159255252219737	-0.00587495695799589	-0.00490093370899558
1583	0.0629868134856224	0.31428474187851	-14.8113126754761	0.00711201597005129	0.000943203864153475	-0.00619963090866804	0.00159255252219737
1584	-0.586361825466156	0.638959050178528	-14.9411821365356	0.01100810803473	0.00126787810586393	0.00191722682211548	0.00451462110504508
1585	-0.586361825466156	1.28830766677856	-15.0061168670654	-0.0104203969240189	0.000293855206109583	-0.00392691092565656	-0.00684897974133492
1586	0.0629868134856224	0.963633358478546	-14.5515727996826	-0.000355493422830477	0.00126787810586393	-0.00457625929266214	0.00646266713738441
1587	0.0629868134856224	1.61298203468323	-14.8113126754761	0.0123068047687411	0.00159255252219737	-0.00619963090866804	-0.0110697457566857
1588	-0.586361825466156	0.31428474187851	-15.0061168670654	0.00548864435404539	0.00483929552137852	0.00256657530553639	0.00386527273803949
1589	2.01103281974792	-0.0103895775973797	-15.1359872817993	0.00873538758605719	0.00548864435404539	0.00321592413820326	0.00126787810586393
1590	1.3616840839386	0.638959050178528	-15.3307914733887	-0.0208099745213985	-3.08191010844894e-05	0.00191722682211548	0.00126787810586393
1591	0.0629868134856224	0.963633358478546	-15.0061168670654	0.00743668992072344	0.000618529506027699	-0.00230353930965066	-0.00555028254166245
1592	0.0629868134856224	0.963633358478546	-14.7463779449463	0.0022419011220336	-0.00132951640989631	0.000943203864153475	0.00191722682211548
1593	0.712335467338562	-0.335063904523849	-15.0710525512695	0.00581331877037883	0.00256657530553639	-0.0026282137259841	0.00321592413820326
1594	1.3616840839386	-0.0103895775973797	-15.1359872817993	-0.00490093370899558	0.00483929552137852	0.00321592413820326	-0.00132951640989631
1595	2.01103281974792	-0.0103895775973797	-15.2009220123291	-0.00555028254166245	0.00289124972186983	-0.00555028254166245	-0.00197886489331722
1596	1.3616840839386	0.31428474187851	-14.8113126754761	0.012956153601408	-0.00490093370899558	0.00191722682211548	-0.00100484199356288
1597	0.0629868134856224	0.638959050178528	-15.0710525512695	0.0269171483814716	0.00516396993771195	-0.00912170019000769	-0.00230353930965066
1598	1.3616840839386	-0.335063904523849	-14.7463779449463	0.0285405199974775	0.00808603875339031	-0.000355493422830477	0.00386527273803949
1599	0.712335467338562	0.963633358478546	-15.3307914733887	0.0162028968334198	0.000293855206109583	0.0022419011220336	-0.00132951640989631
1600	0.0629868134856224	1.28830766677856	-15.2658567428589	0.00906006153672934	0.00289124972186983	-0.00944637414067984	-0.00360223650932312
1601	2.66038131713867	0.31428474187851	-15.0710525512695	0.00613799272105098	-0.00782300252467394	-0.0117190945893526	-0.00555028254166245
1602	1.3616840839386	0.31428474187851	-15.0061168670654	0.00743668992072344	0.00483929552137852	-0.00327756232582033	-0.00522560812532902
1603	2.66038131713867	0.31428474187851	-14.8762474060059	0.00354059832170606	0.00516396993771195	-0.00717365415766835	0.00743668992072344
1604	0.0629868134856224	0.31428474187851	-14.9411821365356	-0.0126931173726916	0.00776136433705688	-0.000355493422830477	0.00289124972186983
1605	0.0629868134856224	0.638959050178528	-15.3307914733887	-0.00684897974133492	0.000618529506027699	-0.00944637414067984	-0.00392691092565656
1606	-0.586361825466156	1.28830766677856	-15.6554660797119	-0.00425158534198999	0.00159255252219737	0.00613799272105098	-0.00230353930965066
1607	0.0629868134856224	0.963633358478546	-15.5255966186523	0.00289124972186983	0.00126787810586393	-0.0175632312893867	-0.00132951640989631
1608	0.712335467338562	0.638959050178528	-15.2658567428589	-0.0159398596733809	0.0123068047687411	0.000293855206109583	0.00159255252219737
1609	0.712335467338562	0.31428474187851	-15.0710525512695	-0.00619963090866804	0.01100810803473	-0.0026282137259841	0.00256657530553639
1610	1.3616840839386	0.31428474187851	-14.9411821365356	-0.02697878703475	0.000943203864153475	-0.00327756232582033	-0.00587495695799589
1611	0.0629868134856224	1.28830766677856	-15.0710525512695	0.00321592413820326	-0.000680167751852423	-0.00684897974133492	-0.000680167751852423
1612	0.712335467338562	0.638959050178528	-15.5255966186523	0.000943203864153475	-0.00100484199356288	-0.00295288790948689	-0.00814767740666866
1613	0.712335467338562	-0.0103895775973797	-14.9411821365356	-0.00814767740666866	0.00289124972186983	-0.00490093370899558	0.00808603875339031
1614	0.712335467338562	-0.335063904523849	-14.8762474060059	0.0113327819854021	0.00321592413820326	-0.00165419070981443	-0.00230353930965066
1615	0.712335467338562	-0.335063904523849	-14.5515727996826	0.00906006153672934	0.00646266713738441	0.0022419011220336	-0.00100484199356288
1616	2.66038131713867	-0.0103895775973797	-14.5515727996826	0.00386527273803949	0.00451462110504508	-0.000355493422830477	0.000293855206109583
1617	-0.586361825466156	1.28830766677856	-14.8113126754761	0.00289124972186983	-0.0026282137259841	0.0022419011220336	-0.00327756232582033
1618	2.01103281974792	-0.0103895775973797	-14.8113126754761	0.00678734155371785	0.00613799272105098	-3.08191010844894e-05	0.01100810803473
1619	-0.586361825466156	0.963633358478546	-15.0061168670654	0.013930176384747	0.00906006153672934	0.0113327819854021	0.00386527273803949
1620	0.712335467338562	0.31428474187851	-14.6814432144165	-0.00879702530801296	-0.00392691092565656	-0.00555028254166245	-0.00132951640989631
1621	0.712335467338562	-0.0103895775973797	-14.6814432144165	0.011982130818069	-0.00360223650932312	-0.00619963090866804	-0.000355493422830477
1622	1.3616840839386	-0.335063904523849	-14.5515727996826	0.0282158460468054	0.00354059832170606	-0.00295288790948689	0.000293855206109583
1623	0.712335467338562	0.31428474187851	-14.6165084838867	0.0207483377307653	-0.00360223650932312	-0.00360223650932312	0.00191722682211548
1624	2.01103281974792	0.31428474187851	-14.8113126754761	0.0213976856321096	0.000618529506027699	0.00191722682211548	0.000943203864153475
1625	-1.88505911827087	0.963633358478546	-15.0061168670654	0.013930176384747	0.00451462110504508	-0.00684897974133492	0.00289124972186983
1626	1.3616840839386	0.31428474187851	-14.8762474060059	0.00418994715437293	-0.00392691092565656	-0.00327756232582033	-3.08191010844894e-05
1627	-0.586361825466156	1.28830766677856	-15.1359872817993	-0.0123684434220195	0.00581331877037883	0.000293855206109583	-0.00392691092565656
1628	0.0629868134856224	-0.659738183021545	-14.421703338623	-0.00327756232582033	0.00386527273803949	-0.00457625929266214	0.00126787810586393
1629	1.3616840839386	-0.0103895775973797	-14.9411821365356	0.0022419011220336	0.00256657530553639	0.00581331877037883	0.00386527273803949
1630	1.3616840839386	-0.0103895775973797	-15.2658567428589	0.01100810803473	0.0126314787194133	-0.00619963090866804	-0.00327756232582033
1631	0.0629868134856224	1.61298203468323	-15.0061168670654	0.0123068047687411	-0.00132951640989631	0.00126787810586393	-0.00555028254166245
1632	0.712335467338562	0.638959050178528	-14.7463779449463	0.0113327819854021	0.0100340843200684	-0.0104203969240189	-0.00197886489331722
1633	1.3616840839386	0.31428474187851	-14.9411821365356	-0.0026282137259841	0.0022419011220336	-0.00360223650932312	-0.00132951640989631
1634	0.712335467338562	-0.659738183021545	-14.6814432144165	-0.00912170019000769	0.00451462110504508	0.00354059832170606	0.00159255252219737
1635	1.3616840839386	-0.335063904523849	-15.0061168670654	0.00483929552137852	0.00613799272105098	0.0022419011220336	-0.00619963090866804
1636	1.3616840839386	-0.659738183021545	-14.9411821365356	-0.0195112787187099	-0.00782300252467394	0.000943203864153475	0.000293855206109583
1637	-0.586361825466156	0.31428474187851	-15.0061168670654	-0.00944637414067984	0.000293855206109583	-0.0026282137259841	-0.00944637414067984
1638	0.0629868134856224	-0.984412550926208	-14.7463779449463	-0.00944637414067984	0.000943203864153475	-0.00230353930965066	0.00386527273803949
1639	0.0629868134856224	-0.659738183021545	-14.8762474060059	-0.00295288790948689	-0.000355493422830477	0.000293855206109583	-0.00360223650932312
1640	1.3616840839386	-0.984412550926208	-14.6814432144165	0.00906006153672934	-3.08191010844894e-05	-0.00749832857400179	-0.00197886489331722
1641	1.3616840839386	-0.984412550926208	-15.1359872817993	0.00743668992072344	-3.08191010844894e-05	-0.00652430532500148	-0.00230353930965066
1642	-0.586361825466156	-0.0103895775973797	-15.3957262039185	0.0142548503354192	-0.00717365415766835	-0.00392691092565656	0.00483929552137852
1643	0.0629868134856224	0.638959050178528	-15.2658567428589	0.0178262684494257	0.00159255252219737	-0.00100484199356288	0.000618529506027699
1644	0.0629868134856224	-0.0103895775973797	-15.2009220123291	0.00548864435404539	-0.0026282137259841	0.00451462110504508	-0.00652430532500148
1645	1.3616840839386	-0.984412550926208	-14.8113126754761	-0.00230353930965066	-0.0195112787187099	0.00354059832170606	-0.00360223650932312
1646	1.3616840839386	-0.984412550926208	-14.6814432144165	0.000293855206109583	-0.0188619289547205	-0.00100484199356288	0.0022419011220336
1647	1.3616840839386	-1.95843541622162	-14.8762474060059	0.00548864435404539	-0.00652430532500148	-0.00814767740666866	0.0022419011220336
1648	-1.23571038246155	-0.0103895775973797	-15.1359872817993	-0.0243813935667276	-0.00847235135734081	-0.00100484199356288	0.00159255252219737
1649	0.712335467338562	-1.63376116752625	-14.7463779449463	-0.0113944197073579	-0.00814767740666866	-0.000680167751852423	0.0100340843200684
1650	0.712335467338562	-1.63376116752625	-14.7463779449463	-0.00749832857400179	-0.00425158534198999	0.00581331877037883	-0.00132951640989631
1651	2.66038131713867	-0.984412550926208	-14.4866380691528	-0.00944637414067984	-0.0175632312893867	-0.000355493422830477	-0.00197886489331722
1652	0.0629868134856224	-0.335063904523849	-14.6814432144165	0.0116574559360743	-0.0149658378213644	0.00354059832170606	-3.08191010844894e-05
1653	-0.586361825466156	-0.659738183021545	-15.2658567428589	-0.00457625929266214	-0.00457625929266214	-0.0107450718060136	0.000618529506027699
1654	-1.23571038246155	-0.0103895775973797	-15.2658567428589	-0.00230353930965066	0.00289124972186983	0.00289124972186983	0.00126787810586393
1655	-0.586361825466156	-0.659738183021545	-14.9411821365356	-0.0182125810533762	-0.00717365415766835	-0.00814767740666866	-0.00555028254166245
1656	-0.586361825466156	-1.30908679962158	-15.1359872817993	-0.0130177913233638	-0.0152905117720366	-0.00782300252467394	-0.00587495695799589
1657	-0.586361825466156	-0.335063904523849	-14.9411821365356	0.00613799272105098	0.00321592413820326	-0.00749832857400179	0.00321592413820326
1658	1.3616840839386	-0.335063904523849	-14.6165084838867	0.00613799272105098	0.00256657530553639	0.000618529506027699	0.00548864435404539
1659	-1.23571038246155	0.31428474187851	-15.0061168670654	-0.00392691092565656	-0.000355493422830477	-0.000355493422830477	0.00418994715437293
1660	0.0629868134856224	-0.0103895775973797	-14.8113126754761	-0.00717365415766835	-0.00197886489331722	-0.00587495695799589	-0.00295288790948689
1661	1.3616840839386	-0.984412550926208	-14.8113126754761	0.00516396993771195	-0.00327756232582033	0.000618529506027699	-0.00197886489331722
1662	2.66038131713867	-0.659738183021545	-14.6814432144165	0.00938473641872406	-0.00132951640989631	-0.00457625929266214	0.0022419011220336
1663	0.712335467338562	-0.335063904523849	-14.8762474060059	0.0149041991680861	0.00808603875339031	0.00159255252219737	0.00970941036939621
1664	0.712335467338562	0.638959050178528	-14.9411821365356	0.0145795252174139	0.00289124972186983	0.000293855206109583	0.00321592413820326
1665	-0.586361825466156	0.963633358478546	-15.3957262039185	0.00613799272105098	0.00418994715437293	-0.00425158534198999	0.00613799272105098
1666	2.01103281974792	-0.335063904523849	-15.0061168670654	-0.0263294391334057	-0.00295288790948689	-0.00230353930965066	-0.00490093370899558
1667	0.0629868134856224	1.28830766677856	-15.0710525512695	-0.00912170019000769	0.000293855206109583	0.00191722682211548	-0.00619963090866804
1668	2.01103281974792	-0.0103895775973797	-15.0061168670654	0.020423661917448	-0.00392691092565656	-0.000680167751852423	0.00548864435404539
1669	0.0629868134856224	1.28830766677856	-15.2009220123291	0.00581331877037883	0.00516396993771195	-3.08191010844894e-05	0.00516396993771195
1670	0.0629868134856224	-0.335063904523849	-14.6814432144165	0.00970941036939621	0.00581331877037883	-0.00912170019000769	0.00159255252219737
1671	0.712335467338562	0.31428474187851	-14.7463779449463	0.000943203864153475	-0.00295288790948689	-0.0104203969240189	-0.00814767740666866
1672	1.3616840839386	-0.0103895775973797	-14.8113126754761	0.00581331877037883	-0.00360223650932312	-0.0100957229733467	0.0022419011220336
1673	0.0629868134856224	0.638959050178528	-14.8113126754761	0.00776136433705688	-0.00100484199356288	-0.00197886489331722	-0.00360223650932312
1674	-0.586361825466156	0.638959050178528	-15.2009220123291	-0.0143164889886975	-0.00360223650932312	-0.00587495695799589	-0.00100484199356288
1675	-1.23571038246155	1.28830766677856	-15.0710525512695	-0.00295288790948689	0.00159255252219737	-0.00132951640989631	0.000618529506027699
1676	0.0629868134856224	-0.659738183021545	-14.6814432144165	0.0145795252174139	-0.000680167751852423	-0.0123684434220195	-0.00360223650932312
1677	-1.23571038246155	1.61298203468323	-15.4606609344482	0.00581331877037883	-0.00230353930965066	-0.00392691092565656	-0.00392691092565656
1678	0.0629868134856224	-0.0103895775973797	-14.7463779449463	0.00451462110504508	0.00743668992072344	0.00289124972186983	0.00321592413820326
1679	-1.23571038246155	1.28830766677856	-14.9411821365356	0.00418994715437293	0.00970941036939621	0.000943203864153475	-0.00230353930965066
1680	-1.88505911827087	0.963633358478546	-15.0061168670654	0.00483929552137852	0.00516396993771195	-0.00425158534198999	0.000618529506027699
1681	-1.23571038246155	0.638959050178528	-14.5515727996826	0.0022419011220336	-0.00295288790948689	-0.00457625929266214	-0.00717365415766835
1682	-2.53440761566162	-0.0103895775973797	-14.5515727996826	-0.0198359526693821	0.00289124972186983	-0.00814767740666866	-0.00327756232582033
1683	-3.18375635147095	0.31428474187851	-15.0710525512695	0.00516396993771195	0.00418994715437293	-0.00360223650932312	0.00418994715437293
1684	-2.53440761566162	0.963633358478546	-15.3307914733887	0.000943203864153475	-3.08191010844894e-05	0.00256657530553639	0.00256657530553639
1685	-1.23571038246155	0.638959050178528	-15.2009220123291	-0.000355493422830477	0.000293855206109583	0.00581331877037883	0.00126787810586393
1686	-1.88505911827087	-0.335063904523849	-15.2658567428589	-0.0139918150380254	0.00418994715437293	-0.00425158534198999	0.0022419011220336
1687	-1.88505911827087	0.963633358478546	-15.1359872817993	-0.0107450718060136	0.00159255252219737	-0.0026282137259841	0.000293855206109583
1688	-2.53440761566162	0.31428474187851	-14.8762474060059	-0.00360223650932312	0.00451462110504508	0.00581331877037883	0.00418994715437293
1689	-2.53440761566162	0.638959050178528	-15.3307914733887	0.0022419011220336	0.00451462110504508	0.00548864435404539	0.000618529506027699
1690	-2.53440761566162	1.28830766677856	-15.3307914733887	-0.0182125810533762	0.00483929552137852	0.0103587592020631	-3.08191010844894e-05
1691	-0.586361825466156	-0.0103895775973797	-14.9411821365356	-0.00197886489331722	-0.00100484199356288	-0.0100957229733467	-0.00457625929266214
1692	-1.23571038246155	0.31428474187851	-15.0061168670654	0.00808603875339031	0.00354059832170606	0.00386527273803949	0.00613799272105098
1693	-1.23571038246155	0.31428474187851	-14.7463779449463	0.01847561635077	-0.00230353930965066	-0.00457625929266214	0.00386527273803949
1694	-1.88505911827087	1.9376562833786	-15.0710525512695	-0.00619963090866804	0.00451462110504508	0.00354059832170606	0.00289124972186983
1695	-1.88505911827087	0.963633358478546	-15.3307914733887	-0.00392691092565656	0.00386527273803949	-0.0107450718060136	0.000293855206109583
1696	0.712335467338562	0.31428474187851	-15.0710525512695	0.00191722682211548	0.0022419011220336	-0.00782300252467394	-0.00619963090866804
1697	-1.23571038246155	0.638959050178528	-15.1359872817993	-0.0188619289547205	0.00548864435404539	-0.00327756232582033	-3.08191010844894e-05
1698	0.712335467338562	-0.0103895775973797	-14.7463779449463	-0.0120437685400248	-0.00132951640989631	-0.000680167751852423	-0.000680167751852423
1699	-0.586361825466156	0.638959050178528	-14.6814432144165	-0.0247060675173998	0.00516396993771195	0.00613799272105098	0.00841071270406246
1700	-1.23571038246155	0.638959050178528	-15.1359872817993	-0.00457625929266214	-0.00652430532500148	-0.00782300252467394	-0.00912170019000769
1701	-0.586361825466156	0.963633358478546	-15.2009220123291	-0.00749832857400179	-0.000355493422830477	-0.00230353930965066	-0.000355493422830477
1702	-0.586361825466156	0.638959050178528	-14.8762474060059	0.00289124972186983	0.000293855206109583	-0.00912170019000769	-0.0104203969240189
1703	-0.586361825466156	0.963633358478546	-15.2009220123291	0.0210730116814375	0.00516396993771195	-0.00100484199356288	0.00354059832170606
1704	-0.586361825466156	0.963633358478546	-15.0061168670654	0.00191722682211548	0.00256657530553639	0.00451462110504508	-0.000680167751852423
1705	0.712335467338562	-0.0103895775973797	-14.7463779449463	0.0103587592020631	0.00256657530553639	0.00159255252219737	-0.00327756232582033
1706	2.01103281974792	-0.0103895775973797	-14.5515727996826	0.0220470335334539	-0.00425158534198999	-0.0133424662053585	-0.00165419070981443
1707	-1.23571038246155	0.638959050178528	-15.0710525512695	0.00938473641872406	-0.00522560812532902	0.00711201597005129	-0.00100484199356288
1708	2.01103281974792	-0.335063904523849	-15.0061168670654	0.0106834331527352	0.000293855206109583	0.000943203864153475	-0.0026282137259841
1709	-0.586361825466156	0.963633358478546	-15.3307914733887	-0.00847235135734081	-0.0026282137259841	0.00191722682211548	0.00776136433705688
1710	0.712335467338562	0.638959050178528	-15.0710525512695	-0.0149658378213644	-3.08191010844894e-05	0.00418994715437293	-0.00555028254166245
1711	1.3616840839386	0.31428474187851	-14.7463779449463	0.00548864435404539	-0.00165419070981443	-0.00425158534198999	0.000293855206109583
1712	2.01103281974792	-0.0103895775973797	-14.4866380691528	0.0363327041268349	0.0103587592020631	-0.0133424662053585	0.00386527273803949
1713	0.712335467338562	0.31428474187851	-14.9411821365356	0.01847561635077	0.00126787810586393	-0.00587495695799589	0.000943203864153475
1714	0.0629868134856224	1.61298203468323	-15.4606609344482	0.00970941036939621	0.00289124972186983	-0.00587495695799589	0.00548864435404539
1715	0.0629868134856224	1.61298203468323	-15.7204008102417	0.011982130818069	-0.00522560812532902	0.00711201597005129	-0.00425158534198999
1716	0.712335467338562	-0.0103895775973797	-15.0710525512695	-0.00912170019000769	-0.000355493422830477	-0.00684897974133492	0.00613799272105098
1717	-0.586361825466156	0.963633358478546	-14.9411821365356	-0.0162645354866982	-0.000680167751852423	0.000943203864153475	-0.00847235135734081
1718	2.01103281974792	-0.335063904523849	-14.9411821365356	-0.0169138833880424	0.00451462110504508	-0.00717365415766835	0.00354059832170606
1719	0.712335467338562	1.61298203468323	-15.7204008102417	-0.0130177913233638	0.00841071270406246	0.00776136433705688	0.00451462110504508
1720	-0.586361825466156	1.28830766677856	-15.4606609344482	-0.0250307414680719	0.00516396993771195	-0.00392691092565656	-0.00490093370899558
1721	0.0629868134856224	0.963633358478546	-15.5255966186523	-0.000680167751852423	0.00321592413820326	0.00191722682211548	-0.00814767740666866
1722	-0.586361825466156	0.638959050178528	-15.2658567428589	0.00126787810586393	0.00743668992072344	-0.00879702530801296	-0.00100484199356288
1723	-0.586361825466156	0.638959050178528	-15.2658567428589	0.0158782228827477	0.00776136433705688	-0.0026282137259841	-0.00522560812532902
1724	0.0629868134856224	0.638959050178528	-15.2658567428589	-0.00717365415766835	0.00516396993771195	-0.00392691092565656	0.00289124972186983
1725	1.3616840839386	-0.0103895775973797	-15.2658567428589	0.00289124972186983	0.00159255252219737	0.00354059832170606	-0.00652430532500148
1726	2.66038131713867	-0.0103895775973797	-15.2658567428589	-0.00392691092565656	0.00126787810586393	-0.0130177913233638	0.00191722682211548
1727	-0.586361825466156	1.28830766677856	-15.5255966186523	0.00808603875339031	0.00711201597005129	-0.00100484199356288	0.000943203864153475
1728	1.3616840839386	-0.0103895775973797	-15.1359872817993	0.0136055024340749	0.0100340843200684	-0.0120437685400248	0.000618529506027699
1729	-0.586361825466156	0.31428474187851	-14.8113126754761	-0.00132951640989631	0.00289124972186983	0.00126787810586393	0.00159255252219737
1730	-0.586361825466156	1.28830766677856	-14.9411821365356	0.00711201597005129	-3.08191010844894e-05	-0.000680167751852423	0.00159255252219737
1731	2.66038131713867	-0.335063904523849	-15.2009220123291	0.0356833562254906	0.00191722682211548	-0.0113944197073579	-0.00295288790948689
1732	2.01103281974792	-0.335063904523849	-15.2658567428589	-0.00522560812532902	0.00191722682211548	-0.000355493422830477	-0.00392691092565656
1733	0.712335467338562	-0.335063904523849	-14.7463779449463	-0.00425158534198999	-0.00522560812532902	0.00256657530553639	0.000293855206109583
1734	-0.586361825466156	0.963633358478546	-15.0061168670654	0.00386527273803949	-0.00230353930965066	0.00386527273803949	0.00386527273803949
1735	0.0629868134856224	1.28830766677856	-14.8113126754761	-0.00652430532500148	0.00256657530553639	-3.08191010844894e-05	-0.00360223650932312
1736	-0.586361825466156	1.61298203468323	-15.0710525512695	0.00126787810586393	-0.00327756232582033	-0.00360223650932312	0.00451462110504508
1737	0.712335467338562	0.963633358478546	-15.2009220123291	0.0116574559360743	-0.000355493422830477	0.000618529506027699	-0.00197886489331722
1738	0.0629868134856224	0.31428474187851	-15.1359872817993	-0.00457625929266214	0.000293855206109583	-0.00684897974133492	0.000293855206109583
1739	1.3616840839386	-0.335063904523849	-14.7463779449463	0.000293855206109583	-0.00327756232582033	-0.00522560812532902	-0.000680167751852423
1740	0.0629868134856224	1.28830766677856	-15.0061168670654	0.0330859608948231	0.00808603875339031	0.000943203864153475	-0.000680167751852423
1741	0.0629868134856224	0.638959050178528	-14.9411821365356	0.0207483377307653	0.00451462110504508	-0.00555028254166245	-0.00555028254166245
1742	-1.23571038246155	0.638959050178528	-15.0710525512695	0.0106834331527352	0.000943203864153475	-0.00392691092565656	-0.00457625929266214
1743	-0.586361825466156	0.638959050178528	-15.2658567428589	0.00678734155371785	0.00873538758605719	-0.00295288790948689	0.000943203864153475
1744	0.712335467338562	-0.0103895775973797	-15.0710525512695	0.00646266713738441	0.00159255252219737	0.00418994715437293	-0.000680167751852423
1745	0.712335467338562	-0.335063904523849	-14.8113126754761	-0.00847235135734081	0.00678734155371785	-0.00944637414067984	-3.08191010844894e-05
1746	-0.586361825466156	0.638959050178528	-15.2009220123291	0.0243197549134493	0.00256657530553639	-0.0130177913233638	-0.00684897974133492
1747	-1.23571038246155	0.31428474187851	-14.8762474060059	0.00159255252219737	0.000618529506027699	-0.00652430532500148	-0.000355493422830477
1748	0.712335467338562	-0.335063904523849	-15.0061168670654	0.0123068047687411	0.00386527273803949	0.00873538758605719	0.00418994715437293
1749	-0.586361825466156	0.638959050178528	-15.3307914733887	0.0168522447347641	0.00548864435404539	-0.00522560812532902	0.00386527273803949
1750	0.0629868134856224	-0.0103895775973797	-15.0710525512695	-0.0104203969240189	-0.0117190945893526	0.00613799272105098	-0.00522560812532902
1751	1.3616840839386	-0.659738183021545	-14.9411821365356	0.00191722682211548	-0.0026282137259841	-0.00360223650932312	0.000618529506027699
1752	2.01103281974792	-0.984412550926208	-14.7463779449463	0.0188002903014421	-0.000680167751852423	0.00516396993771195	0.00581331877037883
1753	0.712335467338562	-0.984412550926208	-14.421703338623	0.0220470335334539	-0.00132951640989631	-0.00555028254166245	0.000943203864153475
1754	1.3616840839386	-0.984412550926208	-14.421703338623	0.0103587592020631	-0.0136671401560307	0.00548864435404539	0.00646266713738441
1755	0.0629868134856224	-0.335063904523849	-14.9411821365356	0.0142548503354192	-0.00392691092565656	-0.00587495695799589	0.00289124972186983
1756	0.0629868134856224	-0.0103895775973797	-15.1359872817993	0.0282158460468054	-0.00522560812532902	-0.00944637414067984	0.00743668992072344
1757	1.3616840839386	-1.30908679962158	-14.8113126754761	0.00808603875339031	-0.00392691092565656	-0.0136671401560307	0.00289124972186983
1758	0.712335467338562	-0.0103895775973797	-14.8113126754761	-0.00165419070981443	0.00126787810586393	-0.00684897974133492	0.000618529506027699
1759	0.712335467338562	0.31428474187851	-14.7463779449463	-0.0136671401560307	-0.00944637414067984	0.00483929552137852	0.00256657530553639
1760	0.0629868134856224	-0.659738183021545	-14.421703338623	-0.0123684434220195	-0.00295288790948689	-0.00100484199356288	-0.000355493422830477
1761	0.0629868134856224	-0.335063904523849	-14.8762474060059	-0.00295288790948689	-0.00490093370899558	-0.00392691092565656	-0.00457625929266214
1762	0.0629868134856224	-0.335063904523849	-15.3307914733887	-0.00555028254166245	-0.00555028254166245	-0.00522560812532902	0.000618529506027699
1763	-0.586361825466156	0.31428474187851	-15.3307914733887	0.00159255252219737	-0.00230353930965066	-0.00295288790948689	0.00386527273803949
1764	1.3616840839386	-0.984412550926208	-15.1359872817993	-0.00717365415766835	-0.00132951640989631	0.000618529506027699	0.00581331877037883
1765	0.0629868134856224	0.31428474187851	-14.9411821365356	-0.00197886489331722	0.00321592413820326	-0.00555028254166245	-0.0120437685400248
1766	0.0629868134856224	-0.659738183021545	-14.4866380691528	0.00841071270406246	-0.00327756232582033	-0.00912170019000769	-0.00392691092565656
1767	-0.586361825466156	0.963633358478546	-15.2658567428589	-0.00587495695799589	-0.00425158534198999	-0.00782300252467394	-0.0100957229733467
1768	2.01103281974792	-0.659738183021545	-15.3307914733887	0.000618529506027699	0.00159255252219737	0.00289124972186983	0.00776136433705688
1769	-0.586361825466156	0.638959050178528	-15.2658567428589	-0.0159398596733809	0.00516396993771195	0.00126787810586393	0.00321592413820326
1770	0.712335467338562	-0.335063904523849	-14.9411821365356	-0.0146411629393697	-0.00652430532500148	0.00321592413820326	0.00191722682211548
1771	1.3616840839386	-0.659738183021545	-15.0061168670654	0.00938473641872406	0.00646266713738441	0.00289124972186983	-0.00555028254166245
1772	-0.586361825466156	0.963633358478546	-14.9411821365356	0.031137915328145	0.000618529506027699	-0.0100957229733467	0.00126787810586393
1773	-0.586361825466156	1.28830766677856	-15.0710525512695	0.0282158460468054	0.0100340843200684	-0.00230353930965066	0.00386527273803949
1774	-0.586361825466156	1.28830766677856	-14.9411821365356	0.0226963832974434	0.00516396993771195	-0.00360223650932312	0.0022419011220336
1775	0.712335467338562	-0.659738183021545	-15.1359872817993	0.00386527273803949	0.00354059832170606	0.00646266713738441	0.00354059832170606
1776	0.712335467338562	0.31428474187851	-15.0710525512695	-0.0165892094373703	0.0022419011220336	-0.00555028254166245	0.000293855206109583
1777	2.01103281974792	-0.0103895775973797	-15.0061168670654	-0.0113944197073579	0.000618529506027699	-0.00490093370899558	0.00354059832170606
1778	-1.88505911827087	0.963633358478546	-14.9411821365356	-0.00197886489331722	0.00191722682211548	0.00743668992072344	-0.00132951640989631
1779	0.0629868134856224	0.638959050178528	-15.2658567428589	-0.00619963090866804	0.00841071270406246	0.000943203864153475	-3.08191010844894e-05
1780	-2.53440761566162	1.28830766677856	-15.3957262039185	-0.00360223650932312	0.00256657530553639	0.00516396993771195	-0.000355493422830477
1781	-0.586361825466156	0.638959050178528	-15.3307914733887	-0.0026282137259841	-0.000680167751852423	-0.00912170019000769	-0.00295288790948689
1782	-1.88505911827087	1.28830766677856	-15.2658567428589	0.00646266713738441	0.00321592413820326	0.000618529506027699	-0.000355493422830477
1783	-0.586361825466156	0.963633358478546	-14.8762474060059	-0.00977104809135199	0.00646266713738441	-0.0026282137259841	0.00321592413820326
1784	-1.23571038246155	1.28830766677856	-14.7463779449463	-0.00977104809135199	0.00386527273803949	-0.00360223650932312	-0.00197886489331722
1785	-0.586361825466156	0.638959050178528	-15.0061168670654	-0.00814767740666866	0.00548864435404539	0.00126787810586393	0.00483929552137852
1786	-0.586361825466156	0.31428474187851	-14.9411821365356	-0.0201606266200542	-0.000355493422830477	-0.00587495695799589	-0.00619963090866804
1787	-2.53440761566162	0.638959050178528	-15.1359872817993	-0.017887907102704	0.00548864435404539	0.00321592413820326	0.00386527273803949
1788	-2.53440761566162	0.31428474187851	-15.0061168670654	0.00808603875339031	0.01100810803473	0.000618529506027699	0.00321592413820326
1789	-1.88505911827087	0.638959050178528	-15.0710525512695	0.0259431265294552	0.01100810803473	-0.00522560812532902	0.0103587592020631
1790	-3.83310484886169	0.963633358478546	-14.9411821365356	0.0142548503354192	0.00321592413820326	0.0022419011220336	0.000293855206109583
1791	-4.4824538230896	1.28830766677856	-15.0710525512695	0.00970941036939621	0.00678734155371785	0.000618529506027699	0.00581331877037883
1792	-2.53440761566162	0.963633358478546	-15.3957262039185	0.012956153601408	-0.00360223650932312	-0.00944637414067984	-0.00295288790948689
1793	-2.53440761566162	1.28830766677856	-15.2658567428589	0.00418994715437293	0.00906006153672934	0.000293855206109583	0.00841071270406246
1794	-1.88505911827087	1.28830766677856	-15.0061168670654	-0.0305502042174339	0.000618529506027699	0.00354059832170606	0.00191722682211548
1795	-0.586361825466156	0.31428474187851	-14.9411821365356	-0.00360223650932312	0.00678734155371785	-0.00230353930965066	0.000618529506027699
1796	0.712335467338562	-0.0103895775973797	-14.7463779449463	-0.00847235135734081	0.000293855206109583	-0.00652430532500148	-0.00165419070981443
1797	-1.23571038246155	0.638959050178528	-15.0061168670654	-0.0120437685400248	-0.00912170019000769	0.000293855206109583	0.00548864435404539
1798	2.01103281974792	0.31428474187851	-15.2009220123291	-0.0276281367987394	0.00386527273803949	0.00418994715437293	0.00321592413820326
1799	-1.23571038246155	0.963633358478546	-15.2658567428589	-0.0334722734987736	0.00776136433705688	-0.00197886489331722	-0.00100484199356288
1800	0.0629868134856224	-0.335063904523849	-14.9411821365356	-0.0165892094373703	0.00743668992072344	-0.00360223650932312	0.00418994715437293
1801	1.3616840839386	0.31428474187851	-14.8762474060059	-0.00749832857400179	0.00646266713738441	-0.00522560812532902	-0.00555028254166245
1802	2.01103281974792	0.31428474187851	-14.8113126754761	-0.00165419070981443	-0.00457625929266214	-0.00392691092565656	-0.00360223650932312
1803	0.712335467338562	0.638959050178528	-14.9411821365356	0.000293855206109583	0.00581331877037883	-0.00425158534198999	0.00126787810586393
1804	1.3616840839386	-0.335063904523849	-15.0710525512695	-0.00652430532500148	-3.08191010844894e-05	0.000943203864153475	-0.00132951640989631
1805	-0.586361825466156	1.61298203468323	-15.2658567428589	0.000293855206109583	-0.00132951640989631	0.000943203864153475	-0.000355493422830477
1806	0.712335467338562	0.31428474187851	-14.9411821365356	-3.08191010844894e-05	0.00289124972186983	-0.000355493422830477	-0.0117190945893526
1807	-0.586361825466156	1.28830766677856	-15.4606609344482	-0.00327756232582033	0.000293855206109583	-0.00295288790948689	-0.00392691092565656
1808	2.01103281974792	-0.335063904523849	-14.9411821365356	-0.00717365415766835	0.00256657530553639	0.00354059832170606	0.00516396993771195
1809	0.712335467338562	-0.0103895775973797	-15.1359872817993	-0.00457625929266214	0.000943203864153475	0.00548864435404539	-0.00522560812532902
1810	-0.586361825466156	0.638959050178528	-15.3307914733887	-0.00425158534198999	-0.00619963090866804	-0.000680167751852423	-0.00230353930965066
1811	-1.23571038246155	0.963633358478546	-15.3307914733887	0.00613799272105098	-0.00100484199356288	-0.00360223650932312	-0.00749832857400179
1812	0.0629868134856224	0.31428474187851	-15.5255966186523	-0.00652430532500148	-0.00457625929266214	0.00159255252219737	0.00289124972186983
1813	-0.586361825466156	0.963633358478546	-15.4606609344482	0.0178262684494257	0.00191722682211548	0.00581331877037883	0.0022419011220336
1814	0.712335467338562	0.638959050178528	-15.3307914733887	0.00289124972186983	0.00613799272105098	0.000943203864153475	0.00678734155371785
1815	2.01103281974792	-0.335063904523849	-14.9411821365356	-0.00717365415766835	0.000293855206109583	0.000618529506027699	-0.00165419070981443
1816	1.3616840839386	-0.0103895775973797	-15.3307914733887	0.0149041991680861	0.000293855206109583	-0.00457625929266214	-0.00425158534198999
1817	-0.586361825466156	0.638959050178528	-15.7853355407715	0.0142548503354192	-0.00360223650932312	-0.00814767740666866	0.000943203864153475
1818	1.3616840839386	-0.659738183021545	-15.5255966186523	-0.00197886489331722	0.0103587592020631	-0.00457625929266214	-0.000355493422830477
1819	-0.586361825466156	1.28830766677856	-15.7853355407715	0.00711201597005129	-0.000355493422830477	0.00126787810586393	0.00191722682211548
1820	0.0629868134856224	0.963633358478546	-15.3307914733887	0.0100340843200684	-0.0026282137259841	-0.00360223650932312	0.00126787810586393
1821	2.01103281974792	-0.0103895775973797	-15.4606609344482	0.0116574559360743	0.0106834331527352	-0.00490093370899558	-0.00132951640989631
1822	1.3616840839386	0.638959050178528	-15.6554660797119	0.00581331877037883	0.00451462110504508	-0.0100957229733467	-0.000355493422830477
1823	2.01103281974792	-0.0103895775973797	-15.3307914733887	0.00256657530553639	0.00548864435404539	-0.00555028254166245	0.00451462110504508
1824	-0.586361825466156	0.963633358478546	-15.2658567428589	0.0155535480007529	0.00548864435404539	-0.000355493422830477	0.00776136433705688
1825	-0.586361825466156	0.638959050178528	-15.3307914733887	0.00386527273803949	0.00159255252219737	0.00126787810586393	-0.00457625929266214
1826	0.0629868134856224	1.28830766677856	-15.3307914733887	0.00776136433705688	0.00191722682211548	-0.00619963090866804	-0.00457625929266214
1827	-0.586361825466156	0.963633358478546	-15.2658567428589	0.0136055024340749	-3.08191010844894e-05	-0.00879702530801296	-0.00230353930965066
1828	0.712335467338562	0.31428474187851	-15.5255966186523	0.0181509424000978	0.00289124972186983	-0.00360223650932312	-0.00230353930965066
1829	1.3616840839386	0.31428474187851	-15.2658567428589	0.00159255252219737	0.00841071270406246	-0.000355493422830477	0.00451462110504508
1830	-1.23571038246155	0.963633358478546	-15.4606609344482	-0.0152905117720366	-0.00132951640989631	0.00159255252219737	-0.00392691092565656
1831	0.712335467338562	0.638959050178528	-15.3307914733887	-0.00230353930965066	0.00159255252219737	-0.000355493422830477	-0.00749832857400179
1832	-0.586361825466156	1.28830766677856	-15.3307914733887	-0.0195112787187099	-0.00425158534198999	0.00289124972186983	-0.00717365415766835
1833	-0.586361825466156	1.28830766677856	-14.8762474060059	-0.0201606266200542	-0.00327756232582033	0.00126787810586393	0.00418994715437293
1834	1.3616840839386	-0.0103895775973797	-15.2658567428589	-0.00782300252467394	0.000293855206109583	0.00191722682211548	-0.00652430532500148
1835	0.712335467338562	-0.335063904523849	-15.0710525512695	-0.0104203969240189	-0.00684897974133492	0.00678734155371785	0.00386527273803949
1836	0.0629868134856224	-0.0103895775973797	-15.1359872817993	-0.00230353930965066	-0.00327756232582033	-0.0120437685400248	-0.00944637414067984
1837	0.0629868134856224	0.638959050178528	-15.3307914733887	-0.00749832857400179	-0.00392691092565656	-0.000355493422830477	0.00256657530553639
1838	0.712335467338562	-0.335063904523849	-14.9411821365356	0.00841071270406246	-0.000680167751852423	0.00418994715437293	0.00483929552137852
1839	-0.586361825466156	0.638959050178528	-14.7463779449463	-0.00100484199356288	-0.00100484199356288	-3.08191010844894e-05	0.000618529506027699
1840	-0.586361825466156	-0.0103895775973797	-15.2658567428589	-3.08191010844894e-05	0.000943203864153475	-0.00197886489331722	-0.000680167751852423
1841	0.712335467338562	-0.335063904523849	-15.3957262039185	0.00386527273803949	0.00451462110504508	-0.00684897974133492	0.000618529506027699
1842	2.66038131713867	-0.0103895775973797	-15.3957262039185	0.0178262684494257	-0.0107450718060136	-0.00327756232582033	0.000618529506027699
1843	0.712335467338562	-0.335063904523849	-15.2009220123291	0.00678734155371785	0.00256657530553639	0.00646266713738441	0.00159255252219737
1844	1.3616840839386	0.638959050178528	-15.2658567428589	0.0116574559360743	0.000293855206109583	-0.00490093370899558	0.00581331877037883
1845	-0.586361825466156	0.963633358478546	-15.0061168670654	-0.00295288790948689	0.00386527273803949	-0.00197886489331722	0.000943203864153475
1846	1.3616840839386	0.31428474187851	-15.2009220123291	0.000943203864153475	0.00321592413820326	-0.00912170019000769	0.00483929552137852
1847	0.712335467338562	1.28830766677856	-15.4606609344482	-0.00782300252467394	0.00678734155371785	-0.0026282137259841	-0.00587495695799589
1848	-0.586361825466156	-0.0103895775973797	-15.2009220123291	0.0116574559360743	0.00321592413820326	-0.000355493422830477	0.00354059832170606
1849	1.3616840839386	-0.335063904523849	-15.0710525512695	0.0145795252174139	0.00841071270406246	-0.000680167751852423	-0.00392691092565656
1850	0.712335467338562	-0.0103895775973797	-15.2009220123291	0.0149041991680861	-0.00165419070981443	-0.00392691092565656	0.00581331877037883
1851	-0.586361825466156	0.963633358478546	-14.7463779449463	0.0175015944987535	0.01100810803473	-0.00327756232582033	-0.00749832857400179
1852	-0.586361825466156	-0.0103895775973797	-15.0061168670654	0.01100810803473	-0.00132951640989631	-0.00912170019000769	0.00483929552137852
1853	0.712335467338562	0.31428474187851	-15.0710525512695	0.0213976856321096	0.00613799272105098	0.00418994715437293	0.00159255252219737
1854	1.3616840839386	-0.984412550926208	-14.7463779449463	0.0246444288641214	-0.00230353930965066	0.0123068047687411	-0.000680167751852423
1855	0.712335467338562	-0.984412550926208	-14.7463779449463	0.000943203864153475	-0.00295288790948689	-0.000680167751852423	-0.00522560812532902
1856	-0.586361825466156	-0.335063904523849	-14.2268991470337	-0.00814767740666866	-0.00814767740666866	-0.000680167751852423	0.00126787810586393
1857	0.0629868134856224	-0.0103895775973797	-14.421703338623	-0.0107450718060136	-0.00782300252467394	-0.00360223650932312	-0.0107450718060136
1858	0.712335467338562	-1.30908679962158	-14.8762474060059	0.0142548503354192	-0.00132951640989631	-0.00165419070981443	0.00646266713738441
1859	0.0629868134856224	0.31428474187851	-15.0710525512695	0.00613799272105098	-0.00847235135734081	0.00256657530553639	0.000293855206109583
1860	0.0629868134856224	-0.335063904523849	-14.8762474060059	-0.0263294391334057	-0.0136671401560307	0.00451462110504508	-0.00165419070981443
1861	0.0629868134856224	-1.63376116752625	-14.3567686080933	0.00516396993771195	-0.0100957229733467	-0.00360223650932312	0.000293855206109583
1862	0.712335467338562	-1.63376116752625	-14.3567686080933	-0.0165892094373703	-0.00684897974133492	0.00289124972186983	-0.00457625929266214
1863	2.01103281974792	-1.30908679962158	-14.421703338623	0.0123068047687411	-0.00522560812532902	0.00516396993771195	0.00191722682211548
1864	-0.586361825466156	-0.335063904523849	-15.0061168670654	0.0100340843200684	0.00191722682211548	-0.00100484199356288	-0.00197886489331722
1865	0.712335467338562	-0.984412550926208	-15.1359872817993	0.00321592413820326	-0.0139918150380254	-0.00847235135734081	-0.0026282137259841
1866	-0.586361825466156	-0.335063904523849	-14.8113126754761	-0.00327756232582033	-0.000355493422830477	-0.00327756232582033	-0.00360223650932312
1867	1.3616840839386	-0.984412550926208	-14.6814432144165	-0.0198359526693821	-0.00100484199356288	-0.0185372550040483	-3.08191010844894e-05
1868	0.0629868134856224	0.638959050178528	-14.5515727996826	-0.0126931173726916	-0.00652430532500148	0.00743668992072344	0.00970941036939621
1869	2.01103281974792	-0.984412550926208	-14.4866380691528	-0.00912170019000769	0.00418994715437293	-0.00782300252467394	0.00581331877037883
1870	1.3616840839386	-0.335063904523849	-15.1359872817993	-0.00197886489331722	-0.000680167751852423	-0.00100484199356288	0.0022419011220336
1871	-1.23571038246155	0.31428474187851	-15.1359872817993	0.00483929552137852	0.000943203864153475	-0.0110697457566857	-0.00814767740666866
1872	0.0629868134856224	0.31428474187851	-15.0710525512695	0.0126314787194133	-0.00490093370899558	-0.00944637414067984	-0.00132951640989631
1873	2.01103281974792	-0.0103895775973797	-14.7463779449463	0.00743668992072344	-0.000355493422830477	-0.00132951640989631	0.00256657530553639
1874	0.712335467338562	0.31428474187851	-14.6165084838867	0.00711201597005129	0.0113327819854021	0.00191722682211548	0.00516396993771195
1875	-1.88505911827087	-0.0103895775973797	-14.421703338623	0.00354059832170606	0.000943203864153475	-0.00425158534198999	0.00386527273803949
1876	0.0629868134856224	1.61298203468323	-15.0061168670654	0.00938473641872406	0.00548864435404539	-0.00360223650932312	-0.00652430532500148
1877	-1.88505911827087	0.963633358478546	-15.0061168670654	0.0022419011220336	0.000618529506027699	-0.00782300252467394	-3.08191010844894e-05
1878	0.712335467338562	-0.335063904523849	-14.7463779449463	0.0142548503354192	0.0022419011220336	0.000943203864153475	0.00191722682211548
1879	-1.23571038246155	0.638959050178528	-14.9411821365356	-0.0130177913233638	0.00451462110504508	0.00159255252219737	0.00581331877037883
1880	-0.586361825466156	0.638959050178528	-14.7463779449463	-0.00587495695799589	-3.08191010844894e-05	-0.0026282137259841	0.00159255252219737
1881	0.712335467338562	-0.0103895775973797	-14.0970287322998	0.0165275707840919	0.0022419011220336	-0.00295288790948689	-0.000355493422830477
1882	1.3616840839386	-0.335063904523849	-14.6814432144165	0.00483929552137852	0.00516396993771195	-0.00977104809135199	-0.000680167751852423
1883	0.0629868134856224	-0.0103895775973797	-14.8113126754761	-0.00457625929266214	0.00289124972186983	-0.00165419070981443	0.00581331877037883
1884	1.3616840839386	-0.335063904523849	-15.0061168670654	-0.00749832857400179	0.00126787810586393	0.00613799272105098	0.00159255252219737
1885	-1.23571038246155	-0.0103895775973797	-14.6165084838867	-0.00360223650932312	-0.000680167751852423	-0.0110697457566857	0.00321592413820326
1886	-1.23571038246155	0.638959050178528	-14.6814432144165	-0.00360223650932312	0.00321592413820326	-0.000680167751852423	-0.00100484199356288
1887	-0.586361825466156	0.31428474187851	-14.5515727996826	-0.000680167751852423	0.00581331877037883	-0.0120437685400248	0.000293855206109583
1888	-0.586361825466156	0.638959050178528	-14.8113126754761	-3.08191010844894e-05	-0.00425158534198999	0.01100810803473	0.000943203864153475
1889	-2.53440761566162	0.963633358478546	-15.1359872817993	0.0100340843200684	0.00548864435404539	0.00159255252219737	0.00418994715437293
1890	-1.88505911827087	0.31428474187851	-14.9411821365356	0.00808603875339031	0.00321592413820326	-0.00847235135734081	0.000618529506027699
1891	-1.88505911827087	1.28830766677856	-14.8113126754761	0.0200989879667759	0.00289124972186983	-0.00392691092565656	-0.00522560812532902
1892	-1.88505911827087	1.28830766677856	-14.7463779449463	0.0132808275520802	0.00191722682211548	-0.00360223650932312	0.00289124972186983
1893	-2.53440761566162	1.61298203468323	-14.7463779449463	0.0149041991680861	0.00743668992072344	0.00581331877037883	0.00354059832170606
1894	-0.586361825466156	-0.335063904523849	-14.8113126754761	0.00548864435404539	0.00516396993771195	0.00126787810586393	0.00678734155371785
1895	-2.53440761566162	0.31428474187851	-14.6165084838867	0.00354059832170606	0.00678734155371785	0.000293855206109583	-0.00360223650932312
1896	-2.53440761566162	-0.335063904523849	-14.6814432144165	-0.0230826959013939	-0.00230353930965066	-0.00652430532500148	-0.00327756232582033
1897	-2.53440761566162	1.61298203468323	-15.0710525512695	-0.0324982516467571	0.00548864435404539	-0.00100484199356288	-0.00425158534198999
1898	-1.23571038246155	-0.0103895775973797	-14.421703338623	0.0106834331527352	-0.00425158534198999	-0.00100484199356288	0.00483929552137852
1899	-1.23571038246155	1.28830766677856	-14.5515727996826	-0.00652430532500148	0.00256657530553639	0.0106834331527352	0.0022419011220336
1900	-3.83310484886169	0.963633358478546	-15.0061168670654	-0.0162645354866982	0.00191722682211548	0.0022419011220336	-0.00652430532500148
1901	-3.18375635147095	0.638959050178528	-15.2009220123291	-0.00782300252467394	-0.00392691092565656	-0.00360223650932312	-0.00619963090866804
1902	-3.18375635147095	0.638959050178528	-14.7463779449463	-0.00197886489331722	-0.000355493422830477	-0.00100484199356288	-0.00490093370899558
1903	-3.18375635147095	0.963633358478546	-14.8113126754761	0.000618529506027699	0.00418994715437293	-0.000355493422830477	-0.00100484199356288
1904	-3.18375635147095	0.638959050178528	-14.7463779449463	-0.0123684434220195	-0.00132951640989631	0.00256657530553639	0.00159255252219737
1905	-0.586361825466156	1.28830766677856	-14.7463779449463	-0.0250307414680719	0.000293855206109583	0.00451462110504508	0.00191722682211548
1906	-1.88505911827087	1.61298203468323	-15.0061168670654	-0.00912170019000769	0.00191722682211548	-0.00847235135734081	0.00386527273803949
1907	0.0629868134856224	0.31428474187851	-15.2658567428589	-0.0026282137259841	-0.00165419070981443	-0.0026282137259841	-0.00587495695799589
1908	-2.53440761566162	0.963633358478546	-15.0061168670654	-0.000680167751852423	0.00126787810586393	-0.00197886489331722	0.00581331877037883
1909	1.3616840839386	-0.335063904523849	-14.7463779449463	-0.00327756232582033	-0.000355493422830477	0.00808603875339031	0.00159255252219737
1910	0.712335467338562	0.963633358478546	-15.1359872817993	-0.00587495695799589	-0.00327756232582033	-3.08191010844894e-05	0.00289124972186983
1911	-0.586361825466156	0.638959050178528	-14.8113126754761	0.011982130818069	-0.00555028254166245	-0.000355493422830477	0.00159255252219737
1912	-1.23571038246155	0.638959050178528	-15.2658567428589	-0.000355493422830477	0.000293855206109583	-0.00230353930965066	-0.00197886489331722
1913	0.0629868134856224	0.963633358478546	-15.2009220123291	-0.0139918150380254	-0.00165419070981443	0.00289124972186983	0.00873538758605719
1914	2.01103281974792	-0.0103895775973797	-15.0710525512695	0.0152288740500808	-0.000680167751852423	-0.000355493422830477	0.00126787810586393
1915	1.3616840839386	-0.0103895775973797	-14.9411821365356	0.00516396993771195	-0.00490093370899558	-0.00684897974133492	0.00321592413820326
1916	-0.586361825466156	1.61298203468323	-15.1359872817993	0.00613799272105098	0.00289124972186983	-0.00327756232582033	0.00191722682211548
1917	0.712335467338562	0.963633358478546	-14.6814432144165	-0.0123684434220195	0.00126787810586393	-0.00100484199356288	-0.00457625929266214
1918	-0.586361825466156	0.31428474187851	-14.9411821365356	0.00970941036939621	-0.00197886489331722	0.00191722682211548	0.00970941036939621
1919	2.01103281974792	-0.335063904523849	-14.8762474060059	0.00354059832170606	0.000293855206109583	-0.000355493422830477	0.00451462110504508
1920	0.0629868134856224	1.61298203468323	-14.9411821365356	0.0249691028147936	0.00841071270406246	-0.00132951640989631	-0.00555028254166245
1921	0.0629868134856224	0.963633358478546	-15.3307914733887	0.0197743140161037	-0.00197886489331722	-0.0100957229733467	-0.00490093370899558
1922	-1.23571038246155	0.963633358478546	-15.3957262039185	0.0197743140161037	0.0103587592020631	0.000618529506027699	-0.00847235135734081
1923	-0.586361825466156	0.963633358478546	-15.0710525512695	0.000618529506027699	0.00321592413820326	-0.00749832857400179	0.0100340843200684
1924	-0.586361825466156	0.638959050178528	-15.5905313491821	-0.0107450718060136	-0.000680167751852423	0.00354059832170606	-0.00457625929266214
1925	1.3616840839386	-0.335063904523849	-15.2658567428589	-0.0227580219507217	0.00386527273803949	-0.0149658378213644	0.00126787810586393
1926	0.0629868134856224	0.963633358478546	-15.4606609344482	-0.0123684434220195	0.000293855206109583	-0.00587495695799589	-0.00782300252467394
1927	0.712335467338562	-0.335063904523849	-15.3957262039185	-0.000355493422830477	0.00321592413820326	-0.0126931173726916	-0.00587495695799589
1928	0.0629868134856224	0.963633358478546	-15.5255966186523	0.0188002903014421	0.00321592413820326	0.000618529506027699	0.00289124972186983
1929	1.3616840839386	-0.0103895775973797	-15.0061168670654	0.00711201597005129	0.00938473641872406	-0.0152905117720366	0.00354059832170606
1930	1.3616840839386	0.31428474187851	-15.5905313491821	-0.0126931173726916	0.00970941036939621	-0.0169138833880424	-0.00100484199356288
1931	0.712335467338562	0.638959050178528	-15.7204008102417	-0.0152905117720366	0.00581331877037883	-0.0156151866540313	0.000293855206109583
1932	0.712335467338562	0.638959050178528	-15.5905313491821	0.0126314787194133	0.00191722682211548	-0.0123684434220195	-0.00165419070981443
1933	0.712335467338562	0.963633358478546	-15.5255966186523	-0.0113944197073579	-0.000355493422830477	-0.00295288790948689	0.00289124972186983
1934	2.66038131713867	0.31428474187851	-14.8113126754761	-0.00457625929266214	0.00841071270406246	0.00354059832170606	0.00548864435404539
1935	0.712335467338562	-0.0103895775973797	-15.0061168670654	-0.0130177913233638	0.0022419011220336	-0.0026282137259841	-0.00457625929266214
1936	0.712335467338562	1.61298203468323	-15.4606609344482	0.00321592413820326	0.00126787810586393	-0.0162645354866982	0.00289124972186983
1937	0.712335467338562	0.963633358478546	-15.5255966186523	-0.00327756232582033	0.00613799272105098	-0.00977104809135199	-0.00522560812532902
1938	0.712335467338562	0.31428474187851	-15.3307914733887	-0.0107450718060136	-0.000355493422830477	-0.00587495695799589	0.00418994715437293
1939	0.712335467338562	-0.0103895775973797	-15.2658567428589	-0.00295288790948689	0.00256657530553639	0.00418994715437293	-0.0026282137259841
1940	0.712335467338562	1.28830766677856	-14.8762474060059	0.00808603875339031	-0.00295288790948689	-0.0113944197073579	0.00354059832170606
1941	0.0629868134856224	1.28830766677856	-14.8113126754761	0.00516396993771195	0.0022419011220336	-3.08191010844894e-05	-0.00490093370899558
1942	-1.23571038246155	0.638959050178528	-15.3307914733887	0.0321119390428066	0.00386527273803949	0.000293855206109583	0.00776136433705688
1943	-0.586361825466156	0.638959050178528	-15.4606609344482	0.00841071270406246	0.00581331877037883	0.00159255252219737	-0.00327756232582033
1944	-0.586361825466156	0.31428474187851	-15.2009220123291	0.00776136433705688	0.00126787810586393	0.0116574559360743	-0.00132951640989631
1945	0.712335467338562	-0.0103895775973797	-15.0710525512695	0.01847561635077	0.00256657530553639	-0.00425158534198999	-0.0104203969240189
1946	-0.586361825466156	0.31428474187851	-14.8113126754761	0.0142548503354192	-0.00132951640989631	0.000618529506027699	-0.0026282137259841
1947	0.712335467338562	-0.0103895775973797	-14.5515727996826	0.00678734155371785	-0.00165419070981443	-0.00652430532500148	-0.00879702530801296
1948	-0.586361825466156	0.31428474187851	-15.2009220123291	0.0178262684494257	0.00191722682211548	0.00386527273803949	0.000943203864153475
1949	0.712335467338562	-0.335063904523849	-15.0061168670654	0.00970941036939621	0.00321592413820326	-0.00230353930965066	-0.00490093370899558
1950	0.712335467338562	-0.0103895775973797	-15.0061168670654	-0.00555028254166245	-0.0026282137259841	-0.00295288790948689	-0.00197886489331722
1951	1.3616840839386	-0.335063904523849	-15.2009220123291	-0.00652430532500148	0.00159255252219737	0.00970941036939621	-0.00295288790948689
1952	1.3616840839386	0.638959050178528	-15.2009220123291	0.00289124972186983	-0.0026282137259841	-0.00230353930965066	-0.00230353930965066
1953	3.309730052948	-0.335063904523849	-14.6814432144165	-0.0100957229733467	0.00678734155371785	0.00159255252219737	0.00483929552137852
1954	2.01103281974792	-0.335063904523849	-15.0710525512695	-0.00555028254166245	0.00841071270406246	0.0106834331527352	0.000293855206109583
1955	-0.586361825466156	0.31428474187851	-15.2658567428589	0.00808603875339031	-0.00652430532500148	-0.00977104809135199	-0.00327756232582033
1956	0.712335467338562	-0.659738183021545	-15.0710525512695	-0.00749832857400179	-0.00847235135734081	-0.00587495695799589	-0.00295288790948689
1957	2.01103281974792	-0.984412550926208	-15.0061168670654	-0.0117190945893526	-0.0026282137259841	-0.000680167751852423	-0.000355493422830477
1958	-1.23571038246155	-0.0103895775973797	-14.7463779449463	-0.0139918150380254	0.0022419011220336	-0.0026282137259841	0.011982130818069
1959	2.66038131713867	-1.30908679962158	-14.7463779449463	0.0165275707840919	-0.00360223650932312	-0.00197886489331722	0.00191722682211548
1960	0.712335467338562	-0.335063904523849	-15.1359872817993	-0.00977104809135199	-0.00295288790948689	0.000293855206109583	-3.08191010844894e-05
1961	0.0629868134856224	-0.335063904523849	-15.3307914733887	0.00646266713738441	-0.00619963090866804	-0.00165419070981443	-0.00814767740666866
1962	-0.586361825466156	0.31428474187851	-15.1359872817993	-3.08191010844894e-05	-0.00782300252467394	-3.08191010844894e-05	0.00743668992072344
1963	1.3616840839386	-0.0103895775973797	-15.2009220123291	-0.00717365415766835	-0.00457625929266214	-0.00782300252467394	0.00581331877037883
1964	-1.88505911827087	0.31428474187851	-15.0061168670654	-0.000680167751852423	-0.00100484199356288	0.00841071270406246	-0.00327756232582033
1965	2.01103281974792	-0.659738183021545	-14.9411821365356	0.0162028968334198	-0.00522560812532902	-0.00295288790948689	0.00418994715437293
1966	0.712335467338562	-0.659738183021545	-15.0710525512695	0.020423661917448	-0.00814767740666866	0.000618529506027699	-0.00847235135734081
1967	0.0629868134856224	-0.0103895775973797	-15.3307914733887	0.00516396993771195	-0.00912170019000769	-0.00717365415766835	-0.00392691092565656
1968	0.0629868134856224	-0.659738183021545	-15.1359872817993	0.0188002903014421	-0.00295288790948689	0.00386527273803949	-0.00782300252467394
1969	-0.586361825466156	-0.0103895775973797	-15.0710525512695	0.00938473641872406	-0.00587495695799589	-0.00165419070981443	0.00516396993771195
1970	-0.586361825466156	0.638959050178528	-15.0710525512695	0.01847561635077	-0.00165419070981443	0.00451462110504508	-0.00652430532500148
1971	0.0629868134856224	1.28830766677856	-14.8762474060059	0.0252937767654657	-0.00522560812532902	-0.00457625929266214	0.00516396993771195
1972	0.0629868134856224	0.638959050178528	-15.3957262039185	0.000618529506027699	-3.08191010844894e-05	-0.00587495695799589	-0.00684897974133492
1973	0.0629868134856224	0.963633358478546	-15.0061168670654	0.0249691028147936	0.0106834331527352	-3.08191010844894e-05	0.00418994715437293
1974	1.3616840839386	-0.335063904523849	-14.7463779449463	0.00613799272105098	0.00906006153672934	0.00126787810586393	-0.0107450718060136
1975	0.0629868134856224	0.963633358478546	-15.2658567428589	-0.0152905117720366	0.000618529506027699	-0.00522560812532902	0.00354059832170606
1976	-0.586361825466156	1.28830766677856	-15.0061168670654	-0.00912170019000769	0.00191722682211548	-0.00522560812532902	-0.00360223650932312
1977	0.712335467338562	-0.335063904523849	-14.6814432144165	-0.0208099745213985	-3.08191010844894e-05	-0.00457625929266214	-0.00165419070981443
1978	-0.586361825466156	0.963633358478546	-15.2658567428589	-0.00132951640989631	0.00938473641872406	-0.00749832857400179	-0.00360223650932312
1979	0.712335467338562	-0.0103895775973797	-15.0710525512695	-0.0146411629393697	0.00354059832170606	0.00256657530553639	0.00581331877037883
1980	1.3616840839386	0.31428474187851	-15.0061168670654	-0.00587495695799589	0.00516396993771195	-0.00490093370899558	-0.00197886489331722
1981	-0.586361825466156	0.638959050178528	-15.3957262039185	0.000943203864153475	0.00451462110504508	-0.000680167751852423	-0.00652430532500148
1982	-0.586361825466156	0.963633358478546	-14.9411821365356	-0.0152905117720366	0.00743668992072344	-0.00295288790948689	-0.00100484199356288
1983	-1.23571038246155	0.963633358478546	-14.8113126754761	-0.00165419070981443	-0.00360223650932312	-0.00295288790948689	0.00646266713738441
1984	0.0629868134856224	0.638959050178528	-15.0710525512695	-0.00165419070981443	0.00613799272105098	0.00191722682211548	0.00386527273803949
1985	0.0629868134856224	-0.0103895775973797	-15.2658567428589	-0.00522560812532902	0.00159255252219737	0.000293855206109583	0.00159255252219737
1986	1.3616840839386	-0.335063904523849	-15.0061168670654	-0.0139918150380254	0.00354059832170606	0.00743668992072344	-0.000355493422830477
1987	-2.53440761566162	1.28830766677856	-15.0710525512695	-0.000355493422830477	0.000618529506027699	-0.00587495695799589	-0.00132951640989631
1988	0.712335467338562	-0.335063904523849	-14.9411821365356	-0.0026282137259841	0.00646266713738441	-0.00457625929266214	-3.08191010844894e-05
1989	-3.18375635147095	1.61298203468323	-14.9411821365356	0.00743668992072344	0.00548864435404539	0.00483929552137852	0.00354059832170606
1990	-2.53440761566162	0.963633358478546	-15.2658567428589	0.01100810803473	-3.08191010844894e-05	0.00191722682211548	-0.00132951640989631
1991	-1.88505911827087	0.638959050178528	-14.8113126754761	-0.00132951640989631	-3.08191010844894e-05	-0.00652430532500148	0.00451462110504508
1992	-3.18375635147095	0.963633358478546	-15.1359872817993	0.00354059832170606	0.00548864435404539	-0.00619963090866804	-0.0026282137259841
1993	-3.18375635147095	0.963633358478546	-15.2009220123291	0.00613799272105098	0.00418994715437293	0.00418994715437293	0.000943203864153475
1994	-3.18375635147095	0.963633358478546	-14.8113126754761	-0.0292515084147453	-0.00197886489331722	0.00873538758605719	0.0022419011220336
1995	-3.18375635147095	1.61298203468323	-14.8762474060059	0.000618529506027699	-0.00100484199356288	0.0022419011220336	-0.000355493422830477
1996	-2.53440761566162	0.638959050178528	-14.9411821365356	-0.00619963090866804	0.00159255252219737	0.00776136433705688	0.00581331877037883
1997	0.0629868134856224	-0.335063904523849	-15.0710525512695	-0.0162645354866982	0.00256657530553639	-0.00327756232582033	-0.00619963090866804
1998	-1.88505911827087	0.963633358478546	-15.3957262039185	0.000293855206109583	0.00548864435404539	0.00126787810586393	0.00418994715437293
1999	0.0629868134856224	-0.984412550926208	-15.0061168670654	-0.00814767740666866	0.00289124972186983	0.00678734155371785	0.00159255252219737
2000	-1.23571038246155	0.963633358478546	-15.0061168670654	-0.00749832857400179	0.00516396993771195	-0.00619963090866804	-0.00684897974133492
[truncated: 5,380 more rows]
