# Supplementary material for: Precise instruction and consideration of the vertical and horizontal force component increases validity and reliability of the 90:20 Isometric Posterior Chain Test
Source: PLoS One. 2024 Oct 28;19(10):e0312843. doi: 10.1371/journal.pone.0312843 (PMC11515970; doi:10.1371/journal.pone.0312843)
Supplement: S1 File — (ZIP) [file pone.0312843.s001.zip › S1_Raw_Data/M1_P09_vh_1.csv]

1	78.6711807250977	-4.83375120162964	-7.14899873733521	-0.00652430532500148	-0.0026282137259841	-0.00490093370899558	-0.00165419070981443
2	76.0737915039063	-3.53505396842957	-7.27886867523193	0.0022419011220336	0.01100810803473	-0.0188619289547205	-0.0136671401560307
3	77.3724899291992	-4.50907707214355	-7.34380340576172	0.00548864435404539	0.01100810803473	-0.0152905117720366	-0.00327756232582033
4	77.3724899291992	-4.18440246582031	-7.60354280471802	-0.00327756232582033	0.00743668992072344	0.0022419011220336	0.00516396993771195
5	74.7750930786133	-3.53505396842957	-7.4087381362915	-0.00684897974133492	0.0113327819854021	-0.00230353930965066	-0.000355493422830477
6	75.4244384765625	-3.85972833633423	-7.60354280471802	-0.0136671401560307	0.00483929552137852	-0.00100484199356288	0.00191722682211548
7	75.4244384765625	-3.53505396842957	-7.53860807418823	0.00678734155371785	0.00516396993771195	-0.00490093370899558	-0.0026282137259841
8	76.7231369018555	-4.50907707214355	-6.56458520889282	0.0162028968334198	0.00483929552137852	-0.0156151866540313	-0.00555028254166245
9	75.4244384765625	-4.50907707214355	-6.69445466995239	0.000293855206109583	0.0126314787194133	-0.00555028254166245	0.00873538758605719
10	77.3724899291992	-4.83375120162964	-6.95419406890869	-0.00197886489331722	0.00646266713738441	-0.00360223650932312	-0.00132951640989631
11	76.0737915039063	-4.50907707214355	-6.95419406890869	-0.00197886489331722	0.00906006153672934	-0.00749832857400179	-0.00100484199356288
12	75.4244384765625	-4.18440246582031	-6.88925933837891	-0.0149658378213644	0.00841071270406246	-0.00522560812532902	-0.00165419070981443
13	77.3724899291992	-3.85972833633423	-6.88925933837891	-0.0026282137259841	0.00873538758605719	-0.00782300252467394	-0.00197886489331722
14	76.0737915039063	-3.53505396842957	-7.4087381362915	0.011982130818069	0.0149041991680861	-0.0110697457566857	0.00938473641872406
15	77.3724899291992	-4.50907707214355	-6.62951993942261	-0.000680167751852423	0.0113327819854021	-0.00879702530801296	-0.00814767740666866
16	77.3724899291992	-4.83375120162964	-7.21393346786499	0.00711201597005129	0.00354059832170606	-0.00490093370899558	-0.00165419070981443
17	76.7231369018555	-3.2103796005249	-7.21393346786499	0.00581331877037883	0.00613799272105098	-0.00522560812532902	-0.00749832857400179
18	77.3724899291992	-3.85972833633423	-7.14899873733521	0.0213976856321096	0.00386527273803949	-0.00425158534198999	-0.00847235135734081
19	78.6711807250977	-3.85972833633423	-7.01912927627563	0.013930176384747	0.0100340843200684	0.00191722682211548	-0.00100484199356288
20	78.6711807250977	-4.83375120162964	-6.56458520889282	0.011982130818069	0.000293855206109583	0.00354059832170606	0.0123068047687411
21	78.6711807250977	-4.83375120162964	-6.56458520889282	0.0103587592020631	0.00386527273803949	-0.00457625929266214	-0.00230353930965066
22	78.6711807250977	-4.50907707214355	-7.01912927627563	0.0103587592020631	0.00711201597005129	-0.0149658378213644	-0.00165419070981443
23	77.3724899291992	-3.53505396842957	-7.27886867523193	0.011982130818069	0.00743668992072344	-0.0104203969240189	-0.00717365415766835
24	76.7231369018555	-3.2103796005249	-7.14899873733521	0.00776136433705688	0.00841071270406246	-0.00327756232582033	0.000943203864153475
25	78.0218353271484	-2.88570523262024	-6.82432460784912	0.0181509424000978	0.0116574559360743	-0.00360223650932312	0.00711201597005129
26	77.3724899291992	-3.2103796005249	-6.88925933837891	-0.0130177913233638	0.00646266713738441	-0.00360223650932312	-0.00392691092565656
27	78.0218353271484	-3.2103796005249	-6.95419406890869	-0.00619963090866804	0.00418994715437293	-0.0130177913233638	0.00548864435404539
28	76.7231369018555	-2.56103110313416	-7.47367286682129	-0.00814767740666866	0.00678734155371785	-0.00749832857400179	-0.00457625929266214
29	79.3205337524414	-2.88570523262024	-7.4087381362915	-0.0110697457566857	0.00938473641872406	-0.0139918150380254	0.00256657530553639
30	78.0218353271484	-3.2103796005249	-7.53860807418823	-0.00360223650932312	-3.08191010844894e-05	-0.00230353930965066	0.00289124972186983
31	78.6711807250977	-4.50907707214355	-7.01912927627563	-0.00912170019000769	-0.00717365415766835	0.011982130818069	-0.000355493422830477
32	76.0737915039063	-2.88570523262024	-6.95419406890869	-0.0107450718060136	-0.0100957229733467	0.00321592413820326	-0.0126931173726916
33	78.0218353271484	-4.50907707214355	-6.62951993942261	-0.0026282137259841	-0.00132951640989631	0.00581331877037883	0.00256657530553639
34	78.0218353271484	-4.18440246582031	-7.27886867523193	-0.00165419070981443	0.00321592413820326	0.00808603875339031	0.00646266713738441
35	77.3724899291992	-3.2103796005249	-7.4087381362915	-0.0100957229733467	0.00256657530553639	0.00483929552137852	-0.000355493422830477
36	77.3724899291992	-3.53505396842957	-7.14899873733521	-0.0110697457566857	-0.0165892094373703	0.00516396993771195	0.00256657530553639
37	76.7231369018555	-3.2103796005249	-7.14899873733521	-0.00847235135734081	0.000943203864153475	0.00483929552137852	-0.00555028254166245
38	76.7231369018555	-3.2103796005249	-6.88925933837891	0.000943203864153475	-0.0100957229733467	-0.00230353930965066	-0.00327756232582033
39	78.0218353271484	-3.53505396842957	-6.75938940048218	-0.00522560812532902	-0.00100484199356288	0.00613799272105098	0.00581331877037883
40	79.3205337524414	-4.50907707214355	-7.34380340576172	-0.00814767740666866	-0.00749832857400179	-0.00327756232582033	0.00386527273803949
41	77.3724899291992	-3.85972833633423	-6.82432460784912	0.00516396993771195	0.00613799272105098	-0.00555028254166245	-0.000680167751852423
42	76.7231369018555	-3.2103796005249	-7.08406400680542	0.0194496400654316	0.00321592413820326	-0.0149658378213644	-0.00522560812532902
43	78.0218353271484	-4.18440246582031	-7.21393346786499	0.0145795252174139	0.00678734155371785	-0.00782300252467394	-0.00327756232582033
44	78.0218353271484	-3.85972833633423	-7.4087381362915	0.0210730116814375	0.00776136433705688	-0.00814767740666866	0.00776136433705688
45	76.7231369018555	-3.53505396842957	-7.21393346786499	0.012956153601408	0.000293855206109583	0.011982130818069	0.00386527273803949
46	76.7231369018555	-3.85972833633423	-7.47367286682129	0.00418994715437293	-0.00522560812532902	0.0149041991680861	0.00191722682211548
47	76.7231369018555	-4.50907707214355	-7.60354280471802	0.00646266713738441	-0.00197886489331722	0.0155535480007529	-0.00132951640989631
48	76.7231369018555	-4.50907707214355	-7.01912927627563	0.00483929552137852	-3.08191010844894e-05	-0.00230353930965066	-0.00944637414067984
49	76.0737915039063	-4.18440246582031	-7.6684775352478	0.0100340843200684	0.0022419011220336	-0.00457625929266214	-0.00197886489331722
50	78.0218353271484	-5.48309993743896	-6.69445466995239	0.00873538758605719	0.00483929552137852	-0.00295288790948689	0.00256657530553639
51	77.3724899291992	-4.83375120162964	-6.56458520889282	-0.00197886489331722	-0.00847235135734081	-0.00457625929266214	-0.00522560812532902
52	76.7231369018555	-4.50907707214355	-7.53860807418823	0.00289124972186983	-0.00847235135734081	-0.0143164889886975	0.00191722682211548
53	78.6711807250977	-6.13244867324829	-6.95419406890869	-0.00360223650932312	0.00581331877037883	-0.0120437685400248	-0.00490093370899558
54	77.3724899291992	-5.15842533111572	-6.82432460784912	0.000293855206109583	-0.000355493422830477	0.0132808275520802	0.00711201597005129
55	77.3724899291992	-4.18440246582031	-7.08406400680542	-0.0152905117720366	0.00321592413820326	0.0116574559360743	-0.00587495695799589
56	76.0737915039063	-3.53505396842957	-7.08406400680542	-0.00944637414067984	-0.00392691092565656	0.00970941036939621	-0.00360223650932312
57	76.7231369018555	-3.85972833633423	-6.82432460784912	-0.0117190945893526	-3.08191010844894e-05	0.00289124972186983	-0.00522560812532902
58	77.3724899291992	-3.53505396842957	-7.01912927627563	0.00581331877037883	0.00483929552137852	-0.0133424662053585	-0.00749832857400179
59	77.3724899291992	-4.18440246582031	-6.88925933837891	-0.000355493422830477	0.00191722682211548	0.00516396993771195	0.00483929552137852
60	77.3724899291992	-4.18440246582031	-6.88925933837891	0.011982130818069	0.00159255252219737	0.00354059832170606	0.000618529506027699
61	76.7231369018555	-2.88570523262024	-7.01912927627563	0.00678734155371785	-0.00522560812532902	-0.0188619289547205	-0.00327756232582033
62	76.0737915039063	-3.2103796005249	-6.95419406890869	-0.00490093370899558	-0.000355493422830477	-0.0152905117720366	-0.0120437685400248
63	76.0737915039063	-3.53505396842957	-6.49965000152588	-0.00522560812532902	-0.00100484199356288	-0.0117190945893526	-0.00197886489331722
64	78.0218353271484	-4.18440246582031	-7.21393346786499	0.00483929552137852	0.00418994715437293	-0.00814767740666866	-0.000680167751852423
65	75.4244384765625	-3.2103796005249	-7.86328220367432	-0.00392691092565656	0.00159255252219737	0.00970941036939621	0.00256657530553639
66	74.7750930786133	-2.88570523262024	-7.14899873733521	0.00289124972186983	-0.00619963090866804	0.00126787810586393	0.00191722682211548
67	74.7750930786133	-2.56103110313416	-7.60354280471802	-0.000680167751852423	-0.00295288790948689	0.00386527273803949	0.000943203864153475
68	75.4244384765625	-2.88570523262024	-7.47367286682129	0.00841071270406246	-0.00230353930965066	0.00418994715437293	0.00418994715437293
69	76.0737915039063	-4.18440246582031	-7.34380340576172	0.0123068047687411	0.0103587592020631	0.000943203864153475	0.00776136433705688
70	76.7231369018555	-4.18440246582031	-7.08406400680542	0.000618529506027699	0.0123068047687411	-0.00555028254166245	0.011982130818069
71	74.1257400512695	-2.56103110313416	-7.60354280471802	-0.00522560812532902	-0.00490093370899558	0.00418994715437293	-0.00197886489331722
72	75.4244384765625	-3.85972833633423	-7.60354280471802	-0.000680167751852423	-0.00652430532500148	0.000618529506027699	-0.00197886489331722
73	73.4763946533203	-2.56103110313416	-7.6684775352478	0.00256657530553639	0.00321592413820326	-0.0026282137259841	0.0022419011220336
74	74.7750930786133	-4.50907707214355	-7.21393346786499	-0.00457625929266214	-0.0126931173726916	0.00354059832170606	0.00970941036939621
75	75.4244384765625	-4.18440246582031	-6.88925933837891	0.00483929552137852	-0.00295288790948689	0.0100340843200684	0.00451462110504508
76	74.1257400512695	-3.2103796005249	-7.27886867523193	-0.0136671401560307	-0.00717365415766835	0.00159255252219737	-0.00100484199356288
77	75.4244384765625	-3.2103796005249	-7.73341274261475	-0.00587495695799589	-0.000680167751852423	0.00126787810586393	-0.00230353930965066
78	77.3724899291992	-3.2103796005249	-6.95419406890869	-0.00522560812532902	-0.00360223650932312	-0.00197886489331722	-0.00132951640989631
79	77.3724899291992	-3.85972833633423	-6.75938940048218	-0.00977104809135199	-0.00490093370899558	0.00808603875339031	0.000943203864153475
80	77.3724899291992	-3.85972833633423	-7.34380340576172	-0.021459324285388	-0.00425158534198999	0.00873538758605719	0.00776136433705688
81	76.7231369018555	-3.2103796005249	-7.47367286682129	-0.00360223650932312	-3.08191010844894e-05	-0.0139918150380254	-0.00197886489331722
82	77.3724899291992	-3.85972833633423	-6.69445466995239	-0.00944637414067984	0.0100340843200684	-0.0139918150380254	-0.00197886489331722
83	77.3724899291992	-3.2103796005249	-7.73341274261475	0.00516396993771195	0.00516396993771195	-0.0204853005707264	-0.00197886489331722
84	78.6711807250977	-3.85972833633423	-7.47367286682129	0.000618529506027699	0.01100810803473	-0.0149658378213644	0.000293855206109583
85	79.3205337524414	-3.85972833633423	-7.34380340576172	-0.00392691092565656	0.00386527273803949	-0.00490093370899558	0.00386527273803949
86	78.0218353271484	-2.88570523262024	-7.01912927627563	-0.0162645354866982	0.000943203864153475	-0.00490093370899558	-0.0026282137259841
87	78.0218353271484	-3.2103796005249	-6.95419406890869	0.00451462110504508	0.00776136433705688	-0.00782300252467394	0.00841071270406246
88	78.6711807250977	-3.85972833633423	-6.82432460784912	0.00646266713738441	0.00451462110504508	-0.00295288790948689	-0.00360223650932312
89	77.3724899291992	-4.18440246582031	-6.95419406890869	0.000293855206109583	-0.00749832857400179	-0.00522560812532902	0.00451462110504508
90	75.4244384765625	-3.53505396842957	-7.08406400680542	0.0132808275520802	0.000618529506027699	0.00970941036939621	-0.00619963090866804
91	78.0218353271484	-3.2103796005249	-7.21393346786499	0.00451462110504508	-0.00457625929266214	-3.08191010844894e-05	-0.00425158534198999
92	78.6711807250977	-4.18440246582031	-7.6684775352478	-0.00360223650932312	-0.00522560812532902	-0.00100484199356288	-0.00165419070981443
93	75.4244384765625	-2.88570523262024	-7.08406400680542	-0.00165419070981443	-0.00165419070981443	-0.00814767740666866	-0.00425158534198999
94	77.3724899291992	-4.50907707214355	-7.27886867523193	0.0155535480007529	-0.00360223650932312	-0.00684897974133492	0.00613799272105098
95	78.0218353271484	-4.18440246582031	-7.27886867523193	-0.0211346503347158	0.00191722682211548	-0.00944637414067984	0.00321592413820326
96	78.6711807250977	-3.85972833633423	-7.6684775352478	0.0230210572481155	-0.00977104809135199	-0.00684897974133492	0.00386527273803949
97	78.6711807250977	-3.85972833633423	-7.6684775352478	-0.000355493422830477	-0.000680167751852423	-0.0152905117720366	-0.000355493422830477
98	78.6711807250977	-4.18440246582031	-7.60354280471802	-0.0126931173726916	0.00711201597005129	-0.0110697457566857	0.00126787810586393
99	76.7231369018555	-3.53505396842957	-7.34380340576172	-0.00100484199356288	0.00808603875339031	-0.00100484199356288	0.00321592413820326
100	78.0218353271484	-2.56103110313416	-7.34380340576172	-0.00100484199356288	0.00548864435404539	-0.000680167751852423	-0.000680167751852423
101	76.0737915039063	-2.23635673522949	-7.27886867523193	0.00256657530553639	0.000293855206109583	-0.00977104809135199	-0.00100484199356288
102	78.0218353271484	-4.18440246582031	-6.95419406890869	-0.00295288790948689	0.0123068047687411	-0.00879702530801296	-0.00555028254166245
103	75.4244384765625	-2.88570523262024	-7.73341274261475	0.00873538758605719	0.00906006153672934	-0.00522560812532902	-0.0117190945893526
104	78.0218353271484	-3.85972833633423	-7.27886867523193	0.00256657530553639	0.0116574559360743	-0.00230353930965066	0.00289124972186983
105	78.0218353271484	-3.85972833633423	-7.21393346786499	0.0022419011220336	0.0116574559360743	0.00743668992072344	0.00743668992072344
106	77.3724899291992	-3.85972833633423	-7.21393346786499	0.00289124972186983	0.00678734155371785	-0.00782300252467394	-0.00100484199356288
107	77.3724899291992	-4.18440246582031	-7.14899873733521	0.012956153601408	0.00126787810586393	-0.0107450718060136	0.00354059832170606
108	77.3724899291992	-3.85972833633423	-7.01912927627563	0.000293855206109583	0.00646266713738441	-0.00360223650932312	-0.000680167751852423
109	78.0218353271484	-4.18440246582031	-7.4087381362915	-0.000355493422830477	0.00418994715437293	0.000618529506027699	0.000293855206109583
110	76.7231369018555	-3.85972833633423	-6.88925933837891	0.0100340843200684	0.00191722682211548	0.0022419011220336	0.00711201597005129
111	78.6711807250977	-5.15842533111572	-6.75938940048218	-0.0130177913233638	-0.00425158534198999	0.000943203864153475	-0.00100484199356288
112	77.3724899291992	-5.15842533111572	-6.56458520889282	-0.00847235135734081	-0.0126931173726916	0.00289124972186983	-0.00230353930965066
113	76.7231369018555	-4.18440246582031	-7.14899873733521	-0.0107450718060136	-0.00977104809135199	-0.00717365415766835	0.000943203864153475
114	76.0737915039063	-3.53505396842957	-7.27886867523193	0.000943203864153475	-0.00197886489331722	0.00613799272105098	0.00516396993771195
115	78.6711807250977	-5.80777406692505	-6.82432460784912	-0.00392691092565656	-0.00814767740666866	0.00516396993771195	0.00646266713738441
116	76.7231369018555	-5.15842533111572	-6.88925933837891	0.0168522447347641	-0.0117190945893526	0.0103587592020631	-0.0026282137259841
117	78.0218353271484	-4.83375120162964	-6.75938940048218	0.00354059832170606	-0.0169138833880424	-0.00944637414067984	-0.00425158534198999
118	78.0218353271484	-5.15842533111572	-6.43471527099609	-0.000355493422830477	-0.0133424662053585	-0.00327756232582033	-0.00327756232582033
119	76.0737915039063	-3.85972833633423	-6.75938940048218	-0.00230353930965066	-0.00100484199356288	0.00418994715437293	0.00776136433705688
120	76.0737915039063	-4.50907707214355	-7.6684775352478	-0.00555028254166245	-0.00522560812532902	0.00743668992072344	0.00613799272105098
121	77.3724899291992	-5.15842533111572	-7.53860807418823	-0.00490093370899558	-0.00230353930965066	-0.00295288790948689	0.00516396993771195
122	78.6711807250977	-4.50907707214355	-7.27886867523193	0.0200989879667759	-0.000355493422830477	-0.0126931173726916	0.00191722682211548
123	76.7231369018555	-3.53505396842957	-7.47367286682129	-0.0026282137259841	0.00938473641872406	-0.00782300252467394	-0.000680167751852423
124	77.3724899291992	-3.53505396842957	-7.34380340576172	-0.00165419070981443	0.020423661917448	-0.0113944197073579	-0.00165419070981443
125	77.3724899291992	-4.18440246582031	-7.34380340576172	0.00483929552137852	0.00646266713738441	-0.0026282137259841	0.00548864435404539
126	79.3205337524414	-4.50907707214355	-7.08406400680542	0.0223717093467712	0.00516396993771195	-0.0026282137259841	0.0022419011220336
127	78.0218353271484	-3.85972833633423	-7.01912927627563	-0.000355493422830477	0.00678734155371785	-0.00425158534198999	-0.00295288790948689
128	78.6711807250977	-4.18440246582031	-6.75938940048218	0.00613799272105098	0.00938473641872406	-0.00522560812532902	0.00451462110504508
129	74.7750930786133	-3.2103796005249	-6.75938940048218	0.0132808275520802	0.012956153601408	-0.00749832857400179	0.00711201597005129
130	76.7231369018555	-2.56103110313416	-6.62951993942261	0.01100810803473	0.00646266713738441	0.00321592413820326	0.00776136433705688
131	78.0218353271484	-4.18440246582031	-6.69445466995239	0.00613799272105098	-0.00652430532500148	0.00970941036939621	0.00354059832170606
132	74.7750930786133	-4.50907707214355	-6.36978054046631	-0.00230353930965066	-0.000680167751852423	0.00191722682211548	-0.00457625929266214
133	75.4244384765625	-3.85972833633423	-6.56458520889282	0.00938473641872406	0.00743668992072344	-0.000355493422830477	-0.00425158534198999
134	73.4763946533203	-2.56103110313416	-6.56458520889282	0.00938473641872406	0.00418994715437293	0.00126787810586393	0.000618529506027699
135	74.1257400512695	-3.85972833633423	-6.23991060256958	0.00126787810586393	-0.00425158534198999	0.00451462110504508	-0.00457625929266214
136	74.7750930786133	-3.85972833633423	-6.04510593414307	-0.00295288790948689	-0.00230353930965066	0.00418994715437293	0.00548864435404539
137	75.4244384765625	-4.50907707214355	-5.9152364730835	0.00126787810586393	-0.00457625929266214	-0.00847235135734081	-0.00457625929266214
138	72.8270492553711	-3.85972833633423	-6.11004114151001	0.00711201597005129	0.00776136433705688	0.00581331877037883	0.00483929552137852
139	74.1257400512695	-3.53505396842957	-6.69445466995239	0.01100810803473	0.00191722682211548	0.00386527273803949	0.000943203864153475
140	74.7750930786133	-3.2103796005249	-6.56458520889282	-0.00132951640989631	-0.00912170019000769	0.0165275707840919	0.00743668992072344
141	76.7231369018555	-4.50907707214355	-6.95419406890869	-0.0237320438027382	-3.08191010844894e-05	-0.0136671401560307	0.00418994715437293
142	74.7750930786133	-3.2103796005249	-6.17497587203979	-0.0100957229733467	0.00970941036939621	-0.0156151866540313	-3.08191010844894e-05
143	76.7231369018555	-4.50907707214355	-6.04510593414307	-0.0152905117720366	0.00418994715437293	-0.00619963090866804	0.00126787810586393
144	74.7750930786133	-2.88570523262024	-7.14899873733521	-0.0107450718060136	0.00256657530553639	0.00126787810586393	0.00354059832170606
145	76.0737915039063	-4.18440246582031	-6.82432460784912	-0.0159398596733809	0.00418994715437293	0.00613799272105098	0.00548864435404539
146	78.6711807250977	-4.18440246582031	-6.88925933837891	-0.00555028254166245	-0.00100484199356288	0.00906006153672934	0.0165275707840919
147	78.0218353271484	-4.50907707214355	-6.75938940048218	0.00906006153672934	0.00289124972186983	0.00354059832170606	0.00354059832170606
148	78.0218353271484	-4.50907707214355	-7.14899873733521	0.0149041991680861	0.00289124972186983	0.00386527273803949	0.000618529506027699
149	76.7231369018555	-3.2103796005249	-7.34380340576172	0.0200989879667759	-0.0026282137259841	-0.000355493422830477	-0.00490093370899558
150	76.7231369018555	-2.88570523262024	-7.73341274261475	0.01100810803473	0.00256657530553639	0.0152288740500808	0.00386527273803949
151	78.0218353271484	-4.83375120162964	-7.6684775352478	-0.00749832857400179	-0.0117190945893526	0.0165275707840919	-0.00100484199356288
152	76.7231369018555	-3.53505396842957	-8.05808639526367	-0.00782300252467394	-0.00782300252467394	-0.00197886489331722	-3.08191010844894e-05
153	78.0218353271484	-4.18440246582031	-7.47367286682129	0.0175015944987535	-0.0104203969240189	0.00483929552137852	0.000293855206109583
154	77.3724899291992	-3.85972833633423	-7.53860807418823	-0.00197886489331722	-0.00295288790948689	0.0022419011220336	-0.000680167751852423
155	76.0737915039063	-2.56103110313416	-7.47367286682129	0.00516396993771195	0.00873538758605719	-0.00619963090866804	0.00386527273803949
156	77.3724899291992	-3.53505396842957	-7.86328220367432	0.00743668992072344	-0.00360223650932312	-0.0182125810533762	0.000293855206109583
157	76.7231369018555	-2.88570523262024	-7.99315214157104	0.00418994715437293	-0.00165419070981443	-0.00555028254166245	-0.00360223650932312
158	76.7231369018555	-3.2103796005249	-7.79834747314453	0.0103587592020631	0.00581331877037883	-0.0130177913233638	-0.00457625929266214
159	76.0737915039063	-2.88570523262024	-7.86328220367432	0.0152288740500808	0.00354059832170606	0.000293855206109583	-0.0100957229733467
160	77.3724899291992	-4.18440246582031	-7.4087381362915	-0.00425158534198999	0.0149041991680861	-0.00977104809135199	0.00873538758605719
161	77.3724899291992	-4.50907707214355	-6.69445466995239	0.0113327819854021	0.00776136433705688	-0.00944637414067984	-0.00165419070981443
162	75.4244384765625	-3.2103796005249	-6.95419406890869	0.00873538758605719	0.011982130818069	-0.0146411629393697	-0.000355493422830477
163	78.0218353271484	-4.83375120162964	-7.01912927627563	0.00386527273803949	0.00613799272105098	-0.00522560812532902	-0.00782300252467394
164	76.7231369018555	-3.2103796005249	-7.08406400680542	0.00191722682211548	0.00938473641872406	-0.00912170019000769	0.00159255252219737
165	76.7231369018555	-3.53505396842957	-7.08406400680542	-0.00749832857400179	0.00873538758605719	-0.0026282137259841	-0.00360223650932312
166	77.3724899291992	-4.50907707214355	-6.82432460784912	0.013930176384747	-0.00132951640989631	0.00646266713738441	-3.08191010844894e-05
167	78.0218353271484	-4.83375120162964	-6.56458520889282	-0.00327756232582033	0.00873538758605719	0.00256657530553639	-0.00619963090866804
168	75.4244384765625	-4.83375120162964	-6.23991060256958	0.00581331877037883	-0.00295288790948689	0.00354059832170606	-0.00457625929266214
169	77.3724899291992	-3.85972833633423	-6.62951993942261	0.00841071270406246	-0.0026282137259841	-0.00132951640989631	0.00451462110504508
170	76.7231369018555	-3.85972833633423	-6.62951993942261	-0.017887907102704	-0.021459324285388	0.01100810803473	0.00159255252219737
171	76.7231369018555	-4.18440246582031	-6.30484533309937	-0.0299008563160896	-0.0146411629393697	0.00159255252219737	-0.000680167751852423
172	74.7750930786133	-3.53505396842957	-6.95419406890869	-0.0243813935667276	-0.0324982516467571	0.00354059832170606	-0.0126931173726916
173	77.3724899291992	-5.15842533111572	-5.98017120361328	-0.0286021586507559	-0.00295288790948689	0.00743668992072344	-0.00100484199356288
174	78.0218353271484	-4.83375120162964	-6.17497587203979	-0.0191866029053926	-0.0026282137259841	0.00191722682211548	-0.00100484199356288
175	78.0218353271484	-5.15842533111572	-6.62951993942261	-0.0165892094373703	-0.00327756232582033	-0.00457625929266214	-0.00197886489331722
176	76.0737915039063	-4.83375120162964	-7.27886867523193	-0.00392691092565656	-0.00619963090866804	-0.00587495695799589	-0.00814767740666866
177	75.4244384765625	-4.83375120162964	-6.95419406890869	0.00711201597005129	-0.000355493422830477	-0.0149658378213644	-0.00392691092565656
178	76.0737915039063	-4.18440246582031	-7.08406400680542	0.0106834331527352	0.00289124972186983	-0.00684897974133492	-0.00749832857400179
179	76.7231369018555	-5.48309993743896	-6.69445466995239	0.0142548503354192	0.00483929552137852	-0.00295288790948689	0.00159255252219737
180	77.3724899291992	-6.13244867324829	-6.62951993942261	0.0142548503354192	0.00483929552137852	0.00776136433705688	0.000943203864153475
181	76.7231369018555	-5.80777406692505	-7.27886867523193	0.020423661917448	0.00191722682211548	-0.00944637414067984	0.00581331877037883
182	77.3724899291992	-4.18440246582031	-7.73341274261475	0.0158782228827477	0.0123068047687411	-0.0146411629393697	-0.00295288790948689
183	78.0218353271484	-4.83375120162964	-7.4087381362915	0.0230210572481155	0.0152288740500808	-0.0123684434220195	-0.00295288790948689
184	78.0218353271484	-4.18440246582031	-7.47367286682129	0.0317872650921345	0.00808603875339031	-0.00197886489331722	0.00126787810586393
185	75.4244384765625	-2.56103110313416	-7.47367286682129	0.0106834331527352	0.0100340843200684	-0.00360223650932312	0.00289124972186983
186	77.3724899291992	-3.53505396842957	-7.27886867523193	0.00581331877037883	-0.00717365415766835	0.00386527273803949	0.0022419011220336
187	75.4244384765625	-2.88570523262024	-7.60354280471802	0.0132808275520802	0.00321592413820326	0.00289124972186983	0.000293855206109583
188	76.7231369018555	-3.53505396842957	-7.60354280471802	0.00386527273803949	-0.00425158534198999	-0.00425158534198999	-0.00295288790948689
189	75.4244384765625	-3.2103796005249	-7.14899873733521	0.00743668992072344	0.00159255252219737	0.00970941036939621	0.00191722682211548
190	77.3724899291992	-4.83375120162964	-7.34380340576172	-0.00749832857400179	-0.0100957229733467	0.0126314787194133	-0.00392691092565656
191	74.7750930786133	-3.2103796005249	-6.82432460784912	-0.0113944197073579	-0.0162645354866982	0.0103587592020631	-0.00912170019000769
192	75.4244384765625	-3.53505396842957	-6.69445466995239	-0.0149658378213644	-0.023407369852066	0.01100810803473	-0.00684897974133492
193	74.1257400512695	-3.53505396842957	-7.4087381362915	-0.0159398596733809	0.00451462110504508	0.0162028968334198	-0.00490093370899558
194	75.4244384765625	-4.50907707214355	-7.27886867523193	-0.0143164889886975	-0.00717365415766835	0.00191722682211548	0.00451462110504508
195	74.7750930786133	-4.18440246582031	-7.60354280471802	-0.0152905117720366	-0.0172385573387146	0.0113327819854021	0.000618529506027699
196	72.8270492553711	-3.85972833633423	-7.60354280471802	-0.0302255302667618	-0.000680167751852423	0.00126787810586393	-3.08191010844894e-05
197	74.7750930786133	-3.2103796005249	-7.08406400680542	-0.0256800893694162	-0.00100484199356288	0.000618529506027699	-0.0100957229733467
198	75.4244384765625	-4.50907707214355	-7.4087381362915	-0.0201606266200542	0.01100810803473	-0.000680167751852423	0.00354059832170606
199	77.3724899291992	-4.50907707214355	-7.21393346786499	-0.00749832857400179	0.00386527273803949	0.00289124972186983	0.0113327819854021
200	77.3724899291992	-4.18440246582031	-7.47367286682129	0.00613799272105098	0.00970941036939621	0.0100340843200684	0.00321592413820326
201	76.7231369018555	-3.2103796005249	-7.34380340576172	0.00613799272105098	0.00743668992072344	-0.0110697457566857	0.00191722682211548
202	76.7231369018555	-3.2103796005249	-7.60354280471802	0.00841071270406246	0.0188002903014421	-0.00944637414067984	-0.00165419070981443
203	77.3724899291992	-4.50907707214355	-6.62951993942261	0.0106834331527352	0.00970941036939621	-0.0165892094373703	-0.00230353930965066
204	77.3724899291992	-3.53505396842957	-7.27886867523193	0.011982130818069	0.0285405199974775	-0.00587495695799589	0.00354059832170606
205	76.0737915039063	-3.85972833633423	-6.88925933837891	0.00646266713738441	0.0171769186854362	-0.0175632312893867	0.00548864435404539
206	75.4244384765625	-3.2103796005249	-7.14899873733521	0.00938473641872406	0.00970941036939621	-0.00652430532500148	0.000943203864153475
207	76.0737915039063	-3.2103796005249	-7.08406400680542	0.0132808275520802	0.0106834331527352	-0.0136671401560307	-0.00457625929266214
208	76.0737915039063	-3.85972833633423	-7.14899873733521	0.00711201597005129	0.00938473641872406	-0.0120437685400248	-0.00425158534198999
209	75.4244384765625	-3.2103796005249	-7.08406400680542	0.000943203864153475	0.00418994715437293	-0.0120437685400248	-0.00619963090866804
210	78.0218353271484	-4.50907707214355	-6.69445466995239	-0.0107450718060136	0.00483929552137852	0.000618529506027699	-0.00684897974133492
211	75.4244384765625	-3.53505396842957	-7.01912927627563	-0.021459324285388	-0.00295288790948689	0.0100340843200684	0.00613799272105098
212	78.6711807250977	-4.18440246582031	-7.34380340576172	-0.0224333461374044	-0.00977104809135199	0.00256657530553639	-0.00587495695799589
213	76.0737915039063	-3.2103796005249	-6.88925933837891	-0.0172385573387146	-0.00392691092565656	-0.00522560812532902	0.00354059832170606
214	78.6711807250977	-4.18440246582031	-6.49965000152588	-0.0152905117720366	-0.0152905117720366	-0.00100484199356288	0.00646266713738441
215	77.3724899291992	-4.18440246582031	-6.56458520889282	-0.0175632312893867	-0.00749832857400179	0.000293855206109583	-0.00230353930965066
216	78.6711807250977	-4.50907707214355	-6.62951993942261	-0.00490093370899558	0.00256657530553639	-0.00619963090866804	0.00970941036939621
217	78.0218353271484	-3.53505396842957	-6.62951993942261	0.0230210572481155	-0.0143164889886975	-0.00749832857400179	0.00256657530553639
218	78.6711807250977	-4.18440246582031	-6.69445466995239	0.0213976856321096	0.00386527273803949	-0.00944637414067984	0.000618529506027699
219	76.7231369018555	-3.85972833633423	-7.14899873733521	0.0217223595827818	0.00126787810586393	0.00808603875339031	-0.00360223650932312
220	76.7231369018555	-4.83375120162964	-6.95419406890869	0.0132808275520802	-0.0149658378213644	-0.00490093370899558	0.00711201597005129
221	76.7231369018555	-3.53505396842957	-7.14899873733521	0.0197743140161037	0.00711201597005129	0.00354059832170606	0.0100340843200684
222	76.7231369018555	-3.53505396842957	-6.88925933837891	0.0330859608948231	0.00581331877037883	-0.0110697457566857	-0.00100484199356288
223	76.7231369018555	-4.83375120162964	-6.56458520889282	0.0178262684494257	0.00418994715437293	0.000943203864153475	0.00159255252219737
224	78.0218353271484	-4.50907707214355	-7.34380340576172	0.0126314787194133	0.00906006153672934	0.00191722682211548	0.000618529506027699
225	76.7231369018555	-3.53505396842957	-7.60354280471802	0.00613799272105098	0.00256657530553639	0.00581331877037883	0.00386527273803949
226	75.4244384765625	-3.2103796005249	-7.60354280471802	0.00386527273803949	0.00678734155371785	0.0162028968334198	0.00256657530553639
227	76.7231369018555	-3.85972833633423	-7.53860807418823	0.00646266713738441	0.00289124972186983	0.00126787810586393	-3.08191010844894e-05
228	77.3724899291992	-3.2103796005249	-7.47367286682129	0.00678734155371785	0.0103587592020631	0.000618529506027699	-0.00457625929266214
229	78.0218353271484	-3.2103796005249	-7.27886867523193	0.0113327819854021	0.00808603875339031	-0.00100484199356288	0.00548864435404539
230	78.6711807250977	-4.18440246582031	-7.47367286682129	-0.00717365415766835	0.0155535480007529	0.00159255252219737	-0.00587495695799589
231	76.7231369018555	-3.53505396842957	-7.60354280471802	-0.0110697457566857	0.0022419011220336	-0.0026282137259841	0.000618529506027699
232	78.0218353271484	-4.50907707214355	-7.47367286682129	-0.0143164889886975	-0.00652430532500148	-0.0107450718060136	-0.00392691092565656
233	76.7231369018555	-4.18440246582031	-7.47367286682129	-0.00490093370899558	0.00516396993771195	-0.00749832857400179	-0.00392691092565656
234	78.0218353271484	-4.83375120162964	-7.27886867523193	-0.0169138833880424	-0.000680167751852423	-0.00165419070981443	-0.00295288790948689
235	77.3724899291992	-5.15842533111572	-6.95419406890869	-0.0230826959013939	-0.00587495695799589	-0.00782300252467394	0.00873538758605719
236	76.7231369018555	-5.15842533111572	-7.73341274261475	-0.0169138833880424	-0.0117190945893526	-0.00132951640989631	0.0022419011220336
237	78.0218353271484	-5.48309993743896	-7.4087381362915	-0.00977104809135199	-0.00295288790948689	-0.00749832857400179	-0.00165419070981443
238	78.6711807250977	-5.48309993743896	-6.88925933837891	-0.00749832857400179	-0.00197886489331722	-0.00165419070981443	0.0022419011220336
239	78.0218353271484	-5.80777406692505	-6.82432460784912	-0.00197886489331722	-0.00652430532500148	-0.00392691092565656	0.00451462110504508
240	76.0737915039063	-4.83375120162964	-6.69445466995239	0.0100340843200684	-0.00522560812532902	-0.00619963090866804	-3.08191010844894e-05
241	76.0737915039063	-4.50907707214355	-6.69445466995239	0.0106834331527352	0.00483929552137852	-0.00944637414067984	0.00548864435404539
242	78.6711807250977	-5.48309993743896	-6.95419406890869	0.011982130818069	0.00418994715437293	-0.0217839982360601	-0.00197886489331722
243	76.7231369018555	-4.18440246582031	-7.08406400680542	0.0162028968334198	0.00321592413820326	-0.000680167751852423	-0.00360223650932312
244	78.6711807250977	-5.15842533111572	-6.95419406890869	0.0171769186854362	0.00289124972186983	0.00776136433705688	-0.000355493422830477
245	77.3724899291992	-4.50907707214355	-6.56458520889282	0.0197743140161037	-0.0126931173726916	0.0207483377307653	-0.00652430532500148
246	76.0737915039063	-3.85972833633423	-6.88925933837891	0.0116574559360743	-0.00782300252467394	0.0230210572481155	-0.00295288790948689
247	76.0737915039063	-3.53505396842957	-6.36978054046631	0.011982130818069	-0.00490093370899558	0.0126314787194133	-0.00197886489331722
248	77.3724899291992	-3.53505396842957	-6.95419406890869	0.0158782228827477	-0.00490093370899558	0.0022419011220336	0.00289124972186983
249	78.0218353271484	-4.18440246582031	-6.95419406890869	0.0152288740500808	0.00126787810586393	0.00678734155371785	-0.00197886489331722
250	76.7231369018555	-4.18440246582031	-6.82432460784912	0.00126787810586393	0.00386527273803949	0.000943203864153475	0.00191722682211548
251	76.7231369018555	-3.53505396842957	-7.14899873733521	-0.00490093370899558	-0.000355493422830477	0.000293855206109583	-0.00197886489331722
252	78.0218353271484	-4.50907707214355	-6.69445466995239	-0.00587495695799589	0.000293855206109583	-0.00197886489331722	0.00386527273803949
253	76.0737915039063	-3.2103796005249	-6.75938940048218	0.000943203864153475	-0.00847235135734081	0.00418994715437293	0.000943203864153475
254	77.3724899291992	-4.50907707214355	-6.75938940048218	0.000618529506027699	-3.08191010844894e-05	-0.0026282137259841	-0.00295288790948689
255	77.3724899291992	-4.18440246582031	-6.95419406890869	-0.0104203969240189	-0.00360223650932312	0.000293855206109583	0.00354059832170606
256	76.7231369018555	-4.50907707214355	-6.88925933837891	-0.00652430532500148	-0.00392691092565656	0.00159255252219737	0.00678734155371785
257	77.3724899291992	-4.50907707214355	-6.95419406890869	-0.00652430532500148	-0.00392691092565656	-0.0104203969240189	-0.00165419070981443
258	76.0737915039063	-3.85972833633423	-6.75938940048218	-0.00587495695799589	0.0022419011220336	-0.00782300252467394	-0.00132951640989631
259	76.7231369018555	-4.50907707214355	-6.62951993942261	-0.00944637414067984	0.00678734155371785	-0.00814767740666866	0.00678734155371785
260	73.4763946533203	-2.56103110313416	-7.4087381362915	-0.0113944197073579	0.0022419011220336	-0.00782300252467394	0.00418994715437293
261	74.1257400512695	-3.53505396842957	-7.6684775352478	-0.0159398596733809	0.00646266713738441	-0.0149658378213644	0.00256657530553639
262	75.4244384765625	-4.18440246582031	-7.4087381362915	-0.00587495695799589	0.00711201597005129	-0.0159398596733809	-0.00457625929266214
263	74.1257400512695	-3.53505396842957	-7.53860807418823	0.0022419011220336	0.0116574559360743	-0.0159398596733809	0.00159255252219737
264	75.4244384765625	-3.85972833633423	-6.82432460784912	-0.00327756232582033	0.0194496400654316	-0.00782300252467394	0.00159255252219737
265	76.0737915039063	-4.18440246582031	-6.49965000152588	-0.00879702530801296	0.00841071270406246	-0.00425158534198999	0.00483929552137852
266	75.4244384765625	-4.18440246582031	-6.75938940048218	-0.0143164889886975	0.0136055024340749	-0.00360223650932312	0.00743668992072344
267	76.0737915039063	-3.85972833633423	-7.08406400680542	-0.00165419070981443	0.00678734155371785	0.00321592413820326	-0.00327756232582033
268	76.0737915039063	-3.85972833633423	-7.60354280471802	-0.00392691092565656	0.0126314787194133	-0.00555028254166245	0.00159255252219737
269	77.3724899291992	-4.50907707214355	-7.4087381362915	-0.00425158534198999	0.00646266713738441	-0.00100484199356288	0.000943203864153475
270	76.0737915039063	-3.2103796005249	-7.21393346786499	-0.0104203969240189	0.012956153601408	0.00289124972186983	0.00970941036939621
271	76.7231369018555	-3.85972833633423	-6.88925933837891	0.000293855206109583	0.00970941036939621	-0.00587495695799589	0.00808603875339031
272	78.6711807250977	-4.83375120162964	-6.49965000152588	-3.08191010844894e-05	0.00678734155371785	0.00386527273803949	0.00711201597005129
273	76.0737915039063	-3.2103796005249	-7.27886867523193	0.0136055024340749	0.00191722682211548	0.00776136433705688	-0.00684897974133492
274	78.0218353271484	-3.2103796005249	-7.60354280471802	0.00483929552137852	0.0106834331527352	0.0100340843200684	0.00483929552137852
275	79.3205337524414	-4.18440246582031	-7.4087381362915	0.00613799272105098	-0.00327756232582033	0.0123068047687411	-0.00814767740666866
276	78.6711807250977	-4.18440246582031	-7.4087381362915	0.00841071270406246	0.00386527273803949	0.00613799272105098	0.00191722682211548
277	78.6711807250977	-3.85972833633423	-7.27886867523193	0.00159255252219737	-0.00132951640989631	-0.00457625929266214	-0.0123684434220195
278	78.0218353271484	-4.50907707214355	-6.88925933837891	0.0178262684494257	-0.0120437685400248	-0.00684897974133492	-0.000355493422830477
279	76.0737915039063	-3.85972833633423	-7.47367286682129	0.0116574559360743	0.000943203864153475	-0.00327756232582033	0.000618529506027699
280	77.3724899291992	-3.53505396842957	-7.86328220367432	0.00613799272105098	-0.00587495695799589	-0.00230353930965066	-0.000680167751852423
281	78.6711807250977	-4.50907707214355	-7.9282169342041	0.01100810803473	-0.0156151866540313	0.000618529506027699	0.00191722682211548
282	78.0218353271484	-4.18440246582031	-7.01912927627563	0.00289124972186983	-0.00490093370899558	-0.00619963090866804	-0.0100957229733467
283	76.7231369018555	-3.53505396842957	-7.27886867523193	-0.00457625929266214	-0.0230826959013939	0.000293855206109583	-0.00912170019000769
284	76.0737915039063	-3.85972833633423	-6.82432460784912	-0.00327756232582033	0.000943203864153475	-0.00295288790948689	0.00191722682211548
285	78.0218353271484	-4.18440246582031	-7.08406400680542	-0.00717365415766835	-0.00457625929266214	0.00743668992072344	-0.000680167751852423
286	78.0218353271484	-4.50907707214355	-7.14899873733521	-0.0113944197073579	-0.0026282137259841	0.00418994715437293	0.00516396993771195
287	79.3205337524414	-4.18440246582031	-7.21393346786499	-0.00619963090866804	0.00126787810586393	-0.0123684434220195	-0.000680167751852423
288	78.6711807250977	-3.85972833633423	-7.08406400680542	0.0171769186854362	0.000943203864153475	-0.00132951640989631	0.00354059832170606
289	78.6711807250977	-3.85972833633423	-7.08406400680542	0.0022419011220336	0.00776136433705688	-0.00814767740666866	0.00191722682211548
290	75.4244384765625	-3.2103796005249	-7.01912927627563	0.0207483377307653	0.00483929552137852	-3.08191010844894e-05	-0.00425158534198999
291	78.6711807250977	-4.18440246582031	-6.82432460784912	0.01100810803473	0.00548864435404539	-0.0100957229733467	-0.00327756232582033
292	77.3724899291992	-3.85972833633423	-7.08406400680542	0.00581331877037883	-0.00295288790948689	-0.00295288790948689	-0.00814767740666866
293	78.0218353271484	-4.18440246582031	-7.08406400680542	0.00906006153672934	0.00581331877037883	0.00191722682211548	-0.00555028254166245
294	76.0737915039063	-3.53505396842957	-6.49965000152588	0.0100340843200684	0.00191722682211548	0.000618529506027699	-0.00197886489331722
295	76.7231369018555	-4.18440246582031	-6.11004114151001	0.0126314787194133	0.00289124972186983	0.00159255252219737	0.000943203864153475
296	78.0218353271484	-4.83375120162964	-6.04510593414307	0.000618529506027699	-0.00100484199356288	-0.00392691092565656	-0.00327756232582033
297	77.3724899291992	-4.50907707214355	-6.11004114151001	0.00354059832170606	-0.00100484199356288	-0.000680167751852423	-0.00165419070981443
298	77.3724899291992	-4.83375120162964	-6.95419406890869	-0.00360223650932312	0.00126787810586393	-0.0110697457566857	-0.000355493422830477
299	76.7231369018555	-3.85972833633423	-7.21393346786499	-0.0120437685400248	0.00776136433705688	0.00386527273803949	0.00743668992072344
300	76.7231369018555	-3.85972833633423	-6.56458520889282	-0.00360223650932312	-0.00717365415766835	0.00613799272105098	0.00386527273803949
301	77.3724899291992	-5.15842533111572	-6.75938940048218	0.0103587592020631	0.00354059832170606	-0.000355493422830477	0.00451462110504508
302	79.3205337524414	-4.83375120162964	-6.95419406890869	0.0116574559360743	0.00126787810586393	-0.0130177913233638	-0.00392691092565656
303	78.0218353271484	-4.18440246582031	-7.47367286682129	0.0152288740500808	0.00970941036939621	-0.0169138833880424	0.000943203864153475
304	76.7231369018555	-4.50907707214355	-7.73341274261475	-0.00165419070981443	0.011982130818069	-0.0152905117720366	0.00191722682211548
305	77.3724899291992	-4.83375120162964	-7.73341274261475	-0.00652430532500148	0.000618529506027699	-0.00814767740666866	0.00321592413820326
306	78.6711807250977	-5.15842533111572	-7.53860807418823	-0.00749832857400179	0.00970941036939621	-0.0143164889886975	0.0022419011220336
307	78.0218353271484	-5.15842533111572	-7.34380340576172	-0.00555028254166245	-0.00132951640989631	-0.00457625929266214	0.000618529506027699
308	78.0218353271484	-5.80777406692505	-7.14899873733521	0.00483929552137852	-0.00360223650932312	-0.0107450718060136	-0.000355493422830477
309	78.0218353271484	-4.83375120162964	-7.08406400680542	0.00321592413820326	0.00841071270406246	0.0022419011220336	0.00289124972186983
310	76.0737915039063	-4.50907707214355	-7.53860807418823	-3.08191010844894e-05	0.00354059832170606	0.000293855206109583	0.00321592413820326
311	78.6711807250977	-5.15842533111572	-7.47367286682129	-0.00717365415766835	-0.00490093370899558	-0.00619963090866804	0.000293855206109583
312	77.3724899291992	-4.18440246582031	-7.53860807418823	-0.00717365415766835	-0.00977104809135199	-3.08191010844894e-05	0.0022419011220336
313	78.0218353271484	-4.83375120162964	-7.34380340576172	0.0149041991680861	-0.00295288790948689	-0.0208099745213985	-0.00425158534198999
314	76.0737915039063	-3.85972833633423	-7.34380340576172	0.0178262684494257	0.000618529506027699	-0.0120437685400248	0.00516396993771195
315	77.3724899291992	-3.85972833633423	-7.14899873733521	0.0152288740500808	-0.00652430532500148	-0.00197886489331722	-3.08191010844894e-05
316	77.3724899291992	-4.50907707214355	-7.47367286682129	0.0136055024340749	-0.0123684434220195	0.00321592413820326	-0.00100484199356288
317	78.0218353271484	-4.50907707214355	-7.4087381362915	0.0145795252174139	-0.0279528107494116	-0.00425158534198999	-0.00587495695799589
318	76.0737915039063	-3.53505396842957	-6.75938940048218	0.0106834331527352	-0.0113944197073579	-0.00977104809135199	-0.00555028254166245
319	76.7231369018555	-3.2103796005249	-7.01912927627563	0.01847561635077	-0.0172385573387146	-0.00230353930965066	0.00483929552137852
320	77.3724899291992	-3.2103796005249	-6.95419406890869	0.00581331877037883	-0.0113944197073579	0.0116574559360743	0.00191722682211548
321	77.3724899291992	-4.18440246582031	-6.56458520889282	0.00678734155371785	0.0103587592020631	-0.000680167751852423	0.00418994715437293
322	76.0737915039063	-2.88570523262024	-6.95419406890869	0.00126787810586393	-0.000680167751852423	0.0100340843200684	-0.00100484199356288
323	77.3724899291992	-4.18440246582031	-6.95419406890869	-0.00457625929266214	0.00159255252219737	-0.00912170019000769	0.00354059832170606
324	75.4244384765625	-2.56103110313416	-7.08406400680542	-0.000680167751852423	0.0103587592020631	0.00841071270406246	0.00516396993771195
325	76.0737915039063	-3.53505396842957	-6.69445466995239	-0.0143164889886975	-0.00100484199356288	-0.00165419070981443	0.00516396993771195
326	77.3724899291992	-4.50907707214355	-6.49965000152588	-0.0133424662053585	-0.00327756232582033	-0.00165419070981443	0.00743668992072344
327	76.0737915039063	-4.18440246582031	-5.9152364730835	-0.00814767740666866	-0.00425158534198999	-0.00847235135734081	0.000943203864153475
328	76.0737915039063	-4.50907707214355	-6.17497587203979	-0.00782300252467394	0.00386527273803949	-0.0162645354866982	-0.00327756232582033
329	74.1257400512695	-3.53505396842957	-6.69445466995239	-0.00912170019000769	-0.00100484199356288	-0.00100484199356288	0.00354059832170606
330	75.4244384765625	-2.88570523262024	-7.14899873733521	-0.00100484199356288	0.0022419011220336	0.000293855206109583	0.00386527273803949
331	74.7750930786133	-4.50907707214355	-6.75938940048218	0.00159255252219737	-0.00782300252467394	0.00451462110504508	0.00483929552137852
332	74.7750930786133	-3.2103796005249	-7.01912927627563	-0.00230353930965066	-0.00847235135734081	0.000293855206109583	-0.00165419070981443
333	75.4244384765625	-4.18440246582031	-6.56458520889282	0.00841071270406246	-0.00327756232582033	0.00126787810586393	-0.00165419070981443
334	75.4244384765625	-3.2103796005249	-7.08406400680542	0.00386527273803949	0.00776136433705688	-0.00587495695799589	0.0162028968334198
335	74.7750930786133	-2.88570523262024	-7.08406400680542	-0.00782300252467394	-0.00360223650932312	-3.08191010844894e-05	0.00126787810586393
336	74.7750930786133	-4.18440246582031	-7.34380340576172	0.000618529506027699	0.00321592413820326	-0.00295288790948689	-0.00392691092565656
337	75.4244384765625	-4.18440246582031	-7.47367286682129	0.00581331877037883	0.00159255252219737	-0.00749832857400179	-0.00490093370899558
338	75.4244384765625	-3.53505396842957	-7.34380340576172	-0.00490093370899558	0.00418994715437293	-0.00522560812532902	-0.00587495695799589
339	75.4244384765625	-3.2103796005249	-7.34380340576172	0.00126787810586393	0.000618529506027699	0.00126787810586393	-0.00295288790948689
340	77.3724899291992	-3.2103796005249	-7.6684775352478	0.00191722682211548	0.00516396993771195	0.012956153601408	0.0022419011220336
341	78.0218353271484	-3.85972833633423	-7.47367286682129	-0.0107450718060136	0.00613799272105098	-0.00197886489331722	-0.000680167751852423
342	76.7231369018555	-3.2103796005249	-7.60354280471802	0.00483929552137852	0.01100810803473	-0.0117190945893526	-0.00522560812532902
343	78.6711807250977	-4.50907707214355	-7.4087381362915	0.01847561635077	0.0168522447347641	-0.00879702530801296	-0.00490093370899558
344	76.7231369018555	-3.2103796005249	-7.01912927627563	0.0155535480007529	0.0175015944987535	-0.00457625929266214	0.000293855206109583
345	78.0218353271484	-3.53505396842957	-6.75938940048218	0.00256657530553639	0.0100340843200684	-0.00717365415766835	0.00256657530553639
346	76.7231369018555	-2.88570523262024	-7.47367286682129	0.00808603875339031	0.00483929552137852	0.00581331877037883	-3.08191010844894e-05
347	77.3724899291992	-3.2103796005249	-7.53860807418823	0.00289124972186983	0.00191722682211548	-0.00100484199356288	-0.00100484199356288
348	76.7231369018555	-2.56103110313416	-7.79834747314453	0.00873538758605719	-3.08191010844894e-05	-0.00490093370899558	-0.00392691092565656
349	76.7231369018555	-3.2103796005249	-7.79834747314453	0.00678734155371785	-0.00100484199356288	0.00841071270406246	0.00354059832170606
350	78.0218353271484	-3.85972833633423	-7.86328220367432	0.00451462110504508	-0.00555028254166245	0.00938473641872406	0.00126787810586393
351	77.3724899291992	-4.18440246582031	-7.4087381362915	0.00808603875339031	-0.00587495695799589	0.00581331877037883	-0.00295288790948689
352	77.3724899291992	-2.88570523262024	-7.79834747314453	-0.0120437685400248	-0.0117190945893526	0.00808603875339031	-0.00684897974133492
353	78.6711807250977	-4.18440246582031	-7.60354280471802	-0.00425158534198999	-0.00652430532500148	0.00873538758605719	0.00126787810586393
354	79.3205337524414	-3.2103796005249	-7.86328220367432	-0.00749832857400179	-0.00490093370899558	0.0145795252174139	-3.08191010844894e-05
355	76.7231369018555	-3.2103796005249	-7.73341274261475	-0.00555028254166245	0.00581331877037883	-0.00555028254166245	0.00613799272105098
356	76.7231369018555	-3.85972833633423	-7.60354280471802	-3.08191010844894e-05	0.000943203864153475	0.00386527273803949	0.00126787810586393
357	76.0737915039063	-3.2103796005249	-7.27886867523193	0.013930176384747	-0.000680167751852423	-0.00847235135734081	-0.000680167751852423
358	77.3724899291992	-3.2103796005249	-7.08406400680542	0.011982130818069	0.00451462110504508	-0.00879702530801296	-0.00295288790948689
359	76.0737915039063	-3.2103796005249	-7.27886867523193	-0.000355493422830477	0.0223717093467712	-0.00132951640989631	0.00289124972186983
360	78.6711807250977	-5.15842533111572	-7.53860807418823	-0.00457625929266214	0.011982130818069	0.00711201597005129	0.000943203864153475
361	76.0737915039063	-2.88570523262024	-7.4087381362915	0.00159255252219737	0.01100810803473	-0.0104203969240189	0.00126787810586393
362	76.7231369018555	-2.88570523262024	-7.6684775352478	0.0106834331527352	0.013930176384747	-0.0113944197073579	-0.00392691092565656
363	78.0218353271484	-4.18440246582031	-7.08406400680542	0.0149041991680861	0.011982130818069	-0.00977104809135199	-0.00100484199356288
364	78.0218353271484	-4.83375120162964	-7.27886867523193	0.00613799272105098	0.0123068047687411	0.00191722682211548	0.00516396993771195
365	76.7231369018555	-3.2103796005249	-7.73341274261475	0.01100810803473	0.0123068047687411	0.00289124972186983	0.000618529506027699
366	76.0737915039063	-3.85972833633423	-7.14899873733521	-0.00100484199356288	0.00906006153672934	-0.000680167751852423	0.00451462110504508
367	76.7231369018555	-3.53505396842957	-7.01912927627563	-0.017887907102704	-0.00555028254166245	0.0191249661147594	0.000618529506027699
368	76.0737915039063	-4.18440246582031	-7.01912927627563	0.00548864435404539	-0.00360223650932312	0.00873538758605719	-0.00100484199356288
369	76.7231369018555	-4.18440246582031	-6.82432460784912	0.0100340843200684	-0.00327756232582033	0.00646266713738441	0.00321592413820326
370	77.3724899291992	-5.15842533111572	-6.56458520889282	0.00321592413820326	-0.0107450718060136	-3.08191010844894e-05	0.0022419011220336
371	76.0737915039063	-4.83375120162964	-7.14899873733521	-0.00944637414067984	-0.0237320438027382	0.00256657530553639	-0.00100484199356288
372	76.7231369018555	-3.85972833633423	-6.82432460784912	-0.00457625929266214	-0.0276281367987394	0.0123068047687411	-0.00230353930965066
373	77.3724899291992	-5.80777406692505	-6.88925933837891	-0.00360223650932312	-0.0165892094373703	-0.00327756232582033	-0.00230353930965066
374	77.3724899291992	-5.48309993743896	-6.82432460784912	-0.0026282137259841	-0.00847235135734081	0.00483929552137852	-0.00165419070981443
375	76.7231369018555	-4.18440246582031	-6.88925933837891	-0.00327756232582033	-0.0156151866540313	-0.00425158534198999	0.00548864435404539
376	76.7231369018555	-3.53505396842957	-6.75938940048218	-0.00132951640989631	-0.0334722734987736	-0.00522560812532902	0.0022419011220336
377	77.3724899291992	-4.18440246582031	-7.08406400680542	-0.00847235135734081	-0.0311995539814234	-0.000680167751852423	0.00386527273803949
378	76.0737915039063	-3.2103796005249	-7.14899873733521	0.000618529506027699	-0.00327756232582033	-0.00392691092565656	0.00126787810586393
379	76.0737915039063	-3.53505396842957	-7.01912927627563	-0.0026282137259841	0.0022419011220336	0.00159255252219737	0.00548864435404539
380	77.3724899291992	-3.85972833633423	-7.34380340576172	0.00191722682211548	-0.000355493422830477	0.00906006153672934	-0.00457625929266214
381	76.0737915039063	-3.2103796005249	-7.47367286682129	-0.00230353930965066	-0.00360223650932312	-0.0117190945893526	0.00289124972186983
382	78.0218353271484	-3.53505396842957	-7.34380340576172	-0.0026282137259841	0.00451462110504508	-0.00587495695799589	-0.00392691092565656
383	76.7231369018555	-3.2103796005249	-7.27886867523193	-0.0113944197073579	0.0136055024340749	-0.0175632312893867	-0.0026282137259841
384	77.3724899291992	-4.18440246582031	-7.53860807418823	-0.00522560812532902	0.00938473641872406	-0.00782300252467394	-0.0026282137259841
385	77.3724899291992	-3.53505396842957	-7.60354280471802	-0.00977104809135199	0.0113327819854021	0.0022419011220336	0.00483929552137852
386	75.4244384765625	-3.2103796005249	-7.47367286682129	0.00711201597005129	0.00289124972186983	-0.00944637414067984	-0.000355493422830477
387	74.1257400512695	-2.88570523262024	-7.08406400680542	0.00678734155371785	0.012956153601408	-0.00392691092565656	0.00321592413820326
388	75.4244384765625	-3.53505396842957	-6.88925933837891	0.0136055024340749	0.00906006153672934	-0.00392691092565656	0.0022419011220336
389	76.0737915039063	-4.18440246582031	-6.62951993942261	0.00808603875339031	0.0149041991680861	0.00483929552137852	0.00516396993771195
390	77.3724899291992	-4.18440246582031	-6.88925933837891	0.00516396993771195	0.00548864435404539	-0.00327756232582033	0.00386527273803949
391	73.4763946533203	-2.88570523262024	-7.21393346786499	-0.00100484199356288	0.00418994715437293	-3.08191010844894e-05	-0.00652430532500148
392	76.0737915039063	-3.85972833633423	-7.21393346786499	-0.00847235135734081	0.00938473641872406	-0.0113944197073579	0.00906006153672934
393	73.4763946533203	-2.88570523262024	-6.43471527099609	-0.00490093370899558	0.0113327819854021	-0.0130177913233638	-0.00327756232582033
394	76.0737915039063	-4.50907707214355	-6.11004114151001	-0.0113944197073579	0.0149041991680861	-0.00490093370899558	0.00581331877037883
395	74.7750930786133	-3.2103796005249	-6.36978054046631	-0.0146411629393697	0.00516396993771195	-0.0026282137259841	0.00841071270406246
396	74.1257400512695	-3.2103796005249	-6.62951993942261	-0.00425158534198999	0.00256657530553639	-0.00457625929266214	-3.08191010844894e-05
397	74.1257400512695	-3.2103796005249	-7.14899873733521	0.0022419011220336	0.01100810803473	-0.00717365415766835	-0.00327756232582033
398	75.4244384765625	-2.88570523262024	-6.62951993942261	0.00646266713738441	0.0113327819854021	-0.0139918150380254	0.00321592413820326
399	77.3724899291992	-4.50907707214355	-6.56458520889282	0.0158782228827477	0.00873538758605719	-0.00360223650932312	0.00354059832170606
400	78.0218353271484	-4.18440246582031	-6.75938940048218	0.0113327819854021	0.0126314787194133	-0.0123684434220195	0.00289124972186983
401	77.3724899291992	-3.2103796005249	-6.11004114151001	0.00418994715437293	0.013930176384747	-0.0198359526693821	-0.000355493422830477
402	77.3724899291992	-4.50907707214355	-6.43471527099609	-0.00295288790948689	0.000618529506027699	-0.0165892094373703	-0.00457625929266214
403	76.7231369018555	-3.53505396842957	-7.27886867523193	0.00841071270406246	-0.000355493422830477	-0.0182125810533762	0.000618529506027699
404	78.0218353271484	-4.18440246582031	-6.82432460784912	0.0171769186854362	0.0022419011220336	-0.0156151866540313	-0.00197886489331722
405	79.3205337524414	-4.50907707214355	-6.75938940048218	-0.00912170019000769	-0.000355493422830477	0.000943203864153475	0.00418994715437293
406	78.0218353271484	-3.53505396842957	-6.49965000152588	-0.00132951640989631	-0.0159398596733809	0.00321592413820326	0.000618529506027699
407	78.6711807250977	-4.18440246582031	-6.69445466995239	0.000943203864153475	-0.0146411629393697	-0.00782300252467394	0.000618529506027699
408	77.3724899291992	-3.85972833633423	-6.75938940048218	-0.017887907102704	0.00191722682211548	0.000293855206109583	-0.00749832857400179
409	78.0218353271484	-4.50907707214355	-6.88925933837891	0.0210730116814375	-0.0308748781681061	0.00289124972186983	-0.00230353930965066
410	76.7231369018555	-3.2103796005249	-7.01912927627563	-0.0143164889886975	0.013930176384747	0.00418994715437293	-0.0026282137259841
411	76.7231369018555	-3.2103796005249	-7.14899873733521	-0.0191866029053926	-0.0211346503347158	-0.000680167751852423	-0.00619963090866804
412	79.3205337524414	-4.50907707214355	-6.95419406890869	-0.00684897974133492	-0.00392691092565656	-0.00490093370899558	-0.00425158534198999
413	76.0737915039063	-3.53505396842957	-7.47367286682129	0.00159255252219737	-0.0026282137259841	0.00126787810586393	-0.0026282137259841
414	78.6711807250977	-4.18440246582031	-7.34380340576172	-0.00295288790948689	0.013930176384747	0.00548864435404539	0.00191722682211548
415	78.0218353271484	-3.85972833633423	-7.99315214157104	-0.00327756232582033	0.00159255252219737	-0.00132951640989631	0.00613799272105098
416	77.3724899291992	-2.88570523262024	-7.9282169342041	0.00678734155371785	-0.00295288790948689	-0.00360223650932312	-0.00457625929266214
417	76.0737915039063	-3.2103796005249	-7.4087381362915	0.0100340843200684	0.0126314787194133	-0.0198359526693821	0.00354059832170606
418	77.3724899291992	-3.2103796005249	-7.27886867523193	0.0152288740500808	0.00873538758605719	-0.00555028254166245	-0.00392691092565656
419	77.3724899291992	-3.85972833633423	-7.14899873733521	0.0123068047687411	0.0136055024340749	0.00970941036939621	-0.0026282137259841
420	78.6711807250977	-4.18440246582031	-6.69445466995239	0.00451462110504508	0.00256657530553639	0.00970941036939621	0.0022419011220336
421	78.6711807250977	-3.2103796005249	-7.21393346786499	-0.00132951640989631	0.00548864435404539	-0.00132951640989631	0.00159255252219737
422	78.6711807250977	-4.50907707214355	-7.01912927627563	0.00711201597005129	0.00256657530553639	-0.00652430532500148	0.00256657530553639
423	76.0737915039063	-2.88570523262024	-7.27886867523193	0.00646266713738441	0.00321592413820326	-0.0113944197073579	-0.00944637414067984
424	76.0737915039063	-3.53505396842957	-6.75938940048218	-3.08191010844894e-05	-3.08191010844894e-05	0.00321592413820326	0.000943203864153475
425	77.3724899291992	-3.85972833633423	-6.75938940048218	-0.00522560812532902	0.00354059832170606	0.0126314787194133	0.00678734155371785
426	78.0218353271484	-4.83375120162964	-6.49965000152588	0.000943203864153475	-0.00587495695799589	0.0136055024340749	-3.08191010844894e-05
427	78.0218353271484	-4.50907707214355	-7.01912927627563	-0.00230353930965066	0.000943203864153475	0.00386527273803949	-0.00490093370899558
428	77.3724899291992	-4.50907707214355	-6.82432460784912	0.00354059832170606	0.0103587592020631	0.00841071270406246	-0.000355493422830477
429	76.7231369018555	-4.50907707214355	-6.43471527099609	0.00581331877037883	0.00451462110504508	0.00354059832170606	0.00321592413820326
430	76.7231369018555	-3.2103796005249	-6.95419406890869	0.0113327819854021	-0.00652430532500148	-3.08191010844894e-05	0.000618529506027699
431	78.6711807250977	-3.53505396842957	-6.88925933837891	0.00354059832170606	-0.00587495695799589	-0.0117190945893526	-0.00230353930965066
432	78.0218353271484	-4.18440246582031	-6.49965000152588	-0.00165419070981443	-0.0104203969240189	0.00386527273803949	-0.00814767740666866
433	77.3724899291992	-3.53505396842957	-7.08406400680542	-0.00100484199356288	-0.00197886489331722	-0.00717365415766835	-0.00425158534198999
434	78.0218353271484	-4.50907707214355	-6.95419406890869	0.00743668992072344	-0.00360223650932312	0.00126787810586393	0.00321592413820326
435	78.6711807250977	-5.15842533111572	-6.95419406890869	0.00841071270406246	-0.00295288790948689	-0.00100484199356288	0.00548864435404539
436	76.0737915039063	-3.2103796005249	-6.56458520889282	0.00418994715437293	-3.08191010844894e-05	-0.0120437685400248	-0.00392691092565656
437	76.0737915039063	-4.50907707214355	-6.82432460784912	0.00256657530553639	-0.0026282137259841	-0.0146411629393697	-0.00327756232582033
438	76.0737915039063	-4.18440246582031	-7.4087381362915	0.00418994715437293	-0.00977104809135199	-0.0143164889886975	-0.00749832857400179
439	78.0218353271484	-5.48309993743896	-7.34380340576172	0.0178262684494257	-0.00490093370899558	0.000943203864153475	-0.000680167751852423
440	78.6711807250977	-5.80777406692505	-7.01912927627563	0.00256657530553639	-0.00619963090866804	-0.00652430532500148	0.00970941036939621
441	78.0218353271484	-5.15842533111572	-6.88925933837891	0.00354059832170606	-0.000355493422830477	-0.0162645354866982	0.00256657530553639
442	77.3724899291992	-5.80777406692505	-6.82432460784912	0.0123068047687411	-0.00392691092565656	-0.0149658378213644	-0.00717365415766835
443	78.6711807250977	-5.15842533111572	-6.82432460784912	0.01847561635077	-0.00944637414067984	-0.0139918150380254	-0.00165419070981443
444	77.3724899291992	-4.83375120162964	-6.82432460784912	-0.00392691092565656	-0.00230353930965066	-0.00814767740666866	0.00581331877037883
445	76.7231369018555	-4.50907707214355	-6.62951993942261	-0.0143164889886975	-0.00684897974133492	0.00841071270406246	0.00386527273803949
446	78.6711807250977	-5.15842533111572	-6.82432460784912	-0.0159398596733809	-0.00847235135734081	-0.00814767740666866	0.00581331877037883
447	76.7231369018555	-4.83375120162964	-7.4087381362915	-0.0149658378213644	-0.00425158534198999	-0.00555028254166245	-0.00197886489331722
448	77.3724899291992	-3.85972833633423	-7.53860807418823	-0.00944637414067984	-0.00425158534198999	-0.0107450718060136	0.00191722682211548
449	76.0737915039063	-3.2103796005249	-7.73341274261475	-0.0120437685400248	-0.00425158534198999	-0.00555028254166245	-0.00165419070981443
450	76.0737915039063	-3.2103796005249	-7.4087381362915	-0.00457625929266214	0.00711201597005129	-0.00490093370899558	0.0022419011220336
451	77.3724899291992	-3.85972833633423	-6.88925933837891	-0.00977104809135199	0.00808603875339031	-0.00425158534198999	-0.00197886489331722
452	77.3724899291992	-4.50907707214355	-6.95419406890869	-0.017887907102704	0.000943203864153475	-0.0117190945893526	-0.00425158534198999
453	76.7231369018555	-3.2103796005249	-6.62951993942261	-0.0165892094373703	0.00581331877037883	-0.00392691092565656	-0.00814767740666866
454	76.7231369018555	-4.50907707214355	-6.69445466995239	-0.00814767740666866	0.00289124972186983	-0.00165419070981443	0.000618529506027699
455	77.3724899291992	-4.18440246582031	-6.88925933837891	-0.0201606266200542	0.00581331877037883	0.000943203864153475	0.00159255252219737
456	76.0737915039063	-2.88570523262024	-6.95419406890869	-0.00717365415766835	0.00191722682211548	-0.00619963090866804	0.00776136433705688
457	77.3724899291992	-3.2103796005249	-6.62951993942261	0.00678734155371785	0.00646266713738441	0.000618529506027699	0.00159255252219737
458	75.4244384765625	-3.53505396842957	-7.14899873733521	0.0100340843200684	0.00873538758605719	-0.00555028254166245	-0.00230353930965066
459	78.0218353271484	-4.18440246582031	-7.14899873733521	0.0178262684494257	0.0175015944987535	-0.00230353930965066	0.00321592413820326
460	77.3724899291992	-4.50907707214355	-7.27886867523193	0.0149041991680861	0.00451462110504508	0.00256657530553639	0.00646266713738441
461	78.0218353271484	-4.18440246582031	-6.75938940048218	0.0239950809627771	0.00776136433705688	-0.00912170019000769	0.00841071270406246
462	76.0737915039063	-3.2103796005249	-6.75938940048218	0.0188002903014421	0.0022419011220336	-0.00944637414067984	0.00386527273803949
463	76.7231369018555	-4.50907707214355	-6.62951993942261	0.0145795252174139	0.00938473641872406	-0.0110697457566857	0.00126787810586393
464	73.4763946533203	-2.88570523262024	-6.95419406890869	0.00191722682211548	0.00386527273803949	0.00581331877037883	0.00451462110504508
465	74.1257400512695	-3.53505396842957	-7.08406400680542	-0.00360223650932312	0.00354059832170606	0.00159255252219737	0.0103587592020631
466	74.1257400512695	-3.53505396842957	-7.08406400680542	-0.00457625929266214	-0.00197886489331722	-0.00619963090866804	0.00711201597005129
467	73.4763946533203	-4.18440246582031	-7.34380340576172	-0.00360223650932312	-0.00522560812532902	-0.00977104809135199	0.000943203864153475
468	73.4763946533203	-3.2103796005249	-6.95419406890869	-0.00652430532500148	0.00256657530553639	-0.00977104809135199	-0.00197886489331722
469	74.7750930786133	-4.18440246582031	-6.82432460784912	-0.00360223650932312	0.00191722682211548	0.000943203864153475	-0.00230353930965066
470	74.1257400512695	-3.53505396842957	-6.75938940048218	-0.0185372550040483	0.00483929552137852	-0.0026282137259841	-0.00132951640989631
471	75.4244384765625	-3.85972833633423	-7.14899873733521	-0.00879702530801296	-0.00555028254166245	0.0116574559360743	0.00386527273803949
472	78.0218353271484	-4.83375120162964	-6.95419406890869	-0.0139918150380254	-0.00749832857400179	0.00386527273803949	-0.000355493422830477
473	75.4244384765625	-3.53505396842957	-7.60354280471802	-0.00847235135734081	0.000618529506027699	0.00581331877037883	0.00191722682211548
474	78.6711807250977	-4.83375120162964	-7.34380340576172	-3.08191010844894e-05	0.00289124972186983	0.00776136433705688	-0.00165419070981443
475	78.0218353271484	-4.50907707214355	-7.4087381362915	-0.0182125810533762	-0.00457625929266214	0.00808603875339031	0.00126787810586393
476	77.3724899291992	-3.85972833633423	-7.4087381362915	0.00873538758605719	-0.00490093370899558	0.00256657530553639	0.00191722682211548
477	76.7231369018555	-3.2103796005249	-7.73341274261475	0.0142548503354192	-0.00490093370899558	-0.0130177913233638	-0.00619963090866804
478	77.3724899291992	-3.2103796005249	-7.08406400680542	0.00938473641872406	0.00613799272105098	-0.00782300252467394	-0.00912170019000769
479	76.0737915039063	-2.88570523262024	-7.01912927627563	0.0022419011220336	0.000943203864153475	0.00711201597005129	-3.08191010844894e-05
480	78.6711807250977	-4.18440246582031	-7.27886867523193	0.00906006153672934	-0.00327756232582033	-0.00197886489331722	0.00354059832170606
481	78.0218353271484	-4.83375120162964	-6.82432460784912	-0.000680167751852423	0.00191722682211548	0.00354059832170606	-0.00717365415766835
482	76.0737915039063	-3.53505396842957	-6.69445466995239	0.0165275707840919	-0.00165419070981443	-0.00522560812532902	-0.00490093370899558
483	78.0218353271484	-4.50907707214355	-7.01912927627563	0.0158782228827477	0.000618529506027699	0.000293855206109583	-0.0117190945893526
484	77.3724899291992	-3.85972833633423	-7.34380340576172	0.0132808275520802	0.00451462110504508	-0.000355493422830477	0.0022419011220336
485	77.3724899291992	-3.53505396842957	-7.34380340576172	-0.00425158534198999	0.00289124972186983	0.00906006153672934	0.0022419011220336
486	76.0737915039063	-4.18440246582031	-7.21393346786499	0.00938473641872406	0.00191722682211548	0.00711201597005129	0.0022419011220336
487	76.7231369018555	-3.85972833633423	-7.21393346786499	-0.00230353930965066	0.0022419011220336	0.000943203864153475	-0.0130177913233638
488	76.7231369018555	-3.2103796005249	-7.14899873733521	0.00808603875339031	-0.00425158534198999	0.00191722682211548	-0.000355493422830477
489	78.0218353271484	-4.83375120162964	-6.43471527099609	0.00743668992072344	-0.0110697457566857	0.00289124972186983	0.00483929552137852
490	78.0218353271484	-2.88570523262024	-7.4087381362915	0.000618529506027699	0.000618529506027699	0.00646266713738441	-0.00197886489331722
491	77.3724899291992	-3.53505396842957	-7.27886867523193	-0.00879702530801296	-0.00749832857400179	0.00646266713738441	-0.00327756232582033
492	78.0218353271484	-4.18440246582031	-6.95419406890869	-0.00100484199356288	-0.00749832857400179	0.00548864435404539	-0.0143164889886975
493	76.0737915039063	-3.2103796005249	-7.27886867523193	-0.00100484199356288	-0.00619963090866804	0.00841071270406246	-0.0120437685400248
494	78.0218353271484	-4.18440246582031	-6.11004114151001	-0.00847235135734081	-0.00100484199356288	0.0142548503354192	-0.00230353930965066
495	78.0218353271484	-5.15842533111572	-6.75938940048218	0.00126787810586393	-0.00425158534198999	0.0123068047687411	0.00256657530553639
496	77.3724899291992	-4.18440246582031	-7.21393346786499	-0.00295288790948689	-0.00490093370899558	0.0142548503354192	0.0100340843200684
497	75.4244384765625	-3.85972833633423	-6.95419406890869	-0.0100957229733467	-0.00879702530801296	0.0181509424000978	-0.00295288790948689
498	76.0737915039063	-3.85972833633423	-7.01912927627563	-0.00652430532500148	0.00256657530553639	0.0188002903014421	0.000943203864153475
499	76.7231369018555	-4.18440246582031	-7.01912927627563	0.00678734155371785	0.00548864435404539	0.0136055024340749	-0.000355493422830477
500	78.0218353271484	-5.15842533111572	-6.49965000152588	-0.00197886489331722	0.00548864435404539	0.00841071270406246	0.00711201597005129
501	78.0218353271484	-4.50907707214355	-6.56458520889282	0.00483929552137852	0.000293855206109583	-0.00425158534198999	-0.00360223650932312
502	76.0737915039063	-3.53505396842957	-7.08406400680542	0.00516396993771195	0.00808603875339031	-0.0185372550040483	0.000618529506027699
503	78.0218353271484	-4.83375120162964	-7.47367286682129	-0.00327756232582033	0.0100340843200684	-0.0146411629393697	0.00418994715437293
504	77.3724899291992	-4.18440246582031	-7.73341274261475	0.00743668992072344	0.0103587592020631	-0.0282774847000837	0.00711201597005129
505	76.7231369018555	-3.85972833633423	-7.47367286682129	-0.0104203969240189	0.00646266713738441	-0.021459324285388	0.0136055024340749
506	76.7231369018555	-4.83375120162964	-7.34380340576172	-0.00944637414067984	-0.00197886489331722	-0.0240567177534103	0.00289124972186983
507	76.0737915039063	-4.50907707214355	-7.34380340576172	-0.00490093370899558	-0.00327756232582033	-0.0208099745213985	-0.00684897974133492
508	77.3724899291992	-5.15842533111572	-7.60354280471802	-0.00944637414067984	-0.00490093370899558	-0.021459324285388	-0.00197886489331722
509	78.0218353271484	-5.15842533111572	-7.4087381362915	-0.00360223650932312	-0.00230353930965066	-0.0104203969240189	-0.000355493422830477
510	77.3724899291992	-4.50907707214355	-7.53860807418823	-0.0110697457566857	-0.00425158534198999	-0.00879702530801296	-0.000680167751852423
511	77.3724899291992	-4.83375120162964	-7.53860807418823	-0.0159398596733809	-0.0172385573387146	0.00678734155371785	-0.00425158534198999
512	76.7231369018555	-5.48309993743896	-7.21393346786499	-0.00392691092565656	-0.00847235135734081	0.00483929552137852	-0.00132951640989631
513	76.0737915039063	-4.18440246582031	-7.34380340576172	-0.00555028254166245	-0.0162645354866982	0.00548864435404539	-0.00165419070981443
514	75.4244384765625	-4.83375120162964	-7.47367286682129	-0.00782300252467394	-0.00912170019000769	0.012956153601408	0.00256657530553639
515	78.0218353271484	-4.83375120162964	-7.4087381362915	-0.00619963090866804	-0.00684897974133492	0.012956153601408	0.00256657530553639
516	77.3724899291992	-4.50907707214355	-7.6684775352478	-0.00457625929266214	-0.00522560812532902	0.00256657530553639	0.00321592413820326
517	77.3724899291992	-3.53505396842957	-7.01912927627563	-0.00132951640989631	-0.00555028254166245	-0.00749832857400179	-0.00847235135734081
518	76.7231369018555	-3.2103796005249	-7.01912927627563	-0.00295288790948689	-0.0113944197073579	-0.00165419070981443	-0.00684897974133492
519	77.3724899291992	-4.83375120162964	-6.49965000152588	-0.00652430532500148	0.00321592413820326	0.00354059832170606	0.00743668992072344
520	76.7231369018555	-4.18440246582031	-6.82432460784912	-0.00847235135734081	-0.00165419070981443	-0.00327756232582033	-0.0026282137259841
521	76.7231369018555	-4.50907707214355	-6.88925933837891	-0.0026282137259841	0.00646266713738441	-0.000355493422830477	0.00289124972186983
522	76.7231369018555	-3.2103796005249	-7.21393346786499	-0.00360223650932312	0.00776136433705688	-0.00652430532500148	-0.0110697457566857
523	76.7231369018555	-4.50907707214355	-6.36978054046631	0.0145795252174139	0.00906006153672934	-0.0165892094373703	0.00256657530553639
524	74.7750930786133	-3.2103796005249	-6.43471527099609	0.0123068047687411	0.0181509424000978	-0.0110697457566857	0.00678734155371785
525	74.1257400512695	-3.85972833633423	-6.23991060256958	0.00646266713738441	0.00906006153672934	-0.000355493422830477	0.00873538758605719
526	73.4763946533203	-3.53505396842957	-6.43471527099609	0.011982130818069	0.0106834331527352	0.00256657530553639	0.00321592413820326
527	73.4763946533203	-3.53505396842957	-6.69445466995239	0.0282158460468054	0.00776136433705688	-0.00457625929266214	0.00289124972186983
528	74.7750930786133	-3.85972833633423	-6.56458520889282	0.0233457311987877	0.0116574559360743	-0.00652430532500148	0.00321592413820326
529	74.7750930786133	-4.50907707214355	-6.56458520889282	0.0249691028147936	0.00516396993771195	0.00386527273803949	0.00581331877037883
530	76.0737915039063	-4.83375120162964	-7.01912927627563	0.00354059832170606	0.0142548503354192	-0.00652430532500148	0.00516396993771195
531	76.0737915039063	-4.18440246582031	-6.69445466995239	0.00451462110504508	-0.00327756232582033	-0.00522560812532902	0.00289124972186983
532	76.7231369018555	-4.83375120162964	-7.27886867523193	-0.00230353930965066	0.00159255252219737	-0.00912170019000769	-0.00230353930965066
533	76.0737915039063	-2.88570523262024	-7.79834747314453	-0.00587495695799589	0.00678734155371785	-0.0107450718060136	-0.00652430532500148
534	75.4244384765625	-4.83375120162964	-7.01912927627563	-0.000680167751852423	0.000293855206109583	-0.000355493422830477	0.000293855206109583
535	78.0218353271484	-3.85972833633423	-7.34380340576172	-0.00230353930965066	-0.00392691092565656	0.000618529506027699	0.00159255252219737
536	77.3724899291992	-3.53505396842957	-7.53860807418823	-0.0107450718060136	-0.0172385573387146	0.000943203864153475	-0.00555028254166245
537	75.4244384765625	-3.53505396842957	-7.47367286682129	0.0226963832974434	-0.00652430532500148	-0.00814767740666866	-0.00457625929266214
538	76.0737915039063	-3.2103796005249	-7.47367286682129	0.000943203864153475	-0.0104203969240189	-3.08191010844894e-05	-0.00425158534198999
539	77.3724899291992	-4.50907707214355	-7.73341274261475	0.0162028968334198	0.0100340843200684	0.00906006153672934	-0.0026282137259841
540	77.3724899291992	-4.18440246582031	-7.47367286682129	-0.00879702530801296	-0.00782300252467394	0.00159255252219737	0.0022419011220336
541	78.6711807250977	-5.15842533111572	-7.34380340576172	-0.0188619289547205	-0.00425158534198999	0.00418994715437293	0.000618529506027699
542	74.7750930786133	-3.53505396842957	-7.6684775352478	-0.0123684434220195	-0.00360223650932312	0.000943203864153475	-0.00360223650932312
543	79.3205337524414	-4.18440246582031	-7.21393346786499	-0.00327756232582033	-0.00132951640989631	0.00159255252219737	-0.00132951640989631
544	78.0218353271484	-3.53505396842957	-7.73341274261475	-0.00717365415766835	0.00126787810586393	0.00776136433705688	0.00159255252219737
545	77.3724899291992	-2.88570523262024	-7.99315214157104	-0.00425158534198999	-0.00522560812532902	-0.00197886489331722	0.00386527273803949
546	75.4244384765625	-3.2103796005249	-7.47367286682129	0.0142548503354192	0.000293855206109583	0.00516396993771195	0.0022419011220336
547	76.7231369018555	-3.85972833633423	-7.34380340576172	0.0200989879667759	-0.00652430532500148	-0.0159398596733809	-0.00100484199356288
548	76.0737915039063	-2.56103110313416	-7.4087381362915	0.0162028968334198	0.00516396993771195	0.00516396993771195	-0.0110697457566857
549	78.0218353271484	-3.85972833633423	-6.36978054046631	0.00906006153672934	-0.000680167751852423	0.00289124972186983	0.00289124972186983
550	77.3724899291992	-3.85972833633423	-6.88925933837891	0.0149041991680861	-0.00230353930965066	0.000293855206109583	-0.00327756232582033
551	77.3724899291992	-3.85972833633423	-6.62951993942261	-0.00457625929266214	-0.0117190945893526	0.00354059832170606	0.00613799272105098
552	76.7231369018555	-4.50907707214355	-7.01912927627563	-0.0133424662053585	-0.00717365415766835	-0.00619963090866804	-0.00230353930965066
553	76.0737915039063	-3.53505396842957	-7.14899873733521	0.013930176384747	-0.00132951640989631	0.00256657530553639	0.0022419011220336
554	76.7231369018555	-4.50907707214355	-6.75938940048218	0.00808603875339031	-0.00327756232582033	0.00743668992072344	0.00354059832170606
555	78.0218353271484	-4.50907707214355	-6.17497587203979	0.00451462110504508	0.000293855206109583	0.00126787810586393	0.00808603875339031
556	76.7231369018555	-3.53505396842957	-6.30484533309937	-0.0237320438027382	0.00256657530553639	0.00483929552137852	0.00808603875339031
557	76.0737915039063	-3.53505396842957	-6.62951993942261	0.00386527273803949	-0.0026282137259841	0.00256657530553639	0.0022419011220336
558	76.7231369018555	-3.85972833633423	-7.08406400680542	-0.00392691092565656	0.00808603875339031	-0.00944637414067984	-0.00392691092565656
559	75.4244384765625	-3.53505396842957	-7.08406400680542	-0.0152905117720366	0.0126314787194133	-0.00490093370899558	0.00321592413820326
560	76.7231369018555	-3.53505396842957	-7.08406400680542	-0.0123684434220195	0.00808603875339031	-0.0026282137259841	0.000618529506027699
561	78.0218353271484	-4.50907707214355	-6.69445466995239	0.00418994715437293	0.012956153601408	0.000943203864153475	0.00256657530553639
562	77.3724899291992	-3.85972833633423	-6.95419406890869	0.00970941036939621	0.0113327819854021	-0.0195112787187099	-0.00555028254166245
563	76.7231369018555	-3.85972833633423	-7.01912927627563	0.00483929552137852	0.0213976856321096	-0.0156151866540313	-0.00847235135734081
564	78.0218353271484	-4.83375120162964	-7.4087381362915	-0.00782300252467394	0.0226963832974434	-0.00879702530801296	0.00483929552137852
565	78.0218353271484	-4.83375120162964	-6.88925933837891	0.00354059832170606	0.0145795252174139	-0.00522560812532902	-0.00165419070981443
566	78.0218353271484	-5.48309993743896	-6.75938940048218	-0.00684897974133492	0.00418994715437293	-0.00197886489331722	0.00126787810586393
567	77.3724899291992	-5.48309993743896	-7.21393346786499	-0.0139918150380254	0.00581331877037883	-0.00327756232582033	-0.00684897974133492
568	76.0737915039063	-5.15842533111572	-6.88925933837891	-0.00327756232582033	0.00938473641872406	-0.00197886489331722	0.00256657530553639
569	76.7231369018555	-5.15842533111572	-7.08406400680542	0.012956153601408	0.000293855206109583	-0.00230353930965066	-0.00717365415766835
570	77.3724899291992	-4.83375120162964	-7.47367286682129	0.000943203864153475	-0.00522560812532902	0.00126787810586393	0.00516396993771195
571	79.3205337524414	-5.80777406692505	-7.4087381362915	-0.00360223650932312	-0.0113944197073579	0.00808603875339031	-3.08191010844894e-05
572	76.7231369018555	-4.83375120162964	-7.34380340576172	-0.0120437685400248	-0.0139918150380254	0.00483929552137852	-0.00295288790948689
573	79.3205337524414	-5.80777406692505	-6.82432460784912	-0.00749832857400179	-0.0123684434220195	-0.00522560812532902	-0.00684897974133492
574	75.4244384765625	-4.50907707214355	-6.69445466995239	-0.0156151866540313	-0.00814767740666866	-0.00230353930965066	0.00321592413820326
575	76.7231369018555	-5.48309993743896	-7.47367286682129	-0.0100957229733467	-0.0126931173726916	-0.0146411629393697	0.000618529506027699
576	78.6711807250977	-4.83375120162964	-7.47367286682129	-0.00587495695799589	-0.00555028254166245	-0.0107450718060136	0.00289124972186983
577	79.3205337524414	-5.15842533111572	-6.95419406890869	-0.00879702530801296	-0.00457625929266214	-0.0146411629393697	-0.00295288790948689
578	78.0218353271484	-4.18440246582031	-6.75938940048218	-0.00425158534198999	0.00581331877037883	-0.0139918150380254	-0.00619963090866804
579	76.7231369018555	-3.53505396842957	-6.69445466995239	-0.00100484199356288	0.00873538758605719	0.00159255252219737	0.00321592413820326
580	75.4244384765625	-3.2103796005249	-6.69445466995239	0.00873538758605719	0.00678734155371785	0.00191722682211548	0.00386527273803949
581	77.3724899291992	-4.50907707214355	-7.08406400680542	0.00548864435404539	0.0188002903014421	0.000293855206109583	0.00256657530553639
582	75.4244384765625	-4.18440246582031	-7.47367286682129	0.0155535480007529	0.0178262684494257	-0.0217839982360601	0.00191722682211548
583	76.7231369018555	-4.83375120162964	-6.88925933837891	0.0100340843200684	0.0158782228827477	-0.0149658378213644	-0.00295288790948689
584	74.7750930786133	-4.18440246582031	-6.95419406890869	0.0142548503354192	0.0188002903014421	-0.00327756232582033	0.000618529506027699
585	74.7750930786133	-4.50907707214355	-6.69445466995239	0.00873538758605719	0.00776136433705688	-0.00197886489331722	0.00289124972186983
586	76.0737915039063	-4.83375120162964	-7.14899873733521	-0.00522560812532902	0.00548864435404539	0.00678734155371785	0.00451462110504508
587	74.7750930786133	-4.50907707214355	-7.4087381362915	-0.0188619289547205	-0.00132951640989631	-0.00230353930965066	-0.00230353930965066
588	76.0737915039063	-5.15842533111572	-6.88925933837891	-0.00555028254166245	0.00613799272105098	-0.00555028254166245	-0.00230353930965066
589	74.1257400512695	-3.53505396842957	-7.14899873733521	-0.00684897974133492	0.00711201597005129	0.00841071270406246	0.00711201597005129
590	73.4763946533203	-3.53505396842957	-7.60354280471802	-0.0201606266200542	-0.00132951640989631	0.00321592413820326	0.000943203864153475
591	74.7750930786133	-4.50907707214355	-7.27886867523193	-0.0188619289547205	-0.00165419070981443	0.00906006153672934	-3.08191010844894e-05
592	75.4244384765625	-3.85972833633423	-7.21393346786499	-0.0224333461374044	-0.0126931173726916	0.00289124972186983	-0.00392691092565656
593	74.7750930786133	-4.18440246582031	-7.14899873733521	-0.00977104809135199	-0.00684897974133492	-3.08191010844894e-05	-0.00230353930965066
594	74.1257400512695	-4.18440246582031	-7.6684775352478	0.00159255252219737	-0.000680167751852423	0.00451462110504508	-0.00295288790948689
595	74.1257400512695	-3.85972833633423	-6.95419406890869	-0.00165419070981443	-0.00555028254166245	-0.00230353930965066	-0.00457625929266214
596	76.0737915039063	-4.83375120162964	-7.34380340576172	0.00386527273803949	-0.00717365415766835	-0.00912170019000769	-0.00684897974133492
597	76.7231369018555	-4.83375120162964	-6.88925933837891	0.00743668992072344	-0.0191866029053926	-0.0117190945893526	-0.00522560812532902
598	77.3724899291992	-4.83375120162964	-6.56458520889282	0.0145795252174139	0.000943203864153475	-0.000355493422830477	-0.00360223650932312
599	76.7231369018555	-4.18440246582031	-6.82432460784912	0.020423661917448	-0.00230353930965066	-0.000355493422830477	-0.00425158534198999
600	75.4244384765625	-4.18440246582031	-7.14899873733521	0.0123068047687411	0.00841071270406246	-0.0026282137259841	0.00516396993771195
601	77.3724899291992	-5.15842533111572	-7.01912927627563	0.0126314787194133	0.000293855206109583	0.00354059832170606	0.00191722682211548
602	75.4244384765625	-3.85972833633423	-7.14899873733521	0.0178262684494257	0.00386527273803949	-0.00457625929266214	0.000293855206109583
603	78.6711807250977	-4.50907707214355	-6.75938940048218	0.0175015944987535	0.00548864435404539	-0.00197886489331722	-0.00197886489331722
604	76.7231369018555	-3.53505396842957	-7.01912927627563	0.0220470335334539	0.0103587592020631	-0.00132951640989631	-0.00522560812532902
605	78.0218353271484	-3.85972833633423	-6.82432460784912	0.0103587592020631	0.00581331877037883	-0.00944637414067984	-0.00425158534198999
606	75.4244384765625	-4.18440246582031	-7.01912927627563	0.00548864435404539	-0.00100484199356288	-0.00879702530801296	-0.00425158534198999
607	77.3724899291992	-4.83375120162964	-6.95419406890869	-0.00392691092565656	-0.00522560812532902	-0.0100957229733467	-0.00457625929266214
608	76.0737915039063	-3.2103796005249	-7.14899873733521	-0.00782300252467394	0.00289124972186983	-0.0120437685400248	-0.00587495695799589
609	76.7231369018555	-3.53505396842957	-7.27886867523193	-0.0100957229733467	-0.000355493422830477	-0.00879702530801296	0.00581331877037883
610	78.0218353271484	-3.2103796005249	-7.14899873733521	-0.00522560812532902	0.00678734155371785	-0.000355493422830477	-0.00165419070981443
611	77.3724899291992	-5.15842533111572	-6.69445466995239	-0.0110697457566857	-0.00295288790948689	0.00191722682211548	0.00418994715437293
612	76.7231369018555	-3.53505396842957	-7.79834747314453	-0.00847235135734081	-0.00327756232582033	0.0022419011220336	-0.00522560812532902
613	78.0218353271484	-4.50907707214355	-7.21393346786499	-0.00197886489331722	0.00386527273803949	-0.00165419070981443	-0.0026282137259841
614	76.7231369018555	-3.85972833633423	-7.34380340576172	-0.00522560812532902	0.00841071270406246	-0.00230353930965066	0.000293855206109583
615	77.3724899291992	-3.85972833633423	-7.6684775352478	-0.00522560812532902	0.00808603875339031	0.000943203864153475	0.000293855206109583
616	78.0218353271484	-5.15842533111572	-7.4087381362915	-0.00555028254166245	-3.08191010844894e-05	-0.0139918150380254	-0.0026282137259841
617	78.6711807250977	-5.15842533111572	-7.08406400680542	0.00906006153672934	0.00451462110504508	-0.00619963090866804	0.00808603875339031
618	77.3724899291992	-4.83375120162964	-7.14899873733521	0.0324366129934788	0.00289124972186983	-0.0120437685400248	-0.00522560812532902
619	77.3724899291992	-3.85972833633423	-7.73341274261475	0.0217223595827818	0.00451462110504508	0.00808603875339031	-0.00360223650932312
620	77.3724899291992	-3.2103796005249	-7.60354280471802	0.0162028968334198	-3.08191010844894e-05	0.00418994715437293	0.00483929552137852
621	76.0737915039063	-3.53505396842957	-7.4087381362915	0.0213976856321096	0.00191722682211548	0.00126787810586393	0.00289124972186983
622	76.7231369018555	-4.18440246582031	-7.53860807418823	0.0100340843200684	0.00289124972186983	-0.00684897974133492	-0.000355493422830477
623	78.0218353271484	-4.18440246582031	-7.27886867523193	0.0171769186854362	0.00906006153672934	-0.00652430532500148	-0.00197886489331722
624	78.0218353271484	-4.83375120162964	-7.27886867523193	0.00548864435404539	0.00548864435404539	-0.000680167751852423	0.0103587592020631
625	76.7231369018555	-3.85972833633423	-7.6684775352478	0.000618529506027699	0.00548864435404539	0.00289124972186983	0.00321592413820326
626	76.7231369018555	-4.18440246582031	-7.53860807418823	-0.00555028254166245	-0.00587495695799589	-0.00327756232582033	0.00321592413820326
627	76.7231369018555	-4.50907707214355	-7.6684775352478	0.0106834331527352	0.00191722682211548	-0.00522560812532902	-0.00327756232582033
628	76.7231369018555	-4.50907707214355	-6.88925933837891	0.0103587592020631	-0.00197886489331722	0.000293855206109583	-0.00327756232582033
629	76.7231369018555	-4.83375120162964	-7.47367286682129	0.00159255252219737	-0.00165419070981443	0.00386527273803949	0.00386527273803949
630	78.6711807250977	-6.45712280273438	-7.08406400680542	0.00581331877037883	-0.00652430532500148	0.00776136433705688	0.000943203864153475
631	76.0737915039063	-4.83375120162964	-7.47367286682129	0.00386527273803949	-0.00879702530801296	0.00354059832170606	-0.000680167751852423
632	76.0737915039063	-4.83375120162964	-7.01912927627563	-0.0113944197073579	-0.017887907102704	0.00808603875339031	0.000293855206109583
633	79.3205337524414	-6.45712280273438	-6.88925933837891	0.00386527273803949	-0.00717365415766835	0.00516396993771195	-0.00879702530801296
634	76.7231369018555	-4.50907707214355	-7.08406400680542	-0.00912170019000769	-0.0139918150380254	0.0123068047687411	0.00743668992072344
635	77.3724899291992	-5.15842533111572	-6.75938940048218	-0.00230353930965066	-0.00587495695799589	0.00841071270406246	0.00581331877037883
636	77.3724899291992	-4.50907707214355	-6.36978054046631	-0.0152905117720366	-0.0117190945893526	-0.00652430532500148	0.00256657530553639
637	77.3724899291992	-5.48309993743896	-6.88925933837891	-0.0123684434220195	-0.00327756232582033	-0.00425158534198999	-0.00490093370899558
638	76.7231369018555	-4.18440246582031	-7.4087381362915	-0.0107450718060136	0.00126787810586393	-0.0026282137259841	-0.00490093370899558
639	77.3724899291992	-4.18440246582031	-6.95419406890869	-0.0198359526693821	-0.00457625929266214	-0.000680167751852423	0.00516396993771195
640	77.3724899291992	-3.53505396842957	-7.01912927627563	-0.00522560812532902	-0.00360223650932312	0.000943203864153475	-0.00425158534198999
641	76.7231369018555	-3.85972833633423	-7.34380340576172	-0.00392691092565656	0.00711201597005129	-0.00230353930965066	0.00743668992072344
642	77.3724899291992	-3.53505396842957	-7.34380340576172	0.012956153601408	0.00581331877037883	-0.0120437685400248	-0.00360223650932312
643	76.0737915039063	-4.50907707214355	-7.27886867523193	0.0265924744307995	0.00548864435404539	-0.00587495695799589	-0.00100484199356288
644	77.3724899291992	-4.50907707214355	-7.4087381362915	0.0152288740500808	0.00613799272105098	0.0103587592020631	0.00321592413820326
645	76.7231369018555	-4.18440246582031	-7.53860807418823	0.00873538758605719	0.00386527273803949	0.00581331877037883	0.0113327819854021
646	76.7231369018555	-3.85972833633423	-7.86328220367432	-0.00977104809135199	-0.000680167751852423	-0.00165419070981443	0.00581331877037883
647	76.0737915039063	-3.85972833633423	-7.6684775352478	-0.000355493422830477	0.00483929552137852	0.00581331877037883	0.00191722682211548
648	76.7231369018555	-3.85972833633423	-7.53860807418823	-0.00457625929266214	0.000293855206109583	0.000618529506027699	-0.0026282137259841
649	76.7231369018555	-4.50907707214355	-7.53860807418823	0.0022419011220336	0.00516396993771195	-0.00100484199356288	0.00711201597005129
650	78.0218353271484	-4.83375120162964	-7.86328220367432	0.00678734155371785	-0.00457625929266214	0.000618529506027699	0.00711201597005129
651	74.7750930786133	-3.2103796005249	-7.86328220367432	-0.0104203969240189	-0.00749832857400179	0.00548864435404539	0.00159255252219737
652	76.0737915039063	-3.85972833633423	-7.73341274261475	-0.0217839982360601	-0.000355493422830477	0.00256657530553639	-0.00360223650932312
653	74.1257400512695	-3.53505396842957	-7.21393346786499	-0.0123684434220195	-0.0221086721867323	0.00451462110504508	-0.00360223650932312
654	74.7750930786133	-4.50907707214355	-7.27886867523193	-0.0162645354866982	-0.00490093370899558	0.0145795252174139	0.00776136433705688
655	74.1257400512695	-3.2103796005249	-7.53860807418823	-0.0107450718060136	-0.00587495695799589	0.0188002903014421	-0.000355493422830477
656	74.1257400512695	-3.85972833633423	-7.86328220367432	-0.0120437685400248	-0.00457625929266214	0.00776136433705688	0.00321592413820326
657	74.1257400512695	-3.53505396842957	-7.73341274261475	-0.0146411629393697	-0.00165419070981443	0.00646266713738441	-0.00782300252467394
658	74.7750930786133	-3.85972833633423	-7.6684775352478	-0.0152905117720366	0.000293855206109583	0.00321592413820326	-0.0100957229733467
659	74.1257400512695	-3.53505396842957	-7.60354280471802	-0.00652430532500148	0.01100810803473	0.00386527273803949	0.0022419011220336
660	76.0737915039063	-4.83375120162964	-7.14899873733521	-0.00425158534198999	0.00678734155371785	0.00191722682211548	0.000293855206109583
661	76.0737915039063	-3.2103796005249	-6.88925933837891	0.0126314787194133	0.0100340843200684	-0.0175632312893867	0.00126787810586393
662	76.7231369018555	-4.50907707214355	-7.60354280471802	0.00743668992072344	0.00841071270406246	-0.00717365415766835	-0.00132951640989631
663	76.7231369018555	-4.18440246582031	-7.6684775352478	0.0217223595827818	0.0149041991680861	-0.0221086721867323	-0.00490093370899558
664	78.0218353271484	-4.50907707214355	-6.88925933837891	0.01847561635077	0.0142548503354192	-0.00587495695799589	-0.000355493422830477
665	79.3205337524414	-4.83375120162964	-6.88925933837891	0.00776136433705688	0.011982130818069	-0.0104203969240189	0.00776136433705688
666	77.3724899291992	-3.85972833633423	-6.88925933837891	0.000943203864153475	0.000293855206109583	-0.0120437685400248	-0.00100484199356288
667	78.0218353271484	-4.50907707214355	-6.30484533309937	0.01847561635077	0.00256657530553639	-0.00782300252467394	-0.00165419070981443
668	78.0218353271484	-4.50907707214355	-6.49965000152588	0.00841071270406246	-0.00392691092565656	-0.00295288790948689	-0.00652430532500148
669	78.6711807250977	-4.83375120162964	-6.43471527099609	0.00581331877037883	0.00321592413820326	-0.00944637414067984	0.00516396993771195
670	77.3724899291992	-3.85972833633423	-6.36978054046631	-0.00977104809135199	0.0022419011220336	0.00581331877037883	0.00256657530553639
671	76.7231369018555	-3.85972833633423	-6.56458520889282	-0.0126931173726916	-0.00814767740666866	0.0022419011220336	-0.00165419070981443
672	78.0218353271484	-4.83375120162964	-6.62951993942261	-0.00522560812532902	-0.00555028254166245	0.013930176384747	-0.00619963090866804
673	75.4244384765625	-4.18440246582031	-6.36978054046631	0.00256657530553639	0.00516396993771195	0.00516396993771195	-0.00230353930965066
674	78.6711807250977	-5.48309993743896	-6.62951993942261	-0.00132951640989631	0.00613799272105098	0.00256657530553639	-0.00165419070981443
675	76.0737915039063	-3.85972833633423	-6.95419406890869	-0.0120437685400248	0.00938473641872406	0.00841071270406246	0.00418994715437293
676	76.7231369018555	-4.18440246582031	-6.75938940048218	0.0158782228827477	0.0022419011220336	-0.00392691092565656	-0.00197886489331722
677	76.7231369018555	-3.85972833633423	-7.34380340576172	0.0100340843200684	-0.00522560812532902	-0.00457625929266214	0.000618529506027699
678	77.3724899291992	-3.85972833633423	-7.21393346786499	0.025618452578783	-0.00717365415766835	-0.0117190945893526	-0.00100484199356288
679	76.7231369018555	-3.53505396842957	-6.69445466995239	0.00678734155371785	-0.0100957229733467	-0.00814767740666866	-0.00490093370899558
680	78.6711807250977	-4.83375120162964	-6.49965000152588	-0.0120437685400248	0.00451462110504508	-0.00814767740666866	0.0103587592020631
681	79.3205337524414	-3.85972833633423	-7.4087381362915	0.00646266713738441	-0.00619963090866804	-0.00977104809135199	-0.00522560812532902
682	78.0218353271484	-4.83375120162964	-7.08406400680542	0.0155535480007529	0.00516396993771195	-0.0195112787187099	-0.00360223650932312
683	76.7231369018555	-3.53505396842957	-7.27886867523193	0.00841071270406246	0.00548864435404539	-0.0195112787187099	-0.00944637414067984
684	75.4244384765625	-4.83375120162964	-6.82432460784912	0.00646266713738441	0.0188002903014421	0.012956153601408	0.00581331877037883
685	78.6711807250977	-5.15842533111572	-6.69445466995239	0.00386527273803949	0.00711201597005129	0.0168522447347641	0.00516396993771195
686	77.3724899291992	-5.15842533111572	-7.08406400680542	0.0113327819854021	0.00126787810586393	0.00678734155371785	0.00321592413820326
687	78.0218353271484	-5.15842533111572	-7.60354280471802	-0.00522560812532902	-0.00490093370899558	0.00646266713738441	0.000943203864153475
688	78.0218353271484	-5.15842533111572	-7.60354280471802	0.00451462110504508	-3.08191010844894e-05	0.00289124972186983	-0.0110697457566857
689	79.3205337524414	-5.15842533111572	-7.27886867523193	0.00289124972186983	0.0149041991680861	0.000943203864153475	-0.00132951640989631
690	76.0737915039063	-4.50907707214355	-7.53860807418823	-0.00782300252467394	-0.00587495695799589	-0.00360223650932312	-0.00100484199356288
691	77.3724899291992	-3.85972833633423	-7.47367286682129	-0.00847235135734081	-0.00879702530801296	-0.00814767740666866	-0.00197886489331722
692	78.0218353271484	-4.83375120162964	-6.49965000152588	-0.00327756232582033	-0.00782300252467394	-0.00132951640989631	-0.00425158534198999
693	77.3724899291992	-4.83375120162964	-7.47367286682129	-0.00587495695799589	-0.00425158534198999	-0.0130177913233638	-0.0026282137259841
694	78.0218353271484	-5.15842533111572	-7.34380340576172	0.0145795252174139	0.00386527273803949	0.00159255252219737	-0.00555028254166245
695	78.0218353271484	-5.80777406692505	-7.47367286682129	0.00548864435404539	0.00613799272105098	-0.00100484199356288	0.000293855206109583
696	76.0737915039063	-4.50907707214355	-7.73341274261475	0.00289124972186983	-0.0113944197073579	-0.00782300252467394	-0.00197886489331722
697	76.0737915039063	-4.83375120162964	-6.88925933837891	0.00711201597005129	-0.00360223650932312	-0.00814767740666866	-0.00555028254166245
698	76.7231369018555	-4.83375120162964	-6.69445466995239	0.00873538758605719	-0.00360223650932312	-3.08191010844894e-05	-0.00555028254166245
699	77.3724899291992	-6.45712280273438	-7.01912927627563	0.0106834331527352	-0.00652430532500148	0.0022419011220336	-0.000680167751852423
700	78.6711807250977	-6.78179693222046	-6.95419406890869	-0.00912170019000769	0.000293855206109583	-0.00652430532500148	0.0106834331527352
701	78.0218353271484	-6.13244867324829	-6.75938940048218	-0.00425158534198999	-0.00619963090866804	-0.00425158534198999	-0.0026282137259841
702	78.6711807250977	-6.45712280273438	-6.82432460784912	0.01847561635077	0.00256657530553639	-0.00165419070981443	-0.000680167751852423
703	76.7231369018555	-5.48309993743896	-6.95419406890869	0.00711201597005129	0.00418994715437293	-0.00944637414067984	-0.00230353930965066
704	77.3724899291992	-5.15842533111572	-6.82432460784912	0.00354059832170606	0.000293855206109583	-0.0113944197073579	0.00483929552137852
705	78.6711807250977	-6.13244867324829	-6.82432460784912	-0.00977104809135199	-0.00555028254166245	0.00451462110504508	0.0103587592020631
706	79.3205337524414	-6.13244867324829	-6.43471527099609	-0.00814767740666866	0.0022419011220336	0.00256657530553639	0.00126787810586393
707	78.0218353271484	-5.48309993743896	-6.36978054046631	-0.0120437685400248	0.00873538758605719	-0.00295288790948689	0.00289124972186983
708	78.6711807250977	-5.80777406692505	-6.17497587203979	-0.0110697457566857	0.01100810803473	-0.0133424662053585	0.00678734155371785
709	76.7231369018555	-4.18440246582031	-6.43471527099609	-0.00619963090866804	0.0132808275520802	-0.00879702530801296	-0.000680167751852423
710	75.4244384765625	-4.50907707214355	-6.17497587203979	-0.0110697457566857	0.0100340843200684	-0.00717365415766835	-0.00652430532500148
711	77.3724899291992	-4.50907707214355	-7.01912927627563	-0.00555028254166245	0.0113327819854021	-0.0117190945893526	-0.00977104809135199
712	78.0218353271484	-5.15842533111572	-6.49965000152588	-0.0279528107494116	-0.00230353930965066	-0.00100484199356288	0.00613799272105098
713	76.0737915039063	-4.18440246582031	-7.14899873733521	-0.00717365415766835	0.000293855206109583	-0.00132951640989631	0.000618529506027699
714	77.3724899291992	-5.15842533111572	-6.75938940048218	-0.00814767740666866	0.000943203864153475	0.00126787810586393	0.00678734155371785
715	78.0218353271484	-5.80777406692505	-6.82432460784912	0.0103587592020631	0.00126787810586393	-0.0110697457566857	0.00808603875339031
716	76.0737915039063	-4.50907707214355	-6.82432460784912	0.00711201597005129	-0.0026282137259841	-0.0123684434220195	0.00873538758605719
717	75.4244384765625	-4.18440246582031	-6.82432460784912	0.00711201597005129	0.00451462110504508	-0.0107450718060136	0.00354059832170606
718	74.7750930786133	-3.85972833633423	-7.21393346786499	0.0149041991680861	-0.00360223650932312	-0.00425158534198999	-3.08191010844894e-05
719	78.0218353271484	-5.48309993743896	-7.08406400680542	0.00646266713738441	-0.00197886489331722	-0.00425158534198999	0.00711201597005129
720	75.4244384765625	-5.15842533111572	-6.95419406890869	0.000618529506027699	-0.00522560812532902	0.01100810803473	0.00808603875339031
721	76.0737915039063	-5.48309993743896	-7.27886867523193	0.00548864435404539	-0.00652430532500148	-0.00197886489331722	0.00321592413820326
722	74.7750930786133	-5.15842533111572	-7.08406400680542	0.00938473641872406	-0.0110697457566857	0.00678734155371785	0.00159255252219737
723	75.4244384765625	-4.83375120162964	-6.75938940048218	0.0123068047687411	0.00808603875339031	0.00256657530553639	-0.00587495695799589
724	74.7750930786133	-4.50907707214355	-7.14899873733521	0.000943203864153475	-0.0123684434220195	0.0103587592020631	0.00126787810586393
725	75.4244384765625	-5.80777406692505	-6.82432460784912	-0.000680167751852423	-0.0149658378213644	0.00711201597005129	0.00256657530553639
726	78.0218353271484	-5.48309993743896	-6.88925933837891	-0.00197886489331722	-0.02697878703475	0.00841071270406246	-3.08191010844894e-05
727	78.0218353271484	-5.80777406692505	-6.69445466995239	-0.0126931173726916	-0.0159398596733809	-0.00295288790948689	-0.00490093370899558
728	76.7231369018555	-5.48309993743896	-6.75938940048218	0.00354059832170606	0.00613799272105098	0.000943203864153475	-0.00490093370899558
729	76.0737915039063	-4.50907707214355	-6.88925933837891	0.00516396993771195	0.00289124972186983	0.00126787810586393	-0.00327756232582033
730	78.0218353271484	-4.83375120162964	-7.73341274261475	-0.00230353930965066	-0.00425158534198999	0.000618529506027699	0.00321592413820326
731	78.0218353271484	-5.15842533111572	-7.01912927627563	0.00321592413820326	0.00159255252219737	-0.00165419070981443	-0.000680167751852423
732	78.6711807250977	-5.48309993743896	-6.95419406890869	-0.00619963090866804	-0.000680167751852423	-3.08191010844894e-05	-0.00814767740666866
733	76.0737915039063	-3.85972833633423	-7.01912927627563	0.013930176384747	-0.00197886489331722	0.00354059832170606	-0.00425158534198999
734	77.3724899291992	-5.48309993743896	-6.62951993942261	-0.00749832857400179	0.00321592413820326	-0.0104203969240189	-3.08191010844894e-05
735	78.6711807250977	-4.83375120162964	-6.69445466995239	0.00321592413820326	0.00970941036939621	-0.00555028254166245	-0.00295288790948689
736	78.0218353271484	-4.83375120162964	-7.14899873733521	-0.00425158534198999	0.000943203864153475	-0.00392691092565656	-0.00360223650932312
737	77.3724899291992	-4.18440246582031	-7.4087381362915	0.0155535480007529	0.00613799272105098	-0.00587495695799589	-0.00619963090866804
738	78.0218353271484	-4.83375120162964	-7.21393346786499	-0.00360223650932312	0.00581331877037883	-0.0146411629393697	0.000293855206109583
739	77.3724899291992	-4.83375120162964	-7.14899873733521	0.00743668992072344	0.00938473641872406	-0.00132951640989631	-0.00132951640989631
740	78.0218353271484	-5.48309993743896	-6.82432460784912	-0.0113944197073579	0.00516396993771195	0.00711201597005129	0.00289124972186983
741	78.6711807250977	-5.15842533111572	-7.34380340576172	0.00418994715437293	-3.08191010844894e-05	0.00289124972186983	0.00321592413820326
742	76.0737915039063	-4.50907707214355	-7.9282169342041	0.00841071270406246	0.00516396993771195	-0.00717365415766835	0.000293855206109583
743	79.3205337524414	-5.48309993743896	-7.21393346786499	0.0181509424000978	0.0145795252174139	-0.00782300252467394	-0.00360223650932312
744	76.0737915039063	-4.83375120162964	-6.75938940048218	0.020423661917448	0.00613799272105098	0.00418994715437293	0.0022419011220336
745	77.3724899291992	-4.18440246582031	-7.21393346786499	0.00646266713738441	0.00613799272105098	-0.000680167751852423	0.00906006153672934
746	76.0737915039063	-4.18440246582031	-7.4087381362915	0.00613799272105098	0.00776136433705688	0.00548864435404539	-0.00100484199356288
747	77.3724899291992	-4.50907707214355	-7.34380340576172	0.00906006153672934	0.00613799272105098	0.000618529506027699	0.00126787810586393
748	76.7231369018555	-3.53505396842957	-7.21393346786499	0.00451462110504508	0.00906006153672934	0.00711201597005129	-0.00587495695799589
749	77.3724899291992	-4.50907707214355	-7.14899873733521	0.00711201597005129	-3.08191010844894e-05	0.00906006153672934	0.00711201597005129
750	78.6711807250977	-5.15842533111572	-7.27886867523193	-0.00522560812532902	-0.00327756232582033	0.0113327819854021	0.0022419011220336
751	78.0218353271484	-5.80777406692505	-6.69445466995239	-0.0126931173726916	-0.00295288790948689	0.00938473641872406	-0.0026282137259841
752	76.7231369018555	-5.15842533111572	-6.69445466995239	-0.0136671401560307	-0.00619963090866804	0.00548864435404539	-0.00132951640989631
753	78.0218353271484	-4.50907707214355	-6.62951993942261	-0.0139918150380254	-0.00619963090866804	0.00386527273803949	0.0022419011220336
754	76.0737915039063	-4.83375120162964	-7.08406400680542	-0.00749832857400179	-0.00457625929266214	0.000943203864153475	0.00548864435404539
755	78.6711807250977	-5.48309993743896	-6.82432460784912	-0.0113944197073579	-0.000680167751852423	0.00256657530553639	-0.00100484199356288
756	78.0218353271484	-5.80777406692505	-7.08406400680542	-0.000355493422830477	-0.000355493422830477	-0.0104203969240189	0.00743668992072344
757	76.0737915039063	-5.15842533111572	-7.14899873733521	0.00613799272105098	0.0113327819854021	-0.0136671401560307	-0.000355493422830477
758	79.3205337524414	-5.15842533111572	-7.53860807418823	0.0142548503354192	0.00483929552137852	-0.0208099745213985	0.00646266713738441
759	77.3724899291992	-6.45712280273438	-7.08406400680542	-0.00132951640989631	0.00938473641872406	-0.00457625929266214	-0.00295288790948689
760	79.3205337524414	-6.78179693222046	-6.75938940048218	0.00289124972186983	0.0123068047687411	-0.0113944197073579	0.00906006153672934
761	78.0218353271484	-5.80777406692505	-7.01912927627563	0.00548864435404539	0.00613799272105098	-0.0107450718060136	0.00451462110504508
762	76.0737915039063	-5.48309993743896	-6.62951993942261	0.00613799272105098	0.012956153601408	-0.0198359526693821	-0.00295288790948689
763	79.3205337524414	-6.45712280273438	-6.82432460784912	0.0152288740500808	0.00776136433705688	-0.0143164889886975	-0.00392691092565656
764	78.0218353271484	-5.80777406692505	-7.01912927627563	0.0165275707840919	-0.0026282137259841	-0.00327756232582033	-0.00165419070981443
765	76.0737915039063	-5.15842533111572	-6.82432460784912	0.00841071270406246	-0.00327756232582033	0.00516396993771195	-0.00230353930965066
766	76.7231369018555	-4.83375120162964	-6.23991060256958	0.00776136433705688	-0.0117190945893526	0.00451462110504508	0.00613799272105098
767	76.0737915039063	-4.18440246582031	-7.21393346786499	0.0022419011220336	-0.00652430532500148	-0.00749832857400179	-0.00555028254166245
768	76.7231369018555	-4.18440246582031	-7.14899873733521	0.0022419011220336	0.00906006153672934	0.00321592413820326	-0.00555028254166245
769	78.0218353271484	-5.15842533111572	-7.4087381362915	0.01100810803473	-0.0104203969240189	0.00841071270406246	0.0022419011220336
770	77.3724899291992	-4.50907707214355	-7.27886867523193	-0.0136671401560307	-0.00230353930965066	0.0132808275520802	0.00386527273803949
771	78.6711807250977	-5.15842533111572	-6.62951993942261	-0.0188619289547205	-0.0120437685400248	-0.00197886489331722	0.00581331877037883
772	76.7231369018555	-4.83375120162964	-6.69445466995239	-0.00847235135734081	-0.0146411629393697	0.00548864435404539	0.00159255252219737
773	78.6711807250977	-4.50907707214355	-7.21393346786499	-0.00165419070981443	-0.00295288790948689	0.00711201597005129	0.00289124972186983
774	75.4244384765625	-3.2103796005249	-7.53860807418823	0.0149041991680861	0.00321592413820326	0.00808603875339031	-0.00132951640989631
775	76.7231369018555	-4.83375120162964	-7.27886867523193	-0.00684897974133492	0.00743668992072344	0.00451462110504508	0.00483929552137852
776	77.3724899291992	-4.83375120162964	-7.08406400680542	-0.0117190945893526	-3.08191010844894e-05	-0.000355493422830477	-0.000680167751852423
777	75.4244384765625	-4.18440246582031	-6.95419406890869	-0.00717365415766835	0.00516396993771195	-0.00814767740666866	-0.00587495695799589
778	75.4244384765625	-3.85972833633423	-6.82432460784912	-0.0113944197073579	0.0106834331527352	-0.0117190945893526	-0.00132951640989631
779	76.0737915039063	-4.83375120162964	-7.47367286682129	-0.00587495695799589	0.0136055024340749	-0.00619963090866804	0.000293855206109583
780	75.4244384765625	-5.15842533111572	-7.4087381362915	-0.0107450718060136	0.0132808275520802	-0.00944637414067984	0.00159255252219737
781	75.4244384765625	-5.15842533111572	-7.27886867523193	-0.0195112787187099	0.0162028968334198	-0.00684897974133492	0.00354059832170606
782	75.4244384765625	-3.85972833633423	-7.47367286682129	-0.00977104809135199	0.0106834331527352	-0.0263294391334057	-0.000355493422830477
783	75.4244384765625	-5.15842533111572	-6.69445466995239	-0.0107450718060136	0.0171769186854362	-0.023407369852066	0.00159255252219737
784	77.3724899291992	-4.83375120162964	-7.21393346786499	-0.00782300252467394	0.00711201597005129	-0.0175632312893867	0.00418994715437293
785	75.4244384765625	-3.85972833633423	-7.73341274261475	-0.00684897974133492	-0.00132951640989631	-0.00944637414067984	0.00613799272105098
786	76.7231369018555	-4.18440246582031	-7.6684775352478	-0.0110697457566857	-0.0146411629393697	0.0022419011220336	0.00613799272105098
787	76.0737915039063	-3.53505396842957	-7.21393346786499	-0.00977104809135199	-0.00879702530801296	0.00906006153672934	-0.00197886489331722
788	76.7231369018555	-3.85972833633423	-7.08406400680542	-0.00684897974133492	-0.00684897974133492	0.00743668992072344	0.00581331877037883
789	77.3724899291992	-4.83375120162964	-6.75938940048218	0.0162028968334198	-0.0162645354866982	0.0282158460468054	0.00516396993771195
790	77.3724899291992	-5.15842533111572	-6.36978054046631	-0.00684897974133492	0.0178262684494257	0.0308132413774729	-0.000680167751852423
791	78.0218353271484	-4.50907707214355	-7.34380340576172	-0.0026282137259841	-0.0182125810533762	0.0360080301761627	-0.00392691092565656
792	76.7231369018555	-4.83375120162964	-7.4087381362915	0.00613799272105098	-0.00360223650932312	0.00970941036939621	0.00289124972186983
793	78.6711807250977	-4.50907707214355	-7.73341274261475	0.0158782228827477	0.00191722682211548	0.00938473641872406	0.000943203864153475
794	76.0737915039063	-3.85972833633423	-7.08406400680542	0.000618529506027699	0.00906006153672934	0.00159255252219737	-0.000355493422830477
795	78.6711807250977	-5.15842533111572	-6.88925933837891	-0.00619963090866804	0.000943203864153475	-0.00295288790948689	0.00483929552137852
796	78.0218353271484	-4.83375120162964	-6.88925933837891	-0.00132951640989631	-0.00392691092565656	-0.0156151866540313	0.00126787810586393
797	78.0218353271484	-3.85972833633423	-7.08406400680542	-0.00165419070981443	0.00516396993771195	-0.0211346503347158	0.00354059832170606
798	78.0218353271484	-3.85972833633423	-7.4087381362915	0.00354059832170606	0.0100340843200684	-0.0126931173726916	-0.00360223650932312
799	78.0218353271484	-4.83375120162964	-7.14899873733521	0.025618452578783	0.00743668992072344	-0.00782300252467394	-0.00100484199356288
800	78.6711807250977	-4.83375120162964	-7.08406400680542	0.00906006153672934	0.0100340843200684	-0.00977104809135199	0.00548864435404539
801	79.3205337524414	-4.83375120162964	-6.82432460784912	0.0194496400654316	0.0116574559360743	-0.00555028254166245	0.00418994715437293
802	76.7231369018555	-3.53505396842957	-7.08406400680542	0.0207483377307653	0.00776136433705688	-0.00879702530801296	-0.00619963090866804
803	77.3724899291992	-5.15842533111572	-6.82432460784912	0.0162028968334198	0.00516396993771195	-0.00165419070981443	-0.00360223650932312
804	77.3724899291992	-4.83375120162964	-7.27886867523193	0.0191249661147594	0.0152288740500808	-0.0110697457566857	0.00386527273803949
805	76.7231369018555	-3.85972833633423	-7.99315214157104	0.0162028968334198	0.00548864435404539	-0.00392691092565656	0.00126787810586393
806	76.7231369018555	-4.18440246582031	-7.79834747314453	0.00418994715437293	0.00321592413820326	-0.00555028254166245	0.00451462110504508
807	76.0737915039063	-3.85972833633423	-7.21393346786499	0.00126787810586393	-3.08191010844894e-05	-0.0100957229733467	-0.00847235135734081
808	78.6711807250977	-4.83375120162964	-7.4087381362915	0.00970941036939621	0.00451462110504508	-0.00977104809135199	-0.00197886489331722
809	78.0218353271484	-5.15842533111572	-6.88925933837891	0.00548864435404539	0.00516396993771195	-0.00132951640989631	-0.00522560812532902
810	78.6711807250977	-5.48309993743896	-6.88925933837891	0.0123068047687411	0.00386527273803949	0.000293855206109583	-0.00327756232582033
811	78.6711807250977	-5.15842533111572	-6.95419406890869	-0.0143164889886975	-0.00230353930965066	0.00418994715437293	-0.0100957229733467
812	77.3724899291992	-3.85972833633423	-6.82432460784912	-0.0204853005707264	-0.0100957229733467	-3.08191010844894e-05	-0.00684897974133492
813	78.0218353271484	-4.50907707214355	-7.47367286682129	-0.0136671401560307	-0.00717365415766835	0.00841071270406246	-0.0126931173726916
814	76.7231369018555	-4.83375120162964	-7.4087381362915	-0.0182125810533762	-0.00165419070981443	-3.08191010844894e-05	-0.0026282137259841
815	78.0218353271484	-5.15842533111572	-7.14899873733521	-0.00360223650932312	-0.00100484199356288	-0.00327756232582033	0.00159255252219737
816	77.3724899291992	-5.80777406692505	-7.21393346786499	-0.0026282137259841	-0.00814767740666866	-0.00782300252467394	-0.0104203969240189
817	78.0218353271484	-5.80777406692505	-7.6684775352478	0.000293855206109583	-0.0136671401560307	-0.0136671401560307	-0.0100957229733467
818	77.3724899291992	-6.13244867324829	-7.60354280471802	0.00548864435404539	-0.00814767740666866	-0.00425158534198999	-0.00392691092565656
819	78.0218353271484	-6.45712280273438	-7.34380340576172	0.00613799272105098	-0.00522560812532902	0.0106834331527352	0.00743668992072344
820	78.0218353271484	-6.45712280273438	-7.01912927627563	0.00191722682211548	-0.0026282137259841	-0.00555028254166245	0.000618529506027699
821	76.7231369018555	-6.45712280273438	-7.27886867523193	0.0207483377307653	-0.00100484199356288	-0.00847235135734081	0.00483929552137852
822	76.0737915039063	-5.80777406692505	-7.86328220367432	0.0220470335334539	0.00711201597005129	-0.021459324285388	-0.00132951640989631
823	79.3205337524414	-6.13244867324829	-7.79834747314453	0.00646266713738441	0.00678734155371785	-0.0126931173726916	-0.00360223650932312
824	78.0218353271484	-5.80777406692505	-7.47367286682129	0.00808603875339031	0.00970941036939621	-0.00814767740666866	0.00483929552137852
825	78.6711807250977	-5.15842533111572	-7.08406400680542	0.000293855206109583	0.00743668992072344	-0.00652430532500148	0.00938473641872406
826	76.7231369018555	-4.50907707214355	-7.01912927627563	0.00191722682211548	-0.00457625929266214	0.00646266713738441	0.00516396993771195
827	77.3724899291992	-4.83375120162964	-6.75938940048218	0.00289124972186983	-0.00912170019000769	0.00256657530553639	0.000943203864153475
828	78.0218353271484	-5.15842533111572	-6.69445466995239	-0.00555028254166245	-3.08191010844894e-05	0.00938473641872406	0.000943203864153475
829	78.6711807250977	-5.48309993743896	-6.88925933837891	-0.00100484199356288	0.00126787810586393	0.00711201597005129	0.00256657530553639
830	78.0218353271484	-5.48309993743896	-6.88925933837891	-0.00684897974133492	-0.0113944197073579	0.00191722682211548	-0.00100484199356288
831	78.0218353271484	-5.48309993743896	-6.75938940048218	0.00483929552137852	-0.0230826959013939	0.00321592413820326	0.00289124972186983
832	76.7231369018555	-4.50907707214355	-6.49965000152588	0.00678734155371785	-0.0139918150380254	-0.00944637414067984	0.000293855206109583
833	77.3724899291992	-5.48309993743896	-6.04510593414307	0.00418994715437293	-0.021459324285388	-0.00230353930965066	-0.00295288790948689
834	76.7231369018555	-4.50907707214355	-6.49965000152588	0.00970941036939621	0.00256657530553639	-0.00132951640989631	0.0022419011220336
835	77.3724899291992	-5.48309993743896	-6.43471527099609	-0.00230353930965066	-0.00360223650932312	-0.00360223650932312	-0.0026282137259841
836	78.0218353271484	-5.15842533111572	-6.49965000152588	-0.00100484199356288	0.0022419011220336	-0.00717365415766835	-0.00132951640989631
837	76.7231369018555	-5.15842533111572	-6.43471527099609	0.0142548503354192	0.00418994715437293	-0.0198359526693821	-0.00165419070981443
838	78.0218353271484	-5.48309993743896	-6.82432460784912	-0.00782300252467394	0.00451462110504508	-0.00912170019000769	0.00354059832170606
839	76.0737915039063	-4.83375120162964	-6.62951993942261	0.00970941036939621	0.00776136433705688	-0.00587495695799589	-3.08191010844894e-05
840	75.4244384765625	-4.18440246582031	-6.56458520889282	0.00841071270406246	0.013930176384747	-0.000355493422830477	0.0100340843200684
841	74.7750930786133	-3.53505396842957	-7.08406400680542	-0.00197886489331722	0.00776136433705688	-0.0191866029053926	0.00191722682211548
842	74.1257400512695	-4.18440246582031	-7.08406400680542	0.00191722682211548	0.00516396993771195	-0.0159398596733809	0.00256657530553639
843	75.4244384765625	-5.15842533111572	-6.95419406890869	0.00418994715437293	0.00646266713738441	-0.00587495695799589	-0.00230353930965066
844	75.4244384765625	-5.48309993743896	-7.21393346786499	-0.0110697457566857	0.00808603875339031	-0.00652430532500148	0.00191722682211548
845	74.7750930786133	-4.18440246582031	-7.47367286682129	-0.0195112787187099	0.00126787810586393	-0.00717365415766835	0.00678734155371785
846	74.1257400512695	-4.18440246582031	-7.21393346786499	-0.00879702530801296	-0.00490093370899558	0.0103587592020631	0.00711201597005129
847	75.4244384765625	-4.50907707214355	-7.60354280471802	0.020423661917448	-0.0159398596733809	0.00191722682211548	-0.00132951640989631
848	76.0737915039063	-4.18440246582031	-7.6684775352478	-0.00717365415766835	-0.00944637414067984	0.00841071270406246	-0.00327756232582033
849	79.3205337524414	-5.48309993743896	-7.47367286682129	0.00548864435404539	-0.0139918150380254	0.00970941036939621	0.00483929552137852
850	78.0218353271484	-5.15842533111572	-7.34380340576172	-0.00295288790948689	-0.00587495695799589	0.0100340843200684	0.00711201597005129
851	78.0218353271484	-4.83375120162964	-7.27886867523193	-0.00977104809135199	-0.0169138833880424	0.011982130818069	0.00483929552137852
852	76.7231369018555	-3.85972833633423	-7.34380340576172	-0.00522560812532902	-0.0169138833880424	0.0145795252174139	-0.00814767740666866
853	78.6711807250977	-5.15842533111572	-7.34380340576172	-0.00425158534198999	-0.0123684434220195	0.0123068047687411	-0.00587495695799589
854	76.7231369018555	-3.85972833633423	-7.79834747314453	-0.00295288790948689	0.00808603875339031	0.0126314787194133	-0.00230353930965066
855	77.3724899291992	-4.18440246582031	-7.27886867523193	-0.00782300252467394	0.00159255252219737	0.00256657530553639	0.00483929552137852
856	78.6711807250977	-4.50907707214355	-7.4087381362915	-0.00944637414067984	0.00418994715437293	-0.000680167751852423	-0.00295288790948689
857	78.0218353271484	-5.15842533111572	-6.75938940048218	0.00159255252219737	0.013930176384747	-0.0175632312893867	-0.00814767740666866
858	78.0218353271484	-4.83375120162964	-6.49965000152588	0.00906006153672934	0.00321592413820326	-0.0188619289547205	-0.0026282137259841
859	78.0218353271484	-4.83375120162964	-6.82432460784912	0.00613799272105098	0.00743668992072344	-0.00879702530801296	-0.000680167751852423
860	76.7231369018555	-3.85972833633423	-7.34380340576172	0.00970941036939621	0.013930176384747	-0.00912170019000769	-0.00100484199356288
861	76.7231369018555	-3.53505396842957	-7.34380340576172	0.00483929552137852	0.00776136433705688	-0.00360223650932312	0.000943203864153475
862	78.0218353271484	-4.50907707214355	-7.34380340576172	0.0152288740500808	0.00841071270406246	-0.0156151866540313	0.00159255252219737
863	76.7231369018555	-4.18440246582031	-7.08406400680542	0.0149041991680861	0.0113327819854021	-0.0185372550040483	-0.00847235135734081
864	79.3205337524414	-4.83375120162964	-6.95419406890869	0.0132808275520802	0.00808603875339031	0.0022419011220336	-0.00100484199356288
865	78.0218353271484	-4.83375120162964	-7.14899873733521	0.00581331877037883	-0.000355493422830477	0.00256657530553639	0.00678734155371785
866	78.0218353271484	-4.18440246582031	-6.82432460784912	0.00321592413820326	-0.0107450718060136	0.00613799272105098	0.00386527273803949
867	77.3724899291992	-3.2103796005249	-7.27886867523193	0.0200989879667759	-0.00490093370899558	-0.00197886489331722	-0.00555028254166245
868	78.0218353271484	-5.15842533111572	-6.88925933837891	-0.00587495695799589	0.0022419011220336	0.00841071270406246	-0.00425158534198999
869	78.0218353271484	-4.83375120162964	-6.82432460784912	0.0132808275520802	0.00386527273803949	0.00191722682211548	-0.00587495695799589
870	78.0218353271484	-5.15842533111572	-6.49965000152588	0.00873538758605719	-0.00490093370899558	0.000618529506027699	0.0022419011220336
871	76.7231369018555	-4.83375120162964	-6.62951993942261	0.00548864435404539	-0.00619963090866804	0.0103587592020631	-0.00490093370899558
872	74.7750930786133	-3.85972833633423	-6.95419406890869	-0.00360223650932312	-0.0204853005707264	0.00906006153672934	-0.000680167751852423
873	78.0218353271484	-5.15842533111572	-6.95419406890869	0.012956153601408	-0.0104203969240189	-0.00619963090866804	-0.00392691092565656
874	76.7231369018555	-4.18440246582031	-7.08406400680542	-0.00717365415766835	-0.00132951640989631	0.00483929552137852	0.00418994715437293
875	76.7231369018555	-4.50907707214355	-6.88925933837891	0.00321592413820326	-0.00457625929266214	-0.00230353930965066	0.00191722682211548
876	78.0218353271484	-5.48309993743896	-6.62951993942261	-0.00165419070981443	0.00321592413820326	-0.00327756232582033	0.00321592413820326
877	78.6711807250977	-5.80777406692505	-6.69445466995239	-0.00944637414067984	-0.000355493422830477	-0.00782300252467394	-0.00749832857400179
878	78.0218353271484	-5.48309993743896	-7.01912927627563	-0.0107450718060136	-0.00197886489331722	-0.00165419070981443	-0.000355493422830477
879	78.6711807250977	-6.45712280273438	-6.88925933837891	-0.00652430532500148	0.00808603875339031	0.000293855206109583	0.00451462110504508
880	77.3724899291992	-4.50907707214355	-7.53860807418823	-0.00944637414067984	0.00386527273803949	-0.000680167751852423	-0.0026282137259841
881	76.7231369018555	-4.83375120162964	-7.53860807418823	0.00126787810586393	0.00808603875339031	-0.0113944197073579	0.00451462110504508
882	78.0218353271484	-5.48309993743896	-7.27886867523193	0.0136055024340749	-0.000680167751852423	-0.0120437685400248	-0.00847235135734081
883	76.7231369018555	-5.15842533111572	-7.21393346786499	0.0123068047687411	0.00613799272105098	-0.0172385573387146	-0.00912170019000769
884	78.6711807250977	-5.48309993743896	-6.82432460784912	0.0103587592020631	0.0022419011220336	-0.0169138833880424	-0.00100484199356288
885	78.0218353271484	-5.48309993743896	-6.88925933837891	0.0178262684494257	0.000943203864153475	-0.00684897974133492	0.00483929552137852
886	78.0218353271484	-5.15842533111572	-6.88925933837891	0.00613799272105098	-0.0026282137259841	0.00581331877037883	0.00581331877037883
887	78.0218353271484	-4.83375120162964	-6.75938940048218	0.0022419011220336	-0.0026282137259841	0.00289124972186983	0.00191722682211548
888	78.0218353271484	-4.83375120162964	-7.27886867523193	-0.0130177913233638	0.00289124972186983	-0.00360223650932312	0.00581331877037883
889	76.7231369018555	-4.50907707214355	-6.49965000152588	0.00906006153672934	0.00516396993771195	0.00386527273803949	0.0022419011220336
890	77.3724899291992	-4.83375120162964	-6.75938940048218	-0.0110697457566857	-0.00944637414067984	0.0022419011220336	0.000618529506027699
891	76.0737915039063	-3.53505396842957	-7.4087381362915	-0.0149658378213644	-0.0143164889886975	0.00483929552137852	-0.00587495695799589
892	77.3724899291992	-3.85972833633423	-7.73341274261475	-0.0243813935667276	-0.0175632312893867	-0.000355493422830477	-0.00295288790948689
893	78.0218353271484	-4.18440246582031	-7.34380340576172	-0.0230826959013939	0.000943203864153475	-0.00587495695799589	-0.00165419070981443
894	77.3724899291992	-3.53505396842957	-7.60354280471802	-0.0263294391334057	-0.00587495695799589	0.0152288740500808	0.00873538758605719
895	75.4244384765625	-3.53505396842957	-7.4087381362915	-0.0169138833880424	-0.00944637414067984	0.00938473641872406	0.00418994715437293
896	76.7231369018555	-4.83375120162964	-6.56458520889282	-0.0143164889886975	0.00418994715437293	0.00321592413820326	-0.00197886489331722
897	76.0737915039063	-4.50907707214355	-7.53860807418823	0.0113327819854021	0.00646266713738441	-0.00749832857400179	0.000293855206109583
898	75.4244384765625	-4.50907707214355	-7.34380340576172	0.0126314787194133	0.00841071270406246	-0.00782300252467394	-0.00652430532500148
899	75.4244384765625	-4.50907707214355	-7.47367286682129	0.0126314787194133	0.00938473641872406	-0.00100484199356288	0.00808603875339031
900	74.1257400512695	-3.2103796005249	-7.47367286682129	0.00256657530553639	0.0152288740500808	-0.00327756232582033	0.00386527273803949
901	74.1257400512695	-4.18440246582031	-7.34380340576172	0.0100340843200684	0.011982130818069	-0.0120437685400248	0.00613799272105098
902	76.0737915039063	-4.50907707214355	-6.95419406890869	0.012956153601408	0.0226963832974434	-0.0266541130840778	0.000618529506027699
903	75.4244384765625	-4.50907707214355	-7.6684775352478	0.00970941036939621	0.0149041991680861	-0.0217839982360601	-0.000355493422830477
904	76.7231369018555	-4.83375120162964	-7.01912927627563	0.0162028968334198	0.0162028968334198	-0.0117190945893526	0.00451462110504508
905	78.0218353271484	-4.83375120162964	-7.01912927627563	0.0116574559360743	0.011982130818069	0.00256657530553639	0.000618529506027699
906	77.3724899291992	-4.50907707214355	-6.82432460784912	-3.08191010844894e-05	0.00938473641872406	-0.00230353930965066	0.00581331877037883
907	79.3205337524414	-4.50907707214355	-6.69445466995239	0.0022419011220336	-0.00392691092565656	-0.00165419070981443	-0.00457625929266214
908	77.3724899291992	-4.18440246582031	-6.56458520889282	0.0188002903014421	-0.0172385573387146	0.00159255252219737	-0.00879702530801296
909	77.3724899291992	-3.53505396842957	-6.75938940048218	-0.00717365415766835	-0.0107450718060136	-0.000355493422830477	0.00548864435404539
910	77.3724899291992	-3.2103796005249	-7.08406400680542	0.0103587592020631	-0.00457625929266214	0.00483929552137852	0.0022419011220336
911	75.4244384765625	-3.53505396842957	-7.08406400680542	0.00743668992072344	-0.00879702530801296	0.013930176384747	0.00548864435404539
912	76.7231369018555	-3.53505396842957	-7.21393346786499	-0.00912170019000769	-0.0318489037454128	0.0353586822748184	-0.00619963090866804
913	77.3724899291992	-4.83375120162964	-6.75938940048218	0.00191722682211548	0.00354059832170606	0.0243197549134493	-0.00555028254166245
914	78.0218353271484	-4.83375120162964	-7.08406400680542	-0.000680167751852423	-0.0292515084147453	0.0278911720961332	0.0022419011220336
915	76.0737915039063	-4.18440246582031	-7.01912927627563	-0.00717365415766835	0.00126787810586393	0.01100810803473	-3.08191010844894e-05
916	77.3724899291992	-5.15842533111572	-6.75938940048218	-0.0152905117720366	-0.00490093370899558	-0.00100484199356288	-0.0026282137259841
917	77.3724899291992	-5.15842533111572	-6.69445466995239	-0.00944637414067984	0.00711201597005129	-0.0159398596733809	-0.00197886489331722
918	78.6711807250977	-5.15842533111572	-6.69445466995239	-0.00684897974133492	-3.08191010844894e-05	-0.0256800893694162	-0.00684897974133492
919	76.7231369018555	-3.85972833633423	-6.95419406890869	0.00321592413820326	0.0145795252174139	-0.0100957229733467	0.00191722682211548
920	77.3724899291992	-4.50907707214355	-7.01912927627563	-0.00619963090866804	0.012956153601408	-0.0230826959013939	-0.00457625929266214
921	76.0737915039063	-4.18440246582031	-6.75938940048218	-0.00132951640989631	0.0188002903014421	-0.017887907102704	0.00354059832170606
922	78.0218353271484	-4.83375120162964	-6.88925933837891	-0.0026282137259841	0.0272418223321438	-0.032173577696085	-0.00392691092565656
923	76.7231369018555	-3.85972833633423	-7.21393346786499	0.00321592413820326	0.0165275707840919	-0.0211346503347158	-0.0139918150380254
924	77.3724899291992	-4.50907707214355	-6.88925933837891	0.000293855206109583	0.0249691028147936	-0.0110697457566857	0.00451462110504508
925	78.0218353271484	-5.48309993743896	-7.27886867523193	0.00321592413820326	0.00743668992072344	0.00256657530553639	0.00451462110504508
926	78.0218353271484	-5.80777406692505	-7.14899873733521	0.00126787810586393	0.0132808275520802	-0.00684897974133492	0.000943203864153475
927	78.0218353271484	-5.48309993743896	-7.08406400680542	0.00970941036939621	-0.00132951640989631	0.00159255252219737	0.00256657530553639
928	77.3724899291992	-5.48309993743896	-7.21393346786499	0.00970941036939621	-0.00230353930965066	0.00581331877037883	0.000293855206109583
929	76.7231369018555	-4.83375120162964	-7.53860807418823	0.0142548503354192	-0.00977104809135199	0.00906006153672934	0.00126787810586393
930	76.0737915039063	-4.83375120162964	-7.60354280471802	0.00841071270406246	-0.00392691092565656	0.00126787810586393	0.00191722682211548
931	78.0218353271484	-5.48309993743896	-7.53860807418823	0.0100340843200684	-0.0263294391334057	0.013930176384747	0.00451462110504508
932	78.0218353271484	-5.80777406692505	-7.4087381362915	-0.00587495695799589	-0.0256800893694162	-0.00132951640989631	-0.00684897974133492
933	76.7231369018555	-6.13244867324829	-7.08406400680542	-0.000355493422830477	-0.0211346503347158	-0.00197886489331722	0.00191722682211548
934	78.0218353271484	-6.13244867324829	-7.21393346786499	-3.08191010844894e-05	-0.0169138833880424	-0.00295288790948689	0.00386527273803949
935	77.3724899291992	-5.48309993743896	-7.79834747314453	-0.00619963090866804	-0.0120437685400248	-0.0104203969240189	0.0022419011220336
936	76.7231369018555	-4.83375120162964	-7.60354280471802	-0.00749832857400179	-0.00392691092565656	-0.00912170019000769	-0.0026282137259841
937	77.3724899291992	-5.48309993743896	-7.4087381362915	-0.00457625929266214	-0.0211346503347158	-0.00295288790948689	-0.00457625929266214
938	76.7231369018555	-4.83375120162964	-6.75938940048218	0.00256657530553639	0.00256657530553639	-0.00977104809135199	-0.00522560812532902
939	76.0737915039063	-5.15842533111572	-6.82432460784912	0.00938473641872406	0.00159255252219737	0.00483929552137852	0.013930176384747
940	76.0737915039063	-3.85972833633423	-6.17497587203979	-0.00165419070981443	-0.00360223650932312	0.00873538758605719	-0.00165419070981443
941	76.7231369018555	-3.85972833633423	-6.62951993942261	0.0100340843200684	-3.08191010844894e-05	0.00289124972186983	0.00646266713738441
942	78.0218353271484	-5.48309993743896	-6.95419406890869	-0.0266541130840778	0.00289124972186983	0.00808603875339031	-0.00522560812532902
943	75.4244384765625	-4.18440246582031	-7.21393346786499	0.00906006153672934	0.0022419011220336	-0.00814767740666866	-0.00295288790948689
944	76.7231369018555	-5.15842533111572	-6.82432460784912	0.0116574559360743	0.00516396993771195	0.00613799272105098	0.00289124972186983
945	78.0218353271484	-5.15842533111572	-6.69445466995239	0.00743668992072344	0.00646266713738441	0.01100810803473	0.00906006153672934
946	77.3724899291992	-5.48309993743896	-6.49965000152588	-3.08191010844894e-05	-0.00555028254166245	0.00711201597005129	0.000943203864153475
947	76.7231369018555	-5.15842533111572	-6.30484533309937	0.00321592413820326	0.00678734155371785	0.00256657530553639	0.000293855206109583
948	77.3724899291992	-5.80777406692505	-6.95419406890869	0.0103587592020631	0.00516396993771195	-0.00684897974133492	-0.00327756232582033
949	74.1257400512695	-3.85972833633423	-6.88925933837891	-0.0143164889886975	0.00354059832170606	0.00808603875339031	0.0113327819854021
950	74.7750930786133	-4.50907707214355	-7.01912927627563	-0.0107450718060136	0.000293855206109583	-0.00392691092565656	0.0022419011220336
951	73.4763946533203	-3.85972833633423	-7.01912927627563	-0.0201606266200542	-0.00360223650932312	-0.00197886489331722	-0.00555028254166245
952	75.4244384765625	-4.83375120162964	-6.69445466995239	-0.0217839982360601	0.00386527273803949	-0.00392691092565656	0.000293855206109583
953	74.7750930786133	-3.85972833633423	-7.47367286682129	-0.00392691092565656	0.00678734155371785	-0.00522560812532902	-0.00457625929266214
954	76.7231369018555	-5.15842533111572	-7.4087381362915	-0.0117190945893526	0.0022419011220336	0.00256657530553639	0.00191722682211548
955	74.7750930786133	-4.18440246582031	-7.08406400680542	-0.00652430532500148	0.00711201597005129	-0.00522560812532902	0.00256657530553639
956	74.7750930786133	-4.50907707214355	-6.75938940048218	-0.00619963090866804	0.00678734155371785	-0.00425158534198999	0.00159255252219737
957	76.0737915039063	-4.83375120162964	-6.75938940048218	-0.00327756232582033	0.00711201597005129	-0.0130177913233638	0.00321592413820326
958	77.3724899291992	-5.15842533111572	-6.62951993942261	0.000943203864153475	0.0126314787194133	-0.0159398596733809	-0.00555028254166245
959	78.0218353271484	-4.18440246582031	-7.08406400680542	0.0158782228827477	0.00970941036939621	-0.00814767740666866	0.011982130818069
960	77.3724899291992	-4.18440246582031	-7.79834747314453	0.0116574559360743	0.0162028968334198	-0.000355493422830477	0.00516396993771195
961	79.3205337524414	-4.50907707214355	-7.14899873733521	0.00613799272105098	0.0103587592020631	-0.00847235135734081	0.00386527273803949
962	78.0218353271484	-4.83375120162964	-7.01912927627563	0.00743668992072344	0.0126314787194133	-0.0113944197073579	-0.00327756232582033
963	78.0218353271484	-4.83375120162964	-7.47367286682129	0.0175015944987535	0.0175015944987535	-0.00977104809135199	-3.08191010844894e-05
964	76.7231369018555	-3.53505396842957	-7.34380340576172	0.00808603875339031	0.00938473641872406	-0.00295288790948689	0.00191722682211548
965	78.0218353271484	-5.80777406692505	-7.08406400680542	-0.00717365415766835	0.00743668992072344	-0.00165419070981443	0.00613799272105098
966	78.0218353271484	-5.15842533111572	-7.53860807418823	0.00289124972186983	0.00321592413820326	0.0103587592020631	0.00126787810586393
967	78.0218353271484	-5.15842533111572	-6.88925933837891	0.00256657530553639	-0.0165892094373703	-0.00100484199356288	0.00126787810586393
968	76.7231369018555	-5.15842533111572	-6.95419406890869	0.0165275707840919	-0.0172385573387146	0.00711201597005129	-0.00230353930965066
969	76.0737915039063	-4.83375120162964	-7.14899873733521	0.0142548503354192	0.000943203864153475	0.011982130818069	0.00256657530553639
970	76.0737915039063	-4.50907707214355	-7.14899873733521	0.0116574559360743	0.0100340843200684	0.0181509424000978	0.00451462110504508
971	77.3724899291992	-4.18440246582031	-7.08406400680542	-0.00100484199356288	-0.0204853005707264	0.00289124972186983	-0.00749832857400179
972	78.6711807250977	-5.48309993743896	-7.86328220367432	-0.00814767740666866	-0.0143164889886975	0.00776136433705688	-0.00100484199356288
973	76.0737915039063	-4.18440246582031	-7.9282169342041	-0.00197886489331722	-0.00327756232582033	-0.00425158534198999	-0.00555028254166245
974	79.3205337524414	-5.48309993743896	-7.08406400680542	-0.00684897974133492	0.00354059832170606	-0.00619963090866804	0.0103587592020631
975	76.7231369018555	-3.85972833633423	-7.01912927627563	-0.00425158534198999	-0.00197886489331722	-0.000355493422830477	0.0022419011220336
976	77.3724899291992	-4.18440246582031	-6.95419406890869	-0.00295288790948689	0.00126787810586393	-0.0201606266200542	0.00191722682211548
977	76.7231369018555	-4.18440246582031	-6.49965000152588	0.00581331877037883	0.00548864435404539	0.000293855206109583	0.00191722682211548
978	76.7231369018555	-4.83375120162964	-7.4087381362915	-0.00684897974133492	0.00711201597005129	-0.0162645354866982	0.000618529506027699
979	76.0737915039063	-3.85972833633423	-7.73341274261475	0.00354059832170606	0.0103587592020631	-0.00944637414067984	-0.00425158534198999
980	76.7231369018555	-4.50907707214355	-7.60354280471802	-3.08191010844894e-05	0.00418994715437293	-0.00587495695799589	0.00711201597005129
981	77.3724899291992	-4.50907707214355	-7.14899873733521	-0.0139918150380254	0.00646266713738441	-0.0182125810533762	-0.00100484199356288
982	77.3724899291992	-5.48309993743896	-6.62951993942261	0.00483929552137852	0.00548864435404539	-0.0211346503347158	-0.00619963090866804
983	76.7231369018555	-4.83375120162964	-6.82432460784912	0.011982130818069	0.00451462110504508	-0.0139918150380254	-0.0100957229733467
984	76.0737915039063	-5.80777406692505	-7.01912927627563	0.00938473641872406	0.00613799272105098	-0.000355493422830477	-0.00749832857400179
985	76.7231369018555	-6.45712280273438	-6.88925933837891	0.0149041991680861	-0.00425158534198999	0.00386527273803949	0.00776136433705688
986	78.0218353271484	-6.13244867324829	-6.23991060256958	0.00970941036939621	-0.0117190945893526	-0.00490093370899558	-0.00327756232582033
987	78.6711807250977	-6.78179693222046	-6.36978054046631	0.00126787810586393	-0.00230353930965066	-0.00392691092565656	0.00256657530553639
988	77.3724899291992	-5.15842533111572	-6.43471527099609	0.00191722682211548	0.00354059832170606	-0.00100484199356288	-0.00847235135734081
989	77.3724899291992	-5.15842533111572	-6.30484533309937	0.0116574559360743	0.00126787810586393	0.00159255252219737	-0.00165419070981443
990	76.7231369018555	-4.50907707214355	-6.62951993942261	-0.00717365415766835	0.00548864435404539	0.00159255252219737	-0.00132951640989631
991	76.0737915039063	-4.50907707214355	-6.62951993942261	-0.00879702530801296	-0.00327756232582033	0.00321592413820326	0.000293855206109583
992	78.6711807250977	-5.15842533111572	-6.36978054046631	-0.0110697457566857	0.0022419011220336	0.0155535480007529	0.00126787810586393
993	76.0737915039063	-4.50907707214355	-6.95419406890869	-0.00522560812532902	-0.000355493422830477	0.00386527273803949	0.00581331877037883
994	79.3205337524414	-4.83375120162964	-6.17497587203979	-0.00295288790948689	0.0106834331527352	0.00516396993771195	-0.00522560812532902
995	76.7231369018555	-4.18440246582031	-6.23991060256958	-0.00847235135734081	-0.00197886489331722	0.00613799272105098	0.000618529506027699
996	76.7231369018555	-4.50907707214355	-7.01912927627563	-0.000680167751852423	-0.0026282137259841	-0.00490093370899558	-0.00327756232582033
997	76.0737915039063	-4.18440246582031	-7.14899873733521	0.00808603875339031	-0.00587495695799589	-0.0104203969240189	-0.00360223650932312
998	75.4244384765625	-4.50907707214355	-7.08406400680542	-0.00230353930965066	-0.00100484199356288	-0.0130177913233638	-0.00392691092565656
999	74.7750930786133	-4.50907707214355	-7.01912927627563	0.00743668992072344	0.00386527273803949	-0.00814767740666866	-0.00100484199356288
1000	76.7231369018555	-4.83375120162964	-7.01912927627563	-0.0130177913233638	0.00191722682211548	-0.0113944197073579	-0.00749832857400179
1001	75.4244384765625	-5.15842533111572	-7.14899873733521	0.00483929552137852	0.00289124972186983	-0.00847235135734081	0.00613799272105098
1002	76.7231369018555	-5.15842533111572	-6.62951993942261	-0.00490093370899558	0.00126787810586393	-0.0182125810533762	-0.00197886489331722
1003	74.1257400512695	-3.85972833633423	-7.73341274261475	0.00289124972186983	0.0022419011220336	-0.0152905117720366	-0.00555028254166245
1004	75.4244384765625	-4.18440246582031	-7.14899873733521	0.0022419011220336	0.00873538758605719	-0.0107450718060136	0.0022419011220336
1005	76.0737915039063	-4.50907707214355	-7.34380340576172	-0.00587495695799589	0.00646266713738441	-0.000355493422830477	0.00906006153672934
1006	76.7231369018555	-5.15842533111572	-7.21393346786499	0.000618529506027699	-0.00100484199356288	-0.00587495695799589	0.00321592413820326
1007	76.7231369018555	-4.83375120162964	-7.14899873733521	0.00321592413820326	0.0022419011220336	-3.08191010844894e-05	-0.000355493422830477
1008	76.7231369018555	-4.83375120162964	-7.14899873733521	0.00841071270406246	0.00289124972186983	-0.00782300252467394	0.00126787810586393
1009	76.0737915039063	-4.18440246582031	-7.21393346786499	0.0158782228827477	0.00646266713738441	0.000293855206109583	-0.00555028254166245
1010	77.3724899291992	-3.85972833633423	-7.60354280471802	0.01100810803473	0.00354059832170606	0.01847561635077	0.00191722682211548
1011	78.0218353271484	-3.85972833633423	-7.53860807418823	-0.0143164889886975	-0.00587495695799589	0.0113327819854021	0.00516396993771195
1012	77.3724899291992	-5.15842533111572	-7.27886867523193	-0.000680167751852423	-0.02697878703475	0.0178262684494257	0.00126787810586393
1013	77.3724899291992	-4.18440246582031	-7.34380340576172	-0.00165419070981443	0.00126787810586393	0.00483929552137852	-0.00425158534198999
1014	78.0218353271484	-5.15842533111572	-6.62951993942261	0.00321592413820326	0.00613799272105098	0.011982130818069	-0.00132951640989631
1015	78.6711807250977	-4.50907707214355	-7.27886867523193	-0.00847235135734081	0.0106834331527352	0.00548864435404539	0.00191722682211548
1016	76.7231369018555	-3.85972833633423	-7.79834747314453	-0.00587495695799589	-0.00100484199356288	-0.00197886489331722	-0.00457625929266214
1017	77.3724899291992	-3.85972833633423	-7.21393346786499	-0.0169138833880424	-0.00165419070981443	-0.00814767740666866	0.000618529506027699
1018	77.3724899291992	-3.85972833633423	-7.27886867523193	-0.000355493422830477	0.0103587592020631	-0.0117190945893526	-0.00490093370899558
1019	77.3724899291992	-4.18440246582031	-7.21393346786499	-0.00717365415766835	0.0100340843200684	-0.0123684434220195	0.00256657530553639
1020	78.0218353271484	-4.83375120162964	-7.01912927627563	0.00808603875339031	0.00873538758605719	-0.00490093370899558	0.00191722682211548
1021	78.6711807250977	-5.15842533111572	-6.49965000152588	0.00159255252219737	0.0113327819854021	-0.0152905117720366	0.00256657530553639
1022	76.0737915039063	-4.18440246582031	-7.14899873733521	0.00581331877037883	0.0188002903014421	-0.0149658378213644	-0.00717365415766835
1023	78.0218353271484	-5.15842533111572	-7.14899873733521	0.00841071270406246	0.0145795252174139	-0.0224333461374044	0.00711201597005129
1024	76.7231369018555	-3.85972833633423	-7.73341274261475	0.0149041991680861	0.0191249661147594	-0.0221086721867323	0.000618529506027699
1025	76.0737915039063	-4.18440246582031	-7.53860807418823	0.00321592413820326	0.0171769186854362	-0.00782300252467394	0.01100810803473
1026	76.7231369018555	-4.83375120162964	-7.08406400680542	-0.0169138833880424	0.00418994715437293	-0.00100484199356288	0.00678734155371785
1027	77.3724899291992	-4.83375120162964	-7.53860807418823	0.00516396993771195	0.00938473641872406	-0.00879702530801296	-0.00132951640989631
1028	77.3724899291992	-4.50907707214355	-7.6684775352478	0.0213976856321096	0.000293855206109583	-0.00912170019000769	-0.000355493422830477
1029	76.7231369018555	-4.18440246582031	-7.73341274261475	0.00743668992072344	0.00256657530553639	0.0223717093467712	-0.00327756232582033
1030	80.6192321777344	-5.80777406692505	-7.53860807418823	0.00418994715437293	-0.0152905117720366	0.031137915328145	0.000293855206109583
1031	78.0218353271484	-4.83375120162964	-7.27886867523193	0.00808603875339031	-0.0334722734987736	0.0278911720961332	0.000293855206109583
1032	78.0218353271484	-5.48309993743896	-6.95419406890869	-0.00587495695799589	-0.0211346503347158	0.0197743140161037	-0.000680167751852423
1033	76.0737915039063	-3.85972833633423	-7.53860807418823	0.00516396993771195	-0.0136671401560307	0.0249691028147936	-0.00392691092565656
1034	79.3205337524414	-5.80777406692505	-7.4087381362915	0.012956153601408	-0.0130177913233638	0.00289124972186983	-0.0026282137259841
1035	76.7231369018555	-4.83375120162964	-7.79834747314453	0.0152288740500808	0.000618529506027699	-0.00652430532500148	-0.00425158534198999
1036	76.0737915039063	-5.15842533111572	-7.53860807418823	-0.00555028254166245	-0.00619963090866804	-0.00717365415766835	-0.00587495695799589
1037	76.7231369018555	-6.78179693222046	-7.34380340576172	0.00256657530553639	-0.0107450718060136	-0.0120437685400248	-0.00717365415766835
1038	77.3724899291992	-6.13244867324829	-6.95419406890869	0.000293855206109583	-0.0100957229733467	-0.0156151866540313	-3.08191010844894e-05
1039	76.7231369018555	-6.13244867324829	-7.14899873733521	-0.00132951640989631	0.00126787810586393	-0.00879702530801296	0.00743668992072344
1040	76.0737915039063	-5.15842533111572	-7.08406400680542	-0.000680167751852423	-0.00230353930965066	-0.00165419070981443	0.00451462110504508
1041	78.0218353271484	-5.48309993743896	-7.14899873733521	0.013930176384747	-0.00782300252467394	-0.00717365415766835	0.00646266713738441
1042	77.3724899291992	-5.15842533111572	-7.60354280471802	0.00938473641872406	0.00776136433705688	-0.00782300252467394	0.00256657530553639
1043	79.3205337524414	-6.13244867324829	-7.21393346786499	0.0171769186854362	0.00711201597005129	-0.00879702530801296	-0.00360223650932312
1044	77.3724899291992	-5.48309993743896	-7.21393346786499	0.0103587592020631	0.00906006153672934	0.00354059832170606	0.00516396993771195
1045	79.3205337524414	-5.80777406692505	-6.82432460784912	0.01100810803473	0.00646266713738441	-0.00230353930965066	0.0022419011220336
1046	78.0218353271484	-4.50907707214355	-7.34380340576172	0.00289124972186983	0.00483929552137852	-0.0110697457566857	0.00159255252219737
1047	77.3724899291992	-5.48309993743896	-6.75938940048218	0.00256657530553639	0.00548864435404539	-0.00295288790948689	-0.00230353930965066
1048	78.0218353271484	-5.15842533111572	-6.88925933837891	0.00354059832170606	0.00321592413820326	-0.00555028254166245	-0.00230353930965066
1049	77.3724899291992	-4.18440246582031	-7.47367286682129	-0.00457625929266214	0.00646266713738441	-0.0113944197073579	0.00256657530553639
1050	78.0218353271484	-5.15842533111572	-7.60354280471802	-0.00165419070981443	0.00451462110504508	-0.00165419070981443	0.000293855206109583
1051	78.0218353271484	-4.50907707214355	-7.4087381362915	0.0103587592020631	0.00581331877037883	-0.00555028254166245	0.00483929552137852
1052	78.0218353271484	-5.15842533111572	-7.6684775352478	-0.0107450718060136	-0.00360223650932312	-0.00879702530801296	-0.00912170019000769
1053	75.4244384765625	-4.18440246582031	-7.86328220367432	-0.00327756232582033	0.000943203864153475	0.000943203864153475	-0.00165419070981443
1054	77.3724899291992	-5.48309993743896	-7.79834747314453	-0.00977104809135199	0.00581331877037883	0.00386527273803949	0.00191722682211548
1055	74.7750930786133	-4.18440246582031	-7.86328220367432	-0.0126931173726916	0.00516396993771195	0.00386527273803949	0.00613799272105098
1056	76.0737915039063	-4.50907707214355	-7.47367286682129	-0.017887907102704	0.00321592413820326	-0.0026282137259841	0.00256657530553639
1057	74.1257400512695	-3.85972833633423	-7.27886867523193	-0.0130177913233638	0.00418994715437293	0.000293855206109583	0.000293855206109583
1058	74.7750930786133	-4.83375120162964	-6.82432460784912	0.00289124972186983	-0.00230353930965066	0.00191722682211548	0.000943203864153475
1059	74.7750930786133	-4.18440246582031	-7.21393346786499	-0.00327756232582033	0.00548864435404539	0.00354059832170606	0.00126787810586393
1060	75.4244384765625	-4.50907707214355	-7.60354280471802	-0.0149658378213644	0.0022419011220336	-3.08191010844894e-05	0.00321592413820326
1061	76.0737915039063	-5.15842533111572	-7.01912927627563	-0.00847235135734081	0.000618529506027699	-0.00684897974133492	0.000618529506027699
1062	75.4244384765625	-4.18440246582031	-6.75938940048218	-0.00587495695799589	0.00548864435404539	-0.0110697457566857	-0.0100957229733467
1063	79.3205337524414	-4.83375120162964	-6.56458520889282	-0.0026282137259841	0.00451462110504508	-0.0159398596733809	-0.00490093370899558
1064	78.0218353271484	-5.80777406692505	-6.43471527099609	0.0243197549134493	0.00711201597005129	-0.0026282137259841	0.00418994715437293
1065	77.3724899291992	-4.18440246582031	-6.75938940048218	0.00808603875339031	0.00256657530553639	0.00256657530553639	0.00256657530553639
1066	76.0737915039063	-4.18440246582031	-6.69445466995239	-0.0117190945893526	-0.00782300252467394	-0.00100484199356288	0.00646266713738441
1067	79.3205337524414	-4.18440246582031	-6.62951993942261	-0.00684897974133492	-0.00327756232582033	0.00289124972186983	-0.00100484199356288
1068	78.6711807250977	-5.48309993743896	-6.36978054046631	-0.00782300252467394	-0.00197886489331722	-0.00392691092565656	0.00256657530553639
1069	78.6711807250977	-5.80777406692505	-6.62951993942261	0.00613799272105098	-0.00522560812532902	-3.08191010844894e-05	0.00289124972186983
1070	78.0218353271484	-5.48309993743896	-6.23991060256958	-0.00230353930965066	-0.00230353930965066	0.00289124972186983	0.0022419011220336
1071	79.3205337524414	-6.13244867324829	-6.69445466995239	-0.0104203969240189	-0.0117190945893526	0.00483929552137852	0.00159255252219737
1072	78.0218353271484	-5.15842533111572	-6.49965000152588	-0.00230353930965066	-0.00717365415766835	-0.00230353930965066	-0.00847235135734081
1073	76.7231369018555	-4.83375120162964	-6.69445466995239	0.020423661917448	0.00256657530553639	-0.00230353930965066	-0.00457625929266214
1074	77.3724899291992	-5.48309993743896	-6.43471527099609	0.0132808275520802	0.00581331877037883	0.0136055024340749	-0.00132951640989631
1075	78.0218353271484	-5.15842533111572	-6.75938940048218	0.00906006153672934	-0.00425158534198999	0.00646266713738441	-3.08191010844894e-05
1076	76.7231369018555	-5.15842533111572	-7.14899873733521	0.00483929552137852	-0.00490093370899558	0.00516396993771195	-0.00392691092565656
1077	76.0737915039063	-5.48309993743896	-7.08406400680542	0.00841071270406246	-0.0159398596733809	-0.00619963090866804	0.000293855206109583
1078	77.3724899291992	-5.48309993743896	-7.21393346786499	0.00808603875339031	-0.000355493422830477	-0.00360223650932312	-0.00457625929266214
1079	76.7231369018555	-4.83375120162964	-7.01912927627563	0.0100340843200684	0.00191722682211548	0.00321592413820326	0.00581331877037883
1080	76.7231369018555	-4.83375120162964	-7.79834747314453	-0.00327756232582033	-0.000355493422830477	0.00289124972186983	0.00841071270406246
1081	77.3724899291992	-4.83375120162964	-7.60354280471802	-0.00360223650932312	0.00126787810586393	0.00289124972186983	0.00808603875339031
1082	78.0218353271484	-4.83375120162964	-7.4087381362915	0.00743668992072344	0.00581331877037883	-0.0120437685400248	-0.00132951640989631
1083	78.0218353271484	-5.80777406692505	-7.4087381362915	0.00808603875339031	0.00516396993771195	-0.00619963090866804	0.00386527273803949
1084	79.3205337524414	-5.48309993743896	-7.47367286682129	0.00711201597005129	0.0106834331527352	-0.00360223650932312	0.00126787810586393
1085	78.0218353271484	-4.18440246582031	-7.53860807418823	0.00808603875339031	0.00678734155371785	0.00581331877037883	0.000293855206109583
1086	78.6711807250977	-4.50907707214355	-7.53860807418823	0.011982130818069	0.00418994715437293	-0.00295288790948689	0.000293855206109583
1087	78.6711807250977	-5.48309993743896	-7.53860807418823	-0.00522560812532902	0.000943203864153475	-0.00230353930965066	0.000618529506027699
1088	78.0218353271484	-6.13244867324829	-6.95419406890869	0.000618529506027699	0.00451462110504508	-0.00165419070981443	-0.00425158534198999
1089	76.0737915039063	-5.15842533111572	-7.27886867523193	0.0106834331527352	0.00354059832170606	0.0116574559360743	-0.00652430532500148
1090	76.7231369018555	-5.15842533111572	-7.6684775352478	0.0106834331527352	0.00808603875339031	0.00451462110504508	0.00451462110504508
1091	78.6711807250977	-5.80777406692505	-7.08406400680542	0.00126787810586393	-3.08191010844894e-05	0.00451462110504508	-0.00197886489331722
1092	79.3205337524414	-6.13244867324829	-6.69445466995239	0.000943203864153475	-0.0117190945893526	0.00321592413820326	-0.00619963090866804
1093	77.3724899291992	-6.45712280273438	-7.01912927627563	0.0197743140161037	-0.00392691092565656	0.00354059832170606	-0.00100484199356288
1094	76.0737915039063	-6.13244867324829	-6.75938940048218	0.00970941036939621	-3.08191010844894e-05	0.01100810803473	-0.00230353930965066
1095	79.3205337524414	-7.1064715385437	-6.69445466995239	-0.0100957229733467	-0.00749832857400179	0.00873538758605719	-0.00392691092565656
1096	78.0218353271484	-7.1064715385437	-6.95419406890869	-0.0165892094373703	-0.0156151866540313	0.00808603875339031	0.00418994715437293
1097	80.6192321777344	-7.43114566802979	-7.08406400680542	-0.0123684434220195	-0.0110697457566857	-0.0169138833880424	-0.00782300252467394
1098	77.3724899291992	-6.13244867324829	-6.49965000152588	-0.00555028254166245	-0.00230353930965066	-0.00165419070981443	0.00256657530553639
1099	79.3205337524414	-6.45712280273438	-6.23991060256958	0.00581331877037883	-0.00100484199356288	-0.0107450718060136	-0.00360223650932312
1100	76.7231369018555	-5.15842533111572	-6.23991060256958	-0.00165419070981443	-0.000680167751852423	-0.000355493422830477	0.0022419011220336
1101	78.6711807250977	-6.45712280273438	-5.98017120361328	0.00483929552137852	-3.08191010844894e-05	-0.00782300252467394	0.00289124972186983
1102	78.0218353271484	-6.13244867324829	-6.43471527099609	0.0123068047687411	0.0126314787194133	-0.0152905117720366	-0.00197886489331722
1103	78.0218353271484	-5.15842533111572	-6.43471527099609	0.0145795252174139	0.00743668992072344	-0.0159398596733809	0.00126787810586393
1104	76.7231369018555	-4.83375120162964	-6.95419406890869	0.0171769186854362	0.00938473641872406	-0.00619963090866804	0.00451462110504508
1105	78.6711807250977	-6.13244867324829	-6.69445466995239	-0.00230353930965066	0.00970941036939621	-0.00100484199356288	0.00678734155371785
1106	79.3205337524414	-5.48309993743896	-6.23991060256958	0.000618529506027699	0.00581331877037883	-0.00652430532500148	-0.00230353930965066
1107	78.0218353271484	-5.15842533111572	-6.17497587203979	-0.0165892094373703	0.000293855206109583	-0.00295288790948689	-0.00197886489331722
1108	78.6711807250977	-5.80777406692505	-6.88925933837891	0.00483929552137852	0.00581331877037883	-0.00100484199356288	0.000293855206109583
1109	78.0218353271484	-5.48309993743896	-7.08406400680542	0.00970941036939621	0.000618529506027699	-0.00587495695799589	0.00256657530553639
1110	77.3724899291992	-4.83375120162964	-7.47367286682129	-0.0100957229733467	0.000618529506027699	-0.00619963090866804	0.00354059832170606
1111	78.0218353271484	-4.83375120162964	-7.27886867523193	-0.0139918150380254	-0.0026282137259841	0.00191722682211548	-0.00100484199356288
1112	76.7231369018555	-4.83375120162964	-6.62951993942261	-0.0159398596733809	-0.00587495695799589	-0.00490093370899558	-0.00197886489331722
1113	76.7231369018555	-5.15842533111572	-7.21393346786499	-0.0107450718060136	0.00256657530553639	0.00354059832170606	0.000943203864153475
1114	75.4244384765625	-4.83375120162964	-7.4087381362915	-0.0156151866540313	0.00354059832170606	-0.00555028254166245	-0.00100484199356288
1115	76.0737915039063	-5.15842533111572	-7.47367286682129	-0.0237320438027382	0.00289124972186983	0.00321592413820326	0.00191722682211548
1116	76.7231369018555	-5.80777406692505	-7.27886867523193	-0.0237320438027382	0.000943203864153475	-0.00230353930965066	0.00938473641872406
1117	77.3724899291992	-6.13244867324829	-7.47367286682129	-0.0120437685400248	0.00841071270406246	-0.0100957229733467	-0.00652430532500148
1118	75.4244384765625	-6.13244867324829	-7.08406400680542	-0.00165419070981443	0.0171769186854362	-0.00197886489331722	-0.00457625929266214
1119	76.7231369018555	-5.15842533111572	-7.08406400680542	-0.00360223650932312	0.0162028968334198	-0.00392691092565656	0.00613799272105098
1120	76.7231369018555	-4.50907707214355	-7.6684775352478	-0.0026282137259841	0.0126314787194133	-0.000355493422830477	0.00483929552137852
1121	79.9698791503906	-5.80777406692505	-7.4087381362915	0.00354059832170606	0.00386527273803949	-0.0117190945893526	-0.00132951640989631
1122	77.3724899291992	-4.50907707214355	-7.08406400680542	0.0126314787194133	0.0200989879667759	-0.0156151866540313	0.0022419011220336
1123	78.6711807250977	-5.48309993743896	-6.88925933837891	0.00126787810586393	0.0142548503354192	-0.0146411629393697	-0.00717365415766835
1124	77.3724899291992	-4.50907707214355	-6.95419406890869	0.00743668992072344	0.0103587592020631	-0.00814767740666866	-0.000355493422830477
1125	79.3205337524414	-6.13244867324829	-6.43471527099609	0.0116574559360743	0.00906006153672934	-0.00327756232582033	0.00516396993771195
1126	78.6711807250977	-5.15842533111572	-6.88925933837891	-0.00814767740666866	0.0123068047687411	0.00906006153672934	0.00354059832170606
1127	78.6711807250977	-6.45712280273438	-7.01912927627563	0.00321592413820326	0.000293855206109583	0.000618529506027699	-0.00360223650932312
1128	79.3205337524414	-5.48309993743896	-7.01912927627563	0.00289124972186983	0.00711201597005129	0.00418994715437293	-0.00132951640989631
1129	78.0218353271484	-6.13244867324829	-6.75938940048218	0.00418994715437293	0.00646266713738441	0.000293855206109583	0.00451462110504508
1130	76.0737915039063	-4.83375120162964	-7.14899873733521	-0.00230353930965066	0.00646266713738441	-3.08191010844894e-05	-0.000680167751852423
1131	77.3724899291992	-4.83375120162964	-6.75938940048218	0.00126787810586393	-0.00490093370899558	-0.00555028254166245	-0.00457625929266214
1132	77.3724899291992	-4.83375120162964	-7.14899873733521	0.00159255252219737	-0.0117190945893526	-0.00360223650932312	-0.00490093370899558
1133	79.9698791503906	-6.13244867324829	-7.14899873733521	0.0236704051494598	-0.00165419070981443	-0.00457625929266214	0.00256657530553639
1134	78.0218353271484	-4.83375120162964	-7.34380340576172	0.025618452578783	-0.0217839982360601	0.00808603875339031	0.00581331877037883
1135	77.3724899291992	-4.83375120162964	-7.34380340576172	0.00418994715437293	-0.00425158534198999	0.00808603875339031	0.00126787810586393
1136	78.6711807250977	-5.80777406692505	-6.82432460784912	0.0106834331527352	-0.00814767740666866	-3.08191010844894e-05	0.00126787810586393
1137	78.0218353271484	-5.15842533111572	-7.21393346786499	0.0113327819854021	-0.00684897974133492	-0.0026282137259841	-0.0117190945893526
1138	78.0218353271484	-5.15842533111572	-6.75938940048218	0.0103587592020631	-0.00295288790948689	-0.00295288790948689	-0.00652430532500148
1139	78.0218353271484	-4.50907707214355	-7.27886867523193	0.0200989879667759	0.000618529506027699	0.00613799272105098	0.00191722682211548
1140	77.3724899291992	-4.83375120162964	-7.08406400680542	-0.00749832857400179	-0.00165419070981443	-0.00327756232582033	-0.00522560812532902
1141	77.3724899291992	-5.15842533111572	-7.08406400680542	-0.00587495695799589	-0.00197886489331722	0.00516396993771195	0.00386527273803949
1142	76.7231369018555	-5.15842533111572	-6.95419406890869	0.0106834331527352	-3.08191010844894e-05	-0.0165892094373703	-0.00619963090866804
1143	79.3205337524414	-6.45712280273438	-6.04510593414307	0.00776136433705688	0.0022419011220336	-0.0104203969240189	-0.00327756232582033
1144	76.7231369018555	-5.80777406692505	-6.23991060256958	0.00354059832170606	0.012956153601408	-0.00197886489331722	0.00418994715437293
1145	77.3724899291992	-5.80777406692505	-6.69445466995239	-0.0201606266200542	0.0113327819854021	-0.00522560812532902	-0.00197886489331722
1146	78.0218353271484	-6.78179693222046	-6.30484533309937	-0.0139918150380254	0.000618529506027699	-0.00295288790948689	0.000293855206109583
1147	79.9698791503906	-7.1064715385437	-6.75938940048218	-0.0146411629393697	0.000618529506027699	-0.00392691092565656	-0.00197886489331722
1148	78.6711807250977	-6.13244867324829	-7.34380340576172	-0.0159398596733809	0.00678734155371785	-0.00912170019000769	-0.00684897974133492
1149	78.0218353271484	-6.13244867324829	-7.4087381362915	-0.0162645354866982	0.00841071270406246	0.00451462110504508	0.0022419011220336
1150	77.3724899291992	-6.45712280273438	-6.88925933837891	0.00289124972186983	0.0022419011220336	-0.000680167751852423	0.00126787810586393
1151	78.6711807250977	-6.78179693222046	-6.69445466995239	0.0145795252174139	0.00418994715437293	0.0022419011220336	-0.00360223650932312
1152	78.6711807250977	-6.45712280273438	-7.27886867523193	0.0142548503354192	-0.00977104809135199	0.00418994715437293	-0.00490093370899558
1153	77.3724899291992	-7.43114566802979	-6.75938940048218	0.00548864435404539	-0.00782300252467394	-0.00522560812532902	-0.00684897974133492
1154	78.0218353271484	-7.1064715385437	-6.82432460784912	0.00776136433705688	-0.00490093370899558	0.0100340843200684	-0.00100484199356288
1155	77.3724899291992	-6.78179693222046	-6.75938940048218	0.00711201597005129	-0.00749832857400179	-3.08191010844894e-05	-0.000355493422830477
1156	76.7231369018555	-6.13244867324829	-6.75938940048218	0.00451462110504508	-0.00847235135734081	0.00548864435404539	-0.00132951640989631
1157	76.7231369018555	-5.80777406692505	-7.08406400680542	0.012956153601408	-0.0110697457566857	-0.00165419070981443	-0.00360223650932312
1158	78.0218353271484	-5.80777406692505	-7.21393346786499	0.0142548503354192	0.000293855206109583	-0.000355493422830477	0.00126787810586393
1159	78.6711807250977	-5.80777406692505	-7.08406400680542	0.0207483377307653	0.00126787810586393	0.00743668992072344	0.00451462110504508
1160	79.3205337524414	-6.45712280273438	-7.27886867523193	0.00938473641872406	-0.0026282137259841	-0.00165419070981443	0.00646266713738441
1161	77.3724899291992	-5.15842533111572	-7.53860807418823	0.00841071270406246	0.0022419011220336	0.0022419011220336	-0.00425158534198999
1162	79.3205337524414	-5.48309993743896	-7.21393346786499	0.00354059832170606	0.00386527273803949	-0.0247060675173998	-0.000355493422830477
1163	78.6711807250977	-6.45712280273438	-6.88925933837891	0.0123068047687411	0.0116574559360743	-0.00392691092565656	-0.00392691092565656
1164	79.9698791503906	-6.13244867324829	-7.53860807418823	0.0175015944987535	0.0106834331527352	-0.00814767740666866	0.00581331877037883
1165	76.0737915039063	-5.15842533111572	-7.60354280471802	0.0155535480007529	0.0126314787194133	-3.08191010844894e-05	-0.00197886489331722
1166	77.3724899291992	-5.48309993743896	-7.34380340576172	-0.0113944197073579	0.00451462110504508	-0.00490093370899558	0.0022419011220336
1167	76.7231369018555	-4.83375120162964	-6.69445466995239	0.00126787810586393	-0.000355493422830477	-0.00977104809135199	-0.00847235135734081
1168	75.4244384765625	-5.15842533111572	-6.56458520889282	0.00191722682211548	0.0022419011220336	0.00678734155371785	-0.00360223650932312
1169	76.0737915039063	-4.83375120162964	-7.01912927627563	0.00354059832170606	0.00776136433705688	0.0103587592020631	-0.0026282137259841
1170	75.4244384765625	-5.48309993743896	-7.60354280471802	0.0233457311987877	-0.00165419070981443	0.00321592413820326	0.00516396993771195
1171	75.4244384765625	-5.80777406692505	-7.73341274261475	-0.0276281367987394	-0.00360223650932312	0.00354059832170606	0.00873538758605719
1172	76.7231369018555	-6.78179693222046	-7.34380340576172	-0.0152905117720366	-0.00684897974133492	-0.00360223650932312	-0.00327756232582033
1173	76.0737915039063	-5.15842533111572	-6.95419406890869	-0.0133424662053585	-0.00165419070981443	-0.000355493422830477	-0.00749832857400179
1174	77.3724899291992	-6.13244867324829	-6.56458520889282	-0.0146411629393697	0.000293855206109583	0.00256657530553639	0.00483929552137852
1175	78.6711807250977	-6.45712280273438	-6.88925933837891	-0.00944637414067984	-0.00717365415766835	-0.00360223650932312	0.00743668992072344
1176	76.0737915039063	-5.15842533111572	-7.21393346786499	-0.0139918150380254	-0.0026282137259841	-0.0104203969240189	-0.00327756232582033
1177	78.0218353271484	-5.15842533111572	-6.69445466995239	-0.0113944197073579	-0.00879702530801296	-0.0133424662053585	0.00126787810586393
1178	79.3205337524414	-4.83375120162964	-7.14899873733521	-0.0152905117720366	-0.00425158534198999	-0.0143164889886975	-0.00684897974133492
1179	78.6711807250977	-6.13244867324829	-6.17497587203979	-0.0139918150380254	-3.08191010844894e-05	0.00516396993771195	0.00126787810586393
1180	78.6711807250977	-6.13244867324829	-5.98017120361328	-0.0133424662053585	0.000618529506027699	-0.00425158534198999	0.000618529506027699
1181	78.0218353271484	-5.15842533111572	-6.36978054046631	-0.0198359526693821	0.00548864435404539	-0.00522560812532902	0.00354059832170606
1182	79.3205337524414	-6.13244867324829	-7.01912927627563	-0.00230353930965066	0.00873538758605719	-0.0211346503347158	-0.000355493422830477
1183	77.3724899291992	-4.83375120162964	-7.01912927627563	0.00906006153672934	0.00841071270406246	-0.0146411629393697	-0.00132951640989631
1184	79.3205337524414	-5.80777406692505	-7.4087381362915	0.0168522447347641	0.013930176384747	-0.0123684434220195	0.000293855206109583
1185	78.0218353271484	-4.83375120162964	-7.21393346786499	0.0223717093467712	0.0126314787194133	-0.0123684434220195	0.00354059832170606
1186	78.0218353271484	-4.50907707214355	-7.08406400680542	0.00354059832170606	0.00483929552137852	-0.00619963090866804	0.00906006153672934
1187	78.0218353271484	-4.83375120162964	-7.01912927627563	0.0152288740500808	-0.000680167751852423	0.000618529506027699	-0.00555028254166245
1188	78.6711807250977	-5.15842533111572	-7.34380340576172	0.012956153601408	-0.00100484199356288	-0.00100484199356288	-0.00360223650932312
1189	78.0218353271484	-4.50907707214355	-7.53860807418823	0.0103587592020631	-0.000680167751852423	0.00418994715437293	-0.0026282137259841
1190	80.6192321777344	-5.48309993743896	-7.27886867523193	0.0106834331527352	-0.0026282137259841	0.00743668992072344	-0.00132951640989631
1191	79.3205337524414	-4.83375120162964	-7.86328220367432	0.00289124972186983	0.00126787810586393	0.00581331877037883	-0.00230353930965066
1192	78.6711807250977	-6.13244867324829	-7.47367286682129	0.00354059832170606	-0.00717365415766835	-0.00132951640989631	-0.00295288790948689
1193	77.3724899291992	-4.50907707214355	-7.53860807418823	0.00678734155371785	-0.00522560812532902	0.00386527273803949	-0.00782300252467394
1194	78.0218353271484	-5.80777406692505	-7.34380340576172	0.00808603875339031	-0.0126931173726916	0.00646266713738441	-0.000680167751852423
1195	78.0218353271484	-5.48309993743896	-7.08406400680542	0.00418994715437293	-0.0182125810533762	-0.00392691092565656	0.00191722682211548
1196	78.0218353271484	-5.80777406692505	-7.01912927627563	0.00613799272105098	-0.0227580219507217	0.00321592413820326	-0.00587495695799589
1197	78.6711807250977	-5.80777406692505	-6.95419406890869	0.000618529506027699	-0.0185372550040483	0.000618529506027699	-0.00230353930965066
1198	78.6711807250977	-5.80777406692505	-6.69445466995239	0.00970941036939621	-0.0188619289547205	0.00711201597005129	0.00321592413820326
1199	79.9698791503906	-6.45712280273438	-6.62951993942261	0.0113327819854021	-0.00879702530801296	0.00613799272105098	0.00776136433705688
1200	78.0218353271484	-4.50907707214355	-7.08406400680542	0.00483929552137852	-0.0110697457566857	0.00159255252219737	0.00678734155371785
1201	80.6192321777344	-6.13244867324829	-7.14899873733521	0.00256657530553639	-0.00132951640989631	-0.0120437685400248	0.00386527273803949
1202	79.3205337524414	-5.48309993743896	-6.95419406890869	0.00548864435404539	0.00548864435404539	-0.0165892094373703	0.00256657530553639
1203	78.6711807250977	-4.83375120162964	-7.14899873733521	0.01847561635077	0.00711201597005129	-0.0152905117720366	-0.00457625929266214
1204	78.6711807250977	-5.48309993743896	-7.21393346786499	0.01847561635077	0.00873538758605719	-0.00587495695799589	0.0022419011220336
1205	79.3205337524414	-6.13244867324829	-7.34380340576172	-0.0175632312893867	0.00516396993771195	-0.0117190945893526	0.00451462110504508
1206	77.3724899291992	-4.83375120162964	-7.4087381362915	-0.00814767740666866	-0.00165419070981443	0.000943203864153475	0.0022419011220336
1207	77.3724899291992	-5.80777406692505	-7.60354280471802	-0.00360223650932312	0.000293855206109583	-0.00327756232582033	-0.00132951640989631
1208	78.0218353271484	-5.48309993743896	-7.6684775352478	0.0155535480007529	0.00386527273803949	-0.00977104809135199	-0.0117190945893526
1209	77.3724899291992	-5.80777406692505	-7.01912927627563	-0.0113944197073579	0.00289124972186983	-0.00197886489331722	0.00418994715437293
1210	78.0218353271484	-7.1064715385437	-7.27886867523193	-0.00977104809135199	-0.0152905117720366	-0.000680167751852423	-0.00360223650932312
1211	79.3205337524414	-7.1064715385437	-7.08406400680542	-0.0152905117720366	-0.0165892094373703	-0.00230353930965066	0.00581331877037883
1212	78.0218353271484	-6.13244867324829	-7.08406400680542	-0.0156151866540313	0.00321592413820326	0.00646266713738441	-3.08191010844894e-05
1213	79.3205337524414	-5.80777406692505	-7.6684775352478	-0.00555028254166245	0.00613799272105098	-0.00555028254166245	-0.00327756232582033
1214	78.6711807250977	-5.80777406692505	-7.53860807418823	-0.00944637414067984	-0.021459324285388	-0.00360223650932312	0.0022419011220336
1215	77.3724899291992	-6.13244867324829	-6.82432460784912	-0.00587495695799589	-0.0195112787187099	0.00321592413820326	0.000943203864153475
1216	79.3205337524414	-6.45712280273438	-6.75938940048218	0.00418994715437293	-0.0204853005707264	-0.00230353930965066	0.00841071270406246
1217	79.3205337524414	-5.80777406692505	-7.08406400680542	0.00711201597005129	0.000618529506027699	0.00613799272105098	-0.000680167751852423
1218	78.0218353271484	-5.48309993743896	-6.56458520889282	0.0249691028147936	-0.0120437685400248	0.000293855206109583	-0.00197886489331722
1219	78.0218353271484	-3.85972833633423	-7.08406400680542	0.0188002903014421	0.00126787810586393	0.00743668992072344	0.000943203864153475
1220	77.3724899291992	-4.50907707214355	-6.75938940048218	0.00418994715437293	-0.023407369852066	0.00483929552137852	0.00386527273803949
1221	78.0218353271484	-4.83375120162964	-6.95419406890869	0.0165275707840919	0.00354059832170606	0.000293855206109583	0.00743668992072344
1222	78.6711807250977	-5.48309993743896	-6.69445466995239	0.00808603875339031	0.00841071270406246	-0.00522560812532902	-0.00197886489331722
1223	76.0737915039063	-3.85972833633423	-6.95419406890869	0.00516396993771195	0.000293855206109583	-0.00555028254166245	-0.00717365415766835
1224	76.7231369018555	-5.48309993743896	-6.36978054046631	0.00451462110504508	0.0165275707840919	-0.000355493422830477	-0.00165419070981443
1225	78.0218353271484	-5.48309993743896	-6.23991060256958	-0.00230353930965066	0.0155535480007529	-0.00197886489331722	-0.00132951640989631
1226	76.0737915039063	-4.50907707214355	-6.56458520889282	0.00581331877037883	0.0145795252174139	-0.000355493422830477	0.0022419011220336
1227	76.0737915039063	-4.18440246582031	-6.75938940048218	0.000293855206109583	0.011982130818069	-0.00392691092565656	-0.00490093370899558
1228	74.7750930786133	-4.18440246582031	-6.56458520889282	0.00970941036939621	0.0213976856321096	0.000943203864153475	0.00289124972186983
1229	76.7231369018555	-4.50907707214355	-6.43471527099609	0.00906006153672934	0.0152288740500808	0.00841071270406246	0.0100340843200684
1230	76.0737915039063	-5.15842533111572	-6.56458520889282	0.00451462110504508	0.0136055024340749	0.000943203864153475	0.00483929552137852
1231	77.3724899291992	-5.15842533111572	-6.30484533309937	-0.0188619289547205	0.00906006153672934	-0.0110697457566857	-0.000355493422830477
1232	74.1257400512695	-3.85972833633423	-7.14899873733521	-0.0273034609854221	-0.000680167751852423	-0.00847235135734081	-0.00392691092565656
1233	76.7231369018555	-5.15842533111572	-6.43471527099609	-0.0172385573387146	-0.0026282137259841	-0.00555028254166245	0.00354059832170606
1234	74.7750930786133	-3.85972833633423	-7.14899873733521	-0.0162645354866982	-0.00425158534198999	-0.00522560812532902	0.00191722682211548
1235	74.7750930786133	-4.50907707214355	-6.95419406890869	-0.0230826959013939	0.0022419011220336	-0.00392691092565656	-0.00490093370899558
1236	76.0737915039063	-3.85972833633423	-6.56458520889282	-0.0247060675173998	-0.0123684434220195	0.00191722682211548	-0.00295288790948689
1237	75.4244384765625	-4.50907707214355	-7.01912927627563	-0.0126931173726916	-0.00197886489331722	-0.0026282137259841	-0.00197886489331722
1238	76.0737915039063	-4.18440246582031	-7.73341274261475	-0.00944637414067984	-0.0130177913233638	-0.00619963090866804	-0.00684897974133492
1239	76.0737915039063	-4.18440246582031	-7.6684775352478	-3.08191010844894e-05	-0.00587495695799589	-0.00327756232582033	-0.00360223650932312
1240	78.0218353271484	-5.48309993743896	-7.53860807418823	-0.0149658378213644	0.00906006153672934	0.011982130818069	-0.00457625929266214
1241	78.0218353271484	-5.48309993743896	-7.34380340576172	0.00256657530553639	-0.00522560812532902	-0.00392691092565656	0.00646266713738441
1242	76.7231369018555	-4.83375120162964	-7.34380340576172	0.0106834331527352	-0.000680167751852423	-0.0136671401560307	-0.000680167751852423
1243	78.6711807250977	-5.15842533111572	-7.53860807418823	0.020423661917448	-0.00555028254166245	-0.0211346503347158	-0.00132951640989631
1244	78.0218353271484	-4.50907707214355	-7.99315214157104	0.0113327819854021	0.0100340843200684	-0.00100484199356288	0.00743668992072344
1245	78.0218353271484	-5.15842533111572	-7.53860807418823	0.00354059832170606	0.00613799272105098	-0.00165419070981443	0.00483929552137852
1246	78.6711807250977	-5.15842533111572	-7.53860807418823	0.000618529506027699	-0.00165419070981443	0.00321592413820326	0.00613799272105098
1247	78.0218353271484	-4.18440246582031	-7.73341274261475	0.0132808275520802	-0.00165419070981443	-0.00912170019000769	-0.00100484199356288
1248	79.3205337524414	-4.50907707214355	-7.9282169342041	0.0210730116814375	0.011982130818069	-0.0104203969240189	0.00256657530553639
1249	78.0218353271484	-4.83375120162964	-7.53860807418823	0.0168522447347641	0.0022419011220336	-0.000355493422830477	-0.00100484199356288
1250	78.6711807250977	-5.15842533111572	-7.53860807418823	0.00613799272105098	0.00354059832170606	0.00126787810586393	0.00548864435404539
1251	76.0737915039063	-4.50907707214355	-7.14899873733521	-0.0133424662053585	0.00256657530553639	-0.00197886489331722	-0.00782300252467394
1252	76.0737915039063	-4.50907707214355	-7.27886867523193	-0.0136671401560307	-0.0113944197073579	0.00613799272105098	-0.0104203969240189
1253	78.6711807250977	-5.15842533111572	-7.08406400680542	0.000293855206109583	0.00808603875339031	0.0022419011220336	-0.0110697457566857
1254	78.0218353271484	-5.48309993743896	-7.53860807418823	-0.000680167751852423	0.0022419011220336	0.0106834331527352	0.00256657530553639
1255	76.7231369018555	-4.50907707214355	-6.82432460784912	-0.00132951640989631	0.00289124972186983	0.00451462110504508	-0.000680167751852423
1256	76.0737915039063	-4.18440246582031	-6.88925933837891	-0.0143164889886975	0.00808603875339031	-0.00457625929266214	-0.0026282137259841
1257	78.0218353271484	-4.50907707214355	-7.21393346786499	0.00711201597005129	0.0022419011220336	-0.00522560812532902	0.0022419011220336
1258	76.0737915039063	-4.18440246582031	-7.14899873733521	0.0194496400654316	0.0149041991680861	-0.00425158534198999	-0.00165419070981443
1259	79.3205337524414	-4.83375120162964	-6.62951993942261	0.0100340843200684	0.0149041991680861	0.000293855206109583	0.00743668992072344
1260	78.6711807250977	-5.48309993743896	-6.36978054046631	0.0162028968334198	0.0123068047687411	-0.00912170019000769	-0.000355493422830477
1261	78.0218353271484	-5.80777406692505	-6.69445466995239	-0.0162645354866982	0.0116574559360743	-0.00944637414067984	0.00613799272105098
1262	76.0737915039063	-4.18440246582031	-6.82432460784912	-0.00457625929266214	0.0142548503354192	-0.0120437685400248	0.00256657530553639
1263	78.0218353271484	-5.80777406692505	-6.82432460784912	0.0142548503354192	0.01100810803473	-0.0123684434220195	0.00354059832170606
1264	76.0737915039063	-4.18440246582031	-7.08406400680542	0.00808603875339031	0.00938473641872406	-0.0026282137259841	-0.0026282137259841
1265	78.6711807250977	-6.13244867324829	-7.34380340576172	0.0116574559360743	0.00613799272105098	-0.0107450718060136	0.00451462110504508
1266	79.3205337524414	-5.48309993743896	-6.82432460784912	0.00711201597005129	0.00386527273803949	-0.00327756232582033	0.00711201597005129
1267	78.0218353271484	-6.13244867324829	-6.62951993942261	0.00808603875339031	-0.00555028254166245	0.00418994715437293	0.000618529506027699
1268	78.0218353271484	-6.45712280273438	-6.49965000152588	0.0116574559360743	-0.00944637414067984	0.00548864435404539	0.00321592413820326
1269	78.0218353271484	-6.78179693222046	-7.47367286682129	0.0145795252174139	-0.00360223650932312	0.00873538758605719	0.000943203864153475
1270	77.3724899291992	-6.78179693222046	-7.53860807418823	0.0142548503354192	-0.00977104809135199	0.00678734155371785	-0.00165419070981443
1271	77.3724899291992	-6.13244867324829	-7.6684775352478	0.00808603875339031	-0.0165892094373703	0.00256657530553639	-0.00392691092565656
1272	79.3205337524414	-6.45712280273438	-7.6684775352478	-0.00912170019000769	-0.0337969474494457	0.00483929552137852	-0.00360223650932312
1273	78.0218353271484	-6.45712280273438	-7.21393346786499	-0.00457625929266214	-0.0107450718060136	-0.00327756232582033	-0.00100484199356288
1274	79.3205337524414	-6.78179693222046	-6.88925933837891	-0.00944637414067984	0.00646266713738441	-0.00230353930965066	0.00906006153672934
1275	78.0218353271484	-5.80777406692505	-7.60354280471802	-0.00490093370899558	0.0103587592020631	-0.000680167751852423	0.00711201597005129
1276	76.7231369018555	-4.83375120162964	-7.6684775352478	-0.00782300252467394	0.00613799272105098	0.000293855206109583	-0.00165419070981443
1277	77.3724899291992	-4.50907707214355	-7.73341274261475	0.0249691028147936	0.0132808275520802	-0.0139918150380254	0.00289124972186983
1278	77.3724899291992	-5.48309993743896	-7.47367286682129	0.0181509424000978	0.013930176384747	-0.0204853005707264	-0.00165419070981443
1279	78.0218353271484	-5.80777406692505	-7.27886867523193	0.00516396993771195	0.0207483377307653	-0.0026282137259841	0.000293855206109583
1280	78.6711807250977	-5.48309993743896	-7.01912927627563	0.00483929552137852	0.0145795252174139	-0.0113944197073579	0.00646266713738441
1281	76.0737915039063	-4.50907707214355	-7.27886867523193	0.00873538758605719	0.0116574559360743	-0.021459324285388	-0.00522560812532902
1282	77.3724899291992	-4.50907707214355	-7.53860807418823	0.011982130818069	0.013930176384747	-0.0191866029053926	0.00743668992072344
1283	78.0218353271484	-5.80777406692505	-7.4087381362915	0.00906006153672934	0.00646266713738441	-0.0182125810533762	-0.00717365415766835
1284	76.7231369018555	-4.83375120162964	-7.53860807418823	0.00841071270406246	0.00743668992072344	-0.00490093370899558	0.00581331877037883
1285	76.7231369018555	-4.83375120162964	-7.21393346786499	-0.00197886489331722	0.000943203864153475	0.0113327819854021	0.00418994715437293
1286	78.0218353271484	-6.13244867324829	-7.14899873733521	-0.00132951640989631	-0.00847235135734081	0.0123068047687411	-0.00197886489331722
1287	77.3724899291992	-6.13244867324829	-7.08406400680542	-0.00197886489331722	-0.00522560812532902	0.00841071270406246	-3.08191010844894e-05
1288	76.0737915039063	-5.80777406692505	-7.6684775352478	0.00711201597005129	-0.0152905117720366	0.0106834331527352	-0.00132951640989631
1289	76.0737915039063	-6.13244867324829	-7.47367286682129	-0.00619963090866804	-0.00652430532500148	-0.000355493422830477	0.0132808275520802
1290	74.1257400512695	-4.50907707214355	-6.82432460784912	0.00191722682211548	0.00159255252219737	0.0022419011220336	0.00483929552137852
1291	74.1257400512695	-4.83375120162964	-7.08406400680542	-0.0162645354866982	-0.0286021586507559	0.00613799272105098	-0.000680167751852423
1292	75.4244384765625	-5.15842533111572	-6.69445466995239	-0.00555028254166245	-0.0237320438027382	0.00711201597005129	-0.00749832857400179
1293	74.7750930786133	-5.15842533111572	-6.56458520889282	-0.0156151866540313	-0.00749832857400179	0.00126787810586393	-0.00327756232582033
1294	76.0737915039063	-5.48309993743896	-6.88925933837891	-0.00165419070981443	-0.00197886489331722	0.00548864435404539	-0.000680167751852423
1295	76.0737915039063	-6.13244867324829	-6.30484533309937	-0.0143164889886975	0.00321592413820326	-0.00717365415766835	0.00711201597005129
1296	76.0737915039063	-5.15842533111572	-6.43471527099609	-0.00847235135734081	-0.00652430532500148	0.00159255252219737	0.00354059832170606
1297	76.7231369018555	-5.48309993743896	-6.43471527099609	-0.0146411629393697	0.00159255252219737	-0.00652430532500148	-0.000680167751852423
1298	77.3724899291992	-5.48309993743896	-6.23991060256958	0.00873538758605719	-0.000680167751852423	-0.000355493422830477	-0.000355493422830477
1299	78.0218353271484	-6.13244867324829	-6.11004114151001	0.00938473641872406	0.00776136433705688	0.0022419011220336	0.000293855206109583
1300	76.7231369018555	-5.48309993743896	-6.49965000152588	-0.0130177913233638	0.00483929552137852	0.00418994715437293	0.00808603875339031
1301	76.7231369018555	-4.83375120162964	-6.69445466995239	0.00841071270406246	0.00126787810586393	0.000618529506027699	0.00321592413820326
1302	78.0218353271484	-4.83375120162964	-6.82432460784912	0.00808603875339031	0.00159255252219737	-0.00490093370899558	0.00126787810586393
1303	78.0218353271484	-5.80777406692505	-6.36978054046631	0.00906006153672934	0.000943203864153475	-0.0117190945893526	-0.00425158534198999
1304	79.3205337524414	-5.48309993743896	-6.49965000152588	0.00321592413820326	0.00906006153672934	-0.0113944197073579	0.00451462110504508
1305	76.7231369018555	-4.50907707214355	-6.36978054046631	-3.08191010844894e-05	0.00873538758605719	0.000293855206109583	0.00906006153672934
1306	77.3724899291992	-6.13244867324829	-6.69445466995239	-0.00197886489331722	-0.00295288790948689	-0.000680167751852423	0.00548864435404539
1307	79.3205337524414	-5.80777406692505	-6.95419406890869	-0.0172385573387146	0.0022419011220336	-0.00197886489331722	-0.00230353930965066
1308	78.0218353271484	-5.80777406692505	-7.47367286682129	-0.00165419070981443	-0.00197886489331722	-0.00197886489331722	-0.00652430532500148
1309	78.0218353271484	-6.13244867324829	-7.47367286682129	0.00159255252219737	0.00841071270406246	-0.00392691092565656	-0.00230353930965066
1310	77.3724899291992	-4.83375120162964	-7.14899873733521	-0.00587495695799589	0.00483929552137852	0.00256657530553639	-0.00360223650932312
1311	76.7231369018555	-4.50907707214355	-7.14899873733521	-0.0208099745213985	-0.000680167751852423	0.00646266713738441	0.000618529506027699
1312	78.0218353271484	-5.80777406692505	-6.69445466995239	-0.0282774847000837	-3.08191010844894e-05	0.00938473641872406	-0.00165419070981443
1313	76.7231369018555	-4.83375120162964	-7.9282169342041	-0.0123684434220195	-0.00132951640989631	0.00873538758605719	-0.00879702530801296
1314	77.3724899291992	-5.48309993743896	-7.73341274261475	-0.00814767740666866	0.0132808275520802	0.0145795252174139	0.000943203864153475
1315	78.6711807250977	-6.13244867324829	-7.60354280471802	-0.0156151866540313	0.00516396993771195	0.00191722682211548	0.00646266713738441
1316	78.0218353271484	-6.13244867324829	-7.73341274261475	-0.0104203969240189	0.00613799272105098	0.00126787810586393	0.000618529506027699
1317	78.0218353271484	-6.13244867324829	-7.47367286682129	-0.00295288790948689	0.00451462110504508	-0.00555028254166245	0.00613799272105098
1318	78.6711807250977	-5.15842533111572	-7.27886867523193	0.0194496400654316	0.00873538758605719	-0.0104203969240189	-0.00295288790948689
1319	79.3205337524414	-6.13244867324829	-7.47367286682129	0.0136055024340749	0.00613799272105098	-0.00684897974133492	0.00613799272105098
1320	77.3724899291992	-4.83375120162964	-7.27886867523193	-0.0117190945893526	0.00646266713738441	-0.00555028254166245	0.00256657530553639
1321	79.3205337524414	-5.15842533111572	-7.79834747314453	0.0191249661147594	0.00776136433705688	-0.0276281367987394	0.00354059832170606
1322	78.6711807250977	-5.15842533111572	-7.08406400680542	-0.00100484199356288	0.020423661917448	-0.0292515084147453	-0.00197886489331722
1323	78.0218353271484	-4.83375120162964	-6.75938940048218	0.0181509424000978	0.0197743140161037	-0.0315242260694504	-0.00230353930965066
1324	78.6711807250977	-5.15842533111572	-6.69445466995239	0.00678734155371785	0.0239950809627771	-0.0191866029053926	0.00191722682211548
1325	78.0218353271484	-4.83375120162964	-6.88925933837891	0.00418994715437293	0.0116574559360743	-0.00782300252467394	-0.00100484199356288
1326	78.0218353271484	-5.80777406692505	-6.88925933837891	0.00906006153672934	-3.08191010844894e-05	0.000618529506027699	-0.0107450718060136
1327	77.3724899291992	-5.80777406692505	-6.88925933837891	-0.00392691092565656	0.00386527273803949	0.00548864435404539	-0.000680167751852423
1328	78.6711807250977	-6.13244867324829	-6.88925933837891	0.00970941036939621	0.000618529506027699	0.00483929552137852	0.00256657530553639
1329	79.9698791503906	-5.80777406692505	-6.30484533309937	0.0149041991680861	-0.0026282137259841	0.020423661917448	0.00159255252219737
1330	78.6711807250977	-6.13244867324829	-5.98017120361328	0.00808603875339031	-0.0120437685400248	0.0246444288641214	0.00548864435404539
1331	76.7231369018555	-4.83375120162964	-6.49965000152588	-0.00100484199356288	-0.023407369852066	0.0200989879667759	-3.08191010844894e-05
1332	77.3724899291992	-5.15842533111572	-6.69445466995239	0.00548864435404539	-0.0217839982360601	0.00451462110504508	0.00321592413820326
1333	78.6711807250977	-6.13244867324829	-6.43471527099609	0.0103587592020631	-0.0104203969240189	0.012956153601408	-3.08191010844894e-05
1334	77.3724899291992	-6.45712280273438	-6.49965000152588	0.00938473641872406	-0.00457625929266214	0.00483929552137852	0.000293855206109583
1335	77.3724899291992	-6.13244867324829	-6.49965000152588	0.00256657530553639	-0.0136671401560307	0.0188002903014421	-0.00295288790948689
1336	76.7231369018555	-6.13244867324829	-6.62951993942261	-0.000355493422830477	-0.0113944197073579	0.00808603875339031	0.00386527273803949
1337	77.3724899291992	-5.48309993743896	-6.23991060256958	-0.0107450718060136	-0.0113944197073579	0.00159255252219737	-0.000680167751852423
1338	76.7231369018555	-5.80777406692505	-6.56458520889282	-0.00425158534198999	-0.0133424662053585	-0.0110697457566857	-0.00490093370899558
1339	78.6711807250977	-6.45712280273438	-6.95419406890869	-0.00230353930965066	-0.00522560812532902	0.00354059832170606	-0.00132951640989631
1340	76.0737915039063	-5.48309993743896	-7.08406400680542	0.000943203864153475	-0.00327756232582033	0.00516396993771195	0.0106834331527352
1341	78.0218353271484	-5.15842533111572	-7.08406400680542	0.00354059832170606	-0.00490093370899558	-0.0100957229733467	0.00321592413820326
1342	78.6711807250977	-6.13244867324829	-7.21393346786499	0.000618529506027699	0.00743668992072344	-0.0146411629393697	-0.000355493422830477
1343	78.0218353271484	-5.15842533111572	-7.34380340576172	0.0136055024340749	0.00354059832170606	-0.0156151866540313	-0.00327756232582033
1344	78.0218353271484	-5.48309993743896	-7.47367286682129	0.01100810803473	0.0106834331527352	-0.0026282137259841	0.00256657530553639
1345	79.3205337524414	-5.80777406692505	-7.14899873733521	0.00548864435404539	0.0100340843200684	-0.00132951640989631	0.000618529506027699
1346	76.0737915039063	-4.83375120162964	-7.6684775352478	0.000618529506027699	0.00581331877037883	0.00126787810586393	0.000618529506027699
1347	78.0218353271484	-5.15842533111572	-7.47367286682129	0.00743668992072344	0.00516396993771195	-0.00100484199356288	0.000943203864153475
1348	76.7231369018555	-4.18440246582031	-7.6684775352478	0.00613799272105098	0.00483929552137852	0.00321592413820326	-3.08191010844894e-05
1349	78.6711807250977	-5.48309993743896	-7.14899873733521	0.00451462110504508	0.0136055024340749	-0.00360223650932312	0.000943203864153475
1350	78.0218353271484	-5.80777406692505	-7.47367286682129	0.00711201597005129	0.00938473641872406	0.000618529506027699	0.00191722682211548
1351	76.7231369018555	-5.80777406692505	-7.73341274261475	0.00483929552137852	0.00191722682211548	0.000293855206109583	0.00191722682211548
1352	78.0218353271484	-5.80777406692505	-7.4087381362915	-0.0026282137259841	-0.00197886489331722	0.00581331877037883	-0.00100484199356288
1353	75.4244384765625	-4.50907707214355	-7.47367286682129	-0.0123684434220195	0.00191722682211548	-0.0026282137259841	0.00516396993771195
1354	76.0737915039063	-5.80777406692505	-7.27886867523193	-0.00652430532500148	-3.08191010844894e-05	0.00321592413820326	0.000293855206109583
1355	75.4244384765625	-6.13244867324829	-6.69445466995239	-0.0123684434220195	-0.00132951640989631	0.00613799272105098	0.01100810803473
1356	74.7750930786133	-5.15842533111572	-7.01912927627563	-0.0195112787187099	-0.00490093370899558	0.00321592413820326	0.00321592413820326
1357	74.7750930786133	-4.83375120162964	-7.21393346786499	-0.00522560812532902	0.00159255252219737	0.000293855206109583	0.00548864435404539
1358	75.4244384765625	-4.83375120162964	-7.21393346786499	-0.0107450718060136	-0.00392691092565656	-0.000680167751852423	-0.00749832857400179
1359	77.3724899291992	-4.50907707214355	-7.53860807418823	-0.00360223650932312	-0.0104203969240189	-0.00522560812532902	0.000618529506027699
1360	78.0218353271484	-6.13244867324829	-6.69445466995239	-0.0104203969240189	-0.00100484199356288	0.00418994715437293	0.00354059832170606
1361	78.0218353271484	-5.48309993743896	-6.69445466995239	-0.00684897974133492	-0.00392691092565656	-0.00944637414067984	-0.00100484199356288
1362	78.6711807250977	-6.13244867324829	-6.88925933837891	0.0136055024340749	0.00711201597005129	-0.0169138833880424	-0.00295288790948689
1363	75.4244384765625	-4.50907707214355	-7.14899873733521	0.00873538758605719	0.00711201597005129	-0.0110697457566857	-0.00165419070981443
1364	76.0737915039063	-5.80777406692505	-6.30484533309937	0.00354059832170606	0.00906006153672934	-0.0104203969240189	-0.00295288790948689
1365	78.0218353271484	-5.80777406692505	-6.36978054046631	-0.0133424662053585	0.01100810803473	-0.00717365415766835	0.00808603875339031
1366	78.6711807250977	-5.80777406692505	-6.69445466995239	-0.00912170019000769	0.00711201597005129	-0.00782300252467394	0.0106834331527352
1367	78.6711807250977	-6.13244867324829	-6.75938940048218	0.00451462110504508	0.00354059832170606	-0.00717365415766835	-0.00457625929266214
1368	78.6711807250977	-5.80777406692505	-6.75938940048218	0.00516396993771195	-0.000680167751852423	-3.08191010844894e-05	0.000943203864153475
1369	79.9698791503906	-6.13244867324829	-7.01912927627563	0.0175015944987535	0.00126787810586393	0.000618529506027699	-0.00230353930965066
1370	77.3724899291992	-4.83375120162964	-6.95419406890869	0.0210730116814375	0.00126787810586393	0.00711201597005129	-0.00327756232582033
1371	79.3205337524414	-5.80777406692505	-6.88925933837891	0.000618529506027699	-0.00522560812532902	0.000618529506027699	0.000293855206109583
1372	76.0737915039063	-5.15842533111572	-7.01912927627563	-0.00197886489331722	-0.00684897974133492	0.00711201597005129	-0.00684897974133492
1373	78.0218353271484	-4.83375120162964	-7.08406400680542	-0.00457625929266214	-0.000680167751852423	0.00483929552137852	-0.00555028254166245
1374	76.7231369018555	-5.15842533111572	-6.88925933837891	-0.00295288790948689	0.00386527273803949	-0.00197886489331722	-0.00879702530801296
1375	78.0218353271484	-5.80777406692505	-7.6684775352478	-0.0162645354866982	0.0022419011220336	-0.00749832857400179	-0.00457625929266214
1376	77.3724899291992	-4.50907707214355	-7.47367286682129	-0.00230353930965066	-3.08191010844894e-05	0.000618529506027699	-0.00522560812532902
1377	78.0218353271484	-4.83375120162964	-7.27886867523193	-0.00197886489331722	0.00808603875339031	-0.0123684434220195	-0.00684897974133492
1378	76.7231369018555	-4.18440246582031	-7.21393346786499	-0.00944637414067984	0.00938473641872406	-0.00327756232582033	-0.00360223650932312
1379	77.3724899291992	-5.15842533111572	-6.95419406890869	0.0100340843200684	0.013930176384747	0.00126787810586393	-0.00457625929266214
1380	78.0218353271484	-5.80777406692505	-6.82432460784912	0.0142548503354192	0.012956153601408	0.00873538758605719	-0.0026282137259841
1381	78.0218353271484	-6.13244867324829	-7.14899873733521	0.0116574559360743	0.00126787810586393	0.00970941036939621	-0.00230353930965066
1382	76.7231369018555	-4.83375120162964	-7.34380340576172	0.0136055024340749	0.00970941036939621	0.000293855206109583	-0.00587495695799589
1383	78.0218353271484	-5.80777406692505	-7.01912927627563	0.00613799272105098	0.00451462110504508	-0.0100957229733467	0.00289124972186983
1384	78.6711807250977	-5.48309993743896	-6.95419406890869	0.0116574559360743	0.00483929552137852	-0.00327756232582033	-0.000355493422830477
1385	76.0737915039063	-4.50907707214355	-6.82432460784912	-0.0123684434220195	-0.000680167751852423	-3.08191010844894e-05	-0.00360223650932312
1386	78.0218353271484	-4.83375120162964	-6.62951993942261	-0.00782300252467394	-0.0026282137259841	-0.0139918150380254	0.00126787810586393
1387	75.4244384765625	-4.83375120162964	-7.08406400680542	-0.00944637414067984	-0.00847235135734081	-0.00555028254166245	-0.00555028254166245
1388	78.0218353271484	-4.83375120162964	-7.08406400680542	-0.00522560812532902	-0.00457625929266214	-0.0136671401560307	-0.00619963090866804
1389	78.6711807250977	-5.15842533111572	-6.88925933837891	0.00516396993771195	0.0022419011220336	-0.00782300252467394	-0.00457625929266214
1390	78.6711807250977	-6.13244867324829	-6.82432460784912	0.0213976856321096	0.00451462110504508	-0.0149658378213644	0.00418994715437293
1391	78.0218353271484	-5.48309993743896	-7.27886867523193	0.0239950809627771	0.000293855206109583	-0.00652430532500148	-0.00555028254166245
1392	78.0218353271484	-5.15842533111572	-6.56458520889282	-0.00360223650932312	0.000943203864153475	-0.00490093370899558	-0.00425158534198999
1393	78.6711807250977	-6.13244867324829	-6.95419406890869	-0.00230353930965066	-0.00230353930965066	-0.0110697457566857	-0.0136671401560307
1394	77.3724899291992	-5.15842533111572	-7.08406400680542	0.00516396993771195	-0.00327756232582033	-3.08191010844894e-05	-0.00684897974133492
1395	78.0218353271484	-5.80777406692505	-6.88925933837891	-0.00197886489331722	-0.00132951640989631	0.0022419011220336	0.00289124972186983
1396	78.0218353271484	-6.13244867324829	-7.4087381362915	-0.00360223650932312	-0.00944637414067984	0.00613799272105098	0.00548864435404539
1397	78.0218353271484	-5.48309993743896	-7.4087381362915	-0.00360223650932312	-0.0130177913233638	-0.00717365415766835	0.000943203864153475
1398	76.0737915039063	-5.48309993743896	-7.4087381362915	-0.00230353930965066	-0.0120437685400248	0.00126787810586393	-0.00230353930965066
1399	79.3205337524414	-6.45712280273438	-7.4087381362915	-0.00100484199356288	-0.00587495695799589	-0.00847235135734081	0.00646266713738441
1400	78.6711807250977	-6.45712280273438	-7.34380340576172	-0.000355493422830477	-0.00814767740666866	0.00743668992072344	0.00159255252219737
1401	78.0218353271484	-6.13244867324829	-6.88925933837891	-0.00555028254166245	-0.0263294391334057	-0.00100484199356288	0.0022419011220336
1402	76.7231369018555	-4.83375120162964	-7.14899873733521	0.00451462110504508	-0.0337969474494457	-0.00879702530801296	-0.00717365415766835
1403	78.6711807250977	-6.45712280273438	-6.56458520889282	0.0175015944987535	-0.0165892094373703	-0.00652430532500148	-0.00327756232582033
1404	78.0218353271484	-5.80777406692505	-7.27886867523193	0.0145795252174139	-0.00555028254166245	-0.0139918150380254	-0.000355493422830477
1405	76.7231369018555	-4.83375120162964	-7.27886867523193	0.00808603875339031	-0.0104203969240189	-0.00165419070981443	0.00906006153672934
1406	76.7231369018555	-3.85972833633423	-7.34380340576172	0.0103587592020631	-0.00522560812532902	0.000293855206109583	0.00581331877037883
1407	76.7231369018555	-4.18440246582031	-7.08406400680542	0.0100340843200684	0.00126787810586393	-0.0152905117720366	0.000618529506027699
1408	77.3724899291992	-4.50907707214355	-7.21393346786499	0.00256657530553639	-3.08191010844894e-05	-0.00360223650932312	-0.00327756232582033
1409	77.3724899291992	-4.83375120162964	-6.88925933837891	0.01100810803473	0.00451462110504508	-0.00360223650932312	0.0022419011220336
1410	79.9698791503906	-5.15842533111572	-6.11004114151001	0.00548864435404539	0.00776136433705688	-0.00555028254166245	0.00191722682211548
1411	78.0218353271484	-5.15842533111572	-6.49965000152588	-0.0152905117720366	0.000943203864153475	-0.00132951640989631	-3.08191010844894e-05
1412	76.7231369018555	-4.50907707214355	-7.08406400680542	-0.0123684434220195	0.000293855206109583	-0.00230353930965066	-0.00230353930965066
1413	76.7231369018555	-4.83375120162964	-6.36978054046631	-0.0149658378213644	-0.00360223650932312	0.00354059832170606	-0.00197886489331722
1414	76.0737915039063	-4.50907707214355	-6.36978054046631	-0.0143164889886975	0.0106834331527352	-0.0026282137259841	0.00159255252219737
1415	76.7231369018555	-4.83375120162964	-6.82432460784912	-0.0188619289547205	0.00386527273803949	0.000618529506027699	0.00646266713738441
1416	76.0737915039063	-5.15842533111572	-6.62951993942261	-0.0247060675173998	0.00711201597005129	-0.0159398596733809	0.00354059832170606
1417	76.0737915039063	-4.83375120162964	-6.75938940048218	-0.0198359526693821	0.00516396993771195	-0.0123684434220195	-0.00782300252467394
1418	76.0737915039063	-5.15842533111572	-6.88925933837891	-0.0162645354866982	0.00321592413820326	-0.00879702530801296	-0.00295288790948689
1419	76.7231369018555	-5.48309993743896	-6.95419406890869	-0.0026282137259841	0.00516396993771195	-0.00749832857400179	-0.0100957229733467
1420	76.0737915039063	-5.48309993743896	-6.82432460784912	0.012956153601408	0.0149041991680861	-0.00197886489331722	0.00289124972186983
1421	74.1257400512695	-4.50907707214355	-7.4087381362915	-0.00197886489331722	0.0171769186854362	-3.08191010844894e-05	-0.00100484199356288
1422	74.1257400512695	-3.85972833633423	-6.95419406890869	0.0142548503354192	0.00938473641872406	0.00646266713738441	-0.00619963090866804
1423	76.7231369018555	-5.48309993743896	-6.11004114151001	0.0152288740500808	0.00678734155371785	0.00483929552137852	-0.00165419070981443
1424	77.3724899291992	-4.83375120162964	-6.75938940048218	0.0123068047687411	0.0100340843200684	0.01100810803473	-0.000355493422830477
1425	76.0737915039063	-4.18440246582031	-7.60354280471802	0.00808603875339031	0.0142548503354192	0.0132808275520802	-0.000355493422830477
1426	75.4244384765625	-3.85972833633423	-7.6684775352478	0.0149041991680861	0.00873538758605719	0.0288651939481497	-0.00360223650932312
1427	78.6711807250977	-4.50907707214355	-7.6684775352478	0.00938473641872406	-0.00587495695799589	0.012956153601408	-0.0026282137259841
1428	77.3724899291992	-3.85972833633423	-7.08406400680542	0.00256657530553639	-0.00912170019000769	0.00159255252219737	-0.00132951640989631
1429	78.6711807250977	-4.83375120162964	-6.75938940048218	-0.000680167751852423	0.000943203864153475	0.000293855206109583	0.00126787810586393
1430	79.3205337524414	-5.15842533111572	-6.56458520889282	-0.0026282137259841	-0.0136671401560307	-0.00360223650932312	-0.000680167751852423
1431	76.7231369018555	-4.18440246582031	-6.95419406890869	-0.0201606266200542	-0.00587495695799589	-0.00132951640989631	0.00548864435404539
1432	76.7231369018555	-4.18440246582031	-7.21393346786499	0.0194496400654316	-0.0169138833880424	-0.000680167751852423	-0.0104203969240189
1433	78.6711807250977	-5.48309993743896	-6.95419406890869	-0.00295288790948689	-0.0175632312893867	-0.00230353930965066	0.00256657530553639
1434	76.7231369018555	-3.53505396842957	-7.21393346786499	-0.00100484199356288	0.00581331877037883	-0.00587495695799589	-0.00392691092565656
1435	76.7231369018555	-5.15842533111572	-6.69445466995239	0.0149041991680861	-3.08191010844894e-05	-0.000680167751852423	0.00386527273803949
1436	78.6711807250977	-5.80777406692505	-6.62951993942261	-0.000680167751852423	0.00451462110504508	0.00289124972186983	0.000943203864153475
1437	78.6711807250977	-4.50907707214355	-7.01912927627563	0.0132808275520802	0.000618529506027699	-0.00327756232582033	0.0022419011220336
1438	78.6711807250977	-5.15842533111572	-7.73341274261475	0.00548864435404539	0.00678734155371785	-0.0120437685400248	-0.00360223650932312
1439	79.3205337524414	-5.15842533111572	-7.53860807418823	0.000618529506027699	0.012956153601408	0.000618529506027699	0.00354059832170606
1440	77.3724899291992	-4.83375120162964	-7.60354280471802	0.00711201597005129	0.011982130818069	-0.00100484199356288	-3.08191010844894e-05
1441	77.3724899291992	-3.53505396842957	-7.79834747314453	-0.0139918150380254	0.0152288740500808	-3.08191010844894e-05	-3.08191010844894e-05
1442	79.3205337524414	-5.15842533111572	-7.60354280471802	0.00126787810586393	0.00776136433705688	-0.0237320438027382	0.000943203864153475
1443	76.7231369018555	-4.83375120162964	-7.53860807418823	-0.00165419070981443	0.0113327819854021	-0.0130177913233638	-0.000680167751852423
1444	79.3205337524414	-5.48309993743896	-7.6684775352478	0.00516396993771195	0.00581331877037883	-0.0156151866540313	0.0022419011220336
1445	78.0218353271484	-3.85972833633423	-7.99315214157104	-0.00490093370899558	0.00548864435404539	0.00126787810586393	-0.000355493422830477
1446	76.7231369018555	-4.18440246582031	-7.6684775352478	-0.0143164889886975	-0.00295288790948689	0.000618529506027699	0.00743668992072344
1447	76.7231369018555	-3.85972833633423	-7.6684775352478	0.000293855206109583	-0.00977104809135199	-0.00392691092565656	0.00256657530553639
1448	76.0737915039063	-4.50907707214355	-7.27886867523193	-0.00782300252467394	-0.00230353930965066	-0.00360223650932312	0.00516396993771195
1449	79.3205337524414	-5.15842533111572	-7.21393346786499	-0.00814767740666866	-0.00295288790948689	0.00256657530553639	-0.000355493422830477
1450	78.6711807250977	-5.48309993743896	-7.27886867523193	-0.00425158534198999	-0.00425158534198999	0.00646266713738441	0.00808603875339031
1451	76.7231369018555	-4.50907707214355	-7.73341274261475	-0.0139918150380254	-0.00392691092565656	0.0175015944987535	0.000943203864153475
1452	77.3724899291992	-4.18440246582031	-7.47367286682129	0.000618529506027699	-0.0107450718060136	-3.08191010844894e-05	-0.00490093370899558
1453	79.9698791503906	-5.48309993743896	-6.75938940048218	0.00191722682211548	-0.00132951640989631	0.00516396993771195	0.00386527273803949
1454	76.7231369018555	-4.18440246582031	-6.95419406890869	-0.00360223650932312	0.00711201597005129	0.00516396993771195	0.00743668992072344
1455	78.0218353271484	-4.50907707214355	-6.56458520889282	0.000943203864153475	0.00386527273803949	-0.00879702530801296	-0.000680167751852423
1456	78.6711807250977	-5.48309993743896	-7.01912927627563	0.0116574559360743	0.00613799272105098	-0.0165892094373703	0.00548864435404539
1457	79.3205337524414	-5.80777406692505	-6.88925933837891	0.00906006153672934	0.00159255252219737	-0.0279528107494116	-0.00425158534198999
1458	78.0218353271484	-5.48309993743896	-6.95419406890869	0.0155535480007529	0.00776136433705688	-0.0266541130840778	-0.00847235135734081
1459	79.3205337524414	-5.80777406692505	-6.30484533309937	0.0106834331527352	0.00743668992072344	-0.0211346503347158	0.00386527273803949
1460	77.3724899291992	-5.80777406692505	-6.69445466995239	0.0106834331527352	-0.000680167751852423	-0.00944637414067984	0.0022419011220336
1461	75.4244384765625	-5.15842533111572	-6.56458520889282	0.00159255252219737	0.00354059832170606	-0.00912170019000769	0.00418994715437293
1462	78.0218353271484	-6.13244867324829	-6.23991060256958	0.0188002903014421	0.00191722682211548	-0.0146411629393697	-0.00814767740666866
1463	76.7231369018555	-5.48309993743896	-6.49965000152588	0.00873538758605719	-0.00619963090866804	0.00386527273803949	-0.00295288790948689
1464	78.0218353271484	-6.78179693222046	-6.36978054046631	0.00646266713738441	-0.0107450718060136	-0.00165419070981443	0.00516396993771195
1465	78.6711807250977	-6.78179693222046	-6.82432460784912	0.00516396993771195	-0.00457625929266214	0.00613799272105098	0.00678734155371785
1466	78.0218353271484	-6.45712280273438	-6.82432460784912	-0.0026282137259841	-0.0169138833880424	0.01847561635077	-0.00555028254166245
1467	79.3205337524414	-6.13244867324829	-6.62951993942261	0.00970941036939621	-0.0250307414680719	0.00548864435404539	-0.00100484199356288
1468	79.3205337524414	-6.13244867324829	-6.17497587203979	0.000293855206109583	-0.00652430532500148	0.00386527273803949	0.00191722682211548
1469	78.0218353271484	-5.80777406692505	-6.95419406890869	-0.0159398596733809	-0.0100957229733467	0.0022419011220336	-0.00197886489331722
1470	78.0218353271484	-4.83375120162964	-6.88925933837891	0.011982130818069	-0.00814767740666866	0.00776136433705688	0.00808603875339031
1471	76.7231369018555	-4.18440246582031	-6.95419406890869	-0.00944637414067984	-0.00522560812532902	0.0162028968334198	-0.00327756232582033
1472	77.3724899291992	-4.50907707214355	-6.88925933837891	-0.0110697457566857	-0.0253554154187441	0.00938473641872406	-0.00230353930965066
1473	77.3724899291992	-5.15842533111572	-7.08406400680542	-0.00847235135734081	0.000943203864153475	0.00483929552137852	-0.00230353930965066
1474	78.0218353271484	-4.83375120162964	-7.27886867523193	-0.00652430532500148	0.000618529506027699	0.00516396993771195	-0.00327756232582033
1475	76.7231369018555	-3.85972833633423	-7.79834747314453	-0.0204853005707264	0.00516396993771195	0.0103587592020631	-0.00100484199356288
1476	78.0218353271484	-5.15842533111572	-7.4087381362915	-0.0165892094373703	0.0123068047687411	0.00354059832170606	0.00354059832170606
1477	78.6711807250977	-5.15842533111572	-7.47367286682129	-0.0201606266200542	0.0103587592020631	-0.00587495695799589	-0.00555028254166245
1478	77.3724899291992	-5.15842533111572	-7.27886867523193	-0.00490093370899558	0.013930176384747	0.0116574559360743	-0.0117190945893526
1479	76.0737915039063	-4.83375120162964	-7.34380340576172	-0.00879702530801296	0.0194496400654316	0.00548864435404539	-0.00132951640989631
1480	76.0737915039063	-4.18440246582031	-7.21393346786499	-0.00132951640989631	0.0246444288641214	-0.0026282137259841	0.00711201597005129
1481	76.0737915039063	-3.85972833633423	-7.73341274261475	-0.0136671401560307	0.011982130818069	-0.0130177913233638	0.0022419011220336
1482	77.3724899291992	-5.15842533111572	-7.47367286682129	0.0136055024340749	0.0288651939481497	-0.02697878703475	0.00386527273803949
1483	76.7231369018555	-4.18440246582031	-7.53860807418823	0.0217223595827818	0.0175015944987535	-0.0204853005707264	0.000943203864153475
1484	76.0737915039063	-4.83375120162964	-7.34380340576172	0.0165275707840919	0.0142548503354192	-0.0172385573387146	0.00743668992072344
1485	77.3724899291992	-5.48309993743896	-6.75938940048218	0.013930176384747	0.0106834331527352	-0.0195112787187099	0.0165275707840919
1486	75.4244384765625	-4.18440246582031	-6.36978054046631	0.0100340843200684	0.00613799272105098	-0.00392691092565656	0.00841071270406246
1487	76.0737915039063	-4.83375120162964	-7.14899873733521	0.0149041991680861	-0.00295288790948689	-0.021459324285388	0.000618529506027699
1488	74.7750930786133	-4.83375120162964	-7.14899873733521	0.0175015944987535	0.000293855206109583	-0.0113944197073579	0.00386527273803949
1489	76.7231369018555	-5.15842533111572	-6.88925933837891	0.00646266713738441	-3.08191010844894e-05	0.00646266713738441	0.000293855206109583
1490	74.7750930786133	-4.50907707214355	-6.88925933837891	0.00159255252219737	0.00873538758605719	-0.00100484199356288	0.000943203864153475
1491	75.4244384765625	-4.18440246582031	-6.88925933837891	-0.0139918150380254	-0.00879702530801296	0.00970941036939621	-0.00197886489331722
1492	78.0218353271484	-4.50907707214355	-6.75938940048218	0.000943203864153475	-0.0279528107494116	0.000618529506027699	-0.00814767740666866
1493	76.7231369018555	-4.50907707214355	-6.62951993942261	-0.0104203969240189	-0.0263294391334057	0.00613799272105098	0.00256657530553639
1494	78.6711807250977	-5.15842533111572	-6.95419406890869	-0.00392691092565656	-0.00944637414067984	0.0123068047687411	-0.000355493422830477
1495	77.3724899291992	-4.18440246582031	-6.62951993942261	0.00191722682211548	-0.017887907102704	0.011982130818069	0.00126787810586393
1496	78.0218353271484	-4.50907707214355	-6.43471527099609	0.00159255252219737	-0.0139918150380254	0.00711201597005129	0.00354059832170606
1497	78.0218353271484	-4.83375120162964	-6.30484533309937	0.0152288740500808	-0.023407369852066	-0.00749832857400179	-0.000680167751852423
1498	78.0218353271484	-5.48309993743896	-6.56458520889282	-0.00327756232582033	0.000618529506027699	-0.00327756232582033	-0.00132951640989631
1499	77.3724899291992	-4.18440246582031	-6.95419406890869	-0.0159398596733809	-0.00327756232582033	0.00354059832170606	-0.00457625929266214
1500	78.0218353271484	-4.18440246582031	-7.73341274261475	-0.00944637414067984	-0.00132951640989631	-0.000355493422830477	0.00711201597005129
1501	78.0218353271484	-4.18440246582031	-7.21393346786499	-0.0136671401560307	0.0022419011220336	0.00386527273803949	0.00191722682211548
1502	79.3205337524414	-5.15842533111572	-6.95419406890869	-0.00457625929266214	0.000943203864153475	-0.0198359526693821	-0.00327756232582033
1503	76.7231369018555	-3.53505396842957	-7.21393346786499	-0.000355493422830477	0.00646266713738441	-0.0152905117720366	-0.00879702530801296
1504	78.0218353271484	-4.83375120162964	-6.82432460784912	0.0142548503354192	0.0149041991680861	-0.00619963090866804	-0.000355493422830477
1505	78.6711807250977	-4.83375120162964	-6.75938940048218	0.00548864435404539	0.0165275707840919	-0.00749832857400179	-0.00197886489331722
1506	78.6711807250977	-5.15842533111572	-7.53860807418823	-0.0117190945893526	0.00159255252219737	-0.00684897974133492	0.00321592413820326
1507	78.6711807250977	-5.15842533111572	-7.73341274261475	0.012956153601408	0.00516396993771195	-0.00814767740666866	-0.00132951640989631
1508	79.9698791503906	-5.48309993743896	-7.73341274261475	0.00873538758605719	0.00711201597005129	-0.0165892094373703	-0.00230353930965066
1509	78.6711807250977	-5.48309993743896	-7.53860807418823	0.00906006153672934	0.000943203864153475	-0.0110697457566857	0.000943203864153475
1510	77.3724899291992	-4.18440246582031	-7.01912927627563	0.0142548503354192	0.000293855206109583	-0.00587495695799589	-0.00100484199356288
1511	79.3205337524414	-4.50907707214355	-7.01912927627563	-0.00132951640989631	-0.00522560812532902	0.000943203864153475	-0.00100484199356288
1512	78.6711807250977	-5.48309993743896	-7.01912927627563	0.00256657530553639	-0.0217839982360601	0.00646266713738441	0.000293855206109583
1513	78.0218353271484	-4.83375120162964	-7.08406400680542	0.0106834331527352	-0.0113944197073579	0.00743668992072344	-0.00197886489331722
1514	77.3724899291992	-4.83375120162964	-7.4087381362915	-0.00782300252467394	-0.0162645354866982	0.00808603875339031	0.00321592413820326
1515	77.3724899291992	-4.50907707214355	-7.14899873733521	0.0210730116814375	-0.0136671401560307	0.00451462110504508	0.00354059832170606
1516	76.0737915039063	-3.53505396842957	-7.53860807418823	0.00159255252219737	-0.00100484199356288	0.00743668992072344	-0.000680167751852423
1517	77.3724899291992	-4.83375120162964	-7.01912927627563	0.00646266713738441	-0.00457625929266214	-0.00425158534198999	0.0022419011220336
1518	76.0737915039063	-4.18440246582031	-7.34380340576172	0.00841071270406246	-0.000680167751852423	-0.00782300252467394	-0.00977104809135199
1519	76.7231369018555	-4.18440246582031	-7.60354280471802	0.00483929552137852	0.00321592413820326	0.00483929552137852	-0.00230353930965066
1520	76.7231369018555	-3.85972833633423	-7.01912927627563	0.00548864435404539	0.0022419011220336	0.00418994715437293	0.000293855206109583
1521	78.0218353271484	-5.80777406692505	-6.88925933837891	0.00906006153672934	-0.00360223650932312	-0.00392691092565656	0.00256657530553639
1522	76.7231369018555	-4.83375120162964	-7.21393346786499	0.00743668992072344	0.00483929552137852	-0.0152905117720366	-0.00847235135734081
1523	78.6711807250977	-5.15842533111572	-7.27886867523193	0.00646266713738441	0.00776136433705688	-0.0162645354866982	-0.00490093370899558
1524	76.7231369018555	-5.15842533111572	-7.21393346786499	0.00289124972186983	0.00321592413820326	-0.00749832857400179	0.00256657530553639
1525	76.7231369018555	-6.45712280273438	-6.88925933837891	-0.00327756232582033	-0.00132951640989631	-0.00100484199356288	0.000293855206109583
1526	78.6711807250977	-6.45712280273438	-6.95419406890869	-0.0113944197073579	-0.00814767740666866	-0.000680167751852423	-0.00360223650932312
1527	78.0218353271484	-6.45712280273438	-6.82432460784912	-0.0221086721867323	-0.00522560812532902	0.000943203864153475	-0.0123684434220195
1528	78.6711807250977	-6.78179693222046	-6.69445466995239	-0.0130177913233638	-0.00717365415766835	0.00418994715437293	-0.00912170019000769
1529	77.3724899291992	-5.48309993743896	-7.21393346786499	-0.0156151866540313	-0.00652430532500148	0.00191722682211548	0.00386527273803949
1530	78.6711807250977	-5.15842533111572	-7.01912927627563	-0.0136671401560307	-0.0123684434220195	-0.0104203969240189	0.00256657530553639
1531	79.9698791503906	-6.45712280273438	-7.08406400680542	-0.0162645354866982	-0.0104203969240189	-0.00165419070981443	-0.00327756232582033
1532	79.9698791503906	-6.13244867324829	-6.82432460784912	-0.0185372550040483	-0.00295288790948689	-0.0139918150380254	-0.00522560812532902
1533	76.7231369018555	-4.18440246582031	-7.08406400680542	-0.00782300252467394	-0.00652430532500148	-0.0136671401560307	-0.00132951640989631
1534	79.3205337524414	-5.48309993743896	-6.75938940048218	-0.0120437685400248	-0.00327756232582033	-0.00587495695799589	0.00483929552137852
1535	78.0218353271484	-4.18440246582031	-6.49965000152588	-0.0143164889886975	-0.0100957229733467	-0.00522560812532902	-0.00392691092565656
1536	77.3724899291992	-4.50907707214355	-6.23991060256958	-0.0026282137259841	-0.00555028254166245	-0.0139918150380254	0.00126787810586393
1537	77.3724899291992	-4.50907707214355	-6.75938940048218	0.00808603875339031	0.0022419011220336	-0.0126931173726916	-0.00587495695799589
1538	76.7231369018555	-4.18440246582031	-7.08406400680542	0.00256657530553639	0.0171769186854362	-0.0107450718060136	-0.00717365415766835
1539	76.7231369018555	-4.50907707214355	-7.01912927627563	-0.000680167751852423	0.0132808275520802	-0.00587495695799589	-0.000680167751852423
1540	77.3724899291992	-3.85972833633423	-6.69445466995239	-0.0120437685400248	0.0132808275520802	-0.00165419070981443	-0.00555028254166245
1541	77.3724899291992	-5.48309993743896	-6.56458520889282	0.00451462110504508	0.0113327819854021	-0.00684897974133492	-0.000355493422830477
1542	77.3724899291992	-4.50907707214355	-6.69445466995239	0.0149041991680861	0.0217223595827818	-0.0149658378213644	-0.00197886489331722
1543	78.0218353271484	-5.15842533111572	-7.47367286682129	0.0230210572481155	0.0168522447347641	-0.0165892094373703	-0.00295288790948689
1544	76.7231369018555	-4.50907707214355	-7.6684775352478	0.0149041991680861	0.0191249661147594	-0.00100484199356288	0.00386527273803949
1545	75.4244384765625	-4.50907707214355	-7.47367286682129	0.00841071270406246	0.00581331877037883	0.000293855206109583	0.00646266713738441
1546	74.7750930786133	-4.50907707214355	-7.34380340576172	-0.00425158534198999	0.013930176384747	0.0123068047687411	-0.000680167751852423
1547	75.4244384765625	-5.15842533111572	-6.62951993942261	0.000943203864153475	0.00354059832170606	0.00646266713738441	0.00159255252219737
1548	74.1257400512695	-3.53505396842957	-6.82432460784912	0.0106834331527352	-0.00555028254166245	-0.00392691092565656	-0.00132951640989631
1549	75.4244384765625	-4.18440246582031	-7.08406400680542	0.00321592413820326	-0.00100484199356288	0.0116574559360743	0.00743668992072344
1550	75.4244384765625	-4.83375120162964	-7.14899873733521	0.00321592413820326	-0.00587495695799589	0.000943203864153475	-0.000680167751852423
1551	76.7231369018555	-5.15842533111572	-6.62951993942261	-0.00749832857400179	-0.00457625929266214	0.00678734155371785	0.0022419011220336
1552	77.3724899291992	-5.15842533111572	-6.75938940048218	-0.00814767740666866	-0.00457625929266214	0.00906006153672934	-0.00165419070981443
1553	75.4244384765625	-4.18440246582031	-6.88925933837891	-0.00100484199356288	-0.00555028254166245	-0.000680167751852423	-0.00360223650932312
1554	76.7231369018555	-4.83375120162964	-7.08406400680542	-0.00392691092565656	0.00516396993771195	0.0100340843200684	0.00386527273803949
1555	75.4244384765625	-4.18440246582031	-7.60354280471802	-0.00977104809135199	-0.00457625929266214	0.00451462110504508	0.00354059832170606
1556	76.7231369018555	-4.83375120162964	-7.73341274261475	-0.0146411629393697	0.00289124972186983	-0.00619963090866804	0.00159255252219737
1557	78.0218353271484	-5.15842533111572	-7.47367286682129	-0.0126931173726916	0.000293855206109583	-0.00587495695799589	-0.00684897974133492
1558	78.6711807250977	-5.15842533111572	-7.34380340576172	-0.0120437685400248	0.00289124972186983	-0.00879702530801296	-0.00100484199356288
1559	78.6711807250977	-5.15842533111572	-6.69445466995239	-0.00100484199356288	0.00776136433705688	-0.00132951640989631	-0.00490093370899558
1560	79.3205337524414	-4.83375120162964	-6.95419406890869	0.00808603875339031	-0.00132951640989631	0.000618529506027699	0.000618529506027699
1561	77.3724899291992	-4.50907707214355	-7.6684775352478	-0.00165419070981443	0.00548864435404539	-0.00425158534198999	0.00159255252219737
1562	77.3724899291992	-3.85972833633423	-7.53860807418823	-0.00360223650932312	0.00743668992072344	-0.0152905117720366	-0.000680167751852423
1563	78.0218353271484	-5.15842533111572	-7.4087381362915	0.0340599827468395	0.00776136433705688	-0.0165892094373703	-0.00132951640989631
1564	79.3205337524414	-5.48309993743896	-7.34380340576172	0.0113327819854021	0.0106834331527352	-0.00295288790948689	0.00289124972186983
1565	78.0218353271484	-5.48309993743896	-7.53860807418823	0.0103587592020631	0.00483929552137852	-0.00879702530801296	-0.0026282137259841
1566	78.0218353271484	-4.83375120162964	-7.14899873733521	0.00743668992072344	0.00516396993771195	-0.00457625929266214	-0.0026282137259841
1567	78.6711807250977	-5.15842533111572	-7.01912927627563	0.0022419011220336	0.00743668992072344	-0.00717365415766835	-0.00100484199356288
1568	78.0218353271484	-5.80777406692505	-6.95419406890869	0.00678734155371785	0.0113327819854021	-0.0182125810533762	-0.00425158534198999
1569	77.3724899291992	-4.18440246582031	-7.14899873733521	0.01100810803473	0.0123068047687411	0.00191722682211548	-0.000355493422830477
1570	77.3724899291992	-4.83375120162964	-7.6684775352478	0.00873538758605719	0.00873538758605719	0.0188002903014421	0.00451462110504508
1571	78.6711807250977	-4.83375120162964	-7.73341274261475	-0.00490093370899558	0.00159255252219737	0.00321592413820326	-0.00652430532500148
1572	76.7231369018555	-5.48309993743896	-7.14899873733521	-0.00457625929266214	-0.00165419070981443	0.0022419011220336	0.00418994715437293
1573	78.6711807250977	-5.48309993743896	-7.14899873733521	0.00386527273803949	-0.00100484199356288	0.00841071270406246	0.00516396993771195
1574	76.7231369018555	-4.83375120162964	-7.4087381362915	0.00873538758605719	0.0106834331527352	0.00516396993771195	0.00548864435404539
1575	78.6711807250977	-5.80777406692505	-7.08406400680542	0.00906006153672934	0.00678734155371785	0.000943203864153475	0.00191722682211548
1576	79.9698791503906	-5.80777406692505	-7.14899873733521	0.0262678004801273	0.00613799272105098	-0.00295288790948689	0.000618529506027699
1577	78.6711807250977	-5.48309993743896	-7.01912927627563	-0.0126931173726916	0.00354059832170606	-0.0175632312893867	-0.00327756232582033
1578	78.6711807250977	-5.48309993743896	-6.82432460784912	0.00743668992072344	0.00418994715437293	-0.00392691092565656	-0.00230353930965066
1579	78.6711807250977	-5.48309993743896	-6.82432460784912	-0.00587495695799589	0.0142548503354192	-0.00490093370899558	0.00191722682211548
1580	77.3724899291992	-4.18440246582031	-7.34380340576172	-0.0152905117720366	0.00776136433705688	-0.00717365415766835	0.0100340843200684
1581	78.6711807250977	-5.80777406692505	-7.53860807418823	-0.00879702530801296	0.00938473641872406	-0.0126931173726916	0.0103587592020631
1582	78.0218353271484	-5.48309993743896	-7.4087381362915	-0.00132951640989631	0.0217223595827818	-0.0172385573387146	-0.00197886489331722
1583	77.3724899291992	-4.50907707214355	-7.01912927627563	-0.00165419070981443	0.0142548503354192	-0.00814767740666866	-3.08191010844894e-05
1584	78.6711807250977	-6.13244867324829	-6.49965000152588	-3.08191010844894e-05	0.0116574559360743	-0.00587495695799589	-0.000680167751852423
1585	77.3724899291992	-5.15842533111572	-6.56458520889282	0.00159255252219737	0.0136055024340749	0.00906006153672934	0.00970941036939621
1586	78.0218353271484	-4.50907707214355	-7.27886867523193	-0.00782300252467394	0.00938473641872406	0.000293855206109583	0.00938473641872406
1587	76.0737915039063	-5.15842533111572	-7.08406400680542	-0.00490093370899558	0.00386527273803949	0.00613799272105098	-0.00490093370899558
1588	78.0218353271484	-4.83375120162964	-7.14899873733521	0.00841071270406246	0.00159255252219737	0.00354059832170606	-0.00132951640989631
1589	77.3724899291992	-5.15842533111572	-7.01912927627563	0.01847561635077	0.000943203864153475	0.0142548503354192	0.00873538758605719
1590	79.9698791503906	-5.80777406692505	-6.23991060256958	0.0123068047687411	0.000293855206109583	-0.000355493422830477	0.00711201597005129
1591	78.6711807250977	-5.48309993743896	-6.56458520889282	0.00613799272105098	-0.0113944197073579	0.00386527273803949	-0.0026282137259841
1592	77.3724899291992	-4.83375120162964	-7.21393346786499	0.00159255252219737	-0.0221086721867323	0.00581331877037883	0.00646266713738441
1593	78.6711807250977	-6.13244867324829	-7.08406400680542	0.0149041991680861	-0.0136671401560307	0.00938473641872406	-0.000680167751852423
1594	77.3724899291992	-5.15842533111572	-7.53860807418823	0.0136055024340749	-0.0110697457566857	0.012956153601408	0.00483929552137852
1595	77.3724899291992	-5.80777406692505	-7.21393346786499	-0.00165419070981443	-0.00132951640989631	0.00613799272105098	0.00126787810586393
1596	78.6711807250977	-6.78179693222046	-7.14899873733521	0.00418994715437293	-0.00587495695799589	-0.00197886489331722	0.0022419011220336
1597	78.0218353271484	-6.78179693222046	-7.08406400680542	-0.017887907102704	-0.00360223650932312	-0.0026282137259841	-0.00782300252467394
1598	78.0218353271484	-6.45712280273438	-7.27886867523193	0.00126787810586393	-0.0191866029053926	-0.00490093370899558	-0.00457625929266214
1599	77.3724899291992	-5.80777406692505	-7.47367286682129	-0.00132951640989631	-0.00522560812532902	-0.00490093370899558	0.000943203864153475
1600	77.3724899291992	-5.15842533111572	-7.53860807418823	-0.00587495695799589	-0.00847235135734081	-0.00490093370899558	-3.08191010844894e-05
1601	77.3724899291992	-7.1064715385437	-7.47367286682129	0.00126787810586393	-0.00879702530801296	-0.0107450718060136	-0.00327756232582033
1602	77.3724899291992	-5.80777406692505	-6.62951993942261	0.00711201597005129	0.00321592413820326	-0.0120437685400248	-0.00392691092565656
1603	78.6711807250977	-5.48309993743896	-6.82432460784912	0.0116574559360743	-0.00295288790948689	-0.0204853005707264	0.000293855206109583
1604	76.7231369018555	-4.83375120162964	-7.14899873733521	0.0100340843200684	0.00451462110504508	0.00289124972186983	0.00159255252219737
1605	79.9698791503906	-6.13244867324829	-6.43471527099609	0.00386527273803949	-0.00782300252467394	0.00808603875339031	0.00483929552137852
1606	78.0218353271484	-5.80777406692505	-6.36978054046631	0.00289124972186983	-0.00684897974133492	-0.00327756232582033	0.00776136433705688
1607	78.6711807250977	-4.83375120162964	-6.49965000152588	0.011982130818069	-0.00814767740666866	0.000293855206109583	0.00418994715437293
1608	77.3724899291992	-4.83375120162964	-6.49965000152588	-0.00717365415766835	-0.00879702530801296	-0.00197886489331722	-0.00814767740666866
1609	80.6192321777344	-5.48309993743896	-6.11004114151001	0.0165275707840919	0.0022419011220336	-0.00165419070981443	0.00386527273803949
1610	79.3205337524414	-4.83375120162964	-6.36978054046631	-0.00425158534198999	-3.08191010844894e-05	-0.0026282137259841	0.00191722682211548
1611	79.3205337524414	-5.80777406692505	-6.49965000152588	-0.00684897974133492	-0.00749832857400179	0.00126787810586393	-0.00197886489331722
1612	76.7231369018555	-3.85972833633423	-6.69445466995239	-0.00490093370899558	-0.0120437685400248	0.0103587592020631	0.000618529506027699
1613	78.0218353271484	-5.48309993743896	-6.75938940048218	0.000293855206109583	-0.0172385573387146	0.00841071270406246	-0.00360223650932312
1614	77.3724899291992	-3.85972833633423	-6.95419406890869	-0.00749832857400179	-0.0185372550040483	0.01100810803473	-0.00327756232582033
1615	76.0737915039063	-3.85972833633423	-6.17497587203979	-0.00490093370899558	-0.0139918150380254	0.00906006153672934	0.00386527273803949
1616	76.7231369018555	-4.18440246582031	-6.43471527099609	-0.0100957229733467	-0.0143164889886975	-0.00327756232582033	0.00159255252219737
1617	76.7231369018555	-4.18440246582031	-6.49965000152588	0.00191722682211548	-0.0139918150380254	0.00451462110504508	-0.00522560812532902
1618	76.0737915039063	-4.50907707214355	-6.49965000152588	0.0113327819854021	-0.00295288790948689	-0.00522560812532902	-3.08191010844894e-05
1619	76.0737915039063	-4.50907707214355	-7.14899873733521	0.0142548503354192	0.00256657530553639	0.00354059832170606	0.00743668992072344
1620	77.3724899291992	-4.83375120162964	-6.30484533309937	0.000293855206109583	-3.08191010844894e-05	0.00581331877037883	0.00581331877037883
1621	75.4244384765625	-4.18440246582031	-6.23991060256958	0.00938473641872406	0.00289124972186983	0.000618529506027699	0.00516396993771195
1622	75.4244384765625	-4.18440246582031	-6.82432460784912	0.0136055024340749	0.0116574559360743	-0.00879702530801296	0.00191722682211548
1623	76.0737915039063	-4.83375120162964	-6.95419406890869	0.0200989879667759	0.0162028968334198	-0.00392691092565656	0.00191722682211548
1624	76.0737915039063	-4.18440246582031	-7.60354280471802	0.00678734155371785	0.0155535480007529	-0.0139918150380254	0.00256657530553639
1625	76.0737915039063	-4.83375120162964	-7.4087381362915	-3.08191010844894e-05	0.0152288740500808	-0.00425158534198999	0.00321592413820326
1626	77.3724899291992	-5.48309993743896	-7.14899873733521	-0.00165419070981443	0.0152288740500808	-0.00619963090866804	-0.00230353930965066
1627	78.0218353271484	-4.83375120162964	-7.21393346786499	-0.00425158534198999	0.0213976856321096	-0.00165419070981443	-0.000355493422830477
1628	77.3724899291992	-5.15842533111572	-7.08406400680542	-0.00457625929266214	0.0162028968334198	0.00743668992072344	0.0106834331527352
1629	77.3724899291992	-5.15842533111572	-7.53860807418823	-0.0110697457566857	0.0220470335334539	-0.0026282137259841	0.00483929552137852
1630	77.3724899291992	-5.48309993743896	-7.34380340576172	-0.00814767740666866	0.00354059832170606	0.00159255252219737	0.0103587592020631
1631	75.4244384765625	-4.18440246582031	-7.53860807418823	-0.00522560812532902	-0.00490093370899558	0.00256657530553639	0.00289124972186983
1632	78.0218353271484	-5.15842533111572	-7.47367286682129	-0.0188619289547205	-0.000680167751852423	0.00516396993771195	0.0106834331527352
1633	76.7231369018555	-5.15842533111572	-7.14899873733521	-0.0107450718060136	-0.00847235135734081	0.00743668992072344	0.00191722682211548
1634	77.3724899291992	-5.48309993743896	-7.08406400680542	-0.00327756232582033	-0.00360223650932312	0.0226963832974434	0.00613799272105098
1635	77.3724899291992	-4.50907707214355	-7.6684775352478	0.00646266713738441	-0.0152905117720366	0.0178262684494257	0.011982130818069
1636	76.7231369018555	-3.85972833633423	-7.79834747314453	-0.00327756232582033	-0.0123684434220195	0.00743668992072344	0.00743668992072344
1637	78.6711807250977	-4.50907707214355	-7.08406400680542	0.00126787810586393	-0.00879702530801296	-0.00944637414067984	0.00938473641872406
1638	78.0218353271484	-4.18440246582031	-7.08406400680542	0.0123068047687411	-0.00230353930965066	-0.00425158534198999	-0.00684897974133492
1639	79.9698791503906	-5.48309993743896	-6.69445466995239	0.00581331877037883	0.0162028968334198	-0.0130177913233638	0.0022419011220336
1640	78.6711807250977	-5.15842533111572	-6.04510593414307	0.00776136433705688	-0.00814767740666866	-0.00522560812532902	-3.08191010844894e-05
1641	77.3724899291992	-4.50907707214355	-6.49965000152588	0.00613799272105098	0.00613799272105098	-0.0136671401560307	0.00354059832170606
1642	76.7231369018555	-3.85972833633423	-6.75938940048218	-0.0162645354866982	0.00743668992072344	-0.0217839982360601	-0.0104203969240189
1643	78.0218353271484	-5.48309993743896	-6.36978054046631	0.0243197549134493	0.00970941036939621	-0.0230826959013939	0.0022419011220336
1644	77.3724899291992	-3.85972833633423	-6.75938940048218	0.0106834331527352	0.00711201597005129	-0.00749832857400179	-0.00327756232582033
1645	78.0218353271484	-3.85972833633423	-6.56458520889282	0.00776136433705688	0.0145795252174139	0.00516396993771195	0.00776136433705688
1646	78.0218353271484	-4.83375120162964	-6.23991060256958	0.0132808275520802	0.00159255252219737	-0.00425158534198999	-0.00327756232582033
1647	78.6711807250977	-5.48309993743896	-6.56458520889282	-0.0107450718060136	0.000293855206109583	0.00126787810586393	0.0022419011220336
1648	79.3205337524414	-5.80777406692505	-6.56458520889282	-0.0165892094373703	0.0136055024340749	-0.00912170019000769	-0.00197886489331722
1649	78.6711807250977	-5.15842533111572	-7.08406400680542	-0.0026282137259841	0.011982130818069	-0.00490093370899558	-0.0026282137259841
1650	78.6711807250977	-4.18440246582031	-7.27886867523193	0.00581331877037883	0.00516396993771195	0.000618529506027699	-0.000680167751852423
1651	76.7231369018555	-4.18440246582031	-7.21393346786499	0.00483929552137852	-0.00100484199356288	0.00808603875339031	-0.00392691092565656
1652	80.6192321777344	-5.15842533111572	-6.82432460784912	0.012956153601408	-0.00230353930965066	-0.00360223650932312	-0.00522560812532902
1653	77.3724899291992	-3.85972833633423	-7.27886867523193	-0.00295288790948689	-0.00327756232582033	-0.00230353930965066	0.00321592413820326
1654	79.9698791503906	-5.15842533111572	-7.14899873733521	0.00321592413820326	-0.00619963090866804	0.00516396993771195	-0.00652430532500148
1655	78.0218353271484	-4.83375120162964	-7.73341274261475	0.000943203864153475	-0.00490093370899558	0.01847561635077	-0.00295288790948689
1656	77.3724899291992	-4.50907707214355	-7.6684775352478	-0.00619963090866804	-0.00327756232582033	0.012956153601408	-0.00132951640989631
1657	76.7231369018555	-3.85972833633423	-7.53860807418823	-0.00587495695799589	-0.00392691092565656	0.00451462110504508	-0.00392691092565656
1658	78.0218353271484	-4.83375120162964	-7.34380340576172	0.000943203864153475	0.00126787810586393	-0.00619963090866804	-0.0026282137259841
1659	79.3205337524414	-5.15842533111572	-7.27886867523193	0.00321592413820326	0.00613799272105098	-0.000355493422830477	-0.000355493422830477
1660	78.0218353271484	-5.15842533111572	-7.34380340576172	-0.00295288790948689	0.00678734155371785	-0.00619963090866804	0.000293855206109583
1661	78.0218353271484	-4.18440246582031	-7.60354280471802	0.00613799272105098	0.00776136433705688	-0.0191866029053926	0.00418994715437293
1662	78.6711807250977	-5.48309993743896	-7.47367286682129	0.00906006153672934	0.00873538758605719	-0.0217839982360601	0.00321592413820326
1663	77.3724899291992	-4.83375120162964	-6.88925933837891	0.00516396993771195	0.00386527273803949	-0.0188619289547205	-0.00132951640989631
1664	79.3205337524414	-5.80777406692505	-6.62951993942261	0.00841071270406246	0.01847561635077	-0.0172385573387146	0.000293855206109583
1665	78.6711807250977	-4.83375120162964	-6.88925933837891	-0.00197886489331722	0.0165275707840919	0.000618529506027699	0.000293855206109583
1666	78.0218353271484	-4.50907707214355	-7.08406400680542	0.0165275707840919	0.00646266713738441	-0.00360223650932312	0.00678734155371785
1667	79.9698791503906	-6.13244867324829	-6.82432460784912	-0.00684897974133492	0.00516396993771195	-0.00619963090866804	-0.00197886489331722
1668	79.3205337524414	-5.48309993743896	-6.75938940048218	-0.00327756232582033	-0.00717365415766835	0.00354059832170606	-0.00782300252467394
1669	78.0218353271484	-4.83375120162964	-6.88925933837891	-0.0149658378213644	-0.00327756232582033	-0.00490093370899558	0.00354059832170606
1670	78.0218353271484	-5.15842533111572	-6.75938940048218	-0.0253554154187441	-0.00717365415766835	0.0132808275520802	0.0022419011220336
1671	78.6711807250977	-5.48309993743896	-7.01912927627563	-0.0198359526693821	-0.000355493422830477	0.0116574559360743	-0.00100484199356288
1672	79.3205337524414	-6.45712280273438	-6.95419406890869	-0.0256800893694162	-0.0107450718060136	0.00873538758605719	-0.00652430532500148
1673	78.0218353271484	-5.80777406692505	-7.14899873733521	-0.0182125810533762	-0.00197886489331722	0.00548864435404539	-0.00132951640989631
1674	76.0737915039063	-6.45712280273438	-6.95419406890869	-0.0169138833880424	-0.00132951640989631	0.00256657530553639	-0.00457625929266214
1675	79.3205337524414	-6.78179693222046	-6.62951993942261	-0.00392691092565656	-0.00717365415766835	0.000293855206109583	0.000618529506027699
1676	79.3205337524414	-6.45712280273438	-6.62951993942261	-0.00360223650932312	-0.0110697457566857	0.000618529506027699	-0.0123684434220195
1677	79.3205337524414	-6.45712280273438	-7.21393346786499	-0.00944637414067984	-0.00522560812532902	0.00613799272105098	-0.00490093370899558
1678	79.3205337524414	-6.45712280273438	-7.53860807418823	0.00678734155371785	0.00159255252219737	0.000293855206109583	-0.0117190945893526
1679	79.9698791503906	-6.13244867324829	-6.88925933837891	0.0207483377307653	0.01100810803473	-0.00944637414067984	-0.00327756232582033
1680	77.3724899291992	-5.48309993743896	-7.01912927627563	0.00873538758605719	0.00646266713738441	-0.00587495695799589	0.000293855206109583
1681	78.6711807250977	-6.13244867324829	-7.01912927627563	0.0152288740500808	-0.000680167751852423	-0.00847235135734081	-0.00132951640989631
1682	79.9698791503906	-5.80777406692505	-6.82432460784912	0.00873538758605719	0.00841071270406246	-0.0156151866540313	-0.00490093370899558
1683	76.7231369018555	-4.83375120162964	-6.82432460784912	0.013930176384747	0.00354059832170606	-0.0159398596733809	0.00191722682211548
1684	79.3205337524414	-6.13244867324829	-7.47367286682129	0.0175015944987535	0.00548864435404539	-0.0104203969240189	0.0126314787194133
1685	78.0218353271484	-4.50907707214355	-7.21393346786499	0.00873538758605719	0.00483929552137852	-0.00522560812532902	0.0116574559360743
1686	77.3724899291992	-4.83375120162964	-6.95419406890869	0.00354059832170606	-0.000355493422830477	-0.00619963090866804	0.00321592413820326
1687	76.7231369018555	-4.50907707214355	-6.36978054046631	0.00289124972186983	-0.00165419070981443	-0.00879702530801296	-3.08191010844894e-05
1688	76.7231369018555	-4.83375120162964	-6.75938940048218	-0.000355493422830477	0.00321592413820326	-0.00392691092565656	-0.00555028254166245
1689	76.0737915039063	-4.50907707214355	-6.82432460784912	0.000618529506027699	0.00354059832170606	-0.00879702530801296	-0.0120437685400248
1690	76.0737915039063	-4.83375120162964	-7.08406400680542	-0.00717365415766835	0.00386527273803949	-0.00360223650932312	0.00841071270406246
1691	77.3724899291992	-6.13244867324829	-6.95419406890869	-0.00587495695799589	-0.00847235135734081	-0.000680167751852423	0.00386527273803949
1692	75.4244384765625	-5.48309993743896	-6.82432460784912	-0.00847235135734081	0.000618529506027699	-0.00555028254166245	0.00289124972186983
1693	76.0737915039063	-5.15842533111572	-7.14899873733521	0.00841071270406246	0.00256657530553639	-0.00132951640989631	-0.00295288790948689
1694	74.1257400512695	-4.83375120162964	-6.88925933837891	0.000943203864153475	0.00516396993771195	0.00386527273803949	0.00613799272105098
1695	77.3724899291992	-6.13244867324829	-6.43471527099609	0.00126787810586393	-0.0162645354866982	0.0123068047687411	0.013930176384747
1696	76.0737915039063	-5.80777406692505	-6.82432460784912	-0.00165419070981443	-0.00425158534198999	0.00516396993771195	0.0136055024340749
1697	78.0218353271484	-6.13244867324829	-6.36978054046631	-0.00457625929266214	-0.0198359526693821	0.00938473641872406	-0.00230353930965066
1698	75.4244384765625	-5.80777406692505	-6.95419406890869	-0.00230353930965066	-0.00360223650932312	0.00548864435404539	0.00191722682211548
1699	76.0737915039063	-6.13244867324829	-6.75938940048218	0.00451462110504508	-0.0152905117720366	0.00906006153672934	0.000618529506027699
1700	74.7750930786133	-4.83375120162964	-7.01912927627563	-0.00295288790948689	0.00711201597005129	0.0171769186854362	0.00516396993771195
1701	78.0218353271484	-5.48309993743896	-6.49965000152588	-0.00295288790948689	-0.00652430532500148	0.00418994715437293	0.00743668992072344
1702	77.3724899291992	-5.48309993743896	-6.69445466995239	0.00678734155371785	0.0136055024340749	0.00483929552137852	-0.00847235135734081
1703	78.0218353271484	-4.83375120162964	-7.21393346786499	0.00354059832170606	0.00743668992072344	0.00418994715437293	-0.00587495695799589
1704	76.7231369018555	-5.48309993743896	-6.95419406890869	0.00678734155371785	0.00581331877037883	-0.00165419070981443	-0.00425158534198999
1705	79.3205337524414	-5.80777406692505	-6.82432460784912	-0.0175632312893867	0.013930176384747	0.00451462110504508	0.00159255252219737
1706	77.3724899291992	-4.18440246582031	-6.95419406890869	-0.00425158534198999	0.00516396993771195	-0.00652430532500148	0.0022419011220336
1707	76.0737915039063	-4.50907707214355	-6.75938940048218	-0.0117190945893526	0.00386527273803949	-0.00879702530801296	-0.00327756232582033
1708	77.3724899291992	-4.83375120162964	-7.01912927627563	-0.00814767740666866	0.00581331877037883	-0.00360223650932312	-0.00490093370899558
1709	78.0218353271484	-5.48309993743896	-7.86328220367432	-0.00327756232582033	0.00938473641872406	-0.0100957229733467	-0.000680167751852423
1710	79.3205337524414	-5.48309993743896	-7.47367286682129	0.00126787810586393	0.00548864435404539	0.00289124972186983	-3.08191010844894e-05
1711	78.6711807250977	-5.48309993743896	-7.4087381362915	0.000293855206109583	-0.00944637414067984	-0.0026282137259841	-0.00327756232582033
1712	78.6711807250977	-4.83375120162964	-7.53860807418823	-0.00652430532500148	-0.00977104809135199	-0.00327756232582033	-0.00814767740666866
1713	78.6711807250977	-5.48309993743896	-6.62951993942261	0.0155535480007529	-0.00490093370899558	0.00711201597005129	-0.00944637414067984
1714	78.6711807250977	-4.18440246582031	-6.88925933837891	0.0210730116814375	-0.00230353930965066	0.00191722682211548	0.00256657530553639
1715	76.7231369018555	-4.83375120162964	-7.6684775352478	0.00711201597005129	0.00256657530553639	0.00970941036939621	0.00516396993771195
1716	80.6192321777344	-6.13244867324829	-7.60354280471802	0.00289124972186983	-0.00782300252467394	-0.00165419070981443	0.00678734155371785
1717	79.3205337524414	-5.15842533111572	-7.47367286682129	0.00873538758605719	-0.00165419070981443	-0.0133424662053585	-0.00749832857400179
1718	78.6711807250977	-5.80777406692505	-7.4087381362915	0.000618529506027699	-0.000680167751852423	-0.00782300252467394	-0.00425158534198999
1719	77.3724899291992	-4.18440246582031	-7.47367286682129	0.0142548503354192	0.000293855206109583	-0.0113944197073579	-0.00392691092565656
1720	76.7231369018555	-4.50907707214355	-7.60354280471802	0.00451462110504508	0.00191722682211548	-0.00100484199356288	0.000943203864153475
1721	78.0218353271484	-4.83375120162964	-7.27886867523193	0.0123068047687411	0.00581331877037883	-0.00879702530801296	-0.00132951640989631
1722	76.7231369018555	-4.50907707214355	-7.34380340576172	0.011982130818069	0.0178262684494257	-0.0130177913233638	-0.00197886489331722
1723	78.6711807250977	-5.15842533111572	-7.21393346786499	0.00548864435404539	0.00808603875339031	-0.00977104809135199	-0.00327756232582033
1724	78.0218353271484	-4.18440246582031	-7.14899873733521	0.00873538758605719	0.0152288740500808	-0.00100484199356288	0.00126787810586393
1725	78.6711807250977	-5.48309993743896	-6.36978054046631	-0.0133424662053585	0.0213976856321096	0.020423661917448	0.012956153601408
1726	78.6711807250977	-5.15842533111572	-6.69445466995239	-0.00522560812532902	0.00776136433705688	0.0165275707840919	0.00159255252219737
1727	79.9698791503906	-5.15842533111572	-7.21393346786499	0.013930176384747	0.00159255252219737	0.00711201597005129	-0.00132951640989631
1728	78.6711807250977	-5.15842533111572	-7.08406400680542	-0.00295288790948689	0.0175015944987535	-0.00619963090866804	0.000943203864153475
1729	79.9698791503906	-5.48309993743896	-6.95419406890869	-0.00555028254166245	0.000618529506027699	-0.0110697457566857	0.000943203864153475
1730	79.3205337524414	-5.15842533111572	-6.88925933837891	-0.00295288790948689	-0.000680167751852423	-0.00100484199356288	0.00256657530553639
1731	77.3724899291992	-4.18440246582031	-7.34380340576172	-0.00522560812532902	-0.00652430532500148	-0.0152905117720366	-0.00360223650932312
1732	77.3724899291992	-3.85972833633423	-7.27886867523193	-0.0172385573387146	-0.00522560812532902	-0.0156151866540313	-0.00295288790948689
1733	79.3205337524414	-5.48309993743896	-7.34380340576172	-0.0152905117720366	-0.0123684434220195	-0.0162645354866982	0.00191722682211548
1734	77.3724899291992	-4.18440246582031	-7.79834747314453	-0.0185372550040483	0.011982130818069	-0.0110697457566857	-3.08191010844894e-05
1735	78.0218353271484	-4.83375120162964	-7.08406400680542	-0.0217839982360601	-0.0191866029053926	-0.00555028254166245	0.00581331877037883
1736	77.3724899291992	-4.83375120162964	-6.75938940048218	-0.0113944197073579	-0.0120437685400248	-0.00165419070981443	0.000618529506027699
1737	77.3724899291992	-5.15842533111572	-6.56458520889282	-0.0139918150380254	-0.00522560812532902	-0.00977104809135199	-0.00360223650932312
1738	76.7231369018555	-4.83375120162964	-6.49965000152588	-0.000355493422830477	-0.00230353930965066	-0.0026282137259841	0.00126787810586393
1739	76.7231369018555	-4.50907707214355	-6.95419406890869	-0.00165419070981443	-0.00652430532500148	0.00808603875339031	0.00191722682211548
1740	78.0218353271484	-4.83375120162964	-7.6684775352478	0.0132808275520802	-0.00749832857400179	-0.0026282137259841	0.00386527273803949
1741	76.7231369018555	-4.83375120162964	-7.6684775352478	0.0188002903014421	-0.000680167751852423	-0.00587495695799589	0.00646266713738441
1742	77.3724899291992	-5.48309993743896	-7.21393346786499	0.0213976856321096	-0.00230353930965066	-0.0182125810533762	-0.000355493422830477
1743	78.0218353271484	-6.13244867324829	-6.75938940048218	0.0207483377307653	0.011982130818069	-0.0204853005707264	-0.00360223650932312
1744	78.6711807250977	-4.83375120162964	-6.75938940048218	0.0233457311987877	0.012956153601408	-0.0227580219507217	-0.000680167751852423
1745	76.7231369018555	-4.50907707214355	-7.21393346786499	0.0171769186854362	0.00483929552137852	-0.00814767740666866	0.00451462110504508
1746	79.9698791503906	-6.45712280273438	-6.95419406890869	0.00418994715437293	0.00970941036939621	-0.00587495695799589	0.00159255252219737
1747	78.6711807250977	-5.80777406692505	-6.95419406890869	0.00938473641872406	0.00548864435404539	-0.00944637414067984	-0.00944637414067984
1748	79.3205337524414	-5.80777406692505	-6.69445466995239	0.00873538758605719	0.00418994715437293	-0.0143164889886975	0.000618529506027699
1749	78.6711807250977	-5.48309993743896	-6.75938940048218	0.00581331877037883	0.00483929552137852	-0.0120437685400248	-0.00327756232582033
1750	76.7231369018555	-4.83375120162964	-6.62951993942261	-0.0026282137259841	0.00581331877037883	-0.0133424662053585	0.00548864435404539
1751	76.7231369018555	-4.50907707214355	-6.88925933837891	0.0106834331527352	-0.00684897974133492	-0.00457625929266214	0.00321592413820326
1752	79.3205337524414	-5.15842533111572	-7.01912927627563	0.0152288740500808	-0.00295288790948689	-0.0175632312893867	-0.00230353930965066
1753	78.0218353271484	-5.15842533111572	-7.4087381362915	0.00289124972186983	0.000293855206109583	-0.00749832857400179	-0.00587495695799589
1754	79.3205337524414	-5.48309993743896	-7.34380340576172	-0.00555028254166245	0.00808603875339031	-0.00327756232582033	0.00191722682211548
1755	77.3724899291992	-3.53505396842957	-7.60354280471802	-0.0156151866540313	-0.00555028254166245	0.00678734155371785	-3.08191010844894e-05
1756	77.3724899291992	-4.18440246582031	-7.01912927627563	-0.0195112787187099	-0.0110697457566857	0.00451462110504508	0.0022419011220336
1757	78.0218353271484	-4.18440246582031	-6.75938940048218	-0.0143164889886975	-0.00619963090866804	-0.0026282137259841	-0.00652430532500148
1758	76.0737915039063	-3.85972833633423	-7.6684775352478	-0.0152905117720366	-0.00522560812532902	0.00646266713738441	-0.0026282137259841
1759	76.7231369018555	-4.18440246582031	-7.9282169342041	-0.00457625929266214	0.00711201597005129	0.00678734155371785	0.00418994715437293
1760	78.0218353271484	-4.50907707214355	-7.47367286682129	-0.0113944197073579	0.000618529506027699	0.00873538758605719	0.00678734155371785
1761	77.3724899291992	-3.53505396842957	-7.47367286682129	0.0155535480007529	0.00191722682211548	0.00581331877037883	0.0113327819854021
1762	77.3724899291992	-3.2103796005249	-7.53860807418823	0.0191249661147594	0.0022419011220336	-0.00490093370899558	0.00289124972186983
1763	76.7231369018555	-5.48309993743896	-6.95419406890869	0.0301638916134834	0.0100340843200684	-0.00425158534198999	-0.00132951640989631
1764	78.0218353271484	-4.50907707214355	-7.01912927627563	0.0132808275520802	0.00678734155371785	0.00256657530553639	-0.000355493422830477
1765	75.4244384765625	-3.53505396842957	-7.08406400680542	0.0162028968334198	0.00970941036939621	0.00256657530553639	0.00483929552137852
1766	74.1257400512695	-3.53505396842957	-7.01912927627563	0.0158782228827477	0.000618529506027699	0.00873538758605719	0.00191722682211548
1767	75.4244384765625	-5.48309993743896	-6.36978054046631	0.0113327819854021	0.000293855206109583	0.0022419011220336	0.00321592413820326
1768	76.0737915039063	-5.15842533111572	-6.23991060256958	0.00906006153672934	0.00548864435404539	-0.0026282137259841	-0.0026282137259841
1769	75.4244384765625	-4.18440246582031	-5.98017120361328	0.00743668992072344	0.00906006153672934	0.00354059832170606	0.00646266713738441
1770	74.1257400512695	-4.18440246582031	-6.43471527099609	-0.00425158534198999	0.00256657530553639	0.00126787810586393	0.0022419011220336
1771	74.7750930786133	-3.85972833633423	-6.75938940048218	-0.00912170019000769	0.00321592413820326	0.00841071270406246	-0.00197886489331722
1772	77.3724899291992	-5.15842533111572	-6.30484533309937	-0.0113944197073579	-0.00944637414067984	0.000293855206109583	0.00321592413820326
1773	74.1257400512695	-3.85972833633423	-6.62951993942261	-0.00457625929266214	-0.00684897974133492	-0.0026282137259841	-0.00327756232582033
1774	77.3724899291992	-4.83375120162964	-6.30484533309937	-0.0117190945893526	-0.00587495695799589	0.00743668992072344	0.00841071270406246
1775	77.3724899291992	-4.83375120162964	-6.69445466995239	-0.0113944197073579	-0.0113944197073579	0.00548864435404539	0.00354059832170606
1776	77.3724899291992	-4.18440246582031	-6.88925933837891	-0.0136671401560307	-0.0169138833880424	-0.0026282137259841	0.00613799272105098
1777	76.0737915039063	-3.2103796005249	-6.75938940048218	-0.00749832857400179	-0.0100957229733467	0.00354059832170606	-0.00490093370899558
1778	78.0218353271484	-4.18440246582031	-7.08406400680542	-0.00555028254166245	-0.0143164889886975	-0.00100484199356288	-0.00392691092565656
1779	77.3724899291992	-5.15842533111572	-6.82432460784912	0.00289124972186983	-0.00327756232582033	0.011982130818069	-0.00619963090866804
1780	78.6711807250977	-5.15842533111572	-6.69445466995239	-0.0026282137259841	-0.00295288790948689	0.0113327819854021	0.00354059832170606
1781	78.0218353271484	-4.83375120162964	-7.34380340576172	-0.00490093370899558	-0.00295288790948689	0.00906006153672934	-0.00100484199356288
1782	78.6711807250977	-5.15842533111572	-7.08406400680542	-0.00132951640989631	-3.08191010844894e-05	0.00256657530553639	-0.00847235135734081
1783	77.3724899291992	-3.85972833633423	-7.73341274261475	-0.000355493422830477	0.01100810803473	-0.0126931173726916	-0.00847235135734081
1784	79.3205337524414	-5.15842533111572	-7.34380340576172	-0.00392691092565656	0.0116574559360743	-0.00165419070981443	0.00451462110504508
1785	78.0218353271484	-4.50907707214355	-7.6684775352478	-0.00749832857400179	0.00646266713738441	-0.00392691092565656	-3.08191010844894e-05
1786	76.7231369018555	-3.85972833633423	-7.73341274261475	-0.00652430532500148	0.0155535480007529	-0.00327756232582033	0.00906006153672934
1787	78.6711807250977	-4.50907707214355	-7.60354280471802	-0.00295288790948689	0.011982130818069	-0.00749832857400179	-0.00295288790948689
1788	77.3724899291992	-3.85972833633423	-7.4087381362915	0.000618529506027699	0.0103587592020631	0.000618529506027699	-0.00457625929266214
1789	76.7231369018555	-4.18440246582031	-7.79834747314453	-0.00197886489331722	0.00906006153672934	-3.08191010844894e-05	0.000293855206109583
1790	77.3724899291992	-3.85972833633423	-7.86328220367432	-0.00587495695799589	0.000293855206109583	0.00354059832170606	-0.0026282137259841
1791	78.0218353271484	-5.48309993743896	-7.53860807418823	0.00451462110504508	0.00256657530553639	0.000943203864153475	0.00841071270406246
1792	76.7231369018555	-4.83375120162964	-7.60354280471802	0.00159255252219737	-0.00327756232582033	-0.00392691092565656	-0.00425158534198999
1793	77.3724899291992	-4.18440246582031	-7.73341274261475	-0.00847235135734081	0.0022419011220336	-0.00197886489331722	-0.00587495695799589
1794	77.3724899291992	-3.85972833633423	-6.82432460784912	-0.000355493422830477	0.000943203864153475	0.0022419011220336	-0.00555028254166245
1795	78.6711807250977	-5.48309993743896	-7.01912927627563	-0.00327756232582033	0.00159255252219737	0.00159255252219737	0.00159255252219737
1796	78.6711807250977	-5.15842533111572	-7.14899873733521	0.00678734155371785	-0.0204853005707264	-0.00814767740666866	-0.00132951640989631
1797	78.0218353271484	-4.83375120162964	-7.21393346786499	0.011982130818069	0.0321119390428066	-0.0172385573387146	-0.00587495695799589
1798	78.6711807250977	-5.48309993743896	-7.08406400680542	0.013930176384747	0.0142548503354192	-0.00555028254166245	-0.0100957229733467
1799	79.9698791503906	-5.15842533111572	-6.75938940048218	0.01100810803473	-0.0104203969240189	-0.0026282137259841	-0.00392691092565656
1800	78.6711807250977	-4.50907707214355	-6.82432460784912	0.00483929552137852	-0.00132951640989631	0.00159255252219737	-0.00132951640989631
1801	78.6711807250977	-5.15842533111572	-6.88925933837891	0.00776136433705688	-0.00360223650932312	0.0022419011220336	0.00321592413820326
1802	79.9698791503906	-5.80777406692505	-7.01912927627563	0.00841071270406246	-0.00619963090866804	-0.00132951640989631	-0.00555028254166245
1803	78.0218353271484	-4.18440246582031	-7.08406400680542	0.00548864435404539	0.000943203864153475	-0.00425158534198999	-0.00652430532500148
1804	79.3205337524414	-5.48309993743896	-6.88925933837891	-0.000355493422830477	0.00418994715437293	0.00321592413820326	-0.0026282137259841
1805	78.0218353271484	-4.83375120162964	-6.75938940048218	0.0022419011220336	-0.00230353930965066	-0.00425158534198999	0.00548864435404539
1806	78.0218353271484	-4.50907707214355	-6.82432460784912	-0.00652430532500148	0.0100340843200684	-0.00717365415766835	0.00516396993771195
1807	76.7231369018555	-4.18440246582031	-6.88925933837891	-0.00392691092565656	0.0022419011220336	-0.0139918150380254	-0.00684897974133492
1808	78.0218353271484	-5.15842533111572	-7.08406400680542	0.00256657530553639	0.0136055024340749	-0.0237320438027382	-0.00587495695799589
1809	76.7231369018555	-4.50907707214355	-7.21393346786499	0.00354059832170606	0.0022419011220336	-0.000355493422830477	-0.0026282137259841
1810	79.3205337524414	-6.13244867324829	-6.88925933837891	-0.00977104809135199	0.00126787810586393	-0.0107450718060136	0.00678734155371785
1811	78.6711807250977	-6.13244867324829	-6.88925933837891	-0.0110697457566857	-0.00587495695799589	0.00743668992072344	0.0022419011220336
1812	77.3724899291992	-6.13244867324829	-6.62951993942261	-0.00879702530801296	-0.00522560812532902	-0.00587495695799589	-3.08191010844894e-05
1813	78.0218353271484	-6.13244867324829	-6.95419406890869	-0.00132951640989631	-0.00717365415766835	-0.00619963090866804	-0.00555028254166245
1814	76.7231369018555	-5.80777406692505	-7.08406400680542	0.00776136433705688	0.00321592413820326	0.00873538758605719	0.00321592413820326
1815	78.6711807250977	-7.1064715385437	-6.82432460784912	0.0113327819854021	-0.00652430532500148	0.00451462110504508	0.00646266713738441
1816	78.0218353271484	-6.78179693222046	-7.4087381362915	0.00808603875339031	-0.00392691092565656	-0.00490093370899558	0.000943203864153475
1817	79.9698791503906	-6.78179693222046	-6.69445466995239	0.0142548503354192	-0.00944637414067984	0.00191722682211548	-0.00684897974133492
1818	78.6711807250977	-7.1064715385437	-6.56458520889282	0.0106834331527352	0.00451462110504508	-0.0026282137259841	-0.00457625929266214
1819	78.6711807250977	-7.1064715385437	-6.62951993942261	0.00678734155371785	0.00159255252219737	-0.0026282137259841	-0.00100484199356288
1820	76.0737915039063	-5.48309993743896	-7.27886867523193	0.0100340843200684	0.0022419011220336	-0.0026282137259841	-0.00165419070981443
1821	78.6711807250977	-6.45712280273438	-7.01912927627563	0.00386527273803949	0.012956153601408	-0.017887907102704	-0.00100484199356288
1822	76.0737915039063	-5.48309993743896	-6.82432460784912	0.00711201597005129	-0.00197886489331722	-0.00847235135734081	0.00516396993771195
1823	78.0218353271484	-4.83375120162964	-7.08406400680542	-0.0204853005707264	0.011982130818069	-0.00749832857400179	-0.000680167751852423
1824	76.0737915039063	-4.50907707214355	-6.82432460784912	0.0149041991680861	0.00776136433705688	-0.00295288790948689	-0.00684897974133492
1825	78.0218353271484	-6.13244867324829	-6.56458520889282	0.00321592413820326	-0.00100484199356288	-3.08191010844894e-05	0.00126787810586393
1826	76.7231369018555	-5.15842533111572	-7.47367286682129	0.00386527273803949	-0.00782300252467394	0.00159255252219737	-0.00457625929266214
1827	77.3724899291992	-4.83375120162964	-7.6684775352478	0.00289124972186983	-0.00132951640989631	-0.000680167751852423	-0.00814767740666866
1828	78.0218353271484	-4.83375120162964	-7.08406400680542	0.00646266713738441	0.00548864435404539	-0.00295288790948689	0.00191722682211548
1829	77.3724899291992	-5.48309993743896	-6.88925933837891	0.00873538758605719	-0.00717365415766835	0.00906006153672934	0.000943203864153475
1830	78.0218353271484	-5.80777406692505	-7.21393346786499	-0.00197886489331722	-0.000355493422830477	0.00581331877037883	0.00451462110504508
1831	78.0218353271484	-5.80777406692505	-7.14899873733521	-0.00295288790948689	-0.0120437685400248	0.00678734155371785	-0.00555028254166245
1832	76.7231369018555	-4.18440246582031	-7.79834747314453	0.00678734155371785	-0.0195112787187099	0.0106834331527352	-0.00230353930965066
1833	77.3724899291992	-5.48309993743896	-7.47367286682129	0.0145795252174139	-0.00717365415766835	0.00646266713738441	0.000618529506027699
1834	77.3724899291992	-4.50907707214355	-7.60354280471802	-0.00522560812532902	-0.000355493422830477	0.00646266713738441	0.00418994715437293
1835	76.0737915039063	-4.50907707214355	-7.34380340576172	-0.00197886489331722	-0.00619963090866804	0.00841071270406246	-0.00197886489331722
1836	76.7231369018555	-5.48309993743896	-7.21393346786499	-0.00230353930965066	0.00289124972186983	0.00256657530553639	-0.000680167751852423
1837	76.7231369018555	-5.15842533111572	-6.88925933837891	-0.0149658378213644	-0.00684897974133492	-0.0172385573387146	-0.0026282137259841
1838	76.7231369018555	-5.48309993743896	-7.34380340576172	-0.0182125810533762	-0.000680167751852423	-0.00555028254166245	-0.000355493422830477
1839	73.4763946533203	-4.50907707214355	-7.47367286682129	-0.0211346503347158	0.00126787810586393	-0.00230353930965066	-0.00230353930965066
1840	73.4763946533203	-4.18440246582031	-7.21393346786499	-0.0201606266200542	0.0100340843200684	-0.00717365415766835	0.00483929552137852
1841	73.4763946533203	-3.53505396842957	-6.88925933837891	-0.0204853005707264	0.0116574559360743	-0.0117190945893526	-0.00165419070981443
1842	74.1257400512695	-4.83375120162964	-6.88925933837891	-0.0169138833880424	0.0149041991680861	-0.0191866029053926	-0.00165419070981443
1843	75.4244384765625	-5.48309993743896	-6.49965000152588	-0.0123684434220195	0.0103587592020631	-0.0110697457566857	-0.000680167751852423
1844	74.1257400512695	-4.50907707214355	-6.88925933837891	-0.0123684434220195	0.0207483377307653	-0.00782300252467394	0.00970941036939621
1845	76.0737915039063	-5.48309993743896	-6.88925933837891	-0.0139918150380254	0.0210730116814375	0.00321592413820326	0.00516396993771195
1846	76.7231369018555	-5.80777406692505	-6.88925933837891	0.00938473641872406	0.0113327819854021	0.0223717093467712	0.00354059832170606
1847	78.6711807250977	-5.80777406692505	-6.88925933837891	0.0113327819854021	0.00678734155371785	0.00776136433705688	-0.00652430532500148
1848	77.3724899291992	-4.83375120162964	-6.82432460784912	0.0100340843200684	0.00646266713738441	-0.00587495695799589	-0.00327756232582033
1849	78.6711807250977	-5.80777406692505	-6.56458520889282	0.0168522447347641	0.0103587592020631	0.00289124972186983	0.00451462110504508
1850	76.7231369018555	-4.83375120162964	-6.82432460784912	-0.0130177913233638	0.00386527273803949	-0.0026282137259841	0.00418994715437293
1851	78.0218353271484	-4.18440246582031	-6.69445466995239	0.00711201597005129	0.00678734155371785	-0.0110697457566857	-0.00555028254166245
1852	77.3724899291992	-4.18440246582031	-6.62951993942261	0.00711201597005129	-0.00587495695799589	-0.0162645354866982	-0.00392691092565656
1853	79.9698791503906	-5.48309993743896	-6.23991060256958	0.00126787810586393	0.000943203864153475	-0.0165892094373703	-0.00814767740666866
1854	77.3724899291992	-3.53505396842957	-6.56458520889282	0.0103587592020631	0.00451462110504508	-0.0104203969240189	-0.00132951640989631
1855	76.0737915039063	-4.50907707214355	-6.17497587203979	0.00289124972186983	-0.00490093370899558	-0.00295288790948689	0.00386527273803949
1856	76.0737915039063	-4.83375120162964	-6.75938940048218	0.012956153601408	-0.00490093370899558	-0.00555028254166245	0.00126787810586393
1857	77.3724899291992	-5.48309993743896	-6.88925933837891	0.00743668992072344	-0.00555028254166245	-0.00425158534198999	-0.00490093370899558
1858	77.3724899291992	-5.48309993743896	-7.14899873733521	0.0145795252174139	-0.00392691092565656	-0.00197886489331722	-0.00684897974133492
1859	76.7231369018555	-4.50907707214355	-7.6684775352478	0.00418994715437293	0.00126787810586393	0.00548864435404539	0.000943203864153475
1860	77.3724899291992	-4.18440246582031	-7.73341274261475	0.00191722682211548	-0.00847235135734081	0.00256657530553639	-0.000355493422830477
1861	76.7231369018555	-4.83375120162964	-7.53860807418823	-0.00944637414067984	-0.00197886489331722	-0.0165892094373703	0.00451462110504508
1862	77.3724899291992	-4.18440246582031	-7.6684775352478	-0.00295288790948689	0.0113327819854021	-0.0126931173726916	0.00159255252219737
1863	79.3205337524414	-5.48309993743896	-8.05808639526367	-0.00912170019000769	0.00938473641872406	-0.0208099745213985	-0.00360223650932312
1864	78.6711807250977	-4.18440246582031	-7.79834747314453	0.00289124972186983	0.00418994715437293	0.00483929552137852	0.00646266713738441
1865	77.3724899291992	-3.85972833633423	-7.9282169342041	0.00451462110504508	0.00386527273803949	-0.00879702530801296	0.00289124972186983
1866	78.6711807250977	-5.15842533111572	-7.9282169342041	-0.00912170019000769	0.00354059832170606	-3.08191010844894e-05	0.00126787810586393
1867	78.0218353271484	-5.15842533111572	-7.47367286682129	0.00906006153672934	-0.00197886489331722	0.00191722682211548	-0.00555028254166245
1868	78.6711807250977	-5.48309993743896	-7.27886867523193	0.0181509424000978	-0.00717365415766835	0.00159255252219737	-0.00197886489331722
1869	77.3724899291992	-4.18440246582031	-7.79834747314453	0.0243197549134493	-0.00100484199356288	0.0233457311987877	0.00418994715437293
1870	78.0218353271484	-4.18440246582031	-7.73341274261475	0.00808603875339031	-0.017887907102704	0.0123068047687411	0.000293855206109583
1871	75.4244384765625	-4.18440246582031	-7.6684775352478	0.00483929552137852	-0.00619963090866804	0.00451462110504508	-0.00522560812532902
1872	78.0218353271484	-5.15842533111572	-7.4087381362915	0.00159255252219737	-0.0162645354866982	0.0100340843200684	0.00126787810586393
1873	76.7231369018555	-4.50907707214355	-6.56458520889282	-0.00457625929266214	-0.0282774847000837	0.00743668992072344	-0.0110697457566857
1874	78.0218353271484	-5.48309993743896	-6.49965000152588	-0.00782300252467394	-0.0253554154187441	0.0149041991680861	0.00776136433705688
1875	77.3724899291992	-4.18440246582031	-7.27886867523193	-0.0110697457566857	0.00191722682211548	0.00873538758605719	-0.00197886489331722
1876	76.7231369018555	-4.18440246582031	-7.01912927627563	0.0022419011220336	-3.08191010844894e-05	-0.00522560812532902	0.00483929552137852
1877	77.3724899291992	-4.50907707214355	-7.08406400680542	0.011982130818069	0.00191722682211548	-0.0211346503347158	-0.00360223650932312
1878	76.7231369018555	-4.50907707214355	-7.08406400680542	0.012956153601408	0.00776136433705688	-0.0240567177534103	-0.00360223650932312
1879	78.0218353271484	-4.50907707214355	-6.43471527099609	0.0145795252174139	0.00191722682211548	-0.00977104809135199	0.000618529506027699
1880	78.0218353271484	-5.48309993743896	-6.23991060256958	-0.00522560812532902	-0.00587495695799589	-0.00684897974133492	0.00873538758605719
1881	77.3724899291992	-5.15842533111572	-6.69445466995239	0.00516396993771195	-0.00944637414067984	-0.0117190945893526	0.00191722682211548
1882	79.3205337524414	-6.13244867324829	-6.36978054046631	0.00970941036939621	-0.00360223650932312	-0.0221086721867323	-0.00230353930965066
1883	78.0218353271484	-4.83375120162964	-6.75938940048218	0.0301638916134834	-0.00782300252467394	-0.0253554154187441	-0.00132951640989631
1884	78.0218353271484	-6.13244867324829	-6.75938940048218	0.0100340843200684	-0.00490093370899558	-0.00425158534198999	0.00841071270406246
1885	77.3724899291992	-5.80777406692505	-6.88925933837891	0.011982130818069	-0.00425158534198999	0.000293855206109583	0.00321592413820326
1886	77.3724899291992	-4.83375120162964	-6.88925933837891	0.00808603875339031	-0.00522560812532902	0.0100340843200684	0.00289124972186983
1887	77.3724899291992	-5.80777406692505	-7.08406400680542	0.00873538758605719	-0.0279528107494116	0.0149041991680861	-0.00100484199356288
1888	78.0218353271484	-5.48309993743896	-7.08406400680542	-0.00684897974133492	-0.0217839982360601	0.0132808275520802	-0.00814767740666866
1889	77.3724899291992	-5.15842533111572	-6.88925933837891	-0.00165419070981443	0.000293855206109583	0.00548864435404539	-0.00295288790948689
1890	78.6711807250977	-5.15842533111572	-6.95419406890869	-0.00230353930965066	-0.0120437685400248	0.0162028968334198	-0.00132951640989631
1891	78.6711807250977	-6.13244867324829	-6.75938940048218	-0.00944637414067984	-0.0104203969240189	0.00548864435404539	-0.00327756232582033
1892	79.9698791503906	-6.13244867324829	-7.08406400680542	-0.0172385573387146	-0.00197886489331722	0.00646266713738441	-0.00230353930965066
1893	78.0218353271484	-4.83375120162964	-7.73341274261475	-0.00619963090866804	-0.0282774847000837	0.00808603875339031	0.000943203864153475
1894	79.9698791503906	-6.13244867324829	-7.60354280471802	-0.00327756232582033	-0.00327756232582033	0.00938473641872406	0.00321592413820326
1895	77.3724899291992	-5.48309993743896	-7.6684775352478	-0.0143164889886975	0.000943203864153475	0.00906006153672934	0.00743668992072344
1896	77.3724899291992	-4.50907707214355	-7.01912927627563	-0.00490093370899558	0.00516396993771195	0.000943203864153475	0.000293855206109583
1897	76.0737915039063	-4.18440246582031	-7.01912927627563	0.00126787810586393	0.00776136433705688	-0.000355493422830477	-0.00100484199356288
1898	77.3724899291992	-4.50907707214355	-6.69445466995239	0.00581331877037883	0.00678734155371785	-0.0100957229733467	-0.00619963090866804
1899	78.0218353271484	-3.85972833633423	-7.53860807418823	0.00743668992072344	0.00613799272105098	0.01100810803473	-0.00360223650932312
1900	80.6192321777344	-5.15842533111572	-7.4087381362915	-0.00944637414067984	-3.08191010844894e-05	0.00256657530553639	0.0100340843200684
1901	78.0218353271484	-4.83375120162964	-7.4087381362915	0.011982130818069	0.00581331877037883	-0.00295288790948689	-0.000355493422830477
1902	77.3724899291992	-5.15842533111572	-7.14899873733521	0.00841071270406246	0.00548864435404539	-0.00587495695799589	0.0106834331527352
1903	75.4244384765625	-3.85972833633423	-6.95419406890869	0.0123068047687411	0.00386527273803949	-0.0110697457566857	-0.00749832857400179
1904	78.6711807250977	-5.80777406692505	-6.43471527099609	0.0152288740500808	0.0155535480007529	-0.00132951640989631	0.00354059832170606
1905	77.3724899291992	-5.48309993743896	-7.08406400680542	0.00321592413820326	0.00256657530553639	0.00159255252219737	0.00516396993771195
1906	75.4244384765625	-4.50907707214355	-7.08406400680542	-0.0208099745213985	0.00711201597005129	-0.00295288790948689	0.00321592413820326
1907	75.4244384765625	-4.83375120162964	-7.08406400680542	-0.00619963090866804	0.00483929552137852	-0.00132951640989631	0.00289124972186983
1908	74.7750930786133	-4.18440246582031	-7.47367286682129	-0.00165419070981443	0.00970941036939621	-0.00717365415766835	-0.00230353930965066
1909	75.4244384765625	-5.15842533111572	-7.4087381362915	-0.00230353930965066	0.0132808275520802	-0.0120437685400248	0.00386527273803949
1910	76.0737915039063	-5.15842533111572	-7.14899873733521	-0.0107450718060136	0.00776136433705688	-0.00392691092565656	0.00646266713738441
1911	77.3724899291992	-5.48309993743896	-7.47367286682129	-0.0130177913233638	0.00548864435404539	0.000618529506027699	-0.00230353930965066
1912	74.7750930786133	-4.18440246582031	-7.73341274261475	-0.0172385573387146	0.00159255252219737	-0.00717365415766835	0.00191722682211548
1913	77.3724899291992	-6.13244867324829	-6.95419406890869	-0.0143164889886975	0.00256657530553639	-0.00490093370899558	0.000293855206109583
1914	76.0737915039063	-4.18440246582031	-7.08406400680542	-0.0149658378213644	0.0142548503354192	-0.00555028254166245	0.00743668992072344
1915	76.7231369018555	-4.83375120162964	-6.88925933837891	-0.0123684434220195	0.0106834331527352	0.00483929552137852	0.0103587592020631
1916	76.0737915039063	-5.15842533111572	-6.69445466995239	-0.00425158534198999	0.00548864435404539	0.0022419011220336	-0.00165419070981443
1917	77.3724899291992	-6.13244867324829	-7.27886867523193	0.00256657530553639	0.00581331877037883	-0.0100957229733467	-0.00587495695799589
1918	78.0218353271484	-4.50907707214355	-7.08406400680542	-0.00230353930965066	0.0259431265294552	-0.0191866029053926	-0.00230353930965066
1919	76.7231369018555	-4.83375120162964	-6.95419406890869	0.0210730116814375	0.0162028968334198	0.00159255252219737	0.000618529506027699
1920	77.3724899291992	-4.83375120162964	-7.08406400680542	0.0142548503354192	0.00873538758605719	-0.00587495695799589	0.000943203864153475
1921	78.6711807250977	-6.13244867324829	-6.56458520889282	0.0226963832974434	0.00970941036939621	-0.00457625929266214	0.00159255252219737
1922	76.7231369018555	-5.48309993743896	-6.49965000152588	0.00970941036939621	0.00678734155371785	-0.0165892094373703	-0.00230353930965066
1923	78.0218353271484	-4.83375120162964	-7.08406400680542	0.0330859608948231	0.0149041991680861	-0.0110697457566857	-0.00619963090866804
1924	78.0218353271484	-5.15842533111572	-7.08406400680542	0.0207483377307653	0.0100340843200684	-0.00490093370899558	0.000618529506027699
1925	78.0218353271484	-6.13244867324829	-7.01912927627563	0.0165275707840919	0.00808603875339031	0.00418994715437293	-0.00132951640989631
1926	79.3205337524414	-5.15842533111572	-7.27886867523193	0.00386527273803949	-0.00100484199356288	0.00646266713738441	-0.00230353930965066
1927	76.7231369018555	-4.18440246582031	-7.34380340576172	0.00613799272105098	-0.00425158534198999	-0.00295288790948689	0.0022419011220336
1928	78.0218353271484	-4.83375120162964	-7.01912927627563	0.00613799272105098	-0.0120437685400248	0.00191722682211548	-0.00522560812532902
1929	78.0218353271484	-4.50907707214355	-7.27886867523193	-0.0149658378213644	-0.00100484199356288	0.00873538758605719	0.0022419011220336
1930	78.0218353271484	-5.80777406692505	-7.27886867523193	0.00126787810586393	-0.0100957229733467	0.013930176384747	-0.00132951640989631
1931	79.3205337524414	-5.48309993743896	-7.08406400680542	-0.00360223650932312	-3.08191010844894e-05	0.0188002903014421	-0.00425158534198999
1932	78.6711807250977	-5.15842533111572	-7.60354280471802	-0.0107450718060136	-0.0221086721867323	0.00776136433705688	-0.00295288790948689
1933	78.6711807250977	-5.48309993743896	-7.34380340576172	-0.00619963090866804	-0.0169138833880424	0.0123068047687411	-0.0104203969240189
1934	77.3724899291992	-5.15842533111572	-7.27886867523193	-0.0230826959013939	-0.00749832857400179	0.0226963832974434	0.00646266713738441
1935	77.3724899291992	-4.50907707214355	-7.6684775352478	-0.0146411629393697	0.00451462110504508	0.029189869761467	0.00256657530553639
1936	76.7231369018555	-5.15842533111572	-7.4087381362915	-0.0104203969240189	-0.00912170019000769	0.00970941036939621	0.00191722682211548
1937	77.3724899291992	-5.80777406692505	-7.86328220367432	-0.0130177913233638	-3.08191010844894e-05	0.00646266713738441	-0.00295288790948689
1938	76.7231369018555	-4.83375120162964	-7.79834747314453	-0.0113944197073579	-0.00100484199356288	0.00581331877037883	-0.00165419070981443
1939	78.0218353271484	-5.15842533111572	-7.73341274261475	0.00483929552137852	0.00516396993771195	-0.00490093370899558	-0.00490093370899558
1940	79.3205337524414	-5.48309993743896	-7.47367286682129	-0.00490093370899558	0.00938473641872406	-0.0026282137259841	0.00581331877037883
1941	77.3724899291992	-4.83375120162964	-7.21393346786499	0.00126787810586393	0.00256657530553639	-0.0201606266200542	0.00678734155371785
1942	76.7231369018555	-4.50907707214355	-7.6684775352478	-0.00587495695799589	0.0103587592020631	-0.0185372550040483	-0.00425158534198999
1943	79.3205337524414	-6.13244867324829	-6.82432460784912	0.00711201597005129	0.00613799272105098	-0.0263294391334057	-0.00132951640989631
1944	76.7231369018555	-4.83375120162964	-7.01912927627563	0.00256657530553639	0.0162028968334198	-0.00717365415766835	0.00483929552137852
1945	79.3205337524414	-6.45712280273438	-6.75938940048218	-0.000680167751852423	0.00873538758605719	-0.0175632312893867	0.000618529506027699
1946	78.0218353271484	-6.13244867324829	-6.75938940048218	0.00289124972186983	0.00548864435404539	-0.00360223650932312	0.00841071270406246
1947	78.6711807250977	-6.45712280273438	-6.88925933837891	0.00678734155371785	-0.0100957229733467	-0.017887907102704	-0.00457625929266214
1948	78.0218353271484	-6.13244867324829	-7.21393346786499	-0.000355493422830477	-0.017887907102704	0.00256657530553639	-0.00490093370899558
1949	77.3724899291992	-6.78179693222046	-6.95419406890869	-0.00360223650932312	-0.00847235135734081	-0.00619963090866804	-0.00132951640989631
1950	78.0218353271484	-7.1064715385437	-6.30484533309937	0.00808603875339031	-0.00457625929266214	0.0155535480007529	-0.00555028254166245
1951	76.0737915039063	-6.45712280273438	-6.49965000152588	0.0022419011220336	-0.0107450718060136	0.000618529506027699	0.00451462110504508
1952	78.0218353271484	-5.48309993743896	-6.95419406890869	-0.0162645354866982	-0.00782300252467394	0.00548864435404539	-0.00944637414067984
1953	78.6711807250977	-6.45712280273438	-6.62951993942261	-0.00457625929266214	-0.000355493422830477	0.00613799272105098	-0.00587495695799589
1954	78.6711807250977	-5.48309993743896	-7.14899873733521	0.00483929552137852	-0.00100484199356288	0.0022419011220336	0.00418994715437293
1955	76.0737915039063	-4.83375120162964	-7.01912927627563	-0.0113944197073579	-0.000355493422830477	-0.00360223650932312	0.00289124972186983
1956	78.0218353271484	-4.18440246582031	-7.14899873733521	0.00191722682211548	-0.0104203969240189	-0.0100957229733467	0.00289124972186983
1957	76.0737915039063	-4.50907707214355	-7.01912927627563	0.0022419011220336	0.00451462110504508	-0.0195112787187099	-0.0110697457566857
1958	76.7231369018555	-4.50907707214355	-6.82432460784912	0.0123068047687411	0.00516396993771195	-0.0133424662053585	-0.00555028254166245
1959	76.7231369018555	-4.18440246582031	-6.88925933837891	0.0126314787194133	0.0145795252174139	-0.0126931173726916	-0.00652430532500148
1960	77.3724899291992	-5.48309993743896	-6.49965000152588	0.00613799272105098	0.0171769186854362	-0.0104203969240189	0.00321592413820326
1961	76.0737915039063	-3.85972833633423	-6.49965000152588	0.0152288740500808	0.00418994715437293	-0.00814767740666866	-0.00165419070981443
1962	75.4244384765625	-4.18440246582031	-6.95419406890869	0.00646266713738441	0.00776136433705688	-0.0126931173726916	-0.00165419070981443
1963	74.7750930786133	-4.83375120162964	-7.34380340576172	0.00776136433705688	0.0168522447347641	-0.00717365415766835	-0.00749832857400179
1964	74.7750930786133	-4.18440246582031	-7.4087381362915	-0.0026282137259841	0.0239950809627771	-0.0130177913233638	0.000943203864153475
1965	76.0737915039063	-4.83375120162964	-7.21393346786499	-0.0221086721867323	0.013930176384747	0.0123068047687411	0.00743668992072344
1966	75.4244384765625	-5.48309993743896	-7.34380340576172	-0.00684897974133492	0.00516396993771195	0.00808603875339031	0.00613799272105098
1967	74.1257400512695	-3.85972833633423	-7.14899873733521	-0.0175632312893867	0.00711201597005129	0.00776136433705688	0.000943203864153475
1968	74.1257400512695	-4.18440246582031	-7.08406400680542	-0.00912170019000769	0.00191722682211548	-0.00522560812532902	0.00548864435404539
1969	74.7750930786133	-4.50907707214355	-7.01912927627563	-0.00360223650932312	0.00418994715437293	0.000293855206109583	0.00418994715437293
1970	76.0737915039063	-4.83375120162964	-6.75938940048218	-0.00912170019000769	0.00646266713738441	0.000293855206109583	0.012956153601408
1971	78.0218353271484	-5.48309993743896	-6.49965000152588	-0.0130177913233638	-0.00879702530801296	-0.00230353930965066	-0.00165419070981443
1972	76.7231369018555	-5.80777406692505	-6.95419406890869	-0.0188619289547205	-0.0130177913233638	-0.00587495695799589	-0.00652430532500148
1973	76.0737915039063	-4.18440246582031	-7.27886867523193	-0.00879702530801296	-0.0130177913233638	-0.00749832857400179	0.00159255252219737
1974	76.0737915039063	-5.15842533111572	-6.88925933837891	0.000293855206109583	0.00159255252219737	0.000293855206109583	0.00548864435404539
1975	79.3205337524414	-5.80777406692505	-6.88925933837891	0.000943203864153475	-0.00360223650932312	0.00126787810586393	0.00354059832170606
1976	78.0218353271484	-4.83375120162964	-6.75938940048218	0.00743668992072344	-0.0126931173726916	0.00126787810586393	-0.000355493422830477
1977	78.6711807250977	-5.48309993743896	-6.56458520889282	0.0022419011220336	-0.000680167751852423	-0.00360223650932312	-0.00197886489331722
1978	76.7231369018555	-4.50907707214355	-6.30484533309937	0.00613799272105098	-0.0026282137259841	-0.000680167751852423	-0.00490093370899558
1979	76.7231369018555	-4.18440246582031	-6.69445466995239	0.01847561635077	-0.00100484199356288	0.00451462110504508	0.00191722682211548
1980	77.3724899291992	-3.85972833633423	-7.21393346786499	0.0136055024340749	-0.000680167751852423	-0.00327756232582033	-0.00132951640989631
1981	76.7231369018555	-4.18440246582031	-7.27886867523193	0.0158782228827477	-0.00652430532500148	-0.0113944197073579	-0.00100484199356288
1982	78.0218353271484	-4.18440246582031	-7.21393346786499	0.0100340843200684	-0.00587495695799589	-0.0117190945893526	-0.00327756232582033
1983	76.7231369018555	-4.83375120162964	-6.62951993942261	0.01100810803473	-0.00360223650932312	-0.00587495695799589	0.00159255252219737
1984	77.3724899291992	-5.15842533111572	-7.21393346786499	0.01100810803473	0.000293855206109583	-0.0152905117720366	-0.00132951640989631
1985	76.0737915039063	-4.18440246582031	-7.4087381362915	0.00711201597005129	-0.00327756232582033	0.00613799272105098	0.00776136433705688
1986	76.7231369018555	-4.18440246582031	-7.73341274261475	0.000618529506027699	0.00126787810586393	-0.00684897974133492	0.0022419011220336
1987	76.0737915039063	-5.15842533111572	-7.47367286682129	0.00418994715437293	0.00354059832170606	-0.00619963090866804	0.000293855206109583
1988	78.0218353271484	-5.15842533111572	-7.60354280471802	0.0181509424000978	0.00808603875339031	-0.00749832857400179	-0.00165419070981443
1989	76.0737915039063	-3.53505396842957	-7.08406400680542	0.00386527273803949	0.0155535480007529	-0.00619963090866804	0.0100340843200684
1990	77.3724899291992	-4.50907707214355	-7.60354280471802	-0.0159398596733809	0.00906006153672934	0.00289124972186983	0.000293855206109583
1991	76.0737915039063	-3.85972833633423	-7.79834747314453	0.00126787810586393	0.00581331877037883	-0.00652430532500148	0.0022419011220336
1992	78.6711807250977	-5.48309993743896	-7.6684775352478	-0.0120437685400248	0.00418994715437293	0.00126787810586393	-0.00295288790948689
1993	76.0737915039063	-4.83375120162964	-7.4087381362915	0.00191722682211548	0.00646266713738441	0.00159255252219737	-0.00197886489331722
1994	79.3205337524414	-5.15842533111572	-6.69445466995239	-0.00490093370899558	0.00256657530553639	0.00711201597005129	0.00516396993771195
1995	76.7231369018555	-3.53505396842957	-6.88925933837891	-0.00522560812532902	0.00451462110504508	0.0103587592020631	-0.00587495695799589
1996	76.7231369018555	-4.18440246582031	-6.69445466995239	-0.0117190945893526	0.00743668992072344	-0.00912170019000769	0.00418994715437293
1997	76.0737915039063	-4.18440246582031	-6.95419406890869	-0.00327756232582033	0.0100340843200684	-0.00295288790948689	-0.0104203969240189
1998	76.0737915039063	-4.50907707214355	-7.08406400680542	0.00321592413820326	0.0100340843200684	-0.00782300252467394	0.00159255252219737
1999	78.0218353271484	-4.18440246582031	-7.08406400680542	0.0162028968334198	0.011982130818069	-0.0152905117720366	-0.00295288790948689
2000	76.0737915039063	-4.83375120162964	-7.01912927627563	0.0113327819854021	0.0158782228827477	-0.0107450718060136	0.0116574559360743
[truncated: 7,120 more rows]
