# Supplementary material for: Precise instruction and consideration of the vertical and horizontal force component increases validity and reliability of the 90:20 Isometric Posterior Chain Test
Source: PLoS One. 2024 Oct 28;19(10):e0312843. doi: 10.1371/journal.pone.0312843 (PMC11515970; doi:10.1371/journal.pone.0312843)
Supplement: S1 File — (ZIP) [file pone.0312843.s001.zip › S1_Raw_Data/M1_P09_vh_2.csv]

1	74.0887298583984	-2.28310966491699	-6.43471527099609	0.00906006153672934	0.000293855206109583	0.00354059832170606	0.00970941036939621
2	74.0887298583984	-2.60778403282166	-6.95419406890869	0.0022419011220336	0.00289124972186983	0.00418994715437293	-0.00490093370899558
3	74.0887298583984	-1.63376116752625	-7.01912927627563	0.00613799272105098	-0.00782300252467394	-0.00555028254166245	0.0022419011220336
4	74.0887298583984	-1.63376116752625	-7.08406400680542	-0.00360223650932312	0.0022419011220336	-0.000355493422830477	-0.00555028254166245
5	74.0887298583984	-1.63376116752625	-6.95419406890869	-0.00360223650932312	0.00516396993771195	-0.00100484199356288	-0.00165419070981443
6	75.3874282836914	-2.28310966491699	-6.88925933837891	-0.0143164889886975	-0.00457625929266214	0.000293855206109583	0.00386527273803949
7	74.7380752563477	-2.60778403282166	-6.43471527099609	0.0191249661147594	0.0103587592020631	0.0113327819854021	0.00126787810586393
8	75.3874282836914	-2.60778403282166	-6.95419406890869	-0.00360223650932312	0.000293855206109583	-0.00425158534198999	-0.0026282137259841
9	70.1926422119141	-1.63376116752625	-7.21393346786499	-0.0026282137259841	0.0113327819854021	-0.0165892094373703	-0.00132951640989631
10	74.0887298583984	-2.28310966491699	-7.34380340576172	0.000943203864153475	0.00289124972186983	-0.00522560812532902	-0.00457625929266214
11	72.7900314331055	-2.28310966491699	-7.4087381362915	-0.00360223650932312	0.00743668992072344	-0.00100484199356288	0.00613799272105098
12	72.1406860351563	-1.30908679962158	-7.47367286682129	-0.0126931173726916	0.00159255252219737	-0.00490093370899558	0.00256657530553639
13	71.4913330078125	-1.30908679962158	-7.21393346786499	-0.00392691092565656	0.00191722682211548	0.0022419011220336	0.000293855206109583
14	72.1406860351563	-1.30908679962158	-7.73341274261475	-0.0143164889886975	0.00483929552137852	-0.00425158534198999	-0.00132951640989631
15	73.4393844604492	-1.63376116752625	-7.27886867523193	-0.0139918150380254	0.000943203864153475	-0.00197886489331722	0.000943203864153475
16	75.3874282836914	-2.28310966491699	-6.88925933837891	-0.0110697457566857	0.00418994715437293	-0.00684897974133492	0.00711201597005129
17	74.7380752563477	-1.95843541622162	-7.01912927627563	-0.0100957229733467	0.000293855206109583	-0.00132951640989631	0.000943203864153475
18	74.7380752563477	-3.25713276863098	-6.17497587203979	0.00126787810586393	0.000943203864153475	-0.00230353930965066	0.00321592413820326
19	74.0887298583984	-1.95843541622162	-5.85030126571655	-0.0156151866540313	-0.00814767740666866	0.000618529506027699	-0.00490093370899558
20	74.7380752563477	-2.28310966491699	-6.43471527099609	-0.00490093370899558	0.00126787810586393	0.011982130818069	-0.00230353930965066
21	74.0887298583984	-2.28310966491699	-6.69445466995239	0.012956153601408	0.00126787810586393	0.00678734155371785	0.000618529506027699
22	76.0367736816406	-3.25713276863098	-6.43471527099609	0.0136055024340749	0.01100810803473	0.00289124972186983	0.00613799272105098
23	76.0367736816406	-3.25713276863098	-6.30484533309937	0.00906006153672934	-0.00587495695799589	-0.00782300252467394	-0.00977104809135199
24	75.3874282836914	-2.28310966491699	-6.82432460784912	0.00386527273803949	-0.00522560812532902	-0.00782300252467394	-0.00522560812532902
25	76.0367736816406	-2.60778403282166	-6.62951993942261	0.00126787810586393	0.00418994715437293	-0.00360223650932312	-0.00522560812532902
26	75.3874282836914	-2.93245840072632	-6.88925933837891	0.00906006153672934	0.00678734155371785	0.0106834331527352	0.00938473641872406
27	74.7380752563477	-1.95843541622162	-6.95419406890869	0.00354059832170606	0.011982130818069	-0.0130177913233638	0.000293855206109583
28	74.7380752563477	-2.93245840072632	-7.53860807418823	0.0022419011220336	0.00386527273803949	-0.00847235135734081	-0.00425158534198999
29	74.0887298583984	-1.95843541622162	-7.79834747314453	-0.000680167751852423	0.00841071270406246	-0.0195112787187099	-0.00684897974133492
30	75.3874282836914	-1.95843541622162	-6.82432460784912	-0.00879702530801296	0.00646266713738441	-0.0201606266200542	-3.08191010844894e-05
31	76.6861267089844	-3.25713276863098	-6.69445466995239	-0.00392691092565656	0.00938473641872406	-0.00555028254166245	0.00873538758605719
32	76.0367736816406	-1.95843541622162	-7.79834747314453	-0.00717365415766835	0.0100340843200684	-0.00749832857400179	0.000943203864153475
33	74.7380752563477	-2.28310966491699	-7.99315214157104	-0.0260047651827335	0.00354059832170606	-0.00944637414067984	0.000943203864153475
34	75.3874282836914	-1.63376116752625	-7.4087381362915	-0.00814767740666866	0.00548864435404539	-0.0110697457566857	-0.0162645354866982
35	76.0367736816406	-2.93245840072632	-7.60354280471802	-0.0100957229733467	0.00808603875339031	-0.017887907102704	0.0158782228827477
36	75.3874282836914	-2.60778403282166	-7.4087381362915	-0.00490093370899558	0.00386527273803949	-0.00197886489331722	0.00289124972186983
37	76.0367736816406	-2.60778403282166	-7.27886867523193	0.000293855206109583	0.00451462110504508	-0.000680167751852423	0.00354059832170606
38	76.6861267089844	-3.25713276863098	-6.88925933837891	0.00548864435404539	-0.00132951640989631	-0.00684897974133492	-0.00295288790948689
39	74.0887298583984	-1.95843541622162	-7.21393346786499	-0.00360223650932312	-0.00847235135734081	0.00678734155371785	-0.00782300252467394
40	76.0367736816406	-2.93245840072632	-7.14899873733521	-0.00522560812532902	-3.08191010844894e-05	-0.00165419070981443	-0.000355493422830477
41	74.7380752563477	-1.95843541622162	-7.21393346786499	0.00386527273803949	-0.00619963090866804	0.011982130818069	0.00711201597005129
42	77.3354721069336	-3.25713276863098	-6.36978054046631	0.0158782228827477	0.00581331877037883	0.00808603875339031	-0.00197886489331722
43	75.3874282836914	-2.93245840072632	-6.11004114151001	0.0116574559360743	0.00483929552137852	0.00256657530553639	-3.08191010844894e-05
44	76.0367736816406	-3.25713276863098	-6.30484533309937	0.0113327819854021	-0.00522560812532902	-0.00197886489331722	-3.08191010844894e-05
45	75.3874282836914	-2.93245840072632	-6.43471527099609	-0.0107450718060136	0.00711201597005129	0.00483929552137852	-0.00847235135734081
46	77.3354721069336	-3.58180713653564	-6.36978054046631	0.000943203864153475	0.00126787810586393	0.00126787810586393	-0.00392691092565656
47	72.7900314331055	-1.63376116752625	-6.49965000152588	0.00451462110504508	0.00516396993771195	-0.00327756232582033	0.00743668992072344
48	74.7380752563477	-2.60778403282166	-6.23991060256958	0.00354059832170606	0.00126787810586393	-0.00230353930965066	-0.00295288790948689
49	74.0887298583984	-1.63376116752625	-6.23991060256958	-0.00522560812532902	0.00451462110504508	-0.0100957229733467	-0.00295288790948689
50	73.4393844604492	-2.93245840072632	-6.56458520889282	-0.00490093370899558	0.0116574559360743	-0.0126931173726916	0.000943203864153475
51	75.3874282836914	-3.25713276863098	-6.95419406890869	0.00516396993771195	0.00354059832170606	-0.00327756232582033	0.00354059832170606
52	76.0367736816406	-3.25713276863098	-6.95419406890869	0.00451462110504508	0.013930176384747	-0.00457625929266214	-0.00230353930965066
53	76.0367736816406	-3.90648126602173	-7.01912927627563	0.00743668992072344	-0.00425158534198999	0.00126787810586393	-0.00717365415766835
54	74.7380752563477	-3.90648126602173	-7.27886867523193	-0.00165419070981443	-0.000355493422830477	-0.00944637414067984	-0.00327756232582033
55	76.0367736816406	-4.23115587234497	-6.62951993942261	-0.00457625929266214	0.00256657530553639	-0.0026282137259841	0.0022419011220336
56	74.7380752563477	-3.25713276863098	-6.62951993942261	-0.0026282137259841	0.000293855206109583	0.00386527273803949	-0.00132951640989631
57	76.0367736816406	-3.90648126602173	-6.88925933837891	-0.000355493422830477	-0.00490093370899558	-0.00360223650932312	-0.000680167751852423
58	74.7380752563477	-3.90648126602173	-6.82432460784912	-0.000355493422830477	-0.0133424662053585	-0.00295288790948689	-0.0100957229733467
59	76.0367736816406	-2.93245840072632	-7.08406400680542	0.00191722682211548	-0.0159398596733809	-3.08191010844894e-05	-0.00555028254166245
60	75.3874282836914	-3.58180713653564	-6.88925933837891	0.01847561635077	-0.00360223650932312	0.00711201597005129	0.00321592413820326
61	74.7380752563477	-2.93245840072632	-7.34380340576172	0.0262678004801273	-0.0100957229733467	0.00678734155371785	0.00711201597005129
62	74.7380752563477	-3.58180713653564	-7.01912927627563	0.0282158460468054	-0.00132951640989631	-0.00587495695799589	0.00678734155371785
63	76.6861267089844	-3.25713276863098	-7.47367286682129	0.0165275707840919	-0.00619963090866804	-0.00782300252467394	0.00159255252219737
64	75.3874282836914	-2.93245840072632	-7.47367286682129	0.0158782228827477	-0.00619963090866804	-0.00587495695799589	-0.0143164889886975
65	76.0367736816406	-3.25713276863098	-7.27886867523193	0.00808603875339031	-0.000355493422830477	-0.00717365415766835	0.00159255252219737
66	76.0367736816406	-2.93245840072632	-7.34380340576172	0.00613799272105098	-0.00425158534198999	0.00451462110504508	0.000943203864153475
67	74.7380752563477	-1.95843541622162	-7.21393346786499	0.00418994715437293	0.00841071270406246	-0.00392691092565656	0.000943203864153475
68	75.3874282836914	-2.28310966491699	-7.27886867523193	0.013930176384747	-0.00457625929266214	-0.00392691092565656	-0.00814767740666866
69	73.4393844604492	-1.95843541622162	-7.08406400680542	0.0149041991680861	0.000618529506027699	-0.0130177913233638	0.00289124972186983
70	74.7380752563477	-2.28310966491699	-6.95419406890869	0.00581331877037883	0.00873538758605719	-0.00847235135734081	0.00126787810586393
71	74.7380752563477	-2.93245840072632	-6.88925933837891	0.00613799272105098	0.00191722682211548	-0.00327756232582033	0.00743668992072344
72	76.0367736816406	-2.93245840072632	-6.88925933837891	0.00743668992072344	0.00841071270406246	0.000293855206109583	0.00516396993771195
73	75.3874282836914	-3.25713276863098	-6.88925933837891	0.0152288740500808	0.00159255252219737	-0.00327756232582033	-0.0126931173726916
74	76.0367736816406	-2.93245840072632	-6.62951993942261	-0.00944637414067984	0.00646266713738441	-0.00490093370899558	0.00191722682211548
75	73.4393844604492	-2.60778403282166	-6.95419406890869	0.00678734155371785	0.000293855206109583	-0.00132951640989631	-0.00100484199356288
76	72.7900314331055	-2.93245840072632	-6.30484533309937	-0.0185372550040483	0.00516396993771195	0.0113327819854021	0.000618529506027699
77	72.7900314331055	-2.60778403282166	-6.95419406890869	-0.00619963090866804	-0.00100484199356288	-0.00490093370899558	0.000943203864153475
78	73.4393844604492	-3.58180713653564	-6.75938940048218	-0.0152905117720366	-0.00165419070981443	0.00386527273803949	0.00126787810586393
79	71.4913330078125	-1.63376116752625	-7.01912927627563	-0.0266541130840778	-0.00490093370899558	-0.00100484199356288	-0.0026282137259841
80	74.0887298583984	-3.25713276863098	-6.36978054046631	-0.0123684434220195	-0.00165419070981443	0.0142548503354192	-0.00457625929266214
81	72.1406860351563	-1.30908679962158	-7.14899873733521	-0.0169138833880424	-0.00814767740666866	0.00711201597005129	-0.00197886489331722
82	72.7900314331055	-2.93245840072632	-6.82432460784912	-0.000355493422830477	0.00354059832170606	0.000618529506027699	0.00906006153672934
83	75.3874282836914	-3.58180713653564	-6.82432460784912	0.0132808275520802	-0.00132951640989631	-0.00392691092565656	-0.00457625929266214
84	75.3874282836914	-3.25713276863098	-6.69445466995239	-0.0217839982360601	-0.000355493422830477	-0.0026282137259841	0.000618529506027699
85	74.7380752563477	-2.93245840072632	-6.75938940048218	0.00256657530553639	0.00256657530553639	-0.00457625929266214	0.000618529506027699
86	75.3874282836914	-3.25713276863098	-6.49965000152588	-0.00490093370899558	0.00126787810586393	0.00743668992072344	0.0116574559360743
87	74.7380752563477	-1.95843541622162	-7.27886867523193	0.00970941036939621	0.00841071270406246	0.00451462110504508	-0.000680167751852423
88	73.4393844604492	-1.95843541622162	-7.6684775352478	0.00743668992072344	0.00776136433705688	-3.08191010844894e-05	-0.0026282137259841
89	76.6861267089844	-3.25713276863098	-7.6684775352478	0.00743668992072344	-0.000355493422830477	-0.0149658378213644	-0.00197886489331722
90	74.0887298583984	-1.63376116752625	-7.60354280471802	0.00354059832170606	0.00711201597005129	-0.00814767740666866	0.00159255252219737
91	77.3354721069336	-2.93245840072632	-7.14899873733521	0.00126787810586393	0.00418994715437293	0.000618529506027699	0.00678734155371785
92	75.3874282836914	-2.93245840072632	-7.14899873733521	0.0142548503354192	0.00159255252219737	0.000943203864153475	0.00256657530553639
93	76.6861267089844	-2.93245840072632	-7.4087381362915	-0.00197886489331722	0.00126787810586393	-0.00555028254166245	-0.00814767740666866
94	76.0367736816406	-2.60778403282166	-7.53860807418823	0.000943203864153475	-3.08191010844894e-05	-0.00652430532500148	-0.00619963090866804
95	76.6861267089844	-2.93245840072632	-7.34380340576172	0.000293855206109583	0.00191722682211548	-0.00490093370899558	0.00256657530553639
96	76.0367736816406	-1.63376116752625	-7.73341274261475	0.00159255252219737	-0.00197886489331722	0.00906006153672934	0.000293855206109583
97	76.0367736816406	-2.60778403282166	-7.27886867523193	0.00873538758605719	-0.00555028254166245	0.0132808275520802	0.0022419011220336
98	76.0367736816406	-2.60778403282166	-7.4087381362915	-0.00814767740666866	-0.00522560812532902	0.0100340843200684	-0.00197886489331722
99	74.0887298583984	-1.63376116752625	-7.34380340576172	0.00191722682211548	-0.0156151866540313	0.00289124972186983	-0.00555028254166245
100	77.3354721069336	-2.93245840072632	-6.62951993942261	-0.00392691092565656	0.00776136433705688	-0.00197886489331722	0.0022419011220336
101	75.3874282836914	-1.95843541622162	-7.34380340576172	-0.00684897974133492	0.00354059832170606	0.00970941036939621	-0.0026282137259841
102	75.3874282836914	-1.95843541622162	-6.69445466995239	-0.00457625929266214	-0.00457625929266214	0.00256657530553639	-0.00165419070981443
103	75.3874282836914	-2.60778403282166	-6.36978054046631	-0.00295288790948689	0.00776136433705688	-0.00295288790948689	-0.00327756232582033
104	76.0367736816406	-2.60778403282166	-6.75938940048218	0.0022419011220336	-0.00847235135734081	-0.0133424662053585	0.000293855206109583
105	74.0887298583984	-2.60778403282166	-7.21393346786499	0.0100340843200684	0.00678734155371785	-0.00879702530801296	-0.00879702530801296
106	74.7380752563477	-1.95843541622162	-7.34380340576172	0.00808603875339031	0.00678734155371785	-0.00490093370899558	-0.00132951640989631
107	74.7380752563477	-1.30908679962158	-7.21393346786499	0.0213976856321096	0.00906006153672934	-0.00295288790948689	-0.00100484199356288
108	75.3874282836914	-1.95843541622162	-7.01912927627563	-3.08191010844894e-05	0.00613799272105098	-0.00619963090866804	-0.00132951640989631
109	75.3874282836914	-2.28310966491699	-7.21393346786499	-0.00652430532500148	0.0123068047687411	-0.0133424662053585	-0.00684897974133492
110	74.7380752563477	-1.95843541622162	-7.14899873733521	-0.0110697457566857	0.00191722682211548	-0.0143164889886975	-0.00814767740666866
111	76.6861267089844	-2.60778403282166	-7.53860807418823	-0.0104203969240189	0.00159255252219737	0.00289124972186983	0.000943203864153475
112	76.6861267089844	-2.28310966491699	-6.82432460784912	-0.0146411629393697	0.00678734155371785	0.000293855206109583	0.00743668992072344
113	76.0367736816406	-2.60778403282166	-6.88925933837891	-0.0182125810533762	-0.000355493422830477	0.00191722682211548	-0.00197886489331722
114	76.6861267089844	-2.60778403282166	-7.4087381362915	-0.00619963090866804	-0.00425158534198999	0.00289124972186983	-0.00360223650932312
115	77.3354721069336	-2.60778403282166	-7.14899873733521	0.013930176384747	-0.00619963090866804	0.00483929552137852	0.00386527273803949
116	75.3874282836914	-1.30908679962158	-7.47367286682129	0.0126314787194133	-0.00165419070981443	0.00191722682211548	0.00191722682211548
117	76.0367736816406	-2.28310966491699	-7.73341274261475	0.0308132413774729	-0.00555028254166245	0.00613799272105098	-0.000355493422830477
118	74.7380752563477	-1.95843541622162	-7.6684775352478	0.012956153601408	-0.0107450718060136	0.00159255252219737	0.0022419011220336
119	76.0367736816406	-1.95843541622162	-7.79834747314453	0.00808603875339031	-0.00587495695799589	-0.00132951640989631	-0.00619963090866804
120	74.7380752563477	-3.25713276863098	-7.27886867523193	0.0191249661147594	-0.00555028254166245	0.00613799272105098	0.00159255252219737
121	76.0367736816406	-3.25713276863098	-7.60354280471802	0.00646266713738441	-0.00977104809135199	0.00289124972186983	0.00776136433705688
122	74.0887298583984	-2.28310966491699	-7.27886867523193	0.0149041991680861	-0.00717365415766835	-0.00165419070981443	-0.0026282137259841
123	76.0367736816406	-3.90648126602173	-6.82432460784912	0.00386527273803949	-0.0133424662053585	-0.00197886489331722	-0.00619963090866804
124	76.6861267089844	-3.58180713653564	-6.88925933837891	0.013930176384747	-0.0143164889886975	-0.00165419070981443	0.00418994715437293
125	76.6861267089844	-3.90648126602173	-6.30484533309937	-0.00490093370899558	-0.00457625929266214	-0.00977104809135199	0.00256657530553639
126	76.0367736816406	-3.25713276863098	-6.30484533309937	-0.00230353930965066	-0.00749832857400179	0.0171769186854362	-0.00879702530801296
127	74.7380752563477	-2.60778403282166	-6.49965000152588	0.01847561635077	0.000943203864153475	0.00776136433705688	-0.00230353930965066
128	73.4393844604492	-2.60778403282166	-6.30484533309937	-0.0104203969240189	-0.000680167751852423	-3.08191010844894e-05	-0.00555028254166245
129	74.0887298583984	-2.60778403282166	-6.95419406890869	0.00613799272105098	0.00613799272105098	-0.00490093370899558	0.00191722682211548
130	76.6861267089844	-2.60778403282166	-7.14899873733521	0.00354059832170606	0.00516396993771195	-0.00782300252467394	-0.00230353930965066
131	74.7380752563477	-1.30908679962158	-6.62951993942261	0.00678734155371785	0.00873538758605719	-0.00457625929266214	0.00321592413820326
132	75.3874282836914	-1.30908679962158	-6.43471527099609	0.0126314787194133	0.00873538758605719	0.00548864435404539	0.00516396993771195
133	74.7380752563477	-1.30908679962158	-6.43471527099609	0.00678734155371785	0.0116574559360743	-0.0100957229733467	-0.00100484199356288
134	76.0367736816406	-1.63376116752625	-6.82432460784912	0.00808603875339031	0.00743668992072344	-0.00619963090866804	-0.000355493422830477
135	76.6861267089844	-1.95843541622162	-7.01912927627563	0.00581331877037883	0.00970941036939621	-0.00327756232582033	0.000943203864153475
136	76.6861267089844	-2.28310966491699	-6.95419406890869	0.00581331877037883	0.00873538758605719	-0.0026282137259841	0.00321592413820326
137	75.3874282836914	-2.28310966491699	-6.88925933837891	0.00743668992072344	0.012956153601408	-0.00197886489331722	0.00678734155371785
138	72.7900314331055	-1.63376116752625	-7.47367286682129	0.00354059832170606	-0.00165419070981443	0.0022419011220336	-0.00230353930965066
139	75.3874282836914	-2.28310966491699	-7.27886867523193	0.0123068047687411	-0.00490093370899558	0.000618529506027699	-0.00522560812532902
140	73.4393844604492	-0.984412550926208	-7.08406400680542	-0.00392691092565656	0.00354059832170606	0.00418994715437293	0.0022419011220336
141	75.3874282836914	-1.95843541622162	-7.53860807418823	-0.00814767740666866	-0.00197886489331722	0.0113327819854021	0.00776136433705688
142	73.4393844604492	-2.28310966491699	-7.60354280471802	0.0123068047687411	-0.00360223650932312	0.00678734155371785	0.00483929552137852
143	72.1406860351563	-0.984412550926208	-7.99315214157104	-0.0162645354866982	-0.00457625929266214	-0.00522560812532902	-0.00555028254166245
144	71.4913330078125	-1.30908679962158	-7.73341274261475	-0.00197886489331722	0.00289124972186983	-0.00490093370899558	0.00418994715437293
145	72.1406860351563	-1.30908679962158	-7.34380340576172	-0.021459324285388	-0.00165419070981443	-0.0026282137259841	-0.00327756232582033
146	72.7900314331055	-2.28310966491699	-7.08406400680542	-0.0204853005707264	0.00483929552137852	0.0123068047687411	0.00841071270406246
147	72.7900314331055	-2.60778403282166	-7.47367286682129	-0.0292515084147453	-0.00425158534198999	-0.000680167751852423	0.00191722682211548
148	71.4913330078125	-1.30908679962158	-7.53860807418823	-0.0250307414680719	0.00191722682211548	-0.00360223650932312	0.00354059832170606
149	74.7380752563477	-2.60778403282166	-7.4087381362915	-0.0282774847000837	-0.000355493422830477	-0.00782300252467394	0.000618529506027699
150	72.7900314331055	-1.63376116752625	-7.60354280471802	-0.0156151866540313	0.00678734155371785	-0.00944637414067984	0.00418994715437293
151	74.7380752563477	-2.28310966491699	-7.21393346786499	-0.0195112787187099	0.0100340843200684	-0.00197886489331722	0.0145795252174139
152	74.7380752563477	-1.95843541622162	-7.01912927627563	-0.0100957229733467	0.00321592413820326	0.00970941036939621	0.012956153601408
153	76.0367736816406	-2.60778403282166	-7.60354280471802	0.00678734155371785	0.00646266713738441	-0.00652430532500148	0.00581331877037883
154	75.3874282836914	-1.95843541622162	-7.14899873733521	0.0132808275520802	-0.00132951640989631	-0.00944637414067984	-0.00392691092565656
155	76.6861267089844	-2.60778403282166	-7.01912927627563	0.00906006153672934	0.00354059832170606	-0.00132951640989631	0.00354059832170606
156	76.0367736816406	-2.28310966491699	-6.82432460784912	0.0149041991680861	0.00906006153672934	0.00678734155371785	0.00354059832170606
157	74.0887298583984	-1.30908679962158	-6.75938940048218	0.012956153601408	-0.00652430532500148	-0.00295288790948689	0.00289124972186983
158	74.7380752563477	-1.30908679962158	-6.36978054046631	0.0145795252174139	-0.00652430532500148	-0.0026282137259841	-0.00847235135734081
159	76.0367736816406	-2.28310966491699	-6.49965000152588	-0.0026282137259841	-0.00847235135734081	0.00159255252219737	-0.00295288790948689
160	75.3874282836914	-1.30908679962158	-6.56458520889282	0.00418994715437293	0.00159255252219737	0.00159255252219737	-0.00457625929266214
161	77.3354721069336	-2.93245840072632	-6.43471527099609	-0.00912170019000769	0.000293855206109583	0.00289124972186983	0.00451462110504508
162	76.0367736816406	-2.60778403282166	-6.56458520889282	0.00581331877037883	0.00386527273803949	0.00451462110504508	0.00126787810586393
163	75.3874282836914	-1.30908679962158	-6.49965000152588	0.00159255252219737	-0.00100484199356288	0.00256657530553639	-0.00392691092565656
164	75.3874282836914	-1.95843541622162	-6.36978054046631	-0.00555028254166245	0.0022419011220336	-0.00652430532500148	-0.00814767740666866
165	76.0367736816406	-1.30908679962158	-6.88925933837891	-0.00587495695799589	0.00386527273803949	-0.00327756232582033	0.00126787810586393
166	77.9848251342773	-2.28310966491699	-7.14899873733521	0.00743668992072344	0.00776136433705688	0.00191722682211548	0.0145795252174139
167	76.0367736816406	-2.28310966491699	-7.27886867523193	0.00678734155371785	0.011982130818069	-0.00100484199356288	0.00256657530553639
168	76.6861267089844	-2.28310966491699	-7.21393346786499	0.0194496400654316	0.00289124972186983	-0.0159398596733809	0.0022419011220336
169	76.6861267089844	-1.95843541622162	-6.95419406890869	0.0200989879667759	0.00418994715437293	-0.0117190945893526	-0.00814767740666866
170	74.7380752563477	-1.30908679962158	-7.01912927627563	0.0210730116814375	-0.00100484199356288	-0.0240567177534103	0.0022419011220336
171	74.0887298583984	-1.30908679962158	-7.4087381362915	0.0126314787194133	0.011982130818069	-0.00977104809135199	-0.000680167751852423
172	77.3354721069336	-2.93245840072632	-7.53860807418823	0.013930176384747	0.00321592413820326	-0.00197886489331722	-0.00132951640989631
173	75.3874282836914	-2.28310966491699	-7.53860807418823	0.00581331877037883	0.00451462110504508	-0.00425158534198999	-0.00619963090866804
174	76.0367736816406	-2.60778403282166	-7.47367286682129	0.000293855206109583	-0.00360223650932312	-0.00457625929266214	-0.00814767740666866
175	74.7380752563477	-2.28310966491699	-7.21393346786499	0.00191722682211548	0.00321592413820326	-0.00522560812532902	-0.00457625929266214
176	74.0887298583984	-1.63376116752625	-7.21393346786499	-0.00652430532500148	0.00418994715437293	0.00126787810586393	0.0022419011220336
177	74.7380752563477	-1.63376116752625	-7.53860807418823	-0.00522560812532902	0.000618529506027699	-0.00360223650932312	0.00191722682211548
178	75.3874282836914	-2.28310966491699	-7.6684775352478	-0.00977104809135199	-0.00197886489331722	-0.000680167751852423	-0.00327756232582033
179	76.6861267089844	-3.25713276863098	-7.34380340576172	-0.0146411629393697	-3.08191010844894e-05	-3.08191010844894e-05	-0.00717365415766835
180	74.7380752563477	-1.95843541622162	-7.60354280471802	0.00256657530553639	-0.000680167751852423	-0.000680167751852423	-3.08191010844894e-05
181	76.6861267089844	-1.95843541622162	-7.14899873733521	-0.00392691092565656	0.00548864435404539	0.00841071270406246	-0.000355493422830477
182	76.6861267089844	-2.93245840072632	-7.21393346786499	-0.00392691092565656	-0.00327756232582033	0.0100340843200684	0.000293855206109583
183	76.6861267089844	-3.58180713653564	-7.60354280471802	-0.00327756232582033	-0.00782300252467394	-0.0165892094373703	-0.00197886489331722
184	74.7380752563477	-3.90648126602173	-7.47367286682129	-0.00555028254166245	-0.00944637414067984	-0.00295288790948689	-0.00847235135734081
185	77.3354721069336	-4.23115587234497	-6.82432460784912	-0.00652430532500148	-0.00360223650932312	-0.00912170019000769	-0.00360223650932312
186	75.3874282836914	-3.58180713653564	-6.75938940048218	-0.00490093370899558	-0.00360223650932312	0.00938473641872406	0.00516396993771195
187	75.3874282836914	-3.58180713653564	-6.82432460784912	0.00354059832170606	-0.00327756232582033	-0.0126931173726916	0.00126787810586393
188	76.6861267089844	-2.93245840072632	-6.56458520889282	0.000618529506027699	-0.00490093370899558	-0.00944637414067984	-0.00392691092565656
189	74.7380752563477	-2.60778403282166	-7.4087381362915	-0.00587495695799589	-0.00457625929266214	-0.0133424662053585	0.00483929552137852
190	76.6861267089844	-3.58180713653564	-7.01912927627563	-0.00197886489331722	-0.00555028254166245	-0.0165892094373703	-0.00230353930965066
191	74.0887298583984	-2.60778403282166	-7.08406400680542	-0.0143164889886975	0.00678734155371785	0.00354059832170606	0.00678734155371785
192	75.3874282836914	-2.28310966491699	-6.95419406890869	0.0230210572481155	-0.00197886489331722	-0.0126931173726916	-3.08191010844894e-05
193	74.0887298583984	-2.60778403282166	-6.43471527099609	0.0145795252174139	0.00289124972186983	-0.00197886489331722	-0.00132951640989631
194	74.7380752563477	-1.63376116752625	-6.62951993942261	-0.00782300252467394	-0.000355493422830477	0.00289124972186983	-0.0120437685400248
195	74.0887298583984	-1.95843541622162	-7.60354280471802	-0.00749832857400179	0.000943203864153475	0.00159255252219737	0.00321592413820326
196	74.7380752563477	-1.63376116752625	-7.60354280471802	0.00646266713738441	-0.00360223650932312	0.00126787810586393	0.00548864435404539
197	75.3874282836914	-1.95843541622162	-7.60354280471802	0.00646266713738441	-0.000680167751852423	-0.00555028254166245	0.00191722682211548
198	77.3354721069336	-2.93245840072632	-7.53860807418823	-0.00457625929266214	-0.00360223650932312	-0.00230353930965066	0.00126787810586393
199	73.4393844604492	-2.60778403282166	-7.14899873733521	0.00516396993771195	0.0022419011220336	-0.00944637414067984	0.000293855206109583
200	76.0367736816406	-3.25713276863098	-7.4087381362915	-0.0117190945893526	0.00289124972186983	-0.00230353930965066	0.00581331877037883
201	72.7900314331055	-1.30908679962158	-7.21393346786499	-0.00912170019000769	0.0022419011220336	0.00516396993771195	0.00613799272105098
202	73.4393844604492	-2.93245840072632	-6.75938940048218	-0.00587495695799589	0.00808603875339031	-0.00392691092565656	0.00289124972186983
203	74.0887298583984	-2.60778403282166	-6.82432460784912	-0.0110697457566857	0.00451462110504508	-0.00100484199356288	-0.00392691092565656
204	74.0887298583984	-2.93245840072632	-6.62951993942261	0.00873538758605719	0.00516396993771195	0.000293855206109583	-0.00522560812532902
205	74.0887298583984	-2.60778403282166	-6.56458520889282	0.000943203864153475	0.00126787810586393	-0.017887907102704	-0.00132951640989631
206	72.1406860351563	-2.60778403282166	-6.69445466995239	-0.00522560812532902	0.00516396993771195	0.00841071270406246	0.00776136433705688
207	72.1406860351563	-1.95843541622162	-7.14899873733521	-0.00327756232582033	0.00646266713738441	-0.00490093370899558	0.000943203864153475
208	72.1406860351563	-2.93245840072632	-6.88925933837891	0.0106834331527352	0.00906006153672934	-0.0117190945893526	0.00256657530553639
209	71.4913330078125	-2.28310966491699	-7.08406400680542	-3.08191010844894e-05	0.00386527273803949	-0.0185372550040483	-0.000680167751852423
210	74.0887298583984	-2.93245840072632	-6.95419406890869	0.000943203864153475	0.0100340843200684	-0.0117190945893526	-0.000680167751852423
211	75.3874282836914	-3.25713276863098	-6.75938940048218	-0.00165419070981443	0.00548864435404539	-0.00165419070981443	0.00906006153672934
212	74.0887298583984	-1.63376116752625	-7.21393346786499	-0.00555028254166245	0.00289124972186983	-0.000680167751852423	0.00256657530553639
213	74.0887298583984	-1.95843541622162	-7.14899873733521	-0.00652430532500148	0.00321592413820326	0.00743668992072344	0.00126787810586393
214	73.4393844604492	-1.63376116752625	-7.14899873733521	-0.00360223650932312	-0.00230353930965066	-0.00717365415766835	0.0022419011220336
215	75.3874282836914	-1.95843541622162	-7.08406400680542	-0.00977104809135199	-3.08191010844894e-05	0.00516396993771195	0.00483929552137852
216	75.3874282836914	-1.95843541622162	-6.75938940048218	0.00776136433705688	-0.000680167751852423	0.00256657530553639	0.0132808275520802
217	77.3354721069336	-2.93245840072632	-7.01912927627563	0.0103587592020631	-0.00230353930965066	-0.00749832857400179	0.00873538758605719
218	75.3874282836914	-2.28310966491699	-6.95419406890869	-0.00327756232582033	-0.00392691092565656	0.00386527273803949	-0.00165419070981443
219	74.0887298583984	-2.60778403282166	-7.14899873733521	0.0278911720961332	-0.00879702530801296	-0.00522560812532902	-0.00100484199356288
220	76.6861267089844	-2.93245840072632	-7.47367286682129	-0.00132951640989631	-0.00295288790948689	0.0022419011220336	0.000293855206109583
221	74.0887298583984	-1.95843541622162	-7.60354280471802	0.00938473641872406	0.00970941036939621	-0.00197886489331722	0.00906006153672934
222	74.7380752563477	-2.28310966491699	-7.53860807418823	0.00938473641872406	-0.00457625929266214	-0.00295288790948689	-0.00879702530801296
223	76.0367736816406	-3.25713276863098	-7.08406400680542	0.00776136433705688	0.00418994715437293	-0.00717365415766835	0.00289124972186983
224	76.0367736816406	-2.93245840072632	-7.53860807418823	0.00808603875339031	0.00776136433705688	-0.0120437685400248	-0.0123684434220195
225	75.3874282836914	-2.93245840072632	-7.60354280471802	0.000943203864153475	0.00581331877037883	-0.00360223650932312	-0.00619963090866804
226	74.0887298583984	-2.28310966491699	-7.86328220367432	-0.00425158534198999	0.00841071270406246	-0.00392691092565656	0.00613799272105098
227	74.7380752563477	-1.95843541622162	-7.79834747314453	0.0126314787194133	0.00678734155371785	-0.00522560812532902	0.00386527273803949
228	75.3874282836914	-1.95843541622162	-7.60354280471802	0.00808603875339031	0.00613799272105098	-0.00944637414067984	0.0022419011220336
229	74.7380752563477	-1.63376116752625	-7.60354280471802	0.00678734155371785	0.00613799272105098	-0.0172385573387146	-0.00814767740666866
230	75.3874282836914	-2.93245840072632	-7.53860807418823	0.012956153601408	0.00743668992072344	-0.00944637414067984	0.0022419011220336
231	76.6861267089844	-2.93245840072632	-7.86328220367432	0.00646266713738441	0.00646266713738441	-0.00230353930965066	0.00321592413820326
232	76.6861267089844	-3.25713276863098	-7.86328220367432	0.00938473641872406	-0.000355493422830477	-0.0136671401560307	-0.000355493422830477
233	74.0887298583984	-1.95843541622162	-7.79834747314453	0.00743668992072344	0.00126787810586393	-0.00197886489331722	-0.00327756232582033
234	75.3874282836914	-2.28310966491699	-7.6684775352478	-0.00360223650932312	-3.08191010844894e-05	-0.00717365415766835	0.00646266713738441
235	76.0367736816406	-2.93245840072632	-6.69445466995239	0.0022419011220336	0.00126787810586393	-0.00944637414067984	-0.00555028254166245
236	76.6861267089844	-3.58180713653564	-6.62951993942261	0.000943203864153475	-0.00230353930965066	0.00191722682211548	0.00548864435404539
237	76.0367736816406	-2.93245840072632	-6.95419406890869	-0.00327756232582033	0.000943203864153475	-0.00327756232582033	0.00191722682211548
238	76.6861267089844	-3.90648126602173	-6.82432460784912	-0.00490093370899558	-0.00619963090866804	0.0103587592020631	-0.0026282137259841
239	74.7380752563477	-2.28310966491699	-6.69445466995239	-0.0107450718060136	-0.0026282137259841	0.0022419011220336	-0.00522560812532902
240	76.0367736816406	-3.58180713653564	-6.17497587203979	-0.0133424662053585	-0.00522560812532902	0.00516396993771195	-0.0026282137259841
241	75.3874282836914	-2.60778403282166	-6.23991060256958	-0.00944637414067984	0.0022419011220336	0.00743668992072344	0.00483929552137852
242	74.7380752563477	-2.60778403282166	-6.04510593414307	-0.00652430532500148	0.00418994715437293	0.00483929552137852	0.000943203864153475
243	75.3874282836914	-3.58180713653564	-6.56458520889282	-0.00132951640989631	0.00256657530553639	-0.00392691092565656	-0.0123684434220195
244	75.3874282836914	-3.90648126602173	-6.43471527099609	-0.00457625929266214	0.00516396993771195	-0.00879702530801296	-0.00425158534198999
245	75.3874282836914	-3.58180713653564	-6.75938940048218	-0.00814767740666866	-0.00652430532500148	-0.00457625929266214	-0.00327756232582033
246	74.0887298583984	-3.58180713653564	-6.62951993942261	0.00126787810586393	-0.00100484199356288	0.00483929552137852	-0.00132951640989631
247	75.3874282836914	-3.58180713653564	-6.30484533309937	-0.00327756232582033	0.00776136433705688	-0.00522560812532902	0.00321592413820326
248	74.0887298583984	-3.25713276863098	-6.75938940048218	0.0136055024340749	-0.00457625929266214	-0.0120437685400248	-0.00100484199356288
249	77.9848251342773	-3.90648126602173	-7.01912927627563	0.0246444288641214	-3.08191010844894e-05	-0.0169138833880424	-0.00197886489331722
250	75.3874282836914	-3.90648126602173	-7.01912927627563	0.0155535480007529	0.0022419011220336	-0.0113944197073579	-0.00327756232582033
251	76.6861267089844	-5.20517873764038	-6.82432460784912	0.00776136433705688	0.000293855206109583	-0.0107450718060136	0.01100810803473
252	76.0367736816406	-3.90648126602173	-6.95419406890869	0.00711201597005129	0.00418994715437293	-0.00230353930965066	0.00126787810586393
253	76.6861267089844	-4.23115587234497	-6.75938940048218	-0.000355493422830477	-0.00522560812532902	-0.00230353930965066	0.00289124972186983
254	76.6861267089844	-3.90648126602173	-7.21393346786499	-0.0026282137259841	-0.00619963090866804	-0.00619963090866804	-0.00847235135734081
255	77.3354721069336	-3.90648126602173	-7.4087381362915	-0.00749832857400179	-0.0120437685400248	-3.08191010844894e-05	0.00581331877037883
256	76.6861267089844	-3.90648126602173	-7.4087381362915	-0.0117190945893526	-0.0026282137259841	0.00711201597005129	0.01100810803473
257	76.0367736816406	-3.25713276863098	-7.34380340576172	-0.00749832857400179	0.00159255252219737	0.00321592413820326	0.000618529506027699
258	74.7380752563477	-2.60778403282166	-7.27886867523193	-0.00652430532500148	-3.08191010844894e-05	0.00321592413820326	0.00191722682211548
259	74.7380752563477	-2.28310966491699	-7.53860807418823	-0.0286021586507559	-0.00652430532500148	0.00483929552137852	-0.00425158534198999
260	75.3874282836914	-2.93245840072632	-6.95419406890869	-0.0295761823654175	0.000293855206109583	-0.000355493422830477	-0.00197886489331722
261	76.0367736816406	-3.25713276863098	-7.01912927627563	-0.0172385573387146	0.00191722682211548	0.00548864435404539	0.00483929552137852
262	74.7380752563477	-2.28310966491699	-7.01912927627563	-0.00392691092565656	-0.000680167751852423	-0.000680167751852423	-0.00100484199356288
263	74.7380752563477	-1.63376116752625	-7.53860807418823	0.00321592413820326	-0.00165419070981443	0.00581331877037883	-0.00457625929266214
264	74.0887298583984	-2.60778403282166	-7.47367286682129	0.0106834331527352	-0.00327756232582033	-0.0182125810533762	-0.0117190945893526
265	74.0887298583984	-1.95843541622162	-7.60354280471802	-0.00100484199356288	-0.00100484199356288	-0.00392691092565656	-0.00587495695799589
266	74.0887298583984	-2.28310966491699	-7.21393346786499	0.0171769186854362	0.00646266713738441	0.00191722682211548	0.00711201597005129
267	75.3874282836914	-3.58180713653564	-7.53860807418823	0.0243197549134493	0.00678734155371785	-0.00360223650932312	0.00256657530553639
268	73.4393844604492	-2.60778403282166	-7.14899873733521	0.0149041991680861	0.00776136433705688	-0.0201606266200542	0.00191722682211548
269	75.3874282836914	-2.93245840072632	-7.4087381362915	0.0191249661147594	0.00321592413820326	-0.00522560812532902	-0.00749832857400179
270	72.1406860351563	-2.28310966491699	-7.47367286682129	0.00483929552137852	0.00321592413820326	-0.00977104809135199	-0.000680167751852423
271	73.4393844604492	-3.58180713653564	-7.21393346786499	0.00613799272105098	0.0116574559360743	-0.00197886489331722	0.0113327819854021
272	73.4393844604492	-3.58180713653564	-7.08406400680542	-3.08191010844894e-05	0.00906006153672934	-0.00717365415766835	0.00646266713738441
273	74.0887298583984	-3.58180713653564	-7.47367286682129	-0.00522560812532902	0.000293855206109583	0.00159255252219737	-0.00392691092565656
274	74.7380752563477	-3.25713276863098	-7.4087381362915	-0.0120437685400248	-0.00100484199356288	-0.00230353930965066	-0.00944637414067984
275	76.0367736816406	-3.25713276863098	-7.53860807418823	-0.00652430532500148	0.00159255252219737	0.0022419011220336	0.0103587592020631
276	73.4393844604492	-2.28310966491699	-7.34380340576172	-0.0130177913233638	0.00126787810586393	-0.00197886489331722	0.00938473641872406
277	74.7380752563477	-2.28310966491699	-7.27886867523193	-3.08191010844894e-05	-0.00100484199356288	-0.00360223650932312	0.0149041991680861
278	73.4393844604492	-1.95843541622162	-7.27886867523193	0.00191722682211548	-0.00652430532500148	0.00418994715437293	0.00808603875339031
279	76.0367736816406	-2.60778403282166	-7.01912927627563	0.000293855206109583	-3.08191010844894e-05	-0.00230353930965066	0.000943203864153475
280	74.7380752563477	-1.63376116752625	-7.53860807418823	0.00548864435404539	-0.00360223650932312	0.00418994715437293	-0.000355493422830477
281	76.6861267089844	-2.93245840072632	-7.4087381362915	0.00289124972186983	0.00126787810586393	0.00321592413820326	0.00776136433705688
282	74.7380752563477	-1.63376116752625	-7.60354280471802	-0.00132951640989631	0.00646266713738441	0.00581331877037883	-0.00587495695799589
283	74.7380752563477	-2.28310966491699	-6.82432460784912	-0.0100957229733467	0.00191722682211548	-0.00684897974133492	-3.08191010844894e-05
284	74.7380752563477	-1.95843541622162	-6.75938940048218	-0.0143164889886975	0.00191722682211548	0.000293855206109583	-0.00619963090866804
285	75.3874282836914	-2.28310966491699	-6.88925933837891	-0.0260047651827335	0.00678734155371785	-0.00197886489331722	0.00289124972186983
286	75.3874282836914	-2.28310966491699	-6.82432460784912	-0.0276281367987394	0.00418994715437293	-0.00717365415766835	0.00321592413820326
287	76.0367736816406	-2.93245840072632	-6.95419406890869	-0.00587495695799589	0.00743668992072344	0.00386527273803949	0.0022419011220336
288	76.0367736816406	-2.28310966491699	-6.75938940048218	-0.000680167751852423	0.00743668992072344	-0.00814767740666866	0.00191722682211548
289	76.6861267089844	-2.60778403282166	-6.49965000152588	0.0168522447347641	0.0116574559360743	-0.0159398596733809	-0.00197886489331722
290	75.3874282836914	-2.28310966491699	-7.01912927627563	0.00906006153672934	0.00451462110504508	-0.0165892094373703	-0.00652430532500148
291	75.3874282836914	-2.60778403282166	-6.82432460784912	0.0145795252174139	0.00289124972186983	-0.00944637414067984	0.00678734155371785
292	77.9848251342773	-2.93245840072632	-7.21393346786499	0.0213976856321096	0.0123068047687411	-0.00392691092565656	0.00126787810586393
293	76.6861267089844	-2.60778403282166	-6.62951993942261	0.0233457311987877	0.00678734155371785	-0.0026282137259841	0.00613799272105098
294	77.3354721069336	-2.93245840072632	-6.75938940048218	0.0191249661147594	-0.00587495695799589	-0.0123684434220195	0.00289124972186983
295	76.6861267089844	-2.60778403282166	-7.01912927627563	0.00483929552137852	0.00354059832170606	0.000293855206109583	-0.0026282137259841
296	74.7380752563477	-1.95843541622162	-7.01912927627563	0.0145795252174139	0.00516396993771195	0.00418994715437293	0.00548864435404539
297	74.7380752563477	-1.63376116752625	-7.73341274261475	0.0200989879667759	0.00483929552137852	0.00191722682211548	-0.00457625929266214
298	76.0367736816406	-2.28310966491699	-7.86328220367432	0.0136055024340749	-0.00619963090866804	-0.00165419070981443	-0.00912170019000769
299	76.6861267089844	-2.60778403282166	-7.27886867523193	-0.000680167751852423	-0.00425158534198999	0.00354059832170606	-0.00977104809135199
300	75.3874282836914	-1.63376116752625	-7.21393346786499	0.00970941036939621	0.00516396993771195	0.00321592413820326	-0.00652430532500148
301	77.3354721069336	-3.25713276863098	-7.47367286682129	-0.00684897974133492	-0.00295288790948689	0.00776136433705688	0.00159255252219737
302	75.3874282836914	-1.95843541622162	-7.53860807418823	-0.0169138833880424	-3.08191010844894e-05	0.000618529506027699	-0.000355493422830477
303	76.6861267089844	-2.28310966491699	-6.88925933837891	0.00418994715437293	-0.00684897974133492	-3.08191010844894e-05	0.000293855206109583
304	76.0367736816406	-1.95843541622162	-7.6684775352478	-0.00684897974133492	0.00256657530553639	-0.00652430532500148	-0.00749832857400179
305	75.3874282836914	-1.95843541622162	-7.73341274261475	-0.00879702530801296	0.00354059832170606	0.00711201597005129	-0.00295288790948689
306	74.7380752563477	-1.95843541622162	-7.60354280471802	-0.00555028254166245	0.00711201597005129	-0.0026282137259841	0.0022419011220336
307	77.9848251342773	-3.25713276863098	-7.27886867523193	0.0145795252174139	0.00451462110504508	-3.08191010844894e-05	0.00289124972186983
308	76.0367736816406	-1.63376116752625	-7.4087381362915	0.00256657530553639	0.000943203864153475	-0.00295288790948689	-0.00197886489331722
309	77.3354721069336	-3.25713276863098	-7.08406400680542	0.00126787810586393	0.00451462110504508	-0.0152905117720366	-0.00230353930965066
310	75.3874282836914	-2.28310966491699	-7.86328220367432	-0.0208099745213985	0.00418994715437293	0.00354059832170606	-0.00457625929266214
311	76.0367736816406	-2.28310966491699	-7.6684775352478	-0.00522560812532902	0.00646266713738441	-0.0136671401560307	0.00418994715437293
312	76.0367736816406	-3.25713276863098	-7.4087381362915	-0.00652430532500148	0.0106834331527352	-0.000355493422830477	0.00321592413820326
313	76.6861267089844	-3.90648126602173	-7.27886867523193	-0.00392691092565656	-0.00132951640989631	-0.00425158534198999	-0.00132951640989631
314	76.6861267089844	-3.90648126602173	-7.21393346786499	-0.00360223650932312	-0.00944637414067984	-0.00652430532500148	-0.00165419070981443
315	75.3874282836914	-3.58180713653564	-6.88925933837891	-0.0120437685400248	-0.00360223650932312	-0.00132951640989631	-0.000680167751852423
316	74.0887298583984	-3.25713276863098	-7.53860807418823	-0.00522560812532902	-0.0107450718060136	0.00776136433705688	0.0022419011220336
317	74.7380752563477	-3.90648126602173	-7.60354280471802	-0.00490093370899558	-0.00132951640989631	0.0100340843200684	0.00289124972186983
318	75.3874282836914	-2.93245840072632	-7.14899873733521	0.00289124972186983	-0.0169138833880424	0.00159255252219737	-0.00684897974133492
319	76.0367736816406	-3.58180713653564	-6.82432460784912	0.00451462110504508	-0.0139918150380254	0.00256657530553639	-0.00165419070981443
320	76.0367736816406	-3.25713276863098	-6.36978054046631	-0.000680167751852423	-0.0204853005707264	0.00354059832170606	-0.00327756232582033
321	76.0367736816406	-3.58180713653564	-6.04510593414307	0.0149041991680861	-0.00587495695799589	0.00159255252219737	-3.08191010844894e-05
322	76.6861267089844	-2.93245840072632	-7.01912927627563	0.0145795252174139	-0.00165419070981443	-0.00490093370899558	-0.00684897974133492
323	74.7380752563477	-1.95843541622162	-7.08406400680542	0.0200989879667759	-0.0100957229733467	-0.0026282137259841	-0.00749832857400179
324	77.3354721069336	-3.25713276863098	-6.36978054046631	0.0142548503354192	-0.00490093370899558	-0.00847235135734081	-0.00295288790948689
325	76.6861267089844	-2.60778403282166	-6.43471527099609	0.0103587592020631	-0.00360223650932312	-0.00100484199356288	-0.00717365415766835
326	75.3874282836914	-2.93245840072632	-6.30484533309937	0.00483929552137852	-0.00295288790948689	0.00289124972186983	0.00646266713738441
327	75.3874282836914	-1.63376116752625	-6.36978054046631	0.0103587592020631	0.00548864435404539	-0.000355493422830477	0.000293855206109583
328	76.0367736816406	-2.28310966491699	-6.23991060256958	0.00776136433705688	-0.00165419070981443	-0.00490093370899558	-0.000680167751852423
329	75.3874282836914	-0.984412550926208	-7.08406400680542	0.0136055024340749	0.00970941036939621	-0.021459324285388	-0.00392691092565656
330	77.3354721069336	-2.28310966491699	-6.88925933837891	0.00516396993771195	0.00808603875339031	-0.00879702530801296	-0.00652430532500148
331	76.0367736816406	-1.30908679962158	-6.49965000152588	0.00386527273803949	0.0123068047687411	-0.00327756232582033	0.00126787810586393
332	74.7380752563477	-1.95843541622162	-6.95419406890869	-0.00814767740666866	0.0126314787194133	0.00159255252219737	0.00126787810586393
333	75.3874282836914	-2.28310966491699	-7.01912927627563	0.0022419011220336	0.00126787810586393	0.00776136433705688	-0.00652430532500148
334	75.3874282836914	-2.60778403282166	-6.88925933837891	-0.00587495695799589	0.00873538758605719	0.00191722682211548	0.00126787810586393
335	76.0367736816406	-3.25713276863098	-6.43471527099609	0.013930176384747	0.01100810803473	-0.00457625929266214	0.00191722682211548
336	76.6861267089844	-2.60778403282166	-7.01912927627563	0.00581331877037883	0.01100810803473	0.00126787810586393	0.00743668992072344
337	74.0887298583984	-2.28310966491699	-6.88925933837891	-0.00684897974133492	0.00938473641872406	0.0022419011220336	0.00548864435404539
338	73.4393844604492	-1.63376116752625	-7.01912927627563	-0.0146411629393697	-0.00230353930965066	0.00289124972186983	-0.00295288790948689
339	74.7380752563477	-2.60778403282166	-6.69445466995239	-0.0240567177534103	-0.00457625929266214	-0.00230353930965066	-0.00457625929266214
340	72.7900314331055	-1.30908679962158	-7.21393346786499	-0.0217839982360601	0.00289124972186983	0.000293855206109583	-0.00165419070981443
341	74.7380752563477	-2.93245840072632	-6.88925933837891	-0.0201606266200542	0.00126787810586393	-0.00100484199356288	0.00418994715437293
342	74.0887298583984	-2.28310966491699	-7.08406400680542	-0.0250307414680719	0.00548864435404539	0.000943203864153475	-0.000355493422830477
343	72.7900314331055	-2.28310966491699	-7.73341274261475	-0.00879702530801296	-0.00490093370899558	-0.0113944197073579	0.000618529506027699
344	74.0887298583984	-1.30908679962158	-7.6684775352478	-0.0172385573387146	0.000293855206109583	-0.00327756232582033	-0.00814767740666866
345	75.3874282836914	-1.95843541622162	-6.82432460784912	-0.00327756232582033	-0.00814767740666866	-0.00197886489331722	0.00808603875339031
346	74.7380752563477	-2.93245840072632	-6.56458520889282	-0.00652430532500148	0.000943203864153475	0.00581331877037883	0.00321592413820326
347	75.3874282836914	-2.93245840072632	-6.62951993942261	0.00159255252219737	0.00256657530553639	0.00776136433705688	0.00906006153672934
348	74.7380752563477	-1.30908679962158	-7.14899873733521	0.0103587592020631	-0.00814767740666866	0.000293855206109583	-0.00457625929266214
349	76.6861267089844	-3.25713276863098	-7.4087381362915	0.00289124972186983	-0.00165419070981443	-0.0026282137259841	0.00126787810586393
350	76.6861267089844	-1.30908679962158	-7.14899873733521	0.000618529506027699	0.0022419011220336	-0.0123684434220195	-0.00327756232582033
351	75.3874282836914	-2.60778403282166	-6.69445466995239	0.01100810803473	0.00256657530553639	0.00483929552137852	0.00906006153672934
352	77.9848251342773	-2.93245840072632	-6.56458520889282	0.00906006153672934	0.00418994715437293	0.00451462110504508	0.00321592413820326
353	76.6861267089844	-2.28310966491699	-6.75938940048218	0.0239950809627771	-0.00360223650932312	0.00451462110504508	-0.00814767740666866
354	77.9848251342773	-2.93245840072632	-7.53860807418823	0.0194496400654316	-0.00619963090866804	-0.00197886489331722	0.00386527273803949
355	76.6861267089844	-2.28310966491699	-7.47367286682129	0.00289124972186983	-0.00360223650932312	0.00776136433705688	0.00386527273803949
356	77.3354721069336	-2.60778403282166	-7.47367286682129	-0.00619963090866804	-0.00555028254166245	0.00613799272105098	0.00483929552137852
357	75.3874282836914	-1.63376116752625	-7.6684775352478	-3.08191010844894e-05	0.00418994715437293	-0.00132951640989631	-0.00295288790948689
358	76.0367736816406	-1.63376116752625	-7.6684775352478	-0.0026282137259841	-0.00684897974133492	0.000618529506027699	-0.0113944197073579
359	76.6861267089844	-2.60778403282166	-7.27886867523193	-0.00717365415766835	-0.00360223650932312	-0.000680167751852423	-0.00749832857400179
360	75.3874282836914	-1.63376116752625	-7.86328220367432	-0.0172385573387146	0.000943203864153475	0.0022419011220336	0.0022419011220336
361	76.0367736816406	-1.95843541622162	-7.6684775352478	-0.0110697457566857	-0.00327756232582033	0.00776136433705688	0.00256657530553639
362	76.6861267089844	-2.28310966491699	-7.08406400680542	0.00646266713738441	0.013930176384747	-3.08191010844894e-05	0.00711201597005129
363	76.6861267089844	-2.93245840072632	-7.27886867523193	-0.00425158534198999	-0.00360223650932312	0.00581331877037883	-0.00392691092565656
364	76.0367736816406	-1.95843541622162	-7.14899873733521	0.00354059832170606	-0.00457625929266214	-0.00879702530801296	-0.00230353930965066
365	77.9848251342773	-2.60778403282166	-6.75938940048218	-0.00490093370899558	0.00191722682211548	-0.00684897974133492	0.00873538758605719
366	77.3354721069336	-2.60778403282166	-6.75938940048218	-0.00490093370899558	0.00289124972186983	0.00938473641872406	0.00159255252219737
367	76.0367736816406	-1.95843541622162	-6.56458520889282	-0.00782300252467394	0.00646266713738441	-0.00392691092565656	0.00159255252219737
368	76.6861267089844	-2.28310966491699	-6.62951993942261	-0.00165419070981443	0.00970941036939621	-0.00684897974133492	-0.00165419070981443
369	77.3354721069336	-2.93245840072632	-6.36978054046631	0.00386527273803949	0.0116574559360743	-0.0169138833880424	-0.00100484199356288
370	75.3874282836914	-1.30908679962158	-6.43471527099609	-0.00749832857400179	0.00776136433705688	-0.00652430532500148	-0.00457625929266214
371	75.3874282836914	-1.30908679962158	-6.17497587203979	-0.0026282137259841	0.00808603875339031	-0.00327756232582033	0.00516396993771195
372	74.7380752563477	-2.28310966491699	-6.30484533309937	0.0100340843200684	0.0116574559360743	-0.000680167751852423	0.00386527273803949
373	77.3354721069336	-2.93245840072632	-6.36978054046631	0.0116574559360743	-0.00100484199356288	-0.00782300252467394	0.00289124972186983
374	76.6861267089844	-1.95843541622162	-6.43471527099609	0.0168522447347641	0.00516396993771195	-0.00327756232582033	-0.00490093370899558
375	76.0367736816406	-2.93245840072632	-6.30484533309937	0.0100340843200684	0.00354059832170606	-0.00197886489331722	-0.00295288790948689
376	76.0367736816406	-1.30908679962158	-6.95419406890869	0.0132808275520802	-0.00652430532500148	0.00970941036939621	-0.00652430532500148
377	74.7380752563477	-1.30908679962158	-6.69445466995239	0.0149041991680861	0.00256657530553639	0.00548864435404539	0.00516396993771195
378	76.6861267089844	-2.28310966491699	-6.95419406890869	0.00841071270406246	-0.00392691092565656	0.00289124972186983	-0.00522560812532902
379	77.3354721069336	-2.60778403282166	-6.43471527099609	0.0100340843200684	-0.00977104809135199	0.00354059832170606	0.00126787810586393
380	75.3874282836914	-1.95843541622162	-7.08406400680542	-0.00619963090866804	-0.00944637414067984	0.00418994715437293	0.00256657530553639
381	75.3874282836914	-2.28310966491699	-7.27886867523193	-0.0107450718060136	-0.0100957229733467	0.00646266713738441	0.00938473641872406
382	77.3354721069336	-2.93245840072632	-7.34380340576172	-0.0136671401560307	-0.0143164889886975	0.000618529506027699	-0.000355493422830477
383	76.0367736816406	-3.58180713653564	-7.08406400680542	-0.0146411629393697	-0.00782300252467394	-0.00879702530801296	-0.00425158534198999
384	77.9848251342773	-3.58180713653564	-7.34380340576172	-3.08191010844894e-05	-0.00717365415766835	-0.00425158534198999	0.000943203864153475
385	76.6861267089844	-3.58180713653564	-7.47367286682129	-0.00619963090866804	-0.0139918150380254	-0.00457625929266214	-0.00100484199356288
386	77.9848251342773	-3.58180713653564	-7.47367286682129	-0.000680167751852423	-0.00392691092565656	-0.00197886489331722	-0.00425158534198999
387	75.3874282836914	-2.28310966491699	-7.73341274261475	0.00581331877037883	-0.00555028254166245	-0.0113944197073579	0.000943203864153475
388	77.3354721069336	-2.93245840072632	-7.27886867523193	0.0191249661147594	-0.00100484199356288	-0.0110697457566857	-0.00392691092565656
389	76.0367736816406	-1.95843541622162	-6.69445466995239	0.0168522447347641	-0.00555028254166245	-0.0143164889886975	-0.00327756232582033
390	76.6861267089844	-3.25713276863098	-7.08406400680542	0.011982130818069	-0.00295288790948689	-0.0175632312893867	-0.00100484199356288
391	75.3874282836914	-1.95843541622162	-7.6684775352478	0.00808603875339031	0.00451462110504508	0.000618529506027699	-0.00295288790948689
392	74.7380752563477	-2.28310966491699	-7.47367286682129	-0.00392691092565656	0.00516396993771195	0.00126787810586393	0.00548864435404539
393	74.7380752563477	-1.63376116752625	-7.4087381362915	-0.00327756232582033	0.00483929552137852	-0.00230353930965066	-0.0120437685400248
394	74.7380752563477	-1.63376116752625	-7.27886867523193	-0.0172385573387146	0.00289124972186983	-0.00555028254166245	-0.00652430532500148
395	76.0367736816406	-1.63376116752625	-6.95419406890869	0.00354059832170606	0.00646266713738441	-0.00132951640989631	-0.00230353930965066
396	74.7380752563477	-1.30908679962158	-6.75938940048218	-0.00652430532500148	0.000943203864153475	0.00289124972186983	0.00354059832170606
397	77.3354721069336	-1.95843541622162	-7.21393346786499	0.00841071270406246	0.012956153601408	0.00126787810586393	-0.00100484199356288
398	76.0367736816406	-2.28310966491699	-7.01912927627563	0.011982130818069	-0.00327756232582033	-0.0026282137259841	-0.00165419070981443
399	76.6861267089844	-2.93245840072632	-6.82432460784912	0.00711201597005129	-0.00912170019000769	-0.00619963090866804	0.00159255252219737
400	76.0367736816406	-1.63376116752625	-6.49965000152588	0.00256657530553639	0.00938473641872406	-0.00684897974133492	-0.00295288790948689
401	76.0367736816406	-0.984412550926208	-7.01912927627563	-0.0159398596733809	0.000943203864153475	-0.00717365415766835	0.00321592413820326
402	76.0367736816406	-1.95843541622162	-6.49965000152588	0.00711201597005129	0.00126787810586393	-3.08191010844894e-05	0.00321592413820326
403	76.6861267089844	-2.28310966491699	-6.43471527099609	0.00776136433705688	0.00581331877037883	-0.00457625929266214	0.00159255252219737
404	74.0887298583984	-1.95843541622162	-6.56458520889282	0.00191722682211548	0.00256657530553639	-0.0104203969240189	-0.000355493422830477
405	76.0367736816406	-2.28310966491699	-6.23991060256958	0.00451462110504508	0.000618529506027699	-0.00197886489331722	-0.00522560812532902
406	74.0887298583984	-2.28310966491699	-6.43471527099609	0.0106834331527352	-0.00490093370899558	0.00483929552137852	0.00354059832170606
407	72.7900314331055	-1.30908679962158	-6.82432460784912	-3.08191010844894e-05	0.00548864435404539	0.0126314787194133	0.01100810803473
408	74.0887298583984	-2.28310966491699	-6.36978054046631	0.00841071270406246	0.00289124972186983	-0.00360223650932312	-0.00457625929266214
409	72.1406860351563	-1.63376116752625	-7.01912927627563	0.00256657530553639	0.00516396993771195	-0.00912170019000769	-0.00360223650932312
410	74.7380752563477	-2.93245840072632	-6.95419406890869	0.000618529506027699	0.0132808275520802	-0.0139918150380254	-0.000355493422830477
411	74.0887298583984	-1.95843541622162	-7.14899873733521	-0.0169138833880424	0.00159255252219737	0.00483929552137852	0.00646266713738441
412	72.7900314331055	-1.30908679962158	-7.60354280471802	-0.00360223650932312	0.00743668992072344	0.00581331877037883	0.00841071270406246
413	74.0887298583984	-1.63376116752625	-7.47367286682129	-0.0169138833880424	0.000293855206109583	-0.000680167751852423	-0.00230353930965066
414	74.7380752563477	-1.63376116752625	-7.34380340576172	-0.0221086721867323	-0.00100484199356288	-0.00684897974133492	-0.00230353930965066
415	73.4393844604492	-1.30908679962158	-7.60354280471802	-0.0240567177534103	0.0103587592020631	-0.00100484199356288	0.0022419011220336
416	76.0367736816406	-2.28310966491699	-7.47367286682129	-0.00879702530801296	0.00451462110504508	-0.00652430532500148	0.00256657530553639
417	76.0367736816406	-2.28310966491699	-7.47367286682129	-0.00587495695799589	0.00678734155371785	-0.00360223650932312	-0.000355493422830477
418	76.6861267089844	-2.60778403282166	-7.4087381362915	-0.00392691092565656	-0.00782300252467394	-0.00749832857400179	-0.00165419070981443
419	74.7380752563477	-0.984412550926208	-7.34380340576172	-0.00197886489331722	-0.00165419070981443	-0.00165419070981443	-0.000680167751852423
420	77.9848251342773	-2.28310966491699	-7.14899873733521	-0.00717365415766835	-0.000355493422830477	0.00159255252219737	0.00289124972186983
421	75.3874282836914	-0.984412550926208	-7.34380340576172	-0.00619963090866804	0.00418994715437293	-0.00100484199356288	0.00516396993771195
422	76.0367736816406	-1.95843541622162	-6.88925933837891	0.00808603875339031	0.00678734155371785	0.00191722682211548	0.00711201597005129
423	76.6861267089844	-2.60778403282166	-6.95419406890869	0.00678734155371785	0.00159255252219737	0.000293855206109583	-0.00165419070981443
424	76.0367736816406	-2.60778403282166	-7.01912927627563	0.0171769186854362	0.00711201597005129	-0.00327756232582033	-0.00392691092565656
425	77.9848251342773	-2.28310966491699	-7.4087381362915	0.0113327819854021	0.00321592413820326	0.00321592413820326	-0.00100484199356288
426	76.0367736816406	-2.60778403282166	-6.56458520889282	0.011982130818069	0.00516396993771195	0.00191722682211548	-0.000355493422830477
427	74.7380752563477	-1.63376116752625	-6.49965000152588	0.0226963832974434	0.00516396993771195	0.000618529506027699	0.000618529506027699
428	74.0887298583984	-1.95843541622162	-6.56458520889282	0.013930176384747	0.00873538758605719	-0.00165419070981443	-0.00327756232582033
429	75.3874282836914	-1.63376116752625	-7.47367286682129	0.0191249661147594	-0.00165419070981443	-0.00847235135734081	-0.00684897974133492
430	76.0367736816406	-2.93245840072632	-7.01912927627563	0.0191249661147594	0.00841071270406246	-0.00360223650932312	0.00126787810586393
431	77.3354721069336	-2.28310966491699	-6.56458520889282	0.0197743140161037	-0.00230353930965066	-0.00165419070981443	0.00581331877037883
432	77.3354721069336	-1.63376116752625	-6.75938940048218	0.00906006153672934	0.000618529506027699	0.00321592413820326	0.00711201597005129
433	76.0367736816406	-1.63376116752625	-6.49965000152588	0.00191722682211548	-0.00327756232582033	-0.00717365415766835	-0.00230353930965066
434	75.3874282836914	-1.30908679962158	-7.34380340576172	-0.00555028254166245	0.00321592413820326	-0.00717365415766835	-0.00327756232582033
435	76.6861267089844	-2.28310966491699	-7.21393346786499	0.00483929552137852	-0.00327756232582033	-0.00847235135734081	0.00289124972186983
436	76.6861267089844	-2.28310966491699	-7.01912927627563	-0.00132951640989631	-0.00197886489331722	0.00906006153672934	-0.000355493422830477
437	76.6861267089844	-2.28310966491699	-7.47367286682129	-0.00587495695799589	0.000943203864153475	-0.00100484199356288	0.00841071270406246
438	76.6861267089844	-1.95843541622162	-7.4087381362915	-0.00912170019000769	-0.0149658378213644	-3.08191010844894e-05	0.000618529506027699
439	76.0367736816406	-1.63376116752625	-7.27886867523193	-0.0146411629393697	-0.0243813935667276	0.00451462110504508	-0.000680167751852423
440	76.6861267089844	-1.63376116752625	-7.47367286682129	-0.00652430532500148	-0.00360223650932312	0.00321592413820326	-0.00100484199356288
441	74.7380752563477	-1.30908679962158	-7.6684775352478	-0.0139918150380254	-0.000680167751852423	0.0100340843200684	-0.00230353930965066
442	76.0367736816406	-2.60778403282166	-7.4087381362915	-3.08191010844894e-05	0.000943203864153475	0.000293855206109583	-0.00165419070981443
443	76.6861267089844	-2.60778403282166	-7.21393346786499	0.00451462110504508	0.00289124972186983	0.00483929552137852	-0.0113944197073579
444	77.3354721069336	-2.60778403282166	-7.27886867523193	0.0181509424000978	-0.00457625929266214	-0.00717365415766835	0.000293855206109583
445	77.3354721069336	-2.28310966491699	-7.08406400680542	0.0149041991680861	0.00808603875339031	-0.00490093370899558	0.00191722682211548
446	76.0367736816406	-2.60778403282166	-7.21393346786499	0.0246444288641214	0.00873538758605719	-0.000680167751852423	0.00516396993771195
447	75.3874282836914	-1.95843541622162	-7.79834747314453	0.0136055024340749	0.00841071270406246	-0.00425158534198999	-0.000355493422830477
448	75.3874282836914	-1.95843541622162	-7.4087381362915	0.0100340843200684	0.0165275707840919	-0.00944637414067984	0.00321592413820326
449	76.0367736816406	-1.95843541622162	-7.60354280471802	0.00873538758605719	-0.00132951640989631	-0.0156151866540313	-0.00652430532500148
450	76.6861267089844	-3.25713276863098	-7.21393346786499	0.0123068047687411	0.00743668992072344	-0.0162645354866982	-0.00197886489331722
451	76.6861267089844	-2.93245840072632	-6.62951993942261	0.00159255252219737	0.00743668992072344	-0.0026282137259841	0.000293855206109583
452	77.9848251342773	-3.58180713653564	-6.75938940048218	0.00581331877037883	0.00451462110504508	0.00386527273803949	0.00483929552137852
453	76.0367736816406	-1.95843541622162	-6.75938940048218	0.00808603875339031	-0.000355493422830477	0.00581331877037883	-0.00327756232582033
454	77.9848251342773	-3.25713276863098	-6.49965000152588	-0.00522560812532902	-0.00684897974133492	-0.000355493422830477	-0.00197886489331722
455	76.6861267089844	-3.58180713653564	-6.43471527099609	-0.00587495695799589	-0.00814767740666866	0.00516396993771195	-0.00782300252467394
456	76.6861267089844	-3.90648126602173	-6.17497587203979	0.00386527273803949	-0.0123684434220195	0.00321592413820326	0.00808603875339031
457	77.3354721069336	-3.58180713653564	-6.11004114151001	0.0207483377307653	-0.0100957229733467	0.000943203864153475	-0.00555028254166245
458	76.6861267089844	-3.58180713653564	-5.98017120361328	0.00386527273803949	-0.00619963090866804	0.00646266713738441	0.0103587592020631
459	75.3874282836914	-2.28310966491699	-6.56458520889282	-0.00522560812532902	-0.0188619289547205	0.0022419011220336	-0.00522560812532902
460	76.0367736816406	-2.93245840072632	-6.36978054046631	-0.00749832857400179	-0.00847235135734081	0.00613799272105098	0.000943203864153475
461	76.0367736816406	-2.28310966491699	-6.62951993942261	-0.00555028254166245	-0.0204853005707264	0.0100340843200684	0.00581331877037883
462	75.3874282836914	-2.93245840072632	-6.30484533309937	-0.00652430532500148	-0.00457625929266214	0.00418994715437293	-0.00132951640989631
463	77.3354721069336	-3.25713276863098	-6.11004114151001	-0.00555028254166245	-0.0143164889886975	0.0022419011220336	0.00354059832170606
464	75.3874282836914	-2.28310966491699	-6.43471527099609	-0.00652430532500148	-0.00327756232582033	-0.00230353930965066	0.000293855206109583
465	77.3354721069336	-2.93245840072632	-6.88925933837891	-0.00782300252467394	0.000618529506027699	-3.08191010844894e-05	0.0022419011220336
466	76.6861267089844	-2.60778403282166	-7.01912927627563	-0.00295288790948689	-0.00684897974133492	0.00743668992072344	0.00873538758605719
467	75.3874282836914	-1.95843541622162	-7.08406400680542	0.0162028968334198	-0.000355493422830477	0.00289124972186983	0.00678734155371785
468	74.7380752563477	-0.659738183021545	-7.53860807418823	0.0136055024340749	0.00970941036939621	-0.00425158534198999	-0.00197886489331722
469	75.3874282836914	-1.30908679962158	-7.4087381362915	0.0181509424000978	-0.00295288790948689	-0.0172385573387146	-0.00100484199356288
470	74.0887298583984	-0.984412550926208	-7.08406400680542	0.0136055024340749	-0.000355493422830477	-0.000355493422830477	-0.00457625929266214
471	76.0367736816406	-1.95843541622162	-7.27886867523193	0.0142548503354192	-0.00132951640989631	-0.00684897974133492	0.000943203864153475
472	76.6861267089844	-1.63376116752625	-7.4087381362915	0.0116574559360743	0.000943203864153475	-0.00360223650932312	-0.00295288790948689
473	76.0367736816406	-1.95843541622162	-7.27886867523193	-0.00100484199356288	0.00516396993771195	-0.00555028254166245	-0.00652430532500148
474	74.7380752563477	-2.28310966491699	-7.34380340576172	0.000943203864153475	-3.08191010844894e-05	0.00354059832170606	-0.00977104809135199
475	75.3874282836914	-1.95843541622162	-7.27886867523193	0.0022419011220336	-0.000355493422830477	-0.00977104809135199	0.00354059832170606
476	74.0887298583984	-0.984412550926208	-7.34380340576172	0.00159255252219737	0.00711201597005129	-0.00295288790948689	0.00191722682211548
477	72.7900314331055	-2.28310966491699	-7.27886867523193	0.000943203864153475	0.00808603875339031	0.00646266713738441	0.00354059832170606
478	75.3874282836914	-2.60778403282166	-7.47367286682129	-0.0188619289547205	-0.00425158534198999	0.00159255252219737	0.000293855206109583
479	72.1406860351563	-0.984412550926208	-7.60354280471802	-0.0162645354866982	-0.00555028254166245	0.00451462110504508	-0.00197886489331722
480	74.7380752563477	-1.95843541622162	-7.4087381362915	-0.0240567177534103	-0.00587495695799589	-0.00100484199356288	0.00256657530553639
481	73.4393844604492	-0.659738183021545	-7.60354280471802	-0.017887907102704	-0.00100484199356288	0.00548864435404539	0.00386527273803949
482	74.7380752563477	-2.60778403282166	-7.14899873733521	-0.00522560812532902	0.00321592413820326	-0.00522560812532902	0.00808603875339031
483	75.3874282836914	-0.984412550926208	-7.08406400680542	-0.00295288790948689	-0.00555028254166245	-0.00587495695799589	0.00483929552137852
484	74.7380752563477	-0.984412550926208	-7.14899873733521	-0.0100957229733467	-0.00392691092565656	-0.0120437685400248	0.00386527273803949
485	73.4393844604492	-0.984412550926208	-7.21393346786499	-0.0172385573387146	0.00743668992072344	-0.00327756232582033	0.000618529506027699
486	75.3874282836914	-1.63376116752625	-6.49965000152588	-0.00847235135734081	0.00256657530553639	0.000618529506027699	0.000943203864153475
487	76.6861267089844	-1.63376116752625	-6.23991060256958	-0.00295288790948689	0.0113327819854021	-0.00132951640989631	0.000943203864153475
488	76.0367736816406	-1.30908679962158	-5.98017120361328	-0.000680167751852423	0.00776136433705688	-0.0172385573387146	0.00841071270406246
489	76.0367736816406	-1.63376116752625	-6.75938940048218	0.00581331877037883	0.0175015944987535	-0.0133424662053585	-0.00197886489331722
490	74.7380752563477	-1.30908679962158	-7.21393346786499	0.011982130818069	0.00548864435404539	-0.0126931173726916	0.00581331877037883
491	76.0367736816406	-0.659738183021545	-7.08406400680542	0.00743668992072344	0.0113327819854021	-0.0113944197073579	0.00841071270406246
492	75.3874282836914	-0.984412550926208	-6.95419406890869	0.0168522447347641	0.00808603875339031	0.00386527273803949	0.00613799272105098
493	76.0367736816406	-0.659738183021545	-6.95419406890869	0.0155535480007529	0.00808603875339031	-0.00619963090866804	-0.00522560812532902
494	74.7380752563477	-0.984412550926208	-6.88925933837891	0.0145795252174139	0.000293855206109583	-0.00230353930965066	-0.00100484199356288
495	75.3874282836914	-0.335063904523849	-6.95419406890869	0.00354059832170606	0.00938473641872406	-0.00749832857400179	0.00483929552137852
496	75.3874282836914	-0.335063904523849	-7.34380340576172	0.01100810803473	-0.000680167751852423	0.00256657530553639	0.00841071270406246
497	76.0367736816406	-0.659738183021545	-7.9282169342041	-0.00197886489331722	0.00581331877037883	-0.00587495695799589	0.00418994715437293
498	77.9848251342773	-0.984412550926208	-7.53860807418823	-0.00327756232582033	0.000618529506027699	0.000618529506027699	-0.00522560812532902
499	75.3874282836914	-0.659738183021545	-7.6684775352478	-0.00490093370899558	-0.00879702530801296	-0.00360223650932312	0.000293855206109583
500	76.6861267089844	-1.63376116752625	-7.47367286682129	-0.00555028254166245	-0.00490093370899558	0.00289124972186983	-0.0026282137259841
501	76.6861267089844	-0.659738183021545	-7.53860807418823	-0.0130177913233638	0.00613799272105098	0.00841071270406246	0.00613799272105098
502	75.3874282836914	-0.335063904523849	-7.99315214157104	-0.00749832857400179	-0.00165419070981443	0.00841071270406246	-0.0026282137259841
503	74.7380752563477	-0.659738183021545	-7.86328220367432	-0.0143164889886975	0.00256657530553639	-0.00782300252467394	-0.00197886489331722
504	75.3874282836914	-0.659738183021545	-7.99315214157104	-0.0162645354866982	-0.00652430532500148	-0.00295288790948689	-0.0117190945893526
505	75.3874282836914	-0.659738183021545	-7.9282169342041	-0.00814767740666866	-3.08191010844894e-05	-0.00587495695799589	-0.00100484199356288
506	77.3354721069336	-0.984412550926208	-7.34380340576172	-0.0136671401560307	0.00548864435404539	-0.00425158534198999	-0.000355493422830477
507	76.6861267089844	-1.63376116752625	-7.34380340576172	0.00321592413820326	0.00906006153672934	-0.00847235135734081	0.00159255252219737
508	78.6341705322266	-1.63376116752625	-7.53860807418823	0.0113327819854021	0.00711201597005129	-0.0182125810533762	-0.00490093370899558
509	75.3874282836914	-0.335063904523849	-6.82432460784912	0.0175015944987535	0.00581331877037883	-0.0136671401560307	-0.000355493422830477
510	77.9848251342773	-1.30908679962158	-7.27886867523193	0.0132808275520802	0.00906006153672934	-0.0133424662053585	-0.00197886489331722
511	75.3874282836914	-0.0103895775973797	-7.53860807418823	0.00906006153672934	0.0142548503354192	-0.000355493422830477	-0.00490093370899558
512	75.3874282836914	-1.30908679962158	-7.21393346786499	0.0103587592020631	0.012956153601408	-0.00652430532500148	-0.00295288790948689
513	76.6861267089844	-1.63376116752625	-6.62951993942261	0.00873538758605719	0.0022419011220336	-0.0107450718060136	0.00386527273803949
514	77.9848251342773	-1.95843541622162	-6.82432460784912	0.0116574559360743	0.00321592413820326	-0.0156151866540313	-0.00165419070981443
515	76.0367736816406	-1.95843541622162	-7.4087381362915	0.0123068047687411	0.00321592413820326	-0.00360223650932312	-0.00977104809135199
516	74.7380752563477	-0.984412550926208	-7.34380340576172	0.0123068047687411	0.00256657530553639	-0.00782300252467394	0.00646266713738441
517	75.3874282836914	-0.984412550926208	-6.88925933837891	0.0175015944987535	-0.0026282137259841	0.00516396993771195	-0.00652430532500148
518	76.0367736816406	-2.93245840072632	-7.01912927627563	0.0106834331527352	-0.00912170019000769	-0.00814767740666866	0.00451462110504508
519	75.3874282836914	-1.30908679962158	-7.4087381362915	0.0100340843200684	-0.0143164889886975	0.00159255252219737	-0.00717365415766835
520	76.6861267089844	-2.28310966491699	-7.47367286682129	0.0126314787194133	-0.0143164889886975	0.00483929552137852	0.000943203864153475
521	77.3354721069336	-2.60778403282166	-7.73341274261475	0.00873538758605719	-0.0117190945893526	0.00711201597005129	0.00126787810586393
522	75.3874282836914	-1.95843541622162	-7.6684775352478	0.0022419011220336	-0.0136671401560307	0.00873538758605719	-0.000355493422830477
523	75.3874282836914	-1.63376116752625	-7.53860807418823	-0.00619963090866804	-0.0107450718060136	0.00743668992072344	-0.000680167751852423
524	74.7380752563477	-1.63376116752625	-6.88925933837891	-0.00392691092565656	-0.0156151866540313	0.00191722682211548	-0.00295288790948689
525	76.6861267089844	-1.95843541622162	-6.43471527099609	-0.0100957229733467	-0.00425158534198999	-0.00814767740666866	0.000943203864153475
526	76.6861267089844	-2.28310966491699	-7.01912927627563	-0.00522560812532902	-0.00684897974133492	0.00938473641872406	0.00354059832170606
527	77.3354721069336	-1.95843541622162	-6.69445466995239	-0.00230353930965066	-0.00360223650932312	0.00159255252219737	-0.00522560812532902
528	76.6861267089844	-1.30908679962158	-6.82432460784912	0.00743668992072344	-0.000355493422830477	-0.0162645354866982	-0.00360223650932312
529	75.3874282836914	-0.984412550926208	-6.95419406890869	0.00613799272105098	0.00711201597005129	-0.0143164889886975	-3.08191010844894e-05
530	77.3354721069336	-1.30908679962158	-6.75938940048218	0.00191722682211548	-0.00944637414067984	-0.00977104809135199	-0.00522560812532902
531	74.7380752563477	-0.335063904523849	-6.75938940048218	-0.00457625929266214	0.00321592413820326	-0.00619963090866804	0.01100810803473
532	76.0367736816406	-0.0103895775973797	-7.01912927627563	-0.0120437685400248	0.012956153601408	0.00418994715437293	-0.00490093370899558
533	76.6861267089844	-1.30908679962158	-6.75938940048218	-0.00652430532500148	0.00126787810586393	0.00321592413820326	0.00321592413820326
534	76.6861267089844	-1.30908679962158	-6.82432460784912	-0.0185372550040483	0.00289124972186983	0.00256657530553639	-0.00587495695799589
535	76.6861267089844	-1.30908679962158	-7.21393346786499	-0.0139918150380254	0.000618529506027699	0.00289124972186983	0.000618529506027699
536	76.6861267089844	-0.335063904523849	-7.4087381362915	-0.00555028254166245	0.00516396993771195	0.00126787810586393	0.0113327819854021
537	74.7380752563477	-0.335063904523849	-7.34380340576172	-0.0198359526693821	0.00516396993771195	-3.08191010844894e-05	0.00191722682211548
538	76.0367736816406	-0.984412550926208	-6.95419406890869	-0.0139918150380254	-0.00100484199356288	0.00516396993771195	0.00289124972186983
539	73.4393844604492	0.31428474187851	-7.27886867523193	-0.0130177913233638	-0.00490093370899558	0.000618529506027699	0.000293855206109583
540	76.0367736816406	-0.984412550926208	-6.43471527099609	-0.00490093370899558	-0.00684897974133492	-0.00457625929266214	-0.000355493422830477
541	75.3874282836914	-0.659738183021545	-6.82432460784912	-0.00197886489331722	0.00354059832170606	0.00646266713738441	0.00386527273803949
542	73.4393844604492	-0.335063904523849	-7.01912927627563	0.0100340843200684	0.000293855206109583	0.00321592413820326	0.00613799272105098
543	73.4393844604492	0.638959050178528	-6.75938940048218	0.0123068047687411	0.00418994715437293	0.000293855206109583	-3.08191010844894e-05
544	73.4393844604492	-0.335063904523849	-7.08406400680542	0.0123068047687411	0.00159255252219737	-0.00912170019000769	-0.00100484199356288
545	73.4393844604492	-0.335063904523849	-7.21393346786499	0.011982130818069	-3.08191010844894e-05	-0.00522560812532902	-0.00392691092565656
546	74.0887298583984	-0.984412550926208	-7.27886867523193	0.00906006153672934	0.0022419011220336	-0.00132951640989631	0.00289124972186983
547	74.7380752563477	-0.984412550926208	-6.75938940048218	0.0123068047687411	0.00256657530553639	-0.00652430532500148	0.00451462110504508
548	74.7380752563477	-0.984412550926208	-6.62951993942261	0.0136055024340749	0.00548864435404539	-0.00295288790948689	-0.00197886489331722
549	73.4393844604492	-0.0103895775973797	-6.75938940048218	-0.00100484199356288	-0.00132951640989631	0.000618529506027699	-0.00587495695799589
550	74.7380752563477	-0.984412550926208	-7.01912927627563	-0.0104203969240189	0.00743668992072344	-0.00814767740666866	-0.00165419070981443
551	73.4393844604492	-0.0103895775973797	-7.27886867523193	0.00256657530553639	0.000943203864153475	-0.00132951640989631	0.00256657530553639
552	73.4393844604492	-0.0103895775973797	-7.14899873733521	-0.0026282137259841	0.00483929552137852	0.00613799272105098	0.00126787810586393
553	74.7380752563477	-0.984412550926208	-6.36978054046631	0.0106834331527352	-0.00360223650932312	-0.0026282137259841	0.00256657530553639
554	76.0367736816406	-1.30908679962158	-6.17497587203979	0.00159255252219737	0.00321592413820326	0.000943203864153475	-0.00295288790948689
555	75.3874282836914	-0.984412550926208	-6.36978054046631	0.0100340843200684	0.00126787810586393	-3.08191010844894e-05	0.00289124972186983
556	74.7380752563477	0.31428474187851	-7.08406400680542	0.00126787810586393	0.00613799272105098	0.00516396993771195	0.00418994715437293
557	76.6861267089844	0.31428474187851	-7.79834747314453	0.0106834331527352	-0.00197886489331722	0.00581331877037883	0.00191722682211548
558	75.3874282836914	0.638959050178528	-7.47367286682129	-0.0117190945893526	-0.00879702530801296	0.00289124972186983	0.00483929552137852
559	74.7380752563477	-0.335063904523849	-7.47367286682129	-0.0279528107494116	0.0022419011220336	0.000943203864153475	-0.00132951640989631
560	76.0367736816406	-0.659738183021545	-7.27886867523193	-0.028926832601428	-0.0292515084147453	0.00256657530553639	-3.08191010844894e-05
561	77.9848251342773	-1.30908679962158	-6.56458520889282	-0.0266541130840778	-0.00327756232582033	0.00743668992072344	0.0113327819854021
562	75.3874282836914	-0.0103895775973797	-7.14899873733521	-0.0162645354866982	0.00548864435404539	0.00581331877037883	0.00126787810586393
563	75.3874282836914	-0.0103895775973797	-7.21393346786499	-0.00814767740666866	0.000618529506027699	-0.00684897974133492	0.00516396993771195
564	74.7380752563477	-0.0103895775973797	-7.08406400680542	0.0175015944987535	0.000943203864153475	-0.00847235135734081	-0.00749832857400179
565	76.6861267089844	-0.659738183021545	-7.21393346786499	0.00970941036939621	0.00776136433705688	-0.00555028254166245	-0.0026282137259841
566	77.3354721069336	-1.30908679962158	-6.75938940048218	0.00938473641872406	0.00613799272105098	-0.00555028254166245	0.00386527273803949
567	77.3354721069336	-0.984412550926208	-6.49965000152588	0.0149041991680861	0.00418994715437293	0.00483929552137852	0.00159255252219737
568	76.0367736816406	-0.659738183021545	-6.95419406890869	0.0116574559360743	0.0123068047687411	-0.00814767740666866	0.00159255252219737
569	74.7380752563477	0.31428474187851	-7.27886867523193	0.00354059832170606	0.0191249661147594	-0.00912170019000769	-0.00782300252467394
570	77.3354721069336	-0.659738183021545	-6.95419406890869	0.0152288740500808	0.00873538758605719	-0.0123684434220195	-0.00230353930965066
571	77.3354721069336	-0.659738183021545	-7.27886867523193	0.0116574559360743	0.00970941036939621	-0.00457625929266214	-3.08191010844894e-05
572	76.0367736816406	-0.0103895775973797	-7.27886867523193	0.0123068047687411	0.00321592413820326	-0.000680167751852423	0.00678734155371785
573	74.0887298583984	0.31428474187851	-7.01912927627563	0.0149041991680861	0.00678734155371785	0.000618529506027699	-3.08191010844894e-05
574	75.3874282836914	-0.0103895775973797	-7.34380340576172	0.012956153601408	0.00126787810586393	-0.00425158534198999	-0.00490093370899558
575	75.3874282836914	0.638959050178528	-7.4087381362915	0.00354059832170606	-0.00490093370899558	-0.00490093370899558	-0.00555028254166245
576	76.6861267089844	-0.0103895775973797	-7.34380340576172	0.0152288740500808	0.00776136433705688	-0.00327756232582033	0.000618529506027699
577	77.3354721069336	-0.0103895775973797	-7.14899873733521	0.00873538758605719	0.00581331877037883	0.00906006153672934	-0.0026282137259841
578	74.7380752563477	0.31428474187851	-7.14899873733521	0.0155535480007529	-0.0136671401560307	-0.00360223650932312	0.00451462110504508
579	77.3354721069336	-0.335063904523849	-7.01912927627563	-0.00392691092565656	-0.0117190945893526	0.00321592413820326	-0.00587495695799589
580	74.7380752563477	0.31428474187851	-7.21393346786499	-0.00977104809135199	0.00126787810586393	0.00581331877037883	-0.00425158534198999
581	77.3354721069336	-0.984412550926208	-7.08406400680542	-0.00619963090866804	-0.000680167751852423	0.00418994715437293	-3.08191010844894e-05
582	76.6861267089844	-0.659738183021545	-7.21393346786499	0.00126787810586393	0.00386527273803949	0.00321592413820326	0.00743668992072344
583	77.3354721069336	-0.0103895775973797	-7.60354280471802	0.000943203864153475	-0.00100484199356288	-0.00360223650932312	-0.000680167751852423
584	76.0367736816406	-0.0103895775973797	-6.95419406890869	0.00483929552137852	-0.00425158534198999	-0.0143164889886975	-0.00360223650932312
585	77.3354721069336	-0.984412550926208	-6.49965000152588	-0.00555028254166245	0.00581331877037883	-0.00555028254166245	-3.08191010844894e-05
586	76.6861267089844	-0.335063904523849	-6.82432460784912	0.00581331877037883	0.00678734155371785	0.00289124972186983	0.00483929552137852
587	76.6861267089844	-1.30908679962158	-6.88925933837891	0.00418994715437293	0.00386527273803949	-0.00782300252467394	0.00516396993771195
588	75.3874282836914	0.638959050178528	-7.14899873733521	0.00776136433705688	0.00776136433705688	-0.00912170019000769	-0.00392691092565656
589	76.6861267089844	0.31428474187851	-7.01912927627563	0.00906006153672934	0.00483929552137852	-0.0182125810533762	-0.00425158534198999
590	74.0887298583984	0.31428474187851	-6.75938940048218	0.00776136433705688	-0.00100484199356288	-0.00782300252467394	0.0022419011220336
591	76.0367736816406	-1.30908679962158	-7.01912927627563	0.0113327819854021	0.00743668992072344	-0.00457625929266214	0.0022419011220336
592	75.3874282836914	0.31428474187851	-7.14899873733521	0.011982130818069	0.00938473641872406	-0.00749832857400179	0.00678734155371785
593	74.7380752563477	-0.659738183021545	-7.14899873733521	0.013930176384747	0.00289124972186983	-0.000355493422830477	-0.00132951640989631
594	74.7380752563477	-0.659738183021545	-7.21393346786499	0.00386527273803949	0.00873538758605719	-0.00684897974133492	-0.00717365415766835
595	76.0367736816406	-0.984412550926208	-6.95419406890869	0.00808603875339031	-0.00165419070981443	-0.00457625929266214	0.00159255252219737
596	77.3354721069336	-2.28310966491699	-6.82432460784912	0.00386527273803949	0.00159255252219737	-0.00814767740666866	-3.08191010844894e-05
597	76.6861267089844	-2.28310966491699	-6.36978054046631	0.00386527273803949	0.000293855206109583	0.0103587592020631	0.00126787810586393
598	76.0367736816406	-1.30908679962158	-7.14899873733521	0.012956153601408	-0.0133424662053585	0.00354059832170606	0.00678734155371785
599	76.6861267089844	-1.95843541622162	-7.14899873733521	-0.00652430532500148	-0.0156151866540313	0.00354059832170606	-0.00327756232582033
600	76.0367736816406	-1.63376116752625	-7.08406400680542	-0.0113944197073579	-0.0113944197073579	0.00548864435404539	-0.00132951640989631
601	76.6861267089844	-2.60778403282166	-7.21393346786499	-0.00717365415766835	-0.00587495695799589	0.000943203864153475	0.0149041991680861
602	77.3354721069336	-2.28310966491699	-7.27886867523193	-0.00522560812532902	-0.00165419070981443	-0.00230353930965066	-0.00197886489331722
603	76.6861267089844	-1.95843541622162	-7.27886867523193	-0.0143164889886975	-0.0100957229733467	-0.00230353930965066	-0.0104203969240189
604	77.3354721069336	-1.63376116752625	-7.79834747314453	-0.0113944197073579	-0.00619963090866804	-0.00879702530801296	0.00159255252219737
605	76.0367736816406	-0.984412550926208	-7.4087381362915	-0.0256800893694162	0.00159255252219737	0.00776136433705688	-0.00782300252467394
606	76.6861267089844	-1.95843541622162	-7.34380340576172	-0.0172385573387146	-0.00522560812532902	0.00581331877037883	0.00386527273803949
607	74.0887298583984	-0.335063904523849	-7.21393346786499	-0.00360223650932312	0.01100810803473	0.00548864435404539	-0.00197886489331722
608	75.3874282836914	-0.659738183021545	-6.82432460784912	0.00256657530553639	0.00483929552137852	-0.0100957229733467	-0.00684897974133492
609	76.0367736816406	-0.984412550926208	-6.36978054046631	0.0152288740500808	-0.000355493422830477	-0.0130177913233638	-0.0100957229733467
610	74.7380752563477	-0.335063904523849	-7.01912927627563	0.00841071270406246	0.00581331877037883	-0.00652430532500148	0.000943203864153475
611	76.6861267089844	-1.63376116752625	-6.88925933837891	0.01100810803473	0.00354059832170606	-0.00944637414067984	0.0022419011220336
612	75.3874282836914	-1.30908679962158	-6.43471527099609	0.00808603875339031	0.00646266713738441	-0.00392691092565656	-0.00230353930965066
613	76.6861267089844	-0.984412550926208	-6.49965000152588	0.0113327819854021	0.00321592413820326	-0.00814767740666866	-0.0100957229733467
614	76.0367736816406	-0.335063904523849	-6.43471527099609	0.00743668992072344	0.000618529506027699	-0.0110697457566857	0.00126787810586393
615	77.3354721069336	-1.30908679962158	-6.04510593414307	0.00159255252219737	0.00418994715437293	-0.00749832857400179	0.000618529506027699
616	76.0367736816406	-1.63376116752625	-6.56458520889282	0.00841071270406246	0.00873538758605719	0.00256657530553639	0.00776136433705688
617	75.3874282836914	-0.659738183021545	-6.36978054046631	0.00743668992072344	0.00516396993771195	-0.00425158534198999	0.00516396993771195
618	73.4393844604492	0.31428474187851	-6.62951993942261	-0.0117190945893526	-3.08191010844894e-05	0.00451462110504508	-0.00490093370899558
619	76.0367736816406	-1.30908679962158	-6.82432460784912	-0.00230353930965066	-0.00522560812532902	0.00321592413820326	-0.00295288790948689
620	72.7900314331055	0.638959050178528	-7.01912927627563	-0.0165892094373703	0.00256657530553639	0.0106834331527352	-0.00327756232582033
621	74.0887298583984	-0.984412550926208	-6.49965000152588	-0.00327756232582033	-0.00165419070981443	0.00451462110504508	0.00256657530553639
622	74.7380752563477	-1.30908679962158	-7.08406400680542	0.000293855206109583	-0.00425158534198999	0.00418994715437293	0.0022419011220336
623	74.0887298583984	-1.30908679962158	-6.30484533309937	-0.021459324285388	-0.0026282137259841	-0.00392691092565656	-0.00879702530801296
624	73.4393844604492	-0.984412550926208	-6.88925933837891	0.000943203864153475	0.00256657530553639	-0.000355493422830477	-0.00879702530801296
625	74.0887298583984	-0.984412550926208	-6.62951993942261	-0.00197886489331722	0.00711201597005129	0.00418994715437293	-0.00360223650932312
626	74.0887298583984	-0.659738183021545	-7.14899873733521	-0.0182125810533762	-0.000355493422830477	0.00256657530553639	0.00191722682211548
627	72.1406860351563	-0.0103895775973797	-7.21393346786499	-0.00879702530801296	0.013930176384747	-0.00327756232582033	0.00711201597005129
628	72.1406860351563	-0.335063904523849	-7.79834747314453	-0.0159398596733809	0.0100340843200684	-0.0136671401560307	0.00548864435404539
629	74.7380752563477	-0.984412550926208	-7.4087381362915	-0.0208099745213985	0.00711201597005129	-0.0156151866540313	0.00126787810586393
630	74.0887298583984	0.638959050178528	-7.60354280471802	-0.0182125810533762	0.00613799272105098	-0.0113944197073579	-0.000355493422830477
631	73.4393844604492	0.31428474187851	-7.34380340576172	-0.021459324285388	0.0113327819854021	0.00613799272105098	0.00418994715437293
632	76.6861267089844	-0.984412550926208	-7.14899873733521	-0.017887907102704	0.00581331877037883	-0.00230353930965066	0.0126314787194133
633	75.3874282836914	-0.984412550926208	-6.49965000152588	-0.0117190945893526	-0.000355493422830477	0.00191722682211548	-0.0026282137259841
634	75.3874282836914	-0.984412550926208	-6.82432460784912	0.00451462110504508	0.00256657530553639	-0.0126931173726916	0.0022419011220336
635	75.3874282836914	-0.659738183021545	-7.53860807418823	0.011982130818069	-0.00100484199356288	-0.00392691092565656	0.00321592413820326
636	75.3874282836914	-0.984412550926208	-7.34380340576172	0.0155535480007529	0.00191722682211548	-0.00100484199356288	0.00646266713738441
637	74.0887298583984	-0.0103895775973797	-7.01912927627563	0.0233457311987877	-0.000355493422830477	0.000293855206109583	-0.00197886489331722
638	75.3874282836914	-1.30908679962158	-6.88925933837891	0.0207483377307653	-0.0149658378213644	0.00776136433705688	-0.00490093370899558
639	77.3354721069336	-0.659738183021545	-6.75938940048218	0.0188002903014421	0.000293855206109583	0.00191722682211548	-0.00814767740666866
640	74.7380752563477	-0.335063904523849	-7.6684775352478	0.0116574559360743	-0.00230353930965066	0.0106834331527352	-0.00457625929266214
641	75.3874282836914	-0.335063904523849	-7.27886867523193	0.00938473641872406	-0.00490093370899558	0.011982130818069	0.00613799272105098
642	76.6861267089844	-0.984412550926208	-6.75938940048218	0.0168522447347641	0.00451462110504508	0.0103587592020631	-0.000680167751852423
643	76.0367736816406	-1.63376116752625	-6.75938940048218	0.011982130818069	-0.00652430532500148	0.000943203864153475	-0.00717365415766835
644	76.0367736816406	-1.30908679962158	-6.62951993942261	0.00289124972186983	-0.0026282137259841	-0.0107450718060136	-0.00100484199356288
645	77.3354721069336	-0.984412550926208	-6.49965000152588	-0.021459324285388	-0.000355493422830477	-0.00425158534198999	0.00321592413820326
646	74.7380752563477	0.31428474187851	-7.14899873733521	-0.00684897974133492	0.0022419011220336	0.00418994715437293	0.00646266713738441
647	75.3874282836914	-0.335063904523849	-7.27886867523193	0.00289124972186983	0.00126787810586393	-0.00132951640989631	0.00646266713738441
648	76.6861267089844	-0.984412550926208	-7.08406400680542	-0.00977104809135199	0.00776136433705688	-0.00392691092565656	-0.000680167751852423
649	77.3354721069336	-1.30908679962158	-6.88925933837891	0.00743668992072344	0.00126787810586393	-0.017887907102704	0.000943203864153475
650	76.0367736816406	0.638959050178528	-7.08406400680542	-0.00392691092565656	0.0100340843200684	-0.0104203969240189	-0.00749832857400179
651	76.0367736816406	-0.335063904523849	-6.88925933837891	0.00581331877037883	0.00970941036939621	-0.0110697457566857	0.00289124972186983
652	77.3354721069336	-0.659738183021545	-6.43471527099609	0.0100340843200684	0.013930176384747	-0.00684897974133492	-0.00132951640989631
653	77.3354721069336	-1.30908679962158	-6.43471527099609	-0.00360223650932312	-3.08191010844894e-05	-0.00457625929266214	0.000618529506027699
654	76.6861267089844	-0.984412550926208	-7.08406400680542	-0.000680167751852423	-0.00425158534198999	-0.00295288790948689	-0.00522560812532902
655	76.0367736816406	-0.984412550926208	-7.08406400680542	-0.00392691092565656	-0.00197886489331722	-0.00295288790948689	0.00191722682211548
656	74.0887298583984	0.31428474187851	-7.21393346786499	0.00289124972186983	0.00354059832170606	0.000293855206109583	0.00289124972186983
657	74.7380752563477	0.31428474187851	-7.08406400680542	0.00256657530553639	0.00743668992072344	0.000943203864153475	-0.000680167751852423
658	76.6861267089844	-1.30908679962158	-7.08406400680542	-0.00587495695799589	0.000293855206109583	-0.00425158534198999	-0.0026282137259841
659	76.0367736816406	-0.984412550926208	-7.73341274261475	-0.0165892094373703	-0.0136671401560307	0.000943203864153475	-0.00100484199356288
660	76.6861267089844	-1.30908679962158	-7.21393346786499	0.0142548503354192	0.00321592413820326	-0.00457625929266214	0.00159255252219737
661	75.3874282836914	-0.0103895775973797	-7.27886867523193	-0.00879702530801296	-0.00782300252467394	0.00581331877037883	0.00256657530553639
662	76.0367736816406	-0.984412550926208	-6.95419406890869	0.0152288740500808	0.00386527273803949	-0.000355493422830477	0.00126787810586393
663	76.0367736816406	-1.30908679962158	-6.75938940048218	0.0126314787194133	0.00191722682211548	-0.00295288790948689	0.000943203864153475
664	77.9848251342773	-1.30908679962158	-6.82432460784912	0.00516396993771195	-3.08191010844894e-05	-0.0117190945893526	-0.00295288790948689
665	76.6861267089844	-0.984412550926208	-7.6684775352478	0.00646266713738441	0.00711201597005129	0.00256657530553639	-0.00230353930965066
666	75.3874282836914	-0.335063904523849	-7.86328220367432	0.00613799272105098	0.00516396993771195	-0.00717365415766835	0.00841071270406246
667	75.3874282836914	0.31428474187851	-7.73341274261475	0.0132808275520802	0.00354059832170606	-0.00684897974133492	0.00191722682211548
668	76.0367736816406	-0.984412550926208	-6.75938940048218	0.00483929552137852	0.00711201597005129	-0.00717365415766835	-0.000355493422830477
669	74.7380752563477	0.31428474187851	-6.75938940048218	0.00386527273803949	0.00678734155371785	-0.0104203969240189	-0.0026282137259841
670	76.0367736816406	-1.63376116752625	-6.04510593414307	0.000618529506027699	0.00873538758605719	-0.00879702530801296	0.000618529506027699
671	74.7380752563477	0.31428474187851	-6.69445466995239	-0.00555028254166245	0.00159255252219737	0.0022419011220336	-0.00165419070981443
672	73.4393844604492	-0.335063904523849	-6.49965000152588	0.0132808275520802	0.00646266713738441	-0.00490093370899558	-3.08191010844894e-05
673	74.0887298583984	-0.659738183021545	-6.95419406890869	-0.00879702530801296	-0.00230353930965066	0.000293855206109583	-0.00132951640989631
674	74.7380752563477	-0.335063904523849	-6.82432460784912	0.00126787810586393	0.00159255252219737	-0.00327756232582033	0.000618529506027699
675	74.0887298583984	-0.659738183021545	-6.82432460784912	-0.0136671401560307	0.000943203864153475	-0.00684897974133492	0.00354059832170606
676	74.7380752563477	-0.335063904523849	-6.69445466995239	-0.00522560812532902	-0.00197886489331722	0.00321592413820326	0.0022419011220336
677	76.0367736816406	-1.95843541622162	-7.14899873733521	-0.00522560812532902	0.000293855206109583	0.0113327819854021	0.0022419011220336
678	76.6861267089844	-1.63376116752625	-6.95419406890869	-0.00782300252467394	-0.00944637414067984	-0.00522560812532902	-0.00717365415766835
679	76.0367736816406	-1.30908679962158	-6.95419406890869	-0.00879702530801296	-0.00197886489331722	0.000943203864153475	0.00256657530553639
680	75.3874282836914	-1.95843541622162	-7.34380340576172	-0.0143164889886975	-0.00587495695799589	-3.08191010844894e-05	-0.00230353930965066
681	76.0367736816406	-1.30908679962158	-7.01912927627563	-0.0208099745213985	-0.00490093370899558	0.00841071270406246	0.00516396993771195
682	74.7380752563477	-1.63376116752625	-7.01912927627563	-0.00425158534198999	-0.00522560812532902	0.00289124972186983	-0.000355493422830477
683	77.9848251342773	-2.60778403282166	-7.4087381362915	-0.00619963090866804	-0.00327756232582033	-0.00684897974133492	0.00159255252219737
684	76.0367736816406	-2.28310966491699	-7.47367286682129	-0.0133424662053585	-0.0149658378213644	-0.0113944197073579	-0.00522560812532902
685	76.6861267089844	-2.28310966491699	-7.4087381362915	-0.00814767740666866	-0.00100484199356288	-0.00847235135734081	-0.000355493422830477
686	74.0887298583984	-0.984412550926208	-7.53860807418823	-0.000680167751852423	0.00743668992072344	-0.00522560812532902	0.00646266713738441
687	74.0887298583984	-1.63376116752625	-7.53860807418823	0.0188002903014421	0.00126787810586393	-0.00717365415766835	0.00808603875339031
688	76.0367736816406	-1.95843541622162	-7.08406400680542	0.0145795252174139	-0.00230353930965066	-0.00295288790948689	-0.00425158534198999
689	74.0887298583984	-1.30908679962158	-6.95419406890869	0.0226963832974434	0.00613799272105098	-0.021459324285388	-0.0026282137259841
690	76.0367736816406	-2.28310966491699	-6.88925933837891	0.0168522447347641	0.00581331877037883	-0.0224333461374044	0.0022419011220336
691	76.0367736816406	-1.30908679962158	-7.08406400680542	0.0175015944987535	0.00289124972186983	-0.00100484199356288	0.000943203864153475
692	74.7380752563477	-0.659738183021545	-7.14899873733521	0.0100340843200684	0.0103587592020631	0.000618529506027699	0.00483929552137852
693	74.7380752563477	-0.0103895775973797	-7.08406400680542	0.0175015944987535	0.00256657530553639	0.00321592413820326	0.00516396993771195
694	76.0367736816406	-0.335063904523849	-6.69445466995239	0.00873538758605719	-0.00197886489331722	-0.000680167751852423	0.0022419011220336
695	73.4393844604492	-0.659738183021545	-6.95419406890869	0.00321592413820326	0.00418994715437293	-0.0026282137259841	0.000943203864153475
696	76.6861267089844	-1.63376116752625	-7.01912927627563	0.00321592413820326	0.00386527273803949	0.0116574559360743	0.012956153601408
697	76.0367736816406	-0.984412550926208	-6.43471527099609	0.0197743140161037	0.00289124972186983	0.00321592413820326	0.00841071270406246
698	77.9848251342773	-0.984412550926208	-6.30484533309937	-0.00425158534198999	-0.00684897974133492	0.00483929552137852	-0.00392691092565656
699	74.0887298583984	-0.0103895775973797	-6.43471527099609	-0.00197886489331722	-0.00847235135734081	0.00418994715437293	-0.00522560812532902
700	77.3354721069336	-1.63376116752625	-6.11004114151001	-3.08191010844894e-05	-0.00100484199356288	-0.000680167751852423	0.00159255252219737
701	74.0887298583984	0.31428474187851	-7.01912927627563	0.00743668992072344	0.00873538758605719	0.00743668992072344	-0.00749832857400179
702	74.0887298583984	-0.335063904523849	-6.88925933837891	-0.0026282137259841	0.0022419011220336	0.00126787810586393	0.00289124972186983
703	76.0367736816406	-0.659738183021545	-6.36978054046631	0.012956153601408	-0.00132951640989631	-0.00425158534198999	-0.00944637414067984
704	75.3874282836914	-1.63376116752625	-6.82432460784912	-0.00814767740666866	-0.00230353930965066	-0.00555028254166245	0.00483929552137852
705	75.3874282836914	-0.984412550926208	-6.75938940048218	-0.00879702530801296	0.00646266713738441	-0.00295288790948689	-0.00619963090866804
706	72.7900314331055	-0.659738183021545	-6.69445466995239	-0.00879702530801296	0.00970941036939621	-0.00230353930965066	0.00548864435404539
707	72.7900314331055	-0.335063904523849	-7.27886867523193	0.00191722682211548	0.00418994715437293	-3.08191010844894e-05	0.0022419011220336
708	72.1406860351563	-0.335063904523849	-7.4087381362915	-0.0149658378213644	0.00289124972186983	0.00126787810586393	-0.00490093370899558
709	72.1406860351563	-0.335063904523849	-7.79834747314453	0.00256657530553639	0.00516396993771195	-0.0126931173726916	0.000618529506027699
710	72.1406860351563	-0.984412550926208	-7.27886867523193	-0.021459324285388	0.00743668992072344	-0.00165419070981443	0.00321592413820326
711	74.7380752563477	-1.95843541622162	-7.27886867523193	-0.00652430532500148	0.00451462110504508	-0.00132951640989631	0.0123068047687411
712	72.7900314331055	-0.984412550926208	-7.47367286682129	-0.00230353930965066	0.00678734155371785	0.00159255252219737	0.00646266713738441
713	74.0887298583984	-0.659738183021545	-7.14899873733521	-0.0110697457566857	0.00873538758605719	-0.00457625929266214	0.000293855206109583
714	75.3874282836914	-0.0103895775973797	-7.47367286682129	-0.0185372550040483	-0.00165419070981443	0.00418994715437293	-0.00425158534198999
715	76.0367736816406	-1.30908679962158	-7.47367286682129	-0.00587495695799589	0.00256657530553639	-0.00944637414067984	0.00191722682211548
716	75.3874282836914	-0.984412550926208	-7.53860807418823	0.0149041991680861	0.00354059832170606	0.0116574559360743	0.00548864435404539
717	76.0367736816406	-1.95843541622162	-7.47367286682129	0.013930176384747	0.00516396993771195	-0.00522560812532902	0.00321592413820326
718	76.0367736816406	-0.984412550926208	-7.21393346786499	-0.0026282137259841	0.00646266713738441	0.00970941036939621	-0.00619963090866804
719	74.7380752563477	-0.659738183021545	-7.34380340576172	-0.0104203969240189	-0.00944637414067984	-3.08191010844894e-05	-0.00360223650932312
720	76.6861267089844	-1.30908679962158	-7.01912927627563	-0.00132951640989631	-0.00522560812532902	0.00483929552137852	-0.00717365415766835
721	75.3874282836914	-0.984412550926208	-7.27886867523193	-0.0136671401560307	0.00613799272105098	0.00646266713738441	0.00711201597005129
722	76.0367736816406	-0.335063904523849	-7.01912927627563	0.01100810803473	-0.00295288790948689	0.00289124972186983	-0.00230353930965066
723	75.3874282836914	-1.30908679962158	-6.23991060256958	0.00646266713738441	-0.00230353930965066	-0.00814767740666866	-0.00197886489331722
724	76.0367736816406	-1.63376116752625	-6.23991060256958	0.01100810803473	-0.000355493422830477	-0.0133424662053585	-0.00327756232582033
725	76.0367736816406	-1.63376116752625	-6.04510593414307	0.0100340843200684	0.00678734155371785	-0.00782300252467394	-0.00425158534198999
726	75.3874282836914	-0.984412550926208	-6.69445466995239	-0.0110697457566857	0.00354059832170606	-0.00555028254166245	-0.00197886489331722
727	75.3874282836914	-0.659738183021545	-6.82432460784912	0.0220470335334539	0.00776136433705688	0.00321592413820326	0.000618529506027699
728	75.3874282836914	-0.659738183021545	-6.82432460784912	-0.0120437685400248	0.00841071270406246	-0.00587495695799589	-0.00230353930965066
729	76.0367736816406	-0.659738183021545	-6.82432460784912	-0.00814767740666866	0.0103587592020631	-0.0165892094373703	-0.00132951640989631
730	75.3874282836914	-0.659738183021545	-6.56458520889282	-0.0169138833880424	0.01100810803473	-0.0159398596733809	0.000943203864153475
731	77.3354721069336	-1.30908679962158	-6.17497587203979	-0.017887907102704	0.0126314787194133	-0.000355493422830477	0.00808603875339031
732	77.9848251342773	-1.95843541622162	-6.69445466995239	-0.0195112787187099	0.00906006153672934	-0.00977104809135199	0.00646266713738441
733	76.0367736816406	-0.984412550926208	-6.75938940048218	-0.0211346503347158	0.00678734155371785	-0.00197886489331722	-0.000355493422830477
734	76.6861267089844	-1.95843541622162	-7.01912927627563	-0.00717365415766835	-0.00132951640989631	-0.0136671401560307	-0.00132951640989631
735	76.6861267089844	-1.95843541622162	-7.14899873733521	-0.0107450718060136	0.00906006153672934	-0.00360223650932312	-0.000355493422830477
736	74.7380752563477	-0.659738183021545	-7.79834747314453	-0.00457625929266214	0.00808603875339031	-0.000355493422830477	-0.000355493422830477
737	76.6861267089844	-1.30908679962158	-6.82432460784912	0.00516396993771195	0.00256657530553639	-0.00457625929266214	-0.00165419070981443
738	76.0367736816406	-1.95843541622162	-6.95419406890869	0.000618529506027699	-0.00587495695799589	0.00159255252219737	-0.00230353930965066
739	74.7380752563477	-0.984412550926208	-7.34380340576172	-0.00717365415766835	-0.0130177913233638	-0.0026282137259841	-0.00977104809135199
740	76.0367736816406	-1.95843541622162	-7.4087381362915	-0.00490093370899558	-0.00327756232582033	-0.00197886489331722	-0.00100484199356288
741	76.0367736816406	-0.984412550926208	-7.60354280471802	0.000943203864153475	-0.00230353930965066	0.00873538758605719	0.00613799272105098
742	75.3874282836914	-0.984412550926208	-7.60354280471802	0.00418994715437293	0.0106834331527352	-0.00912170019000769	0.00451462110504508
743	76.6861267089844	-1.30908679962158	-7.14899873733521	0.0188002903014421	0.00354059832170606	-0.0026282137259841	0.00256657530553639
744	76.6861267089844	-1.30908679962158	-7.53860807418823	0.0246444288641214	-0.00327756232582033	-0.00684897974133492	-0.0113944197073579
745	76.0367736816406	-1.95843541622162	-7.47367286682129	0.020423661917448	-0.00132951640989631	-0.0100957229733467	-0.00132951640989631
746	75.3874282836914	-0.335063904523849	-7.6684775352478	0.00776136433705688	0.00646266713738441	0.00483929552137852	0.00159255252219737
747	74.7380752563477	-0.335063904523849	-7.60354280471802	0.0191249661147594	0.00256657530553639	-0.00425158534198999	0.00256657530553639
748	75.3874282836914	-0.335063904523849	-7.47367286682129	0.0168522447347641	0.00418994715437293	-0.00360223650932312	-0.00522560812532902
749	76.6861267089844	-1.95843541622162	-7.14899873733521	0.0252937767654657	0.00451462110504508	-0.0110697457566857	-0.00490093370899558
750	74.0887298583984	-0.335063904523849	-7.08406400680542	0.0207483377307653	0.000293855206109583	-0.00814767740666866	-0.0107450718060136
751	76.6861267089844	-1.95843541622162	-6.82432460784912	0.0132808275520802	0.00678734155371785	-0.00782300252467394	0.00289124972186983
752	77.3354721069336	-1.30908679962158	-7.01912927627563	0.0191249661147594	0.000618529506027699	-0.00587495695799589	-3.08191010844894e-05
753	76.6861267089844	-2.28310966491699	-6.75938940048218	0.011982130818069	0.00191722682211548	-0.000355493422830477	0.00289124972186983
754	77.9848251342773	-1.95843541622162	-7.14899873733521	0.00581331877037883	0.00191722682211548	0.00289124972186983	-0.000355493422830477
755	75.3874282836914	-2.28310966491699	-6.56458520889282	-0.00782300252467394	-0.00230353930965066	0.000293855206109583	0.00126787810586393
756	75.3874282836914	-1.30908679962158	-7.08406400680542	-0.00749832857400179	0.000618529506027699	0.000293855206109583	0.01100810803473
757	75.3874282836914	-2.28310966491699	-6.95419406890869	0.000618529506027699	-0.00392691092565656	-0.00197886489331722	0.00126787810586393
758	76.6861267089844	-2.28310966491699	-7.34380340576172	-0.021459324285388	-0.00490093370899558	0.00808603875339031	0.00483929552137852
759	74.7380752563477	-1.63376116752625	-7.08406400680542	-0.00555028254166245	-0.0130177913233638	0.00613799272105098	-0.00360223650932312
760	77.3354721069336	-2.60778403282166	-6.75938940048218	-0.00684897974133492	-0.0100957229733467	-0.00457625929266214	0.00354059832170606
761	74.7380752563477	-2.28310966491699	-7.27886867523193	-0.000680167751852423	-0.00912170019000769	0.00548864435404539	0.00873538758605719
762	76.6861267089844	-2.93245840072632	-7.4087381362915	0.00321592413820326	-0.00392691092565656	0.00256657530553639	-0.00230353930965066
763	76.0367736816406	-2.28310966491699	-7.53860807418823	0.00906006153672934	-0.00944637414067984	-0.00879702530801296	-0.00132951640989631
764	77.3354721069336	-3.25713276863098	-7.34380340576172	0.00126787810586393	-0.0172385573387146	0.00386527273803949	-0.00912170019000769
765	76.6861267089844	-2.60778403282166	-7.47367286682129	0.00938473641872406	-0.00392691092565656	-0.00132951640989631	-0.00619963090866804
766	76.0367736816406	-2.60778403282166	-7.14899873733521	0.00906006153672934	-0.00587495695799589	-0.00165419070981443	-0.00230353930965066
767	76.6861267089844	-2.60778403282166	-7.08406400680542	0.025618452578783	-0.00132951640989631	0.00418994715437293	-0.00100484199356288
768	74.7380752563477	-1.30908679962158	-7.6684775352478	0.0165275707840919	0.00451462110504508	-0.00619963090866804	-0.00165419070981443
769	76.0367736816406	-2.60778403282166	-6.88925933837891	0.013930176384747	0.0022419011220336	-0.00977104809135199	-0.0107450718060136
770	74.0887298583984	-0.984412550926208	-7.53860807418823	0.012956153601408	-0.000355493422830477	-0.000680167751852423	0.00159255252219737
771	74.0887298583984	-0.984412550926208	-7.47367286682129	0.0188002903014421	0.000293855206109583	-0.00230353930965066	0.00581331877037883
772	74.7380752563477	-1.30908679962158	-7.4087381362915	0.0269171483814716	0.00906006153672934	-0.00165419070981443	0.00483929552137852
773	74.7380752563477	-0.659738183021545	-7.27886867523193	0.0223717093467712	-0.00165419070981443	-0.00230353930965066	-0.00717365415766835
774	74.0887298583984	-0.984412550926208	-7.21393346786499	0.0136055024340749	-0.00782300252467394	0.00483929552137852	-0.0100957229733467
775	77.3354721069336	-2.28310966491699	-7.01912927627563	0.00289124972186983	-0.00490093370899558	-0.00165419070981443	-0.00652430532500148
776	76.0367736816406	-1.63376116752625	-7.01912927627563	-0.0026282137259841	0.00159255252219737	0.00581331877037883	-0.00230353930965066
777	77.3354721069336	-1.95843541622162	-6.75938940048218	0.00289124972186983	-0.00295288790948689	0.0113327819854021	0.00581331877037883
778	75.3874282836914	-1.63376116752625	-6.56458520889282	-0.00360223650932312	0.000293855206109583	-3.08191010844894e-05	0.00548864435404539
779	74.7380752563477	-0.659738183021545	-6.95419406890869	-0.00392691092565656	0.00906006153672934	0.00418994715437293	0.00256657530553639
780	75.3874282836914	-1.30908679962158	-7.01912927627563	-0.0143164889886975	-0.00879702530801296	-0.00100484199356288	-0.00132951640989631
781	72.7900314331055	-0.335063904523849	-7.08406400680542	-0.0165892094373703	-0.00425158534198999	0.0142548503354192	0.00711201597005129
782	74.0887298583984	-1.63376116752625	-6.30484533309937	-0.00814767740666866	0.00354059832170606	0.00418994715437293	-0.00165419070981443
783	74.7380752563477	-1.63376116752625	-6.75938940048218	-0.00619963090866804	0.00354059832170606	-0.00977104809135199	0.000943203864153475
784	74.0887298583984	-1.30908679962158	-7.21393346786499	-0.00912170019000769	0.000943203864153475	-0.0026282137259841	-0.00295288790948689
785	73.4393844604492	-1.95843541622162	-7.14899873733521	-0.0227580219507217	-0.00100484199356288	-0.00652430532500148	0.00548864435404539
786	74.0887298583984	-1.95843541622162	-7.53860807418823	-0.0107450718060136	0.00386527273803949	0.00743668992072344	0.0103587592020631
787	71.4913330078125	-0.659738183021545	-7.60354280471802	-0.0169138833880424	0.00321592413820326	-0.00295288790948689	0.00516396993771195
788	72.1406860351563	-0.659738183021545	-7.6684775352478	-0.023407369852066	0.00483929552137852	0.00386527273803949	-0.00684897974133492
789	73.4393844604492	-1.63376116752625	-7.4087381362915	-0.0182125810533762	0.00678734155371785	-0.00392691092565656	-0.000355493422830477
790	72.7900314331055	-0.659738183021545	-7.34380340576172	-0.0152905117720366	0.00159255252219737	-0.00749832857400179	0.000293855206109583
791	73.4393844604492	-1.63376116752625	-7.27886867523193	-0.00847235135734081	0.0158782228827477	0.00159255252219737	0.00743668992072344
792	76.0367736816406	-1.95843541622162	-6.95419406890869	-0.00197886489331722	0.01100810803473	-0.00847235135734081	0.000618529506027699
793	74.0887298583984	-1.30908679962158	-6.82432460784912	0.0162028968334198	0.0106834331527352	-0.0026282137259841	0.00126787810586393
794	76.6861267089844	-1.95843541622162	-7.27886867523193	-0.00392691092565656	0.00646266713738441	-0.00457625929266214	-0.00132951640989631
795	74.0887298583984	-0.335063904523849	-7.27886867523193	0.0123068047687411	-0.000355493422830477	-0.00717365415766835	0.00646266713738441
796	75.3874282836914	-0.659738183021545	-6.69445466995239	0.00970941036939621	0.00256657530553639	-0.00197886489331722	0.000618529506027699
797	76.6861267089844	-1.63376116752625	-6.69445466995239	0.0162028968334198	0.00256657530553639	-0.00132951640989631	-0.00522560812532902
798	76.0367736816406	-1.95843541622162	-6.82432460784912	0.00646266713738441	0.00289124972186983	-0.00457625929266214	0.00354059832170606
799	75.3874282836914	-0.984412550926208	-7.21393346786499	0.00776136433705688	-0.00425158534198999	0.00483929552137852	-0.0026282137259841
800	76.0367736816406	-1.63376116752625	-6.95419406890869	0.0145795252174139	0.00418994715437293	0.00451462110504508	-0.000355493422830477
801	75.3874282836914	-0.659738183021545	-7.01912927627563	0.00906006153672934	-0.00295288790948689	0.0116574559360743	0.0022419011220336
802	74.7380752563477	-0.659738183021545	-7.4087381362915	0.00581331877037883	-0.00977104809135199	0.000618529506027699	-0.000680167751852423
803	76.0367736816406	-1.63376116752625	-7.21393346786499	0.0132808275520802	-0.0026282137259841	-0.00132951640989631	0.00159255252219737
804	76.0367736816406	-1.63376116752625	-7.47367286682129	0.00678734155371785	-0.00684897974133492	-0.00230353930965066	-0.00100484199356288
805	76.6861267089844	-1.95843541622162	-6.82432460784912	-0.00977104809135199	-0.00295288790948689	-0.00847235135734081	-0.00230353930965066
806	74.7380752563477	-0.984412550926208	-7.08406400680542	-0.0230826959013939	0.000943203864153475	0.00126787810586393	0.00516396993771195
807	76.6861267089844	-0.984412550926208	-7.60354280471802	-0.0253554154187441	-0.00165419070981443	-0.00425158534198999	-0.00100484199356288
808	74.7380752563477	-0.335063904523849	-7.47367286682129	-0.0201606266200542	0.00386527273803949	-0.00847235135734081	0.00938473641872406
809	76.0367736816406	-0.659738183021545	-7.6684775352478	-0.0208099745213985	0.000943203864153475	-0.0133424662053585	-0.00425158534198999
810	76.6861267089844	-0.659738183021545	-7.9282169342041	-0.0107450718060136	0.00581331877037883	-0.0120437685400248	0.000293855206109583
811	76.6861267089844	-1.63376116752625	-7.6684775352478	-0.0130177913233638	0.00386527273803949	-0.0130177913233638	0.011982130818069
812	76.6861267089844	-1.30908679962158	-7.9282169342041	0.00548864435404539	0.00776136433705688	-0.00165419070981443	-0.00165419070981443
813	76.0367736816406	-1.63376116752625	-7.6684775352478	0.0275664981454611	0.00581331877037883	-0.017887907102704	0.00841071270406246
814	77.3354721069336	-1.63376116752625	-7.53860807418823	0.0236704051494598	0.00678734155371785	-0.00782300252467394	-0.00977104809135199
815	77.3354721069336	-1.63376116752625	-7.47367286682129	0.0175015944987535	-0.000680167751852423	-0.00717365415766835	-0.00619963090866804
816	77.3354721069336	-1.95843541622162	-7.6684775352478	0.00938473641872406	0.00743668992072344	-3.08191010844894e-05	0.00126787810586393
817	76.6861267089844	-1.95843541622162	-7.08406400680542	0.0136055024340749	0.00354059832170606	-0.00295288790948689	0.00711201597005129
818	77.3354721069336	-1.63376116752625	-7.08406400680542	0.0207483377307653	-0.00555028254166245	-0.00490093370899558	-0.00100484199356288
819	74.0887298583984	-0.984412550926208	-7.21393346786499	0.0200989879667759	-0.0117190945893526	-0.00425158534198999	-0.00100484199356288
820	78.6341705322266	-1.95843541622162	-7.14899873733521	0.01100810803473	-0.00165419070981443	0.0022419011220336	-0.00165419070981443
821	74.7380752563477	-0.659738183021545	-7.08406400680542	0.0168522447347641	0.000618529506027699	0.0106834331527352	0.00613799272105098
822	76.0367736816406	-0.335063904523849	-6.62951993942261	0.0275664981454611	-0.00132951640989631	-0.00425158534198999	-0.0026282137259841
823	77.3354721069336	-1.30908679962158	-6.43471527099609	0.0168522447347641	0.00191722682211548	-0.00360223650932312	-0.00327756232582033
824	77.9848251342773	-1.95843541622162	-6.17497587203979	0.00289124972186983	-0.00814767740666866	-0.00100484199356288	-0.0100957229733467
825	76.6861267089844	-1.30908679962158	-6.17497587203979	0.00581331877037883	0.000943203864153475	0.00256657530553639	-0.00522560812532902
826	75.3874282836914	-0.984412550926208	-6.04510593414307	0.00191722682211548	0.000943203864153475	0.00841071270406246	-0.000355493422830477
827	74.7380752563477	-0.0103895775973797	-7.14899873733521	-0.00457625929266214	0.00711201597005129	0.00354059832170606	-0.00327756232582033
828	74.7380752563477	-0.984412550926208	-7.14899873733521	-0.000355493422830477	0.00906006153672934	-0.00847235135734081	0.00418994715437293
829	76.6861267089844	-1.30908679962158	-7.14899873733521	0.0100340843200684	0.00483929552137852	-0.00619963090866804	-0.0026282137259841
830	74.7380752563477	-0.984412550926208	-6.56458520889282	-0.0113944197073579	0.00548864435404539	-0.0123684434220195	-0.00619963090866804
831	76.6861267089844	-2.28310966491699	-6.23991060256958	-0.00749832857400179	-0.000355493422830477	-0.00587495695799589	0.0022419011220336
832	76.6861267089844	-2.28310966491699	-6.49965000152588	0.00516396993771195	0.00678734155371785	-0.0026282137259841	-0.00132951640989631
833	77.3354721069336	-2.28310966491699	-6.69445466995239	-0.00782300252467394	0.00289124972186983	-0.00132951640989631	0.00418994715437293
834	76.6861267089844	-2.60778403282166	-6.43471527099609	-0.00522560812532902	-0.00100484199356288	0.00159255252219737	-0.00555028254166245
835	76.0367736816406	-2.60778403282166	-6.56458520889282	-0.0107450718060136	-0.00619963090866804	-0.00165419070981443	-0.00457625929266214
836	75.3874282836914	-1.95843541622162	-7.01912927627563	-0.00165419070981443	-0.00100484199356288	0.00256657530553639	0.00516396993771195
837	77.9848251342773	-2.93245840072632	-6.82432460784912	0.00808603875339031	-0.00165419070981443	-0.00165419070981443	0.000943203864153475
838	77.3354721069336	-2.60778403282166	-6.69445466995239	0.011982130818069	-0.0130177913233638	-0.00327756232582033	0.00354059832170606
839	76.0367736816406	-1.95843541622162	-7.27886867523193	0.00841071270406246	-0.0104203969240189	-0.00457625929266214	-0.00684897974133492
840	76.0367736816406	-2.60778403282166	-7.34380340576172	-0.000355493422830477	-0.0123684434220195	-0.00425158534198999	-0.00587495695799589
841	75.3874282836914	-2.28310966491699	-7.73341274261475	-0.000680167751852423	0.000293855206109583	0.00743668992072344	0.00451462110504508
842	76.0367736816406	-1.63376116752625	-7.60354280471802	-0.000680167751852423	-0.0120437685400248	0.00678734155371785	-0.0026282137259841
843	76.0367736816406	-2.60778403282166	-7.34380340576172	-0.0026282137259841	-0.0113944197073579	-0.00555028254166245	-0.00295288790948689
844	76.6861267089844	-1.30908679962158	-7.14899873733521	0.00743668992072344	-0.000355493422830477	-0.00847235135734081	-0.00749832857400179
845	75.3874282836914	-1.95843541622162	-7.08406400680542	-0.0175632312893867	0.000293855206109583	-0.00814767740666866	-0.00295288790948689
846	75.3874282836914	-0.984412550926208	-7.79834747314453	-0.0139918150380254	0.00191722682211548	-0.00392691092565656	-0.00327756232582033
847	74.7380752563477	-1.30908679962158	-7.53860807418823	-0.00782300252467394	0.00516396993771195	-0.00197886489331722	-0.00230353930965066
848	75.3874282836914	-0.335063904523849	-7.47367286682129	-0.00717365415766835	0.000943203864153475	-0.0100957229733467	-0.00782300252467394
849	76.0367736816406	-1.95843541622162	-7.47367286682129	-0.00977104809135199	0.00354059832170606	-0.00587495695799589	-0.00295288790948689
850	75.3874282836914	-0.984412550926208	-7.34380340576172	-0.00684897974133492	-0.00749832857400179	-0.00944637414067984	-0.00457625929266214
851	76.0367736816406	-1.95843541622162	-6.56458520889282	-0.00392691092565656	0.00970941036939621	0.00126787810586393	0.00256657530553639
852	76.6861267089844	-1.95843541622162	-6.49965000152588	0.00256657530553639	0.00418994715437293	0.00906006153672934	0.00841071270406246
853	76.6861267089844	-1.63376116752625	-6.43471527099609	-0.00230353930965066	0.00873538758605719	0.00126787810586393	-0.00230353930965066
854	77.3354721069336	-1.63376116752625	-6.30484533309937	0.0126314787194133	-0.00360223650932312	-0.00457625929266214	-0.00197886489331722
855	76.6861267089844	-1.63376116752625	-6.30484533309937	0.0136055024340749	-0.00327756232582033	-0.00944637414067984	0.00126787810586393
856	75.3874282836914	-1.30908679962158	-6.11004114151001	0.0103587592020631	0.00743668992072344	0.00743668992072344	0.00159255252219737
857	75.3874282836914	-1.63376116752625	-6.17497587203979	0.00126787810586393	-0.000355493422830477	0.00678734155371785	0.01100810803473
858	76.0367736816406	-2.28310966491699	-6.43471527099609	0.0155535480007529	-0.00490093370899558	0.00321592413820326	0.000618529506027699
859	73.4393844604492	-0.0103895775973797	-6.69445466995239	-0.0240567177534103	-0.0243813935667276	0.00483929552137852	-0.00879702530801296
860	74.7380752563477	-1.95843541622162	-6.04510593414307	-0.0113944197073579	0.00386527273803949	0.00126787810586393	0.00159255252219737
861	73.4393844604492	-0.659738183021545	-6.30484533309937	-0.0100957229733467	0.00191722682211548	0.011982130818069	-0.00100484199356288
862	72.1406860351563	-0.659738183021545	-6.23991060256958	-0.00847235135734081	-0.0240567177534103	0.00386527273803949	0.00321592413820326
863	71.4913330078125	-1.30908679962158	-6.62951993942261	-0.00360223650932312	0.00581331877037883	0.000618529506027699	-0.00425158534198999
864	72.7900314331055	-1.63376116752625	-6.75938940048218	-0.0198359526693821	-0.00619963090866804	-0.00555028254166245	0.0022419011220336
865	72.7900314331055	-0.659738183021545	-6.88925933837891	-0.0159398596733809	-0.00522560812532902	-0.00425158534198999	-3.08191010844894e-05
866	72.7900314331055	-0.984412550926208	-7.01912927627563	-0.0139918150380254	0.00743668992072344	-0.00392691092565656	0.00418994715437293
867	74.7380752563477	-0.984412550926208	-7.14899873733521	-0.00782300252467394	0.00906006153672934	-0.00392691092565656	0.00451462110504508
868	73.4393844604492	-0.659738183021545	-6.75938940048218	-0.0123684434220195	0.0136055024340749	-0.0117190945893526	0.00191722682211548
869	76.0367736816406	-1.63376116752625	-6.95419406890869	-0.0130177913233638	0.00646266713738441	-0.0139918150380254	-0.00132951640989631
870	72.7900314331055	-0.659738183021545	-7.6684775352478	-0.00619963090866804	0.00613799272105098	-0.0152905117720366	-3.08191010844894e-05
871	76.0367736816406	-1.95843541622162	-7.4087381362915	-0.00879702530801296	0.0113327819854021	-0.00360223650932312	0.00678734155371785
872	76.0367736816406	-1.95843541622162	-7.6684775352478	-0.00295288790948689	0.0103587592020631	-0.00360223650932312	0.00938473641872406
873	76.0367736816406	-1.95843541622162	-7.53860807418823	0.00970941036939621	0.0123068047687411	-0.00555028254166245	-0.00230353930965066
874	76.6861267089844	-1.95843541622162	-7.14899873733521	0.00906006153672934	0.00483929552137852	-0.0110697457566857	0.00126787810586393
875	76.6861267089844	-2.28310966491699	-7.21393346786499	-0.00295288790948689	0.00548864435404539	-0.00165419070981443	-0.00132951640989631
876	74.7380752563477	-0.335063904523849	-7.73341274261475	0.0168522447347641	0.00906006153672934	0.00126787810586393	0.00516396993771195
877	76.0367736816406	-1.30908679962158	-7.47367286682129	0.00808603875339031	0.0123068047687411	-0.00230353930965066	0.00256657530553639
878	74.7380752563477	-0.659738183021545	-7.6684775352478	0.0126314787194133	0.00191722682211548	-0.00847235135734081	-0.00717365415766835
879	74.7380752563477	-1.30908679962158	-7.47367286682129	0.00938473641872406	-0.00100484199356288	0.00646266713738441	-0.00425158534198999
880	76.0367736816406	-1.95843541622162	-6.49965000152588	0.00808603875339031	0.000943203864153475	0.00418994715437293	-0.0100957229733467
881	75.3874282836914	-1.30908679962158	-6.88925933837891	0.00711201597005129	0.0152288740500808	-0.00555028254166245	0.0106834331527352
882	74.7380752563477	-1.30908679962158	-7.01912927627563	0.0175015944987535	0.00516396993771195	0.00613799272105098	-0.00230353930965066
883	76.0367736816406	-2.28310966491699	-7.14899873733521	0.00938473641872406	0.00678734155371785	0.00386527273803949	-0.00392691092565656
884	76.0367736816406	-2.60778403282166	-7.01912927627563	0.00743668992072344	-0.00132951640989631	-0.00847235135734081	-0.00587495695799589
885	76.6861267089844	-1.95843541622162	-7.01912927627563	0.00776136433705688	0.00256657530553639	-0.00360223650932312	-0.0026282137259841
886	77.9848251342773	-2.28310966491699	-6.30484533309937	0.00646266713738441	-3.08191010844894e-05	0.00548864435404539	0.000618529506027699
887	74.7380752563477	-0.984412550926208	-6.49965000152588	-0.00717365415766835	0.00613799272105098	0.0022419011220336	0.00191722682211548
888	76.6861267089844	-0.984412550926208	-6.82432460784912	-0.00555028254166245	0.00354059832170606	-0.00295288790948689	0.00906006153672934
889	76.6861267089844	-1.63376116752625	-6.75938940048218	-0.0143164889886975	0.00159255252219737	-0.0159398596733809	-0.00360223650932312
890	76.6861267089844	-1.63376116752625	-6.75938940048218	-0.021459324285388	0.0100340843200684	-0.0026282137259841	0.00581331877037883
891	74.0887298583984	-0.984412550926208	-6.82432460784912	-0.00847235135734081	0.011982130818069	-0.00587495695799589	0.00906006153672934
892	74.7380752563477	-0.984412550926208	-6.49965000152588	0.00743668992072344	0.00906006153672934	-0.00230353930965066	0.00613799272105098
893	74.7380752563477	-0.659738183021545	-6.69445466995239	0.0142548503354192	0.00906006153672934	-0.00847235135734081	-0.000680167751852423
894	75.3874282836914	-0.984412550926208	-7.21393346786499	0.0239950809627771	0.00483929552137852	-0.00360223650932312	0.0123068047687411
895	76.0367736816406	-2.28310966491699	-6.56458520889282	0.0236704051494598	0.00451462110504508	0.00354059832170606	-0.00944637414067984
896	76.6861267089844	-2.28310966491699	-6.23991060256958	0.0197743140161037	0.0116574559360743	0.00126787810586393	0.00613799272105098
897	76.6861267089844	-2.28310966491699	-6.88925933837891	0.0145795252174139	0.00321592413820326	0.00613799272105098	-0.0104203969240189
898	75.3874282836914	-1.95843541622162	-6.49965000152588	0.0126314787194133	-0.00425158534198999	0.0116574559360743	0.00256657530553639
899	75.3874282836914	-2.28310966491699	-6.95419406890869	0.01100810803473	-0.00295288790948689	-0.00295288790948689	-0.00457625929266214
900	74.7380752563477	-0.984412550926208	-7.53860807418823	0.00873538758605719	-0.00392691092565656	0.00321592413820326	0.000943203864153475
901	76.6861267089844	-2.60778403282166	-7.47367286682129	0.00678734155371785	-0.000355493422830477	0.00516396993771195	0.00906006153672934
902	76.6861267089844	-1.30908679962158	-7.60354280471802	0.00841071270406246	-0.00230353930965066	0.00646266713738441	-0.00490093370899558
903	76.0367736816406	-1.30908679962158	-7.53860807418823	0.00711201597005129	-0.00392691092565656	0.00873538758605719	-0.00457625929266214
904	74.7380752563477	-0.984412550926208	-6.69445466995239	0.00743668992072344	-0.0113944197073579	0.00191722682211548	0.000293855206109583
905	76.0367736816406	-1.95843541622162	-6.95419406890869	-0.00100484199356288	-0.00555028254166245	-0.000355493422830477	-0.0026282137259841
906	77.3354721069336	-2.93245840072632	-7.47367286682129	0.0113327819854021	-0.00230353930965066	0.00581331877037883	0.00418994715437293
907	77.3354721069336	-2.93245840072632	-7.4087381362915	0.0113327819854021	0.000618529506027699	-0.00197886489331722	0.00354059832170606
908	74.0887298583984	-1.95843541622162	-7.53860807418823	0.01100810803473	-0.00879702530801296	-0.00392691092565656	-3.08191010844894e-05
909	75.3874282836914	-2.60778403282166	-7.47367286682129	0.0106834331527352	-0.0104203969240189	-0.0172385573387146	-0.00230353930965066
910	74.7380752563477	-2.28310966491699	-7.14899873733521	0.00451462110504508	-0.0113944197073579	-0.00619963090866804	-0.0130177913233638
911	75.3874282836914	-3.90648126602173	-6.69445466995239	0.00256657530553639	0.00159255252219737	-0.00425158534198999	0.00418994715437293
912	75.3874282836914	-2.60778403282166	-7.08406400680542	-0.0237320438027382	-3.08191010844894e-05	-0.00132951640989631	0.00451462110504508
913	74.7380752563477	-2.60778403282166	-7.01912927627563	-0.0110697457566857	-0.0107450718060136	0.000293855206109583	-0.00327756232582033
914	75.3874282836914	-2.93245840072632	-7.14899873733521	-0.0113944197073579	-0.00587495695799589	-0.0117190945893526	-0.00457625929266214
915	74.0887298583984	-2.60778403282166	-7.08406400680542	-0.00847235135734081	-0.00490093370899558	-3.08191010844894e-05	0.00256657530553639
916	77.3354721069336	-3.58180713653564	-6.56458520889282	-0.00782300252467394	-3.08191010844894e-05	-0.00425158534198999	-0.00425158534198999
917	76.6861267089844	-3.58180713653564	-6.82432460784912	-0.00717365415766835	0.00126787810586393	0.00678734155371785	-0.00587495695799589
918	76.0367736816406	-2.28310966491699	-6.75938940048218	-0.00944637414067984	-0.0100957229733467	0.00646266713738441	-0.00295288790948689
919	75.3874282836914	-2.93245840072632	-6.56458520889282	-0.0120437685400248	-0.0107450718060136	-0.00197886489331722	-0.00652430532500148
920	76.0367736816406	-1.95843541622162	-6.43471527099609	-0.00555028254166245	0.00191722682211548	-0.0026282137259841	-0.00327756232582033
921	76.6861267089844	-2.28310966491699	-6.75938940048218	-0.00652430532500148	-0.00587495695799589	0.00776136433705688	0.000943203864153475
922	76.0367736816406	-2.60778403282166	-6.49965000152588	0.00873538758605719	0.00678734155371785	0.00678734155371785	0.000618529506027699
923	75.3874282836914	-1.63376116752625	-7.01912927627563	0.0022419011220336	-0.0026282137259841	-0.00944637414067984	-0.00749832857400179
924	76.0367736816406	-1.95843541622162	-7.60354280471802	0.00776136433705688	0.000943203864153475	-0.0113944197073579	-3.08191010844894e-05
925	76.0367736816406	-2.28310966491699	-7.53860807418823	0.000618529506027699	0.000618529506027699	-0.00165419070981443	-0.00230353930965066
926	76.0367736816406	-2.60778403282166	-7.21393346786499	0.0162028968334198	0.00451462110504508	-0.000355493422830477	0.00548864435404539
927	75.3874282836914	-2.28310966491699	-7.27886867523193	0.00938473641872406	0.00418994715437293	-0.00619963090866804	0.00321592413820326
928	74.0887298583984	-1.30908679962158	-7.14899873733521	0.0106834331527352	0.00256657530553639	-0.00684897974133492	-0.0026282137259841
929	76.6861267089844	-2.28310966491699	-7.27886867523193	0.0155535480007529	0.000293855206109583	-0.0165892094373703	0.00256657530553639
930	74.7380752563477	-1.63376116752625	-7.6684775352478	0.00548864435404539	0.00483929552137852	-0.00619963090866804	-0.00392691092565656
931	74.7380752563477	-2.28310966491699	-7.4087381362915	0.00321592413820326	0.00873538758605719	0.0022419011220336	0.00354059832170606
932	75.3874282836914	-2.28310966491699	-7.47367286682129	-0.000680167751852423	0.00646266713738441	0.0022419011220336	-0.00490093370899558
933	74.7380752563477	-2.60778403282166	-7.4087381362915	-0.0256800893694162	-0.00327756232582033	-0.00587495695799589	-0.00457625929266214
934	74.0887298583984	-1.95843541622162	-6.69445466995239	-0.00847235135734081	0.00354059832170606	-0.0100957229733467	-0.000355493422830477
935	74.7380752563477	-2.93245840072632	-6.69445466995239	-0.0260047651827335	0.00841071270406246	-0.00490093370899558	-0.00230353930965066
936	74.0887298583984	-2.28310966491699	-6.95419406890869	-0.0185372550040483	0.00483929552137852	0.00581331877037883	0.00191722682211548
937	72.7900314331055	-1.30908679962158	-7.08406400680542	-0.0152905117720366	0.00776136433705688	-0.00912170019000769	0.00548864435404539
938	72.7900314331055	-1.30908679962158	-6.95419406890869	-0.0191866029053926	-0.00327756232582033	0.00321592413820326	-0.00490093370899558
939	73.4393844604492	-2.93245840072632	-6.62951993942261	-0.017887907102704	0.00159255252219737	-0.00490093370899558	-0.0026282137259841
940	72.7900314331055	-1.30908679962158	-6.43471527099609	-0.0230826959013939	0.00613799272105098	-0.00165419070981443	0.000618529506027699
941	72.7900314331055	-1.63376116752625	-6.69445466995239	-0.00230353930965066	-0.000680167751852423	0.00451462110504508	0.000618529506027699
942	76.6861267089844	-2.93245840072632	-6.95419406890869	-3.08191010844894e-05	0.00646266713738441	0.00581331877037883	0.000618529506027699
943	76.0367736816406	-2.60778403282166	-6.30484533309937	0.00743668992072344	-3.08191010844894e-05	-0.00782300252467394	0.000293855206109583
944	76.6861267089844	-2.60778403282166	-6.36978054046631	0.00451462110504508	0.00743668992072344	-0.0133424662053585	-0.00392691092565656
945	76.0367736816406	-2.60778403282166	-6.82432460784912	0.00126787810586393	-0.00165419070981443	0.00159255252219737	-0.00132951640989631
946	75.3874282836914	-1.63376116752625	-6.17497587203979	0.0123068047687411	0.01100810803473	0.00386527273803949	0.0132808275520802
947	73.4393844604492	-1.30908679962158	-6.43471527099609	0.0210730116814375	0.00678734155371785	0.00418994715437293	0.00776136433705688
948	77.3354721069336	-1.95843541622162	-7.14899873733521	0.0162028968334198	-0.000680167751852423	-0.0113944197073579	0.00321592413820326
949	77.3354721069336	-2.60778403282166	-6.95419406890869	0.0191249661147594	-0.0026282137259841	-0.0117190945893526	-0.00230353930965066
950	76.0367736816406	-1.30908679962158	-7.14899873733521	0.0022419011220336	0.0022419011220336	-0.00684897974133492	0.0022419011220336
951	74.7380752563477	-0.984412550926208	-7.08406400680542	0.0168522447347641	0.00743668992072344	-0.00392691092565656	0.000943203864153475
952	76.6861267089844	-2.60778403282166	-6.49965000152588	0.000618529506027699	0.00678734155371785	0.0022419011220336	0.00743668992072344
953	76.6861267089844	-2.60778403282166	-6.75938940048218	0.00678734155371785	0.00581331877037883	-0.000680167751852423	-0.00165419070981443
954	76.6861267089844	-2.60778403282166	-7.60354280471802	-0.0130177913233638	0.0022419011220336	-0.00197886489331722	0.00191722682211548
955	76.6861267089844	-2.60778403282166	-7.6684775352478	-0.0110697457566857	0.00483929552137852	-0.00522560812532902	-0.00360223650932312
956	74.7380752563477	-1.30908679962158	-7.4087381362915	-0.00392691092565656	0.00191722682211548	0.00354059832170606	0.00289124972186983
957	75.3874282836914	-1.30908679962158	-7.73341274261475	-0.00327756232582033	0.00256657530553639	0.00159255252219737	-0.00197886489331722
958	76.6861267089844	-2.28310966491699	-7.34380340576172	-0.00879702530801296	-0.00587495695799589	-0.00100484199356288	-0.00360223650932312
959	76.6861267089844	-2.60778403282166	-7.4087381362915	0.00386527273803949	0.00289124972186983	-0.00457625929266214	-0.00619963090866804
960	77.3354721069336	-2.28310966491699	-7.86328220367432	0.0175015944987535	-0.00230353930965066	-0.00457625929266214	0.00289124972186983
961	75.3874282836914	-1.30908679962158	-7.86328220367432	0.00678734155371785	0.00159255252219737	0.00613799272105098	0.00970941036939621
962	75.3874282836914	-2.60778403282166	-7.60354280471802	0.0116574559360743	0.00516396993771195	0.000943203864153475	0.00126787810586393
963	77.9848251342773	-2.93245840072632	-7.53860807418823	0.0178262684494257	-0.00457625929266214	-0.00619963090866804	-0.00392691092565656
964	76.0367736816406	-2.60778403282166	-7.27886867523193	0.00613799272105098	0.00256657530553639	-0.0156151866540313	-3.08191010844894e-05
965	75.3874282836914	-2.93245840072632	-7.4087381362915	0.00841071270406246	0.0022419011220336	-0.00944637414067984	0.0022419011220336
966	75.3874282836914	-0.984412550926208	-7.47367286682129	0.01100810803473	0.00354059832170606	0.00126787810586393	0.00483929552137852
967	75.3874282836914	-1.95843541622162	-7.21393346786499	0.00646266713738441	0.00873538758605719	-0.00912170019000769	0.00678734155371785
968	76.6861267089844	-2.93245840072632	-6.82432460784912	0.0136055024340749	0.00321592413820326	-0.0139918150380254	-0.00100484199356288
969	75.3874282836914	-2.93245840072632	-6.69445466995239	0.00159255252219737	0.00483929552137852	-0.0107450718060136	-0.00132951640989631
970	76.6861267089844	-2.60778403282166	-6.75938940048218	0.00191722682211548	0.00418994715437293	-0.0113944197073579	-0.00684897974133492
971	75.3874282836914	-1.30908679962158	-6.75938940048218	0.0162028968334198	0.00711201597005129	-0.00555028254166245	0.00548864435404539
972	75.3874282836914	-2.93245840072632	-7.01912927627563	0.00938473641872406	0.011982130818069	-0.000680167751852423	0.00711201597005129
973	77.3354721069336	-2.93245840072632	-6.95419406890869	0.00451462110504508	-3.08191010844894e-05	-0.00100484199356288	0.000293855206109583
974	76.6861267089844	-2.93245840072632	-6.30484533309937	0.00613799272105098	0.00191722682211548	-0.00230353930965066	-0.00132951640989631
975	76.0367736816406	-2.93245840072632	-6.23991060256958	-0.0182125810533762	0.00191722682211548	0.00646266713738441	-0.00230353930965066
976	76.6861267089844	-2.28310966491699	-6.17497587203979	-0.0198359526693821	0.00711201597005129	0.013930176384747	0.00711201597005129
977	74.7380752563477	-1.63376116752625	-6.56458520889282	-0.0130177913233638	0.00354059832170606	0.00159255252219737	0.0022419011220336
978	77.9848251342773	-3.58180713653564	-6.43471527099609	-0.0117190945893526	-0.00814767740666866	-0.00132951640989631	-0.00360223650932312
979	74.7380752563477	-1.95843541622162	-6.49965000152588	-0.0110697457566857	-0.00327756232582033	0.000293855206109583	-0.00457625929266214
980	77.3354721069336	-3.90648126602173	-6.82432460784912	-0.00197886489331722	-0.00100484199356288	-0.00555028254166245	0.00581331877037883
981	75.3874282836914	-2.60778403282166	-7.08406400680542	0.00873538758605719	-0.00619963090866804	0.0165275707840919	0.00516396993771195
982	76.0367736816406	-3.25713276863098	-6.75938940048218	-0.00132951640989631	-0.00457625929266214	0.00354059832170606	0.00516396993771195
983	75.3874282836914	-2.93245840072632	-6.88925933837891	-0.00165419070981443	-0.00879702530801296	-0.000680167751852423	-0.00555028254166245
984	74.7380752563477	-3.25713276863098	-7.08406400680542	-0.000680167751852423	-0.00684897974133492	-0.00522560812532902	-0.00522560812532902
985	74.7380752563477	-3.25713276863098	-7.73341274261475	-0.00782300252467394	-0.00132951640989631	0.00776136433705688	-0.00425158534198999
986	74.7380752563477	-3.25713276863098	-7.4087381362915	0.000618529506027699	-0.00230353930965066	0.0022419011220336	0.0100340843200684
987	76.0367736816406	-3.90648126602173	-7.21393346786499	0.00159255252219737	0.00711201597005129	0.00159255252219737	0.000293855206109583
988	74.7380752563477	-3.25713276863098	-7.01912927627563	0.00906006153672934	0.00256657530553639	-0.0110697457566857	0.00386527273803949
989	76.0367736816406	-2.60778403282166	-7.6684775352478	0.013930176384747	0.00191722682211548	-0.00619963090866804	-0.00327756232582033
990	77.3354721069336	-3.25713276863098	-7.47367286682129	0.00873538758605719	-3.08191010844894e-05	-0.00717365415766835	-0.00360223650932312
991	76.0367736816406	-2.28310966491699	-7.6684775352478	0.0207483377307653	0.00743668992072344	0.00386527273803949	0.00581331877037883
992	74.7380752563477	-1.95843541622162	-7.73341274261475	0.01847561635077	0.00646266713738441	0.00678734155371785	0.00321592413820326
993	74.7380752563477	-2.60778403282166	-7.21393346786499	0.0181509424000978	-0.00425158534198999	-0.00132951640989631	0.00743668992072344
994	76.0367736816406	-2.28310966491699	-6.95419406890869	0.000943203864153475	-0.0026282137259841	-0.0026282137259841	-0.00360223650932312
995	75.3874282836914	-2.93245840072632	-7.34380340576172	-0.00230353930965066	-0.00490093370899558	-0.0026282137259841	-0.00360223650932312
996	75.3874282836914	-1.63376116752625	-7.73341274261475	-0.0169138833880424	0.00126787810586393	-0.0026282137259841	-0.00360223650932312
997	76.6861267089844	-1.95843541622162	-7.6684775352478	-0.00132951640989631	-0.00587495695799589	0.000293855206109583	-0.00100484199356288
998	74.7380752563477	-1.63376116752625	-7.14899873733521	-0.0100957229733467	-0.00425158534198999	0.0100340843200684	-0.0104203969240189
999	76.6861267089844	-2.93245840072632	-6.62951993942261	-0.0117190945893526	0.000618529506027699	0.00516396993771195	-0.00295288790948689
1000	74.7380752563477	-1.95843541622162	-6.82432460784912	-0.0113944197073579	-0.00587495695799589	0.00321592413820326	-0.00619963090866804
1001	74.0887298583984	-2.28310966491699	-6.88925933837891	-0.0100957229733467	-0.00230353930965066	0.00354059832170606	0.01100810803473
1002	75.3874282836914	-3.58180713653564	-6.95419406890869	-0.00165419070981443	-0.00327756232582033	0.00906006153672934	0.000293855206109583
1003	75.3874282836914	-3.25713276863098	-6.75938940048218	-0.0146411629393697	-0.00652430532500148	0.00354059832170606	-0.00749832857400179
1004	74.0887298583984	-2.93245840072632	-6.82432460784912	-0.00717365415766835	-0.0026282137259841	-0.00457625929266214	-0.00197886489331722
1005	73.4393844604492	-1.95843541622162	-6.88925933837891	-0.0104203969240189	0.000293855206109583	0.00159255252219737	-0.00165419070981443
1006	72.7900314331055	-1.95843541622162	-6.88925933837891	-0.0130177913233638	0.0022419011220336	0.00776136433705688	0.00841071270406246
1007	74.0887298583984	-2.60778403282166	-6.82432460784912	-0.00977104809135199	0.0126314787194133	0.00126787810586393	0.00646266713738441
1008	75.3874282836914	-2.93245840072632	-7.01912927627563	-0.00392691092565656	0.00483929552137852	-0.0133424662053585	0.00418994715437293
1009	72.7900314331055	-1.63376116752625	-7.6684775352478	-0.00619963090866804	0.00191722682211548	-0.0117190945893526	-3.08191010844894e-05
1010	76.0367736816406	-3.25713276863098	-7.27886867523193	-0.0152905117720366	0.00646266713738441	-0.0136671401560307	0.00289124972186983
1011	74.0887298583984	-2.28310966491699	-7.4087381362915	-0.0123684434220195	0.00906006153672934	0.00581331877037883	0.000618529506027699
1012	72.7900314331055	-1.95843541622162	-7.21393346786499	0.00841071270406246	0.00970941036939621	-0.0162645354866982	0.0100340843200684
1013	74.0887298583984	-1.95843541622162	-7.6684775352478	0.0100340843200684	0.00711201597005129	-0.00847235135734081	-0.00100484199356288
1014	74.7380752563477	-1.95843541622162	-7.08406400680542	0.0155535480007529	0.000618529506027699	-0.00197886489331722	-0.00295288790948689
1015	74.7380752563477	-2.28310966491699	-7.08406400680542	0.0188002903014421	0.0022419011220336	-0.00555028254166245	0.000618529506027699
1016	74.7380752563477	-2.28310966491699	-7.08406400680542	0.01100810803473	0.00256657530553639	0.00776136433705688	0.0106834331527352
1017	76.6861267089844	-2.28310966491699	-6.88925933837891	0.025618452578783	0.00743668992072344	-0.00360223650932312	0.0022419011220336
1018	75.3874282836914	-1.63376116752625	-6.75938940048218	0.00808603875339031	0.00678734155371785	0.00126787810586393	0.000293855206109583
1019	77.9848251342773	-2.93245840072632	-6.95419406890869	0.00841071270406246	-0.00100484199356288	-3.08191010844894e-05	-0.00555028254166245
1020	76.0367736816406	-2.28310966491699	-7.14899873733521	0.00126787810586393	-0.00100484199356288	0.00483929552137852	0.000618529506027699
1021	77.3354721069336	-3.25713276863098	-7.47367286682129	0.011982130818069	-0.000355493422830477	-0.0026282137259841	0.000293855206109583
1022	77.9848251342773	-2.60778403282166	-6.75938940048218	0.00483929552137852	0.00159255252219737	0.00386527273803949	0.00516396993771195
1023	77.9848251342773	-3.25713276863098	-6.69445466995239	0.00906006153672934	0.000943203864153475	-0.00457625929266214	-0.00619963090866804
1024	77.9848251342773	-2.60778403282166	-6.11004114151001	0.00256657530553639	-0.00132951640989631	-0.00457625929266214	-0.00522560812532902
1025	76.6861267089844	-3.25713276863098	-6.95419406890869	-0.0123684434220195	0.00548864435404539	-0.0172385573387146	-0.00652430532500148
1026	75.3874282836914	-1.95843541622162	-7.21393346786499	0.00451462110504508	-0.00814767740666866	0.00776136433705688	-0.00587495695799589
1027	75.3874282836914	-2.93245840072632	-6.95419406890869	-0.00749832857400179	0.00159255252219737	-0.00327756232582033	0.00159255252219737
1028	74.7380752563477	-2.28310966491699	-7.01912927627563	0.000293855206109583	-0.000355493422830477	-0.00814767740666866	-0.00652430532500148
1029	75.3874282836914	-1.95843541622162	-6.49965000152588	-0.00587495695799589	-0.00165419070981443	-0.00230353930965066	-0.00749832857400179
1030	76.0367736816406	-2.93245840072632	-6.17497587203979	-0.0185372550040483	0.0022419011220336	-0.0123684434220195	-0.0026282137259841
1031	76.6861267089844	-2.60778403282166	-7.14899873733521	-0.00295288790948689	0.00159255252219737	-0.00230353930965066	-0.00360223650932312
1032	76.0367736816406	-1.95843541622162	-7.47367286682129	-0.00132951640989631	-0.000680167751852423	-0.0026282137259841	-3.08191010844894e-05
1033	75.3874282836914	-1.95843541622162	-7.9282169342041	0.00548864435404539	0.00451462110504508	0.0022419011220336	0.00354059832170606
1034	76.0367736816406	-2.28310966491699	-7.86328220367432	-0.0149658378213644	-0.00165419070981443	-0.00457625929266214	0.0022419011220336
1035	75.3874282836914	-1.63376116752625	-7.73341274261475	-0.000680167751852423	-0.00295288790948689	-0.0100957229733467	0.00126787810586393
1036	77.9848251342773	-1.95843541622162	-7.60354280471802	0.00321592413820326	-0.000680167751852423	-0.00457625929266214	0.00321592413820326
1037	77.3354721069336	-2.60778403282166	-7.08406400680542	0.0100340843200684	-0.00100484199356288	-0.00944637414067984	0.00743668992072344
1038	76.0367736816406	-1.63376116752625	-7.86328220367432	0.00548864435404539	-0.0185372550040483	0.000943203864153475	-0.00360223650932312
1039	76.0367736816406	-2.28310966491699	-7.6684775352478	-0.00457625929266214	-0.0208099745213985	0.0022419011220336	-0.00100484199356288
1040	75.3874282836914	-2.28310966491699	-7.73341274261475	-0.00587495695799589	-0.000355493422830477	-0.00295288790948689	-0.00425158534198999
1041	75.3874282836914	-2.28310966491699	-6.82432460784912	-0.00847235135734081	0.00516396993771195	0.0126314787194133	0.000618529506027699
1042	76.0367736816406	-2.93245840072632	-7.08406400680542	0.00743668992072344	0.00289124972186983	0.0103587592020631	0.00191722682211548
1043	77.9848251342773	-2.93245840072632	-7.53860807418823	-0.00360223650932312	-0.00295288790948689	0.00126787810586393	-0.00230353930965066
1044	77.3354721069336	-3.25713276863098	-7.4087381362915	0.00354059832170606	0.00159255252219737	-0.000355493422830477	-0.00327756232582033
1045	76.6861267089844	-2.93245840072632	-6.88925933837891	-0.00912170019000769	-0.00327756232582033	-0.00879702530801296	-0.00717365415766835
1046	76.0367736816406	-1.95843541622162	-6.95419406890869	-0.00457625929266214	0.00841071270406246	-0.00100484199356288	0.00743668992072344
1047	76.6861267089844	-1.95843541622162	-6.88925933837891	0.0100340843200684	0.00289124972186983	-0.00457625929266214	0.00289124972186983
1048	75.3874282836914	-2.28310966491699	-6.95419406890869	0.00906006153672934	0.00289124972186983	-0.0107450718060136	0.00451462110504508
1049	77.3354721069336	-2.93245840072632	-7.27886867523193	0.013930176384747	0.00841071270406246	-0.00327756232582033	-0.00360223650932312
1050	75.3874282836914	-1.95843541622162	-6.95419406890869	0.00483929552137852	0.0022419011220336	-0.0191866029053926	0.00321592413820326
1051	78.6341705322266	-2.93245840072632	-6.88925933837891	-0.00295288790948689	0.00906006153672934	-0.00782300252467394	0.00613799272105098
1052	74.7380752563477	-1.95843541622162	-7.01912927627563	0.00581331877037883	0.00970941036939621	-0.0026282137259841	-0.00100484199356288
1053	76.6861267089844	-1.95843541622162	-6.82432460784912	0.00938473641872406	0.00321592413820326	-0.00165419070981443	-0.00490093370899558
1054	75.3874282836914	-1.63376116752625	-6.82432460784912	0.00906006153672934	-0.00327756232582033	-0.0126931173726916	0.000618529506027699
1055	75.3874282836914	-2.28310966491699	-6.95419406890869	-0.00522560812532902	0.00483929552137852	-0.00977104809135199	-0.00100484199356288
1056	75.3874282836914	-1.95843541622162	-7.14899873733521	-0.0123684434220195	0.00451462110504508	0.00581331877037883	0.00548864435404539
1057	75.3874282836914	-2.28310966491699	-7.08406400680542	-0.00425158534198999	-0.0026282137259841	0.000943203864153475	0.00451462110504508
1058	76.6861267089844	-3.58180713653564	-7.01912927627563	-0.00327756232582033	-0.00684897974133492	0.000293855206109583	-0.00814767740666866
1059	74.7380752563477	-2.93245840072632	-6.43471527099609	-0.00749832857400179	-0.0123684434220195	0.00646266713738441	-0.00392691092565656
1060	77.3354721069336	-3.90648126602173	-6.62951993942261	-0.0110697457566857	-0.00847235135734081	0.00581331877037883	0.000293855206109583
1061	76.6861267089844	-3.25713276863098	-7.08406400680542	-0.0117190945893526	-0.0113944197073579	0.0152288740500808	0.00321592413820326
1062	76.0367736816406	-3.25713276863098	-7.21393346786499	-0.00392691092565656	-0.00814767740666866	0.00289124972186983	0.00711201597005129
1063	76.0367736816406	-3.25713276863098	-7.08406400680542	-0.00457625929266214	-0.0110697457566857	-0.000680167751852423	-0.00197886489331722
1064	77.3354721069336	-3.58180713653564	-7.47367286682129	0.0103587592020631	-0.00782300252467394	-0.00132951640989631	-0.00717365415766835
1065	76.6861267089844	-3.58180713653564	-7.21393346786499	0.013930176384747	-0.00490093370899558	-0.0113944197073579	0.00613799272105098
1066	77.9848251342773	-3.58180713653564	-6.56458520889282	0.011982130818069	0.00159255252219737	0.00191722682211548	-0.0026282137259841
1067	74.7380752563477	-2.60778403282166	-7.79834747314453	0.0220470335334539	0.00354059832170606	0.00808603875339031	-3.08191010844894e-05
1068	76.0367736816406	-2.93245840072632	-7.60354280471802	0.0217223595827818	-0.000680167751852423	-0.0110697457566857	0.00354059832170606
1069	77.3354721069336	-3.25713276863098	-7.6684775352478	0.00126787810586393	-3.08191010844894e-05	-0.0107450718060136	-0.00295288790948689
1070	74.7380752563477	-3.25713276863098	-7.21393346786499	0.0142548503354192	0.00289124972186983	-0.0243813935667276	-0.00814767740666866
1071	77.3354721069336	-2.60778403282166	-7.27886867523193	0.00451462110504508	0.012956153601408	-0.00197886489331722	0.00354059832170606
1072	75.3874282836914	-1.95843541622162	-7.21393346786499	-0.00425158534198999	0.00483929552137852	-0.00490093370899558	0.00613799272105098
1073	75.3874282836914	-2.60778403282166	-7.73341274261475	-0.0110697457566857	-3.08191010844894e-05	-0.00100484199356288	-0.00977104809135199
1074	76.6861267089844	-2.93245840072632	-7.53860807418823	0.01100810803473	0.00516396993771195	-0.00652430532500148	0.000293855206109583
1075	76.6861267089844	-2.93245840072632	-7.47367286682129	-0.00295288790948689	0.000293855206109583	0.000293855206109583	-0.00555028254166245
1076	76.6861267089844	-2.60778403282166	-6.69445466995239	-0.00652430532500148	-0.00100484199356288	0.0149041991680861	0.0022419011220336
1077	76.6861267089844	-1.95843541622162	-6.88925933837891	0.012956153601408	-0.000680167751852423	0.0106834331527352	-0.00230353930965066
1078	75.3874282836914	-1.63376116752625	-6.88925933837891	-0.00619963090866804	-0.00360223650932312	0.000943203864153475	-0.00425158534198999
1079	76.0367736816406	-2.28310966491699	-6.95419406890869	0.011982130818069	-0.00587495695799589	0.013930176384747	-0.000355493422830477
1080	76.6861267089844	-2.60778403282166	-6.43471527099609	0.00126787810586393	-0.0026282137259841	0.00613799272105098	0.00159255252219737
1081	77.3354721069336	-1.95843541622162	-6.56458520889282	-0.00327756232582033	-0.00295288790948689	0.01100810803473	0.00646266713738441
1082	74.7380752563477	-1.30908679962158	-6.56458520889282	-0.00977104809135199	0.000293855206109583	0.00873538758605719	-0.00100484199356288
1083	76.6861267089844	-1.63376116752625	-6.82432460784912	-0.00165419070981443	0.0022419011220336	0.00613799272105098	0.000293855206109583
1084	75.3874282836914	-2.28310966491699	-6.56458520889282	-0.0159398596733809	-0.00295288790948689	0.00191722682211548	-0.00652430532500148
1085	76.0367736816406	-2.60778403282166	-6.95419406890869	0.00354059832170606	0.000293855206109583	-3.08191010844894e-05	0.000293855206109583
1086	76.0367736816406	-2.28310966491699	-6.88925933837891	0.00354059832170606	0.0100340843200684	0.00776136433705688	0.00678734155371785
1087	76.0367736816406	-2.93245840072632	-6.75938940048218	-0.00847235135734081	0.0100340843200684	-0.00684897974133492	-3.08191010844894e-05
1088	75.3874282836914	-1.30908679962158	-7.47367286682129	0.00711201597005129	0.0123068047687411	-0.0123684434220195	-3.08191010844894e-05
1089	75.3874282836914	-2.60778403282166	-7.21393346786499	0.00711201597005129	0.0113327819854021	-0.0175632312893867	-0.00847235135734081
1090	74.0887298583984	-1.95843541622162	-7.27886867523193	-0.00360223650932312	0.00776136433705688	-0.0152905117720366	0.00126787810586393
1091	74.0887298583984	-2.60778403282166	-7.47367286682129	-0.0201606266200542	0.011982130818069	-0.00977104809135199	0.000293855206109583
1092	74.7380752563477	-2.93245840072632	-6.95419406890869	-0.0123684434220195	0.0132808275520802	-0.00457625929266214	0.00970941036939621
1093	74.7380752563477	-2.93245840072632	-7.6684775352478	0.00289124972186983	0.0100340843200684	-0.0152905117720366	-0.00425158534198999
1094	75.3874282836914	-2.93245840072632	-7.53860807418823	-0.00749832857400179	0.00256657530553639	-0.00425158534198999	0.00418994715437293
1095	74.7380752563477	-2.60778403282166	-7.14899873733521	0.00613799272105098	0.0100340843200684	-0.00555028254166245	-0.00230353930965066
1096	75.3874282836914	-2.60778403282166	-7.01912927627563	-0.00490093370899558	0.00711201597005129	0.00289124972186983	0.0100340843200684
1097	72.7900314331055	-1.95843541622162	-7.47367286682129	0.00289124972186983	0.00646266713738441	-0.00132951640989631	0.00386527273803949
1098	74.0887298583984	-2.28310966491699	-7.21393346786499	-0.0026282137259841	-0.00360223650932312	-0.00360223650932312	-3.08191010844894e-05
1099	74.7380752563477	-0.984412550926208	-7.27886867523193	-0.00132951640989631	-0.00425158534198999	0.00938473641872406	-0.00230353930965066
1100	74.7380752563477	-1.95843541622162	-6.95419406890869	-0.00782300252467394	-0.00392691092565656	-0.00100484199356288	0.00743668992072344
1101	76.6861267089844	-2.93245840072632	-6.69445466995239	-0.0123684434220195	-0.00684897974133492	0.00808603875339031	0.000618529506027699
1102	74.7380752563477	-2.60778403282166	-6.17497587203979	-0.0139918150380254	-0.00717365415766835	0.00776136433705688	0.00483929552137852
1103	75.3874282836914	-1.63376116752625	-6.62951993942261	-0.00425158534198999	-0.00230353930965066	-0.00230353930965066	-0.00327756232582033
1104	74.7380752563477	-1.63376116752625	-6.69445466995239	-0.00814767740666866	-0.000355493422830477	0.000293855206109583	-0.000680167751852423
1105	76.0367736816406	-1.95843541622162	-6.62951993942261	-0.0152905117720366	0.00126787810586393	-0.00165419070981443	-0.00522560812532902
1106	77.3354721069336	-2.93245840072632	-6.36978054046631	0.00256657530553639	0.0113327819854021	0.0022419011220336	0.000943203864153475
1107	76.6861267089844	-3.25713276863098	-6.82432460784912	0.00841071270406246	0.00451462110504508	-0.0133424662053585	-0.00165419070981443
1108	74.7380752563477	-1.95843541622162	-6.88925933837891	0.0100340843200684	0.0149041991680861	-0.0126931173726916	0.00126787810586393
1109	77.9848251342773	-3.25713276863098	-6.23991060256958	0.00321592413820326	0.00613799272105098	-0.0172385573387146	-0.0130177913233638
1110	75.3874282836914	-1.30908679962158	-6.62951993942261	0.00743668992072344	0.00711201597005129	-0.00327756232582033	-0.00327756232582033
1111	76.6861267089844	-1.63376116752625	-7.08406400680542	0.000943203864153475	0.0100340843200684	-0.000680167751852423	0.00126787810586393
1112	76.6861267089844	-2.28310966491699	-7.01912927627563	0.0103587592020631	0.0132808275520802	0.00256657530553639	0.000943203864153475
1113	77.9848251342773	-2.60778403282166	-6.82432460784912	0.00776136433705688	-0.000355493422830477	-0.00879702530801296	-0.0026282137259841
1114	76.6861267089844	-2.28310966491699	-6.11004114151001	0.0123068047687411	0.00289124972186983	-0.00295288790948689	-0.00684897974133492
1115	76.0367736816406	-2.60778403282166	-6.17497587203979	0.00808603875339031	0.00451462110504508	-0.00652430532500148	0.00354059832170606
1116	75.3874282836914	-1.63376116752625	-7.34380340576172	0.0113327819854021	0.00159255252219737	0.00159255252219737	0.00126787810586393
1117	75.3874282836914	-0.984412550926208	-7.9282169342041	0.0162028968334198	-0.000680167751852423	-0.0026282137259841	-0.00230353930965066
1118	75.3874282836914	-1.95843541622162	-7.86328220367432	0.00743668992072344	-0.0107450718060136	0.00126787810586393	-0.00425158534198999
1119	76.6861267089844	-2.93245840072632	-7.47367286682129	-0.00165419070981443	-0.00132951640989631	0.00841071270406246	-0.00295288790948689
1120	74.7380752563477	-1.95843541622162	-7.6684775352478	0.00743668992072344	-0.00555028254166245	-0.00490093370899558	-0.00587495695799589
1121	77.3354721069336	-3.25713276863098	-7.6684775352478	-0.00749832857400179	0.00711201597005129	0.00678734155371785	0.00289124972186983
1122	77.3354721069336	-1.95843541622162	-8.18795680999756	-0.00360223650932312	-3.08191010844894e-05	-0.00944637414067984	-0.000680167751852423
1123	75.3874282836914	-1.63376116752625	-7.9282169342041	-0.0185372550040483	-3.08191010844894e-05	-0.00230353930965066	-0.00230353930965066
1124	76.0367736816406	-1.63376116752625	-7.21393346786499	-0.0198359526693821	-0.00230353930965066	-0.0110697457566857	-0.00295288790948689
1125	76.0367736816406	-1.30908679962158	-7.79834747314453	-0.0276281367987394	-0.000680167751852423	-0.00912170019000769	-0.00327756232582033
1126	75.3874282836914	-1.95843541622162	-7.4087381362915	-0.0162645354866982	0.00548864435404539	-0.00327756232582033	0.00126787810586393
1127	76.0367736816406	-2.28310966491699	-7.47367286682129	0.00289124972186983	0.00711201597005129	-0.0026282137259841	0.00548864435404539
1128	78.6341705322266	-2.60778403282166	-7.60354280471802	0.0132808275520802	0.00776136433705688	-0.0169138833880424	0.000293855206109583
1129	76.0367736816406	-0.984412550926208	-7.73341274261475	0.0100340843200684	0.00873538758605719	-0.0149658378213644	-0.00717365415766835
1130	77.3354721069336	-2.93245840072632	-7.34380340576172	0.00418994715437293	0.00776136433705688	-0.0175632312893867	0.00289124972186983
1131	77.3354721069336	-2.60778403282166	-7.4087381362915	0.00711201597005129	0.00970941036939621	-0.00457625929266214	0.00354059832170606
1132	76.6861267089844	-2.93245840072632	-7.14899873733521	0.00581331877037883	0.00581331877037883	-0.00100484199356288	0.00483929552137852
1133	77.3354721069336	-2.28310966491699	-6.82432460784912	0.0100340843200684	0.00906006153672934	-0.00425158534198999	-0.00165419070981443
1134	76.6861267089844	-2.93245840072632	-6.88925933837891	0.0100340843200684	-0.00230353930965066	-0.00392691092565656	0.000618529506027699
1135	76.6861267089844	-2.93245840072632	-6.82432460784912	0.00776136433705688	-0.0026282137259841	-0.00944637414067984	0.00906006153672934
1136	74.7380752563477	-1.63376116752625	-6.43471527099609	0.0149041991680861	-0.00392691092565656	0.00483929552137852	-0.00165419070981443
1137	75.3874282836914	-1.95843541622162	-7.01912927627563	0.0100340843200684	-0.0026282137259841	0.00808603875339031	0.000293855206109583
1138	75.3874282836914	-1.30908679962158	-6.36978054046631	0.012956153601408	-0.00977104809135199	-0.000680167751852423	-0.00100484199356288
1139	77.9848251342773	-2.60778403282166	-5.98017120361328	0.000618529506027699	-0.00814767740666866	0.00743668992072344	-0.00652430532500148
1140	75.3874282836914	-2.28310966491699	-7.08406400680542	0.0149041991680861	-0.0120437685400248	0.00451462110504508	-0.00522560812532902
1141	75.3874282836914	-2.28310966491699	-7.21393346786499	0.0106834331527352	-0.00652430532500148	0.00516396993771195	0.00776136433705688
1142	76.6861267089844	-2.93245840072632	-6.95419406890869	0.0194496400654316	-0.00360223650932312	0.0132808275520802	0.00321592413820326
1143	78.6341705322266	-3.25713276863098	-6.75938940048218	0.00970941036939621	-0.00782300252467394	-0.00814767740666866	-0.00132951640989631
1144	76.6861267089844	-2.93245840072632	-6.69445466995239	0.000293855206109583	-0.0123684434220195	-0.00717365415766835	-0.00879702530801296
1145	77.3354721069336	-3.58180713653564	-7.08406400680542	-0.00619963090866804	-0.0126931173726916	-0.0113944197073579	-0.0026282137259841
1146	75.3874282836914	-2.60778403282166	-7.4087381362915	-0.0152905117720366	0.0022419011220336	0.00289124972186983	0.00516396993771195
1147	74.7380752563477	-2.60778403282166	-7.53860807418823	-0.0130177913233638	-0.00912170019000769	-0.00165419070981443	0.000293855206109583
1148	76.6861267089844	-3.25713276863098	-7.47367286682129	-0.00749832857400179	-0.00165419070981443	-0.0175632312893867	-0.00425158534198999
1149	76.0367736816406	-3.90648126602173	-7.53860807418823	-0.0165892094373703	-0.00100484199356288	-0.0107450718060136	-0.00847235135734081
1150	77.3354721069336	-4.23115587234497	-7.47367286682129	-0.0139918150380254	-0.00457625929266214	-0.00522560812532902	-0.00522560812532902
1151	75.3874282836914	-2.60778403282166	-6.62951993942261	-0.0152905117720366	-0.00652430532500148	-0.00749832857400179	0.011982130818069
1152	75.3874282836914	-2.60778403282166	-7.4087381362915	-0.0107450718060136	-0.00425158534198999	0.00191722682211548	0.0022419011220336
1153	76.6861267089844	-3.58180713653564	-7.4087381362915	-0.0117190945893526	-0.00879702530801296	0.000618529506027699	0.000943203864153475
1154	77.9848251342773	-3.25713276863098	-7.34380340576172	-0.00457625929266214	-0.00847235135734081	-0.00522560812532902	0.000943203864153475
1155	75.3874282836914	-2.93245840072632	-7.60354280471802	0.011982130818069	-0.00457625929266214	-0.00457625929266214	-0.0136671401560307
1156	77.3354721069336	-2.60778403282166	-7.53860807418823	0.0158782228827477	-0.00457625929266214	-0.000355493422830477	0.00483929552137852
1157	77.3354721069336	-2.93245840072632	-7.34380340576172	0.0269171483814716	-0.00522560812532902	0.00548864435404539	0.00646266713738441
1158	77.9848251342773	-3.25713276863098	-7.4087381362915	0.0259431265294552	-0.00555028254166245	-0.00879702530801296	-0.00360223650932312
1159	76.6861267089844	-1.63376116752625	-7.47367286682129	0.01100810803473	-0.00782300252467394	0.00743668992072344	0.00126787810586393
1160	77.3354721069336	-2.93245840072632	-6.82432460784912	0.00841071270406246	-0.00425158534198999	-0.00132951640989631	0.00256657530553639
1161	74.7380752563477	-1.30908679962158	-7.08406400680542	0.0106834331527352	-0.00197886489331722	0.00613799272105098	0.000618529506027699
1162	75.3874282836914	-2.93245840072632	-6.69445466995239	0.0158782228827477	-0.00619963090866804	-0.00425158534198999	0.000943203864153475
1163	76.6861267089844	-2.28310966491699	-6.49965000152588	0.00483929552137852	-0.00132951640989631	0.00126787810586393	-0.00230353930965066
1164	76.6861267089844	-2.93245840072632	-6.82432460784912	0.00126787810586393	0.00289124972186983	-0.0123684434220195	-0.00652430532500148
1165	76.0367736816406	-2.93245840072632	-7.01912927627563	-0.0185372550040483	0.0022419011220336	-0.00425158534198999	-0.00879702530801296
1166	74.7380752563477	-2.28310966491699	-6.75938940048218	-0.000680167751852423	0.00873538758605719	-0.00749832857400179	0.0100340843200684
1167	76.0367736816406	-1.63376116752625	-6.95419406890869	-0.0133424662053585	0.011982130818069	-0.00132951640989631	0.00159255252219737
1168	74.7380752563477	-1.63376116752625	-7.4087381362915	0.0123068047687411	0.00548864435404539	-0.00425158534198999	0.00516396993771195
1169	76.6861267089844	-1.95843541622162	-7.34380340576172	0.0194496400654316	0.00938473641872406	-0.0159398596733809	0.000618529506027699
1170	74.7380752563477	-1.30908679962158	-7.6684775352478	0.00646266713738441	0.00159255252219737	0.00126787810586393	0.000943203864153475
1171	77.3354721069336	-2.28310966491699	-7.4087381362915	0.00743668992072344	0.00613799272105098	-0.00392691092565656	0.00483929552137852
1172	76.0367736816406	-2.60778403282166	-7.27886867523193	0.00418994715437293	0.00743668992072344	0.00386527273803949	-0.0026282137259841
1173	76.6861267089844	-2.28310966491699	-6.88925933837891	-0.00100484199356288	-0.0026282137259841	0.0022419011220336	-3.08191010844894e-05
1174	74.7380752563477	-2.28310966491699	-7.27886867523193	-0.000680167751852423	-0.000680167751852423	-0.00587495695799589	0.00126787810586393
1175	74.0887298583984	-1.30908679962158	-6.56458520889282	-0.00425158534198999	-0.00749832857400179	-0.00425158534198999	0.00548864435404539
1176	72.7900314331055	-0.984412550926208	-7.60354280471802	-0.00490093370899558	-0.00165419070981443	0.000943203864153475	0.00321592413820326
1177	75.3874282836914	-2.93245840072632	-6.82432460784912	0.000618529506027699	-0.000680167751852423	0.0106834331527352	0.00256657530553639
1178	74.0887298583984	-2.28310966491699	-6.43471527099609	-0.0110697457566857	-0.0100957229733467	-0.00684897974133492	-0.0026282137259841
1179	72.7900314331055	-1.63376116752625	-6.95419406890869	-0.0123684434220195	-0.00457625929266214	0.00678734155371785	0.00289124972186983
1180	74.0887298583984	-1.95843541622162	-6.69445466995239	-0.0149658378213644	-0.00717365415766835	0.00841071270406246	-0.00522560812532902
1181	72.7900314331055	-1.30908679962158	-6.11004114151001	-0.00977104809135199	0.00418994715437293	0.00126787810586393	0.00678734155371785
1182	74.7380752563477	-2.60778403282166	-6.43471527099609	-0.0100957229733467	0.000293855206109583	0.00191722682211548	0.00451462110504508
1183	74.0887298583984	-2.28310966491699	-6.36978054046631	0.00678734155371785	0.00711201597005129	-0.00490093370899558	0.00321592413820326
1184	74.0887298583984	-1.95843541622162	-7.08406400680542	-0.0279528107494116	-0.00100484199356288	-0.00749832857400179	-0.000355493422830477
1185	73.4393844604492	-1.30908679962158	-6.69445466995239	-0.00587495695799589	0.00646266713738441	-0.00977104809135199	0.00354059832170606
1186	75.3874282836914	-1.95843541622162	-6.62951993942261	-0.00197886489331722	0.00938473641872406	0.000293855206109583	0.00548864435404539
1187	75.3874282836914	-2.60778403282166	-6.23991060256958	0.00451462110504508	0.00743668992072344	-0.00587495695799589	0.0106834331527352
1188	76.0367736816406	-2.28310966491699	-5.98017120361328	0.00841071270406246	0.00906006153672934	-0.00425158534198999	0.00256657530553639
1189	75.3874282836914	-1.95843541622162	-6.43471527099609	0.00646266713738441	0.00711201597005129	-0.0165892094373703	0.00126787810586393
1190	75.3874282836914	-1.30908679962158	-6.62951993942261	0.00938473641872406	0.00191722682211548	-0.0104203969240189	0.00126787810586393
1191	74.7380752563477	-0.659738183021545	-6.69445466995239	0.000943203864153475	0.00906006153672934	0.00191722682211548	0.00386527273803949
1192	75.3874282836914	-1.63376116752625	-6.88925933837891	0.00808603875339031	0.00126787810586393	-0.00360223650932312	-0.00457625929266214
1193	75.3874282836914	-1.30908679962158	-6.88925933837891	-0.00425158534198999	0.00289124972186983	-0.00522560812532902	-0.00230353930965066
1194	76.0367736816406	-1.30908679962158	-6.75938940048218	-0.0182125810533762	-0.00295288790948689	-0.00425158534198999	-0.00327756232582033
1195	76.6861267089844	-2.93245840072632	-6.95419406890869	-0.00587495695799589	-0.00295288790948689	0.00256657530553639	0.000293855206109583
1196	75.3874282836914	-1.63376116752625	-7.01912927627563	-0.00522560812532902	0.00548864435404539	0.00548864435404539	0.00711201597005129
1197	75.3874282836914	-1.30908679962158	-7.08406400680542	0.000943203864153475	0.00321592413820326	0.00289124972186983	-0.00197886489331722
1198	76.6861267089844	-2.60778403282166	-7.4087381362915	0.00418994715437293	-0.0104203969240189	0.012956153601408	0.00289124972186983
1199	76.0367736816406	-1.30908679962158	-6.95419406890869	-0.0123684434220195	-0.0159398596733809	0.00289124972186983	-0.00392691092565656
1200	76.0367736816406	-2.93245840072632	-6.69445466995239	-0.00327756232582033	0.00483929552137852	-3.08191010844894e-05	0.00126787810586393
1201	77.9848251342773	-2.28310966491699	-6.95419406890869	0.00159255252219737	-0.00684897974133492	0.01100810803473	0.00678734155371785
1202	75.3874282836914	-0.984412550926208	-7.27886867523193	0.00711201597005129	0.00451462110504508	0.00289124972186983	-0.00165419070981443
1203	75.3874282836914	-1.63376116752625	-7.27886867523193	-0.0152905117720366	-0.00360223650932312	-0.00522560812532902	0.00289124972186983
1204	74.7380752563477	-0.984412550926208	-7.4087381362915	-0.000355493422830477	-0.00295288790948689	-0.017887907102704	-0.00522560812532902
1205	76.6861267089844	-1.30908679962158	-7.14899873733521	0.01100810803473	-0.00100484199356288	-0.00327756232582033	-0.00814767740666866
1206	77.3354721069336	-1.30908679962158	-7.34380340576172	0.00516396993771195	0.00873538758605719	-0.00522560812532902	0.00548864435404539
1207	77.3354721069336	-2.28310966491699	-7.08406400680542	0.00678734155371785	0.00808603875339031	-0.0110697457566857	-3.08191010844894e-05
1208	76.6861267089844	-1.95843541622162	-7.14899873733521	0.0145795252174139	0.00191722682211548	-0.00977104809135199	-0.00457625929266214
1209	75.3874282836914	-1.63376116752625	-7.14899873733521	0.00873538758605719	-0.00100484199356288	-0.00360223650932312	0.00646266713738441
1210	76.6861267089844	-2.28310966491699	-7.14899873733521	0.00906006153672934	0.00548864435404539	-0.0152905117720366	-0.00522560812532902
1211	76.0367736816406	-1.30908679962158	-7.21393346786499	0.0103587592020631	0.0175015944987535	-0.00684897974133492	0.00256657530553639
1212	76.0367736816406	-1.30908679962158	-6.49965000152588	0.0152288740500808	0.00906006153672934	-0.00522560812532902	0.00289124972186983
1213	74.7380752563477	-1.95843541622162	-7.01912927627563	0.0145795252174139	0.00354059832170606	-0.00197886489331722	0.00289124972186983
1214	77.3354721069336	-2.60778403282166	-6.56458520889282	-0.00555028254166245	0.00711201597005129	-0.0146411629393697	0.00191722682211548
1215	74.7380752563477	-1.30908679962158	-6.95419406890869	-0.0175632312893867	0.00841071270406246	-0.00944637414067984	-0.0107450718060136
1216	76.6861267089844	-1.95843541622162	-7.08406400680542	-0.00977104809135199	0.00970941036939621	-0.00197886489331722	0.00483929552137852
1217	76.0367736816406	-1.30908679962158	-7.08406400680542	-0.00522560812532902	0.00418994715437293	-0.00132951640989631	0.000293855206109583
1218	74.7380752563477	-2.28310966491699	-6.56458520889282	-0.0162645354866982	0.000943203864153475	-0.000355493422830477	-0.00197886489331722
1219	74.0887298583984	-0.984412550926208	-7.08406400680542	-0.0217839982360601	-0.00522560812532902	0.00256657530553639	-0.0026282137259841
1220	76.0367736816406	-2.60778403282166	-7.01912927627563	-0.0133424662053585	-0.0026282137259841	-0.000355493422830477	-0.00327756232582033
1221	76.6861267089844	-2.28310966491699	-6.95419406890869	0.00159255252219737	-0.00555028254166245	0.00646266713738441	-0.00879702530801296
1222	74.7380752563477	-1.63376116752625	-6.95419406890869	-0.00879702530801296	-0.0152905117720366	0.0191249661147594	-0.00230353930965066
1223	75.3874282836914	-1.30908679962158	-7.01912927627563	-0.00522560812532902	0.00386527273803949	-0.00392691092565656	-0.0026282137259841
1224	75.3874282836914	-1.30908679962158	-6.62951993942261	0.00159255252219737	-0.00717365415766835	-0.00490093370899558	-0.00392691092565656
1225	77.3354721069336	-2.60778403282166	-7.01912927627563	0.00613799272105098	0.00159255252219737	-0.000355493422830477	0.000293855206109583
1226	75.3874282836914	-2.93245840072632	-6.95419406890869	-0.0110697457566857	0.00743668992072344	0.00354059832170606	-0.000680167751852423
1227	77.3354721069336	-2.60778403282166	-6.88925933837891	0.00938473641872406	0.00483929552137852	0.0022419011220336	0.000618529506027699
1228	77.3354721069336	-2.93245840072632	-7.01912927627563	-0.0162645354866982	0.00581331877037883	-0.00684897974133492	0.00126787810586393
1229	74.7380752563477	-1.95843541622162	-7.01912927627563	0.00711201597005129	0.00516396993771195	-0.0104203969240189	-0.00717365415766835
1230	77.3354721069336	-2.93245840072632	-6.43471527099609	-0.00100484199356288	0.00516396993771195	-0.00782300252467394	0.00451462110504508
1231	76.6861267089844	-1.95843541622162	-6.95419406890869	0.00191722682211548	0.00451462110504508	-0.000355493422830477	0.01100810803473
1232	75.3874282836914	-2.28310966491699	-7.14899873733521	0.00581331877037883	0.00321592413820326	0.00354059832170606	-0.00132951640989631
1233	75.3874282836914	-2.60778403282166	-6.95419406890869	0.0178262684494257	0.00126787810586393	-0.00749832857400179	0.000943203864153475
1234	74.7380752563477	-1.95843541622162	-6.88925933837891	0.00256657530553639	-0.00555028254166245	-0.0136671401560307	-0.00652430532500148
1235	75.3874282836914	-2.60778403282166	-7.01912927627563	0.00418994715437293	-0.00684897974133492	-0.00879702530801296	-0.00100484199356288
1236	74.7380752563477	-2.28310966491699	-6.95419406890869	0.00711201597005129	0.000943203864153475	-0.000355493422830477	0.00354059832170606
1237	76.6861267089844	-3.58180713653564	-6.69445466995239	0.0132808275520802	0.00256657530553639	0.00613799272105098	-0.00100484199356288
1238	75.3874282836914	-2.93245840072632	-7.14899873733521	0.000943203864153475	-0.0107450718060136	0.00646266713738441	-0.00879702530801296
1239	75.3874282836914	-2.28310966491699	-6.88925933837891	-0.00327756232582033	-0.00814767740666866	-0.00197886489331722	-3.08191010844894e-05
1240	75.3874282836914	-2.60778403282166	-6.95419406890869	-0.0143164889886975	-0.00749832857400179	0.0103587592020631	0.00321592413820326
1241	77.9848251342773	-2.93245840072632	-6.17497587203979	-0.00555028254166245	-0.0100957229733467	0.0178262684494257	0.00321592413820326
1242	77.3354721069336	-3.25713276863098	-6.62951993942261	-0.00360223650932312	0.00321592413820326	0.00191722682211548	0.00418994715437293
1243	76.6861267089844	-2.28310966491699	-6.88925933837891	0.0022419011220336	-0.00652430532500148	0.00191722682211548	-0.00230353930965066
1244	77.3354721069336	-2.93245840072632	-7.21393346786499	-0.0026282137259841	0.00159255252219737	-0.0133424662053585	-0.00100484199356288
1245	76.6861267089844	-2.28310966491699	-7.08406400680542	0.000293855206109583	-0.000680167751852423	0.000943203864153475	-0.00360223650932312
1246	77.3354721069336	-2.93245840072632	-6.75938940048218	0.0142548503354192	0.00321592413820326	-0.00132951640989631	0.00418994715437293
1247	76.0367736816406	-1.95843541622162	-6.82432460784912	0.0188002903014421	0.0103587592020631	0.00126787810586393	-0.00165419070981443
1248	75.3874282836914	-1.95843541622162	-6.62951993942261	0.0220470335334539	0.00289124972186983	-0.00879702530801296	0.00418994715437293
1249	76.0367736816406	-0.984412550926208	-7.47367286682129	0.0194496400654316	0.0103587592020631	-0.0146411629393697	-0.00490093370899558
1250	74.7380752563477	-2.28310966491699	-6.88925933837891	0.011982130818069	-0.00197886489331722	-0.0139918150380254	0.000293855206109583
1251	76.6861267089844	-1.95843541622162	-7.60354280471802	0.0155535480007529	0.00808603875339031	0.00418994715437293	-0.00360223650932312
1252	75.3874282836914	-1.30908679962158	-7.60354280471802	0.0149041991680861	0.00516396993771195	-0.00490093370899558	0.00873538758605719
1253	74.7380752563477	-0.984412550926208	-7.47367286682129	0.0123068047687411	0.00646266713738441	0.00873538758605719	0.00354059832170606
1254	74.0887298583984	-1.30908679962158	-7.21393346786499	0.0123068047687411	-0.0026282137259841	-0.00425158534198999	0.00159255252219737
1255	74.0887298583984	-1.30908679962158	-7.4087381362915	0.00776136433705688	-0.00327756232582033	0.00354059832170606	-0.00425158534198999
1256	76.0367736816406	-2.28310966491699	-7.86328220367432	0.0022419011220336	0.00678734155371785	-0.00684897974133492	0.00808603875339031
1257	74.7380752563477	-2.60778403282166	-7.86328220367432	0.00386527273803949	-0.00295288790948689	0.00548864435404539	-0.00392691092565656
1258	72.7900314331055	-1.30908679962158	-7.6684775352478	-0.00912170019000769	-0.00197886489331722	-0.00230353930965066	-0.00230353930965066
1259	75.3874282836914	-2.28310966491699	-7.4087381362915	0.00191722682211548	-0.00100484199356288	0.00906006153672934	-0.00652430532500148
1260	72.1406860351563	-1.30908679962158	-6.95419406890869	-0.0133424662053585	0.00159255252219737	0.00970941036939621	-0.00327756232582033
1261	74.7380752563477	-2.60778403282166	-7.08406400680542	-0.0172385573387146	-0.00295288790948689	0.00581331877037883	-0.00197886489331722
1262	74.7380752563477	-1.95843541622162	-6.82432460784912	-0.00684897974133492	-0.000355493422830477	0.00289124972186983	0.00483929552137852
1263	74.0887298583984	-2.60778403282166	-6.95419406890869	-0.0104203969240189	0.000618529506027699	-0.00652430532500148	-0.00230353930965066
1264	75.3874282836914	-1.63376116752625	-6.88925933837891	-0.0146411629393697	0.00191722682211548	-0.000355493422830477	-0.0026282137259841
1265	75.3874282836914	-2.28310966491699	-6.30484533309937	-0.0126931173726916	-0.00197886489331722	-0.0104203969240189	0.0022419011220336
1266	73.4393844604492	-1.63376116752625	-6.17497587203979	-0.0107450718060136	-0.000680167751852423	0.00321592413820326	0.00418994715437293
1267	73.4393844604492	-1.30908679962158	-6.04510593414307	-0.00749832857400179	0.0100340843200684	-0.00295288790948689	0.00418994715437293
1268	74.0887298583984	-0.984412550926208	-6.69445466995239	-0.00652430532500148	0.00289124972186983	-0.00522560812532902	0.0106834331527352
1269	75.3874282836914	-2.28310966491699	-6.30484533309937	0.0022419011220336	-0.00197886489331722	-0.0126931173726916	-0.00132951640989631
1270	74.0887298583984	-1.63376116752625	-6.56458520889282	-0.0182125810533762	0.0022419011220336	-0.00652430532500148	-3.08191010844894e-05
1271	75.3874282836914	-2.28310966491699	-6.17497587203979	0.000943203864153475	-0.00425158534198999	0.000618529506027699	0.00256657530553639
1272	77.3354721069336	-2.60778403282166	-6.23991060256958	-0.0026282137259841	0.00841071270406246	0.00646266713738441	0.00191722682211548
1273	76.0367736816406	-2.28310966491699	-6.23991060256958	0.00354059832170606	0.00256657530553639	-0.00230353930965066	-0.00100484199356288
1274	77.3354721069336	-2.28310966491699	-6.82432460784912	0.00516396993771195	-0.000355493422830477	0.00483929552137852	-0.00652430532500148
1275	76.0367736816406	-2.28310966491699	-6.88925933837891	0.00483929552137852	0.00873538758605719	-0.00230353930965066	0.00418994715437293
1276	77.3354721069336	-2.60778403282166	-6.88925933837891	0.0171769186854362	-3.08191010844894e-05	0.00256657530553639	0.00354059832170606
1277	76.0367736816406	-1.30908679962158	-7.34380340576172	0.00776136433705688	0.00354059832170606	0.00516396993771195	0.00354059832170606
1278	77.9848251342773	-1.30908679962158	-7.6684775352478	0.00321592413820326	-0.000355493422830477	0.00483929552137852	0.00256657530553639
1279	77.3354721069336	-2.28310966491699	-7.08406400680542	0.0162028968334198	-0.000355493422830477	0.00191722682211548	-0.0026282137259841
1280	76.0367736816406	-1.63376116752625	-7.6684775352478	0.00126787810586393	-3.08191010844894e-05	-3.08191010844894e-05	-0.00392691092565656
1281	75.3874282836914	-1.30908679962158	-7.34380340576172	0.00581331877037883	-0.00327756232582033	0.00841071270406246	-0.00100484199356288
1282	76.0367736816406	-2.93245840072632	-6.88925933837891	-0.00197886489331722	-3.08191010844894e-05	-0.00100484199356288	0.00646266713738441
1283	76.6861267089844	-2.28310966491699	-7.34380340576172	-0.00749832857400179	-0.00230353930965066	-0.00457625929266214	-0.00944637414067984
1284	76.6861267089844	-1.95843541622162	-7.21393346786499	-0.00619963090866804	0.00386527273803949	-0.00912170019000769	-0.00360223650932312
1285	76.0367736816406	-2.28310966491699	-7.27886867523193	-0.00944637414067984	0.00841071270406246	-0.00392691092565656	-0.00912170019000769
1286	74.7380752563477	-0.659738183021545	-7.9282169342041	-0.00814767740666866	0.00581331877037883	-0.00457625929266214	0.00776136433705688
1287	76.0367736816406	-1.63376116752625	-8.05808639526367	-3.08191010844894e-05	0.00906006153672934	0.000943203864153475	0.00191722682211548
1288	76.0367736816406	-1.30908679962158	-7.9282169342041	-0.00522560812532902	0.01100810803473	-0.00457625929266214	0.00386527273803949
1289	77.9848251342773	-2.28310966491699	-7.60354280471802	0.0155535480007529	0.00873538758605719	-0.0107450718060136	0.000943203864153475
1290	76.0367736816406	-1.30908679962158	-7.6684775352478	0.00159255252219737	0.00418994715437293	-0.0165892094373703	0.00386527273803949
1291	76.0367736816406	-1.30908679962158	-7.21393346786499	0.00483929552137852	0.00516396993771195	-0.00457625929266214	-0.000680167751852423
1292	76.6861267089844	-1.63376116752625	-7.53860807418823	0.00126787810586393	0.00126787810586393	-0.00360223650932312	0.0103587592020631
1293	77.9848251342773	-1.95843541622162	-7.14899873733521	-0.00457625929266214	0.000943203864153475	-0.00555028254166245	0.000943203864153475
1294	76.6861267089844	-1.63376116752625	-7.21393346786499	0.00516396993771195	-0.00522560812532902	-0.0026282137259841	-0.00327756232582033
1295	76.6861267089844	-2.28310966491699	-6.95419406890869	-0.021459324285388	0.00646266713738441	-0.00944637414067984	-0.00132951640989631
1296	75.3874282836914	-1.95843541622162	-6.88925933837891	-0.0139918150380254	0.00126787810586393	0.00516396993771195	-0.00490093370899558
1297	76.0367736816406	-0.659738183021545	-6.82432460784912	0.00354059832170606	0.00873538758605719	0.000293855206109583	0.00938473641872406
1298	76.6861267089844	-2.28310966491699	-7.01912927627563	-0.0123684434220195	-0.00490093370899558	0.0022419011220336	-0.00619963090866804
1299	76.6861267089844	-2.28310966491699	-6.82432460784912	-0.00165419070981443	-0.00392691092565656	-0.00295288790948689	-0.00555028254166245
1300	76.0367736816406	-1.95843541622162	-7.21393346786499	-0.00652430532500148	-3.08191010844894e-05	-0.00490093370899558	-0.00230353930965066
1301	75.3874282836914	-0.984412550926208	-6.43471527099609	-0.00165419070981443	0.000618529506027699	0.00678734155371785	0.00126787810586393
1302	76.0367736816406	-1.63376116752625	-6.36978054046631	0.0158782228827477	0.00159255252219737	-0.00100484199356288	0.00321592413820326
1303	76.6861267089844	-2.60778403282166	-6.49965000152588	-0.00230353930965066	0.00743668992072344	-0.00457625929266214	-0.00814767740666866
1304	76.6861267089844	-2.28310966491699	-6.69445466995239	-3.08191010844894e-05	-0.0149658378213644	-0.00360223650932312	-0.00360223650932312
1305	74.7380752563477	-0.984412550926208	-7.21393346786499	0.00386527273803949	0.00646266713738441	-0.00847235135734081	0.0022419011220336
1306	76.6861267089844	-1.95843541622162	-7.21393346786499	0.013930176384747	-0.00197886489331722	-0.000355493422830477	0.00970941036939621
1307	75.3874282836914	-1.30908679962158	-7.08406400680542	0.0188002903014421	-0.00295288790948689	0.00289124972186983	0.00646266713738441
1308	77.9848251342773	-2.60778403282166	-6.82432460784912	0.0175015944987535	-0.000680167751852423	-0.00392691092565656	-0.00295288790948689
1309	76.0367736816406	-2.28310966491699	-7.21393346786499	0.011982130818069	-0.00360223650932312	-0.00587495695799589	-0.00457625929266214
1310	77.9848251342773	-2.60778403282166	-6.82432460784912	0.0155535480007529	-0.00132951640989631	-0.0130177913233638	-0.00977104809135199
1311	75.3874282836914	-1.63376116752625	-7.21393346786499	0.0126314787194133	-0.000355493422830477	0.00581331877037883	0.0022419011220336
1312	74.7380752563477	-2.93245840072632	-7.21393346786499	0.011982130818069	-0.00360223650932312	-0.00392691092565656	0.00159255252219737
1313	76.0367736816406	-2.93245840072632	-7.34380340576172	0.0136055024340749	-0.00392691092565656	-0.00425158534198999	0.00191722682211548
1314	76.6861267089844	-3.25713276863098	-7.14899873733521	0.000618529506027699	-0.00197886489331722	-0.00360223650932312	-0.00425158534198999
1315	74.7380752563477	-3.25713276863098	-7.21393346786499	0.00743668992072344	-0.00230353930965066	-0.00132951640989631	-0.00360223650932312
1316	75.3874282836914	-2.60778403282166	-7.27886867523193	0.00743668992072344	-0.0104203969240189	0.00418994715437293	0.0100340843200684
1317	75.3874282836914	-2.60778403282166	-7.6684775352478	0.00808603875339031	0.00159255252219737	0.00126787810586393	-0.000680167751852423
1318	76.0367736816406	-3.25713276863098	-6.88925933837891	0.00873538758605719	-0.00944637414067984	-0.00327756232582033	-0.00100484199356288
1319	75.3874282836914	-2.28310966491699	-7.08406400680542	0.011982130818069	-0.0120437685400248	0.00126787810586393	0.000618529506027699
1320	76.6861267089844	-3.25713276863098	-6.75938940048218	0.00646266713738441	-0.00165419070981443	-0.00425158534198999	0.000943203864153475
1321	76.0367736816406	-1.95843541622162	-7.01912927627563	-0.00587495695799589	-0.00425158534198999	-3.08191010844894e-05	0.00776136433705688
1322	74.0887298583984	-1.95843541622162	-6.75938940048218	-0.0191866029053926	-0.00165419070981443	0.000943203864153475	-0.000355493422830477
1323	76.6861267089844	-1.63376116752625	-7.21393346786499	0.00289124972186983	0.00646266713738441	-0.00457625929266214	-0.00977104809135199
1324	74.0887298583984	-0.659738183021545	-7.14899873733521	0.000293855206109583	-0.00587495695799589	0.00126787810586393	-0.00425158534198999
1325	75.3874282836914	-1.30908679962158	-7.01912927627563	-0.00652430532500148	-3.08191010844894e-05	-0.00295288790948689	0.00159255252219737
1326	76.6861267089844	-0.984412550926208	-7.14899873733521	-0.00392691092565656	0.00451462110504508	0.000943203864153475	0.00354059832170606
1327	77.9848251342773	-1.95843541622162	-6.82432460784912	0.00776136433705688	0.0113327819854021	0.00159255252219737	0.00841071270406246
1328	76.6861267089844	-1.63376116752625	-7.08406400680542	0.0126314787194133	0.00386527273803949	-0.00230353930965066	-0.00165419070981443
1329	74.7380752563477	-0.984412550926208	-7.47367286682129	0.0168522447347641	-0.00197886489331722	-0.0182125810533762	0.00256657530553639
1330	76.6861267089844	-1.63376116752625	-7.01912927627563	0.00516396993771195	-0.000355493422830477	-0.00619963090866804	-0.00132951640989631
1331	74.7380752563477	-0.984412550926208	-7.08406400680542	0.01100810803473	0.00906006153672934	0.000618529506027699	0.0126314787194133
1332	74.7380752563477	-0.984412550926208	-7.01912927627563	0.0145795252174139	0.00873538758605719	-0.00100484199356288	0.00289124972186983
1333	74.0887298583984	-1.30908679962158	-6.56458520889282	0.00548864435404539	0.00711201597005129	0.00354059832170606	0.00516396993771195
1334	74.0887298583984	-1.63376116752625	-6.49965000152588	0.00548864435404539	-0.00327756232582033	0.0022419011220336	-0.0110697457566857
1335	73.4393844604492	-1.30908679962158	-6.88925933837891	-0.00392691092565656	0.00321592413820326	-0.00912170019000769	-0.00327756232582033
1336	74.7380752563477	-0.984412550926208	-7.21393346786499	-0.00457625929266214	-0.000355493422830477	-0.00392691092565656	-0.00165419070981443
1337	74.0887298583984	-1.95843541622162	-7.14899873733521	0.0022419011220336	0.0022419011220336	-3.08191010844894e-05	0.00289124972186983
1338	74.7380752563477	-2.60778403282166	-7.47367286682129	-0.00197886489331722	-0.00295288790948689	-0.00392691092565656	-0.00912170019000769
1339	72.1406860351563	-0.984412550926208	-7.53860807418823	-0.00587495695799589	-0.00652430532500148	0.00386527273803949	-0.00295288790948689
1340	75.3874282836914	-2.60778403282166	-7.14899873733521	-0.0198359526693821	-0.00555028254166245	-0.00360223650932312	0.00418994715437293
1341	73.4393844604492	-1.95843541622162	-6.75938940048218	-0.0208099745213985	-0.00360223650932312	0.0100340843200684	0.00256657530553639
1342	72.7900314331055	-0.984412550926208	-7.6684775352478	-0.00100484199356288	0.00191722682211548	-0.00197886489331722	0.0136055024340749
1343	72.7900314331055	-0.659738183021545	-7.21393346786499	-0.0217839982360601	-0.00457625929266214	0.000293855206109583	0.00289124972186983
1344	72.7900314331055	-1.30908679962158	-6.49965000152588	-0.02697878703475	-0.00814767740666866	-0.00619963090866804	-0.00619963090866804
1345	72.1406860351563	-0.984412550926208	-6.43471527099609	-0.0240567177534103	0.00743668992072344	-0.00522560812532902	-0.00457625929266214
1346	74.0887298583984	-2.28310966491699	-6.11004114151001	-0.0217839982360601	-0.00684897974133492	0.00808603875339031	-0.00555028254166245
1347	75.3874282836914	-1.63376116752625	-6.11004114151001	-0.0169138833880424	0.00743668992072344	-0.00392691092565656	-3.08191010844894e-05
1348	75.3874282836914	-2.28310966491699	-6.30484533309937	-0.0195112787187099	0.00711201597005129	-0.00392691092565656	0.00516396993771195
1349	74.0887298583984	-1.30908679962158	-6.69445466995239	-0.0169138833880424	0.0113327819854021	-0.0126931173726916	-0.00295288790948689
1350	76.0367736816406	-2.60778403282166	-6.36978054046631	-0.00197886489331722	0.0113327819854021	-0.00652430532500148	-0.00327756232582033
1351	76.6861267089844	-1.95843541622162	-7.01912927627563	-0.00522560812532902	0.0155535480007529	-0.000680167751852423	0.00613799272105098
1352	74.7380752563477	-0.984412550926208	-6.82432460784912	-0.00295288790948689	0.0132808275520802	-0.00782300252467394	0.00581331877037883
1353	76.0367736816406	-1.30908679962158	-6.75938940048218	0.000943203864153475	0.00126787810586393	-0.00522560812532902	-0.00360223650932312
1354	74.7380752563477	-0.659738183021545	-7.14899873733521	0.000618529506027699	0.0022419011220336	-0.00100484199356288	0.00451462110504508
1355	75.3874282836914	-0.984412550926208	-7.21393346786499	0.000293855206109583	0.00841071270406246	-0.0146411629393697	-0.00457625929266214
1356	76.0367736816406	-1.95843541622162	-7.14899873733521	0.00418994715437293	0.0113327819854021	0.00321592413820326	0.00711201597005129
1357	78.6341705322266	-2.28310966491699	-6.75938940048218	0.0162028968334198	0.00906006153672934	-0.00749832857400179	0.00483929552137852
1358	76.0367736816406	-0.984412550926208	-6.82432460784912	0.00938473641872406	-0.00782300252467394	0.00418994715437293	0.000943203864153475
1359	76.6861267089844	-1.30908679962158	-7.27886867523193	0.00970941036939621	-0.00814767740666866	-0.000355493422830477	-0.0026282137259841
1360	75.3874282836914	-1.95843541622162	-7.4087381362915	0.00646266713738441	0.00191722682211548	0.000293855206109583	0.00126787810586393
1361	77.3354721069336	-1.95843541622162	-7.34380340576172	0.0152288740500808	-0.00197886489331722	0.00516396993771195	0.00256657530553639
1362	75.3874282836914	-0.984412550926208	-7.79834747314453	0.00418994715437293	-0.000355493422830477	0.00711201597005129	0.00548864435404539
1363	75.3874282836914	-0.659738183021545	-7.6684775352478	0.00191722682211548	-0.00100484199356288	0.000943203864153475	-0.0026282137259841
1364	75.3874282836914	-0.984412550926208	-7.79834747314453	-0.00490093370899558	-0.00522560812532902	-0.00944637414067984	-0.00392691092565656
1365	76.0367736816406	-1.30908679962158	-7.4087381362915	-0.00425158534198999	-0.00100484199356288	-0.00425158534198999	-0.00100484199356288
1366	77.3354721069336	-2.60778403282166	-7.53860807418823	-0.000355493422830477	-0.00295288790948689	0.00906006153672934	0.00613799272105098
1367	76.0367736816406	-1.95843541622162	-8.05808639526367	0.0155535480007529	-0.00360223650932312	0.00289124972186983	0.00613799272105098
1368	76.6861267089844	-1.30908679962158	-7.86328220367432	0.0132808275520802	0.00938473641872406	-0.0143164889886975	0.00938473641872406
1369	75.3874282836914	-0.984412550926208	-7.86328220367432	0.00126787810586393	0.0132808275520802	-0.00944637414067984	-0.00295288790948689
1370	76.0367736816406	-1.63376116752625	-7.53860807418823	0.000618529506027699	0.0103587592020631	-0.0149658378213644	-0.00230353930965066
1371	76.0367736816406	-1.95843541622162	-7.4087381362915	0.00321592413820326	0.0116574559360743	-0.0136671401560307	0.00483929552137852
1372	77.9848251342773	-1.30908679962158	-7.60354280471802	0.00678734155371785	0.00970941036939621	-0.00100484199356288	0.00354059832170606
1373	74.7380752563477	-0.335063904523849	-7.4087381362915	0.0152288740500808	0.00548864435404539	-0.00619963090866804	-0.00197886489331722
1374	76.0367736816406	-0.659738183021545	-6.75938940048218	0.0100340843200684	-0.00165419070981443	-0.0165892094373703	-0.00327756232582033
1375	76.0367736816406	-1.30908679962158	-7.21393346786499	0.00841071270406246	0.00581331877037883	-0.00814767740666866	-0.0100957229733467
1376	76.6861267089844	-2.28310966491699	-6.75938940048218	0.00776136433705688	0.00581331877037883	-0.00360223650932312	0.00159255252219737
1377	77.3354721069336	-1.95843541622162	-6.75938940048218	0.0106834331527352	0.00418994715437293	-0.0110697457566857	0.00516396993771195
1378	75.3874282836914	-1.30908679962158	-6.82432460784912	-0.00392691092565656	0.00159255252219737	0.00126787810586393	-0.00684897974133492
1379	76.6861267089844	-1.95843541622162	-7.21393346786499	0.013930176384747	-0.00587495695799589	0.00354059832170606	-0.00555028254166245
1380	75.3874282836914	-0.984412550926208	-7.21393346786499	0.00191722682211548	-0.00327756232582033	0.000618529506027699	-0.00587495695799589
1381	77.9848251342773	-2.28310966491699	-6.82432460784912	-0.00197886489331722	-0.00490093370899558	0.00938473641872406	0.000943203864153475
1382	76.0367736816406	-2.28310966491699	-6.82432460784912	0.00126787810586393	-0.00295288790948689	0.00841071270406246	0.000618529506027699
1383	77.3354721069336	-2.28310966491699	-6.23991060256958	-0.000355493422830477	-0.00327756232582033	-0.00555028254166245	0.00126787810586393
1384	77.3354721069336	-1.95843541622162	-6.88925933837891	-0.00165419070981443	-0.0104203969240189	-0.00847235135734081	0.000293855206109583
1385	77.3354721069336	-2.60778403282166	-7.01912927627563	-0.0026282137259841	-0.00425158534198999	-0.0136671401560307	-0.00230353930965066
1386	76.6861267089844	-1.95843541622162	-7.01912927627563	-0.00684897974133492	-0.00457625929266214	0.00581331877037883	0.00613799272105098
1387	76.0367736816406	-1.95843541622162	-6.88925933837891	-0.00619963090866804	0.00321592413820326	-0.0026282137259841	0.00483929552137852
1388	75.3874282836914	-0.659738183021545	-7.47367286682129	0.00418994715437293	0.000618529506027699	-0.00522560812532902	-0.000355493422830477
1389	76.0367736816406	-2.93245840072632	-7.27886867523193	-0.0130177913233638	-3.08191010844894e-05	-0.0110697457566857	-0.00619963090866804
1390	74.0887298583984	-1.63376116752625	-7.34380340576172	0.0022419011220336	0.00678734155371785	-0.0123684434220195	-3.08191010844894e-05
1391	76.6861267089844	-2.60778403282166	-7.34380340576172	0.0116574559360743	0.00418994715437293	-0.00230353930965066	0.000943203864153475
1392	76.0367736816406	-2.28310966491699	-7.6684775352478	0.0145795252174139	0.00256657530553639	0.00321592413820326	-0.00230353930965066
1393	76.0367736816406	-2.28310966491699	-7.53860807418823	0.00873538758605719	-0.00295288790948689	0.00678734155371785	-0.00814767740666866
1394	76.6861267089844	-2.28310966491699	-7.86328220367432	0.0132808275520802	-0.00425158534198999	-0.00847235135734081	-0.00717365415766835
1395	76.0367736816406	-3.58180713653564	-7.47367286682129	0.00841071270406246	-0.00392691092565656	-0.00230353930965066	-0.00230353930965066
1396	77.9848251342773	-3.25713276863098	-7.34380340576172	0.00159255252219737	-0.00230353930965066	0.00970941036939621	-0.00360223650932312
1397	74.7380752563477	-3.58180713653564	-7.6684775352478	0.0213976856321096	-0.00619963090866804	0.00354059832170606	-0.00295288790948689
1398	76.6861267089844	-2.28310966491699	-7.73341274261475	0.0152288740500808	-0.0146411629393697	0.00581331877037883	-0.00100484199356288
1399	76.6861267089844	-2.93245840072632	-7.53860807418823	0.00678734155371785	-0.0143164889886975	0.00483929552137852	-0.00490093370899558
1400	76.6861267089844	-2.28310966491699	-7.47367286682129	0.00289124972186983	-0.0149658378213644	-0.00100484199356288	-0.00879702530801296
1401	76.6861267089844	-2.60778403282166	-7.27886867523193	-0.0113944197073579	-0.00522560812532902	0.0126314787194133	0.00321592413820326
1402	76.6861267089844	-3.25713276863098	-6.56458520889282	0.000618529506027699	-0.00782300252467394	0.0113327819854021	0.00354059832170606
1403	77.3354721069336	-2.60778403282166	-6.88925933837891	0.00321592413820326	-0.00814767740666866	-0.00944637414067984	-0.00327756232582033
1404	77.3354721069336	-2.28310966491699	-6.43471527099609	0.00970941036939621	-0.00749832857400179	-0.00327756232582033	-0.00684897974133492
1405	77.3354721069336	-2.28310966491699	-6.30484533309937	0.0116574559360743	-0.00230353930965066	-0.00360223650932312	-0.00327756232582033
1406	76.6861267089844	-2.28310966491699	-6.23991060256958	-0.0104203969240189	-3.08191010844894e-05	0.0100340843200684	0.00938473641872406
1407	75.3874282836914	-0.984412550926208	-6.95419406890869	-0.000355493422830477	0.00516396993771195	0.00711201597005129	-0.00425158534198999
1408	74.7380752563477	-0.984412550926208	-6.69445466995239	-0.00457625929266214	0.00386527273803949	-0.00457625929266214	-0.00327756232582033
1409	77.3354721069336	-2.28310966491699	-6.43471527099609	0.00354059832170606	0.000293855206109583	-0.00619963090866804	-0.00490093370899558
1410	74.0887298583984	-0.984412550926208	-7.14899873733521	-0.00814767740666866	-0.00230353930965066	-0.00587495695799589	-0.0026282137259841
1411	76.6861267089844	-2.28310966491699	-6.88925933837891	-0.00717365415766835	0.00873538758605719	-0.00652430532500148	0.00646266713738441
1412	77.3354721069336	-2.28310966491699	-6.75938940048218	-0.00295288790948689	0.00808603875339031	-0.0026282137259841	0.00613799272105098
1413	77.9848251342773	-2.28310966491699	-6.69445466995239	0.00126787810586393	0.00451462110504508	-0.00327756232582033	0.00289124972186983
1414	76.0367736816406	-1.95843541622162	-6.56458520889282	-0.00327756232582033	0.00126787810586393	-0.000355493422830477	-0.0026282137259841
1415	76.0367736816406	-2.28310966491699	-7.34380340576172	0.000943203864153475	-0.000355493422830477	-0.00457625929266214	0.00646266713738441
1416	73.4393844604492	-1.63376116752625	-7.4087381362915	0.00548864435404539	0.00418994715437293	-0.00360223650932312	0.00646266713738441
1417	73.4393844604492	-1.63376116752625	-7.6684775352478	0.0178262684494257	0.000943203864153475	0.00678734155371785	0.00711201597005129
1418	73.4393844604492	-0.335063904523849	-7.73341274261475	-0.00684897974133492	-0.00425158534198999	0.00418994715437293	0.00191722682211548
1419	74.7380752563477	-2.60778403282166	-7.27886867523193	-0.00944637414067984	0.00191722682211548	0.00418994715437293	-0.00555028254166245
1420	72.7900314331055	-0.984412550926208	-7.21393346786499	0.00548864435404539	0.00321592413820326	0.00873538758605719	-0.00100484199356288
1421	72.1406860351563	-1.30908679962158	-7.4087381362915	-0.0126931173726916	0.00321592413820326	0.01100810803473	0.00776136433705688
1422	74.7380752563477	-2.60778403282166	-7.53860807418823	-0.00165419070981443	-0.00165419070981443	-0.000355493422830477	0.00354059832170606
1423	73.4393844604492	-1.95843541622162	-7.4087381362915	-0.00327756232582033	-3.08191010844894e-05	0.00548864435404539	0.00321592413820326
1424	74.7380752563477	-1.95843541622162	-7.4087381362915	0.00386527273803949	-0.000680167751852423	-0.00327756232582033	-0.00457625929266214
1425	74.7380752563477	-1.95843541622162	-7.34380340576172	-0.00100484199356288	0.00548864435404539	-0.0104203969240189	0.00711201597005129
1426	74.0887298583984	-1.30908679962158	-7.27886867523193	0.00191722682211548	0.000293855206109583	-0.00360223650932312	0.00256657530553639
1427	72.7900314331055	-0.984412550926208	-7.34380340576172	0.000618529506027699	0.00483929552137852	0.00873538758605719	-3.08191010844894e-05
1428	76.0367736816406	-1.63376116752625	-7.08406400680542	-0.00555028254166245	0.00581331877037883	-0.0107450718060136	0.00548864435404539
1429	74.0887298583984	-2.28310966491699	-6.82432460784912	0.00646266713738441	0.00354059832170606	-0.0026282137259841	-0.00717365415766835
1430	76.0367736816406	-1.30908679962158	-7.14899873733521	-0.0198359526693821	0.00808603875339031	-0.0198359526693821	-0.000680167751852423
1431	75.3874282836914	-0.335063904523849	-7.21393346786499	-0.017887907102704	0.0155535480007529	0.00808603875339031	0.00418994715437293
1432	75.3874282836914	-2.28310966491699	-6.62951993942261	-0.00100484199356288	0.00776136433705688	-0.00782300252467394	0.00646266713738441
1433	76.0367736816406	-1.95843541622162	-6.56458520889282	0.0165275707840919	0.00289124972186983	-0.00587495695799589	0.0022419011220336
1434	76.6861267089844	-2.28310966491699	-6.82432460784912	-0.00230353930965066	0.000618529506027699	-0.00555028254166245	-0.000680167751852423
1435	75.3874282836914	-1.30908679962158	-7.01912927627563	0.00711201597005129	0.000618529506027699	-0.00522560812532902	0.00321592413820326
1436	75.3874282836914	-0.984412550926208	-6.82432460784912	0.00516396993771195	0.00289124972186983	0.00418994715437293	0.00126787810586393
1437	76.0367736816406	-0.984412550926208	-7.14899873733521	0.0149041991680861	0.00126787810586393	0.012956153601408	-0.00132951640989631
1438	76.0367736816406	-1.95843541622162	-6.88925933837891	0.00646266713738441	-0.00912170019000769	-0.0026282137259841	0.00711201597005129
1439	77.3354721069336	-2.28310966491699	-6.62951993942261	0.00646266713738441	-0.000355493422830477	0.00159255252219737	-0.0026282137259841
1440	76.6861267089844	-2.28310966491699	-7.6684775352478	-0.00425158534198999	-0.00522560812532902	-3.08191010844894e-05	-0.00490093370899558
1441	75.3874282836914	-0.659738183021545	-7.73341274261475	0.0022419011220336	0.000618529506027699	0.0022419011220336	0.00159255252219737
1442	75.3874282836914	-1.95843541622162	-7.4087381362915	0.0181509424000978	0.00516396993771195	-0.00197886489331722	0.00321592413820326
1443	77.3354721069336	-1.63376116752625	-7.34380340576172	0.00970941036939621	0.000293855206109583	-0.00490093370899558	-0.00295288790948689
1444	76.6861267089844	-1.95843541622162	-7.27886867523193	0.0100340843200684	0.000293855206109583	0.000943203864153475	0.00256657530553639
1445	76.0367736816406	-1.95843541622162	-7.08406400680542	0.000293855206109583	0.00808603875339031	-0.000680167751852423	0.00159255252219737
1446	74.7380752563477	-0.335063904523849	-7.73341274261475	0.0100340843200684	0.00451462110504508	0.00808603875339031	-0.00100484199356288
1447	76.0367736816406	-0.659738183021545	-7.86328220367432	0.0181509424000978	0.0152288740500808	-0.00457625929266214	-0.000680167751852423
1448	76.6861267089844	-1.95843541622162	-7.47367286682129	0.011982130818069	0.00613799272105098	-0.0126931173726916	0.000293855206109583
1449	74.7380752563477	-1.30908679962158	-7.4087381362915	0.00678734155371785	0.0132808275520802	-0.0143164889886975	-0.00457625929266214
1450	76.6861267089844	-1.95843541622162	-7.53860807418823	-0.0182125810533762	-0.00360223650932312	-0.0146411629393697	-0.00197886489331722
1451	74.0887298583984	-0.984412550926208	-7.73341274261475	-0.00944637414067984	0.0113327819854021	-0.0100957229733467	0.0126314787194133
1452	75.3874282836914	-0.659738183021545	-7.73341274261475	-0.00490093370899558	0.0136055024340749	-0.00132951640989631	-0.00197886489331722
1453	75.3874282836914	-0.659738183021545	-7.14899873733521	0.0226963832974434	0.00743668992072344	-0.0104203969240189	-0.000355493422830477
1454	76.0367736816406	-0.984412550926208	-7.27886867523193	-0.00619963090866804	0.00256657530553639	-0.00814767740666866	-0.00100484199356288
1455	74.7380752563477	-0.984412550926208	-7.27886867523193	0.0181509424000978	0.00191722682211548	-0.00749832857400179	-0.00132951640989631
1456	76.0367736816406	-0.984412550926208	-7.21393346786499	-0.0130177913233638	0.00386527273803949	0.000293855206109583	0.00776136433705688
1457	76.6861267089844	-0.659738183021545	-6.95419406890869	-0.00392691092565656	-0.000355493422830477	0.00354059832170606	0.000943203864153475
1458	77.9848251342773	-2.28310966491699	-6.95419406890869	-0.00327756232582033	-0.00619963090866804	0.000943203864153475	0.00256657530553639
1459	75.3874282836914	-0.659738183021545	-7.14899873733521	-3.08191010844894e-05	-0.0117190945893526	0.00126787810586393	-0.00197886489331722
1460	77.3354721069336	-1.95843541622162	-7.21393346786499	0.00938473641872406	-0.00295288790948689	0.00289124972186983	-0.00327756232582033
1461	75.3874282836914	-0.0103895775973797	-6.69445466995239	0.00646266713738441	-0.000680167751852423	-3.08191010844894e-05	0.00354059832170606
1462	76.0367736816406	-0.984412550926208	-6.95419406890869	0.00711201597005129	-0.00360223650932312	0.00126787810586393	0.00126787810586393
1463	75.3874282836914	-1.95843541622162	-6.69445466995239	-0.00132951640989631	-0.00684897974133492	-0.00619963090866804	-0.00327756232582033
1464	76.0367736816406	-2.28310966491699	-6.62951993942261	0.00613799272105098	-0.0165892094373703	-0.0100957229733467	-0.00814767740666866
1465	74.7380752563477	-0.659738183021545	-7.01912927627563	-0.00230353930965066	-0.00522560812532902	-0.00717365415766835	-0.00490093370899558
1466	75.3874282836914	-0.984412550926208	-7.14899873733521	-0.00555028254166245	0.0022419011220336	-0.00977104809135199	-0.0026282137259841
1467	75.3874282836914	-0.984412550926208	-7.14899873733521	0.00581331877037883	-0.00230353930965066	0.00743668992072344	-0.00132951640989631
1468	76.6861267089844	-2.28310966491699	-6.75938940048218	0.00386527273803949	0.00548864435404539	-0.0100957229733467	0.000618529506027699
1469	74.7380752563477	-0.984412550926208	-7.4087381362915	-0.0133424662053585	0.00289124972186983	-0.00717365415766835	-0.00327756232582033
1470	76.0367736816406	-1.63376116752625	-6.56458520889282	-0.00879702530801296	0.000618529506027699	-0.000355493422830477	-0.00944637414067984
1471	77.3354721069336	-1.95843541622162	-7.14899873733521	-0.00327756232582033	0.00841071270406246	-0.00392691092565656	0.00159255252219737
1472	74.0887298583984	-1.30908679962158	-7.08406400680542	-0.000355493422830477	0.0100340843200684	0.00906006153672934	0.00678734155371785
1473	74.7380752563477	-0.984412550926208	-7.01912927627563	-0.00392691092565656	0.0116574559360743	-0.00425158534198999	-0.00197886489331722
1474	74.0887298583984	-0.984412550926208	-7.01912927627563	0.0022419011220336	0.00548864435404539	-0.00327756232582033	-0.00457625929266214
1475	76.0367736816406	-1.30908679962158	-6.88925933837891	-0.00619963090866804	0.00289124972186983	-0.00879702530801296	0.00191722682211548
1476	76.0367736816406	-1.63376116752625	-6.69445466995239	0.0100340843200684	0.00581331877037883	0.00873538758605719	0.00743668992072344
1477	76.6861267089844	-2.60778403282166	-6.88925933837891	0.00451462110504508	0.00743668992072344	0.00159255252219737	0.00483929552137852
1478	76.6861267089844	-2.28310966491699	-6.88925933837891	0.0142548503354192	-0.00425158534198999	-0.00230353930965066	-0.000355493422830477
1479	74.7380752563477	-1.95843541622162	-7.01912927627563	-0.0165892094373703	-0.00100484199356288	0.000293855206109583	-0.00457625929266214
1480	76.6861267089844	-2.93245840072632	-6.75938940048218	0.0181509424000978	-0.00165419070981443	-0.00327756232582033	-0.00360223650932312
1481	75.3874282836914	-1.95843541622162	-6.88925933837891	-0.00230353930965066	-0.00619963090866804	-0.00295288790948689	0.00321592413820326
1482	75.3874282836914	-2.28310966491699	-6.75938940048218	0.00678734155371785	-0.0026282137259841	0.00678734155371785	-0.0026282137259841
1483	75.3874282836914	-2.28310966491699	-6.88925933837891	0.01100810803473	-0.0208099745213985	0.0022419011220336	-0.00457625929266214
1484	74.0887298583984	-2.93245840072632	-7.01912927627563	-0.0026282137259841	-0.0107450718060136	-0.00457625929266214	-0.00684897974133492
1485	74.7380752563477	-2.60778403282166	-7.08406400680542	0.00906006153672934	-0.0113944197073579	0.00548864435404539	0.00159255252219737
1486	75.3874282836914	-2.28310966491699	-7.47367286682129	0.0022419011220336	-0.0117190945893526	0.00354059832170606	0.00256657530553639
1487	76.6861267089844	-3.25713276863098	-7.53860807418823	0.0123068047687411	-0.0130177913233638	0.00483929552137852	0.00321592413820326
1488	77.3354721069336	-2.93245840072632	-6.62951993942261	0.0171769186854362	-0.0110697457566857	0.000618529506027699	-3.08191010844894e-05
1489	74.0887298583984	-1.63376116752625	-7.21393346786499	0.0100340843200684	-0.00392691092565656	-0.00587495695799589	0.0022419011220336
1490	77.3354721069336	-3.58180713653564	-6.82432460784912	0.000943203864153475	-0.00619963090866804	-0.0182125810533762	-0.00327756232582033
1491	75.3874282836914	-2.28310966491699	-7.27886867523193	-0.00977104809135199	0.00191722682211548	0.00418994715437293	0.00354059832170606
1492	74.7380752563477	-1.30908679962158	-7.53860807418823	0.00613799272105098	-0.00360223650932312	-3.08191010844894e-05	0.00159255252219737
1493	74.7380752563477	-0.984412550926208	-7.73341274261475	-0.00912170019000769	-0.00879702530801296	-0.00197886489331722	-0.00490093370899558
1494	75.3874282836914	-1.30908679962158	-7.27886867523193	-0.0169138833880424	-0.00782300252467394	-0.00132951640989631	0.00256657530553639
1495	76.6861267089844	-1.30908679962158	-7.60354280471802	-0.0156151866540313	0.00289124972186983	0.0113327819854021	-0.00749832857400179
1496	76.0367736816406	-2.28310966491699	-7.47367286682129	-0.0100957229733467	-0.000355493422830477	-0.000680167751852423	0.00191722682211548
1497	77.3354721069336	-2.28310966491699	-7.47367286682129	-0.0152905117720366	0.00386527273803949	0.00646266713738441	0.00191722682211548
1498	76.0367736816406	-2.28310966491699	-7.27886867523193	-0.0120437685400248	-0.00717365415766835	-0.00165419070981443	-0.00392691092565656
1499	75.3874282836914	-0.659738183021545	-7.47367286682129	-0.00100484199356288	0.000293855206109583	-0.00717365415766835	-0.00132951640989631
1500	76.0367736816406	-1.95843541622162	-6.56458520889282	0.0181509424000978	-0.00782300252467394	0.0022419011220336	0.00418994715437293
1501	76.0367736816406	-1.95843541622162	-6.56458520889282	-0.000680167751852423	0.0022419011220336	0.00938473641872406	0.00548864435404539
1502	74.7380752563477	-0.984412550926208	-6.69445466995239	0.00613799272105098	-0.00392691092565656	0.00516396993771195	-0.00100484199356288
1503	74.7380752563477	-1.30908679962158	-6.56458520889282	0.0136055024340749	0.0022419011220336	-0.00425158534198999	0.00289124972186983
1504	74.0887298583984	-0.659738183021545	-6.17497587203979	0.0113327819854021	0.00711201597005129	-0.00782300252467394	-0.00749832857400179
1505	73.4393844604492	-0.984412550926208	-6.17497587203979	0.0200989879667759	-0.00392691092565656	0.00256657530553639	0.00418994715437293
1506	73.4393844604492	-0.659738183021545	-6.36978054046631	0.00970941036939621	0.00613799272105098	0.00354059832170606	0.00418994715437293
1507	74.7380752563477	-1.95843541622162	-6.23991060256958	0.00321592413820326	0.00451462110504508	0.00256657530553639	0.00938473641872406
1508	72.7900314331055	-0.659738183021545	-6.36978054046631	0.00711201597005129	0.00159255252219737	-0.0117190945893526	0.00483929552137852
1509	74.0887298583984	-1.30908679962158	-6.56458520889282	0.00386527273803949	0.00743668992072344	-0.0191866029053926	0.00256657530553639
1510	72.1406860351563	-0.659738183021545	-6.56458520889282	0.00483929552137852	-0.00490093370899558	-0.000355493422830477	-0.00425158534198999
1511	74.0887298583984	-2.60778403282166	-6.56458520889282	-0.00717365415766835	0.00646266713738441	-0.00522560812532902	0.00613799272105098
1512	74.7380752563477	-1.95843541622162	-6.17497587203979	0.00906006153672934	0.00646266713738441	0.00483929552137852	0.00386527273803949
1513	73.4393844604492	-2.28310966491699	-6.11004114151001	-0.0130177913233638	-0.0026282137259841	-0.00295288790948689	0.000618529506027699
1514	74.7380752563477	-2.28310966491699	-6.95419406890869	-0.00944637414067984	0.00354059832170606	-0.0113944197073579	-0.00490093370899558
1515	73.4393844604492	-1.63376116752625	-6.88925933837891	-0.0191866029053926	0.000293855206109583	-0.00100484199356288	0.000618529506027699
1516	74.0887298583984	-1.63376116752625	-7.47367286682129	-0.0146411629393697	0.0100340843200684	-0.0026282137259841	0.00418994715437293
1517	74.7380752563477	-2.28310966491699	-7.27886867523193	-0.0104203969240189	0.00841071270406246	0.00841071270406246	0.000618529506027699
1518	76.0367736816406	-2.28310966491699	-7.14899873733521	-0.0117190945893526	0.00191722682211548	-0.00717365415766835	-0.00457625929266214
1519	75.3874282836914	-1.30908679962158	-7.53860807418823	-0.0198359526693821	-0.00977104809135199	-0.00360223650932312	-0.00555028254166245
1520	76.6861267089844	-2.28310966491699	-7.47367286682129	-0.0117190945893526	0.00321592413820326	0.00418994715437293	-0.00652430532500148
1521	76.6861267089844	-1.95843541622162	-7.47367286682129	-0.00230353930965066	0.000943203864153475	-0.00132951640989631	0.00873538758605719
1522	75.3874282836914	-1.30908679962158	-7.53860807418823	-0.00652430532500148	0.00678734155371785	0.00126787810586393	0.00451462110504508
1523	74.7380752563477	-0.984412550926208	-7.47367286682129	-0.00392691092565656	-0.0026282137259841	-0.00619963090866804	-0.00652430532500148
1524	76.0367736816406	-1.63376116752625	-7.21393346786499	-0.00360223650932312	0.00126787810586393	-0.00652430532500148	0.000618529506027699
1525	75.3874282836914	-1.30908679962158	-7.86328220367432	0.00776136433705688	0.00126787810586393	-0.00912170019000769	-0.0146411629393697
1526	76.0367736816406	-1.30908679962158	-7.6684775352478	0.0126314787194133	0.00256657530553639	-0.00132951640989631	0.00289124972186983
1527	77.3354721069336	-2.28310966491699	-7.53860807418823	0.0152288740500808	0.00191722682211548	-0.00100484199356288	-0.00100484199356288
1528	75.3874282836914	-0.984412550926208	-7.47367286682129	0.0132808275520802	0.00548864435404539	-0.00912170019000769	-0.00165419070981443
1529	77.3354721069336	-2.28310966491699	-6.95419406890869	0.0236704051494598	0.00321592413820326	-0.00912170019000769	-0.00327756232582033
1530	74.7380752563477	-1.30908679962158	-6.95419406890869	0.0126314787194133	0.00126787810586393	-0.00847235135734081	0.0022419011220336
1531	76.6861267089844	-2.60778403282166	-6.88925933837891	0.00776136433705688	0.00873538758605719	0.000293855206109583	0.00646266713738441
1532	77.3354721069336	-2.28310966491699	-7.27886867523193	0.0181509424000978	0.00743668992072344	-0.00879702530801296	0.00743668992072344
1533	77.9848251342773	-2.60778403282166	-7.14899873733521	0.0106834331527352	0.00159255252219737	-0.00782300252467394	0.000618529506027699
1534	77.3354721069336	-2.28310966491699	-7.08406400680542	-0.000355493422830477	0.00841071270406246	-0.0107450718060136	-0.000355493422830477
1535	77.9848251342773	-2.60778403282166	-6.43471527099609	0.00711201597005129	-0.00132951640989631	-0.0100957229733467	-0.00230353930965066
1536	74.0887298583984	-0.984412550926208	-6.62951993942261	0.00938473641872406	0.00289124972186983	-0.00587495695799589	0.00256657530553639
1537	76.0367736816406	-2.93245840072632	-6.43471527099609	-0.0130177913233638	0.00581331877037883	0.00191722682211548	0.00256657530553639
1538	76.0367736816406	-0.984412550926208	-6.82432460784912	0.00581331877037883	-0.00425158534198999	0.00126787810586393	-0.000355493422830477
1539	77.3354721069336	-1.95843541622162	-6.88925933837891	-0.0143164889886975	0.000618529506027699	-0.00749832857400179	-0.0026282137259841
1540	75.3874282836914	-0.984412550926208	-6.62951993942261	-0.00555028254166245	0.00159255252219737	0.00321592413820326	-0.00392691092565656
1541	75.3874282836914	-2.28310966491699	-6.49965000152588	0.000618529506027699	0.00451462110504508	0.00321592413820326	-0.00100484199356288
1542	75.3874282836914	-1.30908679962158	-6.56458520889282	-0.00749832857400179	-0.00165419070981443	-0.00847235135734081	-0.00879702530801296
1543	75.3874282836914	-1.63376116752625	-6.95419406890869	-0.0100957229733467	-0.000680167751852423	0.000293855206109583	-0.00457625929266214
1544	75.3874282836914	-1.95843541622162	-7.34380340576172	-0.0126931173726916	0.00776136433705688	-0.0152905117720366	-0.00749832857400179
1545	75.3874282836914	-1.30908679962158	-7.21393346786499	-0.0165892094373703	-3.08191010844894e-05	-0.00392691092565656	-0.00360223650932312
1546	76.6861267089844	-2.28310966491699	-7.14899873733521	-0.0152905117720366	0.00191722682211548	0.00808603875339031	0.00386527273803949
1547	76.6861267089844	-2.28310966491699	-7.34380340576172	-0.0152905117720366	0.00321592413820326	-0.00717365415766835	0.00289124972186983
1548	76.6861267089844	-1.63376116752625	-7.47367286682129	0.000618529506027699	0.00256657530553639	-0.00490093370899558	-0.00230353930965066
1549	77.3354721069336	-2.28310966491699	-6.75938940048218	0.000943203864153475	0.00581331877037883	-0.0126931173726916	-0.00197886489331722
1550	76.6861267089844	-1.95843541622162	-7.21393346786499	0.00808603875339031	0.00191722682211548	-0.0107450718060136	0.00386527273803949
1551	76.0367736816406	-0.984412550926208	-7.53860807418823	0.00808603875339031	0.00418994715437293	-0.00360223650932312	0.0022419011220336
1552	76.0367736816406	-2.28310966491699	-7.34380340576172	0.0168522447347641	0.00743668992072344	0.00159255252219737	0.0022419011220336
1553	76.6861267089844	-2.28310966491699	-7.34380340576172	0.0272418223321438	-0.00100484199356288	-0.00425158534198999	-0.000680167751852423
1554	75.3874282836914	-2.60778403282166	-7.4087381362915	0.0226963832974434	-0.00425158534198999	-0.0107450718060136	-0.00230353930965066
1555	75.3874282836914	-1.63376116752625	-7.34380340576172	0.011982130818069	0.00256657530553639	-0.0026282137259841	-0.00100484199356288
1556	75.3874282836914	-1.30908679962158	-7.60354280471802	0.01100810803473	0.00483929552137852	-0.0026282137259841	0.00483929552137852
1557	75.3874282836914	-1.30908679962158	-7.6684775352478	0.013930176384747	0.00289124972186983	-0.000355493422830477	0.000943203864153475
1558	75.3874282836914	-1.95843541622162	-7.47367286682129	-0.00327756232582033	0.000293855206109583	0.00646266713738441	-0.0026282137259841
1559	76.6861267089844	-2.60778403282166	-7.53860807418823	-0.00457625929266214	0.000618529506027699	-0.00555028254166245	-0.00457625929266214
1560	74.0887298583984	-1.63376116752625	-7.34380340576172	0.000293855206109583	-0.000680167751852423	0.000943203864153475	-0.00425158534198999
1561	77.9848251342773	-3.25713276863098	-7.21393346786499	0.01100810803473	-0.00684897974133492	0.00808603875339031	0.00678734155371785
1562	76.0367736816406	-2.28310966491699	-7.14899873733521	0.0145795252174139	-0.00392691092565656	0.00386527273803949	0.00354059832170606
1563	75.3874282836914	-2.93245840072632	-7.14899873733521	0.00841071270406246	-0.00717365415766835	-0.00165419070981443	-3.08191010844894e-05
1564	75.3874282836914	-2.60778403282166	-7.01912927627563	0.00548864435404539	0.0022419011220336	-0.00360223650932312	-0.00197886489331722
1565	75.3874282836914	-2.60778403282166	-6.95419406890869	-0.00522560812532902	-0.00295288790948689	-0.00814767740666866	0.000293855206109583
1566	76.0367736816406	-3.25713276863098	-6.82432460784912	0.0158782228827477	0.00321592413820326	-0.00100484199356288	0.00646266713738441
1567	78.6341705322266	-4.23115587234497	-6.69445466995239	0.000943203864153475	0.000293855206109583	-0.00425158534198999	0.00321592413820326
1568	77.3354721069336	-3.25713276863098	-7.14899873733521	0.000618529506027699	-3.08191010844894e-05	-0.00230353930965066	-0.00814767740666866
1569	75.3874282836914	-3.58180713653564	-6.69445466995239	0.0123068047687411	-0.00912170019000769	-0.00619963090866804	-0.00392691092565656
1570	76.0367736816406	-2.93245840072632	-7.60354280471802	-3.08191010844894e-05	-0.00425158534198999	-0.0117190945893526	-0.00587495695799589
1571	75.3874282836914	-1.63376116752625	-7.4087381362915	-0.0139918150380254	0.00191722682211548	0.00418994715437293	0.00256657530553639
1572	75.3874282836914	-1.95843541622162	-7.53860807418823	-0.0126931173726916	0.000293855206109583	0.0100340843200684	0.00289124972186983
1573	75.3874282836914	-1.63376116752625	-7.21393346786499	-0.0107450718060136	-0.00425158534198999	0.00354059832170606	-0.00100484199356288
1574	75.3874282836914	-1.63376116752625	-7.73341274261475	-0.0130177913233638	-0.00425158534198999	0.000293855206109583	0.00451462110504508
1575	76.0367736816406	-1.30908679962158	-7.6684775352478	-0.0104203969240189	-0.00619963090866804	0.0126314787194133	0.00289124972186983
1576	77.9848251342773	-2.60778403282166	-7.47367286682129	-0.0113944197073579	-0.00490093370899558	0.00808603875339031	0.00711201597005129
1577	74.7380752563477	-1.63376116752625	-7.47367286682129	0.00289124972186983	-0.00165419070981443	0.00743668992072344	0.00678734155371785
1578	75.3874282836914	-1.30908679962158	-7.34380340576172	-3.08191010844894e-05	-0.00327756232582033	0.00776136433705688	0.0022419011220336
1579	76.0367736816406	-2.28310966491699	-6.69445466995239	0.00516396993771195	-0.00684897974133492	0.00548864435404539	-0.00132951640989631
1580	76.0367736816406	-1.30908679962158	-7.27886867523193	0.00386527273803949	-0.0026282137259841	-0.00230353930965066	0.00126787810586393
1581	76.0367736816406	-1.95843541622162	-7.47367286682129	0.012956153601408	0.000293855206109583	-0.00619963090866804	0.00159255252219737
1582	75.3874282836914	-0.984412550926208	-7.60354280471802	0.00711201597005129	0.00646266713738441	0.00841071270406246	0.000293855206109583
1583	73.4393844604492	-0.984412550926208	-7.60354280471802	0.0136055024340749	0.00354059832170606	-0.00749832857400179	-0.00782300252467394
1584	74.7380752563477	-2.28310966491699	-6.56458520889282	0.00256657530553639	0.00386527273803949	-0.00782300252467394	0.00256657530553639
1585	73.4393844604492	-1.95843541622162	-6.49965000152588	0.00516396993771195	0.00451462110504508	-0.00490093370899558	-0.00490093370899558
1586	72.1406860351563	-1.63376116752625	-7.14899873733521	0.00841071270406246	0.00256657530553639	0.00483929552137852	0.012956153601408
1587	73.4393844604492	-1.30908679962158	-7.21393346786499	0.00548864435404539	0.00451462110504508	-3.08191010844894e-05	0.00289124972186983
1588	73.4393844604492	-1.30908679962158	-7.14899873733521	0.00548864435404539	0.00841071270406246	0.000943203864153475	0.00191722682211548
1589	73.4393844604492	-1.30908679962158	-7.08406400680542	0.00938473641872406	0.0123068047687411	-0.00522560812532902	-0.00652430532500148
1590	74.0887298583984	-2.93245840072632	-6.62951993942261	-0.00587495695799589	0.00354059832170606	-0.00944637414067984	-0.0026282137259841
1591	75.3874282836914	-2.60778403282166	-6.56458520889282	-0.00555028254166245	0.00321592413820326	0.000293855206109583	0.0103587592020631
1592	74.7380752563477	-2.28310966491699	-6.95419406890869	-0.0107450718060136	0.00646266713738441	0.00289124972186983	0.000293855206109583
1593	75.3874282836914	-2.60778403282166	-6.95419406890869	-0.0130177913233638	-0.00392691092565656	-0.00555028254166245	-0.00132951640989631
1594	74.7380752563477	-1.95843541622162	-6.88925933837891	-0.0123684434220195	-3.08191010844894e-05	-0.00522560812532902	-0.00165419070981443
1595	75.3874282836914	-1.30908679962158	-7.01912927627563	-0.0107450718060136	-0.000680167751852423	-0.000355493422830477	0.000293855206109583
1596	75.3874282836914	-2.28310966491699	-6.69445466995239	0.00289124972186983	0.00483929552137852	0.00354059832170606	0.00418994715437293
1597	76.6861267089844	-2.60778403282166	-6.56458520889282	0.00191722682211548	-0.00749832857400179	0.00386527273803949	0.00289124972186983
1598	74.7380752563477	-0.659738183021545	-7.27886867523193	-0.0100957229733467	-0.00490093370899558	0.011982130818069	-0.00457625929266214
1599	76.0367736816406	-2.60778403282166	-7.34380340576172	-0.00360223650932312	-0.0026282137259841	-0.00457625929266214	-0.00392691092565656
1600	76.0367736816406	-1.30908679962158	-7.14899873733521	0.00418994715437293	-0.00587495695799589	0.00354059832170606	-0.0104203969240189
1601	74.7380752563477	-1.63376116752625	-6.82432460784912	0.01847561635077	0.000943203864153475	0.000293855206109583	0.00451462110504508
1602	76.6861267089844	-2.60778403282166	-7.21393346786499	0.0175015944987535	0.00289124972186983	-0.00782300252467394	-0.00295288790948689
1603	76.6861267089844	-2.28310966491699	-7.01912927627563	0.0022419011220336	0.00418994715437293	-0.00587495695799589	-0.00295288790948689
1604	76.6861267089844	-2.60778403282166	-7.53860807418823	-0.00132951640989631	-0.00392691092565656	-0.00165419070981443	-0.00100484199356288
1605	76.0367736816406	-1.63376116752625	-7.47367286682129	-0.00944637414067984	0.00354059832170606	-3.08191010844894e-05	-0.00392691092565656
1606	77.3354721069336	-1.30908679962158	-7.6684775352478	-0.00360223650932312	0.00418994715437293	0.000618529506027699	-0.00230353930965066
1607	76.0367736816406	-0.984412550926208	-7.53860807418823	0.00159255252219737	0.0165275707840919	0.00581331877037883	0.00289124972186983
1608	76.0367736816406	-1.63376116752625	-7.47367286682129	-0.00425158534198999	0.00646266713738441	-0.00587495695799589	0.000618529506027699
1609	76.0367736816406	-2.28310966491699	-6.56458520889282	0.000943203864153475	0.0106834331527352	-0.0159398596733809	-0.00197886489331722
1610	76.0367736816406	-0.984412550926208	-7.21393346786499	-0.00912170019000769	0.00386527273803949	-0.0113944197073579	-0.00619963090866804
1611	76.6861267089844	-1.95843541622162	-7.21393346786499	-0.00977104809135199	0.00548864435404539	-0.00879702530801296	0.0022419011220336
1612	77.3354721069336	-2.60778403282166	-7.14899873733521	-0.0152905117720366	0.0100340843200684	-0.00879702530801296	0.00646266713738441
1613	76.6861267089844	-1.95843541622162	-6.69445466995239	-0.00490093370899558	0.00743668992072344	0.00126787810586393	-0.00457625929266214
1614	77.3354721069336	-1.95843541622162	-7.08406400680542	-0.00490093370899558	0.0022419011220336	-0.00522560812532902	0.00613799272105098
1615	77.3354721069336	-1.95843541622162	-6.75938940048218	-0.00684897974133492	0.00743668992072344	-0.00619963090866804	-0.0107450718060136
1616	77.3354721069336	-2.60778403282166	-6.56458520889282	0.000943203864153475	0.00451462110504508	0.00256657530553639	0.0100340843200684
1617	75.3874282836914	-1.63376116752625	-6.69445466995239	0.0155535480007529	0.0145795252174139	-0.00717365415766835	-0.00100484199356288
1618	76.6861267089844	-2.28310966491699	-6.56458520889282	0.0022419011220336	0.00613799272105098	-0.000355493422830477	0.000943203864153475
1619	77.3354721069336	-2.60778403282166	-7.01912927627563	0.0116574559360743	-0.00295288790948689	-0.00879702530801296	-0.00392691092565656
1620	76.6861267089844	-2.28310966491699	-7.14899873733521	-0.0182125810533762	0.00808603875339031	-0.00392691092565656	-0.00295288790948689
1621	76.0367736816406	-1.30908679962158	-7.08406400680542	0.00873538758605719	0.00776136433705688	-0.00619963090866804	0.00191722682211548
1622	75.3874282836914	-1.30908679962158	-6.82432460784912	0.0100340843200684	0.00386527273803949	-0.00555028254166245	-0.00360223650932312
1623	76.0367736816406	-1.63376116752625	-7.34380340576172	0.0207483377307653	0.00418994715437293	-0.0139918150380254	-0.00619963090866804
1624	75.3874282836914	-1.30908679962158	-7.34380340576172	0.00938473641872406	-0.000355493422830477	-0.00392691092565656	-0.00457625929266214
1625	75.3874282836914	-1.30908679962158	-7.6684775352478	0.0123068047687411	0.00743668992072344	-0.0120437685400248	-0.00717365415766835
1626	76.0367736816406	-1.95843541622162	-7.4087381362915	0.0298392176628113	0.00711201597005129	-0.00230353930965066	0.00321592413820326
1627	74.7380752563477	-1.63376116752625	-6.82432460784912	0.0152288740500808	0.00743668992072344	-0.00814767740666866	0.00191722682211548
1628	76.0367736816406	-0.984412550926208	-7.21393346786499	0.0132808275520802	0.0103587592020631	-0.00587495695799589	-0.00619963090866804
1629	77.9848251342773	-2.93245840072632	-7.34380340576172	0.011982130818069	-0.00457625929266214	-0.017887907102704	-0.00684897974133492
1630	76.0367736816406	-1.30908679962158	-7.6684775352478	-0.00652430532500148	0.00646266713738441	-0.0104203969240189	-0.0107450718060136
1631	75.3874282836914	-1.30908679962158	-7.27886867523193	-0.0107450718060136	0.00418994715437293	-0.00457625929266214	0.00548864435404539
1632	76.6861267089844	-2.60778403282166	-7.27886867523193	-0.00587495695799589	0.00613799272105098	0.00126787810586393	0.00386527273803949
1633	76.6861267089844	-2.60778403282166	-6.88925933837891	-0.00977104809135199	-0.00197886489331722	-0.00197886489331722	-0.00100484199356288
1634	77.3354721069336	-2.60778403282166	-7.34380340576172	-0.0156151866540313	-0.00814767740666866	0.00548864435404539	-0.00327756232582033
1635	77.9848251342773	-2.60778403282166	-7.47367286682129	-0.00977104809135199	-0.00619963090866804	-0.00132951640989631	-0.00230353930965066
1636	77.3354721069336	-2.60778403282166	-7.53860807418823	0.00126787810586393	-0.00847235135734081	0.0103587592020631	-0.00165419070981443
1637	75.3874282836914	-1.63376116752625	-7.60354280471802	0.00678734155371785	-0.00100484199356288	-0.000355493422830477	0.00678734155371785
1638	77.9848251342773	-2.60778403282166	-7.27886867523193	0.0136055024340749	-0.0110697457566857	0.00386527273803949	0.00678734155371785
1639	75.3874282836914	-1.63376116752625	-7.27886867523193	0.0103587592020631	-0.0117190945893526	-0.000355493422830477	-0.00457625929266214
1640	77.9848251342773	-3.58180713653564	-7.21393346786499	0.0123068047687411	-0.00782300252467394	0.00256657530553639	-0.00360223650932312
1641	75.3874282836914	-1.95843541622162	-7.86328220367432	0.00483929552137852	-0.00977104809135199	0.00970941036939621	-0.000355493422830477
1642	74.7380752563477	-2.28310966491699	-7.08406400680542	0.0123068047687411	-0.00100484199356288	0.00126787810586393	0.00548864435404539
1643	76.0367736816406	-2.60778403282166	-7.08406400680542	0.00418994715437293	-0.00879702530801296	0.00256657530553639	-0.0026282137259841
1644	75.3874282836914	-2.93245840072632	-6.95419406890869	0.011982130818069	-0.00944637414067984	-3.08191010844894e-05	-0.00392691092565656
1645	76.0367736816406	-2.93245840072632	-6.82432460784912	0.000618529506027699	-0.0133424662053585	-0.00684897974133492	0.00256657530553639
1646	76.6861267089844	-3.58180713653564	-6.62951993942261	0.00776136433705688	-0.00717365415766835	0.00711201597005129	0.00743668992072344
1647	76.6861267089844	-3.58180713653564	-7.01912927627563	0.0100340843200684	-0.00490093370899558	0.000943203864153475	0.00159255252219737
1648	77.3354721069336	-3.90648126602173	-6.95419406890869	0.0155535480007529	-0.00944637414067984	0.000618529506027699	-0.00327756232582033
1649	76.0367736816406	-2.93245840072632	-7.01912927627563	0.00548864435404539	-0.0146411629393697	-0.0143164889886975	-0.00392691092565656
1650	77.3354721069336	-3.25713276863098	-6.88925933837891	-0.017887907102704	-0.00587495695799589	-0.0139918150380254	-0.000680167751852423
1651	76.0367736816406	-2.60778403282166	-6.82432460784912	-0.00879702530801296	-0.00295288790948689	-0.00522560812532902	0.00191722682211548
1652	76.0367736816406	-2.60778403282166	-6.69445466995239	-0.0110697457566857	0.00451462110504508	-0.00522560812532902	0.0100340843200684
1653	77.9848251342773	-3.58180713653564	-6.95419406890869	-0.0104203969240189	-0.00392691092565656	-0.00814767740666866	-0.00749832857400179
1654	77.9848251342773	-2.28310966491699	-6.75938940048218	-0.0100957229733467	-0.00879702530801296	-0.00944637414067984	0.0022419011220336
1655	77.9848251342773	-3.58180713653564	-7.34380340576172	-0.00977104809135199	-0.00132951640989631	-0.00197886489331722	0.00970941036939621
1656	77.3354721069336	-2.60778403282166	-6.75938940048218	-0.00392691092565656	-0.00392691092565656	-0.00295288790948689	-0.000680167751852423
1657	75.3874282836914	-1.30908679962158	-7.14899873733521	-0.00392691092565656	0.000618529506027699	0.000943203864153475	0.00808603875339031
1658	75.3874282836914	-0.984412550926208	-7.01912927627563	0.0171769186854362	-0.00619963090866804	0.00743668992072344	-0.00522560812532902
1659	77.3354721069336	-2.28310966491699	-6.95419406890869	0.0113327819854021	-0.00165419070981443	-0.00360223650932312	0.00418994715437293
1660	75.3874282836914	-1.63376116752625	-7.14899873733521	-0.000355493422830477	-0.00230353930965066	-3.08191010844894e-05	-0.00165419070981443
1661	74.7380752563477	-1.95843541622162	-6.69445466995239	0.00906006153672934	-0.00392691092565656	0.00581331877037883	0.00159255252219737
1662	76.6861267089844	-2.93245840072632	-6.62951993942261	0.00256657530553639	0.00289124972186983	-0.000355493422830477	0.00354059832170606
1663	74.7380752563477	-2.60778403282166	-6.43471527099609	0.00841071270406246	0.0123068047687411	0.00581331877037883	-0.000680167751852423
1664	74.7380752563477	-1.63376116752625	-7.01912927627563	0.00289124972186983	-3.08191010844894e-05	-0.00847235135734081	-0.00327756232582033
1665	74.0887298583984	-1.30908679962158	-7.27886867523193	0.0022419011220336	-0.00100484199356288	0.00289124972186983	-0.00327756232582033
1666	75.3874282836914	-1.30908679962158	-7.08406400680542	0.000943203864153475	0.00743668992072344	-0.00197886489331722	-0.00100484199356288
1667	74.0887298583984	-1.30908679962158	-7.08406400680542	0.0200989879667759	0.00386527273803949	0.00191722682211548	0.00386527273803949
1668	76.0367736816406	-2.60778403282166	-6.75938940048218	0.00743668992072344	0.00581331877037883	-0.0120437685400248	-0.000680167751852423
1669	72.7900314331055	-0.984412550926208	-6.69445466995239	-0.0113944197073579	0.00841071270406246	-0.0149658378213644	-0.00360223650932312
1670	75.3874282836914	-2.93245840072632	-6.88925933837891	-0.00977104809135199	0.00516396993771195	-0.0159398596733809	0.00191722682211548
1671	72.7900314331055	-1.30908679962158	-7.21393346786499	-0.0156151866540313	0.0022419011220336	-0.00425158534198999	-0.00230353930965066
1672	72.1406860351563	-1.95843541622162	-7.08406400680542	-0.00977104809135199	0.0142548503354192	-0.000355493422830477	0.00451462110504508
1673	72.1406860351563	-2.28310966491699	-6.95419406890869	-0.0100957229733467	0.00354059832170606	0.00321592413820326	-0.00619963090866804
1674	73.4393844604492	-2.28310966491699	-6.56458520889282	-0.0279528107494116	0.00743668992072344	-0.00522560812532902	0.00613799272105098
1675	72.7900314331055	-1.95843541622162	-6.43471527099609	0.000618529506027699	0.000943203864153475	-0.00717365415766835	-0.00490093370899558
1676	72.1406860351563	-1.95843541622162	-7.01912927627563	-0.00912170019000769	0.00386527273803949	0.00678734155371785	0.00386527273803949
1677	73.4393844604492	-1.95843541622162	-7.73341274261475	0.00289124972186983	-0.000355493422830477	0.0022419011220336	-0.00197886489331722
1678	72.7900314331055	-2.93245840072632	-7.4087381362915	-0.0100957229733467	-0.00912170019000769	0.00354059832170606	0.00126787810586393
1679	74.0887298583984	-1.63376116752625	-7.53860807418823	0.000943203864153475	-0.00295288790948689	-0.00587495695799589	0.000618529506027699
1680	74.7380752563477	-1.95843541622162	-6.75938940048218	0.00906006153672934	-0.00717365415766835	-0.00782300252467394	-0.00165419070981443
1681	76.6861267089844	-2.60778403282166	-6.62951993942261	-0.0221086721867323	-0.00295288790948689	0.00321592413820326	0.00938473641872406
1682	76.0367736816406	-1.63376116752625	-7.6684775352478	0.0106834331527352	-0.00392691092565656	-0.00360223650932312	0.00451462110504508
1683	75.3874282836914	-1.63376116752625	-7.6684775352478	0.00126787810586393	0.01100810803473	0.00126787810586393	0.00191722682211548
1684	75.3874282836914	-0.659738183021545	-7.6684775352478	0.0155535480007529	0.000943203864153475	-0.00652430532500148	0.000943203864153475
1685	76.6861267089844	-2.93245840072632	-7.21393346786499	0.00841071270406246	0.00289124972186983	-0.0126931173726916	0.00126787810586393
1686	76.0367736816406	-2.60778403282166	-7.47367286682129	0.00321592413820326	0.00418994715437293	0.00191722682211548	0.00191722682211548
1687	76.6861267089844	-2.93245840072632	-7.01912927627563	0.00906006153672934	0.00548864435404539	-0.0026282137259841	0.00711201597005129
1688	77.3354721069336	-3.25713276863098	-7.47367286682129	0.0191249661147594	0.0100340843200684	0.00354059832170606	0.000293855206109583
1689	75.3874282836914	-1.63376116752625	-7.08406400680542	0.0200989879667759	-0.00490093370899558	-0.0107450718060136	-0.00197886489331722
1690	76.6861267089844	-2.60778403282166	-6.95419406890869	0.00873538758605719	0.00613799272105098	-0.00392691092565656	-0.00619963090866804
1691	76.0367736816406	-1.95843541622162	-6.95419406890869	0.000293855206109583	0.00483929552137852	0.00386527273803949	0.00418994715437293
1692	75.3874282836914	-1.63376116752625	-7.08406400680542	0.0181509424000978	0.00516396993771195	0.00289124972186983	0.00451462110504508
1693	75.3874282836914	-1.95843541622162	-6.82432460784912	0.00418994715437293	0.000293855206109583	0.00386527273803949	0.00386527273803949
1694	75.3874282836914	-1.63376116752625	-7.21393346786499	0.0230210572481155	-0.00197886489331722	-0.00360223650932312	-0.00782300252467394
1695	75.3874282836914	-1.30908679962158	-7.34380340576172	-0.0126931173726916	0.00386527273803949	-0.00490093370899558	-0.00165419070981443
1696	76.0367736816406	-1.63376116752625	-7.34380340576172	-3.08191010844894e-05	-0.000680167751852423	0.00126787810586393	0.00159255252219737
1697	76.0367736816406	-2.60778403282166	-7.53860807418823	-0.00132951640989631	0.000943203864153475	0.00354059832170606	0.00289124972186983
1698	76.6861267089844	-1.95843541622162	-7.53860807418823	-0.0198359526693821	-0.0276281367987394	-0.00100484199356288	0.00321592413820326
1699	75.3874282836914	-0.984412550926208	-6.88925933837891	-0.00457625929266214	-0.00100484199356288	0.00743668992072344	-0.00100484199356288
1700	75.3874282836914	-1.30908679962158	-7.21393346786499	-0.0104203969240189	-0.00717365415766835	0.00354059832170606	-0.00165419070981443
1701	77.3354721069336	-2.60778403282166	-7.27886867523193	-0.0107450718060136	-0.000680167751852423	0.00808603875339031	-0.00490093370899558
1702	76.6861267089844	-2.60778403282166	-7.14899873733521	0.0162028968334198	0.000943203864153475	-0.00717365415766835	-0.00327756232582033
1703	77.3354721069336	-1.63376116752625	-7.86328220367432	0.0178262684494257	-0.0026282137259841	-0.00944637414067984	-0.00814767740666866
1704	76.6861267089844	-2.60778403282166	-7.4087381362915	-0.00490093370899558	0.00483929552137852	-0.00717365415766835	0.00354059832170606
1705	77.3354721069336	-2.60778403282166	-6.69445466995239	0.01100810803473	0.0126314787194133	-0.0152905117720366	0.00191722682211548
1706	75.3874282836914	-2.60778403282166	-7.01912927627563	0.0116574559360743	0.0145795252174139	0.000293855206109583	0.00776136433705688
1707	77.3354721069336	-2.93245840072632	-7.14899873733521	0.00970941036939621	0.0106834331527352	-0.00555028254166245	0.00743668992072344
1708	76.0367736816406	-2.28310966491699	-7.53860807418823	0.01100810803473	0.01847561635077	-0.0104203969240189	0.00191722682211548
1709	75.3874282836914	-1.95843541622162	-7.79834747314453	0.01100810803473	0.00289124972186983	-0.00490093370899558	-0.000355493422830477
1710	76.6861267089844	-2.93245840072632	-6.88925933837891	0.00548864435404539	0.0136055024340749	-0.0146411629393697	-0.00295288790948689
1711	77.3354721069336	-2.60778403282166	-6.75938940048218	-0.0191866029053926	0.0126314787194133	-0.00165419070981443	0.00126787810586393
1712	74.7380752563477	-0.984412550926208	-7.01912927627563	0.00678734155371785	0.0155535480007529	-0.00619963090866804	0.000943203864153475
1713	76.0367736816406	-1.63376116752625	-7.79834747314453	0.00289124972186983	0.00743668992072344	-0.00360223650932312	0.00126787810586393
1714	76.0367736816406	-1.30908679962158	-7.14899873733521	0.00581331877037883	0.00808603875339031	-0.00295288790948689	-0.00684897974133492
1715	76.0367736816406	-1.63376116752625	-7.01912927627563	-0.00165419070981443	0.00516396993771195	-0.0139918150380254	0.00159255252219737
1716	76.0367736816406	-1.30908679962158	-7.53860807418823	0.0171769186854362	0.00873538758605719	0.00743668992072344	0.000293855206109583
1717	76.6861267089844	-2.93245840072632	-7.01912927627563	0.0200989879667759	-0.00197886489331722	-0.00165419070981443	0.00321592413820326
1718	75.3874282836914	-1.30908679962158	-7.14899873733521	0.0155535480007529	-0.00132951640989631	0.00354059832170606	-0.0026282137259841
1719	76.6861267089844	-2.28310966491699	-7.01912927627563	-3.08191010844894e-05	-0.00587495695799589	0.00613799272105098	-0.0026282137259841
1720	76.0367736816406	-1.63376116752625	-7.08406400680542	0.00418994715437293	-0.00749832857400179	0.000618529506027699	-0.00197886489331722
1721	75.3874282836914	-2.60778403282166	-6.69445466995239	-0.00879702530801296	-0.0123684434220195	0.00776136433705688	0.00646266713738441
1722	77.3354721069336	-3.25713276863098	-6.69445466995239	0.00126787810586393	-0.00684897974133492	0.00289124972186983	-0.0100957229733467
1723	76.0367736816406	-2.93245840072632	-6.43471527099609	-0.00360223650932312	-0.00684897974133492	0.00711201597005129	0.000293855206109583
1724	77.9848251342773	-3.25713276863098	-6.82432460784912	-0.00652430532500148	-0.00587495695799589	0.00191722682211548	-0.00360223650932312
1725	77.3354721069336	-3.25713276863098	-6.88925933837891	-0.00619963090866804	-0.00619963090866804	-0.00327756232582033	-0.0026282137259841
1726	75.3874282836914	-2.28310966491699	-7.73341274261475	-0.000355493422830477	-0.00717365415766835	0.00548864435404539	0.0022419011220336
1727	74.7380752563477	-2.28310966491699	-7.53860807418823	-0.00490093370899558	-0.0026282137259841	-0.00197886489331722	0.00418994715437293
1728	76.0367736816406	-3.25713276863098	-6.95419406890869	-0.00230353930965066	-0.0026282137259841	-0.00587495695799589	-0.0026282137259841
1729	77.3354721069336	-2.93245840072632	-6.88925933837891	0.0100340843200684	-0.00100484199356288	-0.0136671401560307	-0.00555028254166245
1730	76.0367736816406	-2.93245840072632	-7.6684775352478	0.00516396993771195	-0.00392691092565656	-0.0123684434220195	-3.08191010844894e-05
1731	77.3354721069336	-2.93245840072632	-7.4087381362915	0.00451462110504508	0.00159255252219737	0.00678734155371785	0.00256657530553639
1732	74.7380752563477	-2.60778403282166	-7.47367286682129	0.0126314787194133	-0.00425158534198999	-0.00197886489331722	0.00126787810586393
1733	75.3874282836914	-1.63376116752625	-7.60354280471802	0.00548864435404539	-0.00457625929266214	-0.0136671401560307	0.00386527273803949
1734	75.3874282836914	-1.95843541622162	-6.88925933837891	0.00516396993771195	-0.00749832857400179	-0.00652430532500148	-0.00944637414067984
1735	74.7380752563477	-1.63376116752625	-6.82432460784912	-0.000355493422830477	-0.00912170019000769	-0.000355493422830477	-0.00522560812532902
1736	75.3874282836914	-1.95843541622162	-6.56458520889282	0.00711201597005129	-0.00717365415766835	0.0113327819854021	0.00938473641872406
1737	77.3354721069336	-2.60778403282166	-6.69445466995239	-0.00684897974133492	-0.0156151866540313	0.00906006153672934	0.00289124972186983
1738	76.6861267089844	-2.28310966491699	-7.08406400680542	-0.00555028254166245	-0.028926832601428	0.00678734155371785	-0.00522560812532902
1739	76.0367736816406	-3.25713276863098	-6.23991060256958	-0.0117190945893526	-0.00619963090866804	0.00808603875339031	-0.00749832857400179
1740	76.6861267089844	-2.28310966491699	-6.30484533309937	-0.00814767740666866	-0.00522560812532902	0.00451462110504508	-0.00132951640989631
1741	76.6861267089844	-1.95843541622162	-6.36978054046631	-0.00847235135734081	-0.0110697457566857	0.00970941036939621	0.00451462110504508
1742	74.7380752563477	-0.984412550926208	-6.49965000152588	-0.00132951640989631	-0.00360223650932312	0.00386527273803949	0.000943203864153475
1743	76.0367736816406	-1.63376116752625	-6.75938940048218	-0.00912170019000769	-0.00295288790948689	-0.00327756232582033	0.00126787810586393
1744	76.0367736816406	-0.984412550926208	-6.69445466995239	-0.0156151866540313	0.00256657530553639	-0.00360223650932312	-0.00619963090866804
1745	77.9848251342773	-2.28310966491699	-6.36978054046631	-0.00717365415766835	0.000943203864153475	-0.00425158534198999	0.00256657530553639
1746	76.6861267089844	-1.95843541622162	-6.75938940048218	-0.00295288790948689	0.00646266713738441	0.00126787810586393	0.000943203864153475
1747	76.0367736816406	-2.60778403282166	-6.43471527099609	-0.00295288790948689	0.0022419011220336	-0.00100484199356288	-0.000680167751852423
1748	74.7380752563477	-0.984412550926208	-6.88925933837891	0.00191722682211548	0.00646266713738441	-0.00847235135734081	-0.00165419070981443
1749	76.0367736816406	-2.28310966491699	-6.82432460784912	0.025618452578783	0.00516396993771195	-0.00879702530801296	0.000293855206109583
1750	74.7380752563477	-0.984412550926208	-7.01912927627563	0.00289124972186983	0.00483929552137852	-0.0146411629393697	-0.0026282137259841
1751	76.0367736816406	-2.28310966491699	-6.69445466995239	-0.00587495695799589	0.0155535480007529	-0.00360223650932312	0.00516396993771195
1752	75.3874282836914	-2.28310966491699	-7.47367286682129	0.0188002903014421	0.00743668992072344	0.00126787810586393	0.00548864435404539
1753	73.4393844604492	-1.30908679962158	-7.34380340576172	0.00483929552137852	0.0022419011220336	-0.00684897974133492	0.00483929552137852
1754	73.4393844604492	-1.30908679962158	-7.47367286682129	0.0100340843200684	-3.08191010844894e-05	-0.00944637414067984	0.00678734155371785
1755	74.0887298583984	-1.30908679962158	-7.79834747314453	-0.00749832857400179	0.00906006153672934	-0.0113944197073579	-0.00197886489331722
1756	75.3874282836914	-2.28310966491699	-7.53860807418823	0.00581331877037883	0.00678734155371785	-0.00619963090866804	0.00938473641872406
1757	74.0887298583984	-2.28310966491699	-7.27886867523193	0.00581331877037883	0.00841071270406246	-0.00197886489331722	0.00386527273803949
1758	73.4393844604492	-1.30908679962158	-7.47367286682129	0.00938473641872406	0.00126787810586393	-0.00295288790948689	-3.08191010844894e-05
1759	74.0887298583984	-2.28310966491699	-7.08406400680542	0.00126787810586393	-0.00392691092565656	0.00191722682211548	-0.00749832857400179
1760	73.4393844604492	-1.63376116752625	-7.4087381362915	0.00776136433705688	0.00256657530553639	0.00191722682211548	-3.08191010844894e-05
1761	72.7900314331055	-0.984412550926208	-7.79834747314453	-0.000355493422830477	-0.00392691092565656	0.0100340843200684	-0.00555028254166245
1762	74.0887298583984	-2.60778403282166	-7.34380340576172	0.00191722682211548	-0.00327756232582033	0.00321592413820326	0.00191722682211548
1763	75.3874282836914	-2.60778403282166	-7.27886867523193	0.000943203864153475	-0.00977104809135199	-0.00425158534198999	-0.00749832857400179
1764	73.4393844604492	-2.28310966491699	-7.21393346786499	-0.0169138833880424	-0.00425158534198999	-0.00457625929266214	-0.00230353930965066
1765	74.0887298583984	-1.30908679962158	-7.34380340576172	-0.0126931173726916	-0.000680167751852423	-0.00295288790948689	-0.0107450718060136
1766	74.7380752563477	-1.95843541622162	-6.82432460784912	-0.0159398596733809	-0.00425158534198999	0.00321592413820326	0.00776136433705688
1767	74.7380752563477	-0.984412550926208	-7.21393346786499	-0.00360223650932312	-0.00197886489331722	0.00873538758605719	0.000618529506027699
1768	75.3874282836914	-1.30908679962158	-7.21393346786499	0.0103587592020631	-0.00165419070981443	-0.00717365415766835	-0.00230353930965066
1769	77.3354721069336	-2.60778403282166	-7.01912927627563	-0.00230353930965066	0.000618529506027699	-0.0120437685400248	-0.00619963090866804
1770	74.0887298583984	-1.63376116752625	-7.08406400680542	0.00743668992072344	0.00678734155371785	-0.0123684434220195	-0.0026282137259841
1771	77.9848251342773	-2.60778403282166	-6.04510593414307	-0.000680167751852423	0.013930176384747	-0.00230353930965066	0.0022419011220336
1772	76.6861267089844	-1.95843541622162	-6.43471527099609	0.00548864435404539	0.0116574559360743	-0.0185372550040483	0.0022419011220336
1773	76.0367736816406	-1.63376116752625	-7.21393346786499	0.00159255252219737	0.00646266713738441	-0.00652430532500148	0.00581331877037883
1774	75.3874282836914	-1.30908679962158	-7.08406400680542	0.00841071270406246	0.00483929552137852	-0.00360223650932312	-0.00555028254166245
1775	76.0367736816406	-1.63376116752625	-7.08406400680542	0.00841071270406246	0.00126787810586393	-0.00587495695799589	-0.000680167751852423
1776	75.3874282836914	-0.984412550926208	-6.56458520889282	0.0103587592020631	0.00906006153672934	0.00451462110504508	0.00289124972186983
1777	76.6861267089844	-1.95843541622162	-6.11004114151001	0.00646266713738441	0.00321592413820326	0.00126787810586393	0.00451462110504508
1778	77.3354721069336	-1.95843541622162	-6.23991060256958	-0.00555028254166245	0.00354059832170606	0.0106834331527352	-0.00100484199356288
1779	76.0367736816406	-1.63376116752625	-7.14899873733521	-0.00782300252467394	0.00191722682211548	-0.00619963090866804	-0.00879702530801296
1780	77.9848251342773	-2.28310966491699	-7.01912927627563	-0.00295288790948689	-0.00587495695799589	0.00776136433705688	-0.00717365415766835
1781	76.6861267089844	-2.60778403282166	-6.95419406890869	-0.021459324285388	0.00126787810586393	0.00386527273803949	0.00548864435404539
1782	77.3354721069336	-2.28310966491699	-7.08406400680542	0.0123068047687411	0.00321592413820326	-0.000355493422830477	-0.00230353930965066
1783	76.6861267089844	-2.28310966491699	-6.88925933837891	-0.000355493422830477	-3.08191010844894e-05	-0.00360223650932312	-0.00295288790948689
1784	77.3354721069336	-2.93245840072632	-6.95419406890869	0.0168522447347641	-0.00295288790948689	-0.00392691092565656	-0.00749832857400179
1785	76.0367736816406	-2.28310966491699	-7.14899873733521	-0.0165892094373703	0.00776136433705688	-0.00717365415766835	-3.08191010844894e-05
1786	76.6861267089844	-1.63376116752625	-7.34380340576172	0.00646266713738441	0.0022419011220336	-0.00132951640989631	0.00808603875339031
1787	74.7380752563477	-1.30908679962158	-7.21393346786499	0.0126314787194133	0.00970941036939621	-0.00295288790948689	0.00581331877037883
1788	76.6861267089844	-1.63376116752625	-7.14899873733521	-0.00555028254166245	0.00256657530553639	-0.00944637414067984	-0.00295288790948689
1789	76.6861267089844	-2.28310966491699	-7.27886867523193	0.00776136433705688	0.00418994715437293	-0.0152905117720366	-0.00295288790948689
1790	76.0367736816406	-1.95843541622162	-7.47367286682129	0.0123068047687411	-3.08191010844894e-05	-0.0165892094373703	-0.00360223650932312
1791	74.7380752563477	-1.30908679962158	-7.53860807418823	0.011982130818069	0.00418994715437293	-3.08191010844894e-05	0.00256657530553639
1792	77.3354721069336	-2.60778403282166	-7.47367286682129	0.00776136433705688	0.0113327819854021	-3.08191010844894e-05	0.00678734155371785
1793	76.0367736816406	-2.28310966491699	-7.53860807418823	0.012956153601408	-0.00392691092565656	-0.000355493422830477	-0.00100484199356288
1794	76.6861267089844	-2.60778403282166	-7.14899873733521	0.000293855206109583	0.00191722682211548	0.00126787810586393	-0.000355493422830477
1795	77.3354721069336	-2.60778403282166	-7.08406400680542	0.00451462110504508	-0.00944637414067984	0.00743668992072344	-0.00749832857400179
1796	76.6861267089844	-2.60778403282166	-7.14899873733521	-0.00619963090866804	0.00483929552137852	0.00191722682211548	0.00191722682211548
1797	75.3874282836914	-1.95843541622162	-7.14899873733521	0.0132808275520802	-0.00165419070981443	0.0022419011220336	0.00613799272105098
1798	77.3354721069336	-2.60778403282166	-6.95419406890869	-0.00684897974133492	0.000293855206109583	0.000618529506027699	-0.00230353930965066
1799	76.0367736816406	-2.60778403282166	-6.75938940048218	0.00678734155371785	-0.0104203969240189	0.013930176384747	-0.00425158534198999
1800	76.0367736816406	-3.25713276863098	-6.75938940048218	-0.00555028254166245	-0.00619963090866804	0.00386527273803949	-0.0110697457566857
1801	76.6861267089844	-2.28310966491699	-6.82432460784912	-0.00912170019000769	-3.08191010844894e-05	0.00776136433705688	0.00613799272105098
1802	76.0367736816406	-1.95843541622162	-6.95419406890869	0.00321592413820326	-0.00100484199356288	0.00386527273803949	0.0022419011220336
1803	76.0367736816406	-2.28310966491699	-7.08406400680542	0.00256657530553639	0.00483929552137852	-0.00684897974133492	-0.000680167751852423
1804	75.3874282836914	-1.95843541622162	-7.14899873733521	-0.0123684434220195	-0.00717365415766835	-0.00327756232582033	-0.00944637414067984
1805	76.0367736816406	-2.93245840072632	-7.08406400680542	-0.0123684434220195	-0.00879702530801296	0.000943203864153475	0.00451462110504508
1806	76.6861267089844	-2.60778403282166	-6.95419406890869	-0.0110697457566857	0.00191722682211548	0.00159255252219737	-0.00132951640989631
1807	75.3874282836914	-2.93245840072632	-6.69445466995239	-0.0133424662053585	-0.00295288790948689	0.000293855206109583	0.00386527273803949
1808	76.0367736816406	-2.60778403282166	-7.01912927627563	-0.00522560812532902	-0.00230353930965066	-0.0026282137259841	-0.00490093370899558
1809	75.3874282836914	-3.58180713653564	-7.34380340576172	-0.00587495695799589	-0.00619963090866804	-0.00717365415766835	0.00159255252219737
1810	76.6861267089844	-2.60778403282166	-7.73341274261475	-0.0104203969240189	-0.00197886489331722	-0.00587495695799589	-0.00782300252467394
1811	75.3874282836914	-2.60778403282166	-7.47367286682129	0.00418994715437293	0.00386527273803949	-0.0110697457566857	0.00776136433705688
1812	76.6861267089844	-3.58180713653564	-6.75938940048218	0.00581331877037883	-0.00425158534198999	0.000618529506027699	0.00321592413820326
1813	76.6861267089844	-3.25713276863098	-7.08406400680542	0.00808603875339031	-0.0117190945893526	-0.00522560812532902	0.00483929552137852
1814	77.3354721069336	-3.25713276863098	-7.47367286682129	0.00289124972186983	-0.00847235135734081	0.00451462110504508	-0.00457625929266214
1815	77.3354721069336	-3.25713276863098	-7.47367286682129	-0.00555028254166245	-0.00392691092565656	-0.00587495695799589	-0.00230353930965066
1816	76.0367736816406	-2.28310966491699	-6.88925933837891	0.0171769186854362	-3.08191010844894e-05	0.00483929552137852	0.00906006153672934
1817	74.0887298583984	-1.63376116752625	-7.14899873733521	-0.00425158534198999	0.00646266713738441	0.0022419011220336	-0.00100484199356288
1818	77.3354721069336	-2.93245840072632	-6.75938940048218	-0.00165419070981443	-0.0100957229733467	-0.00425158534198999	0.00289124972186983
1819	74.0887298583984	-1.30908679962158	-6.62951993942261	-0.00587495695799589	-3.08191010844894e-05	0.00386527273803949	-0.0117190945893526
1820	77.3354721069336	-2.60778403282166	-6.82432460784912	-0.00814767740666866	0.00126787810586393	-0.00814767740666866	-0.00684897974133492
1821	77.3354721069336	-1.95843541622162	-7.14899873733521	-0.0026282137259841	0.00289124972186983	0.00548864435404539	0.00646266713738441
1822	75.3874282836914	-1.30908679962158	-7.14899873733521	0.000618529506027699	-0.00165419070981443	-3.08191010844894e-05	-3.08191010844894e-05
1823	74.7380752563477	-0.984412550926208	-7.08406400680542	0.01100810803473	0.00418994715437293	0.00321592413820326	-0.00652430532500148
1824	74.7380752563477	-1.63376116752625	-6.95419406890869	-0.00197886489331722	-0.00132951640989631	-0.00619963090866804	-0.00132951640989631
1825	76.6861267089844	-0.984412550926208	-6.88925933837891	0.00483929552137852	0.00483929552137852	-0.00879702530801296	-0.00522560812532902
1826	76.6861267089844	-2.28310966491699	-6.30484533309937	0.0149041991680861	0.00646266713738441	0.00451462110504508	0.00711201597005129
1827	76.6861267089844	-1.63376116752625	-6.56458520889282	0.000943203864153475	0.00873538758605719	-0.000680167751852423	-0.00165419070981443
1828	75.3874282836914	-2.28310966491699	-6.43471527099609	0.00906006153672934	0.011982130818069	-0.00652430532500148	0.00354059832170606
1829	74.7380752563477	-2.28310966491699	-6.30484533309937	0.00418994715437293	0.00743668992072344	-0.0152905117720366	-0.00717365415766835
1830	75.3874282836914	-2.28310966491699	-6.82432460784912	0.00289124972186983	0.00873538758605719	-0.00587495695799589	0.00191722682211548
1831	74.7380752563477	-1.63376116752625	-6.69445466995239	0.00613799272105098	0.00418994715437293	-0.00522560812532902	0.00646266713738441
1832	72.7900314331055	-1.95843541622162	-6.88925933837891	0.0100340843200684	0.00743668992072344	0.000618529506027699	-0.00230353930965066
1833	76.0367736816406	-2.93245840072632	-7.01912927627563	-0.00847235135734081	-3.08191010844894e-05	-0.0136671401560307	0.00289124972186983
1834	75.3874282836914	-2.28310966491699	-6.82432460784912	-0.00457625929266214	0.00516396993771195	-0.00619963090866804	0.00191722682211548
1835	74.7380752563477	-2.60778403282166	-6.82432460784912	-0.0146411629393697	-0.00555028254166245	-0.00684897974133492	0.00256657530553639
1836	72.7900314331055	-0.659738183021545	-6.95419406890869	-0.0130177913233638	0.00548864435404539	0.0106834331527352	0.00581331877037883
1837	73.4393844604492	-1.63376116752625	-6.69445466995239	-0.0104203969240189	0.00516396993771195	0.0022419011220336	0.00581331877037883
1838	74.0887298583984	-1.95843541622162	-7.34380340576172	-0.0149658378213644	-0.00295288790948689	0.00256657530553639	-0.00100484199356288
1839	72.1406860351563	-1.30908679962158	-7.08406400680542	-0.00814767740666866	-0.00425158534198999	-0.000355493422830477	-3.08191010844894e-05
1840	73.4393844604492	-2.28310966491699	-6.82432460784912	-0.0110697457566857	-0.00132951640989631	0.00386527273803949	-0.0026282137259841
1841	74.0887298583984	-2.60778403282166	-7.27886867523193	-0.0104203969240189	0.00646266713738441	0.00873538758605719	0.00548864435404539
1842	76.0367736816406	-2.60778403282166	-7.47367286682129	-0.00490093370899558	0.0022419011220336	-0.00360223650932312	0.00159255252219737
1843	75.3874282836914	-1.63376116752625	-7.4087381362915	-0.00522560812532902	-0.00814767740666866	-0.00132951640989631	0.000618529506027699
1844	76.0367736816406	-2.28310966491699	-7.4087381362915	0.00159255252219737	-0.00360223650932312	-0.00944637414067984	-0.00100484199356288
1845	77.3354721069336	-2.60778403282166	-7.53860807418823	0.000943203864153475	0.00191722682211548	-3.08191010844894e-05	0.00126787810586393
1846	76.0367736816406	-1.30908679962158	-7.53860807418823	0.000618529506027699	0.00776136433705688	0.00191722682211548	0.00483929552137852
1847	76.6861267089844	-1.95843541622162	-6.82432460784912	0.0194496400654316	0.00321592413820326	0.00873538758605719	-0.000680167751852423
1848	77.3354721069336	-1.95843541622162	-7.08406400680542	0.00159255252219737	0.0123068047687411	-0.0117190945893526	0.00126787810586393
1849	75.3874282836914	-0.984412550926208	-7.27886867523193	0.00418994715437293	0.00581331877037883	-0.0136671401560307	0.00386527273803949
1850	77.9848251342773	-2.60778403282166	-7.01912927627563	0.00841071270406246	0.00646266713738441	-0.00912170019000769	-0.00197886489331722
1851	75.3874282836914	-0.984412550926208	-7.79834747314453	0.00678734155371785	0.00386527273803949	-0.00814767740666866	0.0103587592020631
1852	76.6861267089844	-2.93245840072632	-7.34380340576172	0.00581331877037883	0.00841071270406246	0.00483929552137852	0.00451462110504508
1853	77.3354721069336	-2.28310966491699	-6.88925933837891	-0.00360223650932312	0.00191722682211548	-0.00555028254166245	0.00159255252219737
1854	76.0367736816406	-2.93245840072632	-6.62951993942261	-0.00165419070981443	-0.00230353930965066	-0.0026282137259841	0.000293855206109583
1855	76.6861267089844	-2.60778403282166	-6.56458520889282	-0.00684897974133492	0.00354059832170606	-0.00230353930965066	-0.00132951640989631
1856	77.3354721069336	-2.60778403282166	-6.95419406890869	-0.00879702530801296	0.00256657530553639	0.00451462110504508	-3.08191010844894e-05
1857	76.0367736816406	-2.93245840072632	-6.95419406890869	-0.00749832857400179	0.00548864435404539	0.00613799272105098	-0.000680167751852423
1858	76.0367736816406	-1.63376116752625	-7.14899873733521	-0.0182125810533762	-0.00295288790948689	0.00516396993771195	-0.000355493422830477
1859	77.3354721069336	-2.93245840072632	-7.01912927627563	-0.0169138833880424	0.00581331877037883	0.000618529506027699	-0.000355493422830477
1860	74.7380752563477	-1.63376116752625	-6.95419406890869	-0.0172385573387146	0.0022419011220336	-0.00457625929266214	-0.00457625929266214
1861	76.0367736816406	-1.95843541622162	-6.88925933837891	-0.0156151866540313	-0.00132951640989631	0.00516396993771195	0.00321592413820326
1862	74.7380752563477	-1.30908679962158	-7.08406400680542	0.00126787810586393	0.00581331877037883	-0.00360223650932312	0.00126787810586393
1863	76.0367736816406	-1.95843541622162	-7.27886867523193	-0.00847235135734081	-0.00230353930965066	-0.00814767740666866	0.00776136433705688
1864	76.0367736816406	-1.30908679962158	-7.27886867523193	-0.00360223650932312	-0.00197886489331722	-0.0172385573387146	-0.00944637414067984
1865	75.3874282836914	-1.63376116752625	-7.14899873733521	-0.0107450718060136	0.00321592413820326	-0.0130177913233638	-0.00717365415766835
1866	75.3874282836914	-0.984412550926208	-6.62951993942261	0.0162028968334198	0.00483929552137852	-0.00749832857400179	-0.00165419070981443
1867	76.0367736816406	-1.63376116752625	-6.88925933837891	0.0236704051494598	0.00613799272105098	-0.00782300252467394	0.00289124972186983
1868	77.3354721069336	-2.60778403282166	-7.27886867523193	0.0152288740500808	0.00646266713738441	-0.00912170019000769	-0.00360223650932312
1869	74.7380752563477	-1.95843541622162	-7.86328220367432	0.0162028968334198	0.00516396993771195	-0.0156151866540313	0.00191722682211548
1870	76.6861267089844	-2.93245840072632	-7.60354280471802	0.012956153601408	0.0126314787194133	-0.00619963090866804	-0.00425158534198999
1871	75.3874282836914	-1.30908679962158	-7.73341274261475	0.0145795252174139	0.00808603875339031	-0.00847235135734081	0.00548864435404539
1872	74.7380752563477	-1.95843541622162	-7.14899873733521	0.0113327819854021	0.0106834331527352	-3.08191010844894e-05	0.00646266713738441
1873	75.3874282836914	-1.95843541622162	-6.69445466995239	0.0191249661147594	0.00581331877037883	-0.0104203969240189	0.00581331877037883
1874	76.0367736816406	-2.28310966491699	-7.73341274261475	0.0142548503354192	-0.00814767740666866	-0.0172385573387146	-0.000355493422830477
1875	75.3874282836914	-1.95843541622162	-7.86328220367432	0.00354059832170606	-0.00360223650932312	0.00159255252219737	-0.00977104809135199
1876	76.0367736816406	-1.95843541622162	-7.86328220367432	0.00678734155371785	0.00321592413820326	-0.00652430532500148	0.00711201597005129
1877	76.6861267089844	-2.60778403282166	-7.86328220367432	-0.00230353930965066	-0.00100484199356288	0.0022419011220336	0.0022419011220336
1878	76.6861267089844	-2.93245840072632	-7.27886867523193	-0.00360223650932312	-0.00814767740666866	0.00418994715437293	0.00126787810586393
1879	74.7380752563477	-1.63376116752625	-7.4087381362915	-0.00749832857400179	-0.00619963090866804	0.000293855206109583	0.00289124972186983
1880	76.0367736816406	-2.60778403282166	-7.01912927627563	-0.00977104809135199	-0.00490093370899558	-0.00490093370899558	-0.00457625929266214
1881	77.9848251342773	-2.93245840072632	-7.53860807418823	0.000618529506027699	0.000943203864153475	0.01100810803473	0.00548864435404539
1882	77.3354721069336	-2.60778403282166	-7.60354280471802	0.00159255252219737	0.00126787810586393	-0.0104203969240189	0.00581331877037883
1883	75.3874282836914	-1.95843541622162	-7.53860807418823	0.000618529506027699	-0.00100484199356288	-0.00197886489331722	-0.0107450718060136
1884	76.6861267089844	-2.93245840072632	-7.34380340576172	0.0239950809627771	0.00483929552137852	-0.0026282137259841	-0.00165419070981443
1885	77.3354721069336	-3.25713276863098	-7.01912927627563	0.00126787810586393	-0.00132951640989631	-0.00360223650932312	-0.0143164889886975
1886	76.6861267089844	-3.58180713653564	-7.4087381362915	0.0106834331527352	-0.0026282137259841	-0.00392691092565656	0.00808603875339031
1887	77.3354721069336	-2.93245840072632	-7.4087381362915	0.0106834331527352	0.00386527273803949	-0.00749832857400179	-0.000680167751852423
1888	76.6861267089844	-3.25713276863098	-7.4087381362915	0.00906006153672934	0.00159255252219737	-0.00717365415766835	0.00646266713738441
1889	76.0367736816406	-2.28310966491699	-7.60354280471802	0.00873538758605719	0.00483929552137852	-0.00912170019000769	-0.00327756232582033
1890	76.0367736816406	-3.25713276863098	-7.14899873733521	0.00321592413820326	-0.00132951640989631	-0.0123684434220195	0.00191722682211548
1891	76.0367736816406	-2.93245840072632	-7.27886867523193	0.00321592413820326	0.0022419011220336	-0.00782300252467394	0.00386527273803949
1892	75.3874282836914	-2.60778403282166	-7.53860807418823	-0.0110697457566857	0.00159255252219737	0.0022419011220336	0.00191722682211548
1893	76.6861267089844	-2.60778403282166	-7.6684775352478	-0.0026282137259841	-0.00522560812532902	0.00711201597005129	-0.00295288790948689
1894	75.3874282836914	-2.93245840072632	-7.47367286682129	-0.00944637414067984	0.00386527273803949	-0.00684897974133492	-0.00197886489331722
1895	76.0367736816406	-3.25713276863098	-7.60354280471802	-0.0201606266200542	-0.00392691092565656	0.00321592413820326	-0.00197886489331722
1896	75.3874282836914	-2.93245840072632	-7.47367286682129	-0.0026282137259841	-0.000355493422830477	0.00581331877037883	0.00191722682211548
1897	76.0367736816406	-4.55583000183105	-7.08406400680542	-0.00555028254166245	-0.00230353930965066	0.000943203864153475	0.00613799272105098
1898	74.7380752563477	-3.25713276863098	-7.4087381362915	-0.00457625929266214	-0.00847235135734081	0.00841071270406246	-0.00327756232582033
1899	75.3874282836914	-3.58180713653564	-7.6684775352478	-0.0146411629393697	-0.00879702530801296	0.00191722682211548	-0.00555028254166245
1900	76.0367736816406	-3.58180713653564	-7.4087381362915	-0.0172385573387146	-0.00782300252467394	0.00451462110504508	-0.00457625929266214
1901	76.0367736816406	-4.23115587234497	-6.82432460784912	-0.000355493422830477	-0.00165419070981443	0.00289124972186983	-0.00100484199356288
1902	77.3354721069336	-3.90648126602173	-6.62951993942261	-0.00522560812532902	-0.00360223650932312	0.00483929552137852	0.00191722682211548
1903	76.6861267089844	-3.58180713653564	-6.88925933837891	-0.00100484199356288	-0.00684897974133492	0.00289124972186983	-0.00749832857400179
1904	77.3354721069336	-3.90648126602173	-6.95419406890869	0.00354059832170606	-0.00684897974133492	-0.0130177913233638	0.00418994715437293
1905	77.3354721069336	-3.58180713653564	-6.95419406890869	0.00354059832170606	0.00516396993771195	-0.0113944197073579	-0.00619963090866804
1906	76.0367736816406	-3.25713276863098	-6.82432460784912	0.0158782228827477	0.00256657530553639	-0.00425158534198999	0.00386527273803949
1907	76.0367736816406	-2.93245840072632	-6.75938940048218	0.012956153601408	0.0100340843200684	0.00321592413820326	-0.00490093370899558
1908	76.6861267089844	-2.93245840072632	-6.56458520889282	0.0171769186854362	0.00516396993771195	-0.00814767740666866	-0.00230353930965066
1909	75.3874282836914	-1.95843541622162	-6.88925933837891	0.0165275707840919	0.00126787810586393	-0.0120437685400248	-0.00295288790948689
1910	76.6861267089844	-3.25713276863098	-6.75938940048218	0.01100810803473	0.00451462110504508	-0.00132951640989631	-0.000355493422830477
1911	76.6861267089844	-2.60778403282166	-7.14899873733521	0.0152288740500808	-0.000355493422830477	0.00289124972186983	0.00159255252219737
1912	75.3874282836914	-1.95843541622162	-7.08406400680542	0.0103587592020631	0.00126787810586393	0.0126314787194133	0.01100810803473
1913	76.0367736816406	-1.95843541622162	-7.60354280471802	0.00743668992072344	-0.00100484199356288	-0.000355493422830477	-0.00912170019000769
1914	76.0367736816406	-1.63376116752625	-7.47367286682129	0.00126787810586393	0.00159255252219737	-0.00100484199356288	0.0022419011220336
1915	76.6861267089844	-1.95843541622162	-7.53860807418823	0.00159255252219737	0.000943203864153475	0.00386527273803949	-0.00457625929266214
1916	74.7380752563477	-1.95843541622162	-7.86328220367432	0.00126787810586393	-0.000355493422830477	0.00938473641872406	-0.0026282137259841
1917	77.9848251342773	-1.30908679962158	-7.9282169342041	0.0100340843200684	-0.00360223650932312	0.00548864435404539	0.00191722682211548
1918	76.0367736816406	-1.63376116752625	-7.99315214157104	0.00970941036939621	-0.00847235135734081	0.0123068047687411	-0.00457625929266214
1919	76.0367736816406	-2.93245840072632	-7.73341274261475	-0.0113944197073579	-0.00392691092565656	0.00256657530553639	0.000618529506027699
1920	74.0887298583984	-1.95843541622162	-7.6684775352478	-0.00652430532500148	-0.00717365415766835	-0.0026282137259841	-0.00230353930965066
1921	75.3874282836914	-1.95843541622162	-7.34380340576172	-0.00814767740666866	-0.0026282137259841	0.00646266713738441	0.000618529506027699
1922	74.7380752563477	-1.30908679962158	-7.6684775352478	0.00646266713738441	-0.00100484199356288	0.00743668992072344	0.00256657530553639
1923	74.7380752563477	-1.95843541622162	-7.47367286682129	-0.0107450718060136	-0.00619963090866804	-0.00490093370899558	-0.00490093370899558
1924	74.0887298583984	-0.984412550926208	-7.53860807418823	-0.00457625929266214	-0.00425158534198999	-0.0120437685400248	-0.00912170019000769
1925	72.1406860351563	-1.63376116752625	-7.47367286682129	-0.0126931173726916	-0.00782300252467394	-0.0110697457566857	0.000943203864153475
1926	74.7380752563477	-2.60778403282166	-7.08406400680542	-0.00977104809135199	0.00191722682211548	-0.00749832857400179	0.00321592413820326
1927	72.7900314331055	-2.28310966491699	-7.14899873733521	-0.00392691092565656	0.0123068047687411	-0.00360223650932312	0.00646266713738441
1928	73.4393844604492	-2.60778403282166	-7.34380340576172	-0.0221086721867323	0.00354059832170606	-0.0156151866540313	0.000293855206109583
1929	72.1406860351563	-1.30908679962158	-7.60354280471802	-0.0149658378213644	0.00191722682211548	-0.0188619289547205	0.00548864435404539
1930	75.3874282836914	-2.28310966491699	-7.4087381362915	-0.0156151866540313	0.0113327819854021	-0.0126931173726916	0.00191722682211548
1931	74.7380752563477	-1.30908679962158	-7.01912927627563	-0.000355493422830477	0.0116574559360743	-0.0100957229733467	0.00418994715437293
1932	75.3874282836914	-1.30908679962158	-7.4087381362915	-0.00684897974133492	0.01100810803473	-0.00749832857400179	0.00321592413820326
1933	76.0367736816406	-2.28310966491699	-6.69445466995239	-0.00847235135734081	0.0103587592020631	-0.00944637414067984	-0.00425158534198999
1934	76.6861267089844	-2.60778403282166	-7.01912927627563	0.00289124972186983	0.00354059832170606	-0.00944637414067984	0.00516396993771195
1935	77.3354721069336	-1.95843541622162	-6.88925933837891	0.00743668992072344	0.00483929552137852	-0.000680167751852423	-0.00360223650932312
1936	77.3354721069336	-2.60778403282166	-6.17497587203979	0.0100340843200684	0.00548864435404539	-3.08191010844894e-05	0.00613799272105098
1937	74.7380752563477	-0.659738183021545	-6.36978054046631	0.00970941036939621	0.00321592413820326	0.00776136433705688	0.000293855206109583
1938	74.7380752563477	-1.63376116752625	-6.23991060256958	0.0103587592020631	-0.00782300252467394	0.00126787810586393	-0.00360223650932312
1939	76.6861267089844	-2.28310966491699	-6.17497587203979	0.0103587592020631	-0.00425158534198999	0.0022419011220336	-0.00814767740666866
1940	77.3354721069336	-2.60778403282166	-6.69445466995239	0.00776136433705688	-0.00490093370899558	0.00126787810586393	-0.00457625929266214
1941	76.0367736816406	-1.63376116752625	-7.14899873733521	0.0100340843200684	-0.00132951640989631	0.0106834331527352	0.00678734155371785
1942	75.3874282836914	-1.30908679962158	-7.08406400680542	0.011982130818069	0.00126787810586393	0.00516396993771195	-0.00100484199356288
1943	75.3874282836914	-1.30908679962158	-7.08406400680542	0.000293855206109583	-0.00619963090866804	0.00289124972186983	0.00191722682211548
1944	76.6861267089844	-2.60778403282166	-6.11004114151001	-0.00197886489331722	-0.00847235135734081	-0.00912170019000769	-0.00555028254166245
1945	78.6341705322266	-2.93245840072632	-6.23991060256958	-0.00425158534198999	-0.00847235135734081	-0.00652430532500148	-0.00132951640989631
1946	76.0367736816406	-1.30908679962158	-6.75938940048218	-0.00782300252467394	-0.00360223650932312	0.00418994715437293	0.00126787810586393
1947	77.9848251342773	-1.95843541622162	-7.27886867523193	-0.00619963090866804	0.00418994715437293	0.00159255252219737	0.00678734155371785
1948	76.6861267089844	-1.95843541622162	-7.14899873733521	0.0158782228827477	0.00256657530553639	-0.00327756232582033	0.0022419011220336
1949	76.0367736816406	-1.63376116752625	-7.21393346786499	0.00354059832170606	0.000618529506027699	-0.0162645354866982	0.000293855206109583
1950	75.3874282836914	-0.984412550926208	-6.69445466995239	0.00678734155371785	-0.00717365415766835	-0.0123684434220195	-0.0117190945893526
1951	76.6861267089844	-2.28310966491699	-6.95419406890869	0.011982130818069	0.00289124972186983	-0.00425158534198999	0.000618529506027699
1952	77.3354721069336	-1.63376116752625	-7.9282169342041	0.0116574559360743	-3.08191010844894e-05	-0.00977104809135199	0.00743668992072344
1953	74.7380752563477	-1.30908679962158	-7.73341274261475	0.00906006153672934	0.00289124972186983	0.000293855206109583	0.00873538758605719
1954	76.0367736816406	-1.30908679962158	-7.86328220367432	0.00548864435404539	-0.00295288790948689	-0.00490093370899558	-0.0120437685400248
1955	77.9848251342773	-1.30908679962158	-7.47367286682129	-0.0188619289547205	0.00256657530553639	-0.00977104809135199	-0.000355493422830477
1956	77.3354721069336	-2.28310966491699	-7.34380340576172	-0.00814767740666866	0.00321592413820326	0.00126787810586393	-0.00197886489331722
1957	76.6861267089844	-1.95843541622162	-7.4087381362915	-0.00749832857400179	-0.00490093370899558	-3.08191010844894e-05	0.00970941036939621
1958	76.6861267089844	-2.28310966491699	-6.95419406890869	-0.00490093370899558	-0.00165419070981443	0.00613799272105098	0.00256657530553639
1959	74.7380752563477	-0.659738183021545	-7.21393346786499	-0.00847235135734081	-0.00100484199356288	-0.00230353930965066	-0.00100484199356288
1960	77.9848251342773	-1.95843541622162	-6.95419406890869	-0.00847235135734081	-0.00197886489331722	-0.00457625929266214	-0.00457625929266214
1961	76.0367736816406	-1.63376116752625	-7.08406400680542	-0.0130177913233638	0.0126314787194133	0.00126787810586393	0.00581331877037883
1962	76.0367736816406	-0.984412550926208	-6.82432460784912	0.000943203864153475	-0.000680167751852423	-0.00327756232582033	0.00354059832170606
1963	75.3874282836914	-1.30908679962158	-7.14899873733521	-0.00100484199356288	0.00354059832170606	-0.00977104809135199	-0.00197886489331722
1964	76.0367736816406	-1.30908679962158	-7.21393346786499	-0.00392691092565656	0.00159255252219737	-3.08191010844894e-05	0.000293855206109583
1965	75.3874282836914	-0.335063904523849	-7.08406400680542	-0.00165419070981443	-0.000680167751852423	-0.00425158534198999	-0.00230353930965066
1966	77.3354721069336	-1.30908679962158	-6.95419406890869	0.00873538758605719	-0.000680167751852423	0.00159255252219737	0.00808603875339031
1967	77.3354721069336	-1.95843541622162	-7.34380340576172	0.0126314787194133	0.00873538758605719	-0.00652430532500148	0.00289124972186983
1968	76.0367736816406	-1.30908679962158	-7.14899873733521	0.0155535480007529	0.00483929552137852	-0.0175632312893867	0.000618529506027699
1969	76.6861267089844	-1.30908679962158	-7.73341274261475	0.0116574559360743	0.00256657530553639	-0.0165892094373703	-0.00425158534198999
1970	75.3874282836914	-0.984412550926208	-7.53860807418823	0.011982130818069	0.00938473641872406	-0.00847235135734081	0.00256657530553639
1971	77.3354721069336	-2.28310966491699	-6.95419406890869	0.0132808275520802	0.00678734155371785	-0.00684897974133492	-0.00912170019000769
1972	76.6861267089844	-1.95843541622162	-7.34380340576172	0.00126787810586393	0.00743668992072344	0.00191722682211548	0.00256657530553639
1973	77.3354721069336	-2.93245840072632	-7.27886867523193	0.00354059832170606	0.00418994715437293	-0.00717365415766835	-0.00230353930965066
1974	77.3354721069336	-2.93245840072632	-6.36978054046631	0.000618529506027699	-0.00555028254166245	-0.0120437685400248	-0.00295288790948689
1975	76.6861267089844	-2.93245840072632	-6.88925933837891	-0.00944637414067984	-0.00165419070981443	-0.00457625929266214	0.000293855206109583
1976	75.3874282836914	-2.28310966491699	-7.01912927627563	0.00386527273803949	0.000293855206109583	0.00678734155371785	0.00418994715437293
1977	78.6341705322266	-3.25713276863098	-6.95419406890869	0.00256657530553639	-0.0026282137259841	-0.00295288790948689	0.00581331877037883
1978	76.6861267089844	-2.93245840072632	-6.30484533309937	0.0197743140161037	-0.00360223650932312	0.00289124972186983	0.00548864435404539
1979	76.0367736816406	-2.28310966491699	-6.62951993942261	0.00906006153672934	-0.0169138833880424	-0.00749832857400179	-0.000355493422830477
1980	76.0367736816406	-2.93245840072632	-6.04510593414307	0.0022419011220336	-0.00944637414067984	0.0022419011220336	-0.00425158534198999
1981	77.3354721069336	-3.25713276863098	-6.88925933837891	-0.00912170019000769	-3.08191010844894e-05	-0.00619963090866804	0.00873538758605719
1982	75.3874282836914	-1.63376116752625	-7.08406400680542	0.00386527273803949	-0.00619963090866804	-0.00132951640989631	-0.000355493422830477
1983	74.7380752563477	-2.28310966491699	-6.56458520889282	0.00256657530553639	-0.00587495695799589	-0.00392691092565656	0.000618529506027699
1984	74.7380752563477	-2.28310966491699	-6.62951993942261	-0.0026282137259841	-0.00392691092565656	-0.00295288790948689	-0.00522560812532902
1985	75.3874282836914	-1.95843541622162	-6.43471527099609	-0.0110697457566857	-0.00490093370899558	0.000943203864153475	-0.00392691092565656
1986	76.0367736816406	-2.28310966491699	-6.30484533309937	-0.0100957229733467	0.00191722682211548	0.00711201597005129	-0.00132951640989631
1987	76.6861267089844	-2.28310966491699	-6.11004114151001	-0.00782300252467394	0.00321592413820326	0.00581331877037883	0.00191722682211548
1988	74.7380752563477	-1.63376116752625	-6.75938940048218	0.00613799272105098	0.00126787810586393	-0.00425158534198999	-0.00230353930965066
1989	76.6861267089844	-2.60778403282166	-6.56458520889282	-0.00490093370899558	0.00483929552137852	-0.00782300252467394	-0.00717365415766835
1990	76.0367736816406	-1.95843541622162	-6.88925933837891	0.00159255252219737	-0.00165419070981443	-0.00619963090866804	-0.00522560812532902
1991	75.3874282836914	-2.28310966491699	-6.69445466995239	0.00321592413820326	0.00873538758605719	0.00386527273803949	0.00873538758605719
1992	77.3354721069336	-2.28310966491699	-6.56458520889282	0.0197743140161037	0.00483929552137852	0.00613799272105098	0.00581331877037883
1993	76.0367736816406	-2.60778403282166	-6.75938940048218	-0.00165419070981443	0.00678734155371785	0.00191722682211548	-0.00327756232582033
1994	77.3354721069336	-2.28310966491699	-6.88925933837891	0.00516396993771195	0.00126787810586393	-0.000355493422830477	-0.0026282137259841
1995	75.3874282836914	-1.95843541622162	-6.95419406890869	0.0132808275520802	0.00451462110504508	-0.00652430532500148	0.00548864435404539
1996	75.3874282836914	-0.984412550926208	-7.60354280471802	0.00451462110504508	0.00354059832170606	-3.08191010844894e-05	0.00483929552137852
1997	76.0367736816406	-1.95843541622162	-7.21393346786499	0.0152288740500808	0.00808603875339031	0.0022419011220336	0.0022419011220336
1998	75.3874282836914	-2.28310966491699	-7.01912927627563	-0.000680167751852423	-0.00100484199356288	0.011982130818069	0.00289124972186983
1999	74.7380752563477	-0.984412550926208	-7.4087381362915	-0.00392691092565656	0.00289124972186983	-0.00360223650932312	-0.0107450718060136
2000	74.7380752563477	-2.28310966491699	-7.60354280471802	-0.0104203969240189	0.00256657530553639	-0.00165419070981443	-0.00425158534198999
[truncated: 7,600 more rows]
