# Supplementary material for: Precise instruction and consideration of the vertical and horizontal force component increases validity and reliability of the 90:20 Isometric Posterior Chain Test
Source: PLoS One. 2024 Oct 28;19(10):e0312843. doi: 10.1371/journal.pone.0312843 (PMC11515970; doi:10.1371/journal.pone.0312843)
Supplement: S1 File — (ZIP) [file pone.0312843.s001.zip › S1_Raw_Data/M1_P09_vh_3.csv]

1	78.6341705322266	-0.335063904523849	-7.73341274261475	-0.00749832857400179	-0.00457625929266214	-0.00165419070981443	-0.00457625929266214
2	78.6341705322266	-0.659738183021545	-7.6684775352478	0.00906006153672934	-0.00457625929266214	-0.00360223650932312	0.000618529506027699
3	79.2835159301758	-0.984412550926208	-7.6684775352478	-0.00944637414067984	0.00451462110504508	0.00289124972186983	0.00516396993771195
4	78.6341705322266	-0.335063904523849	-7.47367286682129	0.011982130818069	0.00743668992072344	-0.000355493422830477	-0.00132951640989631
5	77.3354721069336	-0.335063904523849	-7.53860807418823	0.00418994715437293	0.00386527273803949	-0.00230353930965066	-0.00425158534198999
6	79.9328689575195	-1.63376116752625	-7.60354280471802	0.00808603875339031	0.00418994715437293	-0.00522560812532902	-0.00165419070981443
7	77.3354721069336	-0.0103895775973797	-7.6684775352478	0.00516396993771195	0.00159255252219737	-0.00879702530801296	0.000293855206109583
8	81.2315673828125	-1.95843541622162	-7.34380340576172	-0.00879702530801296	0.00191722682211548	-3.08191010844894e-05	0.00516396993771195
9	79.2835159301758	-0.659738183021545	-7.4087381362915	-0.00230353930965066	0.00581331877037883	-0.00360223650932312	-0.00327756232582033
10	78.6341705322266	-0.335063904523849	-7.21393346786499	-0.0136671401560307	0.00321592413820326	-0.00522560812532902	0.000943203864153475
11	77.9848251342773	-0.335063904523849	-7.47367286682129	0.00711201597005129	-0.00132951640989631	-0.00132951640989631	-0.0123684434220195
12	78.6341705322266	-0.659738183021545	-7.60354280471802	-0.0172385573387146	-0.00165419070981443	-0.00360223650932312	0.00906006153672934
13	79.9328689575195	-1.63376116752625	-7.4087381362915	0.00613799272105098	0.00354059832170606	0.00483929552137852	-0.0026282137259841
14	79.9328689575195	-1.63376116752625	-6.69445466995239	0.0175015944987535	-0.00327756232582033	-0.00327756232582033	0.000943203864153475
15	79.9328689575195	-1.63376116752625	-6.75938940048218	-0.00327756232582033	-0.00197886489331722	0.00451462110504508	-0.00425158534198999
16	77.9848251342773	-1.30908679962158	-7.27886867523193	0.00906006153672934	-0.00457625929266214	-0.00295288790948689	0.000618529506027699
17	80.5822143554688	-2.60778403282166	-6.43471527099609	-0.00944637414067984	-0.0139918150380254	0.00159255252219737	0.00970941036939621
18	79.2835159301758	-2.60778403282166	-7.01912927627563	-3.08191010844894e-05	-0.00490093370899558	0.00873538758605719	0.00516396993771195
19	80.5822143554688	-2.60778403282166	-6.95419406890869	0.000618529506027699	-0.0026282137259841	0.00711201597005129	0.00418994715437293
20	79.2835159301758	-2.28310966491699	-6.95419406890869	0.00418994715437293	-0.00814767740666866	0.00191722682211548	0.00256657530553639
21	79.9328689575195	-2.60778403282166	-6.69445466995239	0.0230210572481155	-0.0146411629393697	-0.00392691092565656	-0.0026282137259841
22	77.9848251342773	-0.984412550926208	-6.88925933837891	0.00841071270406246	-0.00327756232582033	0.000293855206109583	0.00191722682211548
23	79.9328689575195	-1.63376116752625	-6.69445466995239	-0.00944637414067984	-0.000680167751852423	-0.00230353930965066	0.00808603875339031
24	77.3354721069336	-1.95843541622162	-6.43471527099609	-0.00165419070981443	0.0106834331527352	-0.000355493422830477	-0.00392691092565656
25	78.6341705322266	-1.30908679962158	-7.14899873733521	0.00191722682211548	-0.000355493422830477	-0.0156151866540313	0.00289124972186983
26	78.6341705322266	-1.63376116752625	-6.43471527099609	0.00873538758605719	0.000293855206109583	-0.00944637414067984	-0.00457625929266214
27	77.9848251342773	-1.30908679962158	-6.95419406890869	0.00938473641872406	-0.00132951640989631	-0.00425158534198999	0.00808603875339031
28	79.2835159301758	-1.63376116752625	-6.69445466995239	-0.00522560812532902	0.00451462110504508	-0.00782300252467394	0.00418994715437293
29	77.3354721069336	-0.659738183021545	-6.62951993942261	0.025618452578783	0.0123068047687411	-0.00327756232582033	0.00289124972186983
30	77.3354721069336	-0.984412550926208	-7.08406400680542	-0.00814767740666866	0.0022419011220336	-0.00684897974133492	-0.00425158534198999
31	78.6341705322266	-0.659738183021545	-7.01912927627563	0.0155535480007529	-0.00197886489331722	-0.00100484199356288	0.00256657530553639
32	77.3354721069336	-0.659738183021545	-7.6684775352478	0.00938473641872406	0.00451462110504508	-0.0107450718060136	0.00159255252219737
33	77.9848251342773	-0.335063904523849	-7.53860807418823	0.00386527273803949	-0.00132951640989631	0.00678734155371785	0.000943203864153475
34	79.9328689575195	-1.63376116752625	-7.34380340576172	0.00386527273803949	0.00451462110504508	-0.00230353930965066	-0.00100484199356288
35	80.5822143554688	-1.63376116752625	-7.14899873733521	-0.000680167751852423	0.00289124972186983	0.00191722682211548	0.000618529506027699
36	77.9848251342773	-0.659738183021545	-7.53860807418823	-0.00522560812532902	-0.00132951640989631	0.000293855206109583	-0.00295288790948689
37	77.9848251342773	-1.30908679962158	-7.47367286682129	-0.00944637414067984	-0.00392691092565656	0.00191722682211548	0.00841071270406246
38	80.5822143554688	-1.30908679962158	-6.82432460784912	-0.00749832857400179	-0.00522560812532902	0.00516396993771195	0.00126787810586393
39	79.2835159301758	-0.984412550926208	-7.27886867523193	-0.00782300252467394	-0.00165419070981443	0.000293855206109583	-0.00652430532500148
40	77.9848251342773	-1.30908679962158	-7.27886867523193	-0.0152905117720366	0.00483929552137852	-0.0126931173726916	-0.00100484199356288
41	77.9848251342773	0.31428474187851	-7.34380340576172	-0.000355493422830477	0.00126787810586393	-0.00197886489331722	-0.00717365415766835
42	78.6341705322266	-0.335063904523849	-7.27886867523193	-0.0204853005707264	-0.00360223650932312	-0.00652430532500148	0.00646266713738441
43	78.6341705322266	-0.659738183021545	-7.47367286682129	-0.00295288790948689	0.00711201597005129	0.00743668992072344	0.00321592413820326
44	77.9848251342773	-1.63376116752625	-7.27886867523193	-0.00717365415766835	0.0123068047687411	-0.00684897974133492	0.000618529506027699
45	76.0367736816406	-0.335063904523849	-7.53860807418823	0.00743668992072344	0.00970941036939621	-0.0126931173726916	0.00289124972186983
46	77.3354721069336	-1.63376116752625	-6.88925933837891	0.00613799272105098	-0.00230353930965066	0.000943203864153475	0.00256657530553639
47	75.3874282836914	-0.659738183021545	-6.75938940048218	0.00256657530553639	0.00159255252219737	-0.00327756232582033	0.00841071270406246
48	77.3354721069336	-1.30908679962158	-7.21393346786499	-0.00555028254166245	0.0123068047687411	0.00289124972186983	0.00418994715437293
49	76.6861267089844	-0.335063904523849	-7.6684775352478	-0.00197886489331722	0.0123068047687411	-0.00165419070981443	0.00386527273803949
50	76.0367736816406	-0.0103895775973797	-7.73341274261475	-0.00457625929266214	0.00418994715437293	0.00256657530553639	0.00126787810586393
51	76.0367736816406	-0.335063904523849	-7.14899873733521	-0.0240567177534103	0.00289124972186983	0.000618529506027699	0.00321592413820326
52	75.3874282836914	-0.0103895775973797	-7.08406400680542	-0.00619963090866804	-0.00652430532500148	0.00321592413820326	0.00483929552137852
53	78.6341705322266	-1.30908679962158	-6.69445466995239	-0.00977104809135199	0.00873538758605719	0.00321592413820326	0.0022419011220336
54	77.9848251342773	-1.30908679962158	-6.62951993942261	0.000618529506027699	-0.000355493422830477	0.00321592413820326	-0.00100484199356288
55	77.9848251342773	-1.63376116752625	-7.60354280471802	-0.00327756232582033	-0.00295288790948689	-0.00392691092565656	-0.0026282137259841
56	76.0367736816406	0.31428474187851	-7.34380340576172	-0.00100484199356288	-0.00717365415766835	-0.0026282137259841	-0.00197886489331722
57	78.6341705322266	-1.63376116752625	-6.82432460784912	-0.00425158534198999	-0.00782300252467394	-0.00165419070981443	0.0022419011220336
58	77.3354721069336	-0.984412550926208	-6.88925933837891	-0.00295288790948689	0.00354059832170606	0.00548864435404539	-0.00165419070981443
59	77.9848251342773	-0.984412550926208	-6.82432460784912	0.00743668992072344	-0.00327756232582033	-0.00100484199356288	0.000293855206109583
60	78.6341705322266	-1.30908679962158	-6.62951993942261	0.00386527273803949	0.00386527273803949	0.000293855206109583	-0.00295288790948689
61	77.9848251342773	-1.30908679962158	-6.82432460784912	0.00841071270406246	-0.00977104809135199	-0.00295288790948689	-0.00100484199356288
62	78.6341705322266	-1.30908679962158	-7.01912927627563	-0.00490093370899558	-0.00652430532500148	-0.000355493422830477	-0.00392691092565656
63	78.6341705322266	-1.30908679962158	-6.75938940048218	0.00451462110504508	0.00548864435404539	-0.000355493422830477	0.00841071270406246
64	79.9328689575195	-1.63376116752625	-7.4087381362915	0.00516396993771195	0.00743668992072344	-0.00230353930965066	0.00159255252219737
65	77.9848251342773	-0.0103895775973797	-7.47367286682129	0.00126787810586393	0.0123068047687411	-0.00977104809135199	-0.00619963090866804
66	79.9328689575195	-1.63376116752625	-7.08406400680542	-0.0117190945893526	-0.00100484199356288	-0.00652430532500148	-0.00522560812532902
67	78.6341705322266	-0.335063904523849	-7.6684775352478	0.00354059832170606	0.00548864435404539	-0.0182125810533762	0.00289124972186983
68	80.5822143554688	-1.30908679962158	-7.47367286682129	-0.00132951640989631	0.00970941036939621	0.00191722682211548	0.00191722682211548
69	80.5822143554688	-0.984412550926208	-7.01912927627563	-0.00360223650932312	0.0162028968334198	0.000943203864153475	-0.000680167751852423
70	80.5822143554688	-1.30908679962158	-6.82432460784912	-0.0110697457566857	0.00841071270406246	-0.00295288790948689	-0.00360223650932312
71	79.2835159301758	-0.659738183021545	-7.34380340576172	-0.0159398596733809	0.00289124972186983	-0.00522560812532902	-0.00165419070981443
72	81.2315673828125	-1.63376116752625	-7.4087381362915	-0.0152905117720366	0.00516396993771195	-0.0117190945893526	0.00678734155371785
73	79.2835159301758	-1.30908679962158	-7.60354280471802	-0.00425158534198999	0.000618529506027699	0.00418994715437293	0.00451462110504508
74	78.6341705322266	-0.335063904523849	-7.60354280471802	-0.00522560812532902	0.0022419011220336	-0.00165419070981443	0.00548864435404539
75	78.6341705322266	-0.0103895775973797	-7.86328220367432	0.0207483377307653	-0.00165419070981443	-3.08191010844894e-05	-0.0026282137259841
76	79.2835159301758	-1.63376116752625	-6.95419406890869	0.0168522447347641	-0.00814767740666866	-0.00425158534198999	0.000293855206109583
77	79.2835159301758	-0.984412550926208	-7.6684775352478	0.00354059832170606	0.00191722682211548	0.00386527273803949	0.00873538758605719
78	78.6341705322266	-0.659738183021545	-7.4087381362915	0.0162028968334198	0.00451462110504508	-0.00360223650932312	0.00418994715437293
79	77.9848251342773	-0.335063904523849	-7.27886867523193	0.0123068047687411	0.0022419011220336	0.000618529506027699	-0.00522560812532902
80	77.3354721069336	-0.659738183021545	-7.27886867523193	0.0116574559360743	0.00743668992072344	-0.00425158534198999	-0.00490093370899558
81	77.9848251342773	-0.335063904523849	-7.27886867523193	0.0158782228827477	-0.00132951640989631	-0.0100957229733467	-0.0026282137259841
82	77.9848251342773	-0.335063904523849	-7.21393346786499	0.00743668992072344	0.00451462110504508	-0.00847235135734081	0.0022419011220336
83	79.9328689575195	-1.63376116752625	-7.01912927627563	0.00678734155371785	0.000943203864153475	0.000618529506027699	-0.000355493422830477
84	78.6341705322266	-0.659738183021545	-6.75938940048218	0.0116574559360743	0.00451462110504508	-0.0026282137259841	0.00354059832170606
85	77.3354721069336	-0.335063904523849	-7.6684775352478	0.00646266713738441	0.00256657530553639	0.00321592413820326	0.00289124972186983
86	79.2835159301758	-1.30908679962158	-7.14899873733521	-0.000680167751852423	-0.00425158534198999	-0.00490093370899558	-0.00490093370899558
87	79.2835159301758	-0.659738183021545	-7.27886867523193	0.00776136433705688	0.00776136433705688	-0.00717365415766835	0.00191722682211548
88	77.9848251342773	-0.984412550926208	-6.88925933837891	-0.00360223650932312	0.00516396993771195	0.000943203864153475	0.000618529506027699
89	81.2315673828125	-1.63376116752625	-6.88925933837891	0.00418994715437293	0.00354059832170606	-0.00165419070981443	0.00191722682211548
90	79.2835159301758	-0.984412550926208	-6.56458520889282	-0.00327756232582033	0.00938473641872406	-3.08191010844894e-05	0.000618529506027699
91	79.9328689575195	-1.95843541622162	-6.69445466995239	0.00191722682211548	-0.00360223650932312	-0.00847235135734081	-0.00295288790948689
92	79.2835159301758	-1.30908679962158	-6.95419406890869	-0.00847235135734081	-0.00360223650932312	0.00516396993771195	-0.00555028254166245
93	77.9848251342773	-0.984412550926208	-6.88925933837891	-0.0110697457566857	0.000943203864153475	-0.00360223650932312	0.00159255252219737
94	77.9848251342773	0.31428474187851	-7.08406400680542	-0.0120437685400248	0.00386527273803949	0.00191722682211548	-0.00457625929266214
95	79.9328689575195	-2.28310966491699	-6.75938940048218	0.00289124972186983	0.00483929552137852	-0.00749832857400179	-0.00684897974133492
96	77.9848251342773	-1.95843541622162	-7.08406400680542	-0.0117190945893526	-0.0120437685400248	0.00289124972186983	-0.00717365415766835
97	79.2835159301758	-1.95843541622162	-7.08406400680542	-0.0104203969240189	-0.00619963090866804	0.00646266713738441	-0.00165419070981443
98	78.6341705322266	-1.30908679962158	-7.6684775352478	-0.00457625929266214	-0.00327756232582033	-0.00327756232582033	-0.000680167751852423
99	77.3354721069336	-1.30908679962158	-7.6684775352478	0.000293855206109583	-0.00717365415766835	-0.00749832857400179	0.0022419011220336
100	77.9848251342773	-1.30908679962158	-7.60354280471802	-3.08191010844894e-05	0.00613799272105098	-0.00457625929266214	-0.00425158534198999
101	77.3354721069336	-0.659738183021545	-7.53860807418823	-0.0162645354866982	-0.00652430532500148	-0.00230353930965066	-0.00522560812532902
102	79.9328689575195	-1.63376116752625	-7.34380340576172	0.012956153601408	0.00354059832170606	-0.00295288790948689	0.000943203864153475
103	79.9328689575195	-2.60778403282166	-7.14899873733521	0.00289124972186983	0.00418994715437293	-0.00652430532500148	0.00386527273803949
104	79.2835159301758	-1.95843541622162	-7.79834747314453	0.0113327819854021	-0.000355493422830477	-0.00100484199356288	-0.000355493422830477
105	78.6341705322266	-1.63376116752625	-7.6684775352478	0.011982130818069	-0.00100484199356288	-0.00230353930965066	0.00516396993771195
106	79.9328689575195	-3.25713276863098	-7.34380340576172	0.0142548503354192	0.00191722682211548	-0.0139918150380254	-0.00360223650932312
107	78.6341705322266	-0.984412550926208	-7.60354280471802	0.00970941036939621	0.00289124972186983	0.00159255252219737	0.000618529506027699
108	78.6341705322266	-2.60778403282166	-7.34380340576172	-0.0104203969240189	-0.00132951640989631	-0.0026282137259841	0.00516396993771195
109	79.2835159301758	-2.93245840072632	-6.95419406890869	-0.00165419070981443	-0.00684897974133492	-0.0026282137259841	0.00191722682211548
110	79.9328689575195	-3.25713276863098	-7.4087381362915	-0.00490093370899558	-0.00490093370899558	-0.000355493422830477	0.00159255252219737
111	79.9328689575195	-2.28310966491699	-6.95419406890869	-0.0117190945893526	-0.0100957229733467	-0.00327756232582033	-0.00100484199356288
112	79.2835159301758	-2.93245840072632	-6.82432460784912	-0.000355493422830477	-0.00749832857400179	-0.00619963090866804	0.00483929552137852
113	77.9848251342773	-1.63376116752625	-7.01912927627563	0.0132808275520802	-0.00197886489331722	0.0123068047687411	0.000618529506027699
114	77.3354721069336	-2.28310966491699	-6.36978054046631	0.00970941036939621	-0.00360223650932312	0.00646266713738441	-0.00587495695799589
115	80.5822143554688	-2.60778403282166	-5.9152364730835	0.0162028968334198	-0.00619963090866804	0.00126787810586393	-0.00587495695799589
116	77.3354721069336	-1.63376116752625	-6.95419406890869	0.0116574559360743	-0.0133424662053585	-0.00619963090866804	0.000293855206109583
117	79.2835159301758	-2.60778403282166	-6.95419406890869	0.0145795252174139	-0.00165419070981443	-0.000680167751852423	-0.00392691092565656
118	79.2835159301758	-2.28310966491699	-7.01912927627563	0.00711201597005129	-0.00132951640989631	0.00321592413820326	-0.00555028254166245
119	78.6341705322266	-1.30908679962158	-6.49965000152588	0.00711201597005129	0.000943203864153475	-3.08191010844894e-05	-0.00555028254166245
120	77.3354721069336	-1.30908679962158	-6.43471527099609	0.00776136433705688	-0.000355493422830477	0.00516396993771195	-0.00100484199356288
121	79.9328689575195	-0.984412550926208	-6.82432460784912	0.000293855206109583	0.00321592413820326	-0.00327756232582033	-0.00327756232582033
122	79.2835159301758	-1.95843541622162	-6.82432460784912	-0.00555028254166245	0.00873538758605719	0.00126787810586393	0.00321592413820326
123	79.2835159301758	-1.95843541622162	-6.95419406890869	0.0175015944987535	0.00646266713738441	0.000943203864153475	0.00354059832170606
124	79.9328689575195	-0.984412550926208	-7.21393346786499	0.000943203864153475	0.00646266713738441	0.00289124972186983	0.00516396993771195
125	80.5822143554688	-1.30908679962158	-6.82432460784912	0.0136055024340749	0.00191722682211548	-0.0139918150380254	-0.00295288790948689
126	77.3354721069336	-0.335063904523849	-6.75938940048218	0.011982130818069	0.00678734155371785	-0.00717365415766835	0.000293855206109583
127	79.2835159301758	-1.95843541622162	-7.21393346786499	0.000293855206109583	0.00743668992072344	-0.00879702530801296	0.0022419011220336
128	77.9848251342773	-0.335063904523849	-7.34380340576172	0.00451462110504508	0.0126314787194133	-0.00944637414067984	0.00256657530553639
129	79.2835159301758	-2.60778403282166	-7.34380340576172	0.000618529506027699	0.0123068047687411	-0.0026282137259841	-3.08191010844894e-05
130	79.2835159301758	-1.30908679962158	-7.4087381362915	-0.00490093370899558	0.011982130818069	-0.00749832857400179	-0.00944637414067984
131	77.9848251342773	-1.63376116752625	-7.47367286682129	-0.00619963090866804	-0.00165419070981443	-0.0107450718060136	-3.08191010844894e-05
132	78.6341705322266	-1.95843541622162	-7.21393346786499	-0.0191866029053926	0.00256657530553639	-0.0026282137259841	0.0022419011220336
133	76.6861267089844	-1.95843541622162	-7.4087381362915	-0.000355493422830477	0.00970941036939621	-0.00392691092565656	0.00386527273803949
134	75.3874282836914	-0.659738183021545	-7.27886867523193	-0.00457625929266214	0.00678734155371785	-0.000355493422830477	-0.00165419070981443
135	75.3874282836914	-0.984412550926208	-7.27886867523193	-0.00100484199356288	-0.00912170019000769	0.00321592413820326	-3.08191010844894e-05
136	77.3354721069336	-0.984412550926208	-7.6684775352478	-0.0026282137259841	-0.00619963090866804	-0.000355493422830477	-0.00165419070981443
137	76.6861267089844	-0.335063904523849	-7.86328220367432	0.00483929552137852	-0.00912170019000769	-0.00100484199356288	0.00743668992072344
138	76.6861267089844	-0.335063904523849	-7.53860807418823	0.00483929552137852	-0.00912170019000769	-0.000355493422830477	0.00483929552137852
139	75.3874282836914	-0.659738183021545	-7.21393346786499	0.00938473641872406	0.00483929552137852	0.00321592413820326	-0.00165419070981443
140	76.0367736816406	-0.659738183021545	-7.4087381362915	0.00159255252219737	-0.00230353930965066	-3.08191010844894e-05	-0.00749832857400179
141	76.0367736816406	-0.335063904523849	-7.47367286682129	-0.00555028254166245	-0.00425158534198999	0.00159255252219737	0.00776136433705688
142	78.6341705322266	-0.659738183021545	-7.73341274261475	-0.00295288790948689	-0.00490093370899558	-0.00522560812532902	0.00159255252219737
143	77.3354721069336	-0.0103895775973797	-7.73341274261475	0.00321592413820326	0.00159255252219737	0.00776136433705688	0.00711201597005129
144	76.6861267089844	-0.335063904523849	-7.53860807418823	-0.00977104809135199	0.00516396993771195	-0.00100484199356288	-0.000680167751852423
145	78.6341705322266	-0.659738183021545	-7.34380340576172	0.00678734155371785	0.00289124972186983	0.00386527273803949	-0.00132951640989631
146	76.6861267089844	-0.335063904523849	-6.43471527099609	-0.00847235135734081	-0.00100484199356288	-0.00490093370899558	-0.00295288790948689
147	79.2835159301758	-0.659738183021545	-6.75938940048218	-0.0136671401560307	0.0022419011220336	-0.000355493422830477	-0.000680167751852423
148	76.6861267089844	-0.335063904523849	-7.01912927627563	-0.0136671401560307	0.00516396993771195	0.00321592413820326	0.00743668992072344
149	79.2835159301758	-1.30908679962158	-6.88925933837891	-0.00977104809135199	0.00711201597005129	-0.0026282137259841	0.000293855206109583
150	79.2835159301758	-1.30908679962158	-6.88925933837891	0.000943203864153475	0.00613799272105098	-0.00912170019000769	0.00289124972186983
151	79.9328689575195	-1.30908679962158	-6.82432460784912	0.000293855206109583	-0.000680167751852423	-0.00522560812532902	-0.00197886489331722
152	80.5822143554688	-0.659738183021545	-6.49965000152588	-0.00197886489331722	0.000618529506027699	-0.00555028254166245	0.0022419011220336
153	79.2835159301758	-1.63376116752625	-6.95419406890869	0.012956153601408	0.00451462110504508	-0.0026282137259841	0.00354059832170606
154	77.9848251342773	-0.659738183021545	-6.36978054046631	0.00776136433705688	0.00354059832170606	0.000293855206109583	-0.00425158534198999
155	78.6341705322266	-1.30908679962158	-6.82432460784912	0.00743668992072344	-0.00100484199356288	0.00289124972186983	0.00386527273803949
156	79.2835159301758	-0.984412550926208	-7.53860807418823	-0.0149658378213644	-0.00295288790948689	-0.00684897974133492	-0.000355493422830477
157	79.2835159301758	-0.335063904523849	-7.53860807418823	0.013930176384747	-0.00782300252467394	-0.00457625929266214	0.00289124972186983
158	78.6341705322266	0.31428474187851	-7.14899873733521	-0.0133424662053585	0.00289124972186983	0.00418994715437293	-3.08191010844894e-05
159	80.5822143554688	-0.0103895775973797	-7.4087381362915	0.00743668992072344	0.00159255252219737	-0.00490093370899558	0.00191722682211548
160	78.6341705322266	-0.335063904523849	-7.79834747314453	-0.0136671401560307	-0.00165419070981443	-0.00392691092565656	-0.00132951640989631
161	78.6341705322266	-0.0103895775973797	-7.27886867523193	0.00354059832170606	-0.00555028254166245	-0.00912170019000769	0.00191722682211548
162	78.6341705322266	-0.659738183021545	-7.47367286682129	-0.0217839982360601	-0.00132951640989631	0.00126787810586393	0.00418994715437293
163	78.6341705322266	-0.0103895775973797	-7.99315214157104	0.0142548503354192	0.00678734155371785	-0.00814767740666866	0.00906006153672934
164	77.9848251342773	0.638959050178528	-7.86328220367432	0.00126787810586393	0.00548864435404539	-0.00165419070981443	0.000618529506027699
165	79.2835159301758	-1.30908679962158	-7.4087381362915	0.0171769186854362	0.00711201597005129	-0.0110697457566857	-0.00360223650932312
166	78.6341705322266	0.31428474187851	-7.99315214157104	0.012956153601408	-0.0126931173726916	-0.0156151866540313	-0.00490093370899558
167	79.9328689575195	-0.659738183021545	-7.60354280471802	-0.00814767740666866	0.012956153601408	0.00256657530553639	0.00321592413820326
168	79.2835159301758	-0.0103895775973797	-7.79834747314453	0.01100810803473	0.00159255252219737	-0.00522560812532902	-0.00490093370899558
169	78.6341705322266	0.31428474187851	-7.6684775352478	0.000618529506027699	0.0100340843200684	0.00159255252219737	0.00159255252219737
170	79.2835159301758	-0.335063904523849	-7.60354280471802	0.000943203864153475	0.00970941036939621	-0.00847235135734081	-0.000355493422830477
171	77.9848251342773	0.31428474187851	-7.60354280471802	-0.0156151866540313	-0.00360223650932312	-0.00555028254166245	0.00354059832170606
172	79.9328689575195	-0.0103895775973797	-7.34380340576172	-0.0136671401560307	0.00516396993771195	-0.000355493422830477	0.00873538758605719
173	79.2835159301758	-0.984412550926208	-7.01912927627563	-0.000355493422830477	0.00354059832170606	-0.0117190945893526	0.00451462110504508
174	80.5822143554688	-1.30908679962158	-7.21393346786499	0.00354059832170606	0.00386527273803949	-0.00814767740666866	-0.000680167751852423
175	80.5822143554688	-0.335063904523849	-6.95419406890869	0.00159255252219737	-0.00457625929266214	-0.00457625929266214	-0.00327756232582033
176	79.2835159301758	-0.0103895775973797	-6.88925933837891	0.00386527273803949	-0.00944637414067984	-0.00490093370899558	-0.00230353930965066
177	79.9328689575195	-0.335063904523849	-6.62951993942261	0.00321592413820326	-0.00327756232582033	0.00548864435404539	0.00289124972186983
178	79.9328689575195	-0.984412550926208	-6.95419406890869	0.00776136433705688	0.000943203864153475	0.000618529506027699	-0.00295288790948689
179	77.9848251342773	0.638959050178528	-7.14899873733521	0.0126314787194133	-0.00165419070981443	0.00159255252219737	-0.000680167751852423
180	77.9848251342773	-0.0103895775973797	-6.56458520889282	0.0145795252174139	0.00711201597005129	-0.00619963090866804	-0.00295288790948689
181	78.6341705322266	0.638959050178528	-7.08406400680542	0.0022419011220336	-0.00392691092565656	-0.00717365415766835	-0.00717365415766835
182	79.9328689575195	-0.984412550926208	-6.30484533309937	-0.00327756232582033	-0.00230353930965066	0.00581331877037883	0.00516396993771195
183	80.5822143554688	-0.659738183021545	-6.43471527099609	-0.00197886489331722	-0.000355493422830477	0.00970941036939621	-0.00684897974133492
184	79.2835159301758	-0.659738183021545	-6.82432460784912	-0.00230353930965066	0.00776136433705688	-0.00197886489331722	-0.00327756232582033
185	79.9328689575195	-1.30908679962158	-6.95419406890869	0.000293855206109583	-0.00457625929266214	-0.00100484199356288	-0.00425158534198999
186	77.9848251342773	-0.335063904523849	-7.6684775352478	-0.00522560812532902	0.00289124972186983	-0.00327756232582033	-0.00197886489331722
187	79.2835159301758	-1.30908679962158	-7.27886867523193	-0.0156151866540313	-0.00100484199356288	-0.00652430532500148	0.00548864435404539
188	79.2835159301758	-1.30908679962158	-7.4087381362915	-0.0123684434220195	0.00711201597005129	0.00938473641872406	0.0022419011220336
189	79.9328689575195	-0.0103895775973797	-6.88925933837891	-0.0130177913233638	0.00289124972186983	0.000943203864153475	0.00289124972186983
190	78.6341705322266	-0.335063904523849	-7.08406400680542	0.00126787810586393	0.00354059832170606	-0.00295288790948689	-0.000680167751852423
191	78.6341705322266	-0.659738183021545	-7.73341274261475	0.0132808275520802	0.00289124972186983	-0.00847235135734081	0.000293855206109583
192	78.6341705322266	-0.659738183021545	-7.6684775352478	0.00321592413820326	0.000618529506027699	-0.00490093370899558	0.01100810803473
193	81.2315673828125	-1.95843541622162	-7.27886867523193	0.00516396993771195	-0.0100957229733467	-0.00587495695799589	0.0022419011220336
194	81.8809127807617	-2.28310966491699	-7.53860807418823	-0.00327756232582033	-0.00490093370899558	0.00191722682211548	-0.00457625929266214
195	79.2835159301758	-2.60778403282166	-7.27886867523193	0.000943203864153475	-0.00814767740666866	0.000293855206109583	0.00126787810586393
196	78.6341705322266	-0.984412550926208	-7.9282169342041	0.00256657530553639	-0.0100957229733467	-0.0136671401560307	0.000943203864153475
197	77.9848251342773	-1.95843541622162	-7.53860807418823	-0.0117190945893526	-0.000355493422830477	-0.00782300252467394	-0.00132951640989631
198	80.5822143554688	-1.63376116752625	-7.60354280471802	0.011982130818069	0.00418994715437293	0.00418994715437293	0.000293855206109583
199	79.9328689575195	-0.659738183021545	-7.6684775352478	0.0126314787194133	-0.000680167751852423	-3.08191010844894e-05	0.00321592413820326
200	77.9848251342773	-0.335063904523849	-7.34380340576172	0.0158782228827477	-0.00425158534198999	0.000943203864153475	-0.0113944197073579
201	78.6341705322266	-0.0103895775973797	-7.21393346786499	0.0123068047687411	-0.00327756232582033	0.000618529506027699	-0.00327756232582033
202	79.9328689575195	-1.30908679962158	-7.47367286682129	0.00613799272105098	-0.0107450718060136	0.00354059832170606	-0.000680167751852423
203	78.6341705322266	-1.30908679962158	-7.4087381362915	-0.00619963090866804	-0.00165419070981443	0.0100340843200684	0.00191722682211548
204	79.9328689575195	-1.30908679962158	-7.47367286682129	0.011982130818069	0.00613799272105098	-0.00392691092565656	0.00646266713738441
205	79.2835159301758	-1.63376116752625	-7.34380340576172	0.0022419011220336	0.00841071270406246	-0.00392691092565656	-0.00425158534198999
206	78.6341705322266	-0.0103895775973797	-7.53860807418823	0.00386527273803949	0.00386527273803949	-0.00717365415766835	-0.00132951640989631
207	78.6341705322266	-0.335063904523849	-6.56458520889282	-0.00522560812532902	0.00289124972186983	-0.0026282137259841	0.00483929552137852
208	79.9328689575195	-1.63376116752625	-6.82432460784912	-0.000680167751852423	0.00386527273803949	0.00711201597005129	-0.0026282137259841
209	78.6341705322266	-0.659738183021545	-7.08406400680542	-0.0133424662053585	0.00711201597005129	0.00646266713738441	-0.00165419070981443
210	79.2835159301758	-0.659738183021545	-6.56458520889282	0.012956153601408	0.00418994715437293	0.00256657530553639	-0.00295288790948689
211	79.2835159301758	-0.984412550926208	-7.08406400680542	-0.00100484199356288	0.00418994715437293	-0.0136671401560307	-3.08191010844894e-05
212	77.9848251342773	-1.30908679962158	-6.62951993942261	-0.00327756232582033	0.00516396993771195	0.00191722682211548	-0.00100484199356288
213	78.6341705322266	-0.984412550926208	-6.49965000152588	0.0022419011220336	0.00516396993771195	0.00581331877037883	0.000943203864153475
214	77.3354721069336	-1.63376116752625	-6.56458520889282	0.00289124972186983	0.00191722682211548	-0.00230353930965066	-0.000355493422830477
215	76.0367736816406	-0.0103895775973797	-6.95419406890869	0.00159255252219737	-0.00230353930965066	0.00873538758605719	-0.00717365415766835
216	77.9848251342773	-0.659738183021545	-7.08406400680542	-0.00977104809135199	0.000618529506027699	0.000293855206109583	-0.00392691092565656
217	75.3874282836914	-0.335063904523849	-7.08406400680542	-0.0110697457566857	-0.00165419070981443	0.00483929552137852	-0.00230353930965066
218	76.6861267089844	-0.984412550926208	-6.69445466995239	-0.017887907102704	0.00873538758605719	-0.000680167751852423	-0.00652430532500148
219	76.6861267089844	-1.63376116752625	-6.69445466995239	0.000943203864153475	0.00256657530553639	-0.00295288790948689	0.00354059832170606
220	77.3354721069336	-0.984412550926208	-6.82432460784912	-0.00295288790948689	0.00354059832170606	-0.00165419070981443	-0.00360223650932312
221	77.9848251342773	-1.30908679962158	-7.08406400680542	-0.0130177913233638	-0.00230353930965066	-0.00132951640989631	0.000943203864153475
222	77.3354721069336	-1.30908679962158	-7.53860807418823	-0.00749832857400179	-0.00879702530801296	-0.00392691092565656	0.000943203864153475
223	77.3354721069336	-1.30908679962158	-7.4087381362915	0.0022419011220336	0.00159255252219737	0.00646266713738441	0.00191722682211548
224	77.3354721069336	-1.63376116752625	-7.27886867523193	0.00321592413820326	0.00711201597005129	-0.00587495695799589	0.00743668992072344
225	77.9848251342773	-0.659738183021545	-7.34380340576172	0.00711201597005129	0.00321592413820326	-0.00327756232582033	-0.000680167751852423
226	79.2835159301758	-1.63376116752625	-7.53860807418823	0.0100340843200684	0.00321592413820326	-0.0136671401560307	0.00126787810586393
227	77.9848251342773	-0.984412550926208	-7.99315214157104	0.013930176384747	0.00126787810586393	-0.0143164889886975	0.00548864435404539
228	79.2835159301758	-0.984412550926208	-7.6684775352478	0.00873538758605719	0.0152288740500808	-0.000680167751852423	0.000943203864153475
229	79.9328689575195	-2.28310966491699	-7.34380340576172	0.00289124972186983	0.00938473641872406	-0.00132951640989631	0.00516396993771195
230	79.9328689575195	-1.30908679962158	-7.34380340576172	0.00126787810586393	0.00451462110504508	0.000293855206109583	-0.00327756232582033
231	79.2835159301758	-1.63376116752625	-7.08406400680542	-0.00555028254166245	0.00483929552137852	-0.00555028254166245	-0.000680167751852423
232	79.9328689575195	-1.30908679962158	-7.08406400680542	0.00548864435404539	-0.00100484199356288	-0.0117190945893526	0.00354059832170606
233	77.9848251342773	-0.984412550926208	-7.6684775352478	0.00516396993771195	0.00354059832170606	0.00321592413820326	0.00321592413820326
234	77.9848251342773	-1.30908679962158	-7.9282169342041	0.00191722682211548	0.00743668992072344	0.000618529506027699	0.00126787810586393
235	77.9848251342773	-0.984412550926208	-7.86328220367432	0.00126787810586393	0.000293855206109583	0.00418994715437293	-0.00425158534198999
236	80.5822143554688	-1.63376116752625	-7.79834747314453	0.0168522447347641	-0.00555028254166245	-0.00555028254166245	0.00386527273803949
237	77.9848251342773	-0.984412550926208	-7.73341274261475	-0.00977104809135199	-0.00100484199356288	-0.0104203969240189	-0.00165419070981443
238	78.6341705322266	-1.95843541622162	-6.69445466995239	0.00483929552137852	0.00841071270406246	0.00418994715437293	0.000618529506027699
239	79.9328689575195	-1.95843541622162	-7.73341274261475	-0.00392691092565656	0.00516396993771195	-0.00360223650932312	-0.00100484199356288
240	80.5822143554688	-1.95843541622162	-7.73341274261475	0.0158782228827477	0.000943203864153475	-0.00392691092565656	-0.00327756232582033
241	80.5822143554688	-1.95843541622162	-7.6684775352478	0.012956153601408	-0.00132951640989631	-0.00847235135734081	-0.00457625929266214
242	81.2315673828125	-2.60778403282166	-7.53860807418823	0.00808603875339031	-0.00165419070981443	-0.00490093370899558	0.00841071270406246
243	77.9848251342773	-0.659738183021545	-7.6684775352478	0.0181509424000978	0.00321592413820326	-0.00230353930965066	-0.00100484199356288
244	78.6341705322266	-1.30908679962158	-6.88925933837891	0.00289124972186983	0.000943203864153475	-0.0113944197073579	0.00418994715437293
245	78.6341705322266	-0.335063904523849	-7.21393346786499	0.00873538758605719	0.00159255252219737	-0.0146411629393697	-0.00327756232582033
246	79.9328689575195	-1.95843541622162	-6.95419406890869	0.00646266713738441	0.00516396993771195	-0.0201606266200542	-0.0107450718060136
247	79.2835159301758	-0.659738183021545	-7.14899873733521	0.00646266713738441	0.00581331877037883	-0.00944637414067984	0.00354059832170606
248	78.6341705322266	-0.659738183021545	-7.47367286682129	-0.00457625929266214	0.00321592413820326	0.00191722682211548	0.00126787810586393
249	79.2835159301758	-1.63376116752625	-7.21393346786499	0.0022419011220336	0.00970941036939621	0.00159255252219737	0.00321592413820326
250	79.2835159301758	-2.28310966491699	-6.88925933837891	0.0126314787194133	0.00386527273803949	-0.00522560812532902	0.0022419011220336
251	79.2835159301758	-1.95843541622162	-7.47367286682129	0.0123068047687411	-3.08191010844894e-05	-0.00912170019000769	0.0022419011220336
252	77.3354721069336	-0.984412550926208	-7.01912927627563	0.00548864435404539	0.00289124972186983	0.00354059832170606	0.00613799272105098
253	79.2835159301758	-1.30908679962158	-7.6684775352478	0.00873538758605719	-0.00132951640989631	-0.00165419070981443	-0.000355493422830477
254	77.3354721069336	-0.984412550926208	-7.47367286682129	0.00808603875339031	0.000618529506027699	0.011982130818069	-3.08191010844894e-05
255	78.6341705322266	-1.30908679962158	-7.4087381362915	0.0103587592020631	-0.00619963090866804	0.000293855206109583	0.00386527273803949
256	79.9328689575195	-2.28310966491699	-7.01912927627563	0.0149041991680861	-0.00587495695799589	-0.0026282137259841	-0.00782300252467394
257	78.6341705322266	-0.984412550926208	-7.60354280471802	-0.0143164889886975	-0.00587495695799589	0.00256657530553639	0.00126787810586393
258	79.2835159301758	-1.30908679962158	-7.60354280471802	-0.00522560812532902	-0.00295288790948689	0.00548864435404539	0.00581331877037883
259	80.5822143554688	-3.25713276863098	-7.21393346786499	-0.00912170019000769	-0.00132951640989631	-0.00912170019000769	0.000618529506027699
260	79.2835159301758	-2.60778403282166	-7.34380340576172	-0.00490093370899558	-0.00944637414067984	0.00483929552137852	-3.08191010844894e-05
261	80.5822143554688	-3.58180713653564	-7.14899873733521	-0.00360223650932312	-0.00555028254166245	-0.00392691092565656	-0.00360223650932312
262	78.6341705322266	-2.60778403282166	-6.95419406890869	-0.0139918150380254	-0.0110697457566857	-0.00360223650932312	0.00613799272105098
263	78.6341705322266	-2.28310966491699	-6.95419406890869	-0.0107450718060136	0.00159255252219737	0.00483929552137852	0.00191722682211548
264	79.2835159301758	-1.95843541622162	-7.21393346786499	0.0022419011220336	-0.00587495695799589	-0.00230353930965066	-0.000680167751852423
265	78.6341705322266	-2.60778403282166	-7.14899873733521	-0.00912170019000769	-0.00619963090866804	-0.0113944197073579	0.00354059832170606
266	79.9328689575195	-2.93245840072632	-7.34380340576172	0.0126314787194133	-0.00392691092565656	0.00418994715437293	-0.0113944197073579
267	79.9328689575195	-2.93245840072632	-6.82432460784912	-0.00555028254166245	-0.00912170019000769	-0.0136671401560307	0.00841071270406246
268	77.9848251342773	-1.95843541622162	-6.75938940048218	0.0022419011220336	-0.00360223650932312	0.00938473641872406	0.00386527273803949
269	77.9848251342773	-1.95843541622162	-6.88925933837891	0.00678734155371785	-0.00392691092565656	0.000943203864153475	-3.08191010844894e-05
270	77.9848251342773	-2.93245840072632	-6.95419406890869	0.0191249661147594	-0.0107450718060136	-0.00197886489331722	0.0022419011220336
271	77.9848251342773	-1.63376116752625	-6.88925933837891	0.00451462110504508	-0.00132951640989631	-0.00522560812532902	-0.00132951640989631
272	77.9848251342773	-1.30908679962158	-7.01912927627563	0.00256657530553639	-0.00782300252467394	-0.0169138833880424	0.00516396993771195
273	78.6341705322266	-0.984412550926208	-6.82432460784912	-0.00522560812532902	0.00126787810586393	0.00126787810586393	0.00321592413820326
274	79.2835159301758	-0.984412550926208	-6.36978054046631	-0.00782300252467394	0.000618529506027699	0.0022419011220336	-0.00360223650932312
275	78.6341705322266	-0.984412550926208	-7.01912927627563	-0.0113944197073579	-0.00295288790948689	0.000943203864153475	-0.00555028254166245
276	79.9328689575195	-1.95843541622162	-6.88925933837891	-0.00717365415766835	0.0022419011220336	-0.00912170019000769	-0.00522560812532902
277	79.2835159301758	-1.63376116752625	-7.08406400680542	-0.00165419070981443	-0.00295288790948689	0.00483929552137852	0.00354059832170606
278	77.9848251342773	-1.30908679962158	-7.01912927627563	0.000943203864153475	0.00451462110504508	0.00451462110504508	0.000943203864153475
279	77.9848251342773	-0.335063904523849	-6.82432460784912	-0.00912170019000769	0.00483929552137852	0.00613799272105098	-0.000355493422830477
280	79.2835159301758	-2.28310966491699	-6.43471527099609	-0.00230353930965066	0.00548864435404539	-0.00944637414067984	0.00159255252219737
281	78.6341705322266	-1.63376116752625	-6.62951993942261	0.011982130818069	-0.00652430532500148	-0.00100484199356288	-0.00327756232582033
282	77.3354721069336	-0.984412550926208	-7.21393346786499	0.000943203864153475	-3.08191010844894e-05	-0.00749832857400179	0.00451462110504508
283	77.3354721069336	-0.659738183021545	-7.08406400680542	0.00516396993771195	0.00516396993771195	-0.00230353930965066	-0.00165419070981443
284	76.0367736816406	-0.984412550926208	-6.95419406890869	0.0171769186854362	0.00938473641872406	-0.00684897974133492	0.00256657530553639
285	77.9848251342773	-1.63376116752625	-6.82432460784912	0.00613799272105098	0.0142548503354192	0.00256657530553639	-0.00327756232582033
286	76.6861267089844	-1.30908679962158	-6.49965000152588	0.00938473641872406	0.00354059832170606	-0.0107450718060136	-0.00100484199356288
287	77.3354721069336	-1.95843541622162	-7.08406400680542	0.0022419011220336	0.000943203864153475	-0.00749832857400179	0.00321592413820326
288	76.6861267089844	-0.659738183021545	-7.73341274261475	0.00289124972186983	0.00516396993771195	0.00516396993771195	0.00354059832170606
289	76.6861267089844	-0.984412550926208	-7.73341274261475	-0.00555028254166245	0.00451462110504508	0.00354059832170606	0.0022419011220336
290	76.6861267089844	-0.659738183021545	-7.53860807418823	-3.08191010844894e-05	0.00516396993771195	-0.00327756232582033	-0.00100484199356288
291	76.6861267089844	-0.984412550926208	-7.47367286682129	-0.0123684434220195	0.00386527273803949	-0.00360223650932312	-0.00457625929266214
292	76.6861267089844	-0.335063904523849	-7.73341274261475	0.00289124972186983	-0.00360223650932312	-0.00619963090866804	0.00548864435404539
293	79.2835159301758	-1.95843541622162	-7.27886867523193	0.000618529506027699	0.00906006153672934	-0.00197886489331722	-0.00457625929266214
294	78.6341705322266	-0.335063904523849	-7.86328220367432	0.00808603875339031	0.00743668992072344	0.00548864435404539	0.000943203864153475
295	78.6341705322266	-2.28310966491699	-7.79834747314453	0.0106834331527352	-0.00912170019000769	-0.000355493422830477	-0.00100484199356288
296	77.3354721069336	-0.659738183021545	-7.60354280471802	0.00289124972186983	-0.00360223650932312	-0.00619963090866804	-0.00847235135734081
297	78.6341705322266	-2.28310966491699	-7.21393346786499	-0.0175632312893867	-0.00132951640989631	-0.0026282137259841	0.00321592413820326
298	78.6341705322266	-0.659738183021545	-7.4087381362915	-0.00230353930965066	-0.00360223650932312	0.00289124972186983	-0.00555028254166245
299	77.9848251342773	-0.984412550926208	-7.14899873733521	0.0194496400654316	0.00321592413820326	0.00516396993771195	0.00159255252219737
300	78.6341705322266	-1.63376116752625	-7.34380340576172	-0.00587495695799589	0.00321592413820326	-0.0100957229733467	-0.00684897974133492
301	79.2835159301758	-1.63376116752625	-7.4087381362915	0.00581331877037883	-0.00230353930965066	-0.000680167751852423	0.000618529506027699
302	78.6341705322266	-0.659738183021545	-6.95419406890869	-0.00587495695799589	-0.00100484199356288	-0.00619963090866804	0.00126787810586393
303	79.2835159301758	-0.984412550926208	-6.49965000152588	0.00548864435404539	-0.000680167751852423	0.00191722682211548	0.00906006153672934
304	79.9328689575195	-0.984412550926208	-6.49965000152588	0.0152288740500808	-0.000355493422830477	-0.00132951640989631	0.000943203864153475
305	80.5822143554688	-2.28310966491699	-5.98017120361328	-0.00197886489331722	0.00483929552137852	-0.00522560812532902	-0.00165419070981443
306	78.6341705322266	-0.659738183021545	-6.56458520889282	0.00321592413820326	0.00743668992072344	-0.0104203969240189	0.000618529506027699
307	80.5822143554688	-1.63376116752625	-6.49965000152588	-0.00295288790948689	0.00483929552137852	-0.00977104809135199	0.00581331877037883
308	81.8809127807617	-2.60778403282166	-6.43471527099609	-0.00684897974133492	0.00646266713738441	-0.00619963090866804	0.0022419011220336
309	80.5822143554688	-0.659738183021545	-7.27886867523193	-3.08191010844894e-05	0.00354059832170606	-0.000355493422830477	-0.00132951640989631
310	79.9328689575195	-0.984412550926208	-6.56458520889282	0.0145795252174139	0.00321592413820326	-0.0117190945893526	0.00483929552137852
311	79.9328689575195	-0.659738183021545	-6.49965000152588	0.00126787810586393	0.00483929552137852	-0.00165419070981443	-0.00944637414067984
312	81.2315673828125	-2.28310966491699	-6.23991060256958	-0.0172385573387146	-0.0026282137259841	-0.00879702530801296	0.00289124972186983
313	79.9328689575195	-1.95843541622162	-7.14899873733521	-3.08191010844894e-05	0.00970941036939621	-0.00165419070981443	0.0022419011220336
314	78.6341705322266	-2.28310966491699	-7.01912927627563	-0.00652430532500148	-0.000355493422830477	-0.00944637414067984	0.00581331877037883
315	80.5822143554688	-1.63376116752625	-7.08406400680542	-0.00879702530801296	-0.00912170019000769	-0.00230353930965066	-0.0100957229733467
316	77.3354721069336	-0.659738183021545	-7.21393346786499	0.0022419011220336	0.000618529506027699	-0.00814767740666866	-0.00197886489331722
317	80.5822143554688	-2.28310966491699	-7.47367286682129	-0.00977104809135199	-0.00327756232582033	0.00256657530553639	0.000293855206109583
318	78.6341705322266	-1.30908679962158	-7.60354280471802	-0.00457625929266214	0.00743668992072344	-0.00327756232582033	0.00581331877037883
319	79.9328689575195	-0.984412550926208	-8.05808639526367	0.0132808275520802	0.00354059832170606	-0.00425158534198999	-0.00782300252467394
320	78.6341705322266	-0.984412550926208	-8.12302207946777	0.0106834331527352	-0.00295288790948689	-0.00587495695799589	-0.00425158534198999
321	79.9328689575195	-1.30908679962158	-8.05808639526367	0.00938473641872406	-0.00684897974133492	-0.00457625929266214	-3.08191010844894e-05
322	79.2835159301758	-0.984412550926208	-7.99315214157104	0.00906006153672934	-3.08191010844894e-05	-0.00619963090866804	0.00711201597005129
323	80.5822143554688	-1.63376116752625	-7.79834747314453	0.00581331877037883	0.00126787810586393	-0.00425158534198999	0.00678734155371785
324	79.2835159301758	-1.95843541622162	-7.34380340576172	0.0123068047687411	0.00418994715437293	-0.00360223650932312	-0.00392691092565656
325	79.2835159301758	-2.28310966491699	-7.60354280471802	0.0162028968334198	0.00743668992072344	-0.00132951640989631	-0.0026282137259841
326	79.2835159301758	-0.984412550926208	-7.6684775352478	0.0116574559360743	-0.00360223650932312	-0.00230353930965066	-0.00749832857400179
327	79.2835159301758	-1.95843541622162	-7.53860807418823	0.00483929552137852	-0.000680167751852423	-0.000355493422830477	0.00451462110504508
328	80.5822143554688	-1.95843541622162	-7.34380340576172	0.00321592413820326	0.0136055024340749	0.00743668992072344	-0.00360223650932312
329	81.2315673828125	-1.95843541622162	-6.69445466995239	0.00159255252219737	0.00808603875339031	0.00126787810586393	-0.00230353930965066
330	81.2315673828125	-2.60778403282166	-6.56458520889282	-0.00425158534198999	-0.00165419070981443	0.00841071270406246	-0.00814767740666866
331	79.9328689575195	-2.60778403282166	-6.69445466995239	-0.00879702530801296	0.00354059832170606	-0.00295288790948689	-0.00132951640989631
332	80.5822143554688	-2.93245840072632	-7.53860807418823	-0.0126931173726916	0.00289124972186983	0.00646266713738441	0.000618529506027699
333	78.6341705322266	-1.95843541622162	-7.53860807418823	-0.0159398596733809	-0.00165419070981443	0.00289124972186983	0.00418994715437293
334	81.8809127807617	-2.93245840072632	-6.88925933837891	-0.00392691092565656	0.00289124972186983	0.0113327819854021	-0.00327756232582033
335	79.2835159301758	-2.93245840072632	-6.69445466995239	-0.00555028254166245	-0.00392691092565656	-0.00132951640989631	0.00126787810586393
336	79.2835159301758	-1.95843541622162	-6.30484533309937	-0.00912170019000769	-0.00295288790948689	-0.000680167751852423	0.00159255252219737
337	79.9328689575195	-3.25713276863098	-6.62951993942261	-0.0110697457566857	-0.00457625929266214	0.00386527273803949	0.00678734155371785
338	80.5822143554688	-2.28310966491699	-7.21393346786499	0.00646266713738441	-0.00782300252467394	0.00743668992072344	0.00711201597005129
339	78.6341705322266	-2.60778403282166	-7.14899873733521	-0.00587495695799589	-0.00490093370899558	0.00581331877037883	-0.000680167751852423
340	80.5822143554688	-2.28310966491699	-6.95419406890869	-0.00457625929266214	-0.00847235135734081	-0.0143164889886975	-0.00132951640989631
341	78.6341705322266	-2.60778403282166	-6.43471527099609	-0.00100484199356288	-0.00652430532500148	-0.00717365415766835	-0.00197886489331722
342	79.9328689575195	-2.93245840072632	-6.82432460784912	-0.00522560812532902	-0.00814767740666866	-0.00230353930965066	0.00678734155371785
343	78.6341705322266	-2.28310966491699	-6.82432460784912	0.00808603875339031	0.000943203864153475	-0.00360223650932312	-0.00100484199356288
344	79.2835159301758	-3.58180713653564	-7.4087381362915	0.01847561635077	-0.00165419070981443	0.00548864435404539	0.00256657530553639
345	78.6341705322266	-1.95843541622162	-7.6684775352478	0.0132808275520802	-0.0026282137259841	-0.0133424662053585	-0.00587495695799589
346	79.9328689575195	-3.58180713653564	-7.53860807418823	0.00808603875339031	-0.00457625929266214	-0.00847235135734081	-0.000680167751852423
347	79.2835159301758	-2.28310966491699	-7.60354280471802	0.00776136433705688	-0.00522560812532902	-0.0136671401560307	0.000943203864153475
348	79.9328689575195	-3.25713276863098	-7.01912927627563	0.00906006153672934	-0.00684897974133492	-0.000355493422830477	0.00354059832170606
349	79.2835159301758	-2.60778403282166	-7.01912927627563	0.0100340843200684	0.00354059832170606	0.00711201597005129	0.00126787810586393
350	79.9328689575195	-2.60778403282166	-7.4087381362915	0.00776136433705688	-3.08191010844894e-05	-0.00490093370899558	-0.00360223650932312
351	81.2315673828125	-2.60778403282166	-7.4087381362915	0.00906006153672934	-0.00360223650932312	0.000943203864153475	-0.00684897974133492
352	77.9848251342773	-2.28310966491699	-7.4087381362915	-0.00392691092565656	-0.00100484199356288	0.000293855206109583	0.00808603875339031
353	78.6341705322266	-1.63376116752625	-7.47367286682129	0.0123068047687411	0.00646266713738441	0.00256657530553639	0.00354059832170606
354	79.9328689575195	-2.28310966491699	-7.60354280471802	0.0113327819854021	0.00776136433705688	0.00841071270406246	-0.00132951640989631
355	79.2835159301758	-2.60778403282166	-6.95419406890869	0.01100810803473	-0.00782300252467394	0.00386527273803949	0.000618529506027699
356	77.9848251342773	-1.63376116752625	-7.73341274261475	0.00581331877037883	-0.00360223650932312	0.0022419011220336	-0.00100484199356288
357	79.2835159301758	-1.95843541622162	-7.47367286682129	-0.00165419070981443	-0.00165419070981443	0.00548864435404539	0.00191722682211548
358	78.6341705322266	-1.30908679962158	-7.4087381362915	-0.00425158534198999	0.00386527273803949	0.00548864435404539	0.00451462110504508
359	78.6341705322266	-1.30908679962158	-7.79834747314453	0.000293855206109583	0.00418994715437293	-0.00425158534198999	0.00256657530553639
360	77.3354721069336	-0.984412550926208	-7.60354280471802	-0.0156151866540313	-0.000355493422830477	-0.0026282137259841	-0.00879702530801296
361	77.9848251342773	-1.30908679962158	-7.14899873733521	-0.00847235135734081	-0.00555028254166245	0.0022419011220336	-0.000680167751852423
362	77.9848251342773	-0.984412550926208	-7.6684775352478	-0.00555028254166245	-0.00132951640989631	-0.0026282137259841	0.00191722682211548
363	77.9848251342773	-2.28310966491699	-7.6684775352478	-0.0185372550040483	0.00256657530553639	-0.00522560812532902	0.00613799272105098
364	78.6341705322266	-2.60778403282166	-7.4087381362915	-0.00717365415766835	0.00516396993771195	0.00159255252219737	-0.00717365415766835
365	75.3874282836914	-1.30908679962158	-7.47367286682129	-0.00619963090866804	0.012956153601408	-0.0120437685400248	0.00613799272105098
366	77.9848251342773	-2.28310966491699	-6.75938940048218	-0.0126931173726916	0.00938473641872406	-0.00360223650932312	-0.00100484199356288
367	75.3874282836914	-1.30908679962158	-6.69445466995239	-0.0120437685400248	0.00386527273803949	-0.0026282137259841	0.00938473641872406
368	76.0367736816406	-0.984412550926208	-6.82432460784912	0.00418994715437293	0.00613799272105098	0.00159255252219737	0.00451462110504508
369	77.3354721069336	-1.95843541622162	-6.88925933837891	-0.0110697457566857	0.00743668992072344	0.00548864435404539	0.00126787810586393
370	78.6341705322266	-2.60778403282166	-6.88925933837891	0.00451462110504508	-0.000355493422830477	-0.00782300252467394	0.00191722682211548
371	77.9848251342773	-1.95843541622162	-6.82432460784912	0.00354059832170606	-0.00165419070981443	0.000293855206109583	0.0022419011220336
372	78.6341705322266	-1.30908679962158	-7.53860807418823	0.000618529506027699	0.00159255252219737	-0.00197886489331722	0.00159255252219737
373	78.6341705322266	-0.984412550926208	-6.75938940048218	-0.00230353930965066	0.00321592413820326	0.00613799272105098	0.0100340843200684
374	79.2835159301758	-1.95843541622162	-6.62951993942261	-0.0133424662053585	-0.00295288790948689	-0.00555028254166245	-0.00230353930965066
375	77.9848251342773	-0.984412550926208	-7.47367286682129	-3.08191010844894e-05	0.000618529506027699	0.00191722682211548	-0.00717365415766835
376	81.2315673828125	-1.95843541622162	-7.53860807418823	0.0113327819854021	0.00386527273803949	-0.00295288790948689	-0.0026282137259841
377	78.6341705322266	-0.984412550926208	-6.88925933837891	0.00808603875339031	0.00289124972186983	0.00126787810586393	0.00191722682211548
378	80.5822143554688	-1.95843541622162	-6.75938940048218	0.0162028968334198	0.00581331877037883	0.00516396993771195	0.00191722682211548
379	79.9328689575195	-0.659738183021545	-6.95419406890869	0.00646266713738441	0.0145795252174139	0.00191722682211548	-0.00522560812532902
380	79.2835159301758	-0.984412550926208	-7.27886867523193	0.00841071270406246	0.00159255252219737	-0.0110697457566857	0.00126787810586393
381	78.6341705322266	-0.659738183021545	-7.79834747314453	-0.00847235135734081	0.00191722682211548	-0.00847235135734081	-0.00814767740666866
382	79.2835159301758	-0.984412550926208	-7.73341274261475	0.000293855206109583	-0.00100484199356288	-0.00132951640989631	-0.00327756232582033
383	80.5822143554688	-1.95843541622162	-7.60354280471802	-0.00847235135734081	0.00808603875339031	-0.0026282137259841	0.00321592413820326
384	81.2315673828125	-1.95843541622162	-7.27886867523193	-0.00165419070981443	0.0106834331527352	0.00256657530553639	-0.00619963090866804
385	79.2835159301758	-0.984412550926208	-7.79834747314453	-0.0130177913233638	0.00418994715437293	-0.017887907102704	0.000943203864153475
386	79.2835159301758	-2.28310966491699	-7.4087381362915	-0.00230353930965066	0.0106834331527352	-0.00879702530801296	0.00191722682211548
387	79.2835159301758	-0.659738183021545	-8.12302207946777	-0.0104203969240189	0.00678734155371785	-0.00782300252467394	0.00321592413820326
388	77.3354721069336	-0.659738183021545	-7.99315214157104	0.00808603875339031	0.00418994715437293	-0.0126931173726916	0.00711201597005129
389	79.2835159301758	-1.30908679962158	-7.86328220367432	0.0152288740500808	0.00354059832170606	0.00256657530553639	-0.00327756232582033
390	79.2835159301758	-1.30908679962158	-7.73341274261475	0.012956153601408	0.00581331877037883	-0.00555028254166245	0.00289124972186983
391	79.2835159301758	-0.984412550926208	-7.73341274261475	0.0126314787194133	-3.08191010844894e-05	-0.0172385573387146	0.00354059832170606
392	78.6341705322266	-0.984412550926208	-7.6684775352478	-0.00132951640989631	0.0022419011220336	-0.00457625929266214	0.00191722682211548
393	80.5822143554688	-2.28310966491699	-8.25289154052734	0.00776136433705688	0.000943203864153475	-0.00100484199356288	0.00516396993771195
394	78.6341705322266	-1.30908679962158	-7.9282169342041	-0.00587495695799589	-0.0026282137259841	0.000943203864153475	-0.00555028254166245
395	78.6341705322266	-1.30908679962158	-7.60354280471802	0.0178262684494257	-0.00555028254166245	-0.00684897974133492	0.00159255252219737
396	80.5822143554688	-1.30908679962158	-7.86328220367432	-0.000355493422830477	-0.00230353930965066	0.000943203864153475	-0.00490093370899558
397	78.6341705322266	-1.30908679962158	-6.95419406890869	-0.00847235135734081	-0.00295288790948689	-0.00587495695799589	-0.000680167751852423
398	81.2315673828125	-1.30908679962158	-6.82432460784912	0.000943203864153475	0.0022419011220336	0.00191722682211548	0.0100340843200684
399	79.2835159301758	-1.30908679962158	-7.27886867523193	-0.00165419070981443	-0.00457625929266214	0.00581331877037883	-0.00555028254166245
400	77.9848251342773	-0.984412550926208	-7.21393346786499	0.00386527273803949	-0.00555028254166245	-0.00392691092565656	-0.000680167751852423
401	78.6341705322266	-0.984412550926208	-7.08406400680542	-0.000355493422830477	-0.00522560812532902	-0.00522560812532902	-0.00327756232582033
402	78.6341705322266	-1.30908679962158	-7.08406400680542	-0.00490093370899558	-0.00814767740666866	-0.00912170019000769	0.00126787810586393
403	80.5822143554688	-1.63376116752625	-6.82432460784912	-0.00977104809135199	0.0126314787194133	-0.00619963090866804	0.00483929552137852
404	80.5822143554688	-2.28310966491699	-6.04510593414307	-0.00295288790948689	0.00516396993771195	-0.00425158534198999	-0.000680167751852423
405	79.9328689575195	-0.984412550926208	-6.56458520889282	0.00386527273803949	0.0162028968334198	-0.00392691092565656	-3.08191010844894e-05
406	81.2315673828125	-1.95843541622162	-6.30484533309937	-0.00392691092565656	0.00451462110504508	-0.00457625929266214	0.00354059832170606
407	79.9328689575195	-1.30908679962158	-6.56458520889282	0.0149041991680861	0.00289124972186983	-0.00879702530801296	0.00386527273803949
408	79.9328689575195	-1.63376116752625	-6.56458520889282	0.00743668992072344	0.00451462110504508	0.00418994715437293	0.00191722682211548
409	79.2835159301758	-0.984412550926208	-7.08406400680542	0.0152288740500808	0.00418994715437293	0.00483929552137852	0.00678734155371785
410	79.9328689575195	-1.30908679962158	-6.75938940048218	0.00581331877037883	0.00126787810586393	0.00516396993771195	-0.0026282137259841
411	77.9848251342773	-1.30908679962158	-7.21393346786499	-0.0100957229733467	-0.00814767740666866	-0.00847235135734081	-0.00197886489331722
412	79.2835159301758	-1.30908679962158	-7.21393346786499	-0.00295288790948689	-0.00327756232582033	-0.00457625929266214	0.00483929552137852
413	80.5822143554688	-2.60778403282166	-7.47367286682129	0.00970941036939621	-0.00392691092565656	0.00711201597005129	0.00126787810586393
414	79.9328689575195	-1.95843541622162	-7.47367286682129	-0.00327756232582033	-0.00619963090866804	-0.00684897974133492	0.00289124972186983
415	79.2835159301758	-1.63376116752625	-7.47367286682129	0.0207483377307653	-0.00782300252467394	-0.000355493422830477	-0.00165419070981443
416	79.9328689575195	-3.25713276863098	-7.53860807418823	-0.00490093370899558	-0.0130177913233638	-0.0117190945893526	-3.08191010844894e-05
417	79.2835159301758	-2.60778403282166	-7.21393346786499	-0.00555028254166245	-0.00879702530801296	-3.08191010844894e-05	-0.00587495695799589
418	80.5822143554688	-3.25713276863098	-7.6684775352478	-3.08191010844894e-05	-0.00977104809135199	0.00386527273803949	0.00386527273803949
419	79.2835159301758	-2.28310966491699	-7.99315214157104	0.0269171483814716	-0.00457625929266214	0.000293855206109583	-0.00100484199356288
420	78.6341705322266	-1.63376116752625	-7.6684775352478	0.0100340843200684	-0.00197886489331722	-0.00132951640989631	0.0022419011220336
421	80.5822143554688	-3.58180713653564	-7.4087381362915	0.000618529506027699	-0.00522560812532902	-0.00132951640989631	-0.0107450718060136
422	79.2835159301758	-2.93245840072632	-7.27886867523193	-0.0143164889886975	-0.00944637414067984	-0.0026282137259841	0.00159255252219737
423	79.2835159301758	-1.63376116752625	-7.27886867523193	0.00711201597005129	-0.00230353930965066	0.00483929552137852	-0.00100484199356288
424	79.2835159301758	-1.63376116752625	-7.60354280471802	0.0145795252174139	-0.00100484199356288	0.000618529506027699	0.00451462110504508
425	79.2835159301758	-1.63376116752625	-7.73341274261475	0.0142548503354192	0.00938473641872406	0.000618529506027699	-0.00490093370899558
426	77.9848251342773	-1.30908679962158	-7.34380340576172	0.00483929552137852	-0.00100484199356288	-0.00912170019000769	-0.00587495695799589
427	79.9328689575195	-2.28310966491699	-7.21393346786499	0.00711201597005129	0.00516396993771195	-0.00555028254166245	0.00516396993771195
428	79.9328689575195	-1.95843541622162	-7.47367286682129	-0.00749832857400179	0.0145795252174139	-0.0026282137259841	0.00743668992072344
429	81.2315673828125	-1.63376116752625	-7.4087381362915	0.00321592413820326	0.00613799272105098	-0.00425158534198999	0.0022419011220336
430	80.5822143554688	-1.63376116752625	-7.01912927627563	-0.00522560812532902	0.00354059832170606	-0.0117190945893526	0.00126787810586393
431	81.2315673828125	-1.95843541622162	-6.95419406890869	0.00159255252219737	0.00386527273803949	-0.0139918150380254	0.00126787810586393
432	79.2835159301758	-0.984412550926208	-6.88925933837891	-0.000355493422830477	-0.00360223650932312	0.000943203864153475	-0.00197886489331722
433	79.9328689575195	-2.28310966491699	-6.75938940048218	0.0022419011220336	0.00711201597005129	-3.08191010844894e-05	0.00451462110504508
434	80.5822143554688	-1.63376116752625	-6.69445466995239	0.0116574559360743	0.00483929552137852	-0.00912170019000769	-0.0123684434220195
435	77.9848251342773	-0.984412550926208	-6.69445466995239	0.0165275707840919	-0.00360223650932312	-0.00490093370899558	-0.0026282137259841
436	80.5822143554688	-1.95843541622162	-7.01912927627563	0.00678734155371785	-3.08191010844894e-05	-0.00847235135734081	-0.0104203969240189
437	77.3354721069336	-1.30908679962158	-7.01912927627563	-0.0185372550040483	-3.08191010844894e-05	0.0022419011220336	0.000618529506027699
438	79.2835159301758	-2.28310966491699	-6.82432460784912	0.00776136433705688	0.000618529506027699	0.00354059832170606	-0.00327756232582033
439	79.2835159301758	-2.28310966491699	-6.62951993942261	-0.0139918150380254	0.000943203864153475	0.00646266713738441	0.00354059832170606
440	78.6341705322266	-1.95843541622162	-7.01912927627563	0.00743668992072344	-0.00360223650932312	-0.00782300252467394	-0.0026282137259841
441	78.6341705322266	-1.95843541622162	-6.11004114151001	-0.00522560812532902	0.00418994715437293	0.00808603875339031	0.00386527273803949
442	78.6341705322266	-1.95843541622162	-6.82432460784912	-0.00555028254166245	-0.00847235135734081	0.00418994715437293	0.00613799272105098
443	77.3354721069336	-1.63376116752625	-6.82432460784912	0.00191722682211548	-0.00100484199356288	0.00841071270406246	0.00256657530553639
444	79.2835159301758	-2.60778403282166	-7.4087381362915	-0.00555028254166245	0.00321592413820326	0.00808603875339031	0.00126787810586393
445	76.0367736816406	-0.984412550926208	-7.4087381362915	-0.0026282137259841	0.00906006153672934	-0.0026282137259841	0.00516396993771195
446	77.3354721069336	-0.984412550926208	-7.34380340576172	0.00581331877037883	0.00191722682211548	-0.00165419070981443	0.00159255252219737
447	76.6861267089844	-0.659738183021545	-7.34380340576172	-0.0026282137259841	0.0022419011220336	-0.00717365415766835	0.00613799272105098
448	79.9328689575195	-2.28310966491699	-7.53860807418823	-0.00912170019000769	0.00743668992072344	0.00191722682211548	0.00451462110504508
449	77.9848251342773	-0.984412550926208	-7.73341274261475	-0.00522560812532902	0.01100810803473	0.00191722682211548	0.00548864435404539
450	77.9848251342773	-1.30908679962158	-7.53860807418823	-3.08191010844894e-05	0.0022419011220336	0.000943203864153475	-0.00457625929266214
451	77.9848251342773	-0.659738183021545	-7.53860807418823	0.00970941036939621	0.00159255252219737	-0.000355493422830477	-0.00165419070981443
452	79.2835159301758	-1.30908679962158	-7.27886867523193	-0.00197886489331722	0.00646266713738441	0.00256657530553639	0.000293855206109583
453	79.2835159301758	-1.63376116752625	-7.14899873733521	-0.0126931173726916	0.0100340843200684	-0.00100484199356288	0.00191722682211548
454	81.2315673828125	-2.28310966491699	-7.4087381362915	-0.00230353930965066	0.00516396993771195	0.00873538758605719	-0.00587495695799589
455	79.2835159301758	-0.984412550926208	-7.9282169342041	0.0022419011220336	-0.00360223650932312	-0.00165419070981443	-0.00457625929266214
456	79.9328689575195	-2.28310966491699	-7.47367286682129	0.000943203864153475	0.000943203864153475	-0.00652430532500148	-0.00912170019000769
457	79.2835159301758	-1.63376116752625	-7.47367286682129	-0.00132951640989631	-0.00457625929266214	0.00581331877037883	0.00354059832170606
458	81.2315673828125	-2.28310966491699	-7.08406400680542	-0.00360223650932312	-0.00912170019000769	0.00126787810586393	-0.000355493422830477
459	81.2315673828125	-1.95843541622162	-7.21393346786499	-0.0123684434220195	-0.00619963090866804	0.0022419011220336	-0.00847235135734081
460	80.5822143554688	-2.28310966491699	-7.6684775352478	0.0155535480007529	0.00743668992072344	0.00483929552137852	-0.00132951640989631
461	81.8809127807617	-1.63376116752625	-7.47367286682129	0.012956153601408	-0.0026282137259841	-0.0126931173726916	0.000943203864153475
462	80.5822143554688	-2.28310966491699	-7.01912927627563	-0.0113944197073579	-0.00132951640989631	0.000618529506027699	-0.00392691092565656
463	80.5822143554688	-2.60778403282166	-6.95419406890869	0.0165275707840919	0.000618529506027699	-0.00425158534198999	0.00646266713738441
464	79.2835159301758	-1.30908679962158	-6.49965000152588	0.00938473641872406	-0.00197886489331722	-0.00490093370899558	0.00191722682211548
465	79.9328689575195	-1.63376116752625	-6.43471527099609	0.0132808275520802	0.00873538758605719	-0.0149658378213644	-0.00684897974133492
466	80.5822143554688	-2.28310966491699	-7.27886867523193	0.01847561635077	0.00646266713738441	-0.0117190945893526	0.000293855206109583
467	79.9328689575195	-1.95843541622162	-7.47367286682129	0.00711201597005129	0.00516396993771195	-0.0113944197073579	0.00906006153672934
468	80.5822143554688	-1.95843541622162	-7.73341274261475	0.00970941036939621	-0.00132951640989631	-0.00684897974133492	0.00906006153672934
469	81.8809127807617	-2.60778403282166	-7.53860807418823	0.00483929552137852	0.00613799272105098	-0.00782300252467394	0.0022419011220336
470	80.5822143554688	-1.95843541622162	-7.6684775352478	-0.0110697457566857	0.000293855206109583	0.00126787810586393	-0.00944637414067984
471	80.5822143554688	-2.93245840072632	-7.47367286682129	0.00581331877037883	-0.000355493422830477	-0.0162645354866982	0.00548864435404539
472	79.9328689575195	-2.28310966491699	-7.08406400680542	-0.00360223650932312	0.0022419011220336	-0.00684897974133492	-0.00652430532500148
473	80.5822143554688	-2.60778403282166	-6.95419406890869	-0.00652430532500148	0.00906006153672934	-0.000680167751852423	0.0022419011220336
474	78.6341705322266	-2.60778403282166	-6.95419406890869	-0.00100484199356288	-0.00295288790948689	0.00516396993771195	-0.00587495695799589
475	79.2835159301758	-1.63376116752625	-6.88925933837891	-0.00522560812532902	0.00159255252219737	0.00646266713738441	-0.00522560812532902
476	81.8809127807617	-2.93245840072632	-6.82432460784912	-0.0172385573387146	-0.00619963090866804	-0.00652430532500148	-0.00652430532500148
477	79.2835159301758	-1.63376116752625	-7.27886867523193	-0.0152905117720366	0.00581331877037883	0.00548864435404539	0.00289124972186983
478	80.5822143554688	-2.93245840072632	-7.60354280471802	-0.00879702530801296	0.00289124972186983	0.00289124972186983	-0.00555028254166245
479	79.9328689575195	-2.60778403282166	-7.34380340576172	-0.00879702530801296	0.00808603875339031	0.00386527273803949	0.00386527273803949
480	81.8809127807617	-2.60778403282166	-7.4087381362915	-0.00197886489331722	0.00256657530553639	-0.00912170019000769	-0.00230353930965066
481	80.5822143554688	-1.95843541622162	-7.34380340576172	0.0197743140161037	-0.00295288790948689	-0.0117190945893526	-0.00327756232582033
482	81.8809127807617	-2.93245840072632	-7.14899873733521	0.0162028968334198	-0.00360223650932312	-0.0107450718060136	0.00289124972186983
483	79.2835159301758	-1.95843541622162	-6.88925933837891	-0.0100957229733467	0.000618529506027699	0.00321592413820326	-0.00490093370899558
484	77.9848251342773	-1.95843541622162	-7.47367286682129	0.0178262684494257	0.00256657530553639	-0.000680167751852423	0.0022419011220336
485	79.2835159301758	-1.30908679962158	-7.73341274261475	0.00906006153672934	0.00841071270406246	-0.00132951640989631	-0.00360223650932312
486	81.8809127807617	-2.93245840072632	-7.27886867523193	0.01847561635077	0.00159255252219737	-0.0237320438027382	-0.00392691092565656
487	77.9848251342773	-1.95843541622162	-7.53860807418823	0.0126314787194133	-0.00555028254166245	0.00159255252219737	0.00906006153672934
488	81.2315673828125	-3.25713276863098	-7.14899873733521	0.01847561635077	0.00451462110504508	-0.00392691092565656	-0.0026282137259841
489	81.2315673828125	-2.93245840072632	-7.14899873733521	0.0145795252174139	0.00126787810586393	0.00808603875339031	-0.00100484199356288
490	79.9328689575195	-3.58180713653564	-7.27886867523193	-3.08191010844894e-05	-0.00490093370899558	0.00289124972186983	0.000943203864153475
491	81.2315673828125	-3.90648126602173	-6.88925933837891	-3.08191010844894e-05	-0.00879702530801296	-0.00295288790948689	-0.00100484199356288
492	79.9328689575195	-3.90648126602173	-6.95419406890869	-0.00457625929266214	-0.0110697457566857	-0.00619963090866804	0.00321592413820326
493	81.8809127807617	-3.90648126602173	-6.75938940048218	-0.0026282137259841	-0.00522560812532902	0.0113327819854021	-0.00132951640989631
494	78.6341705322266	-2.60778403282166	-6.69445466995239	-0.00944637414067984	-0.0100957229733467	0.00191722682211548	0.0022419011220336
495	79.9328689575195	-3.25713276863098	-6.82432460784912	-0.00522560812532902	-0.017887907102704	0.000943203864153475	-0.00522560812532902
496	80.5822143554688	-3.90648126602173	-6.82432460784912	-0.00425158534198999	-0.00944637414067984	-0.0026282137259841	0.00808603875339031
497	80.5822143554688	-2.93245840072632	-7.01912927627563	0.00678734155371785	-0.00587495695799589	0.0022419011220336	0.00483929552137852
498	78.6341705322266	-2.60778403282166	-6.88925933837891	-0.0113944197073579	-0.00197886489331722	0.00938473641872406	0.000618529506027699
499	81.8809127807617	-3.25713276863098	-6.82432460784912	-0.00879702530801296	-0.00457625929266214	-0.00977104809135199	0.0022419011220336
500	80.5822143554688	-2.60778403282166	-6.88925933837891	-0.00619963090866804	-0.00197886489331722	0.000943203864153475	-0.00814767740666866
501	80.5822143554688	-2.93245840072632	-5.98017120361328	0.00159255252219737	0.00743668992072344	-0.00717365415766835	-0.00587495695799589
502	79.9328689575195	-3.25713276863098	-6.30484533309937	0.00678734155371785	0.000618529506027699	-0.00619963090866804	-0.00230353930965066
503	79.2835159301758	-1.63376116752625	-7.21393346786499	0.00646266713738441	0.01100810803473	0.00191722682211548	0.000943203864153475
504	77.3354721069336	-0.984412550926208	-7.08406400680542	0.00743668992072344	0.00516396993771195	-0.00230353930965066	-0.00295288790948689
505	78.6341705322266	-1.95843541622162	-6.95419406890869	0.00938473641872406	0.00776136433705688	-0.00847235135734081	-0.00100484199356288
506	80.5822143554688	-2.60778403282166	-6.69445466995239	0.012956153601408	0.00711201597005129	-0.00360223650932312	-0.00749832857400179
507	78.6341705322266	-1.63376116752625	-6.69445466995239	0.00191722682211548	-0.00619963090866804	0.00613799272105098	0.00386527273803949
508	77.9848251342773	-2.28310966491699	-7.27886867523193	0.00354059832170606	0.00548864435404539	0.0152288740500808	-0.00392691092565656
509	79.2835159301758	-2.60778403282166	-7.34380340576172	-0.00555028254166245	0.0103587592020631	0.000618529506027699	0.00808603875339031
510	79.9328689575195	-2.28310966491699	-7.47367286682129	0.0116574559360743	0.0100340843200684	0.00191722682211548	-0.00490093370899558
511	78.6341705322266	-2.60778403282166	-7.4087381362915	-0.00977104809135199	0.00581331877037883	-0.00392691092565656	0.0022419011220336
512	79.9328689575195	-2.28310966491699	-7.27886867523193	-0.0143164889886975	-0.00555028254166245	-0.0026282137259841	0.00289124972186983
513	78.6341705322266	-2.60778403282166	-7.08406400680542	-0.0126931173726916	0.00743668992072344	0.00159255252219737	-0.00490093370899558
514	79.2835159301758	-1.63376116752625	-7.4087381362915	-0.0201606266200542	0.00451462110504508	-0.00392691092565656	0.000943203864153475
515	78.6341705322266	-1.63376116752625	-7.6684775352478	-0.00652430532500148	-0.00327756232582033	0.0100340843200684	-0.00100484199356288
516	79.2835159301758	-2.93245840072632	-7.27886867523193	-0.0152905117720366	0.00321592413820326	-0.00197886489331722	-0.00197886489331722
517	76.0367736816406	-1.63376116752625	-7.60354280471802	-0.0133424662053585	-0.00197886489331722	0.00321592413820326	0.00386527273803949
518	77.9848251342773	-1.95843541622162	-7.53860807418823	-0.00814767740666866	0.00418994715437293	-0.00165419070981443	-0.00165419070981443
519	78.6341705322266	-2.28310966491699	-7.34380340576172	-0.00847235135734081	0.00581331877037883	0.000943203864153475	0.00191722682211548
520	79.2835159301758	-2.28310966491699	-7.01912927627563	-0.00717365415766835	0.00483929552137852	-0.00522560812532902	-0.00814767740666866
521	79.9328689575195	-2.60778403282166	-7.47367286682129	-0.00619963090866804	0.0022419011220336	0.00289124972186983	-0.00327756232582033
522	77.9848251342773	-2.93245840072632	-7.47367286682129	-0.0136671401560307	-0.00165419070981443	-0.0130177913233638	0.00289124972186983
523	77.3354721069336	-1.63376116752625	-7.60354280471802	-0.00360223650932312	0.00581331877037883	-0.00165419070981443	0.00418994715437293
524	77.3354721069336	-1.95843541622162	-7.47367286682129	-0.00944637414067984	0.0100340843200684	0.000293855206109583	0.0022419011220336
525	80.5822143554688	-1.30908679962158	-6.88925933837891	0.00678734155371785	0.01100810803473	-0.00944637414067984	-0.00684897974133492
526	81.8809127807617	-2.93245840072632	-6.49965000152588	0.0207483377307653	0.00451462110504508	-0.00749832857400179	-0.00100484199356288
527	80.5822143554688	-1.95843541622162	-7.08406400680542	-0.00197886489331722	0.00386527273803949	-0.0136671401560307	0.00581331877037883
528	78.6341705322266	-1.95843541622162	-7.08406400680542	0.0175015944987535	0.012956153601408	-0.00132951640989631	-0.000355493422830477
529	80.5822143554688	-3.90648126602173	-7.34380340576172	0.011982130818069	0.0158782228827477	0.00483929552137852	0.00938473641872406
530	81.2315673828125	-2.93245840072632	-7.27886867523193	0.00873538758605719	0.01100810803473	-0.00457625929266214	-3.08191010844894e-05
531	81.2315673828125	-2.93245840072632	-7.27886867523193	0.00776136433705688	0.000293855206109583	-0.000355493422830477	-0.00100484199356288
532	80.5822143554688	-2.93245840072632	-7.08406400680542	0.00451462110504508	-0.00165419070981443	-0.00619963090866804	0.00581331877037883
533	80.5822143554688	-2.60778403282166	-7.6684775352478	0.00386527273803949	0.000618529506027699	0.000943203864153475	0.00516396993771195
534	79.2835159301758	-2.28310966491699	-7.86328220367432	0.0155535480007529	0.00938473641872406	0.00516396993771195	0.0100340843200684
535	81.8809127807617	-3.25713276863098	-7.86328220367432	0.00126787810586393	0.00256657530553639	-0.000680167751852423	0.00711201597005129
536	80.5822143554688	-2.93245840072632	-7.4087381362915	0.00581331877037883	-0.00197886489331722	-0.00684897974133492	-0.00165419070981443
537	82.5302658081055	-2.93245840072632	-7.6684775352478	-0.00652430532500148	0.000943203864153475	-3.08191010844894e-05	0.00938473641872406
538	80.5822143554688	-1.95843541622162	-7.47367286682129	0.00483929552137852	-0.00295288790948689	0.00646266713738441	-0.00165419070981443
539	81.2315673828125	-3.25713276863098	-7.47367286682129	0.0165275707840919	0.00289124972186983	-0.00327756232582033	0.000943203864153475
540	81.2315673828125	-2.93245840072632	-7.6684775352478	-0.00457625929266214	0.0022419011220336	-3.08191010844894e-05	0.0022419011220336
541	81.2315673828125	-3.58180713653564	-6.88925933837891	-0.0149658378213644	0.00289124972186983	-0.00879702530801296	0.00711201597005129
542	80.5822143554688	-2.93245840072632	-7.6684775352478	-0.0110697457566857	0.00873538758605719	-0.00457625929266214	-0.00684897974133492
543	80.5822143554688	-1.95843541622162	-7.6684775352478	0.0152288740500808	0.000943203864153475	-0.00327756232582033	0.0106834331527352
544	79.9328689575195	-1.95843541622162	-7.53860807418823	0.0136055024340749	0.00711201597005129	-0.00100484199356288	-0.00100484199356288
545	81.2315673828125	-2.93245840072632	-7.4087381362915	0.0168522447347641	0.00321592413820326	-0.0104203969240189	-0.00132951640989631
546	81.2315673828125	-3.25713276863098	-7.6684775352478	0.0168522447347641	0.00386527273803949	-0.00717365415766835	-0.00490093370899558
547	80.5822143554688	-3.25713276863098	-7.34380340576172	0.00581331877037883	0.00451462110504508	-0.00814767740666866	0.00191722682211548
548	79.9328689575195	-2.28310966491699	-7.14899873733521	0.0113327819854021	0.00841071270406246	0.00516396993771195	-0.00100484199356288
549	79.2835159301758	-2.93245840072632	-7.4087381362915	-0.00684897974133492	0.00581331877037883	-0.00425158534198999	0.00776136433705688
550	82.5302658081055	-3.58180713653564	-7.21393346786499	0.00938473641872406	0.0022419011220336	-0.00814767740666866	-0.000355493422830477
551	79.9328689575195	-3.58180713653564	-7.34380340576172	-0.00392691092565656	-3.08191010844894e-05	-0.00879702530801296	-0.00327756232582033
552	80.5822143554688	-3.25713276863098	-7.47367286682129	-0.0136671401560307	-0.00717365415766835	-0.00457625929266214	-0.00295288790948689
553	79.2835159301758	-2.28310966491699	-7.14899873733521	-0.0136671401560307	0.0123068047687411	0.00451462110504508	0.00354059832170606
554	79.9328689575195	-2.93245840072632	-7.47367286682129	-0.0133424662053585	0.00256657530553639	-0.00490093370899558	0.00386527273803949
555	81.2315673828125	-3.58180713653564	-6.82432460784912	-0.0117190945893526	-0.00749832857400179	0.00711201597005129	-0.00490093370899558
556	79.2835159301758	-3.90648126602173	-7.01912927627563	-0.0110697457566857	-0.0107450718060136	-0.00490093370899558	-0.00197886489331722
557	80.5822143554688	-3.58180713653564	-7.21393346786499	-0.0185372550040483	-0.00327756232582033	0.00256657530553639	-0.00490093370899558
558	79.2835159301758	-2.93245840072632	-7.60354280471802	-0.0100957229733467	0.0022419011220336	-0.000680167751852423	0.00418994715437293
559	79.2835159301758	-2.93245840072632	-7.47367286682129	0.00126787810586393	-0.00230353930965066	0.000293855206109583	-0.00555028254166245
560	81.2315673828125	-4.23115587234497	-6.69445466995239	-0.00684897974133492	-0.000355493422830477	-0.00295288790948689	0.000293855206109583
561	81.8809127807617	-4.23115587234497	-6.82432460784912	0.00938473641872406	-0.0026282137259841	-0.00684897974133492	-0.00814767740666866
562	79.9328689575195	-3.90648126602173	-6.43471527099609	0.0126314787194133	0.00386527273803949	-0.0123684434220195	-0.00295288790948689
563	80.5822143554688	-3.58180713653564	-7.01912927627563	0.0162028968334198	0.00451462110504508	0.000293855206109583	-0.00295288790948689
564	79.2835159301758	-3.58180713653564	-7.21393346786499	0.01847561635077	0.00159255252219737	-0.0026282137259841	0.000293855206109583
565	81.8809127807617	-4.88050413131714	-6.88925933837891	0.0236704051494598	-0.000355493422830477	-0.0104203969240189	0.000618529506027699
566	79.9328689575195	-4.55583000183105	-7.34380340576172	0.011982130818069	-0.00652430532500148	-0.0120437685400248	-0.00587495695799589
567	81.8809127807617	-4.88050413131714	-7.27886867523193	0.00613799272105098	-0.00360223650932312	-0.00879702530801296	0.000943203864153475
568	77.9848251342773	-3.90648126602173	-6.75938940048218	0.01100810803473	-0.00197886489331722	0.00354059832170606	-3.08191010844894e-05
569	80.5822143554688	-4.55583000183105	-6.75938940048218	-3.08191010844894e-05	0.00386527273803949	-0.00197886489331722	0.00256657530553639
570	79.9328689575195	-4.55583000183105	-6.95419406890869	-0.00327756232582033	-0.00165419070981443	-0.00100484199356288	-3.08191010844894e-05
571	81.2315673828125	-5.20517873764038	-6.36978054046631	-0.00425158534198999	-0.00132951640989631	-0.0143164889886975	-0.00100484199356288
572	79.9328689575195	-3.90648126602173	-6.88925933837891	-0.00327756232582033	-0.00652430532500148	-0.00327756232582033	0.00613799272105098
573	79.2835159301758	-3.90648126602173	-6.82432460784912	0.00938473641872406	-0.00684897974133492	0.00711201597005129	0.00646266713738441
574	79.2835159301758	-3.25713276863098	-6.82432460784912	0.0149041991680861	-0.00360223650932312	-0.00327756232582033	-0.000680167751852423
575	81.2315673828125	-4.88050413131714	-6.75938940048218	0.00841071270406246	-0.00717365415766835	-0.00197886489331722	-0.00847235135734081
576	79.9328689575195	-3.58180713653564	-6.95419406890869	0.00418994715437293	-0.00782300252467394	0.00873538758605719	-0.00587495695799589
577	80.5822143554688	-4.23115587234497	-7.4087381362915	0.00354059832170606	-0.00684897974133492	-0.000680167751852423	-0.00457625929266214
578	79.2835159301758	-3.25713276863098	-7.6684775352478	0.00646266713738441	0.00938473641872406	0.00191722682211548	0.00386527273803949
579	79.9328689575195	-3.25713276863098	-7.34380340576172	0.0207483377307653	0.00386527273803949	-0.000680167751852423	-0.00490093370899558
580	80.5822143554688	-4.23115587234497	-7.01912927627563	0.0149041991680861	-0.00230353930965066	-0.00230353930965066	-0.000680167751852423
581	80.5822143554688	-3.58180713653564	-7.08406400680542	0.0162028968334198	0.00289124972186983	-0.00425158534198999	-0.00295288790948689
582	79.2835159301758	-3.90648126602173	-7.60354280471802	0.00613799272105098	-0.000680167751852423	-0.000680167751852423	-0.00490093370899558
583	79.2835159301758	-3.25713276863098	-7.73341274261475	0.00873538758605719	0.00451462110504508	0.00646266713738441	0.00841071270406246
584	79.2835159301758	-2.93245840072632	-7.60354280471802	0.00970941036939621	0.000618529506027699	0.00418994715437293	0.00354059832170606
585	81.2315673828125	-3.90648126602173	-7.4087381362915	0.00776136433705688	0.00678734155371785	-0.00360223650932312	-0.00327756232582033
586	79.9328689575195	-3.25713276863098	-7.47367286682129	-0.0026282137259841	0.00289124972186983	-0.0133424662053585	-0.00100484199356288
587	80.5822143554688	-3.58180713653564	-7.08406400680542	-0.000355493422830477	0.00126787810586393	-0.00230353930965066	0.00191722682211548
588	78.6341705322266	-3.58180713653564	-7.21393346786499	-0.0100957229733467	0.00613799272105098	0.0103587592020631	-0.00165419070981443
589	76.6861267089844	-2.93245840072632	-7.08406400680542	-0.00555028254166245	0.00646266713738441	-0.00132951640989631	-0.00100484199356288
590	77.9848251342773	-3.58180713653564	-7.01912927627563	-0.00944637414067984	-0.00165419070981443	-0.00230353930965066	-0.00100484199356288
591	77.3354721069336	-2.60778403282166	-6.49965000152588	-0.0198359526693821	0.00451462110504508	-0.00555028254166245	-0.00490093370899558
592	77.3354721069336	-2.93245840072632	-6.75938940048218	-0.0247060675173998	-0.00327756232582033	-0.00587495695799589	0.0152288740500808
593	78.6341705322266	-2.93245840072632	-6.88925933837891	-0.0191866029053926	0.00483929552137852	0.000943203864153475	-0.00295288790948689
594	79.9328689575195	-3.90648126602173	-6.75938940048218	-0.0136671401560307	0.00873538758605719	-0.00295288790948689	-0.00360223650932312
595	79.2835159301758	-3.25713276863098	-6.95419406890869	-0.0130177913233638	0.00483929552137852	-0.00197886489331722	-0.0110697457566857
596	76.6861267089844	-2.93245840072632	-6.95419406890869	-0.0146411629393697	-0.00295288790948689	-0.00457625929266214	0.00289124972186983
597	79.2835159301758	-3.58180713653564	-6.36978054046631	-0.00684897974133492	-0.00327756232582033	-0.00522560812532902	-0.00100484199356288
598	79.2835159301758	-3.25713276863098	-6.30484533309937	0.00906006153672934	0.00321592413820326	0.00354059832170606	0.00678734155371785
599	77.9848251342773	-3.58180713653564	-6.30484533309937	0.012956153601408	-0.00392691092565656	0.00418994715437293	0.00126787810586393
600	79.2835159301758	-2.93245840072632	-6.56458520889282	0.0194496400654316	-0.00360223650932312	0.00126787810586393	-0.00327756232582033
601	80.5822143554688	-3.25713276863098	-6.36978054046631	0.0171769186854362	0.00321592413820326	-0.00847235135734081	-0.000680167751852423
602	79.2835159301758	-2.93245840072632	-6.62951993942261	-0.000355493422830477	-0.00555028254166245	-3.08191010844894e-05	0.00483929552137852
603	79.9328689575195	-3.25713276863098	-7.08406400680542	0.0106834331527352	0.00256657530553639	-0.00295288790948689	0.00808603875339031
604	80.5822143554688	-4.55583000183105	-6.82432460784912	0.00678734155371785	0.00386527273803949	-0.00457625929266214	0.000943203864153475
605	81.2315673828125	-4.23115587234497	-6.43471527099609	0.00548864435404539	-0.00100484199356288	-0.0100957229733467	0.00711201597005129
606	78.6341705322266	-2.60778403282166	-7.21393346786499	0.00743668992072344	0.00516396993771195	-0.0113944197073579	-0.00425158534198999
607	81.8809127807617	-3.90648126602173	-6.88925933837891	0.00191722682211548	0.00256657530553639	-0.00100484199356288	0.00678734155371785
608	81.2315673828125	-3.90648126602173	-6.82432460784912	0.00938473641872406	0.0100340843200684	0.00483929552137852	-0.000680167751852423
609	81.2315673828125	-2.93245840072632	-7.53860807418823	0.00906006153672934	0.00776136433705688	0.00126787810586393	-0.00230353930965066
610	79.2835159301758	-2.60778403282166	-7.60354280471802	0.013930176384747	0.00321592413820326	0.0022419011220336	-0.00619963090866804
611	79.9328689575195	-3.25713276863098	-7.27886867523193	0.0106834331527352	0.0022419011220336	-0.00392691092565656	-0.00132951640989631
612	79.2835159301758	-2.28310966491699	-7.73341274261475	0.00743668992072344	-0.00165419070981443	0.000943203864153475	-0.000355493422830477
613	81.2315673828125	-4.23115587234497	-7.4087381362915	-0.00717365415766835	0.00451462110504508	-0.000355493422830477	0.00581331877037883
614	81.8809127807617	-4.23115587234497	-7.60354280471802	-0.0026282137259841	0.01100810803473	0.00483929552137852	0.000293855206109583
615	79.2835159301758	-3.90648126602173	-7.27886867523193	-0.00814767740666866	0.000943203864153475	-0.00100484199356288	-0.00522560812532902
616	80.5822143554688	-2.93245840072632	-7.73341274261475	-0.00165419070981443	-0.00425158534198999	-0.00197886489331722	-0.0126931173726916
617	81.2315673828125	-3.58180713653564	-7.21393346786499	-0.00814767740666866	0.000943203864153475	-0.00392691092565656	-0.00100484199356288
618	81.2315673828125	-3.90648126602173	-7.86328220367432	-0.00457625929266214	0.00256657530553639	0.00126787810586393	-0.00230353930965066
619	79.2835159301758	-2.93245840072632	-7.9282169342041	0.00126787810586393	0.000618529506027699	0.00321592413820326	-0.00522560812532902
620	79.9328689575195	-2.93245840072632	-7.86328220367432	-0.0026282137259841	0.00126787810586393	-0.00749832857400179	0.0103587592020631
621	79.9328689575195	-2.60778403282166	-7.79834747314453	-0.00619963090866804	0.00289124972186983	-0.00555028254166245	-0.00295288790948689
622	81.2315673828125	-2.93245840072632	-7.14899873733521	0.0145795252174139	0.00191722682211548	-0.00782300252467394	0.00548864435404539
623	79.9328689575195	-2.93245840072632	-7.53860807418823	-0.00490093370899558	0.00841071270406246	-0.00360223650932312	0.00808603875339031
624	82.5302658081055	-3.58180713653564	-7.60354280471802	0.00776136433705688	0.00613799272105098	0.000618529506027699	-0.000680167751852423
625	79.2835159301758	-2.60778403282166	-7.34380340576172	-0.00165419070981443	0.0103587592020631	-0.00165419070981443	-0.000680167751852423
626	80.5822143554688	-2.60778403282166	-7.27886867523193	0.00711201597005129	0.00646266713738441	-0.0136671401560307	-0.00295288790948689
627	79.9328689575195	-2.60778403282166	-7.08406400680542	-0.00847235135734081	0.00289124972186983	-0.0107450718060136	0.000293855206109583
628	82.5302658081055	-3.58180713653564	-6.88925933837891	0.0022419011220336	0.00711201597005129	-0.00717365415766835	0.00776136433705688
629	81.2315673828125	-3.58180713653564	-6.49965000152588	-0.0107450718060136	0.0168522447347641	-0.00295288790948689	-0.0100957229733467
630	79.9328689575195	-2.93245840072632	-6.62951993942261	0.00126787810586393	0.0100340843200684	-0.0130177913233638	0.0022419011220336
631	79.9328689575195	-1.95843541622162	-7.34380340576172	0.01100810803473	0.00711201597005129	-0.00490093370899558	-0.00490093370899558
632	81.2315673828125	-3.58180713653564	-7.08406400680542	-0.0123684434220195	-0.00100484199356288	-0.0026282137259841	0.00743668992072344
633	81.2315673828125	-3.58180713653564	-6.82432460784912	0.00256657530553639	0.00289124972186983	-0.000680167751852423	-0.00100484199356288
634	79.9328689575195	-3.90648126602173	-6.75938940048218	-0.00327756232582033	0.00159255252219737	0.00451462110504508	-0.00360223650932312
635	79.2835159301758	-2.93245840072632	-6.75938940048218	0.000618529506027699	-0.00197886489331722	0.00354059832170606	0.00126787810586393
636	80.5822143554688	-2.93245840072632	-6.88925933837891	0.000293855206109583	-0.0120437685400248	0.00776136433705688	-0.00132951640989631
637	80.5822143554688	-3.25713276863098	-6.43471527099609	-0.00652430532500148	-0.00360223650932312	-0.00230353930965066	-0.0026282137259841
638	81.2315673828125	-3.58180713653564	-6.95419406890869	-0.00425158534198999	-0.00360223650932312	0.00321592413820326	-0.00132951640989631
639	79.9328689575195	-2.93245840072632	-7.47367286682129	0.00646266713738441	0.00451462110504508	0.00126787810586393	0.00516396993771195
640	79.2835159301758	-2.28310966491699	-7.60354280471802	0.00776136433705688	-0.00165419070981443	-0.00490093370899558	0.00483929552137852
641	79.9328689575195	-3.25713276863098	-7.34380340576172	0.00841071270406246	-0.00814767740666866	-0.00814767740666866	-0.00327756232582033
642	78.6341705322266	-2.28310966491699	-7.53860807418823	0.020423661917448	0.00159255252219737	-0.00587495695799589	-0.00100484199356288
643	79.9328689575195	-2.93245840072632	-7.73341274261475	0.00613799272105098	-0.000355493422830477	-0.00295288790948689	0.00613799272105098
644	81.2315673828125	-3.58180713653564	-6.95419406890869	0.0168522447347641	0.00516396993771195	0.00743668992072344	-0.00879702530801296
645	81.8809127807617	-4.23115587234497	-7.14899873733521	0.0181509424000978	-0.00555028254166245	-0.00879702530801296	0.0022419011220336
646	81.2315673828125	-4.23115587234497	-7.21393346786499	0.0100340843200684	0.00711201597005129	0.00646266713738441	-0.00814767740666866
647	81.2315673828125	-4.88050413131714	-7.21393346786499	0.00646266713738441	-0.00879702530801296	-0.0126931173726916	-0.00457625929266214
648	78.6341705322266	-2.93245840072632	-7.47367286682129	0.00808603875339031	-0.00457625929266214	0.00483929552137852	-0.00230353930965066
649	79.2835159301758	-3.25713276863098	-7.14899873733521	0.00938473641872406	-0.00425158534198999	0.00613799272105098	-0.00230353930965066
650	79.9328689575195	-3.58180713653564	-7.01912927627563	0.00646266713738441	-0.00684897974133492	-0.0100957229733467	-0.0026282137259841
651	79.2835159301758	-3.58180713653564	-6.95419406890869	0.00841071270406246	-0.00295288790948689	-0.00619963090866804	0.00126787810586393
652	79.9328689575195	-3.58180713653564	-7.01912927627563	0.00678734155371785	-0.00944637414067984	-0.00879702530801296	0.00451462110504508
653	81.2315673828125	-4.55583000183105	-7.14899873733521	0.00906006153672934	-0.00295288790948689	0.00646266713738441	0.00191722682211548
654	79.9328689575195	-3.25713276863098	-7.27886867523193	-0.0110697457566857	-0.00132951640989631	0.00256657530553639	-0.00327756232582033
655	79.9328689575195	-3.25713276863098	-7.14899873733521	0.000293855206109583	-0.00684897974133492	-0.00230353930965066	-3.08191010844894e-05
656	82.5302658081055	-3.90648126602173	-7.01912927627563	0.000943203864153475	-0.00944637414067984	0.00548864435404539	-0.00522560812532902
657	79.2835159301758	-2.93245840072632	-7.08406400680542	-0.00197886489331722	-0.00879702530801296	-0.00587495695799589	-0.00522560812532902
658	82.5302658081055	-3.90648126602173	-6.82432460784912	-0.00327756232582033	-0.00619963090866804	0.00159255252219737	0.00711201597005129
659	80.5822143554688	-2.28310966491699	-7.47367286682129	-0.00977104809135199	0.000618529506027699	0.000293855206109583	0.00126787810586393
660	79.9328689575195	-2.28310966491699	-7.34380340576172	-0.00912170019000769	-3.08191010844894e-05	0.000943203864153475	0.00191722682211548
661	79.9328689575195	-1.95843541622162	-7.73341274261475	-0.00327756232582033	-0.00100484199356288	-0.0104203969240189	-0.00749832857400179
662	80.5822143554688	-1.95843541622162	-7.14899873733521	-0.00392691092565656	0.00256657530553639	-0.00912170019000769	0.00548864435404539
663	81.2315673828125	-2.60778403282166	-7.01912927627563	-0.00879702530801296	0.00321592413820326	-3.08191010844894e-05	0.000618529506027699
664	81.2315673828125	-2.93245840072632	-7.27886867523193	-0.00100484199356288	0.0103587592020631	-0.000355493422830477	0.00321592413820326
665	80.5822143554688	-1.95843541622162	-7.4087381362915	0.00354059832170606	0.00841071270406246	-0.00977104809135199	-0.00100484199356288
666	81.2315673828125	-3.25713276863098	-6.43471527099609	0.0191249661147594	0.00678734155371785	-0.00749832857400179	-0.00197886489331722
667	79.2835159301758	-1.95843541622162	-7.21393346786499	-0.00230353930965066	0.00354059832170606	-0.00619963090866804	-0.00165419070981443
668	79.2835159301758	-2.28310966491699	-7.60354280471802	-0.00912170019000769	0.00483929552137852	-0.00684897974133492	0.00256657530553639
669	80.5822143554688	-3.25713276863098	-6.82432460784912	0.00711201597005129	0.00970941036939621	-0.000355493422830477	0.000943203864153475
670	80.5822143554688	-3.58180713653564	-7.34380340576172	0.00873538758605719	0.00386527273803949	0.00386527273803949	-0.00132951640989631
671	80.5822143554688	-3.58180713653564	-7.14899873733521	0.00808603875339031	-0.000355493422830477	0.00354059832170606	0.0022419011220336
672	78.6341705322266	-2.28310966491699	-7.14899873733521	0.00646266713738441	-0.00327756232582033	-0.000355493422830477	0.0022419011220336
673	77.3354721069336	-2.28310966491699	-7.6684775352478	-0.000680167751852423	0.00191722682211548	0.0022419011220336	0.0022419011220336
674	77.3354721069336	-2.28310966491699	-7.6684775352478	-0.0136671401560307	-0.00327756232582033	0.00711201597005129	-0.00295288790948689
675	78.6341705322266	-2.60778403282166	-7.9282169342041	-0.0146411629393697	-0.00490093370899558	0.00418994715437293	0.000293855206109583
676	79.2835159301758	-2.93245840072632	-7.53860807418823	-0.00944637414067984	-0.00879702530801296	0.00354059832170606	0.00126787810586393
677	77.9848251342773	-2.60778403282166	-7.47367286682129	-0.017887907102704	-0.00425158534198999	-0.00230353930965066	0.00256657530553639
678	78.6341705322266	-2.60778403282166	-7.08406400680542	-0.0256800893694162	0.00159255252219737	0.00516396993771195	0.00483929552137852
679	79.9328689575195	-2.93245840072632	-7.79834747314453	-0.0188619289547205	-0.00360223650932312	0.00451462110504508	0.000943203864153475
680	77.3354721069336	-2.28310966491699	-7.99315214157104	-0.0191866029053926	0.00321592413820326	-0.00295288790948689	-0.00814767740666866
681	77.3354721069336	-2.60778403282166	-7.6684775352478	-0.0185372550040483	-0.00782300252467394	-0.00392691092565656	-0.00230353930965066
682	77.3354721069336	-1.30908679962158	-7.01912927627563	-0.0110697457566857	0.00776136433705688	-0.00555028254166245	-0.00619963090866804
683	79.2835159301758	-3.58180713653564	-7.34380340576172	-0.0123684434220195	0.00678734155371785	-0.00555028254166245	0.00483929552137852
684	79.2835159301758	-2.93245840072632	-6.56458520889282	-0.00295288790948689	0.0022419011220336	-0.00360223650932312	-0.0113944197073579
685	79.9328689575195	-3.25713276863098	-6.75938940048218	-0.00619963090866804	0.0126314787194133	-0.00197886489331722	0.00191722682211548
686	79.2835159301758	-3.25713276863098	-6.95419406890869	0.00548864435404539	0.00321592413820326	-0.00912170019000769	-3.08191010844894e-05
687	79.9328689575195	-2.28310966491699	-7.08406400680542	-0.00457625929266214	-0.00230353930965066	-0.00327756232582033	0.0106834331527352
688	79.2835159301758	-2.60778403282166	-7.08406400680542	-0.00912170019000769	0.00711201597005129	0.00126787810586393	0.00256657530553639
689	79.9328689575195	-1.95843541622162	-6.43471527099609	0.013930176384747	-0.00132951640989631	0.00386527273803949	0.00386527273803949
690	80.5822143554688	-2.93245840072632	-6.04510593414307	0.0200989879667759	0.00126787810586393	-0.00100484199356288	0.00646266713738441
691	79.9328689575195	-2.28310966491699	-6.17497587203979	0.0200989879667759	0.00548864435404539	-0.00165419070981443	-0.000355493422830477
692	79.2835159301758	-1.95843541622162	-6.69445466995239	0.0194496400654316	-0.00100484199356288	0.00743668992072344	0.00906006153672934
693	79.2835159301758	-2.28310966491699	-6.62951993942261	0.012956153601408	0.00613799272105098	-0.00587495695799589	0.00646266713738441
694	79.2835159301758	-2.28310966491699	-7.08406400680542	0.0191249661147594	0.00548864435404539	-0.00425158534198999	-0.00652430532500148
695	79.9328689575195	-1.95843541622162	-6.56458520889282	-0.00587495695799589	-0.00327756232582033	-0.00327756232582033	0.00126787810586393
696	82.5302658081055	-3.25713276863098	-6.23991060256958	-0.00457625929266214	-0.00457625929266214	-0.0100957229733467	0.00289124972186983
697	79.9328689575195	-1.63376116752625	-6.88925933837891	-0.0100957229733467	0.00191722682211548	-0.00165419070981443	0.00256657530553639
698	80.5822143554688	-3.25713276863098	-6.95419406890869	-0.00587495695799589	0.000293855206109583	-0.00295288790948689	-0.00132951640989631
699	81.2315673828125	-2.93245840072632	-7.14899873733521	0.00451462110504508	0.0136055024340749	0.000943203864153475	0.00191722682211548
700	79.9328689575195	-2.28310966491699	-7.21393346786499	-0.00717365415766835	0.00126787810586393	-0.0152905117720366	-0.00132951640989631
701	79.9328689575195	-1.95843541622162	-7.34380340576172	-0.0159398596733809	0.00451462110504508	-0.0117190945893526	-0.00814767740666866
702	79.9328689575195	-2.28310966491699	-6.95419406890869	-0.00132951640989631	0.00418994715437293	-0.00749832857400179	0.00613799272105098
703	80.5822143554688	-2.93245840072632	-7.4087381362915	-0.00100484199356288	0.0103587592020631	-0.00425158534198999	0.000293855206109583
704	81.2315673828125	-3.25713276863098	-7.6684775352478	0.0022419011220336	0.00613799272105098	-0.00100484199356288	0.00418994715437293
705	80.5822143554688	-2.93245840072632	-7.6684775352478	0.00938473641872406	0.0123068047687411	-0.0110697457566857	0.00386527273803949
706	79.2835159301758	-3.25713276863098	-7.53860807418823	0.00581331877037883	0.0103587592020631	-0.00652430532500148	-0.00165419070981443
707	81.2315673828125	-3.25713276863098	-7.60354280471802	0.0178262684494257	0.00581331877037883	-0.00100484199356288	0.00548864435404539
708	79.2835159301758	-2.28310966491699	-7.73341274261475	0.0230210572481155	0.00646266713738441	-0.00392691092565656	-0.00197886489331722
709	80.5822143554688	-2.60778403282166	-7.53860807418823	0.0239950809627771	0.00289124972186983	-0.00392691092565656	0.00126787810586393
710	79.9328689575195	-1.95843541622162	-7.9282169342041	0.011982130818069	0.00516396993771195	-0.0026282137259841	-0.00295288790948689
711	80.5822143554688	-2.28310966491699	-7.79834747314453	0.00581331877037883	-0.00360223650932312	-0.00392691092565656	-0.00490093370899558
712	79.9328689575195	-1.95843541622162	-7.6684775352478	0.0132808275520802	0.0022419011220336	0.000293855206109583	0.00159255252219737
713	81.8809127807617	-3.25713276863098	-7.47367286682129	0.00516396993771195	-0.000680167751852423	0.00548864435404539	-0.00165419070981443
714	79.9328689575195	-1.63376116752625	-7.53860807418823	0.0165275707840919	0.000293855206109583	0.00581331877037883	-0.00360223650932312
715	79.2835159301758	-2.28310966491699	-7.27886867523193	-0.00100484199356288	0.000293855206109583	-0.00165419070981443	0.000618529506027699
716	79.9328689575195	-2.93245840072632	-7.47367286682129	-0.00197886489331722	-0.00619963090866804	-0.00100484199356288	-0.00619963090866804
717	77.9848251342773	-2.28310966491699	-7.01912927627563	0.00354059832170606	-0.00619963090866804	-0.00295288790948689	0.00776136433705688
718	81.8809127807617	-3.58180713653564	-6.95419406890869	0.00191722682211548	-0.00327756232582033	0.00873538758605719	-0.00100484199356288
719	81.2315673828125	-2.93245840072632	-6.82432460784912	0.00321592413820326	0.00159255252219737	-0.00327756232582033	-0.000355493422830477
720	79.2835159301758	-3.25713276863098	-6.95419406890869	-0.0123684434220195	0.00841071270406246	-0.00425158534198999	-0.00749832857400179
721	79.2835159301758	-2.60778403282166	-6.75938940048218	-0.0146411629393697	-0.00555028254166245	-0.00944637414067984	-0.00587495695799589
722	79.9328689575195	-2.28310966491699	-7.14899873733521	-0.000355493422830477	0.00386527273803949	0.00548864435404539	0.000293855206109583
723	79.9328689575195	-3.58180713653564	-6.82432460784912	-0.00782300252467394	0.00256657530553639	-0.0026282137259841	0.00646266713738441
724	81.8809127807617	-3.58180713653564	-6.82432460784912	-0.000680167751852423	0.00159255252219737	0.00808603875339031	-0.00100484199356288
725	80.5822143554688	-2.93245840072632	-6.82432460784912	-0.00749832857400179	0.0022419011220336	-0.00717365415766835	-0.00522560812532902
726	79.9328689575195	-3.25713276863098	-6.88925933837891	-0.0126931173726916	-0.000355493422830477	-0.0117190945893526	-0.00197886489331722
727	80.5822143554688	-3.58180713653564	-6.43471527099609	-0.00522560812532902	-0.0107450718060136	-0.00165419070981443	-0.00327756232582033
728	79.9328689575195	-3.25713276863098	-7.14899873733521	-0.00522560812532902	-0.00749832857400179	-0.0026282137259841	0.00321592413820326
729	79.2835159301758	-2.93245840072632	-7.73341274261475	0.0022419011220336	0.000943203864153475	0.00289124972186983	-0.00100484199356288
730	79.9328689575195	-3.25713276863098	-7.6684775352478	0.000293855206109583	-0.00230353930965066	-0.00197886489331722	0.00354059832170606
731	78.6341705322266	-2.93245840072632	-7.6684775352478	-0.00360223650932312	-0.00749832857400179	-0.00912170019000769	-0.00457625929266214
732	79.9328689575195	-3.25713276863098	-7.34380340576172	0.00743668992072344	-0.00100484199356288	0.00191722682211548	0.00808603875339031
733	81.2315673828125	-3.25713276863098	-7.08406400680542	0.00841071270406246	-0.00392691092565656	-0.00165419070981443	-0.00392691092565656
734	80.5822143554688	-3.58180713653564	-7.60354280471802	0.0165275707840919	-3.08191010844894e-05	0.00256657530553639	-0.00522560812532902
735	80.5822143554688	-2.60778403282166	-7.6684775352478	0.0142548503354192	-0.0100957229733467	0.00776136433705688	-0.00977104809135199
736	80.5822143554688	-3.58180713653564	-7.27886867523193	0.00418994715437293	-0.00944637414067984	-0.00197886489331722	-0.00457625929266214
737	79.2835159301758	-2.28310966491699	-7.53860807418823	0.0168522447347641	-0.00522560812532902	0.00841071270406246	0.00289124972186983
738	81.2315673828125	-3.25713276863098	-6.95419406890869	0.00938473641872406	-0.00100484199356288	0.00516396993771195	0.00289124972186983
739	78.6341705322266	-1.63376116752625	-7.34380340576172	0.0100340843200684	0.00256657530553639	0.00289124972186983	-0.00782300252467394
740	79.2835159301758	-1.95843541622162	-7.60354280471802	0.0162028968334198	0.00354059832170606	-0.00555028254166245	-0.00295288790948689
741	79.2835159301758	-2.93245840072632	-6.95419406890869	0.000618529506027699	-0.00165419070981443	-0.00490093370899558	-0.000680167751852423
742	79.2835159301758	-2.28310966491699	-6.88925933837891	-0.0026282137259841	-0.00100484199356288	-3.08191010844894e-05	0.00386527273803949
743	81.2315673828125	-2.28310966491699	-7.4087381362915	-0.00587495695799589	0.00483929552137852	0.00289124972186983	-0.00132951640989631
744	78.6341705322266	-1.30908679962158	-7.47367286682129	-0.00490093370899558	0.00354059832170606	0.00483929552137852	-0.00295288790948689
745	80.5822143554688	-1.63376116752625	-6.75938940048218	-0.00360223650932312	0.00386527273803949	0.000618529506027699	0.00256657530553639
746	77.9848251342773	-1.95843541622162	-7.14899873733521	-0.0100957229733467	0.00159255252219737	-0.0143164889886975	-0.00165419070981443
747	81.2315673828125	-2.93245840072632	-6.88925933837891	-0.0143164889886975	0.00418994715437293	-0.0143164889886975	0.000618529506027699
748	80.5822143554688	-1.95843541622162	-6.82432460784912	-0.0136671401560307	0.00970941036939621	-0.00165419070981443	0.00386527273803949
749	79.9328689575195	-2.93245840072632	-6.69445466995239	-0.00977104809135199	0.00289124972186983	-0.00814767740666866	0.00191722682211548
750	79.2835159301758	-1.95843541622162	-7.34380340576172	-0.00295288790948689	0.00354059832170606	-0.000355493422830477	-0.00619963090866804
751	79.9328689575195	-2.60778403282166	-6.49965000152588	-0.00912170019000769	-0.0026282137259841	-0.00782300252467394	0.000293855206109583
752	77.3354721069336	-1.63376116752625	-7.21393346786499	-0.0117190945893526	0.00711201597005129	0.00646266713738441	-0.00425158534198999
753	76.6861267089844	-2.28310966491699	-6.88925933837891	-0.0123684434220195	0.00191722682211548	-0.00360223650932312	0.0103587592020631
754	76.0367736816406	-2.60778403282166	-6.95419406890869	0.0145795252174139	-0.00749832857400179	0.00711201597005129	0.000943203864153475
755	76.6861267089844	-1.63376116752625	-6.95419406890869	-0.00230353930965066	0.00159255252219737	-0.00522560812532902	0.00808603875339031
756	78.6341705322266	-2.93245840072632	-6.75938940048218	-0.0143164889886975	-0.00230353930965066	-0.00230353930965066	-0.00197886489331722
757	77.3354721069336	-1.95843541622162	-6.82432460784912	-0.00295288790948689	-0.00490093370899558	0.00841071270406246	0.000293855206109583
758	77.3354721069336	-1.63376116752625	-7.01912927627563	-0.0026282137259841	0.00516396993771195	0.00191722682211548	0.000618529506027699
759	80.5822143554688	-2.60778403282166	-7.4087381362915	0.00776136433705688	-0.00392691092565656	-0.00165419070981443	-0.00100484199356288
760	80.5822143554688	-2.93245840072632	-7.34380340576172	0.0223717093467712	-3.08191010844894e-05	0.00289124972186983	-0.00814767740666866
761	79.2835159301758	-2.28310966491699	-7.27886867523193	0.00516396993771195	0.000943203864153475	-0.0136671401560307	0.00256657530553639
762	81.8809127807617	-2.60778403282166	-7.21393346786499	0.00386527273803949	0.000943203864153475	0.00126787810586393	0.000618529506027699
763	78.6341705322266	-1.30908679962158	-7.14899873733521	0.00841071270406246	0.00776136433705688	0.000618529506027699	-0.000680167751852423
764	77.9848251342773	-1.63376116752625	-7.47367286682129	0.00321592413820326	-0.00197886489331722	-0.00879702530801296	0.00776136433705688
765	77.9848251342773	-1.30908679962158	-7.6684775352478	0.0158782228827477	0.0103587592020631	0.0022419011220336	-0.0117190945893526
766	81.2315673828125	-2.60778403282166	-7.47367286682129	0.011982130818069	0.00321592413820326	-0.0146411629393697	0.00354059832170606
767	79.2835159301758	-0.984412550926208	-7.60354280471802	0.00516396993771195	-0.000680167751852423	-0.00652430532500148	-0.00619963090866804
768	80.5822143554688	-2.93245840072632	-7.21393346786499	0.00808603875339031	0.00711201597005129	-0.00327756232582033	0.00743668992072344
769	80.5822143554688	-1.63376116752625	-7.73341274261475	-0.00230353930965066	0.00418994715437293	0.00970941036939621	-0.0026282137259841
770	79.2835159301758	-1.95843541622162	-7.60354280471802	-0.0182125810533762	0.00678734155371785	0.000618529506027699	0.00581331877037883
771	79.9328689575195	-1.30908679962158	-8.12302207946777	-0.00230353930965066	-0.00652430532500148	-0.00522560812532902	-0.00619963090866804
772	79.2835159301758	-1.30908679962158	-7.9282169342041	-0.00782300252467394	0.000618529506027699	0.00256657530553639	0.00191722682211548
773	80.5822143554688	-1.63376116752625	-7.99315214157104	-0.00749832857400179	0.00743668992072344	-0.00165419070981443	0.00613799272105098
774	79.9328689575195	-2.60778403282166	-7.27886867523193	-0.00295288790948689	0.00646266713738441	0.000293855206109583	0.00126787810586393
775	81.2315673828125	-2.93245840072632	-7.47367286682129	0.00256657530553639	0.000293855206109583	-0.00197886489331722	-0.0026282137259841
776	80.5822143554688	-2.93245840072632	-7.60354280471802	0.00159255252219737	-0.00132951640989631	-0.000355493422830477	-0.00327756232582033
777	80.5822143554688	-1.95843541622162	-7.9282169342041	-0.00165419070981443	-0.00230353930965066	-0.00652430532500148	0.00321592413820326
778	79.2835159301758	-1.30908679962158	-7.86328220367432	-0.00327756232582033	0.00483929552137852	0.000943203864153475	-0.00100484199356288
779	81.2315673828125	-3.25713276863098	-7.60354280471802	0.0132808275520802	0.00841071270406246	-0.00522560812532902	-0.000355493422830477
780	80.5822143554688	-2.28310966491699	-7.6684775352478	0.00808603875339031	0.00613799272105098	-0.00782300252467394	-0.00684897974133492
781	81.2315673828125	-2.60778403282166	-7.34380340576172	0.00646266713738441	0.00483929552137852	-0.00847235135734081	0.000618529506027699
782	79.2835159301758	-1.30908679962158	-7.4087381362915	0.00743668992072344	-0.00165419070981443	-0.00230353930965066	-0.00522560812532902
783	79.9328689575195	-1.63376116752625	-7.4087381362915	0.00938473641872406	0.00354059832170606	-0.0117190945893526	0.00548864435404539
784	77.9848251342773	-1.63376116752625	-7.34380340576172	0.00743668992072344	0.00126787810586393	-0.00944637414067984	0.00354059832170606
785	79.2835159301758	-1.63376116752625	-7.21393346786499	0.00808603875339031	0.00581331877037883	-0.0117190945893526	-0.00522560812532902
786	80.5822143554688	-2.93245840072632	-6.95419406890869	0.0103587592020631	0.00386527273803949	-0.00684897974133492	-0.00522560812532902
787	79.9328689575195	-2.28310966491699	-6.95419406890869	0.00646266713738441	-0.00619963090866804	-0.00879702530801296	-0.000355493422830477
788	79.9328689575195	-2.93245840072632	-7.34380340576172	0.00159255252219737	0.00289124972186983	-0.00165419070981443	0.00321592413820326
789	79.9328689575195	-2.93245840072632	-7.47367286682129	-0.0110697457566857	0.000943203864153475	-0.00555028254166245	0.00321592413820326
790	79.9328689575195	-1.95843541622162	-7.21393346786499	0.00191722682211548	-0.00360223650932312	-0.0146411629393697	-0.000680167751852423
791	77.9848251342773	-1.95843541622162	-7.14899873733521	-0.00230353930965066	-0.00295288790948689	-0.00912170019000769	-0.00360223650932312
792	79.2835159301758	-1.95843541622162	-7.53860807418823	-0.00522560812532902	0.00354059832170606	0.00289124972186983	0.00418994715437293
793	80.5822143554688	-3.25713276863098	-7.21393346786499	-0.0026282137259841	0.00289124972186983	-0.00230353930965066	0.00646266713738441
794	80.5822143554688	-3.25713276863098	-7.34380340576172	-3.08191010844894e-05	-0.00360223650932312	0.000618529506027699	0.00321592413820326
795	79.2835159301758	-3.25713276863098	-7.73341274261475	-0.000680167751852423	-0.00295288790948689	-0.00165419070981443	0.00354059832170606
796	81.2315673828125	-3.25713276863098	-7.79834747314453	0.00743668992072344	-0.00295288790948689	-0.00522560812532902	0.0022419011220336
797	79.9328689575195	-1.63376116752625	-7.60354280471802	0.0162028968334198	-0.00230353930965066	-0.00165419070981443	-0.00100484199356288
798	79.9328689575195	-2.60778403282166	-7.60354280471802	-0.00132951640989631	-3.08191010844894e-05	0.0100340843200684	0.00483929552137852
799	79.9328689575195	-3.25713276863098	-7.21393346786499	0.00159255252219737	0.00159255252219737	0.00289124972186983	0.00354059832170606
800	79.9328689575195	-3.25713276863098	-7.21393346786499	0.00938473641872406	-0.00295288790948689	-0.00879702530801296	-0.00555028254166245
801	79.9328689575195	-3.25713276863098	-7.21393346786499	0.0116574559360743	-0.0026282137259841	-0.0104203969240189	-0.00295288790948689
802	78.6341705322266	-3.58180713653564	-7.27886867523193	0.00256657530553639	-0.00619963090866804	0.0022419011220336	-0.00165419070981443
803	78.6341705322266	-2.60778403282166	-7.73341274261475	0.00451462110504508	0.00548864435404539	0.00581331877037883	-0.00197886489331722
804	78.6341705322266	-2.93245840072632	-7.27886867523193	-0.0136671401560307	0.00516396993771195	-0.00327756232582033	-0.0026282137259841
805	81.2315673828125	-3.58180713653564	-6.95419406890869	-0.00717365415766835	0.00873538758605719	-0.00425158534198999	-0.00652430532500148
806	79.9328689575195	-4.23115587234497	-6.49965000152588	0.000293855206109583	0.0022419011220336	-0.00749832857400179	-0.00165419070981443
807	79.2835159301758	-3.25713276863098	-7.27886867523193	-0.00230353930965066	-0.00684897974133492	-0.00165419070981443	-0.000355493422830477
808	77.9848251342773	-3.90648126602173	-7.4087381362915	0.000943203864153475	-0.00295288790948689	-0.00555028254166245	-0.00360223650932312
809	81.8809127807617	-4.88050413131714	-7.4087381362915	-0.00522560812532902	-3.08191010844894e-05	0.00126787810586393	0.0022419011220336
810	80.5822143554688	-4.23115587234497	-7.34380340576172	-0.00295288790948689	0.00256657530553639	0.00711201597005129	0.00289124972186983
811	80.5822143554688	-4.23115587234497	-6.88925933837891	-0.000355493422830477	-3.08191010844894e-05	-0.00360223650932312	-0.00230353930965066
812	80.5822143554688	-4.23115587234497	-6.43471527099609	-0.00912170019000769	-0.00814767740666866	-0.0026282137259841	0.000943203864153475
813	81.2315673828125	-3.90648126602173	-6.82432460784912	0.00159255252219737	-0.00100484199356288	0.00646266713738441	0.000293855206109583
814	78.6341705322266	-2.93245840072632	-7.01912927627563	-0.00197886489331722	0.000618529506027699	-0.000355493422830477	-0.00652430532500148
815	81.8809127807617	-3.90648126602173	-6.82432460784912	0.000943203864153475	0.00483929552137852	0.00516396993771195	0.00126787810586393
816	77.9848251342773	-3.25713276863098	-6.69445466995239	-0.0104203969240189	-0.00944637414067984	0.00191722682211548	-0.00652430532500148
817	80.5822143554688	-3.58180713653564	-7.34380340576172	-0.00295288790948689	-0.00749832857400179	0.00256657530553639	0.00776136433705688
818	78.6341705322266	-1.95843541622162	-7.47367286682129	0.025618452578783	-0.00684897974133492	0.00386527273803949	-0.00457625929266214
819	77.9848251342773	-2.93245840072632	-7.14899873733521	0.0100340843200684	0.00646266713738441	-0.00425158534198999	0.00516396993771195
820	79.9328689575195	-2.93245840072632	-7.47367286682129	0.020423661917448	-0.00327756232582033	0.00646266713738441	0.00516396993771195
821	79.2835159301758	-3.25713276863098	-7.27886867523193	0.00483929552137852	-0.00327756232582033	-0.00684897974133492	-0.00230353930965066
822	79.2835159301758	-2.93245840072632	-6.82432460784912	0.00776136433705688	-0.00197886489331722	0.00256657530553639	0.00191722682211548
823	78.6341705322266	-1.95843541622162	-6.82432460784912	0.0158782228827477	0.00581331877037883	0.00159255252219737	-0.00295288790948689
824	79.2835159301758	-2.28310966491699	-6.75938940048218	0.0158782228827477	0.00159255252219737	-0.00327756232582033	-0.00100484199356288
825	79.9328689575195	-3.25713276863098	-6.56458520889282	0.00776136433705688	0.00289124972186983	0.00386527273803949	-0.00425158534198999
826	78.6341705322266	-2.93245840072632	-7.27886867523193	0.00678734155371785	0.0022419011220336	-0.0100957229733467	0.00354059832170606
827	79.9328689575195	-2.93245840072632	-7.14899873733521	0.000293855206109583	0.00159255252219737	-0.00327756232582033	0.0022419011220336
828	79.2835159301758	-2.28310966491699	-6.95419406890869	-0.00360223650932312	0.01100810803473	0.000618529506027699	-0.00100484199356288
829	78.6341705322266	-3.25713276863098	-6.75938940048218	0.00970941036939621	0.011982130818069	-3.08191010844894e-05	0.0022419011220336
830	79.9328689575195	-3.25713276863098	-6.62951993942261	0.000943203864153475	0.00321592413820326	0.000293855206109583	-0.00684897974133492
831	79.2835159301758	-3.25713276863098	-6.69445466995239	-0.00587495695799589	0.00321592413820326	-0.00295288790948689	0.0022419011220336
832	79.2835159301758	-3.58180713653564	-7.47367286682129	-0.00814767740666866	-0.00555028254166245	-0.00392691092565656	-0.00327756232582033
833	77.3354721069336	-2.93245840072632	-6.88925933837891	-0.0126931173726916	0.012956153601408	-0.0026282137259841	-0.0026282137259841
834	76.0367736816406	-2.28310966491699	-7.60354280471802	-0.0165892094373703	0.00516396993771195	-0.00652430532500148	0.000943203864153475
835	77.3354721069336	-2.28310966491699	-7.27886867523193	-0.0162645354866982	0.00776136433705688	0.000293855206109583	0.000293855206109583
836	76.0367736816406	-2.28310966491699	-6.82432460784912	-0.0156151866540313	-0.00587495695799589	-0.00392691092565656	0.00191722682211548
837	77.9848251342773	-2.93245840072632	-6.49965000152588	-0.0130177913233638	-0.00360223650932312	-0.00165419070981443	0.0116574559360743
838	76.0367736816406	-2.60778403282166	-7.01912927627563	-0.0120437685400248	0.00321592413820326	-0.000680167751852423	0.00841071270406246
839	76.6861267089844	-2.28310966491699	-7.21393346786499	-0.00684897974133492	0.00191722682211548	-3.08191010844894e-05	-0.00295288790948689
840	77.9848251342773	-2.60778403282166	-6.69445466995239	-0.00425158534198999	-0.00197886489331722	-0.00230353930965066	0.00613799272105098
841	77.9848251342773	-1.95843541622162	-6.75938940048218	-0.00327756232582033	-0.00327756232582033	-0.0120437685400248	0.00841071270406246
842	77.9848251342773	-2.28310966491699	-6.88925933837891	0.0022419011220336	0.000943203864153475	-0.00555028254166245	0.00516396993771195
843	78.6341705322266	-2.60778403282166	-7.01912927627563	0.0103587592020631	0.00938473641872406	0.000943203864153475	0.00678734155371785
844	79.2835159301758	-3.25713276863098	-7.6684775352478	0.00906006153672934	0.00354059832170606	-0.00100484199356288	0.00289124972186983
845	81.2315673828125	-3.25713276863098	-7.53860807418823	0.00808603875339031	0.00256657530553639	-0.00522560812532902	0.000293855206109583
846	79.2835159301758	-1.95843541622162	-7.73341274261475	0.0158782228827477	0.00581331877037883	-0.00619963090866804	0.0022419011220336
847	81.2315673828125	-3.25713276863098	-6.82432460784912	0.0132808275520802	-0.000355493422830477	-0.0100957229733467	0.00970941036939621
848	79.2835159301758	-0.984412550926208	-6.95419406890869	0.00841071270406246	0.00711201597005129	0.00321592413820326	-0.00132951640989631
849	79.2835159301758	-1.63376116752625	-6.56458520889282	0.00354059832170606	0.00483929552137852	-0.00782300252467394	0.000943203864153475
850	80.5822143554688	-2.28310966491699	-6.88925933837891	0.0142548503354192	0.00386527273803949	0.0103587592020631	0.00159255252219737
851	81.2315673828125	-2.93245840072632	-7.34380340576172	0.00808603875339031	0.00418994715437293	-0.0104203969240189	-0.00100484199356288
852	79.9328689575195	-2.60778403282166	-6.95419406890869	0.00841071270406246	-0.00684897974133492	-0.00782300252467394	0.00256657530553639
853	79.2835159301758	-1.95843541622162	-7.01912927627563	0.00581331877037883	0.00646266713738441	-0.00782300252467394	0.000618529506027699
854	79.9328689575195	-0.984412550926208	-7.6684775352478	0.00711201597005129	0.00548864435404539	0.00483929552137852	-0.00555028254166245
855	79.2835159301758	-1.63376116752625	-6.69445466995239	0.00256657530553639	-0.0026282137259841	0.00191722682211548	-0.00749832857400179
856	78.6341705322266	-1.63376116752625	-7.27886867523193	-0.00295288790948689	0.000618529506027699	-0.00230353930965066	-0.00879702530801296
857	80.5822143554688	-2.93245840072632	-7.14899873733521	-0.00555028254166245	-0.00749832857400179	0.00613799272105098	-0.00295288790948689
858	80.5822143554688	-3.25713276863098	-7.86328220367432	0.00354059832170606	-0.00165419070981443	-0.00132951640989631	-0.00165419070981443
859	79.2835159301758	-1.95843541622162	-7.73341274261475	-0.00425158534198999	0.00548864435404539	0.00678734155371785	0.00191722682211548
860	78.6341705322266	-1.95843541622162	-7.73341274261475	0.000293855206109583	-0.000680167751852423	-0.00360223650932312	-0.00749832857400179
861	79.2835159301758	-1.63376116752625	-7.47367286682129	-0.00847235135734081	0.00191722682211548	-0.00749832857400179	-0.00360223650932312
862	80.5822143554688	-1.63376116752625	-7.86328220367432	-0.00652430532500148	0.00711201597005129	-0.0100957229733467	0.00808603875339031
863	80.5822143554688	-1.95843541622162	-7.9282169342041	-0.000680167751852423	0.00906006153672934	0.000293855206109583	-0.0026282137259841
864	81.2315673828125	-2.93245840072632	-7.60354280471802	0.00126787810586393	0.00873538758605719	-0.0123684434220195	-0.00132951640989631
865	79.2835159301758	-1.95843541622162	-7.4087381362915	0.000293855206109583	0.00289124972186983	-0.00977104809135199	-0.00457625929266214
866	80.5822143554688	-1.63376116752625	-7.60354280471802	0.0223717093467712	0.00906006153672934	-0.0185372550040483	-0.00587495695799589
867	80.5822143554688	-2.60778403282166	-7.14899873733521	-0.0120437685400248	0.00581331877037883	-0.00977104809135199	0.00321592413820326
868	79.9328689575195	-1.63376116752625	-7.60354280471802	-0.0136671401560307	0.01100810803473	0.00256657530553639	-0.000355493422830477
869	79.2835159301758	-1.30908679962158	-7.9282169342041	0.011982130818069	0.0158782228827477	-0.00457625929266214	0.00418994715437293
870	79.9328689575195	-1.95843541622162	-7.53860807418823	0.00711201597005129	0.00289124972186983	-0.0130177913233638	0.00354059832170606
871	79.2835159301758	-1.63376116752625	-7.53860807418823	0.0168522447347641	0.00906006153672934	0.00256657530553639	-0.00490093370899558
872	79.2835159301758	-1.95843541622162	-7.34380340576172	-0.00619963090866804	-0.0026282137259841	-0.00879702530801296	0.00191722682211548
873	78.6341705322266	-1.63376116752625	-7.21393346786499	0.0123068047687411	-0.00197886489331722	0.0100340843200684	0.00581331877037883
874	80.5822143554688	-1.95843541622162	-6.88925933837891	0.00678734155371785	0.000293855206109583	0.000293855206109583	-0.00587495695799589
875	78.6341705322266	-1.63376116752625	-7.14899873733521	0.0197743140161037	0.000943203864153475	0.00678734155371785	-0.00555028254166245
876	78.6341705322266	-1.30908679962158	-6.95419406890869	0.00354059832170606	-0.00197886489331722	-0.00522560812532902	0.00256657530553639
877	79.2835159301758	-2.28310966491699	-6.88925933837891	0.00743668992072344	-0.0117190945893526	-0.000680167751852423	0.0022419011220336
878	80.5822143554688	-2.60778403282166	-6.82432460784912	-0.0126931173726916	0.000293855206109583	0.0188002903014421	0.00386527273803949
879	79.2835159301758	-1.63376116752625	-7.08406400680542	-0.00230353930965066	-0.00619963090866804	0.00841071270406246	0.000943203864153475
880	78.6341705322266	-1.30908679962158	-6.75938940048218	-0.00165419070981443	-0.00717365415766835	-0.00295288790948689	-0.00230353930965066
881	80.5822143554688	-2.60778403282166	-7.08406400680542	0.000943203864153475	-0.00490093370899558	0.00581331877037883	-0.00100484199356288
882	79.2835159301758	-2.28310966491699	-7.27886867523193	-0.00490093370899558	-0.00847235135734081	-0.00392691092565656	0.00126787810586393
883	81.2315673828125	-3.58180713653564	-6.82432460784912	-0.00814767740666866	-0.00847235135734081	-3.08191010844894e-05	-0.000355493422830477
884	80.5822143554688	-2.60778403282166	-6.82432460784912	0.00386527273803949	0.00289124972186983	0.00354059832170606	0.00646266713738441
885	79.9328689575195	-2.60778403282166	-6.88925933837891	0.00938473641872406	-0.0026282137259841	-0.000355493422830477	0.00516396993771195
886	79.2835159301758	-2.60778403282166	-6.75938940048218	0.00483929552137852	0.00191722682211548	-0.00652430532500148	-0.00587495695799589
887	79.2835159301758	-3.58180713653564	-6.69445466995239	0.00418994715437293	-0.00652430532500148	-0.00587495695799589	0.000618529506027699
888	80.5822143554688	-3.58180713653564	-6.95419406890869	0.00906006153672934	0.00321592413820326	-0.00132951640989631	0.00711201597005129
889	78.6341705322266	-3.25713276863098	-7.08406400680542	0.0162028968334198	0.00613799272105098	0.00516396993771195	0.0022419011220336
890	79.2835159301758	-2.60778403282166	-7.01912927627563	0.00678734155371785	-0.00360223650932312	0.00191722682211548	-0.00555028254166245
891	79.2835159301758	-2.60778403282166	-7.34380340576172	0.00418994715437293	-0.00555028254166245	-0.00132951640989631	-0.00327756232582033
892	79.2835159301758	-2.93245840072632	-7.27886867523193	-0.00132951640989631	-0.0113944197073579	0.00289124972186983	0.00386527273803949
893	78.6341705322266	-2.28310966491699	-7.53860807418823	0.0142548503354192	-0.00457625929266214	0.00483929552137852	0.00678734155371785
894	80.5822143554688	-2.93245840072632	-6.82432460784912	-0.00230353930965066	-0.00457625929266214	0.00354059832170606	-0.00100484199356288
895	77.9848251342773	-2.28310966491699	-7.08406400680542	0.00418994715437293	-0.00360223650932312	0.00646266713738441	0.000943203864153475
896	80.5822143554688	-2.93245840072632	-6.88925933837891	0.000943203864153475	-0.00684897974133492	0.00321592413820326	-0.00879702530801296
897	79.9328689575195	-2.28310966491699	-6.88925933837891	-0.00100484199356288	0.000618529506027699	-0.00392691092565656	0.00743668992072344
898	81.8809127807617	-2.93245840072632	-7.01912927627563	-0.00977104809135199	0.00126787810586393	0.00516396993771195	-3.08191010844894e-05
899	79.9328689575195	-3.25713276863098	-7.27886867523193	-0.0169138833880424	0.00451462110504508	-0.000355493422830477	-0.00197886489331722
900	81.2315673828125	-2.28310966491699	-7.6684775352478	-0.017887907102704	0.00516396993771195	-0.00522560812532902	-0.00944637414067984
901	79.9328689575195	-0.984412550926208	-7.86328220367432	-0.0195112787187099	0.00126787810586393	-0.00782300252467394	-0.00295288790948689
902	81.8809127807617	-2.60778403282166	-7.47367286682129	-0.0165892094373703	0.00289124972186983	-0.00230353930965066	0.00808603875339031
903	80.5822143554688	-2.60778403282166	-7.27886867523193	-0.0107450718060136	0.00613799272105098	-0.00230353930965066	0.00256657530553639
904	79.9328689575195	-2.28310966491699	-7.08406400680542	-0.0162645354866982	0.0123068047687411	-0.00522560812532902	0.000943203864153475
905	78.6341705322266	-1.30908679962158	-7.47367286682129	-0.00522560812532902	0.00938473641872406	-0.0110697457566857	-0.00197886489331722
906	79.9328689575195	-2.28310966491699	-7.53860807418823	0.00808603875339031	0.00873538758605719	-0.0133424662053585	-0.00392691092565656
907	77.9848251342773	-1.30908679962158	-7.73341274261475	-0.00100484199356288	0.00126787810586393	-0.0100957229733467	0.00386527273803949
908	79.9328689575195	-2.60778403282166	-7.27886867523193	0.0136055024340749	0.00451462110504508	0.0022419011220336	0.0103587592020631
909	78.6341705322266	-1.30908679962158	-7.60354280471802	0.0200989879667759	0.00711201597005129	-0.000680167751852423	0.0022419011220336
910	76.6861267089844	-1.30908679962158	-7.4087381362915	0.0226963832974434	-3.08191010844894e-05	-0.00457625929266214	0.00581331877037883
911	77.3354721069336	-1.63376116752625	-6.88925933837891	0.0243197549134493	-0.00327756232582033	-0.00100484199356288	0.00256657530553639
912	76.6861267089844	-1.63376116752625	-7.21393346786499	0.0113327819854021	-0.00619963090866804	-0.00912170019000769	0.00938473641872406
913	77.3354721069336	-1.63376116752625	-7.08406400680542	0.011982130818069	0.00289124972186983	0.011982130818069	0.00743668992072344
914	77.3354721069336	-2.60778403282166	-6.82432460784912	0.00678734155371785	0.00289124972186983	-0.0110697457566857	0.00418994715437293
915	78.6341705322266	-1.63376116752625	-7.08406400680542	-0.00165419070981443	-0.00165419070981443	0.00873538758605719	-0.00912170019000769
916	76.6861267089844	-2.60778403282166	-6.56458520889282	0.00191722682211548	-0.0120437685400248	0.000943203864153475	0.00354059832170606
917	77.3354721069336	-1.30908679962158	-7.27886867523193	-0.0120437685400248	-0.00749832857400179	-0.00490093370899558	0.00256657530553639
918	77.9848251342773	-1.95843541622162	-7.47367286682129	0.000293855206109583	0.0022419011220336	0.00646266713738441	0.00613799272105098
919	77.9848251342773	-2.28310966491699	-7.47367286682129	-0.00295288790948689	-0.00295288790948689	-0.0026282137259841	0.0022419011220336
920	78.6341705322266	-2.28310966491699	-7.08406400680542	0.000618529506027699	-0.00360223650932312	0.00159255252219737	-0.00522560812532902
921	78.6341705322266	-2.93245840072632	-7.4087381362915	0.01100810803473	-0.000680167751852423	-3.08191010844894e-05	-0.00782300252467394
922	78.6341705322266	-2.28310966491699	-7.27886867523193	-0.00230353930965066	-0.00782300252467394	0.00191722682211548	0.00386527273803949
923	79.2835159301758	-2.60778403282166	-6.95419406890869	-0.00457625929266214	0.00646266713738441	0.00159255252219737	-0.000680167751852423
924	79.2835159301758	-0.659738183021545	-7.47367286682129	0.00354059832170606	0.00613799272105098	0.000943203864153475	0.000943203864153475
925	79.2835159301758	-1.30908679962158	-7.53860807418823	0.00321592413820326	0.00191722682211548	-0.00912170019000769	0.00321592413820326
926	79.2835159301758	-2.28310966491699	-7.53860807418823	0.00873538758605719	0.00321592413820326	-0.00392691092565656	-0.00165419070981443
927	77.9848251342773	-1.30908679962158	-7.53860807418823	0.000618529506027699	0.00808603875339031	-0.00457625929266214	0.00841071270406246
928	79.9328689575195	-2.60778403282166	-7.27886867523193	0.00841071270406246	0.00776136433705688	0.00159255252219737	0.00841071270406246
929	79.9328689575195	-2.28310966491699	-7.01912927627563	0.013930176384747	0.000943203864153475	-0.00619963090866804	0.0022419011220336
930	80.5822143554688	-2.60778403282166	-7.47367286682129	0.00289124972186983	0.00906006153672934	-0.00490093370899558	0.00191722682211548
931	81.2315673828125	-1.63376116752625	-7.86328220367432	0.00711201597005129	0.00289124972186983	-0.000355493422830477	-0.00165419070981443
932	81.2315673828125	-2.28310966491699	-7.60354280471802	-0.0156151866540313	0.000943203864153475	-0.00749832857400179	0.00938473641872406
933	79.9328689575195	-2.28310966491699	-7.01912927627563	0.00191722682211548	0.00873538758605719	0.00191722682211548	0.00321592413820326
934	79.9328689575195	-2.60778403282166	-6.88925933837891	-0.00555028254166245	0.00613799272105098	0.00191722682211548	0.00418994715437293
935	79.2835159301758	-1.95843541622162	-6.82432460784912	0.000293855206109583	-0.00197886489331722	-0.00717365415766835	0.000943203864153475
936	81.8809127807617	-2.60778403282166	-6.56458520889282	0.0265924744307995	-0.00619963090866804	-0.00749832857400179	0.000618529506027699
937	78.6341705322266	-1.30908679962158	-7.34380340576172	-0.00587495695799589	0.00126787810586393	0.00159255252219737	0.00418994715437293
938	78.6341705322266	-1.95843541622162	-7.08406400680542	-0.0026282137259841	0.00418994715437293	-0.00782300252467394	0.00548864435404539
939	81.2315673828125	-2.28310966491699	-7.14899873733521	0.000618529506027699	-0.00197886489331722	0.00191722682211548	-0.00360223650932312
940	81.8809127807617	-2.60778403282166	-6.43471527099609	-0.00197886489331722	-0.00425158534198999	-0.00425158534198999	-0.00392691092565656
941	80.5822143554688	-2.28310966491699	-6.49965000152588	-0.00165419070981443	0.000618529506027699	-0.00457625929266214	-0.00522560812532902
942	79.9328689575195	-2.28310966491699	-6.17497587203979	-0.00717365415766835	-0.000680167751852423	-0.00977104809135199	-0.000355493422830477
943	80.5822143554688	-2.28310966491699	-7.21393346786499	-0.00619963090866804	0.00289124972186983	0.00354059832170606	-0.00230353930965066
944	79.2835159301758	-1.63376116752625	-7.21393346786499	0.00483929552137852	0.00289124972186983	-0.00555028254166245	-0.00197886489331722
945	79.9328689575195	-2.28310966491699	-7.73341274261475	0.00191722682211548	-3.08191010844894e-05	-0.00295288790948689	-0.00165419070981443
946	81.2315673828125	-2.93245840072632	-7.53860807418823	0.00483929552137852	0.00126787810586393	-0.00814767740666866	-0.00360223650932312
947	79.2835159301758	-1.95843541622162	-7.60354280471802	-0.00652430532500148	-0.00100484199356288	-0.0136671401560307	0.00418994715437293
948	78.6341705322266	-1.63376116752625	-6.95419406890869	-0.00132951640989631	0.00776136433705688	-0.00165419070981443	0.00191722682211548
949	80.5822143554688	-2.60778403282166	-7.08406400680542	0.0132808275520802	0.00776136433705688	0.000618529506027699	-0.00100484199356288
950	79.9328689575195	-2.28310966491699	-7.21393346786499	0.01100810803473	0.00191722682211548	-0.0110697457566857	0.00678734155371785
951	81.2315673828125	-2.93245840072632	-6.95419406890869	0.00808603875339031	0.00159255252219737	-0.00814767740666866	-0.00295288790948689
952	79.2835159301758	-2.28310966491699	-7.47367286682129	0.0136055024340749	-0.000355493422830477	-0.0146411629393697	0.00386527273803949
953	79.9328689575195	-2.93245840072632	-7.27886867523193	0.00516396993771195	-3.08191010844894e-05	0.00516396993771195	0.00354059832170606
954	79.2835159301758	-1.30908679962158	-7.34380340576172	0.00906006153672934	0.00256657530553639	-0.0110697457566857	-0.00490093370899558
955	82.5302658081055	-2.28310966491699	-7.21393346786499	-0.00100484199356288	-0.00425158534198999	-0.00749832857400179	-0.000680167751852423
956	79.2835159301758	-1.95843541622162	-7.47367286682129	-0.00717365415766835	-0.00847235135734081	-0.00392691092565656	0.00646266713738441
957	79.2835159301758	-1.95843541622162	-7.60354280471802	-0.0120437685400248	-0.00360223650932312	-0.00295288790948689	-0.00457625929266214
958	77.9848251342773	-1.63376116752625	-7.99315214157104	-0.00684897974133492	0.00808603875339031	-3.08191010844894e-05	0.00776136433705688
959	79.9328689575195	-2.93245840072632	-7.4087381362915	-0.0146411629393697	-0.000680167751852423	-0.00619963090866804	-3.08191010844894e-05
960	80.5822143554688	-2.60778403282166	-7.34380340576172	-0.00879702530801296	-0.0107450718060136	0.00841071270406246	-0.00360223650932312
961	80.5822143554688	-2.28310966491699	-7.53860807418823	-0.00392691092565656	-0.00327756232582033	-0.00847235135734081	-0.00977104809135199
962	79.9328689575195	-2.60778403282166	-7.34380340576172	-0.0107450718060136	-0.00555028254166245	-0.0026282137259841	-0.00587495695799589
963	80.5822143554688	-3.25713276863098	-7.34380340576172	-0.00360223650932312	-0.0026282137259841	0.00191722682211548	0.0022419011220336
964	77.3354721069336	-2.28310966491699	-7.60354280471802	0.00548864435404539	0.00743668992072344	-0.00360223650932312	-0.00100484199356288
965	80.5822143554688	-2.93245840072632	-7.21393346786499	0.0145795252174139	0.0100340843200684	-0.00490093370899558	0.00256657530553639
966	79.9328689575195	-2.28310966491699	-7.01912927627563	0.00191722682211548	0.000618529506027699	-0.00425158534198999	0.000618529506027699
967	80.5822143554688	-2.93245840072632	-7.21393346786499	0.000943203864153475	-0.00165419070981443	-0.00944637414067984	0.0022419011220336
968	79.2835159301758	-2.60778403282166	-7.60354280471802	-0.00587495695799589	-0.00100484199356288	0.00256657530553639	0.00386527273803949
969	78.6341705322266	-2.60778403282166	-7.34380340576172	0.000618529506027699	0.00354059832170606	-0.0026282137259841	-0.00392691092565656
970	80.5822143554688	-3.90648126602173	-6.82432460784912	-0.00717365415766835	0.00191722682211548	-0.00684897974133492	-0.00749832857400179
971	79.2835159301758	-3.58180713653564	-6.69445466995239	-0.00100484199356288	-0.000680167751852423	-0.00555028254166245	-0.00522560812532902
972	79.2835159301758	-3.58180713653564	-6.56458520889282	-0.00684897974133492	-0.00847235135734081	-0.0126931173726916	0.00191722682211548
973	77.9848251342773	-2.28310966491699	-6.30484533309937	-0.00587495695799589	-0.00100484199356288	0.012956153601408	0.00321592413820326
974	79.2835159301758	-2.93245840072632	-7.08406400680542	0.01847561635077	0.00321592413820326	-0.0224333461374044	0.000618529506027699
975	79.9328689575195	-3.25713276863098	-7.01912927627563	0.0132808275520802	-0.0100957229733467	-0.00132951640989631	-0.00100484199356288
976	77.3354721069336	-3.58180713653564	-6.30484533309937	0.0116574559360743	-0.00879702530801296	-0.00425158534198999	-0.00814767740666866
977	79.9328689575195	-3.90648126602173	-6.49965000152588	0.0168522447347641	-0.00587495695799589	0.00159255252219737	-0.000680167751852423
978	79.2835159301758	-3.25713276863098	-6.43471527099609	0.0142548503354192	-0.0126931173726916	-0.00197886489331722	0.00191722682211548
979	79.9328689575195	-3.58180713653564	-6.04510593414307	0.0213976856321096	-0.00587495695799589	-3.08191010844894e-05	-0.00944637414067984
980	80.5822143554688	-3.90648126602173	-6.30484533309937	0.0175015944987535	-0.00490093370899558	-0.0026282137259841	-0.00522560812532902
981	79.9328689575195	-3.58180713653564	-7.01912927627563	0.00873538758605719	-0.0026282137259841	0.00581331877037883	-0.00684897974133492
982	79.2835159301758	-3.90648126602173	-6.88925933837891	0.00451462110504508	-0.00295288790948689	-0.000680167751852423	0.00483929552137852
983	80.5822143554688	-3.58180713653564	-6.82432460784912	0.00970941036939621	0.00191722682211548	0.00418994715437293	0.000943203864153475
984	79.2835159301758	-2.28310966491699	-6.95419406890869	0.00678734155371785	0.0103587592020631	0.00451462110504508	-0.00132951640989631
985	77.9848251342773	-2.60778403282166	-7.01912927627563	0.00646266713738441	-0.00360223650932312	-0.00555028254166245	-0.00197886489331722
986	78.6341705322266	-1.30908679962158	-7.60354280471802	0.0155535480007529	0.00906006153672934	-0.0113944197073579	-0.00457625929266214
987	80.5822143554688	-2.60778403282166	-7.4087381362915	-0.00814767740666866	0.00516396993771195	0.00289124972186983	0.0103587592020631
988	79.2835159301758	-1.63376116752625	-7.79834747314453	-0.00100484199356288	0.013930176384747	0.00613799272105098	0.00418994715437293
989	79.2835159301758	-1.95843541622162	-7.34380340576172	-0.00425158534198999	-0.00165419070981443	0.00613799272105098	0.00418994715437293
990	79.2835159301758	-1.30908679962158	-7.4087381362915	-0.00100484199356288	0.00906006153672934	-0.00652430532500148	-0.00100484199356288
991	79.9328689575195	-1.63376116752625	-7.21393346786499	-0.00977104809135199	0.000293855206109583	-0.00457625929266214	-0.00295288790948689
992	77.3354721069336	-1.30908679962158	-7.79834747314453	-0.00165419070981443	-0.00327756232582033	-0.00230353930965066	0.000293855206109583
993	77.9848251342773	-1.63376116752625	-7.86328220367432	-0.00587495695799589	0.00581331877037883	-0.00522560812532902	0.00451462110504508
994	79.2835159301758	-2.60778403282166	-7.47367286682129	-0.00522560812532902	0.00191722682211548	0.00354059832170606	-0.00132951640989631
995	79.2835159301758	-2.60778403282166	-7.34380340576172	0.00191722682211548	-0.00587495695799589	-0.00522560812532902	0.000943203864153475
996	77.9848251342773	-1.30908679962158	-7.47367286682129	-0.00490093370899558	-0.00522560812532902	-0.000680167751852423	-0.000355493422830477
997	79.9328689575195	-2.60778403282166	-7.01912927627563	-0.00782300252467394	0.00548864435404539	-0.00295288790948689	0.00321592413820326
998	77.9848251342773	-1.63376116752625	-7.47367286682129	-0.0159398596733809	0.00711201597005129	0.00386527273803949	0.000943203864153475
999	77.3354721069336	-2.60778403282166	-7.47367286682129	0.013930176384747	0.00581331877037883	-0.00587495695799589	0.00354059832170606
1000	78.6341705322266	-2.93245840072632	-7.4087381362915	0.0126314787194133	-0.00652430532500148	-0.000355493422830477	0.00256657530553639
1001	77.9848251342773	-2.60778403282166	-7.34380340576172	0.000293855206109583	0.00289124972186983	-0.00295288790948689	-0.00295288790948689
1002	78.6341705322266	-2.60778403282166	-7.27886867523193	0.00159255252219737	0.00256657530553639	-0.00490093370899558	0.00678734155371785
1003	77.9848251342773	-2.28310966491699	-6.62951993942261	-0.00197886489331722	0.00678734155371785	0.011982130818069	0.00418994715437293
1004	77.3354721069336	-1.95843541622162	-6.82432460784912	-0.00490093370899558	-0.000355493422830477	0.000293855206109583	-0.00522560812532902
1005	76.0367736816406	-1.63376116752625	-7.08406400680542	0.00906006153672934	0.000943203864153475	0.00126787810586393	-3.08191010844894e-05
1006	77.3354721069336	-1.63376116752625	-6.95419406890869	0.00256657530553639	-0.000680167751852423	-0.0123684434220195	-0.00457625929266214
1007	76.0367736816406	-2.28310966491699	-6.88925933837891	-0.0159398596733809	0.000618529506027699	-0.00457625929266214	0.0022419011220336
1008	77.9848251342773	-2.93245840072632	-6.88925933837891	0.000618529506027699	0.00354059832170606	-0.00782300252467394	0.00191722682211548
1009	77.3354721069336	-0.984412550926208	-6.95419406890869	0.00776136433705688	0.0022419011220336	0.00970941036939621	-0.00327756232582033
1010	77.9848251342773	-1.63376116752625	-6.69445466995239	0.0155535480007529	-0.00295288790948689	0.00354059832170606	0.000943203864153475
1011	77.9848251342773	-1.95843541622162	-7.21393346786499	-0.00327756232582033	-0.00619963090866804	-0.00587495695799589	-0.00457625929266214
1012	77.9848251342773	-1.63376116752625	-7.08406400680542	-0.00684897974133492	-0.00457625929266214	0.00289124972186983	-0.00100484199356288
1013	79.9328689575195	-2.93245840072632	-7.14899873733521	-0.00912170019000769	0.00451462110504508	0.00970941036939621	-0.00555028254166245
1014	80.5822143554688	-2.93245840072632	-6.75938940048218	-0.00230353930965066	-0.00165419070981443	0.00418994715437293	-0.00457625929266214
1015	77.9848251342773	-2.93245840072632	-6.17497587203979	0.00126787810586393	-0.000355493422830477	-0.00684897974133492	-0.00425158534198999
1016	77.9848251342773	-1.30908679962158	-6.69445466995239	-0.00165419070981443	-0.00295288790948689	-0.0026282137259841	-0.00425158534198999
1017	81.2315673828125	-3.25713276863098	-7.34380340576172	-3.08191010844894e-05	0.00386527273803949	0.00776136433705688	0.00159255252219737
1018	77.9848251342773	-2.28310966491699	-7.21393346786499	-0.00814767740666866	0.00418994715437293	-3.08191010844894e-05	0.000618529506027699
1019	79.2835159301758	-2.60778403282166	-7.4087381362915	-0.00392691092565656	0.00678734155371785	0.00159255252219737	0.00483929552137852
1020	79.9328689575195	-2.93245840072632	-7.21393346786499	0.00321592413820326	-0.00132951640989631	-0.00717365415766835	-0.00360223650932312
1021	80.5822143554688	-3.58180713653564	-7.27886867523193	-0.00490093370899558	-0.00522560812532902	-0.0185372550040483	-0.000355493422830477
1022	81.2315673828125	-2.93245840072632	-7.14899873733521	-3.08191010844894e-05	0.00289124972186983	-0.00197886489331722	0.00354059832170606
1023	79.9328689575195	-2.93245840072632	-7.47367286682129	-0.00457625929266214	0.00776136433705688	-0.000680167751852423	0.00483929552137852
1024	77.9848251342773	-1.30908679962158	-7.27886867523193	-0.00490093370899558	0.01100810803473	-0.000355493422830477	0.00289124972186983
1025	78.6341705322266	-2.28310966491699	-7.6684775352478	0.00451462110504508	0.00354059832170606	-0.0104203969240189	-0.00100484199356288
1026	79.9328689575195	-2.28310966491699	-7.86328220367432	0.011982130818069	0.00451462110504508	-0.00327756232582033	-0.00490093370899558
1027	77.9848251342773	-2.93245840072632	-7.27886867523193	-0.00132951640989631	0.00776136433705688	-0.000355493422830477	-0.00100484199356288
1028	80.5822143554688	-3.25713276863098	-7.27886867523193	0.00256657530553639	0.00191722682211548	-0.00100484199356288	-0.00490093370899558
1029	79.2835159301758	-2.60778403282166	-7.6684775352478	-0.00100484199356288	0.000943203864153475	0.000943203864153475	-0.00197886489331722
1030	78.6341705322266	-2.28310966491699	-7.99315214157104	0.00386527273803949	0.0142548503354192	0.000943203864153475	-0.00522560812532902
1031	78.6341705322266	-2.28310966491699	-7.79834747314453	-0.00457625929266214	0.00386527273803949	-0.00749832857400179	-0.00197886489331722
1032	79.2835159301758	-2.28310966491699	-7.9282169342041	-0.00587495695799589	0.00711201597005129	-0.00327756232582033	-0.000355493422830477
1033	79.2835159301758	-3.25713276863098	-7.47367286682129	-0.00490093370899558	0.00938473641872406	-0.00619963090866804	0.00451462110504508
1034	79.2835159301758	-3.25713276863098	-7.21393346786499	0.000943203864153475	0.00808603875339031	-0.00327756232582033	-0.000680167751852423
1035	77.3354721069336	-2.28310966491699	-7.21393346786499	-0.00295288790948689	0.00711201597005129	-0.000680167751852423	0.000618529506027699
1036	79.2835159301758	-1.63376116752625	-7.47367286682129	-0.00814767740666866	0.00386527273803949	-0.0104203969240189	-0.00197886489331722
1037	79.9328689575195	-2.93245840072632	-7.08406400680542	-0.00587495695799589	0.00711201597005129	0.00678734155371785	0.00483929552137852
1038	79.9328689575195	-2.28310966491699	-6.82432460784912	-0.00132951640989631	0.000618529506027699	-3.08191010844894e-05	0.00646266713738441
1039	77.9848251342773	-1.63376116752625	-7.21393346786499	0.00970941036939621	0.00970941036939621	-0.00230353930965066	0.00256657530553639
1040	80.5822143554688	-3.25713276863098	-6.88925933837891	-0.00197886489331722	-0.00132951640989631	-0.00327756232582033	-0.00132951640989631
1041	79.2835159301758	-2.93245840072632	-6.82432460784912	0.00191722682211548	0.00418994715437293	-0.00879702530801296	-0.000680167751852423
1042	81.2315673828125	-3.90648126602173	-7.14899873733521	-0.00717365415766835	0.00159255252219737	-0.00522560812532902	0.00483929552137852
1043	81.2315673828125	-2.60778403282166	-7.14899873733521	-0.00295288790948689	0.00191722682211548	0.00516396993771195	0.000943203864153475
1044	78.6341705322266	-3.25713276863098	-6.95419406890869	0.00678734155371785	0.00646266713738441	-0.00425158534198999	-0.0026282137259841
1045	77.9848251342773	-1.95843541622162	-7.01912927627563	0.000618529506027699	0.00841071270406246	-0.00490093370899558	0.00289124972186983
1046	79.2835159301758	-3.25713276863098	-6.69445466995239	-0.000355493422830477	0.00841071270406246	-0.00879702530801296	-0.0026282137259841
1047	77.9848251342773	-1.95843541622162	-6.88925933837891	0.00256657530553639	-0.00100484199356288	-0.000680167751852423	0.000293855206109583
1048	77.9848251342773	-2.28310966491699	-7.6684775352478	0.0113327819854021	0.00516396993771195	-0.00295288790948689	0.00808603875339031
1049	79.2835159301758	-2.28310966491699	-7.01912927627563	0.0165275707840919	0.00743668992072344	0.00256657530553639	0.00548864435404539
1050	78.6341705322266	-2.28310966491699	-6.88925933837891	0.00938473641872406	0.0103587592020631	0.00970941036939621	-0.00165419070981443
1051	79.9328689575195	-2.28310966491699	-7.60354280471802	0.0022419011220336	-0.00360223650932312	-0.00197886489331722	0.00289124972186983
1052	79.2835159301758	-1.95843541622162	-7.4087381362915	-0.00619963090866804	0.00321592413820326	-0.00587495695799589	-0.00490093370899558
1053	80.5822143554688	-3.25713276863098	-7.21393346786499	-0.0152905117720366	0.0116574559360743	0.00126787810586393	0.00808603875339031
1054	78.6341705322266	-2.93245840072632	-7.79834747314453	0.000293855206109583	-0.00230353930965066	-0.00295288790948689	0.00159255252219737
1055	79.2835159301758	-3.25713276863098	-7.73341274261475	0.00354059832170606	0.000943203864153475	-0.0026282137259841	0.000293855206109583
1056	79.2835159301758	-1.95843541622162	-7.79834747314453	0.00321592413820326	-0.00847235135734081	-0.00295288790948689	-0.0100957229733467
1057	79.9328689575195	-3.25713276863098	-7.53860807418823	0.00581331877037883	-0.00360223650932312	0.000618529506027699	0.00191722682211548
1058	80.5822143554688	-2.60778403282166	-7.73341274261475	-0.0026282137259841	0.00321592413820326	0.000618529506027699	-0.00295288790948689
1059	79.2835159301758	-2.28310966491699	-7.47367286682129	0.0236704051494598	-0.00360223650932312	-0.000355493422830477	0.00418994715437293
1060	78.6341705322266	-2.28310966491699	-7.79834747314453	0.00938473641872406	0.00191722682211548	0.00191722682211548	-0.0110697457566857
1061	78.6341705322266	-3.58180713653564	-7.60354280471802	0.0136055024340749	-0.00912170019000769	-0.00587495695799589	-0.00392691092565656
1062	77.9848251342773	-3.58180713653564	-7.47367286682129	0.0213976856321096	-0.00555028254166245	0.000293855206109583	-0.00360223650932312
1063	78.6341705322266	-2.93245840072632	-7.4087381362915	0.00548864435404539	0.00418994715437293	-0.00457625929266214	0.00126787810586393
1064	77.9848251342773	-2.60778403282166	-6.95419406890869	0.00970941036939621	0.000618529506027699	0.00711201597005129	0.0022419011220336
1065	79.2835159301758	-3.58180713653564	-7.27886867523193	0.0113327819854021	-0.00100484199356288	-0.00327756232582033	-0.00295288790948689
1066	80.5822143554688	-3.90648126602173	-6.82432460784912	0.0165275707840919	-0.0026282137259841	-0.00619963090866804	-0.00555028254166245
1067	77.9848251342773	-3.25713276863098	-7.01912927627563	0.00646266713738441	0.00256657530553639	-0.0107450718060136	0.00354059832170606
1068	79.9328689575195	-4.23115587234497	-6.82432460784912	0.00483929552137852	0.00841071270406246	-0.00814767740666866	0.01100810803473
1069	79.9328689575195	-4.23115587234497	-6.82432460784912	0.00938473641872406	-0.00457625929266214	-0.0026282137259841	-0.00295288790948689
1070	80.5822143554688	-4.23115587234497	-6.82432460784912	0.00483929552137852	0.000618529506027699	-0.00230353930965066	-0.00327756232582033
1071	79.9328689575195	-3.90648126602173	-6.75938940048218	0.00418994715437293	0.00321592413820326	0.000293855206109583	-0.00652430532500148
1072	80.5822143554688	-4.23115587234497	-6.43471527099609	-0.0126931173726916	-0.00749832857400179	-0.00684897974133492	-0.00425158534198999
1073	79.9328689575195	-3.58180713653564	-7.01912927627563	0.00256657530553639	-0.00392691092565656	0.00354059832170606	0.00451462110504508
1074	78.6341705322266	-2.93245840072632	-6.30484533309937	0.0103587592020631	0.00451462110504508	-0.00327756232582033	0.00418994715437293
1075	76.6861267089844	-2.60778403282166	-7.14899873733521	0.00646266713738441	-0.00912170019000769	-3.08191010844894e-05	-0.00360223650932312
1076	79.2835159301758	-2.28310966491699	-6.95419406890869	-0.00522560812532902	-0.0139918150380254	-0.0169138833880424	0.0022419011220336
1077	77.9848251342773	-2.60778403282166	-6.04510593414307	-0.00360223650932312	-0.0123684434220195	0.00483929552137852	-0.000680167751852423
1078	79.9328689575195	-3.25713276863098	-6.23991060256958	-0.00100484199356288	-0.00230353930965066	0.00581331877037883	0.000943203864153475
1079	77.3354721069336	-1.30908679962158	-7.27886867523193	0.0106834331527352	-0.00749832857400179	0.00451462110504508	-0.000680167751852423
1080	77.9848251342773	-1.63376116752625	-7.4087381362915	-0.00555028254166245	0.00159255252219737	-0.00132951640989631	-0.0104203969240189
1081	79.2835159301758	-3.25713276863098	-7.14899873733521	0.00548864435404539	-0.00555028254166245	-3.08191010844894e-05	-0.00782300252467394
1082	77.9848251342773	-2.60778403282166	-7.47367286682129	0.00321592413820326	-0.00100484199356288	-0.00912170019000769	0.00581331877037883
1083	79.2835159301758	-1.63376116752625	-7.47367286682129	-0.0139918150380254	0.00581331877037883	-0.00360223650932312	-3.08191010844894e-05
1084	76.0367736816406	-1.95843541622162	-7.86328220367432	-3.08191010844894e-05	0.00808603875339031	0.00256657530553639	0.00191722682211548
1085	77.3354721069336	-2.28310966491699	-8.05808639526367	-0.0165892094373703	0.00776136433705688	0.00256657530553639	0.000293855206109583
1086	78.6341705322266	-3.25713276863098	-7.6684775352478	0.00386527273803949	-0.000355493422830477	-0.00717365415766835	-0.00165419070981443
1087	77.9848251342773	-1.63376116752625	-7.86328220367432	-0.00230353930965066	0.00646266713738441	-0.0149658378213644	0.00126787810586393
1088	76.6861267089844	-2.28310966491699	-7.47367286682129	0.00386527273803949	0.00776136433705688	0.000618529506027699	0.00711201597005129
1089	79.9328689575195	-2.93245840072632	-7.21393346786499	-0.0107450718060136	0.00678734155371785	-0.00425158534198999	0.00581331877037883
1090	77.9848251342773	-2.28310966491699	-7.47367286682129	-0.00230353930965066	0.0103587592020631	0.000293855206109583	0.000943203864153475
1091	78.6341705322266	-2.60778403282166	-7.6684775352478	0.00191722682211548	0.000618529506027699	-0.0130177913233638	-3.08191010844894e-05
1092	77.9848251342773	-2.60778403282166	-7.73341274261475	-0.0162645354866982	-0.00165419070981443	-0.00847235135734081	0.00159255252219737
1093	76.0367736816406	-1.63376116752625	-7.53860807418823	-0.00977104809135199	0.00451462110504508	-0.00490093370899558	-0.00132951640989631
1094	74.7380752563477	-1.63376116752625	-7.79834747314453	-0.00522560812532902	0.0106834331527352	-0.00132951640989631	0.00256657530553639
1095	75.3874282836914	-1.95843541622162	-7.53860807418823	-0.0175632312893867	-0.00230353930965066	0.00386527273803949	-0.00912170019000769
1096	76.0367736816406	-2.60778403282166	-7.53860807418823	-0.0201606266200542	-0.00555028254166245	0.00321592413820326	-0.00197886489331722
1097	75.3874282836914	-1.63376116752625	-7.4087381362915	-0.0130177913233638	-0.00944637414067984	0.000293855206109583	-0.00132951640989631
1098	76.6861267089844	-2.28310966491699	-7.34380340576172	-0.00522560812532902	0.000943203864153475	0.00159255252219737	0.00191722682211548
1099	74.7380752563477	-1.63376116752625	-7.53860807418823	-0.00392691092565656	-0.00230353930965066	0.0022419011220336	0.00451462110504508
1100	76.0367736816406	-1.95843541622162	-7.01912927627563	-0.00879702530801296	-0.00100484199356288	-0.00197886489331722	-0.000355493422830477
1101	76.0367736816406	-1.95843541622162	-5.98017120361328	-0.00749832857400179	0.00126787810586393	-0.00684897974133492	-0.00619963090866804
1102	76.0367736816406	-1.95843541622162	-6.23991060256958	0.0022419011220336	0.00126787810586393	-0.00392691092565656	0.00678734155371785
1103	77.3354721069336	-1.30908679962158	-6.62951993942261	0.00581331877037883	0.00321592413820326	-0.000355493422830477	0.000943203864153475
1104	77.3354721069336	-1.63376116752625	-6.56458520889282	0.00873538758605719	0.00581331877037883	-0.00944637414067984	0.00483929552137852
1105	76.6861267089844	-1.63376116752625	-6.56458520889282	0.01100810803473	0.00256657530553639	-0.00230353930965066	0.00646266713738441
1106	79.2835159301758	-2.93245840072632	-6.56458520889282	0.013930176384747	0.00776136433705688	-0.00879702530801296	0.00548864435404539
1107	77.3354721069336	-0.984412550926208	-6.43471527099609	0.00711201597005129	-0.00522560812532902	-0.00425158534198999	-0.00295288790948689
1108	78.6341705322266	-1.63376116752625	-6.62951993942261	-0.00360223650932312	0.00321592413820326	0.00126787810586393	-0.0026282137259841
1109	79.9328689575195	-2.60778403282166	-6.88925933837891	0.00354059832170606	0.00711201597005129	-0.00165419070981443	-0.00457625929266214
1110	79.9328689575195	-2.93245840072632	-7.34380340576172	-0.0026282137259841	-0.00132951640989631	0.000293855206109583	0.00256657530553639
1111	79.9328689575195	-1.95843541622162	-7.34380340576172	-0.0156151866540313	0.00386527273803949	-0.00879702530801296	-0.00197886489331722
1112	79.2835159301758	-2.28310966491699	-7.34380340576172	-0.0172385573387146	0.00321592413820326	-0.0107450718060136	-0.00165419070981443
1113	77.3354721069336	-1.30908679962158	-7.27886867523193	-0.00132951640989631	0.00970941036939621	-0.000680167751852423	0.00938473641872406
1114	77.9848251342773	-1.63376116752625	-7.60354280471802	-0.00100484199356288	0.00418994715437293	0.00906006153672934	-0.00165419070981443
1115	77.9848251342773	-0.984412550926208	-8.18795680999756	-0.00327756232582033	-0.00230353930965066	0.00386527273803949	-0.00132951640989631
1116	79.9328689575195	-2.28310966491699	-7.73341274261475	0.00386527273803949	-0.00327756232582033	0.00159255252219737	-0.0026282137259841
1117	77.9848251342773	-1.30908679962158	-7.9282169342041	0.00970941036939621	-0.00230353930965066	0.000293855206109583	-0.00360223650932312
1118	79.2835159301758	-2.28310966491699	-7.6684775352478	0.00516396993771195	0.00581331877037883	0.00970941036939621	0.0022419011220336
1119	77.9848251342773	-1.63376116752625	-7.47367286682129	0.00776136433705688	-0.00457625929266214	-0.00879702530801296	0.00256657530553639
1120	77.3354721069336	-1.30908679962158	-7.53860807418823	0.0158782228827477	0.00743668992072344	0.00678734155371785	-0.0026282137259841
1121	79.2835159301758	-1.30908679962158	-7.86328220367432	0.00776136433705688	-0.00425158534198999	-0.0156151866540313	-0.00327756232582033
1122	78.6341705322266	-1.63376116752625	-7.9282169342041	0.0116574559360743	-0.00555028254166245	0.00386527273803949	-0.00360223650932312
1123	79.2835159301758	-1.63376116752625	-7.9282169342041	0.01847561635077	-3.08191010844894e-05	0.00191722682211548	0.00191722682211548
1124	78.6341705322266	-1.30908679962158	-7.79834747314453	0.00938473641872406	0.00418994715437293	0.00418994715437293	-0.00100484199356288
1125	79.9328689575195	-2.93245840072632	-7.01912927627563	0.013930176384747	0.00873538758605719	-0.00912170019000769	-0.00425158534198999
1126	79.9328689575195	-2.28310966491699	-6.88925933837891	0.00191722682211548	0.00418994715437293	-0.00912170019000769	0.00289124972186983
1127	79.2835159301758	-1.30908679962158	-7.4087381362915	-0.00977104809135199	0.000618529506027699	-0.0191866029053926	0.000293855206109583
1128	78.6341705322266	-0.984412550926208	-7.34380340576172	0.00354059832170606	0.00873538758605719	0.00970941036939621	0.00289124972186983
1129	78.6341705322266	-2.93245840072632	-6.95419406890869	0.00159255252219737	0.00386527273803949	-0.00392691092565656	0.000293855206109583
1130	78.6341705322266	-2.28310966491699	-7.01912927627563	-0.00197886489331722	0.0162028968334198	0.00191722682211548	-0.00197886489331722
1131	79.2835159301758	-2.93245840072632	-6.56458520889282	-0.00165419070981443	-0.00100484199356288	-0.00425158534198999	-0.00295288790948689
1132	79.9328689575195	-2.60778403282166	-6.69445466995239	0.0106834331527352	0.00159255252219737	0.00289124972186983	0.000618529506027699
1133	78.6341705322266	-1.95843541622162	-6.75938940048218	0.00516396993771195	0.00159255252219737	-0.00197886489331722	0.00418994715437293
1134	77.9848251342773	-1.63376116752625	-6.62951993942261	0.0175015944987535	0.00191722682211548	0.00613799272105098	-0.00490093370899558
1135	78.6341705322266	-1.95843541622162	-6.69445466995239	0.00191722682211548	0.00613799272105098	-0.00230353930965066	0.00321592413820326
1136	79.9328689575195	-2.60778403282166	-6.88925933837891	0.0162028968334198	-0.00652430532500148	0.00256657530553639	-0.00652430532500148
1137	77.9848251342773	-1.63376116752625	-6.43471527099609	-0.00555028254166245	-0.0143164889886975	-0.00230353930965066	0.00970941036939621
1138	81.2315673828125	-2.93245840072632	-6.62951993942261	0.0324366129934788	-0.00522560812532902	0.00646266713738441	0.0022419011220336
1139	78.6341705322266	-1.30908679962158	-7.73341274261475	-0.00165419070981443	-0.0172385573387146	0.00418994715437293	0.00776136433705688
1140	79.2835159301758	-1.63376116752625	-7.79834747314453	0.00743668992072344	-0.00165419070981443	0.00256657530553639	-0.00392691092565656
1141	78.6341705322266	-1.63376116752625	-7.53860807418823	0.00873538758605719	0.00516396993771195	-0.00652430532500148	-0.00327756232582033
1142	79.2835159301758	-1.63376116752625	-7.53860807418823	-0.00197886489331722	0.00159255252219737	-0.00912170019000769	0.000293855206109583
1143	78.6341705322266	-0.984412550926208	-7.34380340576172	-0.0100957229733467	0.0103587592020631	0.00678734155371785	0.00548864435404539
1144	80.5822143554688	-1.95843541622162	-6.69445466995239	-0.0110697457566857	-0.000355493422830477	-0.017887907102704	0.00354059832170606
1145	79.2835159301758	-2.28310966491699	-7.4087381362915	0.000943203864153475	0.00841071270406246	0.00159255252219737	-0.00717365415766835
1146	78.6341705322266	-2.60778403282166	-7.34380340576172	-0.000680167751852423	0.00159255252219737	-0.0107450718060136	-0.00555028254166245
1147	78.6341705322266	-1.63376116752625	-7.9282169342041	0.0022419011220336	0.00516396993771195	-0.00944637414067984	0.00418994715437293
1148	77.9848251342773	-1.95843541622162	-7.79834747314453	-0.00587495695799589	0.00646266713738441	0.00581331877037883	0.00321592413820326
1149	79.2835159301758	-3.25713276863098	-7.34380340576172	0.00191722682211548	0.00354059832170606	-0.0113944197073579	-0.0026282137259841
1150	78.6341705322266	-3.58180713653564	-7.21393346786499	-0.000680167751852423	0.00548864435404539	-0.00522560812532902	-0.00425158534198999
1151	79.9328689575195	-3.90648126602173	-7.73341274261475	-0.00327756232582033	-0.00360223650932312	-0.00619963090866804	-0.00392691092565656
1152	77.9848251342773	-3.90648126602173	-7.34380340576172	-0.00652430532500148	-0.00360223650932312	-0.00360223650932312	0.00743668992072344
1153	79.2835159301758	-3.25713276863098	-7.53860807418823	0.00970941036939621	-0.00197886489331722	-0.00360223650932312	-0.000355493422830477
1154	77.9848251342773	-2.60778403282166	-7.60354280471802	-0.00587495695799589	-0.00392691092565656	0.00191722682211548	0.0126314787194133
1155	81.2315673828125	-3.58180713653564	-7.47367286682129	-0.00132951640989631	-0.00619963090866804	-0.00327756232582033	0.00581331877037883
1156	80.5822143554688	-3.58180713653564	-6.88925933837891	0.0132808275520802	-0.00457625929266214	0.0022419011220336	0.00256657530553639
1157	79.2835159301758	-2.93245840072632	-7.14899873733521	0.00418994715437293	-0.0117190945893526	0.000618529506027699	0.00581331877037883
1158	79.9328689575195	-3.58180713653564	-6.95419406890869	0.00808603875339031	-0.00977104809135199	0.000943203864153475	-0.00327756232582033
1159	79.9328689575195	-2.93245840072632	-7.14899873733521	0.0136055024340749	-0.00425158534198999	0.00126787810586393	-0.00360223650932312
1160	77.9848251342773	-1.63376116752625	-6.49965000152588	0.0106834331527352	-0.00749832857400179	-0.0026282137259841	-0.0107450718060136
1161	79.2835159301758	-2.93245840072632	-6.36978054046631	0.00776136433705688	-0.0104203969240189	-0.00522560812532902	-0.00457625929266214
1162	78.6341705322266	-1.30908679962158	-6.43471527099609	-0.00977104809135199	-0.00327756232582033	0.00289124972186983	0.00191722682211548
1163	77.9848251342773	-1.95843541622162	-6.49965000152588	-0.00782300252467394	0.00191722682211548	0.00256657530553639	0.00126787810586393
1164	79.2835159301758	-2.28310966491699	-6.69445466995239	-0.00814767740666866	-0.00360223650932312	-0.00392691092565656	0.00126787810586393
1165	79.9328689575195	-3.25713276863098	-6.23991060256958	-0.0110697457566857	0.00321592413820326	-0.00360223650932312	-0.00490093370899558
1166	77.9848251342773	-1.95843541622162	-6.23991060256958	-0.00717365415766835	0.00613799272105098	-0.00555028254166245	-0.00230353930965066
1167	80.5822143554688	-2.60778403282166	-6.30484533309937	-0.0100957229733467	0.00516396993771195	-0.00847235135734081	0.00678734155371785
1168	78.6341705322266	-1.63376116752625	-6.69445466995239	0.00386527273803949	0.00711201597005129	-0.00197886489331722	0.00386527273803949
1169	77.9848251342773	-1.95843541622162	-6.95419406890869	0.00678734155371785	0.012956153601408	0.00126787810586393	0.00289124972186983
1170	80.5822143554688	-2.28310966491699	-6.43471527099609	0.00159255252219737	0.00256657530553639	0.00159255252219737	0.000943203864153475
1171	77.3354721069336	-2.60778403282166	-6.88925933837891	0.0100340843200684	-3.08191010844894e-05	0.00483929552137852	0.00159255252219737
1172	78.6341705322266	-1.95843541622162	-7.14899873733521	0.00743668992072344	0.00191722682211548	-0.00587495695799589	0.00548864435404539
1173	77.9848251342773	-0.984412550926208	-7.01912927627563	0.0132808275520802	0.000293855206109583	-0.00132951640989631	0.00516396993771195
1174	79.9328689575195	-1.95843541622162	-7.34380340576172	0.00678734155371785	0.00126787810586393	-0.00165419070981443	-0.000355493422830477
1175	79.9328689575195	-2.60778403282166	-7.60354280471802	0.00938473641872406	-0.0113944197073579	-0.00165419070981443	-0.00490093370899558
1176	80.5822143554688	-2.28310966491699	-7.73341274261475	-0.00879702530801296	0.000293855206109583	0.00159255252219737	0.00159255252219737
1177	77.3354721069336	-1.30908679962158	-7.73341274261475	-0.00912170019000769	-0.00132951640989631	0.000943203864153475	0.000943203864153475
1178	78.6341705322266	-2.93245840072632	-7.4087381362915	-0.00879702530801296	-0.000355493422830477	0.000943203864153475	-0.00197886489331722
1179	79.2835159301758	-1.63376116752625	-7.73341274261475	-0.0104203969240189	0.00711201597005129	0.00386527273803949	-0.00360223650932312
1180	77.3354721069336	-1.63376116752625	-7.53860807418823	-0.00425158534198999	-0.00912170019000769	0.000618529506027699	-0.00457625929266214
1181	75.3874282836914	-0.984412550926208	-7.6684775352478	-0.0104203969240189	-0.00230353930965066	-0.00425158534198999	-0.00230353930965066
1182	76.6861267089844	-1.95843541622162	-7.86328220367432	-0.00619963090866804	0.000943203864153475	0.00126787810586393	-0.000355493422830477
1183	76.0367736816406	-1.30908679962158	-7.73341274261475	0.01100810803473	0.00873538758605719	0.00581331877037883	0.000293855206109583
1184	76.6861267089844	-1.63376116752625	-7.60354280471802	0.00483929552137852	-0.000680167751852423	0.00354059832170606	0.000943203864153475
1185	77.9848251342773	-2.28310966491699	-7.27886867523193	0.0132808275520802	0.00256657530553639	-0.00587495695799589	-0.00165419070981443
1186	76.0367736816406	-1.63376116752625	-7.14899873733521	0.00451462110504508	0.00581331877037883	-0.00490093370899558	0.000293855206109583
1187	77.3354721069336	-2.60778403282166	-7.27886867523193	-0.0026282137259841	-0.00165419070981443	-0.0126931173726916	-0.00749832857400179
1188	75.3874282836914	-1.63376116752625	-7.73341274261475	0.000293855206109583	0.0152288740500808	-0.00392691092565656	0.0103587592020631
1189	76.6861267089844	-1.30908679962158	-7.14899873733521	-0.00717365415766835	0.011982130818069	0.0022419011220336	0.00743668992072344
1190	75.3874282836914	-1.63376116752625	-7.08406400680542	-0.0133424662053585	0.00873538758605719	-0.00425158534198999	0.00483929552137852
1191	76.6861267089844	-1.63376116752625	-6.95419406890869	-0.0126931173726916	-0.00295288790948689	-0.00522560812532902	-0.00327756232582033
1192	77.3354721069336	-1.30908679962158	-6.30484533309937	-0.0143164889886975	0.00191722682211548	-0.00490093370899558	0.00581331877037883
1193	77.9848251342773	-2.60778403282166	-6.69445466995239	-0.00879702530801296	0.00289124972186983	0.000943203864153475	-0.00490093370899558
1194	77.9848251342773	-2.28310966491699	-7.08406400680542	-0.00457625929266214	0.00613799272105098	0.00548864435404539	0.000943203864153475
1195	79.2835159301758	-2.93245840072632	-6.95419406890869	-0.00360223650932312	-0.00360223650932312	0.000293855206109583	-0.00749832857400179
1196	79.2835159301758	-2.93245840072632	-6.82432460784912	-0.0211346503347158	-0.00360223650932312	-0.00165419070981443	-0.00230353930965066
1197	78.6341705322266	-1.63376116752625	-6.95419406890869	0.0113327819854021	-0.00230353930965066	-0.00132951640989631	0.00126787810586393
1198	78.6341705322266	-2.28310966491699	-5.98017120361328	0.00776136433705688	0.00256657530553639	0.011982130818069	-3.08191010844894e-05
1199	80.5822143554688	-2.93245840072632	-6.56458520889282	0.013930176384747	-0.00165419070981443	-0.00522560812532902	0.0022419011220336
1200	78.6341705322266	-1.30908679962158	-7.27886867523193	0.0116574559360743	-0.00165419070981443	-0.00132951640989631	-0.00327756232582033
1201	79.9328689575195	-1.63376116752625	-7.08406400680542	0.0103587592020631	-0.00782300252467394	-0.00749832857400179	0.0022419011220336
1202	78.6341705322266	-1.63376116752625	-7.08406400680542	0.00126787810586393	-0.00977104809135199	-0.00490093370899558	0.00191722682211548
1203	79.9328689575195	-1.95843541622162	-7.01912927627563	0.0239950809627771	-0.0026282137259841	0.00581331877037883	0.0022419011220336
1204	80.5822143554688	-2.60778403282166	-6.75938940048218	0.00613799272105098	0.00289124972186983	-0.00847235135734081	0.00354059832170606
1205	79.2835159301758	-1.95843541622162	-7.21393346786499	0.0158782228827477	0.00548864435404539	0.00159255252219737	-0.0100957229733467
1206	79.9328689575195	-1.95843541622162	-7.9282169342041	0.00516396993771195	0.00548864435404539	-0.00652430532500148	-0.0123684434220195
1207	80.5822143554688	-2.28310966491699	-7.79834747314453	0.000943203864153475	0.00483929552137852	0.0022419011220336	0.00483929552137852
1208	79.9328689575195	-1.95843541622162	-7.9282169342041	-3.08191010844894e-05	0.00386527273803949	0.00191722682211548	0.00159255252219737
1209	79.2835159301758	-1.30908679962158	-7.53860807418823	0.00711201597005129	0.00451462110504508	-0.00652430532500148	-3.08191010844894e-05
1210	79.2835159301758	-2.93245840072632	-7.27886867523193	-0.00295288790948689	0.00711201597005129	-0.00782300252467394	-0.00392691092565656
1211	78.6341705322266	-2.28310966491699	-7.27886867523193	-0.00587495695799589	0.000293855206109583	0.00126787810586393	-0.000355493422830477
1212	78.6341705322266	-1.63376116752625	-8.12302207946777	-0.0143164889886975	-0.000680167751852423	-0.0104203969240189	0.00289124972186983
1213	77.9848251342773	-0.659738183021545	-8.12302207946777	0.0022419011220336	0.00516396993771195	-0.00327756232582033	0.00321592413820326
1214	79.2835159301758	-1.95843541622162	-7.86328220367432	0.00159255252219737	-0.000355493422830477	-0.00490093370899558	-0.00165419070981443
1215	79.9328689575195	-1.95843541622162	-7.6684775352478	0.00808603875339031	-0.00749832857400179	-0.000355493422830477	-0.00619963090866804
1216	79.9328689575195	-2.60778403282166	-7.47367286682129	-0.00717365415766835	-0.00652430532500148	-0.0172385573387146	-0.000680167751852423
1217	79.2835159301758	-0.984412550926208	-7.60354280471802	-0.00847235135734081	-0.00619963090866804	0.00159255252219737	0.00418994715437293
1218	78.6341705322266	-1.95843541622162	-7.60354280471802	0.00548864435404539	0.00776136433705688	0.00743668992072344	-0.00555028254166245
1219	79.2835159301758	-2.93245840072632	-7.79834747314453	-0.00490093370899558	-3.08191010844894e-05	0.00321592413820326	-0.000680167751852423
1220	81.2315673828125	-1.63376116752625	-7.6684775352478	0.000293855206109583	-0.00165419070981443	-0.00555028254166245	0.00256657530553639
1221	79.2835159301758	-1.30908679962158	-7.34380340576172	0.00678734155371785	0.000618529506027699	-0.00652430532500148	-0.000680167751852423
1222	79.9328689575195	-1.30908679962158	-7.01912927627563	0.00191722682211548	-0.00100484199356288	-0.00197886489331722	-0.00425158534198999
1223	80.5822143554688	-2.28310966491699	-6.88925933837891	-0.00717365415766835	0.00321592413820326	0.00451462110504508	0.00743668992072344
1224	79.2835159301758	-2.28310966491699	-7.01912927627563	-0.00912170019000769	0.00646266713738441	-0.00814767740666866	0.00418994715437293
1225	81.2315673828125	-2.93245840072632	-7.01912927627563	-0.0130177913233638	0.0100340843200684	-0.0110697457566857	0.00256657530553639
1226	78.6341705322266	-0.659738183021545	-7.14899873733521	-0.0110697457566857	0.0022419011220336	-0.00717365415766835	-0.000680167751852423
1227	81.2315673828125	-2.93245840072632	-6.82432460784912	-0.0169138833880424	-0.00230353930965066	-0.0156151866540313	0.00451462110504508
1228	77.9848251342773	-0.984412550926208	-7.08406400680542	-0.0146411629393697	0.00970941036939621	-0.00197886489331722	0.00548864435404539
1229	78.6341705322266	-1.63376116752625	-6.88925933837891	-0.00847235135734081	0.0106834331527352	-0.0100957229733467	0.00321592413820326
1230	78.6341705322266	-0.984412550926208	-6.88925933837891	-0.00490093370899558	0.00548864435404539	-0.00555028254166245	-0.00100484199356288
1231	79.2835159301758	-2.28310966491699	-6.88925933837891	-0.00360223650932312	0.00548864435404539	-0.00782300252467394	-0.00197886489331722
1232	79.9328689575195	-0.984412550926208	-7.08406400680542	-0.00392691092565656	0.00256657530553639	-0.0026282137259841	-0.00295288790948689
1233	77.9848251342773	-1.95843541622162	-6.95419406890869	-0.00360223650932312	0.00646266713738441	-0.00165419070981443	0.0022419011220336
1234	80.5822143554688	-2.28310966491699	-6.88925933837891	0.00841071270406246	0.00808603875339031	0.012956153601408	0.00256657530553639
1235	79.9328689575195	-2.93245840072632	-6.88925933837891	0.00970941036939621	-0.00717365415766835	-0.00977104809135199	-0.00522560812532902
1236	78.6341705322266	-2.93245840072632	-7.34380340576172	0.0132808275520802	-0.00944637414067984	-0.00295288790948689	-0.00197886489331722
1237	79.9328689575195	-2.93245840072632	-7.21393346786499	0.000618529506027699	-0.00749832857400179	0.00321592413820326	0.00289124972186983
1238	78.6341705322266	-2.28310966491699	-7.53860807418823	0.00841071270406246	-0.00197886489331722	0.00906006153672934	0.0022419011220336
1239	80.5822143554688	-2.93245840072632	-7.34380340576172	0.0220470335334539	-0.00425158534198999	0.0100340843200684	0.000943203864153475
1240	79.9328689575195	-3.25713276863098	-7.34380340576172	0.0194496400654316	-0.000355493422830477	-0.00782300252467394	-3.08191010844894e-05
1241	79.2835159301758	-2.60778403282166	-7.47367286682129	0.0226963832974434	-0.00619963090866804	-3.08191010844894e-05	-0.000355493422830477
1242	81.2315673828125	-2.93245840072632	-7.79834747314453	0.00743668992072344	-0.0113944197073579	-0.0107450718060136	0.000293855206109583
1243	79.2835159301758	-2.93245840072632	-7.73341274261475	0.0162028968334198	-0.00425158534198999	0.00159255252219737	0.000618529506027699
1244	81.2315673828125	-3.58180713653564	-7.53860807418823	0.0158782228827477	-0.00360223650932312	-0.00100484199356288	-0.00100484199356288
1245	79.9328689575195	-3.58180713653564	-7.47367286682129	0.0181509424000978	-0.00100484199356288	-0.00132951640989631	-0.00197886489331722
1246	78.6341705322266	-2.93245840072632	-7.6684775352478	0.0149041991680861	-0.00392691092565656	-0.00749832857400179	-0.000355493422830477
1247	79.9328689575195	-3.58180713653564	-7.34380340576172	0.00256657530553639	-0.00295288790948689	-0.00652430532500148	-0.00230353930965066
1248	78.6341705322266	-3.25713276863098	-7.73341274261475	0.00970941036939621	-0.00295288790948689	0.00289124972186983	0.00354059832170606
1249	77.9848251342773	-2.60778403282166	-7.73341274261475	0.00321592413820326	-0.00132951640989631	0.00256657530553639	-0.00814767740666866
1250	77.9848251342773	-2.93245840072632	-7.60354280471802	0.00354059832170606	0.00126787810586393	0.00126787810586393	-0.00165419070981443
1251	77.9848251342773	-2.60778403282166	-7.14899873733521	0.00613799272105098	-0.00425158534198999	-0.00230353930965066	-0.00360223650932312
1252	77.9848251342773	-3.25713276863098	-6.82432460784912	-0.0256800893694162	0.0022419011220336	0.00386527273803949	-0.00295288790948689
1253	77.9848251342773	-2.93245840072632	-6.75938940048218	-0.00392691092565656	0.00776136433705688	-0.0026282137259841	0.01100810803473
1254	79.9328689575195	-3.90648126602173	-6.88925933837891	0.0181509424000978	0.00191722682211548	-0.000680167751852423	-0.00587495695799589
1255	78.6341705322266	-3.58180713653564	-6.88925933837891	0.000293855206109583	-0.00197886489331722	-0.00457625929266214	0.00159255252219737
1256	78.6341705322266	-2.60778403282166	-7.08406400680542	0.00516396993771195	-0.00717365415766835	-0.0026282137259841	-0.00132951640989631
1257	79.9328689575195	-3.25713276863098	-6.75938940048218	0.00808603875339031	-0.00522560812532902	-3.08191010844894e-05	0.000618529506027699
1258	77.9848251342773	-2.28310966491699	-6.49965000152588	-0.00100484199356288	0.00126787810586393	0.00841071270406246	0.00321592413820326
1259	81.2315673828125	-3.58180713653564	-5.85030126571655	0.00873538758605719	-0.00197886489331722	0.00613799272105098	0.00256657530553639
1260	78.6341705322266	-2.28310966491699	-6.30484533309937	0.0132808275520802	0.00126787810586393	-0.00360223650932312	0.000943203864153475
1261	80.5822143554688	-2.93245840072632	-6.36978054046631	0.00289124972186983	-0.00132951640989631	0.000943203864153475	0.000618529506027699
1262	79.2835159301758	-1.95843541622162	-6.36978054046631	0.000293855206109583	-0.00652430532500148	-0.00132951640989631	0.00581331877037883
1263	79.2835159301758	-2.93245840072632	-6.23991060256958	-0.00132951640989631	0.01100810803473	-0.00132951640989631	0.00581331877037883
1264	77.9848251342773	-2.60778403282166	-6.17497587203979	-0.0139918150380254	0.0022419011220336	0.0022419011220336	-0.00132951640989631
1265	77.9848251342773	-1.95843541622162	-6.62951993942261	-0.00490093370899558	0.00841071270406246	-0.00555028254166245	0.000618529506027699
1266	77.9848251342773	-1.30908679962158	-7.08406400680542	-0.00295288790948689	0.00678734155371785	-0.00197886489331722	-0.00652430532500148
1267	79.2835159301758	-2.93245840072632	-6.88925933837891	-0.0104203969240189	0.00841071270406246	-0.00490093370899558	-0.000680167751852423
1268	79.2835159301758	-2.60778403282166	-7.01912927627563	0.00386527273803949	0.00841071270406246	-0.00457625929266214	0.000293855206109583
1269	76.6861267089844	-1.63376116752625	-7.01912927627563	0.00581331877037883	0.00548864435404539	0.00776136433705688	-0.0026282137259841
1270	78.6341705322266	-1.63376116752625	-7.53860807418823	-0.00814767740666866	0.00776136433705688	-0.00587495695799589	0.0022419011220336
1271	77.3354721069336	-0.984412550926208	-7.34380340576172	-0.0104203969240189	-0.00132951640989631	-0.00230353930965066	-0.0107450718060136
1272	77.3354721069336	-1.63376116752625	-7.86328220367432	-0.0139918150380254	0.013930176384747	-0.00717365415766835	-0.00197886489331722
1273	78.6341705322266	-1.30908679962158	-7.9282169342041	-0.00652430532500148	0.00483929552137852	0.00126787810586393	0.00321592413820326
1274	78.6341705322266	-2.60778403282166	-7.60354280471802	-0.00847235135734081	0.00613799272105098	0.00516396993771195	-0.00392691092565656
1275	75.3874282836914	-1.30908679962158	-7.73341274261475	-0.0188619289547205	-0.00100484199356288	0.00321592413820326	-3.08191010844894e-05
1276	76.0367736816406	-1.63376116752625	-7.60354280471802	-0.0188619289547205	-0.00782300252467394	-0.00360223650932312	-0.00457625929266214
1277	77.3354721069336	-1.95843541622162	-7.01912927627563	-0.0208099745213985	-0.00457625929266214	0.00289124972186983	0.00678734155371785
1278	76.0367736816406	-1.63376116752625	-7.47367286682129	-0.0227580219507217	0.000293855206109583	-0.00327756232582033	0.000293855206109583
1279	75.3874282836914	-1.63376116752625	-7.34380340576172	-0.00977104809135199	0.00418994715437293	0.00354059832170606	-0.00425158534198999
1280	76.0367736816406	-2.28310966491699	-7.53860807418823	0.00548864435404539	-0.00457625929266214	-0.00197886489331722	-3.08191010844894e-05
1281	77.9848251342773	-2.28310966491699	-7.6684775352478	-0.0263294391334057	-0.00814767740666866	-0.00295288790948689	-0.00100484199356288
1282	77.3354721069336	-2.28310966491699	-7.21393346786499	0.0162028968334198	-0.00392691092565656	-0.00132951640989631	0.00646266713738441
1283	77.9848251342773	-1.95843541622162	-7.08406400680542	0.0158782228827477	-0.00619963090866804	0.0022419011220336	-0.000680167751852423
1284	76.6861267089844	-2.28310966491699	-7.14899873733521	0.00808603875339031	0.00191722682211548	0.00743668992072344	-0.00100484199356288
1285	76.0367736816406	-1.63376116752625	-7.86328220367432	0.0116574559360743	0.00386527273803949	0.00289124972186983	0.00159255252219737
1286	77.9848251342773	-2.93245840072632	-6.88925933837891	0.00743668992072344	-0.00197886489331722	-0.00425158534198999	0.00289124972186983
1287	77.3354721069336	-1.63376116752625	-6.88925933837891	-0.0126931173726916	-0.000680167751852423	0.00321592413820326	0.00354059832170606
1288	78.6341705322266	-2.60778403282166	-6.95419406890869	0.00743668992072344	0.0100340843200684	-0.00555028254166245	0.00386527273803949
1289	79.9328689575195	-2.28310966491699	-6.75938940048218	0.00678734155371785	0.0116574559360743	-0.000355493422830477	0.00581331877037883
1290	79.2835159301758	-1.30908679962158	-6.95419406890869	0.025618452578783	0.00743668992072344	-0.000355493422830477	0.00678734155371785
1291	79.2835159301758	-1.95843541622162	-6.69445466995239	0.00126787810586393	-0.00132951640989631	-0.00977104809135199	-0.00197886489331722
1292	79.9328689575195	-2.28310966491699	-7.14899873733521	0.00776136433705688	-0.00132951640989631	0.00418994715437293	0.00321592413820326
1293	80.5822143554688	-2.60778403282166	-6.30484533309937	0.00256657530553639	-0.00100484199356288	0.00159255252219737	0.00646266713738441
1294	78.6341705322266	-1.63376116752625	-6.36978054046631	0.0168522447347641	0.00873538758605719	-0.00360223650932312	0.00126787810586393
1295	78.6341705322266	-1.95843541622162	-6.82432460784912	0.00581331877037883	0.00159255252219737	-0.0117190945893526	0.00159255252219737
1296	77.9848251342773	-1.30908679962158	-6.75938940048218	0.00613799272105098	-0.00879702530801296	0.00191722682211548	-0.00360223650932312
1297	79.9328689575195	-2.60778403282166	-6.88925933837891	0.00321592413820326	-0.00230353930965066	-0.0120437685400248	0.000293855206109583
1298	78.6341705322266	-0.984412550926208	-7.34380340576172	-0.00782300252467394	-0.000680167751852423	0.00418994715437293	0.00159255252219737
1299	77.3354721069336	-0.984412550926208	-7.01912927627563	0.00256657530553639	0.000293855206109583	-0.00847235135734081	-0.00132951640989631
1300	79.2835159301758	-1.63376116752625	-7.47367286682129	-0.00165419070981443	-0.0026282137259841	-0.000680167751852423	0.000293855206109583
1301	79.2835159301758	-2.28310966491699	-7.47367286682129	-0.00944637414067984	-0.00392691092565656	-0.00977104809135199	-0.00814767740666866
1302	80.5822143554688	-2.28310966491699	-7.47367286682129	-0.0165892094373703	0.000618529506027699	-0.00327756232582033	-0.00555028254166245
1303	79.9328689575195	-2.93245840072632	-7.47367286682129	-0.00587495695799589	0.0022419011220336	0.000618529506027699	0.00548864435404539
1304	78.6341705322266	-1.63376116752625	-7.73341274261475	0.00646266713738441	0.00808603875339031	-0.000355493422830477	-0.00197886489331722
1305	77.9848251342773	-0.984412550926208	-7.9282169342041	-0.00457625929266214	0.00386527273803949	-0.00977104809135199	-0.00652430532500148
1306	80.5822143554688	-1.95843541622162	-7.53860807418823	0.0152288740500808	0.00808603875339031	-0.00879702530801296	-0.00165419070981443
1307	77.3354721069336	-0.984412550926208	-7.6684775352478	0.000293855206109583	0.000293855206109583	-0.0165892094373703	0.00483929552137852
1308	80.5822143554688	-2.28310966491699	-7.47367286682129	0.0252937767654657	0.00970941036939621	-0.00490093370899558	0.000293855206109583
1309	79.2835159301758	-1.63376116752625	-7.6684775352478	0.0171769186854362	0.00970941036939621	-0.00619963090866804	-0.000355493422830477
1310	79.9328689575195	-1.30908679962158	-8.05808639526367	0.0155535480007529	0.00776136433705688	-0.00847235135734081	0.00159255252219737
1311	79.2835159301758	-1.63376116752625	-7.6684775352478	0.00613799272105098	0.00386527273803949	-0.00425158534198999	-0.00360223650932312
1312	79.9328689575195	-2.60778403282166	-7.34380340576172	0.00289124972186983	0.00256657530553639	-0.0169138833880424	0.00321592413820326
1313	79.9328689575195	-1.95843541622162	-7.27886867523193	0.0152288740500808	0.00970941036939621	0.000618529506027699	-0.00425158534198999
1314	77.3354721069336	-2.28310966491699	-6.43471527099609	-0.00977104809135199	0.00548864435404539	0.00256657530553639	-0.0026282137259841
1315	77.9848251342773	-1.30908679962158	-7.34380340576172	0.000293855206109583	-3.08191010844894e-05	-0.00522560812532902	-0.00555028254166245
1316	78.6341705322266	-1.30908679962158	-7.6684775352478	-0.0126931173726916	-0.00749832857400179	-0.00392691092565656	-0.00619963090866804
1317	79.2835159301758	-2.93245840072632	-7.34380340576172	-0.00879702530801296	0.00126787810586393	0.00159255252219737	0.00191722682211548
1318	77.9848251342773	-1.30908679962158	-7.01912927627563	-0.00457625929266214	0.00256657530553639	0.00159255252219737	0.00776136433705688
1319	77.9848251342773	-1.63376116752625	-7.53860807418823	0.00418994715437293	0.000943203864153475	0.000293855206109583	0.000618529506027699
1320	78.6341705322266	-2.28310966491699	-7.08406400680542	0.000293855206109583	0.00516396993771195	-0.0117190945893526	-0.0026282137259841
1321	79.9328689575195	-2.60778403282166	-6.69445466995239	-0.000355493422830477	-0.00392691092565656	-0.0117190945893526	-0.00684897974133492
1322	79.9328689575195	-2.28310966491699	-6.95419406890869	0.0158782228827477	-0.00100484199356288	-0.00295288790948689	0.00613799272105098
1323	79.9328689575195	-2.60778403282166	-6.88925933837891	0.011982130818069	0.00256657530553639	-0.00295288790948689	-3.08191010844894e-05
1324	77.9848251342773	-2.28310966491699	-6.75938940048218	0.01847561635077	-0.00295288790948689	-0.00295288790948689	-0.00619963090866804
1325	77.9848251342773	-2.60778403282166	-6.95419406890869	0.0158782228827477	0.0022419011220336	-0.00197886489331722	0.00678734155371785
1326	79.2835159301758	-2.93245840072632	-6.69445466995239	0.0197743140161037	-0.00132951640989631	-0.00587495695799589	-0.00327756232582033
1327	77.3354721069336	-1.95843541622162	-7.08406400680542	0.0113327819854021	-0.0104203969240189	-0.0100957229733467	0.00711201597005129
1328	77.9848251342773	-3.25713276863098	-7.4087381362915	0.0022419011220336	-0.0100957229733467	0.00483929552137852	0.00354059832170606
1329	79.9328689575195	-3.90648126602173	-7.4087381362915	0.00776136433705688	-0.00490093370899558	0.00548864435404539	-3.08191010844894e-05
1330	78.6341705322266	-3.25713276863098	-7.79834747314453	0.00191722682211548	-0.00132951640989631	-0.00457625929266214	-0.00457625929266214
1331	79.2835159301758	-3.58180713653564	-7.01912927627563	-0.00360223650932312	-0.00782300252467394	-0.00522560812532902	-0.00132951640989631
1332	79.2835159301758	-3.58180713653564	-6.69445466995239	-0.0026282137259841	-0.00230353930965066	-3.08191010844894e-05	0.00743668992072344
1333	79.9328689575195	-3.25713276863098	-6.95419406890869	0.01100810803473	-3.08191010844894e-05	-0.00230353930965066	-0.00132951640989631
1334	77.9848251342773	-2.28310966491699	-7.47367286682129	-0.00912170019000769	-0.00392691092565656	0.00321592413820326	-0.00100484199356288
1335	77.9848251342773	-1.95843541622162	-7.60354280471802	-0.00490093370899558	-0.00555028254166245	-0.00360223650932312	-0.00490093370899558
1336	78.6341705322266	-1.95843541622162	-7.6684775352478	-0.0100957229733467	-0.00782300252467394	-0.00717365415766835	-0.00327756232582033
1337	79.2835159301758	-2.60778403282166	-7.34380340576172	-0.00425158534198999	-0.00392691092565656	0.00289124972186983	-0.00100484199356288
1338	79.2835159301758	-1.95843541622162	-7.34380340576172	-0.00847235135734081	-0.00230353930965066	0.000293855206109583	0.00483929552137852
1339	76.6861267089844	-1.63376116752625	-7.21393346786499	-0.00847235135734081	0.00516396993771195	0.00159255252219737	0.000293855206109583
1340	80.5822143554688	-2.28310966491699	-7.4087381362915	0.0103587592020631	0.000618529506027699	-0.000680167751852423	-0.00847235135734081
1341	79.9328689575195	-1.95843541622162	-7.79834747314453	-0.00879702530801296	-0.0130177913233638	-0.00327756232582033	-0.00197886489331722
1342	79.9328689575195	-2.60778403282166	-7.53860807418823	-0.0172385573387146	0.00354059832170606	-0.00327756232582033	0.00483929552137852
1343	79.9328689575195	-2.28310966491699	-7.60354280471802	-0.0217839982360601	-0.00684897974133492	-0.00327756232582033	0.0103587592020631
1344	78.6341705322266	-1.95843541622162	-7.27886867523193	-0.0123684434220195	0.00483929552137852	-3.08191010844894e-05	-0.00587495695799589
1345	77.3354721069336	-0.984412550926208	-7.60354280471802	-0.0152905117720366	0.00938473641872406	-0.00522560812532902	-0.00490093370899558
1346	77.9848251342773	-2.60778403282166	-7.4087381362915	-0.00944637414067984	0.00776136433705688	-0.0126931173726916	-0.00132951640989631
1347	76.6861267089844	-1.95843541622162	-7.73341274261475	-0.00295288790948689	0.00418994715437293	-0.00360223650932312	0.00386527273803949
1348	78.6341705322266	-2.93245840072632	-7.34380340576172	0.000618529506027699	0.01100810803473	0.00256657530553639	0.00191722682211548
1349	78.6341705322266	-2.28310966491699	-7.27886867523193	0.0152288740500808	0.000293855206109583	0.00126787810586393	0.000943203864153475
1350	77.3354721069336	-2.60778403282166	-6.75938940048218	0.013930176384747	0.00678734155371785	0.000618529506027699	-0.000355493422830477
1351	77.9848251342773	-2.60778403282166	-6.62951993942261	0.00841071270406246	-0.000680167751852423	0.00256657530553639	0.00711201597005129
1352	77.9848251342773	-2.60778403282166	-6.88925933837891	0.00646266713738441	0.000618529506027699	-0.00132951640989631	0.00613799272105098
1353	76.6861267089844	-2.60778403282166	-6.88925933837891	0.00548864435404539	0.0103587592020631	0.00581331877037883	0.0100340843200684
1354	76.0367736816406	-1.63376116752625	-7.14899873733521	0.01847561635077	0.00354059832170606	0.00354059832170606	-0.000680167751852423
1355	75.3874282836914	-1.63376116752625	-7.08406400680542	0.00678734155371785	-0.00100484199356288	-0.00360223650932312	0.000943203864153475
1356	75.3874282836914	-1.30908679962158	-7.01912927627563	-3.08191010844894e-05	-0.0104203969240189	0.0116574559360743	0.00159255252219737
1357	77.3354721069336	-2.60778403282166	-6.56458520889282	-0.00100484199356288	-0.00749832857400179	-0.00132951640989631	-0.000680167751852423
1358	75.3874282836914	-1.63376116752625	-6.95419406890869	-0.0139918150380254	0.00191722682211548	0.00354059832170606	0.00289124972186983
1359	74.0887298583984	-1.63376116752625	-7.14899873733521	0.01100810803473	-0.00165419070981443	-0.0026282137259841	-0.000680167751852423
1360	76.6861267089844	-2.28310966491699	-6.82432460784912	0.000293855206109583	-0.0026282137259841	0.00483929552137852	-0.00749832857400179
1361	76.6861267089844	-2.60778403282166	-6.23991060256958	0.000618529506027699	-0.00197886489331722	-0.00522560812532902	0.00289124972186983
1362	76.6861267089844	-2.60778403282166	-6.23991060256958	-0.00912170019000769	0.000293855206109583	-0.00360223650932312	0.000293855206109583
1363	77.3354721069336	-2.60778403282166	-6.56458520889282	-0.0113944197073579	0.000943203864153475	-0.000355493422830477	0.00808603875339031
1364	76.6861267089844	-1.95843541622162	-6.69445466995239	0.00126787810586393	0.00386527273803949	0.00516396993771195	-0.00230353930965066
1365	76.6861267089844	-1.63376116752625	-7.79834747314453	-0.00457625929266214	0.00970941036939621	-0.00327756232582033	0.000293855206109583
1366	79.2835159301758	-2.60778403282166	-7.53860807418823	0.0022419011220336	0.0123068047687411	-0.00944637414067984	0.0022419011220336
1367	76.6861267089844	-1.63376116752625	-7.6684775352478	0.00289124972186983	0.00613799272105098	-0.00360223650932312	0.00451462110504508
1368	78.6341705322266	-2.60778403282166	-7.21393346786499	0.00516396993771195	0.00418994715437293	-0.00327756232582033	0.00613799272105098
1369	79.2835159301758	-2.60778403282166	-7.14899873733521	-0.00879702530801296	0.0100340843200684	0.00126787810586393	0.000293855206109583
1370	79.2835159301758	-2.60778403282166	-7.08406400680542	0.00808603875339031	0.0123068047687411	-0.00555028254166245	-3.08191010844894e-05
1371	78.6341705322266	-2.28310966491699	-7.53860807418823	0.000293855206109583	0.00159255252219737	-0.00457625929266214	-0.00392691092565656
1372	79.9328689575195	-2.93245840072632	-7.34380340576172	-0.00587495695799589	0.00548864435404539	-0.00295288790948689	0.00743668992072344
1373	77.3354721069336	-1.95843541622162	-7.73341274261475	-3.08191010844894e-05	0.0113327819854021	0.0022419011220336	0.00776136433705688
1374	77.3354721069336	-1.63376116752625	-7.73341274261475	0.0158782228827477	0.00191722682211548	0.0022419011220336	0.00191722682211548
1375	77.3354721069336	-1.30908679962158	-7.47367286682129	0.0149041991680861	0.00548864435404539	-0.000680167751852423	-0.00327756232582033
1376	77.9848251342773	-1.63376116752625	-7.27886867523193	0.0113327819854021	-0.0107450718060136	-0.00392691092565656	-0.00522560812532902
1377	79.2835159301758	-2.28310966491699	-7.47367286682129	-0.00555028254166245	-0.00587495695799589	-0.000680167751852423	-0.00230353930965066
1378	78.6341705322266	-1.95843541622162	-7.27886867523193	0.00548864435404539	-0.00425158534198999	0.0142548503354192	0.00678734155371785
1379	77.9848251342773	-1.95843541622162	-7.79834747314453	-0.000355493422830477	-0.00165419070981443	0.00483929552137852	-0.00392691092565656
1380	78.6341705322266	-2.60778403282166	-7.60354280471802	-3.08191010844894e-05	0.00256657530553639	-0.00100484199356288	-0.00360223650932312
1381	78.6341705322266	-2.60778403282166	-7.27886867523193	0.00126787810586393	-3.08191010844894e-05	-0.00717365415766835	-0.00490093370899558
1382	78.6341705322266	-2.60778403282166	-6.75938940048218	-0.00327756232582033	0.00159255252219737	-0.00977104809135199	0.00256657530553639
1383	79.9328689575195	-2.93245840072632	-7.21393346786499	-0.00360223650932312	0.00321592413820326	-0.00165419070981443	0.000293855206109583
1384	76.6861267089844	-1.95843541622162	-7.14899873733521	-0.00360223650932312	-0.000680167751852423	-0.00360223650932312	-0.000355493422830477
1385	78.6341705322266	-2.28310966491699	-7.27886867523193	0.00483929552137852	0.00516396993771195	-0.00587495695799589	-0.00132951640989631
1386	78.6341705322266	-2.28310966491699	-7.01912927627563	0.0113327819854021	0.00126787810586393	-0.0143164889886975	-0.0026282137259841
1387	77.9848251342773	-1.63376116752625	-7.14899873733521	0.00256657530553639	0.0022419011220336	-0.0136671401560307	0.00483929552137852
1388	78.6341705322266	-2.28310966491699	-6.17497587203979	-0.00100484199356288	0.00516396993771195	-0.000355493422830477	0.00321592413820326
1389	79.2835159301758	-2.60778403282166	-6.56458520889282	0.00321592413820326	0.01100810803473	-0.00230353930965066	-0.00392691092565656
1390	79.9328689575195	-2.60778403282166	-6.62951993942261	-0.0026282137259841	0.00386527273803949	-3.08191010844894e-05	0.00289124972186983
1391	79.9328689575195	-2.93245840072632	-6.95419406890869	-0.00717365415766835	-3.08191010844894e-05	-0.0172385573387146	-0.00132951640989631
1392	78.6341705322266	-2.60778403282166	-6.82432460784912	-0.00652430532500148	0.000618529506027699	0.000293855206109583	0.000293855206109583
1393	78.6341705322266	-2.60778403282166	-6.69445466995239	-0.00327756232582033	0.00418994715437293	-0.00814767740666866	0.0022419011220336
1394	77.3354721069336	-1.63376116752625	-6.36978054046631	0.0100340843200684	0.00451462110504508	-0.00360223650932312	-0.00197886489331722
1395	76.6861267089844	-1.30908679962158	-7.01912927627563	0.0116574559360743	-0.00392691092565656	0.00256657530553639	0.00191722682211548
1396	79.2835159301758	-2.93245840072632	-7.21393346786499	0.00906006153672934	-0.00782300252467394	-0.00587495695799589	-0.00847235135734081
1397	77.3354721069336	-1.63376116752625	-7.34380340576172	0.00678734155371785	-0.00457625929266214	0.00646266713738441	0.00159255252219737
1398	79.2835159301758	-2.93245840072632	-6.82432460784912	0.00970941036939621	0.000618529506027699	0.00548864435404539	0.00354059832170606
1399	76.6861267089844	-1.63376116752625	-7.21393346786499	0.0142548503354192	-3.08191010844894e-05	0.00289124972186983	0.0022419011220336
1400	77.9848251342773	-2.93245840072632	-7.01912927627563	0.01100810803473	0.00256657530553639	0.00191722682211548	-0.000680167751852423
1401	79.2835159301758	-2.93245840072632	-7.47367286682129	0.0158782228827477	-3.08191010844894e-05	-0.00749832857400179	-0.00295288790948689
1402	79.2835159301758	-3.58180713653564	-7.4087381362915	0.0116574559360743	-0.00165419070981443	-0.00619963090866804	0.00776136433705688
1403	78.6341705322266	-2.93245840072632	-7.60354280471802	0.00906006153672934	0.00126787810586393	0.00938473641872406	0.00159255252219737
1404	78.6341705322266	-2.28310966491699	-7.86328220367432	0.01100810803473	-0.00619963090866804	0.00483929552137852	0.00256657530553639
1405	77.3354721069336	-1.95843541622162	-7.53860807418823	0.0158782228827477	0.00159255252219737	-0.00814767740666866	-0.00879702530801296
1406	79.9328689575195	-3.90648126602173	-7.01912927627563	-0.0104203969240189	0.00321592413820326	-0.00977104809135199	-0.00392691092565656
1407	76.6861267089844	-1.95843541622162	-7.9282169342041	0.00776136433705688	-0.00847235135734081	-0.00490093370899558	0.00191722682211548
1408	77.3354721069336	-3.58180713653564	-7.4087381362915	0.00548864435404539	0.00516396993771195	-0.00814767740666866	-0.000355493422830477
1409	79.2835159301758	-3.58180713653564	-7.4087381362915	-0.0117190945893526	-0.00457625929266214	-0.00327756232582033	-0.00165419070981443
1410	79.2835159301758	-4.23115587234497	-7.21393346786499	0.00516396993771195	0.00516396993771195	-0.000680167751852423	-0.00912170019000769
1411	78.6341705322266	-3.58180713653564	-7.21393346786499	-0.00814767740666866	-0.00555028254166245	-0.00847235135734081	-0.00587495695799589
1412	79.2835159301758	-3.90648126602173	-7.01912927627563	-0.0182125810533762	-0.0130177913233638	0.00841071270406246	0.000293855206109583
1413	77.3354721069336	-3.58180713653564	-6.82432460784912	-0.0113944197073579	-0.00457625929266214	-0.00230353930965066	-0.00392691092565656
1414	77.9848251342773	-2.93245840072632	-7.08406400680542	-0.00327756232582033	-0.0143164889886975	0.00483929552137852	-0.00392691092565656
1415	77.9848251342773	-2.28310966491699	-7.08406400680542	-0.00652430532500148	-0.000680167751852423	0.00256657530553639	-0.00555028254166245
1416	78.6341705322266	-3.58180713653564	-7.01912927627563	-0.0133424662053585	-0.0139918150380254	-0.00814767740666866	-0.00230353930965066
1417	77.3354721069336	-2.60778403282166	-6.75938940048218	-0.00652430532500148	-0.00944637414067984	-0.00165419070981443	0.000293855206109583
1418	78.6341705322266	-2.60778403282166	-6.62951993942261	-0.0185372550040483	-0.000355493422830477	-0.00197886489331722	0.00711201597005129
1419	77.9848251342773	-1.95843541622162	-6.62951993942261	-0.0100957229733467	-0.00295288790948689	-0.0026282137259841	0.00321592413820326
1420	77.3354721069336	-2.60778403282166	-6.88925933837891	0.000618529506027699	-0.0026282137259841	-0.00944637414067984	-3.08191010844894e-05
1421	79.2835159301758	-2.28310966491699	-6.43471527099609	-0.0120437685400248	-0.00230353930965066	-0.0133424662053585	-0.00555028254166245
1422	78.6341705322266	-2.28310966491699	-6.88925933837891	-0.0133424662053585	0.00126787810586393	-0.00977104809135199	0.00418994715437293
1423	79.2835159301758	-2.60778403282166	-6.69445466995239	-0.00847235135734081	0.0132808275520802	-0.0123684434220195	0.00386527273803949
1424	77.3354721069336	-0.984412550926208	-6.56458520889282	-0.00100484199356288	0.0103587592020631	-3.08191010844894e-05	0.00289124972186983
1425	77.9848251342773	-1.63376116752625	-6.88925933837891	0.00873538758605719	0.00581331877037883	-0.0100957229733467	0.000943203864153475
1426	78.6341705322266	-2.28310966491699	-7.4087381362915	0.0285405199974775	0.00906006153672934	-0.0117190945893526	-0.00944637414067984
1427	76.6861267089844	-1.63376116752625	-7.01912927627563	0.00451462110504508	0.00711201597005129	-0.00100484199356288	0.00548864435404539
1428	77.3354721069336	-1.95843541622162	-6.82432460784912	0.0155535480007529	0.00418994715437293	-0.00132951640989631	-0.00490093370899558
1429	78.6341705322266	-2.60778403282166	-7.14899873733521	0.012956153601408	0.00483929552137852	-0.00100484199356288	-0.00230353930965066
1430	77.3354721069336	-2.93245840072632	-7.08406400680542	0.0168522447347641	0.00581331877037883	0.00289124972186983	-0.0117190945893526
1431	77.3354721069336	-2.93245840072632	-7.34380340576172	0.0113327819854021	0.00646266713738441	-0.00295288790948689	0.00548864435404539
1432	77.3354721069336	-2.60778403282166	-7.79834747314453	0.00970941036939621	0.00354059832170606	-0.00392691092565656	0.0022419011220336
1433	76.6861267089844	-1.95843541622162	-7.4087381362915	0.0126314787194133	0.00841071270406246	0.00256657530553639	0.0100340843200684
1434	76.6861267089844	-1.30908679962158	-7.53860807418823	0.00451462110504508	0.00483929552137852	-0.000680167751852423	0.00191722682211548
1435	77.3354721069336	-1.63376116752625	-7.73341274261475	-0.0123684434220195	0.00516396993771195	0.000293855206109583	-0.00360223650932312
1436	78.6341705322266	-2.93245840072632	-7.21393346786499	-0.0123684434220195	-3.08191010844894e-05	-0.00717365415766835	0.00451462110504508
1437	75.3874282836914	-1.95843541622162	-7.21393346786499	-0.0195112787187099	-0.00197886489331722	0.00613799272105098	0.00256657530553639
1438	77.3354721069336	-1.63376116752625	-7.73341274261475	-0.0188619289547205	0.00581331877037883	0.00743668992072344	-0.00165419070981443
1439	74.7380752563477	-1.30908679962158	-7.47367286682129	-0.0126931173726916	-0.000680167751852423	-0.00165419070981443	0.00646266713738441
1440	76.0367736816406	-2.28310966491699	-7.34380340576172	-0.0185372550040483	0.00516396993771195	-0.00360223650932312	-0.000355493422830477
1441	76.6861267089844	-1.95843541622162	-6.95419406890869	-0.0237320438027382	0.000293855206109583	0.000943203864153475	0.00256657530553639
1442	75.3874282836914	-1.95843541622162	-6.69445466995239	-0.0143164889886975	-0.00392691092565656	-0.000680167751852423	0.0116574559360743
1443	75.3874282836914	-1.63376116752625	-7.01912927627563	-0.00879702530801296	0.000943203864153475	0.00938473641872406	-0.00717365415766835
1444	76.6861267089844	-2.28310966491699	-6.82432460784912	-0.0159398596733809	0.00938473641872406	-0.00327756232582033	0.00613799272105098
1445	76.6861267089844	-2.60778403282166	-6.88925933837891	0.0136055024340749	0.00483929552137852	0.00289124972186983	-0.00522560812532902
1446	77.3354721069336	-2.28310966491699	-6.75938940048218	-0.00100484199356288	0.0100340843200684	-0.0110697457566857	0.000943203864153475
1447	77.3354721069336	-2.93245840072632	-6.88925933837891	0.00483929552137852	0.00191722682211548	-0.00717365415766835	0.00743668992072344
1448	76.6861267089844	-1.63376116752625	-6.69445466995239	-0.00684897974133492	0.0113327819854021	-0.00132951640989631	0.00808603875339031
1449	76.6861267089844	-1.63376116752625	-6.36978054046631	0.00516396993771195	0.01100810803473	0.00418994715437293	0.00841071270406246
1450	76.6861267089844	-1.63376116752625	-6.56458520889282	-0.00717365415766835	0.0136055024340749	-0.00197886489331722	-0.00165419070981443
1451	76.6861267089844	-1.30908679962158	-6.69445466995239	-0.00847235135734081	0.00711201597005129	-0.00230353930965066	-0.00327756232582033
1452	77.3354721069336	-1.30908679962158	-7.08406400680542	0.00256657530553639	0.00256657530553639	-0.000680167751852423	0.00743668992072344
1453	79.2835159301758	-2.93245840072632	-6.88925933837891	0.0022419011220336	-0.00522560812532902	-0.00587495695799589	0.00451462110504508
1454	76.6861267089844	-1.95843541622162	-6.43471527099609	0.00970941036939621	0.00418994715437293	-0.00619963090866804	-0.000680167751852423
1455	78.6341705322266	-1.95843541622162	-6.82432460784912	0.0113327819854021	0.00321592413820326	-0.00652430532500148	-0.00619963090866804
1456	79.9328689575195	-2.28310966491699	-6.95419406890869	0.00256657530553639	0.000618529506027699	0.00159255252219737	-0.00327756232582033
1457	78.6341705322266	-1.30908679962158	-7.14899873733521	0.01100810803473	-0.0113944197073579	-0.00879702530801296	0.00126787810586393
1458	78.6341705322266	-1.95843541622162	-6.88925933837891	0.012956153601408	-0.00295288790948689	0.00776136433705688	-0.00619963090866804
1459	77.9848251342773	-1.63376116752625	-7.6684775352478	0.00256657530553639	-0.0104203969240189	-0.00977104809135199	0.00646266713738441
1460	76.6861267089844	-0.984412550926208	-7.53860807418823	0.0103587592020631	-3.08191010844894e-05	0.00418994715437293	-0.00944637414067984
1461	77.3354721069336	-1.95843541622162	-7.27886867523193	0.00808603875339031	-0.00230353930965066	-0.0126931173726916	0.00159255252219737
1462	77.3354721069336	-0.984412550926208	-7.9282169342041	-0.00327756232582033	-0.00717365415766835	-0.00912170019000769	-0.00100484199356288
1463	77.9848251342773	-1.95843541622162	-7.6684775352478	0.0022419011220336	0.00548864435404539	-0.00522560812532902	0.00613799272105098
1464	78.6341705322266	-1.95843541622162	-7.4087381362915	0.00938473641872406	0.00711201597005129	-0.00847235135734081	0.00159255252219737
1465	76.6861267089844	-1.30908679962158	-7.21393346786499	0.0116574559360743	0.00938473641872406	-0.00619963090866804	-0.00197886489331722
1466	79.9328689575195	-2.28310966491699	-7.79834747314453	0.01100810803473	0.00354059832170606	-0.0156151866540313	0.000618529506027699
1467	77.3354721069336	-1.95843541622162	-7.27886867523193	0.00386527273803949	0.000943203864153475	-0.00782300252467394	-0.000680167751852423
1468	78.6341705322266	-2.28310966491699	-7.73341274261475	0.0103587592020631	0.0113327819854021	-0.00425158534198999	0.00776136433705688
1469	77.3354721069336	-1.30908679962158	-7.99315214157104	0.0100340843200684	0.00613799272105098	-0.00425158534198999	-0.00132951640989631
1470	77.9848251342773	-1.63376116752625	-7.9282169342041	0.01100810803473	0.00289124972186983	-0.0026282137259841	0.000943203864153475
1471	76.6861267089844	-1.95843541622162	-7.53860807418823	0.00808603875339031	-0.00100484199356288	0.000943203864153475	0.00126787810586393
1472	78.6341705322266	-2.28310966491699	-7.4087381362915	-0.00197886489331722	-0.00457625929266214	-0.000680167751852423	0.00808603875339031
1473	76.6861267089844	-1.30908679962158	-7.53860807418823	0.00613799272105098	0.00516396993771195	0.00873538758605719	0.00451462110504508
1474	78.6341705322266	-1.63376116752625	-7.60354280471802	0.00354059832170606	-0.00100484199356288	0.00289124972186983	0.00191722682211548
1475	78.6341705322266	-0.984412550926208	-7.21393346786499	-0.00360223650932312	-0.00912170019000769	0.00191722682211548	-0.00165419070981443
1476	79.2835159301758	-2.60778403282166	-6.95419406890869	-0.00360223650932312	-0.00165419070981443	-0.00360223650932312	-0.00295288790948689
1477	77.9848251342773	-1.63376116752625	-7.08406400680542	-0.0130177913233638	-0.00619963090866804	0.0022419011220336	0.00159255252219737
1478	79.2835159301758	-2.60778403282166	-6.69445466995239	-0.0169138833880424	-0.00132951640989631	0.00354059832170606	0.00159255252219737
1479	77.9848251342773	-1.95843541622162	-6.88925933837891	-0.0146411629393697	-0.000355493422830477	-3.08191010844894e-05	-0.00555028254166245
1480	77.3354721069336	-2.28310966491699	-6.88925933837891	-0.00522560812532902	-0.0026282137259841	-0.00360223650932312	-0.00360223650932312
1481	77.9848251342773	-1.63376116752625	-7.27886867523193	-0.0107450718060136	0.00256657530553639	-0.0113944197073579	-0.00944637414067984
1482	76.0367736816406	-1.95843541622162	-7.08406400680542	-0.00522560812532902	-0.00165419070981443	-0.00847235135734081	0.00354059832170606
1483	77.3354721069336	-1.63376116752625	-7.6684775352478	-0.00425158534198999	0.00191722682211548	-0.00132951640989631	0.00191722682211548
1484	79.2835159301758	-2.93245840072632	-6.75938940048218	0.00126787810586393	0.01100810803473	-0.00197886489331722	0.00418994715437293
1485	78.6341705322266	-3.25713276863098	-6.69445466995239	-0.00587495695799589	-0.00165419070981443	0.00126787810586393	-0.00100484199356288
1486	77.9848251342773	-3.25713276863098	-6.49965000152588	-0.00165419070981443	0.00548864435404539	-0.00587495695799589	-0.00165419070981443
1487	79.2835159301758	-2.60778403282166	-7.08406400680542	-0.00619963090866804	-3.08191010844894e-05	-0.00619963090866804	0.00159255252219737
1488	78.6341705322266	-3.58180713653564	-6.82432460784912	-0.00197886489331722	0.0022419011220336	-0.000355493422830477	0.00418994715437293
1489	78.6341705322266	-2.60778403282166	-7.47367286682129	-0.00619963090866804	0.00321592413820326	-0.00457625929266214	-0.00197886489331722
1490	76.6861267089844	-2.28310966491699	-7.60354280471802	-0.00587495695799589	-0.00392691092565656	0.00354059832170606	-0.00684897974133492
1491	78.6341705322266	-2.93245840072632	-7.34380340576172	0.00159255252219737	-0.00879702530801296	-0.00132951640989631	-0.00944637414067984
1492	77.9848251342773	-2.28310966491699	-7.14899873733521	0.0022419011220336	-0.00684897974133492	0.00906006153672934	0.00646266713738441
1493	77.9848251342773	-3.25713276863098	-7.01912927627563	0.0106834331527352	0.00548864435404539	-0.00522560812532902	0.00386527273803949
1494	77.9848251342773	-2.28310966491699	-7.73341274261475	0.0103587592020631	-3.08191010844894e-05	0.0022419011220336	-0.00165419070981443
1495	79.2835159301758	-3.58180713653564	-7.21393346786499	0.0113327819854021	-0.00619963090866804	0.00776136433705688	-0.00782300252467394
1496	77.9848251342773	-2.28310966491699	-7.60354280471802	0.0175015944987535	-0.00879702530801296	0.00126787810586393	-0.0110697457566857
1497	79.2835159301758	-3.58180713653564	-6.62951993942261	0.00483929552137852	-0.0117190945893526	-0.00360223650932312	0.0022419011220336
1498	77.3354721069336	-2.28310966491699	-7.34380340576172	-0.0165892094373703	-0.00230353930965066	0.0113327819854021	-0.0026282137259841
1499	77.3354721069336	-2.60778403282166	-7.53860807418823	-0.00717365415766835	-0.00490093370899558	0.00191722682211548	0.0022419011220336
1500	78.6341705322266	-3.25713276863098	-7.34380340576172	0.0223717093467712	-0.00879702530801296	0.00483929552137852	-0.00652430532500148
1501	78.6341705322266	-2.93245840072632	-7.34380340576172	0.0123068047687411	-0.00522560812532902	0.000293855206109583	-0.00100484199356288
1502	78.6341705322266	-2.28310966491699	-7.27886867523193	0.0113327819854021	0.00256657530553639	-0.00165419070981443	0.00191722682211548
1503	77.3354721069336	-1.63376116752625	-7.4087381362915	0.012956153601408	0.00354059832170606	0.00451462110504508	-3.08191010844894e-05
1504	78.6341705322266	-1.95843541622162	-6.75938940048218	0.013930176384747	-0.00230353930965066	0.00678734155371785	0.00289124972186983
1505	77.3354721069336	-2.28310966491699	-7.34380340576172	0.0100340843200684	0.00646266713738441	-0.00295288790948689	0.000618529506027699
1506	77.9848251342773	-1.63376116752625	-7.73341274261475	0.0132808275520802	0.000943203864153475	-0.00392691092565656	0.0022419011220336
1507	78.6341705322266	-2.28310966491699	-7.01912927627563	-0.00165419070981443	0.00126787810586393	-0.00684897974133492	-0.00100484199356288
1508	77.9848251342773	-1.95843541622162	-7.08406400680542	0.00354059832170606	0.00354059832170606	0.00613799272105098	0.00613799272105098
1509	78.6341705322266	-2.28310966491699	-7.34380340576172	-0.00619963090866804	0.00516396993771195	0.00646266713738441	-0.00392691092565656
1510	79.2835159301758	-2.60778403282166	-6.69445466995239	-0.00425158534198999	0.00646266713738441	-0.00490093370899558	0.000293855206109583
1511	76.0367736816406	-0.984412550926208	-6.88925933837891	0.00191722682211548	0.00126787810586393	-0.00100484199356288	-0.0152905117720366
1512	77.9848251342773	-1.63376116752625	-7.08406400680542	-0.00814767740666866	-0.00165419070981443	-0.000355493422830477	0.00289124972186983
1513	77.3354721069336	-1.63376116752625	-7.14899873733521	0.0123068047687411	-0.00392691092565656	0.00711201597005129	-0.00587495695799589
1514	77.9848251342773	-2.28310966491699	-7.21393346786499	0.00256657530553639	0.00581331877037883	0.00126787810586393	-0.00197886489331722
1515	77.9848251342773	-2.28310966491699	-6.69445466995239	-0.000680167751852423	-0.00717365415766835	-0.00652430532500148	-0.000355493422830477
1516	76.6861267089844	-1.95843541622162	-6.82432460784912	0.00516396993771195	-0.00165419070981443	-3.08191010844894e-05	-0.00360223650932312
1517	77.3354721069336	-2.60778403282166	-6.62951993942261	-3.08191010844894e-05	-0.00717365415766835	-3.08191010844894e-05	0.00159255252219737
1518	76.6861267089844	-1.95843541622162	-7.14899873733521	-0.00360223650932312	0.00548864435404539	0.00354059832170606	0.00581331877037883
1519	76.6861267089844	-1.95843541622162	-7.08406400680542	-3.08191010844894e-05	0.000943203864153475	0.00613799272105098	0.00581331877037883
1520	76.0367736816406	-1.30908679962158	-6.95419406890869	0.00906006153672934	0.00354059832170606	0.00191722682211548	0.0022419011220336
1521	75.3874282836914	-1.63376116752625	-6.75938940048218	-0.00717365415766835	0.000293855206109583	-0.0110697457566857	0.000293855206109583
1522	74.0887298583984	-1.30908679962158	-6.75938940048218	-0.0149658378213644	0.00289124972186983	-0.00425158534198999	-0.00457625929266214
1523	75.3874282836914	-1.95843541622162	-6.88925933837891	-0.00944637414067984	0.0022419011220336	-0.00100484199356288	0.00711201597005129
1524	76.0367736816406	-2.28310966491699	-7.60354280471802	-0.0117190945893526	0.00841071270406246	0.00289124972186983	0.00386527273803949
1525	75.3874282836914	-1.63376116752625	-7.4087381362915	-0.00392691092565656	0.00841071270406246	-0.0110697457566857	-0.00100484199356288
1526	74.7380752563477	-0.984412550926208	-7.60354280471802	0.00841071270406246	0.00646266713738441	-0.0113944197073579	-0.00100484199356288
1527	77.3354721069336	-2.93245840072632	-7.47367286682129	-0.00522560812532902	0.0022419011220336	-0.00912170019000769	0.00289124972186983
1528	75.3874282836914	-0.984412550926208	-7.6684775352478	-0.00327756232582033	0.00483929552137852	-0.00132951640989631	0.00354059832170606
1529	77.9848251342773	-2.93245840072632	-7.21393346786499	0.00646266713738441	0.00191722682211548	0.00354059832170606	0.00743668992072344
1530	76.6861267089844	-2.60778403282166	-7.73341274261475	-0.00717365415766835	0.00646266713738441	-0.00490093370899558	-0.00360223650932312
1531	76.6861267089844	-1.95843541622162	-7.73341274261475	0.00613799272105098	0.00191722682211548	-0.00457625929266214	0.00321592413820326
1532	76.6861267089844	-1.63376116752625	-7.9282169342041	-0.00587495695799589	0.0022419011220336	0.000293855206109583	0.00516396993771195
1533	78.6341705322266	-1.95843541622162	-7.79834747314453	-0.00619963090866804	0.000618529506027699	0.00191722682211548	0.00483929552137852
1534	79.2835159301758	-2.60778403282166	-7.47367286682129	-0.00912170019000769	0.00321592413820326	-0.00360223650932312	-0.000355493422830477
1535	78.6341705322266	-2.28310966491699	-7.27886867523193	0.0171769186854362	-0.0026282137259841	-0.00100484199356288	-0.00327756232582033
1536	79.2835159301758	-2.93245840072632	-7.53860807418823	-0.00295288790948689	-0.00555028254166245	0.000943203864153475	-0.00457625929266214
1537	79.2835159301758	-2.60778403282166	-7.47367286682129	-0.00392691092565656	0.00548864435404539	0.00321592413820326	-0.00100484199356288
1538	79.2835159301758	-3.25713276863098	-7.53860807418823	-0.00197886489331722	0.00581331877037883	-0.00360223650932312	0.00451462110504508
1539	76.6861267089844	-1.30908679962158	-7.60354280471802	-0.00100484199356288	0.00289124972186983	0.00289124972186983	0.000943203864153475
1540	77.3354721069336	-1.95843541622162	-7.4087381362915	0.0022419011220336	0.00159255252219737	-0.00392691092565656	0.000293855206109583
1541	77.3354721069336	-1.30908679962158	-6.82432460784912	-0.00490093370899558	0.00483929552137852	-0.00619963090866804	-0.00490093370899558
1542	77.3354721069336	-1.63376116752625	-7.08406400680542	0.0132808275520802	-0.00522560812532902	-0.00230353930965066	-0.00165419070981443
1543	77.9848251342773	-1.30908679962158	-7.6684775352478	-0.00555028254166245	-0.000355493422830477	0.00451462110504508	-0.00132951640989631
1544	78.6341705322266	-2.93245840072632	-6.95419406890869	-0.00555028254166245	0.00711201597005129	0.0022419011220336	0.00386527273803949
1545	76.6861267089844	-1.63376116752625	-7.14899873733521	-0.00652430532500148	0.000293855206109583	-0.00132951640989631	-0.00295288790948689
1546	77.3354721069336	-1.63376116752625	-6.43471527099609	0.0165275707840919	0.00581331877037883	-0.00555028254166245	-0.000680167751852423
1547	79.9328689575195	-2.60778403282166	-6.11004114151001	-0.0026282137259841	0.00841071270406246	-0.00684897974133492	0.000943203864153475
1548	77.9848251342773	-1.30908679962158	-6.69445466995239	0.00613799272105098	0.00613799272105098	-0.00165419070981443	0.00970941036939621
1549	79.2835159301758	-2.93245840072632	-6.17497587203979	0.013930176384747	0.00711201597005129	-0.000355493422830477	0.00581331877037883
1550	78.6341705322266	-2.60778403282166	-6.17497587203979	0.00483929552137852	0.0103587592020631	-0.00360223650932312	-0.00295288790948689
1551	79.2835159301758	-2.60778403282166	-6.62951993942261	-0.00165419070981443	-3.08191010844894e-05	-0.000680167751852423	-0.00197886489331722
1552	78.6341705322266	-2.28310966491699	-6.75938940048218	0.0100340843200684	0.00126787810586393	-0.00360223650932312	0.00841071270406246
1553	79.9328689575195	-2.60778403282166	-6.23991060256958	0.00646266713738441	0.00386527273803949	0.00126787810586393	0.0022419011220336
1554	79.2835159301758	-1.95843541622162	-6.49965000152588	0.0123068047687411	0.0136055024340749	-0.00457625929266214	-0.000680167751852423
1555	77.9848251342773	-1.63376116752625	-7.27886867523193	0.000618529506027699	0.000618529506027699	-0.00522560812532902	-3.08191010844894e-05
1556	78.6341705322266	-1.63376116752625	-7.6684775352478	0.0103587592020631	0.00483929552137852	-0.00197886489331722	-0.0100957229733467
1557	77.9848251342773	-2.60778403282166	-7.60354280471802	-0.00782300252467394	0.00256657530553639	-0.00879702530801296	0.00126787810586393
1558	78.6341705322266	-2.28310966491699	-7.6684775352478	-0.0100957229733467	0.00256657530553639	-0.0107450718060136	0.00743668992072344
1559	77.3354721069336	-1.30908679962158	-7.6684775352478	-0.00555028254166245	-0.00100484199356288	0.00159255252219737	-0.00132951640989631
1560	77.3354721069336	-0.984412550926208	-7.6684775352478	-0.000355493422830477	-0.00100484199356288	-0.00392691092565656	-0.0104203969240189
1561	77.9848251342773	-1.30908679962158	-7.99315214157104	0.00418994715437293	-0.00619963090866804	-0.00619963090866804	0.000618529506027699
1562	76.6861267089844	-1.30908679962158	-8.25289154052734	-0.0143164889886975	-0.0026282137259841	-0.00879702530801296	-0.00555028254166245
1563	76.6861267089844	-1.30908679962158	-7.86328220367432	-0.00295288790948689	0.00743668992072344	-0.0026282137259841	-0.00522560812532902
1564	79.2835159301758	-2.28310966491699	-7.73341274261475	-0.000355493422830477	0.0126314787194133	0.00776136433705688	-0.000355493422830477
1565	77.3354721069336	-1.30908679962158	-7.79834747314453	0.00776136433705688	0.00743668992072344	-0.0026282137259841	0.00743668992072344
1566	77.9848251342773	-1.63376116752625	-7.6684775352478	0.00938473641872406	0.011982130818069	-0.0149658378213644	-0.000680167751852423
1567	79.9328689575195	-2.28310966491699	-7.73341274261475	0.00776136433705688	0.00191722682211548	-0.00327756232582033	0.00321592413820326
1568	77.3354721069336	-0.984412550926208	-7.99315214157104	0.00743668992072344	-0.000355493422830477	-0.00327756232582033	0.00711201597005129
1569	77.3354721069336	-1.63376116752625	-7.53860807418823	-0.00295288790948689	0.0103587592020631	0.000943203864153475	0.00191722682211548
1570	80.5822143554688	-2.60778403282166	-7.60354280471802	0.00646266713738441	-0.000355493422830477	-0.0113944197073579	-0.00522560812532902
1571	78.6341705322266	-1.95843541622162	-7.4087381362915	-0.00295288790948689	-0.00100484199356288	-0.000680167751852423	-0.00360223650932312
1572	79.2835159301758	-1.95843541622162	-7.08406400680542	-0.00522560812532902	-0.00490093370899558	-0.00555028254166245	-0.00197886489331722
1573	77.9848251342773	-1.95843541622162	-7.4087381362915	0.00126787810586393	0.00386527273803949	-3.08191010844894e-05	0.000943203864153475
1574	77.9848251342773	-2.60778403282166	-6.88925933837891	0.00354059832170606	0.00613799272105098	-0.00197886489331722	-0.00295288790948689
1575	76.6861267089844	-0.659738183021545	-7.01912927627563	0.000618529506027699	0.0022419011220336	0.000293855206109583	-0.00717365415766835
1576	78.6341705322266	-2.28310966491699	-6.82432460784912	0.00451462110504508	0.000943203864153475	-0.00132951640989631	-0.00652430532500148
1577	77.3354721069336	-0.984412550926208	-6.69445466995239	0.0116574559360743	-0.00652430532500148	-0.000680167751852423	-0.00490093370899558
1578	77.9848251342773	-2.28310966491699	-5.98017120361328	0.00548864435404539	-0.00587495695799589	0.00483929552137852	-0.00230353930965066
1579	77.9848251342773	-1.30908679962158	-6.75938940048218	0.0181509424000978	0.00289124972186983	0.00321592413820326	0.00581331877037883
1580	76.6861267089844	-1.30908679962158	-7.14899873733521	-0.00197886489331722	0.0022419011220336	-0.00652430532500148	0.00159255252219737
1581	77.3354721069336	-1.95843541622162	-7.14899873733521	-0.0110697457566857	-0.00814767740666866	-0.00295288790948689	-0.00327756232582033
1582	77.3354721069336	-1.63376116752625	-6.95419406890869	0.0100340843200684	-0.00782300252467394	-0.00684897974133492	0.00256657530553639
1583	77.9848251342773	-2.28310966491699	-6.88925933837891	0.0162028968334198	-0.000680167751852423	0.00613799272105098	0.00289124972186983
1584	77.9848251342773	-3.25713276863098	-6.49965000152588	0.0113327819854021	-0.00165419070981443	-0.00457625929266214	-0.00392691092565656
1585	76.6861267089844	-1.95843541622162	-7.08406400680542	0.0132808275520802	-0.00295288790948689	-0.00619963090866804	0.00418994715437293
1586	76.0367736816406	-1.95843541622162	-7.14899873733521	0.00841071270406246	-0.00165419070981443	-0.00749832857400179	-0.00100484199356288
1587	77.9848251342773	-3.25713276863098	-7.47367286682129	0.00776136433705688	-0.00652430532500148	-0.0139918150380254	0.00159255252219737
1588	76.6861267089844	-1.95843541622162	-7.08406400680542	0.00354059832170606	-0.0026282137259841	-3.08191010844894e-05	0.00873538758605719
1589	77.9848251342773	-2.28310966491699	-7.60354280471802	0.00808603875339031	0.000943203864153475	-0.00587495695799589	-0.00295288790948689
1590	77.3354721069336	-2.93245840072632	-7.27886867523193	0.0213976856321096	-0.00587495695799589	-0.00100484199356288	-0.00230353930965066
1591	79.2835159301758	-3.25713276863098	-7.47367286682129	0.0145795252174139	-0.00587495695799589	-0.0026282137259841	-0.00230353930965066
1592	79.2835159301758	-2.93245840072632	-7.73341274261475	-0.000680167751852423	0.000293855206109583	-0.00392691092565656	-0.00295288790948689
1593	79.2835159301758	-2.60778403282166	-7.53860807418823	-0.023407369852066	-0.00555028254166245	0.00289124972186983	0.00776136433705688
1594	77.3354721069336	-3.25713276863098	-7.27886867523193	-0.00165419070981443	-0.00425158534198999	0.00743668992072344	-0.0100957229733467
1595	77.3354721069336	-2.28310966491699	-7.21393346786499	-0.00619963090866804	-0.00295288790948689	-0.00132951640989631	-0.00230353930965066
1596	77.9848251342773	-2.93245840072632	-7.34380340576172	-0.00392691092565656	-0.0113944197073579	0.0022419011220336	-0.00555028254166245
1597	76.6861267089844	-1.95843541622162	-7.73341274261475	0.0106834331527352	-0.00879702530801296	0.00289124972186983	-0.000355493422830477
1598	78.6341705322266	-2.93245840072632	-7.79834747314453	0.012956153601408	-0.00295288790948689	0.00354059832170606	-0.00327756232582033
1599	78.6341705322266	-2.28310966491699	-7.6684775352478	0.0126314787194133	-0.00555028254166245	0.00646266713738441	-0.00100484199356288
1600	76.0367736816406	-1.63376116752625	-7.6684775352478	0.0145795252174139	-0.000355493422830477	-0.0107450718060136	-0.00295288790948689
1601	76.0367736816406	-0.659738183021545	-7.08406400680542	0.0239950809627771	-0.00165419070981443	-0.00587495695799589	-0.00457625929266214
1602	77.3354721069336	-0.984412550926208	-6.75938940048218	-0.00360223650932312	-0.00717365415766835	-0.00652430532500148	0.00159255252219737
1603	77.9848251342773	-2.28310966491699	-6.82432460784912	-0.00165419070981443	0.00841071270406246	0.000618529506027699	0.00938473641872406
1604	77.9848251342773	-2.28310966491699	-6.95419406890869	-0.000680167751852423	0.00548864435404539	-0.00327756232582033	0.000293855206109583
1605	77.3354721069336	-1.63376116752625	-7.08406400680542	0.012956153601408	0.00191722682211548	-0.00619963090866804	0.00159255252219737
1606	77.9848251342773	-1.95843541622162	-6.95419406890869	0.00613799272105098	0.00256657530553639	-0.0123684434220195	0.00159255252219737
1607	77.9848251342773	-1.95843541622162	-6.23991060256958	0.00256657530553639	0.00321592413820326	-0.00100484199356288	0.00418994715437293
1608	77.3354721069336	-0.984412550926208	-6.30484533309937	0.00126787810586393	0.00743668992072344	-0.00879702530801296	0.00841071270406246
1609	76.6861267089844	-1.30908679962158	-6.11004114151001	0.00289124972186983	0.00808603875339031	0.00289124972186983	-0.00100484199356288
1610	77.9848251342773	-1.95843541622162	-6.43471527099609	0.0123068047687411	0.00613799272105098	-0.00619963090866804	0.000943203864153475
1611	77.9848251342773	-0.984412550926208	-7.08406400680542	0.00451462110504508	-0.00944637414067984	0.00191722682211548	-0.00652430532500148
1612	76.6861267089844	-0.659738183021545	-7.14899873733521	-0.00295288790948689	0.000618529506027699	0.00613799272105098	0.011982130818069
1613	76.0367736816406	-0.659738183021545	-7.08406400680542	-0.00100484199356288	-3.08191010844894e-05	-0.0026282137259841	0.00386527273803949
1614	77.3354721069336	-1.95843541622162	-6.82432460784912	-0.00392691092565656	0.00418994715437293	-0.00197886489331722	-3.08191010844894e-05
1615	77.3354721069336	-1.95843541622162	-6.62951993942261	-0.00392691092565656	-0.00100484199356288	-0.000680167751852423	-0.00295288790948689
1616	77.9848251342773	-1.95843541622162	-6.75938940048218	-0.00490093370899558	-0.000680167751852423	-0.00100484199356288	-0.0107450718060136
1617	76.0367736816406	-0.984412550926208	-7.14899873733521	-0.000355493422830477	-0.00522560812532902	-0.0026282137259841	0.00451462110504508
1618	75.3874282836914	-0.659738183021545	-7.47367286682129	-0.0169138833880424	0.00159255252219737	0.0022419011220336	-0.00327756232582033
1619	77.3354721069336	-2.28310966491699	-7.21393346786499	-0.0130177913233638	-0.00100484199356288	0.00873538758605719	-0.00425158534198999
1620	75.3874282836914	-1.95843541622162	-7.14899873733521	-0.0110697457566857	0.00483929552137852	0.000618529506027699	-0.00100484199356288
1621	76.0367736816406	-1.95843541622162	-7.08406400680542	-0.0169138833880424	-0.00230353930965066	-0.00425158534198999	-0.00132951640989631
1622	74.0887298583984	-1.63376116752625	-7.6684775352478	0.00743668992072344	0.00321592413820326	-0.00457625929266214	0.00159255252219737
1623	74.0887298583984	-0.984412550926208	-7.99315214157104	-0.0188619289547205	-3.08191010844894e-05	-0.00814767740666866	0.00386527273803949
1624	74.7380752563477	-0.335063904523849	-7.86328220367432	-0.00100484199356288	0.00613799272105098	0.00743668992072344	0.000943203864153475
1625	74.0887298583984	-0.984412550926208	-7.99315214157104	-0.000355493422830477	0.00873538758605719	-0.00684897974133492	0.00256657530553639
1626	74.0887298583984	-0.659738183021545	-8.18795680999756	-0.00944637414067984	0.00516396993771195	0.00321592413820326	-0.00360223650932312
1627	75.3874282836914	-1.95843541622162	-7.47367286682129	-0.00587495695799589	-3.08191010844894e-05	-0.0133424662053585	0.00873538758605719
1628	74.7380752563477	-1.30908679962158	-8.18795680999756	0.00256657530553639	0.00126787810586393	0.000618529506027699	0.00354059832170606
1629	74.0887298583984	-0.984412550926208	-7.86328220367432	-0.00944637414067984	0.0116574559360743	-0.00392691092565656	0.00289124972186983
1630	76.0367736816406	-2.60778403282166	-7.34380340576172	-0.00230353930965066	0.00970941036939621	-0.00327756232582033	0.00548864435404539
1631	76.6861267089844	-1.95843541622162	-7.27886867523193	0.0132808275520802	0.00613799272105098	-0.00587495695799589	0.000293855206109583
1632	77.9848251342773	-2.28310966491699	-7.34380340576172	0.00159255252219737	0.000293855206109583	0.000943203864153475	0.00613799272105098
1633	76.6861267089844	-1.95843541622162	-7.08406400680542	-0.00457625929266214	0.00451462110504508	-3.08191010844894e-05	0.00321592413820326
1634	76.0367736816406	-1.30908679962158	-6.82432460784912	0.00938473641872406	0.00516396993771195	0.00191722682211548	-0.00425158534198999
1635	75.3874282836914	-0.659738183021545	-7.21393346786499	0.00354059832170606	-0.00327756232582033	0.000943203864153475	-0.00749832857400179
1636	77.9848251342773	-1.95843541622162	-6.56458520889282	-0.00522560812532902	-0.00522560812532902	-0.00197886489331722	-0.00457625929266214
1637	76.6861267089844	-1.30908679962158	-6.43471527099609	-0.0100957229733467	0.00191722682211548	0.00548864435404539	-0.00457625929266214
1638	79.2835159301758	-1.95843541622162	-6.17497587203979	-0.0100957229733467	0.00743668992072344	-0.00132951640989631	0.000943203864153475
1639	76.6861267089844	-0.335063904523849	-6.82432460784912	-0.00457625929266214	0.00321592413820326	0.00159255252219737	-0.000680167751852423
1640	77.3354721069336	-0.984412550926208	-6.30484533309937	-0.00684897974133492	0.00451462110504508	-0.00587495695799589	-0.00327756232582033
1641	76.0367736816406	-0.335063904523849	-6.43471527099609	-0.00490093370899558	-0.0026282137259841	-0.00587495695799589	-0.00652430532500148
1642	76.6861267089844	-0.659738183021545	-6.43471527099609	-0.0133424662053585	-0.00230353930965066	-0.00295288790948689	-0.00360223650932312
1643	76.0367736816406	-0.335063904523849	-6.62951993942261	-0.00977104809135199	0.00126787810586393	0.00451462110504508	-0.00132951640989631
1644	76.0367736816406	-1.30908679962158	-6.56458520889282	0.00126787810586393	-0.00230353930965066	-0.00230353930965066	0.00418994715437293
1645	77.3354721069336	-0.984412550926208	-6.43471527099609	0.00418994715437293	0.00776136433705688	-0.00197886489331722	-0.00132951640989631
1646	77.9848251342773	-2.28310966491699	-6.75938940048218	-0.0026282137259841	0.00256657530553639	-0.0156151866540313	0.00159255252219737
1647	77.3354721069336	-1.95843541622162	-7.08406400680542	0.020423661917448	0.00776136433705688	-0.00587495695799589	0.00289124972186983
1648	77.3354721069336	-1.63376116752625	-7.21393346786499	0.0249691028147936	0.00386527273803949	-0.00132951640989631	0.00841071270406246
1649	77.3354721069336	-0.984412550926208	-7.6684775352478	0.0249691028147936	0.00581331877037883	0.00159255252219737	-0.000680167751852423
1650	77.3354721069336	-1.63376116752625	-7.53860807418823	0.0191249661147594	0.00841071270406246	-0.00652430532500148	-0.000355493422830477
1651	79.2835159301758	-2.28310966491699	-7.34380340576172	0.00483929552137852	0.00159255252219737	0.00126787810586393	-0.0026282137259841
1652	77.3354721069336	-1.95843541622162	-7.4087381362915	0.0126314787194133	0.00386527273803949	-0.00360223650932312	0.00256657530553639
1653	79.2835159301758	-2.28310966491699	-7.60354280471802	0.000293855206109583	0.00386527273803949	-0.00457625929266214	-0.00327756232582033
1654	76.6861267089844	-0.335063904523849	-7.99315214157104	0.0132808275520802	0.0103587592020631	-0.00165419070981443	0.00289124972186983
1655	77.9848251342773	-0.984412550926208	-7.86328220367432	0.00906006153672934	0.00354059832170606	-0.00879702530801296	-0.00652430532500148
1656	77.9848251342773	-1.63376116752625	-7.99315214157104	-0.0191866029053926	-0.00652430532500148	-0.00847235135734081	-0.00295288790948689
1657	76.6861267089844	-0.984412550926208	-7.53860807418823	-0.0198359526693821	-0.00555028254166245	-0.00717365415766835	-3.08191010844894e-05
1658	78.6341705322266	-1.63376116752625	-7.4087381362915	-0.0152905117720366	-0.00522560812532902	0.0022419011220336	-0.00230353930965066
1659	76.6861267089844	-0.984412550926208	-7.79834747314453	-0.00814767740666866	-0.00100484199356288	-0.00230353930965066	-0.00197886489331722
1660	77.9848251342773	-0.984412550926208	-7.99315214157104	0.00938473641872406	0.00289124972186983	-0.00522560812532902	-0.00944637414067984
1661	76.0367736816406	-1.30908679962158	-7.9282169342041	-0.00912170019000769	-0.00717365415766835	-0.00490093370899558	-0.00327756232582033
1662	76.0367736816406	-0.984412550926208	-7.73341274261475	-3.08191010844894e-05	0.00159255252219737	-0.00652430532500148	0.00126787810586393
1663	75.3874282836914	-0.984412550926208	-7.73341274261475	0.0123068047687411	0.00418994715437293	-0.00165419070981443	0.00418994715437293
1664	77.3354721069336	-1.30908679962158	-7.34380340576172	0.01100810803473	-0.00100484199356288	0.00516396993771195	-0.00684897974133492
1665	77.3354721069336	-1.30908679962158	-7.53860807418823	0.0123068047687411	0.00289124972186983	-0.00457625929266214	0.000943203864153475
1666	77.9848251342773	-2.60778403282166	-7.01912927627563	0.00906006153672934	0.00581331877037883	-0.0195112787187099	0.00321592413820326
1667	76.0367736816406	-0.984412550926208	-7.21393346786499	0.0155535480007529	0.00159255252219737	0.00613799272105098	0.00289124972186983
1668	78.6341705322266	-1.95843541622162	-6.82432460784912	0.00711201597005129	0.00321592413820326	-0.00749832857400179	0.00938473641872406
1669	76.0367736816406	-0.984412550926208	-7.14899873733521	-0.0136671401560307	0.00873538758605719	0.00418994715437293	0.00646266713738441
1670	76.6861267089844	-0.984412550926208	-6.82432460784912	0.00386527273803949	0.00970941036939621	-3.08191010844894e-05	-0.00392691092565656
1671	76.0367736816406	-0.659738183021545	-6.56458520889282	0.00483929552137852	0.00743668992072344	-0.00425158534198999	-0.00327756232582033
1672	77.9848251342773	-1.95843541622162	-6.43471527099609	0.00516396993771195	0.00418994715437293	-0.00555028254166245	0.00418994715437293
1673	76.0367736816406	-0.335063904523849	-6.69445466995239	0.00581331877037883	0.00581331877037883	0.000618529506027699	0.0103587592020631
1674	76.6861267089844	-1.30908679962158	-7.08406400680542	0.0217223595827818	0.00938473641872406	-0.00230353930965066	0.00126787810586393
1675	77.9848251342773	-0.984412550926208	-6.88925933837891	0.0100340843200684	0.00289124972186983	0.00776136433705688	-0.00944637414067984
1676	77.9848251342773	-2.60778403282166	-6.62951993942261	-0.00522560812532902	-0.00814767740666866	-0.0143164889886975	-0.00782300252467394
1677	76.0367736816406	-0.984412550926208	-6.75938940048218	-0.0149658378213644	-0.00360223650932312	-0.000680167751852423	-0.00100484199356288
1678	77.9848251342773	-2.28310966491699	-6.69445466995239	-0.0133424662053585	0.00354059832170606	-0.00230353930965066	-0.00814767740666866
1679	77.9848251342773	-1.63376116752625	-7.79834747314453	-0.00912170019000769	-0.000680167751852423	0.00613799272105098	-0.00100484199356288
1680	76.0367736816406	-1.95843541622162	-7.53860807418823	-0.0149658378213644	-0.00132951640989631	0.00191722682211548	-0.00944637414067984
1681	76.6861267089844	-1.63376116752625	-7.6684775352478	-0.0191866029053926	-0.00977104809135199	-0.000680167751852423	-0.0117190945893526
1682	76.0367736816406	-2.28310966491699	-7.34380340576172	-0.0123684434220195	-0.00977104809135199	-0.00100484199356288	0.00289124972186983
1683	76.0367736816406	-1.95843541622162	-7.21393346786499	-0.00879702530801296	-0.00555028254166245	0.00159255252219737	0.013930176384747
1684	77.3354721069336	-1.95843541622162	-7.60354280471802	0.00191722682211548	-0.00490093370899558	-0.00165419070981443	-3.08191010844894e-05
1685	78.6341705322266	-2.93245840072632	-7.6684775352478	0.00841071270406246	-0.00749832857400179	0.00256657530553639	0.00289124972186983
1686	78.6341705322266	-3.58180713653564	-7.47367286682129	0.0158782228827477	-0.00522560812532902	-0.00425158534198999	-0.00457625929266214
1687	76.6861267089844	-1.95843541622162	-7.53860807418823	0.0194496400654316	-0.00327756232582033	0.00191722682211548	0.00126787810586393
1688	77.3354721069336	-2.93245840072632	-7.27886867523193	0.0249691028147936	-0.00977104809135199	-0.00100484199356288	0.00418994715437293
1689	77.3354721069336	-2.60778403282166	-7.21393346786499	0.0269171483814716	-0.0026282137259841	-0.000355493422830477	0.00516396993771195
1690	75.3874282836914	-1.95843541622162	-7.47367286682129	0.0249691028147936	-0.00165419070981443	0.00743668992072344	-0.00327756232582033
1691	77.3354721069336	-1.95843541622162	-7.01912927627563	0.0233457311987877	-0.0100957229733467	-0.0100957229733467	0.00256657530553639
1692	77.9848251342773	-1.30908679962158	-7.08406400680542	0.0252937767654657	-0.00847235135734081	0.000293855206109583	0.000943203864153475
1693	76.6861267089844	-1.63376116752625	-7.53860807418823	0.00646266713738441	0.00548864435404539	-0.00295288790948689	0.00516396993771195
1694	76.6861267089844	-1.30908679962158	-7.47367286682129	0.01100810803473	-0.00230353930965066	-0.00100484199356288	0.00321592413820326
1695	78.6341705322266	-2.60778403282166	-6.56458520889282	0.00159255252219737	-0.00132951640989631	-0.00944637414067984	-0.00165419070981443
1696	77.9848251342773	-1.63376116752625	-6.69445466995239	-0.00749832857400179	-0.0107450718060136	-0.00360223650932312	-0.00555028254166245
1697	76.6861267089844	-1.30908679962158	-7.14899873733521	-0.00977104809135199	-0.00782300252467394	0.00126787810586393	0.00451462110504508
1698	77.9848251342773	-1.95843541622162	-6.95419406890869	-0.00587495695799589	0.00808603875339031	0.00711201597005129	-0.00425158534198999
1699	78.6341705322266	-2.28310966491699	-6.95419406890869	-0.00392691092565656	-0.00295288790948689	0.0106834331527352	-0.00100484199356288
1700	77.3354721069336	-0.984412550926208	-6.49965000152588	0.00126787810586393	-0.00100484199356288	-0.00132951640989631	-0.00295288790948689
1701	75.3874282836914	-1.30908679962158	-6.69445466995239	-0.00847235135734081	-0.00295288790948689	-0.0100957229733467	-0.00360223650932312
1702	77.3354721069336	-0.984412550926208	-6.88925933837891	-0.00879702530801296	-0.00717365415766835	0.00581331877037883	-0.00165419070981443
1703	76.6861267089844	-0.984412550926208	-7.08406400680542	-0.0152905117720366	0.00191722682211548	-0.000680167751852423	0.00386527273803949
1704	78.6341705322266	-1.95843541622162	-6.69445466995239	-0.00847235135734081	0.00906006153672934	0.00386527273803949	-0.00165419070981443
1705	77.9848251342773	-2.28310966491699	-6.36978054046631	0.0022419011220336	0.00711201597005129	0.00516396993771195	-0.00327756232582033
1706	77.9848251342773	-2.28310966491699	-6.36978054046631	-0.00879702530801296	0.00289124972186983	-0.00717365415766835	0.00159255252219737
1707	75.3874282836914	-0.659738183021545	-6.36978054046631	-0.00977104809135199	0.00776136433705688	-0.00522560812532902	0.00418994715437293
1708	77.3354721069336	-1.95843541622162	-6.56458520889282	-3.08191010844894e-05	0.0123068047687411	-0.00165419070981443	0.00938473641872406
1709	76.6861267089844	-0.659738183021545	-7.21393346786499	-0.00295288790948689	0.00743668992072344	-0.00587495695799589	0.00354059832170606
1710	75.3874282836914	-0.984412550926208	-7.14899873733521	-3.08191010844894e-05	0.00776136433705688	-0.00587495695799589	0.000293855206109583
1711	76.0367736816406	-0.659738183021545	-7.08406400680542	-0.000355493422830477	0.0116574559360743	-0.0110697457566857	0.00678734155371785
1712	75.3874282836914	-0.984412550926208	-7.79834747314453	-0.00132951640989631	0.00191722682211548	-0.0113944197073579	0.00386527273803949
1713	74.7380752563477	-0.335063904523849	-7.6684775352478	-0.00392691092565656	0.00776136433705688	0.00126787810586393	0.00159255252219737
1714	77.3354721069336	-1.30908679962158	-7.14899873733521	0.00126787810586393	0.00126787810586393	-0.00490093370899558	0.00613799272105098
1715	76.0367736816406	-1.63376116752625	-7.4087381362915	0.00483929552137852	0.00191722682211548	-0.00197886489331722	-0.00457625929266214
1716	75.3874282836914	-2.28310966491699	-7.27886867523193	-0.0217839982360601	-0.00619963090866804	-0.00457625929266214	0.000293855206109583
1717	73.4393844604492	-0.984412550926208	-7.86328220367432	-0.0113944197073579	-0.00814767740666866	0.00256657530553639	-0.00132951640989631
1718	76.0367736816406	-1.95843541622162	-7.60354280471802	-0.0162645354866982	0.000943203864153475	0.00354059832170606	-0.00555028254166245
1719	76.6861267089844	-2.28310966491699	-7.79834747314453	-0.0110697457566857	-0.000680167751852423	0.000943203864153475	0.00906006153672934
1720	74.7380752563477	-0.984412550926208	-7.47367286682129	-0.00197886489331722	-0.00457625929266214	-0.000680167751852423	-0.00132951640989631
1721	76.0367736816406	-1.63376116752625	-7.53860807418823	-0.0123684434220195	-0.00425158534198999	-0.00684897974133492	-0.00165419070981443
1722	75.3874282836914	-0.659738183021545	-7.6684775352478	-0.0104203969240189	0.00126787810586393	-0.00457625929266214	-0.000680167751852423
1723	76.6861267089844	-0.984412550926208	-7.6684775352478	-0.00587495695799589	0.00321592413820326	-0.00100484199356288	0.0103587592020631
1724	77.9848251342773	-2.28310966491699	-7.60354280471802	-0.00652430532500148	0.00548864435404539	0.00483929552137852	0.00776136433705688
1725	79.2835159301758	-1.95843541622162	-6.62951993942261	0.000618529506027699	0.00613799272105098	-0.00230353930965066	-0.00457625929266214
1726	77.9848251342773	-1.63376116752625	-6.62951993942261	-0.00100484199356288	0.00678734155371785	-3.08191010844894e-05	-0.000355493422830477
1727	77.9848251342773	-1.30908679962158	-6.95419406890869	-0.00132951640989631	-0.00555028254166245	-0.00749832857400179	0.00743668992072344
1728	78.6341705322266	-1.30908679962158	-6.88925933837891	0.00906006153672934	0.00808603875339031	0.00256657530553639	-0.00165419070981443
1729	78.6341705322266	-2.28310966491699	-6.56458520889282	0.0113327819854021	0.00256657530553639	-0.00587495695799589	0.00126787810586393
1730	76.6861267089844	-0.659738183021545	-6.69445466995239	0.0103587592020631	0.00386527273803949	0.0022419011220336	0.000618529506027699
1731	77.9848251342773	-0.984412550926208	-6.95419406890869	0.00321592413820326	-0.00230353930965066	-0.0104203969240189	0.00451462110504508
1732	76.0367736816406	-0.335063904523849	-6.75938940048218	0.0194496400654316	-0.000355493422830477	0.000943203864153475	0.00613799272105098
1733	77.9848251342773	-1.30908679962158	-6.43471527099609	-0.00717365415766835	0.00613799272105098	-0.00230353930965066	0.000943203864153475
1734	79.2835159301758	-0.659738183021545	-6.75938940048218	0.000293855206109583	0.0022419011220336	0.00451462110504508	-0.00327756232582033
1735	77.9848251342773	-1.95843541622162	-6.43471527099609	0.00678734155371785	0.000618529506027699	0.00483929552137852	-3.08191010844894e-05
1736	76.6861267089844	-1.30908679962158	-6.56458520889282	-0.0133424662053585	-0.00587495695799589	0.000293855206109583	-0.00619963090866804
1737	76.6861267089844	-0.659738183021545	-6.56458520889282	0.000943203864153475	-0.00295288790948689	-0.000355493422830477	0.00711201597005129
1738	77.3354721069336	-1.95843541622162	-6.36978054046631	0.000293855206109583	0.00613799272105098	0.00126787810586393	0.00483929552137852
1739	79.2835159301758	-1.95843541622162	-6.88925933837891	0.00126787810586393	-0.00619963090866804	-0.00457625929266214	0.00256657530553639
1740	77.9848251342773	-0.659738183021545	-7.53860807418823	-0.00555028254166245	-0.00132951640989631	0.000943203864153475	0.00581331877037883
1741	75.3874282836914	-0.984412550926208	-7.4087381362915	-0.0100957229733467	-0.00392691092565656	-0.00295288790948689	-0.00230353930965066
1742	77.9848251342773	-0.659738183021545	-7.73341274261475	-0.0175632312893867	-0.00619963090866804	-0.00944637414067984	0.000943203864153475
1743	78.6341705322266	-1.30908679962158	-7.79834747314453	-0.00977104809135199	0.00289124972186983	0.00418994715437293	0.00646266713738441
1744	79.9328689575195	-1.95843541622162	-7.47367286682129	-0.00619963090866804	0.00548864435404539	-0.00100484199356288	0.00386527273803949
1745	78.6341705322266	-1.95843541622162	-7.27886867523193	0.00451462110504508	0.00191722682211548	-0.00814767740666866	-0.00100484199356288
1746	77.3354721069336	-2.28310966491699	-7.60354280471802	-0.00197886489331722	0.00873538758605719	-0.0139918150380254	-0.00555028254166245
1747	76.6861267089844	-0.335063904523849	-7.86328220367432	0.00711201597005129	0.000618529506027699	-0.00230353930965066	-0.00100484199356288
1748	79.2835159301758	-2.28310966491699	-7.4087381362915	0.00159255252219737	0.0103587592020631	-0.0107450718060136	-0.00165419070981443
1749	78.6341705322266	-1.95843541622162	-7.79834747314453	0.00548864435404539	0.00776136433705688	-0.00392691092565656	0.00191722682211548
1750	77.3354721069336	-1.63376116752625	-7.6684775352478	0.0136055024340749	0.0022419011220336	-0.00522560812532902	0.00126787810586393
1751	76.6861267089844	-0.659738183021545	-7.6684775352478	0.011982130818069	0.00159255252219737	-0.00425158534198999	-0.00522560812532902
1752	77.3354721069336	-1.30908679962158	-7.73341274261475	0.00354059832170606	0.00256657530553639	-0.0107450718060136	-3.08191010844894e-05
1753	77.9848251342773	-0.984412550926208	-7.6684775352478	0.00678734155371785	0.00711201597005129	-0.000680167751852423	0.00159255252219737
1754	78.6341705322266	-1.63376116752625	-7.6684775352478	0.0142548503354192	0.00516396993771195	0.00451462110504508	0.00159255252219737
1755	78.6341705322266	-2.60778403282166	-7.60354280471802	0.020423661917448	-0.000355493422830477	0.00613799272105098	-0.0026282137259841
1756	77.3354721069336	-1.30908679962158	-7.53860807418823	0.01847561635077	-0.00425158534198999	0.00418994715437293	0.00354059832170606
1757	77.9848251342773	-1.63376116752625	-7.34380340576172	0.00970941036939621	-0.00555028254166245	0.00321592413820326	0.00289124972186983
1758	77.3354721069336	-1.30908679962158	-7.08406400680542	0.01100810803473	0.000293855206109583	0.0116574559360743	-0.00360223650932312
1759	80.5822143554688	-2.28310966491699	-6.95419406890869	0.0162028968334198	0.000943203864153475	0.00386527273803949	0.00386527273803949
1760	79.2835159301758	-2.28310966491699	-7.08406400680542	0.0223717093467712	0.00483929552137852	-0.00100484199356288	0.000943203864153475
1761	79.9328689575195	-1.30908679962158	-7.08406400680542	0.00126787810586393	0.00354059832170606	-0.00392691092565656	0.000293855206109583
1762	77.9848251342773	-1.63376116752625	-6.95419406890869	-0.0026282137259841	-0.00717365415766835	-0.00587495695799589	-0.00619963090866804
1763	79.2835159301758	-2.93245840072632	-6.49965000152588	-0.0026282137259841	0.00646266713738441	-0.00132951640989631	0.00126787810586393
1764	78.6341705322266	-2.28310966491699	-6.11004114151001	0.00873538758605719	-0.00717365415766835	0.00548864435404539	0.00191722682211548
1765	79.9328689575195	-3.25713276863098	-6.43471527099609	0.0126314787194133	0.00451462110504508	-0.00132951640989631	0.000943203864153475
1766	77.9848251342773	-1.95843541622162	-6.49965000152588	-0.00230353930965066	-0.00490093370899558	-0.00457625929266214	-0.0126931173726916
1767	77.9848251342773	-2.28310966491699	-6.49965000152588	-0.00977104809135199	-0.00879702530801296	-0.0110697457566857	-0.00295288790948689
1768	77.9848251342773	-2.60778403282166	-6.36978054046631	-0.00392691092565656	0.00289124972186983	0.00451462110504508	0.000618529506027699
1769	79.2835159301758	-3.58180713653564	-5.9152364730835	-0.0117190945893526	-0.00457625929266214	-0.00847235135734081	0.000293855206109583
1770	77.9848251342773	-2.28310966491699	-6.36978054046631	-0.00619963090866804	-3.08191010844894e-05	-0.00457625929266214	-0.00197886489331722
1771	76.6861267089844	-2.28310966491699	-7.21393346786499	-0.000680167751852423	-0.00165419070981443	-0.00944637414067984	0.000943203864153475
1772	76.6861267089844	-2.60778403282166	-7.6684775352478	-0.0100957229733467	-0.00619963090866804	-0.000355493422830477	0.00159255252219737
1773	77.3354721069336	-2.28310966491699	-7.01912927627563	-0.00360223650932312	-0.00100484199356288	0.00126787810586393	0.0106834331527352
1774	78.6341705322266	-3.58180713653564	-7.08406400680542	-0.00295288790948689	-0.00392691092565656	-0.000355493422830477	0.000293855206109583
1775	78.6341705322266	-3.90648126602173	-6.62951993942261	-0.00360223650932312	0.00581331877037883	0.0022419011220336	-0.00295288790948689
1776	79.2835159301758	-1.63376116752625	-7.21393346786499	-0.00457625929266214	-0.0169138833880424	-0.00230353930965066	-0.0026282137259841
1777	77.9848251342773	-1.63376116752625	-7.73341274261475	-0.0123684434220195	-0.00944637414067984	0.00386527273803949	0.00354059832170606
1778	77.9848251342773	-1.95843541622162	-7.60354280471802	0.0123068047687411	0.00289124972186983	0.00516396993771195	0.00418994715437293
1779	78.6341705322266	-2.28310966491699	-7.34380340576172	0.0158782228827477	0.0113327819854021	0.0022419011220336	0.00776136433705688
1780	79.9328689575195	-1.63376116752625	-7.53860807418823	0.012956153601408	-0.00100484199356288	-0.00912170019000769	-0.00165419070981443
1781	77.9848251342773	-0.659738183021545	-7.73341274261475	0.00646266713738441	0.00678734155371785	-0.00425158534198999	-0.0110697457566857
1782	79.2835159301758	-0.984412550926208	-7.6684775352478	0.00256657530553639	-0.00490093370899558	-0.0156151866540313	0.00354059832170606
1783	77.9848251342773	-1.30908679962158	-7.6684775352478	0.00451462110504508	0.00776136433705688	-3.08191010844894e-05	-3.08191010844894e-05
1784	79.9328689575195	-2.60778403282166	-7.73341274261475	-0.0100957229733467	0.00776136433705688	-0.00717365415766835	0.00516396993771195
1785	77.3354721069336	-1.95843541622162	-7.34380340576172	0.00581331877037883	0.00451462110504508	-0.00652430532500148	-0.00360223650932312
1786	76.6861267089844	-1.30908679962158	-7.47367286682129	0.0106834331527352	0.00418994715437293	-0.0107450718060136	-0.0026282137259841
1787	77.3354721069336	-0.984412550926208	-7.6684775352478	0.00613799272105098	-0.000355493422830477	0.00159255252219737	0.00191722682211548
1788	74.7380752563477	-0.984412550926208	-7.08406400680542	0.00678734155371785	0.0213976856321096	-0.00652430532500148	0.00613799272105098
1789	76.6861267089844	-1.95843541622162	-7.27886867523193	0.00581331877037883	0.0113327819854021	0.00483929552137852	-0.00230353930965066
1790	76.6861267089844	-1.63376116752625	-7.60354280471802	0.00289124972186983	0.0100340843200684	-0.00197886489331722	0.00159255252219737
1791	74.0887298583984	-0.984412550926208	-7.6684775352478	-0.00295288790948689	0.00613799272105098	-0.00814767740666866	-0.00132951640989631
1792	74.7380752563477	-1.30908679962158	-7.01912927627563	-0.028926832601428	-0.00814767740666866	0.00126787810586393	0.0022419011220336
1793	74.0887298583984	-0.659738183021545	-7.14899873733521	0.0165275707840919	0.00613799272105098	0.00938473641872406	0.00191722682211548
1794	76.0367736816406	-1.95843541622162	-6.56458520889282	-0.00847235135734081	-0.00230353930965066	0.00776136433705688	0.000618529506027699
1795	77.9848251342773	-2.28310966491699	-7.21393346786499	-0.00619963090866804	0.00776136433705688	0.00159255252219737	-0.00425158534198999
1796	74.0887298583984	-0.984412550926208	-7.21393346786499	-0.00749832857400179	-0.0113944197073579	-0.0026282137259841	-0.00490093370899558
1797	76.6861267089844	-1.95843541622162	-7.01912927627563	-0.023407369852066	-0.00912170019000769	-0.0026282137259841	0.00776136433705688
1798	74.0887298583984	-0.984412550926208	-6.95419406890869	-0.00684897974133492	0.0022419011220336	0.0123068047687411	0.00548864435404539
1799	76.0367736816406	-2.28310966491699	-6.23991060256958	-0.0104203969240189	0.00418994715437293	0.00646266713738441	0.00483929552137852
1800	76.6861267089844	-1.63376116752625	-6.49965000152588	0.00548864435404539	-0.000680167751852423	-0.0026282137259841	-0.00814767740666866
1801	76.0367736816406	-1.30908679962158	-6.95419406890869	0.00678734155371785	0.000943203864153475	0.00289124972186983	0.00516396993771195
1802	76.6861267089844	-1.63376116752625	-7.14899873733521	-0.0191866029053926	-0.00749832857400179	-0.00230353930965066	0.000618529506027699
1803	76.6861267089844	-2.60778403282166	-7.47367286682129	-0.00619963090866804	0.00126787810586393	0.00548864435404539	0.00289124972186983
1804	76.6861267089844	-1.30908679962158	-7.4087381362915	-0.00652430532500148	0.000943203864153475	0.00386527273803949	-0.000355493422830477
1805	76.0367736816406	-1.95843541622162	-7.08406400680542	-0.00684897974133492	0.00711201597005129	-0.00457625929266214	-0.000355493422830477
1806	76.0367736816406	-0.984412550926208	-6.75938940048218	-0.0126931173726916	0.00873538758605719	-0.00619963090866804	-0.00555028254166245
1807	77.9848251342773	-1.95843541622162	-7.21393346786499	0.00808603875339031	0.00743668992072344	-0.00457625929266214	-0.00100484199356288
1808	77.3354721069336	-1.63376116752625	-7.73341274261475	0.00678734155371785	0.00743668992072344	0.00256657530553639	-0.00392691092565656
1809	78.6341705322266	-1.95843541622162	-7.14899873733521	0.0171769186854362	0.00678734155371785	0.000293855206109583	0.00321592413820326
1810	77.9848251342773	-2.28310966491699	-7.60354280471802	0.0162028968334198	0.00678734155371785	0.00483929552137852	0.00451462110504508
1811	78.6341705322266	-2.28310966491699	-7.6684775352478	0.0100340843200684	0.00678734155371785	-0.000355493422830477	-0.00522560812532902
1812	78.6341705322266	-1.95843541622162	-7.53860807418823	0.00906006153672934	0.000293855206109583	-0.00100484199356288	-0.00555028254166245
1813	78.6341705322266	-1.95843541622162	-7.4087381362915	-0.0169138833880424	-3.08191010844894e-05	0.00191722682211548	0.00613799272105098
1814	79.9328689575195	-2.60778403282166	-7.86328220367432	-0.00717365415766835	0.00581331877037883	-0.00490093370899558	0.00191722682211548
1815	77.9848251342773	-1.63376116752625	-7.60354280471802	0.0116574559360743	0.00386527273803949	0.00678734155371785	0.000943203864153475
1816	78.6341705322266	-0.984412550926208	-7.86328220367432	-0.00944637414067984	-0.000355493422830477	-0.00360223650932312	-0.00165419070981443
1817	78.6341705322266	-1.63376116752625	-7.47367286682129	-0.00197886489331722	-0.00490093370899558	-0.000355493422830477	0.0126314787194133
1818	77.3354721069336	-0.984412550926208	-7.01912927627563	-0.00847235135734081	-0.000355493422830477	-0.00165419070981443	0.00418994715437293
1819	77.9848251342773	-1.63376116752625	-7.34380340576172	0.00289124972186983	0.000943203864153475	0.00776136433705688	0.00126787810586393
1820	80.5822143554688	-2.28310966491699	-7.6684775352478	-0.00717365415766835	0.00548864435404539	-0.00360223650932312	-0.00392691092565656
1821	78.6341705322266	-0.984412550926208	-7.47367286682129	-0.0026282137259841	-0.00522560812532902	-0.00879702530801296	-0.00782300252467394
1822	79.2835159301758	-1.30908679962158	-7.34380340576172	0.0106834331527352	0.00159255252219737	-0.0107450718060136	-0.00197886489331722
1823	77.9848251342773	-1.95843541622162	-6.95419406890869	0.0132808275520802	0.00808603875339031	-0.00132951640989631	-0.00457625929266214
1824	78.6341705322266	-1.95843541622162	-6.88925933837891	0.00970941036939621	0.00548864435404539	-0.00944637414067984	0.00256657530553639
1825	77.9848251342773	-1.63376116752625	-6.82432460784912	0.00418994715437293	0.00321592413820326	-0.00814767740666866	-0.00230353930965066
1826	76.6861267089844	-0.984412550926208	-7.27886867523193	0.0142548503354192	-0.00100484199356288	-0.00944637414067984	0.00808603875339031
1827	77.9848251342773	-1.95843541622162	-7.14899873733521	0.00906006153672934	0.00711201597005129	-0.0120437685400248	-0.00457625929266214
1828	76.6861267089844	-1.30908679962158	-6.75938940048218	-3.08191010844894e-05	0.00126787810586393	-0.00684897974133492	-0.00230353930965066
1829	77.3354721069336	-1.63376116752625	-6.56458520889282	-0.00230353930965066	0.00289124972186983	0.00289124972186983	-0.00295288790948689
1830	77.9848251342773	-2.28310966491699	-6.17497587203979	0.00418994715437293	0.00711201597005129	-0.00295288790948689	-0.00360223650932312
1831	78.6341705322266	-2.28310966491699	-6.62951993942261	-0.00717365415766835	0.00906006153672934	0.00321592413820326	-0.00165419070981443
1832	77.9848251342773	-1.95843541622162	-6.95419406890869	-0.017887907102704	-0.00100484199356288	-0.00425158534198999	0.00613799272105098
1833	79.9328689575195	-2.60778403282166	-6.88925933837891	-0.0237320438027382	0.00581331877037883	0.00354059832170606	0.00841071270406246
1834	76.6861267089844	-1.30908679962158	-7.4087381362915	-0.0104203969240189	0.00483929552137852	0.000293855206109583	0.00516396993771195
1835	78.6341705322266	-1.30908679962158	-7.60354280471802	-0.0100957229733467	0.00191722682211548	-0.00425158534198999	-0.0026282137259841
1836	76.6861267089844	-0.984412550926208	-7.47367286682129	-0.0139918150380254	-0.00295288790948689	-0.00522560812532902	0.00159255252219737
1837	79.2835159301758	-1.95843541622162	-6.95419406890869	-0.00847235135734081	-0.00490093370899558	-0.00392691092565656	0.00516396993771195
1838	76.0367736816406	-0.659738183021545	-7.73341274261475	0.00873538758605719	0.00321592413820326	0.00354059832170606	-0.00197886489331722
1839	79.2835159301758	-2.28310966491699	-7.34380340576172	0.0249691028147936	-0.0026282137259841	-0.00165419070981443	0.00483929552137852
1840	78.6341705322266	-1.95843541622162	-7.4087381362915	0.0278911720961332	-3.08191010844894e-05	-0.00555028254166245	-0.00165419070981443
1841	79.2835159301758	-2.28310966491699	-7.79834747314453	0.011982130818069	-0.00392691092565656	-0.00944637414067984	-0.00555028254166245
1842	77.9848251342773	-1.95843541622162	-7.73341274261475	0.0106834331527352	-0.0110697457566857	-0.00327756232582033	-0.00165419070981443
1843	78.6341705322266	-2.93245840072632	-7.08406400680542	0.0103587592020631	-0.00522560812532902	0.00418994715437293	0.000293855206109583
1844	77.9848251342773	-2.93245840072632	-7.6684775352478	0.0126314787194133	0.00354059832170606	0.00418994715437293	-0.0026282137259841
1845	77.9848251342773	-2.60778403282166	-7.6684775352478	0.0158782228827477	-0.00197886489331722	-0.00717365415766835	-0.0026282137259841
1846	79.2835159301758	-3.25713276863098	-7.6684775352478	0.013930176384747	-0.00360223650932312	-0.00295288790948689	-0.00522560812532902
1847	78.6341705322266	-3.25713276863098	-7.21393346786499	0.00743668992072344	-0.0107450718060136	-0.0107450718060136	0.00418994715437293
1848	77.9848251342773	-2.60778403282166	-7.53860807418823	0.00646266713738441	-0.00295288790948689	-0.00587495695799589	-3.08191010844894e-05
1849	76.0367736816406	-2.28310966491699	-7.27886867523193	0.0106834331527352	-3.08191010844894e-05	0.00906006153672934	0.000293855206109583
1850	77.9848251342773	-3.25713276863098	-7.47367286682129	0.00516396993771195	-0.00327756232582033	-0.00360223650932312	-0.00230353930965066
1851	77.9848251342773	-3.58180713653564	-6.82432460784912	-0.00327756232582033	-0.00457625929266214	0.000293855206109583	-0.00197886489331722
1852	78.6341705322266	-3.25713276863098	-6.82432460784912	-0.0172385573387146	-0.00684897974133492	-0.00197886489331722	-0.000355493422830477
1853	76.6861267089844	-3.25713276863098	-6.75938940048218	-0.0172385573387146	-0.00100484199356288	0.01100810803473	0.0103587592020631
1854	76.6861267089844	-1.95843541622162	-6.95419406890869	-0.0191866029053926	-0.00425158534198999	0.01100810803473	0.00743668992072344
1855	76.0367736816406	-1.63376116752625	-6.82432460784912	-0.0126931173726916	-0.000680167751852423	0.00548864435404539	-0.00587495695799589
1856	77.3354721069336	-1.63376116752625	-7.14899873733521	-0.0100957229733467	-0.00977104809135199	-0.00100484199356288	-0.00457625929266214
1857	77.9848251342773	-1.95843541622162	-6.95419406890869	-0.0120437685400248	-0.0100957229733467	-0.00360223650932312	0.00256657530553639
1858	77.3354721069336	-1.30908679962158	-6.56458520889282	-0.00327756232582033	0.0022419011220336	0.000618529506027699	0.000293855206109583
1859	76.0367736816406	-1.63376116752625	-6.69445466995239	0.00776136433705688	0.00646266713738441	0.00386527273803949	0.00159255252219737
1860	77.9848251342773	-2.28310966491699	-6.56458520889282	0.0207483377307653	-0.00295288790948689	-0.00879702530801296	-0.00457625929266214
1861	77.9848251342773	-1.63376116752625	-6.82432460784912	0.0191249661147594	-3.08191010844894e-05	-0.00360223650932312	-0.0123684434220195
1862	77.9848251342773	-1.30908679962158	-7.01912927627563	0.00451462110504508	-0.00230353930965066	-0.0107450718060136	0.0022419011220336
1863	78.6341705322266	-1.30908679962158	-6.95419406890869	0.00646266713738441	0.000293855206109583	-0.00132951640989631	-0.00100484199356288
1864	78.6341705322266	-2.28310966491699	-6.82432460784912	0.013930176384747	0.00678734155371785	-0.00100484199356288	-0.00587495695799589
1865	76.6861267089844	-1.30908679962158	-7.4087381362915	0.00354059832170606	0.00516396993771195	-0.00490093370899558	-0.000680167751852423
1866	77.9848251342773	-1.95843541622162	-7.14899873733521	0.0152288740500808	0.00354059832170606	-0.0110697457566857	-0.000680167751852423
1867	77.3354721069336	-2.60778403282166	-7.08406400680542	0.0149041991680861	0.00743668992072344	-0.00749832857400179	-0.000680167751852423
1868	77.3354721069336	-0.659738183021545	-8.12302207946777	0.00516396993771195	0.011982130818069	0.00873538758605719	0.00321592413820326
1869	76.0367736816406	-1.30908679962158	-7.86328220367432	0.013930176384747	0.00808603875339031	0.000293855206109583	0.000293855206109583
1870	75.3874282836914	-2.28310966491699	-7.4087381362915	0.00743668992072344	0.00646266713738441	-0.00230353930965066	0.00386527273803949
1871	76.6861267089844	-1.95843541622162	-7.60354280471802	-0.00977104809135199	0.000618529506027699	-0.00782300252467394	-0.00392691092565656
1872	76.6861267089844	-1.95843541622162	-7.14899873733521	-0.00360223650932312	0.00256657530553639	-0.00490093370899558	0.00451462110504508
1873	76.0367736816406	-1.63376116752625	-6.88925933837891	-0.0159398596733809	0.00516396993771195	-0.00782300252467394	0.00451462110504508
1874	74.0887298583984	-0.335063904523849	-7.9282169342041	-0.0100957229733467	0.00873538758605719	-0.00100484199356288	-3.08191010844894e-05
1875	75.3874282836914	-0.984412550926208	-7.60354280471802	-0.0136671401560307	0.000293855206109583	-0.00684897974133492	0.000943203864153475
1876	77.3354721069336	-0.984412550926208	-7.6684775352478	-0.0146411629393697	-0.00879702530801296	0.0022419011220336	-0.00360223650932312
1877	77.3354721069336	-2.28310966491699	-7.27886867523193	-0.0188619289547205	-0.00457625929266214	-0.00295288790948689	0.00646266713738441
1878	75.3874282836914	-0.335063904523849	-7.4087381362915	-0.0130177913233638	-3.08191010844894e-05	-0.00490093370899558	-0.00360223650932312
1879	74.7380752563477	-1.30908679962158	-6.56458520889282	-0.0139918150380254	0.00613799272105098	0.00191722682211548	0.00548864435404539
1880	78.6341705322266	-1.63376116752625	-6.88925933837891	0.000293855206109583	-0.00490093370899558	-0.00684897974133492	-0.00652430532500148
1881	77.9848251342773	-1.95843541622162	-6.88925933837891	0.0113327819854021	0.00256657530553639	-0.00327756232582033	-0.00652430532500148
1882	77.3354721069336	-1.95843541622162	-7.14899873733521	-0.00912170019000769	-0.00392691092565656	0.00191722682211548	-0.00944637414067984
1883	79.2835159301758	-1.95843541622162	-6.75938940048218	-0.00977104809135199	0.00743668992072344	-0.00392691092565656	0.00418994715437293
1884	79.2835159301758	-1.95843541622162	-6.75938940048218	-0.00392691092565656	0.00776136433705688	0.00418994715437293	0.00321592413820326
1885	75.3874282836914	-0.659738183021545	-6.69445466995239	0.0171769186854362	0.00451462110504508	-0.00619963090866804	0.00256657530553639
1886	78.6341705322266	-2.28310966491699	-6.95419406890869	-0.00392691092565656	0.00386527273803949	-0.00847235135734081	-0.00457625929266214
1887	77.3354721069336	-2.28310966491699	-6.88925933837891	0.00354059832170606	0.00289124972186983	-0.00749832857400179	-0.0026282137259841
1888	79.2835159301758	-1.95843541622162	-7.01912927627563	0.00354059832170606	0.00159255252219737	0.00354059832170606	0.00646266713738441
1889	76.6861267089844	-0.984412550926208	-7.21393346786499	0.00159255252219737	0.00970941036939621	0.00386527273803949	0.000618529506027699
1890	77.9848251342773	-1.30908679962158	-7.01912927627563	0.00191722682211548	0.000293855206109583	-0.00619963090866804	0.00191722682211548
1891	76.6861267089844	-1.30908679962158	-6.75938940048218	-0.00230353930965066	0.00159255252219737	0.00808603875339031	0.00191722682211548
1892	77.9848251342773	-1.95843541622162	-7.08406400680542	-0.0104203969240189	-0.0026282137259841	-0.00879702530801296	-0.00165419070981443
1893	76.6861267089844	-0.335063904523849	-7.4087381362915	0.00906006153672934	0.00516396993771195	-0.0026282137259841	0.0022419011220336
1894	76.0367736816406	-0.335063904523849	-7.34380340576172	0.00808603875339031	0.00646266713738441	0.000943203864153475	-3.08191010844894e-05
1895	79.2835159301758	-1.63376116752625	-7.21393346786499	0.0103587592020631	0.000943203864153475	-0.0146411629393697	-0.00295288790948689
1896	77.9848251342773	-1.95843541622162	-7.47367286682129	0.0236704051494598	-3.08191010844894e-05	-0.00295288790948689	-0.00392691092565656
1897	77.9848251342773	-1.63376116752625	-7.21393346786499	-0.00197886489331722	0.000293855206109583	0.00483929552137852	0.00126787810586393
1898	77.9848251342773	-1.95843541622162	-7.60354280471802	0.00581331877037883	-0.00360223650932312	-0.000355493422830477	-0.00295288790948689
1899	76.0367736816406	-0.984412550926208	-7.79834747314453	0.0113327819854021	-0.00100484199356288	0.00646266713738441	-0.00490093370899558
1900	77.9848251342773	-2.60778403282166	-7.4087381362915	0.00808603875339031	0.00646266713738441	-0.00360223650932312	0.000293855206109583
1901	77.9848251342773	-2.28310966491699	-7.60354280471802	-3.08191010844894e-05	-0.00197886489331722	-3.08191010844894e-05	-0.00619963090866804
1902	76.6861267089844	-1.30908679962158	-7.79834747314453	-0.00490093370899558	0.000293855206109583	0.00159255252219737	0.00126787810586393
1903	77.9848251342773	-1.30908679962158	-7.53860807418823	-0.00749832857400179	0.00289124972186983	0.0022419011220336	0.00256657530553639
1904	77.9848251342773	-2.28310966491699	-7.47367286682129	0.00126787810586393	-0.000355493422830477	0.00841071270406246	-0.00197886489331722
1905	78.6341705322266	-2.28310966491699	-7.73341274261475	0.00126787810586393	-0.00619963090866804	-0.00587495695799589	-0.00392691092565656
1906	77.9848251342773	-1.95843541622162	-7.60354280471802	-0.00425158534198999	0.000618529506027699	-0.00197886489331722	-3.08191010844894e-05
1907	78.6341705322266	-1.30908679962158	-7.53860807418823	-0.00879702530801296	0.00289124972186983	-0.00425158534198999	0.00743668992072344
1908	77.3354721069336	-0.659738183021545	-7.27886867523193	-0.00652430532500148	0.00159255252219737	-0.00230353930965066	0.00321592413820326
1909	78.6341705322266	-2.60778403282166	-7.08406400680542	-0.00100484199356288	0.00646266713738441	-0.00457625929266214	-0.000680167751852423
1910	78.6341705322266	-1.95843541622162	-7.14899873733521	0.00418994715437293	0.00581331877037883	-0.00100484199356288	-0.00132951640989631
1911	79.2835159301758	-2.93245840072632	-6.88925933837891	0.0155535480007529	-0.00425158534198999	-0.0107450718060136	0.00321592413820326
1912	78.6341705322266	-2.28310966491699	-6.88925933837891	0.00776136433705688	-0.00295288790948689	-0.00197886489331722	0.00386527273803949
1913	77.9848251342773	-2.93245840072632	-6.82432460784912	0.00906006153672934	0.00321592413820326	-0.0026282137259841	0.00581331877037883
1914	77.3354721069336	-1.95843541622162	-7.01912927627563	0.0188002903014421	-0.00457625929266214	-0.00425158534198999	-0.00327756232582033
1915	78.6341705322266	-3.58180713653564	-6.75938940048218	0.011982130818069	-0.00327756232582033	-0.00392691092565656	-0.00977104809135199
1916	77.3354721069336	-3.25713276863098	-6.23991060256958	0.00581331877037883	-0.0143164889886975	-0.00197886489331722	-0.00392691092565656
1917	76.0367736816406	-1.95843541622162	-6.56458520889282	0.000943203864153475	-0.0169138833880424	-0.00749832857400179	0.0022419011220336
1918	79.2835159301758	-3.25713276863098	-6.43471527099609	-0.0169138833880424	-0.00652430532500148	0.00321592413820326	0.00548864435404539
1919	76.0367736816406	-1.95843541622162	-6.62951993942261	0.0145795252174139	-0.00555028254166245	0.00354059832170606	0.00126787810586393
1920	77.9848251342773	-3.25713276863098	-6.23991060256958	0.00776136433705688	-0.00100484199356288	-0.0130177913233638	-0.00490093370899558
1921	76.6861267089844	-3.25713276863098	-6.11004114151001	-0.00814767740666866	-0.0104203969240189	-0.00197886489331722	-0.00360223650932312
1922	78.6341705322266	-2.93245840072632	-6.04510593414307	0.0226963832974434	-0.00425158534198999	0.00256657530553639	0.00678734155371785
1923	77.9848251342773	-2.60778403282166	-6.43471527099609	-0.0217839982360601	-0.00327756232582033	0.00483929552137852	0.00126787810586393
1924	77.3354721069336	-2.60778403282166	-6.23991060256958	0.00191722682211548	-0.000680167751852423	0.00776136433705688	0.00126787810586393
1925	75.3874282836914	-0.659738183021545	-7.14899873733521	0.00418994715437293	0.00386527273803949	-0.00327756232582033	0.000943203864153475
1926	77.3354721069336	-2.28310966491699	-7.14899873733521	0.00289124972186983	-0.00587495695799589	-0.00165419070981443	-0.00327756232582033
1927	76.6861267089844	-0.984412550926208	-7.34380340576172	0.0217223595827818	-0.00295288790948689	-0.0159398596733809	0.00289124972186983
1928	77.3354721069336	-2.28310966491699	-7.08406400680542	0.00873538758605719	0.00256657530553639	-0.0126931173726916	0.00354059832170606
1929	77.3354721069336	-1.63376116752625	-7.6684775352478	0.00483929552137852	-0.00100484199356288	0.00743668992072344	-0.00360223650932312
1930	76.0367736816406	-0.659738183021545	-7.6684775352478	0.000943203864153475	0.00776136433705688	-0.00879702530801296	0.000943203864153475
1931	76.0367736816406	-0.659738183021545	-7.60354280471802	-0.00814767740666866	-0.000355493422830477	0.00126787810586393	-0.0100957229733467
1932	74.7380752563477	-1.63376116752625	-7.6684775352478	-0.00652430532500148	-0.000355493422830477	0.000943203864153475	-3.08191010844894e-05
1933	74.7380752563477	-0.659738183021545	-7.73341274261475	-0.00749832857400179	-0.000355493422830477	0.000618529506027699	0.00321592413820326
1934	77.9848251342773	-2.28310966491699	-7.27886867523193	-0.00587495695799589	0.00386527273803949	0.00776136433705688	-0.000355493422830477
1935	77.3354721069336	-2.28310966491699	-7.6684775352478	-0.00490093370899558	0.0022419011220336	-0.00782300252467394	-0.0026282137259841
1936	75.3874282836914	-1.95843541622162	-7.6684775352478	-0.0117190945893526	-0.0100957229733467	0.000618529506027699	-0.00295288790948689
1937	75.3874282836914	-0.984412550926208	-7.6684775352478	-0.00490093370899558	0.000618529506027699	0.00256657530553639	0.00321592413820326
1938	75.3874282836914	-1.95843541622162	-7.27886867523193	-0.000355493422830477	0.000618529506027699	0.00321592413820326	0.00743668992072344
1939	74.0887298583984	-0.335063904523849	-7.34380340576172	0.00646266713738441	0.0022419011220336	0.00418994715437293	-3.08191010844894e-05
1940	73.4393844604492	-1.30908679962158	-7.08406400680542	0.00321592413820326	0.00678734155371785	-0.00684897974133492	0.00321592413820326
1941	76.6861267089844	-2.28310966491699	-7.34380340576172	-0.0165892094373703	0.00743668992072344	-0.00749832857400179	-0.00977104809135199
1942	74.7380752563477	-1.30908679962158	-6.95419406890869	-0.00360223650932312	0.00678734155371785	-0.0143164889886975	-3.08191010844894e-05
1943	76.0367736816406	-2.60778403282166	-6.82432460784912	-0.00392691092565656	0.00678734155371785	-0.00425158534198999	0.01100810803473
1944	73.4393844604492	-1.30908679962158	-6.95419406890869	-0.0100957229733467	0.00418994715437293	0.0022419011220336	-0.000355493422830477
1945	74.7380752563477	-0.984412550926208	-6.88925933837891	-0.00100484199356288	0.00873538758605719	-0.00652430532500148	-0.00295288790948689
1946	76.6861267089844	-0.984412550926208	-6.56458520889282	0.00126787810586393	0.00711201597005129	-0.0156151866540313	-0.00587495695799589
1947	75.3874282836914	-0.984412550926208	-7.08406400680542	0.0171769186854362	0.0100340843200684	-0.0026282137259841	-0.00100484199356288
1948	77.3354721069336	-1.95843541622162	-6.43471527099609	-0.00619963090866804	0.00548864435404539	-0.00392691092565656	0.000943203864153475
1949	78.6341705322266	-1.95843541622162	-6.36978054046631	0.0142548503354192	0.011982130818069	0.00256657530553639	-0.000680167751852423
1950	77.3354721069336	-0.984412550926208	-7.14899873733521	0.00646266713738441	0.00289124972186983	-0.00197886489331722	-0.00327756232582033
1951	76.0367736816406	-0.659738183021545	-6.95419406890869	-0.00879702530801296	0.00321592413820326	-0.00944637414067984	-0.00132951640989631
1952	77.9848251342773	-0.984412550926208	-6.75938940048218	0.00354059832170606	0.00159255252219737	-0.00587495695799589	0.00289124972186983
1953	77.9848251342773	-1.95843541622162	-7.08406400680542	-0.00360223650932312	0.00808603875339031	-0.00230353930965066	0.00743668992072344
1954	79.2835159301758	-1.95843541622162	-7.01912927627563	0.0353586822748184	0.00776136433705688	0.00418994715437293	-0.00132951640989631
1955	77.3354721069336	-1.63376116752625	-6.82432460784912	-0.00230353930965066	-0.00392691092565656	-0.00555028254166245	0.00321592413820326
1956	79.2835159301758	-1.95843541622162	-6.82432460784912	0.01847561635077	-0.00587495695799589	-0.00879702530801296	-3.08191010844894e-05
1957	77.3354721069336	-0.335063904523849	-7.08406400680542	0.0162028968334198	-0.00847235135734081	-0.00555028254166245	0.00289124972186983
1958	78.6341705322266	-1.95843541622162	-6.69445466995239	0.0022419011220336	0.00483929552137852	-0.00230353930965066	0.00808603875339031
1959	76.0367736816406	-0.0103895775973797	-7.14899873733521	0.0113327819854021	-0.000355493422830477	0.00289124972186983	0.00483929552137852
1960	76.6861267089844	-2.28310966491699	-7.53860807418823	0.00808603875339031	-0.00717365415766835	-0.00100484199356288	-0.000355493422830477
1961	77.3354721069336	-1.30908679962158	-7.9282169342041	0.00873538758605719	0.00126787810586393	-0.00522560812532902	-0.00522560812532902
1962	77.9848251342773	-1.95843541622162	-7.79834747314453	0.00743668992072344	-0.00912170019000769	-0.00587495695799589	0.00191722682211548
1963	78.6341705322266	-2.28310966491699	-7.79834747314453	-0.00522560812532902	0.000618529506027699	0.00451462110504508	-0.00814767740666866
1964	77.3354721069336	-1.30908679962158	-7.60354280471802	0.00256657530553639	0.00191722682211548	-0.00132951640989631	0.00418994715437293
1965	76.0367736816406	-0.659738183021545	-7.79834747314453	-0.00327756232582033	0.00743668992072344	-0.0110697457566857	-0.00587495695799589
1966	76.0367736816406	-0.335063904523849	-7.6684775352478	-0.00425158534198999	0.00711201597005129	-0.00197886489331722	-0.00295288790948689
1967	76.6861267089844	-0.984412550926208	-7.79834747314453	-0.0104203969240189	0.00581331877037883	-0.00490093370899558	0.0022419011220336
1968	76.0367736816406	-1.63376116752625	-7.53860807418823	0.01100810803473	0.00386527273803949	0.00289124972186983	0.00418994715437293
1969	78.6341705322266	-1.95843541622162	-7.27886867523193	0.0181509424000978	0.00678734155371785	0.00418994715437293	0.00483929552137852
1970	76.6861267089844	-1.30908679962158	-7.73341274261475	-0.00522560812532902	0.00548864435404539	0.00516396993771195	0.000943203864153475
1971	77.9848251342773	-0.335063904523849	-7.4087381362915	0.00191722682211548	0.00516396993771195	-0.0117190945893526	-0.00652430532500148
1972	77.9848251342773	-0.984412550926208	-7.6684775352478	-0.0120437685400248	-0.00360223650932312	-0.00360223650932312	-0.00165419070981443
1973	78.6341705322266	-1.63376116752625	-7.4087381362915	0.00646266713738441	0.00613799272105098	0.000293855206109583	0.00386527273803949
1974	76.6861267089844	-1.63376116752625	-6.82432460784912	0.00483929552137852	0.00678734155371785	0.000943203864153475	-0.00392691092565656
1975	77.3354721069336	-1.30908679962158	-6.75938940048218	0.0149041991680861	0.00191722682211548	-0.00425158534198999	0.000293855206109583
1976	77.3354721069336	-0.984412550926208	-6.62951993942261	0.00776136433705688	-0.00652430532500148	-0.00490093370899558	-0.00814767740666866
1977	76.0367736816406	-0.659738183021545	-6.88925933837891	-0.0169138833880424	-0.00522560812532902	-0.00555028254166245	-0.00132951640989631
1978	77.9848251342773	-1.95843541622162	-7.14899873733521	-3.08191010844894e-05	0.00386527273803949	0.00256657530553639	-0.00392691092565656
1979	76.0367736816406	-0.984412550926208	-7.08406400680542	-0.0107450718060136	0.00354059832170606	0.00516396993771195	-0.00295288790948689
1980	76.6861267089844	-1.95843541622162	-6.88925933837891	0.01100810803473	0.00386527273803949	0.00483929552137852	0.000293855206109583
1981	77.3354721069336	-1.95843541622162	-6.75938940048218	-0.0133424662053585	-0.00490093370899558	-0.00457625929266214	-0.00197886489331722
1982	77.9848251342773	-2.28310966491699	-6.62951993942261	0.0123068047687411	-0.00197886489331722	-0.00132951640989631	0.00191722682211548
1983	77.3354721069336	-2.93245840072632	-6.30484533309937	0.00711201597005129	-0.00847235135734081	0.00159255252219737	0.00354059832170606
1984	77.3354721069336	-2.60778403282166	-6.43471527099609	0.00581331877037883	0.00159255252219737	0.0100340843200684	0.00289124972186983
1985	75.3874282836914	-1.95843541622162	-6.49965000152588	-0.00327756232582033	-0.00847235135734081	0.00159255252219737	-0.00295288790948689
1986	76.6861267089844	-1.63376116752625	-6.88925933837891	-0.00295288790948689	-0.0117190945893526	-0.00522560812532902	0.00451462110504508
1987	76.6861267089844	-1.30908679962158	-6.95419406890869	-0.0136671401560307	-0.0100957229733467	-0.00555028254166245	-0.000355493422830477
1988	77.3354721069336	-2.60778403282166	-6.49965000152588	-0.00100484199356288	-0.00490093370899558	-0.00522560812532902	0.00256657530553639
1989	77.9848251342773	-1.95843541622162	-7.27886867523193	-0.00522560812532902	0.00159255252219737	0.00191722682211548	0.00126787810586393
1990	78.6341705322266	-1.95843541622162	-7.6684775352478	-0.00749832857400179	-0.000680167751852423	-0.00847235135734081	-0.00295288790948689
1991	77.3354721069336	-0.984412550926208	-7.73341274261475	-0.00717365415766835	-0.00587495695799589	-0.00814767740666866	-0.00327756232582033
1992	77.9848251342773	-1.95843541622162	-7.60354280471802	-0.00522560812532902	-3.08191010844894e-05	-0.00360223650932312	0.000943203864153475
1993	77.9848251342773	-0.984412550926208	-7.34380340576172	-0.00944637414067984	0.00613799272105098	-3.08191010844894e-05	0.00289124972186983
1994	77.3354721069336	-1.63376116752625	-7.01912927627563	-0.00197886489331722	0.00808603875339031	-0.00587495695799589	0.00321592413820326
1995	77.3354721069336	-1.63376116752625	-7.4087381362915	0.0022419011220336	0.00646266713738441	0.000618529506027699	0.000618529506027699
1996	76.6861267089844	-1.63376116752625	-7.4087381362915	0.0132808275520802	-0.00197886489331722	-0.00197886489331722	-0.00587495695799589
1997	76.6861267089844	-0.659738183021545	-7.99315214157104	0.00808603875339031	-0.00749832857400179	0.00159255252219737	-0.00132951640989631
1998	76.6861267089844	-1.30908679962158	-7.6684775352478	-0.000680167751852423	0.00256657530553639	0.00483929552137852	0.0113327819854021
1999	76.0367736816406	-0.335063904523849	-7.79834747314453	0.0149041991680861	0.00516396993771195	0.00548864435404539	0.000618529506027699
2000	76.0367736816406	-0.659738183021545	-7.21393346786499	0.01847561635077	0.00808603875339031	0.00678734155371785	-0.00392691092565656
[truncated: 8,380 more rows]
