# Supplementary material for: Precise instruction and consideration of the vertical and horizontal force component increases validity and reliability of the 90:20 Isometric Posterior Chain Test
Source: PLoS One. 2024 Oct 28;19(10):e0312843. doi: 10.1371/journal.pone.0312843 (PMC11515970; doi:10.1371/journal.pone.0312843)
Supplement: S1 File — (ZIP) [file pone.0312843.s001.zip › S1_Raw_Data/M1_P09_v_1.csv]

1	76.0737915039063	-3.2103796005249	-6.56458520889282	-0.00879702530801296	0.00678734155371785	0.00418994715437293	-0.0026282137259841
2	78.6711807250977	-4.50907707214355	-6.30484533309937	-0.00522560812532902	-0.00360223650932312	0.000618529506027699	0.00451462110504508
3	76.7231369018555	-2.56103110313416	-6.56458520889282	0.0171769186854362	-0.00197886489331722	0.00418994715437293	-0.00684897974133492
4	78.6711807250977	-4.18440246582031	-6.49965000152588	0.0168522447347641	0.00516396993771195	-0.0120437685400248	-0.00100484199356288
5	76.0737915039063	-2.56103110313416	-6.62951993942261	0.000618529506027699	0.00548864435404539	0.00159255252219737	0.00354059832170606
6	77.3724899291992	-3.2103796005249	-7.14899873733521	0.01100810803473	0.00191722682211548	-0.00619963090866804	-0.00392691092565656
7	76.0737915039063	-2.88570523262024	-7.08406400680542	-0.000680167751852423	0.00516396993771195	-0.00295288790948689	-0.00100484199356288
8	76.7231369018555	-3.2103796005249	-6.36978054046631	0.00646266713738441	-0.00132951640989631	-0.0107450718060136	-0.00295288790948689
9	76.7231369018555	-2.23635673522949	-6.62951993942261	0.01100810803473	-0.00165419070981443	-0.0149658378213644	-0.00425158534198999
10	77.3724899291992	-4.18440246582031	-6.95419406890869	0.00126787810586393	0.00970941036939621	0.00354059832170606	0.00451462110504508
11	78.6711807250977	-3.53505396842957	-7.08406400680542	0.00970941036939621	0.00451462110504508	-0.00684897974133492	-0.00100484199356288
12	76.7231369018555	-2.88570523262024	-7.21393346786499	0.00711201597005129	0.000618529506027699	-0.0117190945893526	-0.00392691092565656
13	78.6711807250977	-4.18440246582031	-7.60354280471802	0.013930176384747	0.0022419011220336	0.00191722682211548	-0.00425158534198999
14	77.3724899291992	-4.18440246582031	-6.82432460784912	0.00776136433705688	0.00321592413820326	-0.0110697457566857	-0.00230353930965066
15	79.3205337524414	-4.18440246582031	-7.34380340576172	0.000943203864153475	0.00711201597005129	0.00776136433705688	0.00516396993771195
16	78.0218353271484	-4.18440246582031	-7.73341274261475	0.00970941036939621	0.00548864435404539	-0.00197886489331722	-0.00165419070981443
17	78.0218353271484	-4.18440246582031	-7.86328220367432	-0.00717365415766835	-0.00165419070981443	-0.00295288790948689	0.00289124972186983
18	75.4244384765625	-2.56103110313416	-7.86328220367432	0.000943203864153475	0.00678734155371785	-0.00717365415766835	0.000293855206109583
19	79.9698791503906	-4.18440246582031	-7.60354280471802	-0.0026282137259841	-0.000680167751852423	-0.00360223650932312	0.0022419011220336
20	78.0218353271484	-3.85972833633423	-7.01912927627563	0.012956153601408	0.00483929552137852	0.000293855206109583	-0.000355493422830477
21	76.0737915039063	-3.2103796005249	-6.88925933837891	0.00776136433705688	-3.08191010844894e-05	-3.08191010844894e-05	0.00678734155371785
22	78.0218353271484	-3.85972833633423	-7.6684775352478	-0.00619963090866804	-0.00717365415766835	-0.000680167751852423	0.00256657530553639
23	76.7231369018555	-3.2103796005249	-7.73341274261475	-0.00132951640989631	0.00289124972186983	-0.00295288790948689	-0.00295288790948689
24	76.7231369018555	-3.2103796005249	-7.79834747314453	-0.00619963090866804	0.00256657530553639	-0.0107450718060136	-0.000355493422830477
25	76.0737915039063	-3.85972833633423	-7.27886867523193	0.0175015944987535	0.00581331877037883	0.000293855206109583	0.00970941036939621
26	78.0218353271484	-3.85972833633423	-7.21393346786499	-0.0026282137259841	0.00386527273803949	-0.00100484199356288	-0.000680167751852423
27	77.3724899291992	-4.18440246582031	-7.27886867523193	-0.00782300252467394	0.00906006153672934	-0.00425158534198999	0.000943203864153475
28	76.7231369018555	-2.88570523262024	-7.79834747314453	-0.00327756232582033	-0.00425158534198999	-0.0172385573387146	-0.00717365415766835
29	75.4244384765625	-2.56103110313416	-7.99315214157104	-0.0136671401560307	0.00451462110504508	-0.00684897974133492	-0.00587495695799589
30	77.3724899291992	-3.2103796005249	-7.73341274261475	-0.00490093370899558	0.00970941036939621	-0.00522560812532902	0.00483929552137852
31	76.0737915039063	-2.23635673522949	-7.9282169342041	0.00386527273803949	0.0158782228827477	0.00191722682211548	0.00191722682211548
32	78.6711807250977	-3.85972833633423	-7.53860807418823	0.00516396993771195	0.00711201597005129	-0.00977104809135199	-0.00165419070981443
33	76.7231369018555	-2.56103110313416	-7.21393346786499	-0.00230353930965066	0.00321592413820326	-0.00100484199356288	-0.00717365415766835
34	76.0737915039063	-3.53505396842957	-7.34380340576172	0.0142548503354192	0.011982130818069	-0.00619963090866804	-0.000355493422830477
35	78.0218353271484	-4.18440246582031	-7.47367286682129	0.00516396993771195	-0.000680167751852423	0.0126314787194133	0.00126787810586393
36	78.0218353271484	-4.50907707214355	-6.88925933837891	0.00613799272105098	0.000293855206109583	0.0116574559360743	0.0022419011220336
37	78.6711807250977	-4.50907707214355	-6.75938940048218	0.0123068047687411	0.00289124972186983	-0.00360223650932312	-0.00749832857400179
38	77.3724899291992	-4.50907707214355	-6.69445466995239	0.00548864435404539	-0.00457625929266214	0.0022419011220336	-0.00360223650932312
39	76.7231369018555	-3.85972833633423	-6.30484533309937	0.0103587592020631	0.00418994715437293	-0.00230353930965066	-0.00847235135734081
40	76.7231369018555	-4.18440246582031	-6.56458520889282	-0.0123684434220195	-3.08191010844894e-05	0.00970941036939621	0.00743668992072344
41	78.6711807250977	-4.18440246582031	-6.69445466995239	-0.00652430532500148	-0.00425158534198999	0.00581331877037883	0.000293855206109583
42	78.0218353271484	-5.15842533111572	-6.88925933837891	-0.00944637414067984	-0.0165892094373703	-0.00749832857400179	0.000943203864153475
43	79.3205337524414	-5.15842533111572	-6.36978054046631	0.000293855206109583	-0.00457625929266214	-0.000355493422830477	-0.00132951640989631
44	75.4244384765625	-3.53505396842957	-6.49965000152588	-0.000680167751852423	-0.00425158534198999	-0.00392691092565656	-0.00619963090866804
45	76.7231369018555	-4.18440246582031	-6.23991060256958	0.000943203864153475	0.00321592413820326	-0.0110697457566857	-0.000680167751852423
46	76.7231369018555	-3.53505396842957	-6.43471527099609	0.0171769186854362	-0.000680167751852423	-0.00749832857400179	-0.00814767740666866
47	76.0737915039063	-4.18440246582031	-6.69445466995239	-0.00490093370899558	-0.00392691092565656	-0.0149658378213644	-0.000680167751852423
48	75.4244384765625	-3.85972833633423	-6.56458520889282	-0.0221086721867323	0.0022419011220336	-0.00587495695799589	-0.00425158534198999
49	78.0218353271484	-4.83375120162964	-6.30484533309937	0.0113327819854021	-0.0026282137259841	-0.00587495695799589	-0.00522560812532902
50	76.0737915039063	-3.2103796005249	-6.49965000152588	0.00873538758605719	0.0113327819854021	0.000618529506027699	0.00516396993771195
51	76.7231369018555	-3.53505396842957	-6.30484533309937	0.00646266713738441	0.000293855206109583	-0.00717365415766835	0.000618529506027699
52	79.3205337524414	-4.18440246582031	-6.17497587203979	0.0126314787194133	-0.000680167751852423	-0.00360223650932312	0.00483929552137852
53	76.7231369018555	-3.53505396842957	-7.14899873733521	0.00938473641872406	-0.00327756232582033	-0.00360223650932312	-0.00100484199356288
54	76.0737915039063	-3.2103796005249	-7.14899873733521	0.00159255252219737	-0.00522560812532902	0.00289124972186983	-0.00522560812532902
55	75.4244384765625	-3.2103796005249	-7.14899873733521	-0.0146411629393697	-0.00717365415766835	0.00938473641872406	-0.00230353930965066
56	77.3724899291992	-3.85972833633423	-7.21393346786499	-0.0143164889886975	-0.00490093370899558	0.00970941036939621	0.000618529506027699
57	78.0218353271484	-3.53505396842957	-7.14899873733521	-0.0133424662053585	-0.00555028254166245	0.00938473641872406	-0.00944637414067984
58	76.7231369018555	-2.88570523262024	-7.47367286682129	-0.0136671401560307	-0.00100484199356288	-0.00555028254166245	-0.00977104809135199
59	74.7750930786133	-2.88570523262024	-7.9282169342041	-0.0026282137259841	-0.00197886489331722	-0.00132951640989631	-0.00165419070981443
60	74.7750930786133	-3.2103796005249	-7.60354280471802	-0.0146411629393697	0.0022419011220336	0.00548864435404539	0.0022419011220336
61	76.7231369018555	-4.18440246582031	-7.47367286682129	-0.0169138833880424	-0.00555028254166245	0.00516396993771195	0.00256657530553639
62	74.7750930786133	-3.2103796005249	-7.53860807418823	-0.00814767740666866	-0.00327756232582033	0.00451462110504508	0.00126787810586393
63	76.0737915039063	-4.18440246582031	-7.27886867523193	0.01847561635077	-0.00360223650932312	-0.00132951640989631	-0.00425158534198999
64	75.4244384765625	-3.85972833633423	-7.08406400680542	0.000293855206109583	0.00126787810586393	-0.00392691092565656	-0.00490093370899558
65	74.1257400512695	-3.2103796005249	-7.6684775352478	0.00678734155371785	-3.08191010844894e-05	-0.00392691092565656	0.00483929552137852
66	73.4763946533203	-2.88570523262024	-7.6684775352478	-0.00132951640989631	-0.00717365415766835	0.000943203864153475	0.00613799272105098
67	76.0737915039063	-3.2103796005249	-7.6684775352478	0.0126314787194133	-0.00295288790948689	-0.000355493422830477	-0.00749832857400179
68	76.0737915039063	-3.85972833633423	-6.82432460784912	0.00159255252219737	-0.00327756232582033	-0.00490093370899558	-3.08191010844894e-05
69	75.4244384765625	-3.53505396842957	-7.08406400680542	0.00873538758605719	0.00354059832170606	-0.00457625929266214	0.000943203864153475
70	74.7750930786133	-3.53505396842957	-6.75938940048218	-0.00587495695799589	0.00289124972186983	0.000618529506027699	0.00808603875339031
71	76.7231369018555	-4.18440246582031	-6.88925933837891	-0.00749832857400179	0.000293855206109583	-0.00619963090866804	0.00581331877037883
72	75.4244384765625	-2.56103110313416	-7.27886867523193	-0.00230353930965066	-0.00360223650932312	-0.00782300252467394	0.00354059832170606
73	76.7231369018555	-3.85972833633423	-6.82432460784912	-0.00100484199356288	0.00906006153672934	-0.0100957229733467	0.00516396993771195
74	76.7231369018555	-3.2103796005249	-7.08406400680542	0.00289124972186983	0.00289124972186983	-0.00944637414067984	-0.00100484199356288
75	75.4244384765625	-2.88570523262024	-6.30484533309937	-0.0126931173726916	0.00321592413820326	0.0162028968334198	0.00256657530553639
76	75.4244384765625	-2.56103110313416	-6.17497587203979	-0.00360223650932312	-0.00392691092565656	0.00516396993771195	0.00159255252219737
77	76.0737915039063	-3.2103796005249	-6.49965000152588	0.0162028968334198	-0.00425158534198999	0.000293855206109583	0.00159255252219737
78	76.7231369018555	-2.88570523262024	-6.69445466995239	0.00841071270406246	0.00743668992072344	-0.00814767740666866	-0.000355493422830477
79	78.0218353271484	-3.53505396842957	-6.69445466995239	0.00678734155371785	0.00938473641872406	-0.00944637414067984	-0.00392691092565656
80	78.6711807250977	-4.18440246582031	-6.43471527099609	-0.00165419070981443	0.000618529506027699	-0.00197886489331722	0.0100340843200684
81	76.7231369018555	-3.2103796005249	-6.23991060256958	-0.00717365415766835	-0.00165419070981443	0.0103587592020631	0.00126787810586393
82	77.3724899291992	-3.2103796005249	-6.88925933837891	-0.00490093370899558	-0.00457625929266214	-0.000355493422830477	-0.00425158534198999
83	76.7231369018555	-2.56103110313416	-6.69445466995239	-0.000680167751852423	0.00159255252219737	0.00808603875339031	0.00548864435404539
84	78.0218353271484	-4.50907707214355	-6.62951993942261	0.00321592413820326	0.00418994715437293	-0.0201606266200542	-0.00619963090866804
85	78.0218353271484	-3.53505396842957	-7.14899873733521	-0.00295288790948689	0.00483929552137852	-0.00295288790948689	0.000293855206109583
86	76.0737915039063	-3.85972833633423	-6.95419406890869	-0.00522560812532902	0.00646266713738441	-0.00522560812532902	-0.00165419070981443
87	77.3724899291992	-4.50907707214355	-6.95419406890869	0.00159255252219737	-0.00100484199356288	-0.0149658378213644	-0.00360223650932312
88	76.7231369018555	-4.18440246582031	-6.69445466995239	-0.00165419070981443	-0.00360223650932312	-0.0130177913233638	0.000618529506027699
89	76.0737915039063	-2.88570523262024	-7.27886867523193	0.000293855206109583	-0.000355493422830477	-0.00847235135734081	-0.00457625929266214
90	78.6711807250977	-3.85972833633423	-7.79834747314453	0.012956153601408	0.00711201597005129	-0.00749832857400179	0.0103587592020631
91	78.0218353271484	-3.85972833633423	-7.60354280471802	0.00678734155371785	0.00159255252219737	-0.00392691092565656	0.00483929552137852
92	76.7231369018555	-3.2103796005249	-7.79834747314453	0.0100340843200684	0.000618529506027699	-0.0139918150380254	0.00451462110504508
93	77.3724899291992	-4.50907707214355	-7.34380340576172	0.00938473641872406	0.00159255252219737	-0.00717365415766835	0.00451462110504508
94	77.3724899291992	-3.53505396842957	-6.62951993942261	0.00906006153672934	0.00613799272105098	-0.00100484199356288	-0.000355493422830477
95	78.0218353271484	-3.85972833633423	-7.60354280471802	0.00808603875339031	0.00418994715437293	-0.00457625929266214	0.00321592413820326
96	75.4244384765625	-2.56103110313416	-7.79834747314453	0.0022419011220336	0.00191722682211548	0.00548864435404539	0.00451462110504508
97	76.0737915039063	-3.53505396842957	-7.08406400680542	0.0022419011220336	-0.00100484199356288	-0.00587495695799589	0.00321592413820326
98	78.0218353271484	-3.2103796005249	-7.21393346786499	0.00256657530553639	-0.00100484199356288	-0.00132951640989631	-0.0100957229733467
99	78.0218353271484	-3.85972833633423	-6.56458520889282	0.000293855206109583	0.000293855206109583	-0.00652430532500148	-0.00652430532500148
100	77.3724899291992	-3.85972833633423	-6.62951993942261	-0.0100957229733467	0.000943203864153475	0.00289124972186983	-0.00392691092565656
101	75.4244384765625	-3.53505396842957	-7.21393346786499	0.00256657530553639	0.00126787810586393	0.00613799272105098	0.00841071270406246
102	78.0218353271484	-3.85972833633423	-7.4087381362915	-0.00392691092565656	-0.0113944197073579	0.00191722682211548	-0.00522560812532902
103	76.0737915039063	-3.53505396842957	-7.60354280471802	-0.0104203969240189	-0.00555028254166245	0.000618529506027699	-0.00490093370899558
104	78.0218353271484	-3.85972833633423	-7.4087381362915	-0.0026282137259841	-0.000355493422830477	0.00418994715437293	-0.00425158534198999
105	78.0218353271484	-4.18440246582031	-7.21393346786499	0.00126787810586393	-0.00652430532500148	0.00613799272105098	0.00581331877037883
106	78.0218353271484	-4.83375120162964	-7.08406400680542	0.0103587592020631	-0.00392691092565656	0.00289124972186983	0.00321592413820326
107	77.3724899291992	-4.18440246582031	-6.69445466995239	-0.0188619289547205	-0.00749832857400179	-0.00457625929266214	-0.00392691092565656
108	78.0218353271484	-3.53505396842957	-7.21393346786499	0.01100810803473	-0.00392691092565656	-0.00944637414067984	-0.00100484199356288
109	76.7231369018555	-3.2103796005249	-7.14899873733521	0.0136055024340749	0.00191722682211548	-0.00912170019000769	0.00386527273803949
110	78.6711807250977	-4.83375120162964	-6.75938940048218	0.00711201597005129	-0.00392691092565656	-0.00619963090866804	-0.00360223650932312
111	76.7231369018555	-3.85972833633423	-7.47367286682129	0.00126787810586393	-0.000355493422830477	-0.0139918150380254	0.00256657530553639
112	78.0218353271484	-5.48309993743896	-6.69445466995239	-0.00197886489331722	-0.0026282137259841	-0.0227580219507217	-0.00230353930965066
113	76.0737915039063	-4.18440246582031	-6.88925933837891	-0.00327756232582033	-0.00230353930965066	-0.0100957229733467	-0.00555028254166245
114	78.0218353271484	-5.48309993743896	-6.88925933837891	0.00451462110504508	-0.000355493422830477	-0.0123684434220195	-0.000355493422830477
115	77.3724899291992	-4.83375120162964	-7.01912927627563	-0.00879702530801296	-0.00360223650932312	-0.00684897974133492	-0.00197886489331722
116	77.3724899291992	-5.48309993743896	-6.75938940048218	-0.0175632312893867	-0.00425158534198999	-0.00847235135734081	-0.00425158534198999
117	78.0218353271484	-5.15842533111572	-6.23991060256958	0.00678734155371785	-0.00912170019000769	-0.00912170019000769	-0.00587495695799589
118	77.3724899291992	-5.48309993743896	-6.04510593414307	0.0194496400654316	-0.00879702530801296	-0.00490093370899558	-0.00360223650932312
119	78.0218353271484	-5.15842533111572	-6.11004114151001	0.00516396993771195	0.00321592413820326	-0.00717365415766835	-0.00197886489331722
120	76.7231369018555	-3.53505396842957	-7.08406400680542	-0.00555028254166245	-0.00652430532500148	-0.00100484199356288	0.00548864435404539
121	76.0737915039063	-3.2103796005249	-7.21393346786499	-0.0136671401560307	0.00191722682211548	0.0136055024340749	0.00581331877037883
122	78.0218353271484	-4.18440246582031	-6.95419406890869	-0.00684897974133492	-0.00749832857400179	0.00483929552137852	0.00386527273803949
123	77.3724899291992	-3.2103796005249	-6.56458520889282	-0.00490093370899558	0.00159255252219737	0.000943203864153475	-0.00652430532500148
124	76.0737915039063	-3.53505396842957	-6.36978054046631	0.0022419011220336	-0.000355493422830477	-0.00295288790948689	-0.00327756232582033
125	76.0737915039063	-4.50907707214355	-5.85030126571655	-0.00457625929266214	0.000293855206109583	-0.00749832857400179	0.00289124972186983
126	77.3724899291992	-3.85972833633423	-6.95419406890869	0.00970941036939621	0.000618529506027699	0.000293855206109583	0.00451462110504508
127	75.4244384765625	-3.85972833633423	-6.82432460784912	0.00418994715437293	-0.00749832857400179	-0.00490093370899558	0.00516396993771195
128	76.0737915039063	-2.88570523262024	-7.14899873733521	0.0100340843200684	0.00516396993771195	-0.0143164889886975	-0.00684897974133492
129	75.4244384765625	-3.2103796005249	-7.01912927627563	0.012956153601408	0.00418994715437293	-0.0146411629393697	0.0022419011220336
130	76.0737915039063	-2.88570523262024	-6.88925933837891	0.0152288740500808	0.00678734155371785	0.0022419011220336	-0.00165419070981443
131	74.1257400512695	-2.88570523262024	-6.75938940048218	0.00516396993771195	0.0106834331527352	-0.00457625929266214	-3.08191010844894e-05
132	76.0737915039063	-4.50907707214355	-6.88925933837891	-0.00197886489331722	0.00289124972186983	-0.00425158534198999	-0.00132951640989631
133	74.1257400512695	-3.53505396842957	-7.60354280471802	0.000618529506027699	0.011982130818069	-0.0126931173726916	-0.00490093370899558
134	73.4763946533203	-3.53505396842957	-7.08406400680542	0.00126787810586393	0.00808603875339031	-0.000355493422830477	0.000943203864153475
135	75.4244384765625	-4.83375120162964	-6.82432460784912	0.000293855206109583	0.00873538758605719	-0.00327756232582033	0.0132808275520802
136	74.7750930786133	-4.50907707214355	-7.21393346786499	0.00906006153672934	0.00516396993771195	0.0100340843200684	0.00646266713738441
137	74.1257400512695	-4.18440246582031	-7.08406400680542	-0.0136671401560307	0.00386527273803949	0.000293855206109583	0.0022419011220336
138	74.7750930786133	-4.50907707214355	-6.95419406890869	-0.00295288790948689	0.00386527273803949	-0.00457625929266214	-0.00360223650932312
139	73.4763946533203	-3.2103796005249	-7.14899873733521	0.00159255252219737	0.00581331877037883	-0.000680167751852423	0.00126787810586393
140	76.0737915039063	-3.85972833633423	-7.01912927627563	-0.00912170019000769	0.00516396993771195	0.000293855206109583	0.00776136433705688
141	76.0737915039063	-3.53505396842957	-7.01912927627563	-0.0162645354866982	-0.00457625929266214	0.00873538758605719	0.00321592413820326
142	76.0737915039063	-4.83375120162964	-6.62951993942261	-0.0104203969240189	-0.00814767740666866	-0.00230353930965066	0.00613799272105098
143	77.3724899291992	-4.18440246582031	-6.62951993942261	-0.00392691092565656	0.00289124972186983	-0.00652430532500148	-0.00457625929266214
144	76.0737915039063	-3.53505396842957	-7.14899873733521	-0.00879702530801296	-0.00100484199356288	-0.00327756232582033	0.000618529506027699
145	76.0737915039063	-3.85972833633423	-7.14899873733521	0.0123068047687411	0.0116574559360743	-0.00295288790948689	-0.00295288790948689
146	77.3724899291992	-3.85972833633423	-7.08406400680542	0.000293855206109583	0.0175015944987535	-0.000680167751852423	0.00548864435404539
147	77.3724899291992	-3.2103796005249	-7.53860807418823	-0.00912170019000769	-0.00132951640989631	-0.00425158534198999	-0.00555028254166245
148	75.4244384765625	-3.53505396842957	-6.88925933837891	0.0100340843200684	0.00646266713738441	0.00126787810586393	-0.00165419070981443
149	78.6711807250977	-4.50907707214355	-6.62951993942261	0.00938473641872406	0.0126314787194133	-0.0126931173726916	0.000293855206109583
150	77.3724899291992	-3.85972833633423	-7.21393346786499	0.000618529506027699	0.01100810803473	0.00126787810586393	0.00776136433705688
151	78.6711807250977	-4.83375120162964	-6.43471527099609	0.00938473641872406	0.0116574559360743	0.000943203864153475	0.00808603875339031
152	74.7750930786133	-3.53505396842957	-7.01912927627563	-0.00522560812532902	0.00126787810586393	-0.000355493422830477	-0.00425158534198999
153	79.3205337524414	-4.83375120162964	-7.01912927627563	-0.00165419070981443	0.000943203864153475	-0.0136671401560307	0.00159255252219737
154	76.0737915039063	-2.88570523262024	-7.01912927627563	-0.00490093370899558	-0.00327756232582033	-0.00425158534198999	-0.00165419070981443
155	75.4244384765625	-3.53505396842957	-6.75938940048218	0.0113327819854021	0.00289124972186983	0.000293855206109583	0.00386527273803949
156	76.7231369018555	-4.18440246582031	-7.08406400680542	0.00743668992072344	0.00126787810586393	0.000943203864153475	-3.08191010844894e-05
157	78.0218353271484	-4.50907707214355	-7.53860807418823	0.00678734155371785	-0.00132951640989631	0.00321592413820326	0.00418994715437293
158	75.4244384765625	-3.53505396842957	-7.6684775352478	0.00776136433705688	0.00289124972186983	-0.00392691092565656	-0.0133424662053585
159	75.4244384765625	-3.85972833633423	-7.79834747314453	-0.00522560812532902	0.00289124972186983	0.00646266713738441	-3.08191010844894e-05
160	78.0218353271484	-3.53505396842957	-7.34380340576172	0.020423661917448	-0.00327756232582033	-3.08191010844894e-05	0.00743668992072344
161	76.7231369018555	-4.18440246582031	-7.27886867523193	-0.017887907102704	-0.00490093370899558	0.020423661917448	0.00711201597005129
162	77.3724899291992	-3.85972833633423	-7.9282169342041	-0.00684897974133492	-0.00587495695799589	0.00191722682211548	0.0022419011220336
163	75.4244384765625	-3.53505396842957	-7.47367286682129	-0.00944637414067984	-0.0117190945893526	0.0103587592020631	-0.00392691092565656
164	78.6711807250977	-4.83375120162964	-7.08406400680542	0.00191722682211548	-0.00197886489331722	0.00289124972186983	-0.00425158534198999
165	78.0218353271484	-4.18440246582031	-6.95419406890869	0.00743668992072344	-0.00425158534198999	0.00418994715437293	0.00386527273803949
166	79.3205337524414	-4.50907707214355	-6.95419406890869	-0.00684897974133492	-0.00717365415766835	-0.00165419070981443	0.00418994715437293
167	76.7231369018555	-4.18440246582031	-6.62951993942261	-0.0100957229733467	-0.00425158534198999	0.00386527273803949	-0.00879702530801296
168	77.3724899291992	-3.53505396842957	-7.08406400680542	0.0178262684494257	-0.00230353930965066	-0.0123684434220195	-0.00360223650932312
169	76.0737915039063	-3.53505396842957	-7.14899873733521	0.0181509424000978	0.00581331877037883	0.000618529506027699	-0.00555028254166245
170	78.0218353271484	-4.83375120162964	-7.01912927627563	0.020423661917448	0.011982130818069	-0.00684897974133492	0.00159255252219737
171	78.0218353271484	-4.50907707214355	-6.75938940048218	0.0207483377307653	0.00321592413820326	-0.00100484199356288	0.00191722682211548
172	75.4244384765625	-3.85972833633423	-6.88925933837891	0.01847561635077	0.00321592413820326	-0.00782300252467394	-0.00392691092565656
173	78.0218353271484	-5.15842533111572	-6.43471527099609	0.00678734155371785	0.00483929552137852	-0.00912170019000769	-0.00522560812532902
174	76.7231369018555	-3.53505396842957	-6.88925933837891	0.0132808275520802	0.00516396993771195	-0.00165419070981443	-0.00327756232582033
175	76.7231369018555	-4.50907707214355	-7.21393346786499	0.00970941036939621	0.00970941036939621	-0.000355493422830477	0.00646266713738441
176	76.7231369018555	-3.53505396842957	-7.21393346786499	-0.0107450718060136	0.00451462110504508	0.00970941036939621	0.00256657530553639
177	76.7231369018555	-4.83375120162964	-7.53860807418823	0.0165275707840919	-0.00165419070981443	0.00321592413820326	-0.000355493422830477
178	76.7231369018555	-4.50907707214355	-7.60354280471802	0.00191722682211548	-0.00425158534198999	-0.00392691092565656	-0.00165419070981443
179	76.7231369018555	-4.83375120162964	-6.75938940048218	-0.00684897974133492	-0.00327756232582033	-0.00100484199356288	-0.00717365415766835
180	78.0218353271484	-5.80777406692505	-7.08406400680542	-0.00944637414067984	-0.0117190945893526	0.00354059832170606	-0.00197886489331722
181	76.7231369018555	-4.83375120162964	-7.6684775352478	-0.0100957229733467	-0.0104203969240189	0.0132808275520802	0.00256657530553639
182	77.3724899291992	-5.48309993743896	-7.4087381362915	-0.0162645354866982	-0.0156151866540313	0.00970941036939621	-0.000355493422830477
183	75.4244384765625	-4.83375120162964	-7.53860807418823	-0.00912170019000769	-0.00912170019000769	-0.00522560812532902	-0.00782300252467394
184	76.0737915039063	-4.50907707214355	-7.73341274261475	-0.0100957229733467	0.00159255252219737	0.000618529506027699	-0.00197886489331722
185	77.3724899291992	-5.48309993743896	-7.34380340576172	-0.00879702530801296	0.00256657530553639	-0.00392691092565656	0.00256657530553639
186	77.3724899291992	-5.80777406692505	-7.08406400680542	-0.00652430532500148	-0.00230353930965066	-0.00197886489331722	0.0136055024340749
187	76.0737915039063	-4.50907707214355	-6.95419406890869	0.00711201597005129	-0.00100484199356288	0.0022419011220336	0.0022419011220336
188	77.3724899291992	-4.83375120162964	-7.21393346786499	0.00289124972186983	-3.08191010844894e-05	-0.00425158534198999	-0.00587495695799589
189	77.3724899291992	-4.18440246582031	-7.14899873733521	0.00906006153672934	0.0022419011220336	-0.00100484199356288	-0.00327756232582033
190	79.3205337524414	-5.15842533111572	-6.30484533309937	0.0132808275520802	-3.08191010844894e-05	-0.00360223650932312	0.00256657530553639
191	77.3724899291992	-4.83375120162964	-6.17497587203979	0.013930176384747	0.0136055024340749	-0.00555028254166245	0.00841071270406246
192	77.3724899291992	-3.53505396842957	-6.82432460784912	0.00808603875339031	-0.000355493422830477	-0.00587495695799589	0.00159255252219737
193	77.3724899291992	-4.18440246582031	-6.88925933837891	0.0207483377307653	0.00386527273803949	-0.0126931173726916	-0.00295288790948689
194	77.3724899291992	-4.18440246582031	-6.88925933837891	-0.00295288790948689	0.00711201597005129	-0.00360223650932312	-0.00230353930965066
195	76.0737915039063	-2.88570523262024	-6.62951993942261	0.00841071270406246	0.00613799272105098	0.00743668992072344	0.00159255252219737
196	76.0737915039063	-3.85972833633423	-7.01912927627563	-0.000680167751852423	0.00548864435404539	0.00191722682211548	0.0106834331527352
197	76.7231369018555	-3.2103796005249	-6.49965000152588	0.00938473641872406	0.000943203864153475	0.00159255252219737	-0.00132951640989631
198	75.4244384765625	-3.53505396842957	-6.17497587203979	0.000618529506027699	-0.00327756232582033	-0.000355493422830477	-0.00295288790948689
199	77.3724899291992	-3.85972833633423	-7.08406400680542	-3.08191010844894e-05	0.0100340843200684	0.00386527273803949	-0.000680167751852423
200	76.7231369018555	-4.18440246582031	-6.88925933837891	-0.0110697457566857	-0.00814767740666866	0.00938473641872406	0.00516396993771195
201	74.7750930786133	-3.53505396842957	-7.21393346786499	-0.0243813935667276	-0.00749832857400179	0.0113327819854021	0.0022419011220336
202	76.7231369018555	-4.18440246582031	-6.69445466995239	-0.0204853005707264	-0.00457625929266214	0.00678734155371785	0.00386527273803949
203	74.1257400512695	-3.2103796005249	-7.01912927627563	-0.0152905117720366	-3.08191010844894e-05	0.000943203864153475	-0.00165419070981443
204	73.4763946533203	-3.53505396842957	-6.69445466995239	-0.0120437685400248	-0.00490093370899558	0.00581331877037883	0.00906006153672934
205	75.4244384765625	-3.53505396842957	-7.08406400680542	-0.00457625929266214	-0.00457625929266214	0.00483929552137852	0.00873538758605719
206	72.8270492553711	-3.2103796005249	-7.14899873733521	0.00516396993771195	0.00289124972186983	-0.00100484199356288	-0.000355493422830477
207	74.1257400512695	-3.2103796005249	-7.14899873733521	-0.00522560812532902	0.0022419011220336	0.000293855206109583	0.00191722682211548
208	73.4763946533203	-2.88570523262024	-7.6684775352478	-0.00230353930965066	-0.00555028254166245	-0.00490093370899558	-3.08191010844894e-05
209	76.7231369018555	-4.50907707214355	-7.21393346786499	-0.0113944197073579	0.000293855206109583	-0.00879702530801296	0.000943203864153475
210	75.4244384765625	-4.18440246582031	-7.01912927627563	0.0142548503354192	0.00516396993771195	0.00191722682211548	-0.00132951640989631
211	74.1257400512695	-3.53505396842957	-7.27886867523193	0.00451462110504508	0.00938473641872406	-0.0139918150380254	0.00873538758605719
212	76.0737915039063	-3.53505396842957	-7.73341274261475	0.00159255252219737	-0.000680167751852423	-0.00230353930965066	0.00126787810586393
213	75.4244384765625	-3.53505396842957	-7.53860807418823	0.00743668992072344	-0.00100484199356288	-0.00847235135734081	-0.000355493422830477
214	76.7231369018555	-3.85972833633423	-7.4087381362915	0.00548864435404539	-0.00295288790948689	-0.00132951640989631	-0.00295288790948689
215	77.3724899291992	-3.2103796005249	-7.47367286682129	-0.00132951640989631	0.00483929552137852	0.0142548503354192	0.00906006153672934
216	76.7231369018555	-2.56103110313416	-7.4087381362915	-0.00619963090866804	0.00841071270406246	0.00678734155371785	0.00418994715437293
217	74.7750930786133	-2.56103110313416	-7.47367286682129	-0.000355493422830477	-3.08191010844894e-05	-0.00230353930965066	0.00678734155371785
218	78.6711807250977	-3.2103796005249	-7.6684775352478	0.00191722682211548	0.00483929552137852	-0.00295288790948689	-3.08191010844894e-05
219	77.3724899291992	-3.85972833633423	-7.4087381362915	0.00354059832170606	0.00808603875339031	-0.0107450718060136	0.000618529506027699
220	77.3724899291992	-4.18440246582031	-7.27886867523193	0.00289124972186983	0.00516396993771195	0.000943203864153475	0.00256657530553639
221	76.7231369018555	-2.56103110313416	-7.60354280471802	-0.00425158534198999	0.00256657530553639	-0.00197886489331722	-0.000355493422830477
222	78.0218353271484	-4.18440246582031	-6.56458520889282	-0.0126931173726916	0.00418994715437293	-0.00555028254166245	0.00418994715437293
223	76.7231369018555	-3.53505396842957	-6.88925933837891	0.000293855206109583	-0.00425158534198999	-0.00717365415766835	-0.00425158534198999
224	75.4244384765625	-2.88570523262024	-7.21393346786499	0.00776136433705688	0.00354059832170606	-0.0162645354866982	-0.00165419070981443
225	76.7231369018555	-2.56103110313416	-7.6684775352478	0.00483929552137852	0.00451462110504508	-0.00197886489331722	0.00386527273803949
226	75.4244384765625	-2.88570523262024	-6.95419406890869	0.00841071270406246	0.00256657530553639	-0.00457625929266214	-0.000355493422830477
227	76.7231369018555	-2.56103110313416	-7.14899873733521	0.00516396993771195	-0.00100484199356288	-0.00717365415766835	-0.000680167751852423
228	78.0218353271484	-2.88570523262024	-6.43471527099609	0.0100340843200684	-0.000680167751852423	-0.00555028254166245	-0.00879702530801296
229	76.7231369018555	-3.53505396842957	-6.30484533309937	-0.00912170019000769	0.00711201597005129	0.00126787810586393	-0.00879702530801296
230	78.0218353271484	-3.85972833633423	-7.01912927627563	-0.0104203969240189	0.0116574559360743	-3.08191010844894e-05	0.000943203864153475
231	76.7231369018555	-3.2103796005249	-7.21393346786499	-0.0136671401560307	0.0106834331527352	-0.00392691092565656	0.00354059832170606
232	77.3724899291992	-3.85972833633423	-7.14899873733521	0.00451462110504508	0.00613799272105098	-0.00197886489331722	0.00451462110504508
233	78.0218353271484	-2.88570523262024	-6.75938940048218	0.0200989879667759	-0.00392691092565656	-0.0195112787187099	-0.00132951640989631
234	77.3724899291992	-3.85972833633423	-6.43471527099609	0.0165275707840919	0.00451462110504508	-0.00684897974133492	-0.00814767740666866
235	78.0218353271484	-3.85972833633423	-6.82432460784912	0.00548864435404539	0.00776136433705688	0.00321592413820326	0.00646266713738441
236	78.0218353271484	-3.53505396842957	-7.4087381362915	0.00321592413820326	0.00581331877037883	0.00613799272105098	-0.00100484199356288
237	78.0218353271484	-3.85972833633423	-7.86328220367432	0.00191722682211548	0.00256657530553639	-0.00392691092565656	-0.00522560812532902
238	78.0218353271484	-3.85972833633423	-7.21393346786499	0.0145795252174139	-0.00327756232582033	-0.00425158534198999	-0.0107450718060136
239	78.0218353271484	-4.50907707214355	-6.82432460784912	0.00906006153672934	-0.00782300252467394	-0.00360223650932312	-0.000680167751852423
240	76.0737915039063	-2.88570523262024	-6.88925933837891	0.0233457311987877	-0.00879702530801296	0.0106834331527352	-0.00457625929266214
241	78.0218353271484	-3.2103796005249	-7.4087381362915	-0.0104203969240189	-0.000680167751852423	0.00191722682211548	0.00483929552137852
242	77.3724899291992	-4.18440246582031	-7.4087381362915	-0.00132951640989631	-0.0113944197073579	-0.000680167751852423	0.00354059832170606
243	77.3724899291992	-4.18440246582031	-7.47367286682129	-0.000680167751852423	-0.00684897974133492	-0.00490093370899558	-0.000680167751852423
244	76.7231369018555	-2.88570523262024	-7.6684775352478	0.00548864435404539	0.00516396993771195	0.00256657530553639	-0.0026282137259841
245	76.0737915039063	-2.88570523262024	-7.21393346786499	0.00873538758605719	-0.00230353930965066	0.00613799272105098	0.00646266713738441
246	76.7231369018555	-3.2103796005249	-6.88925933837891	0.00743668992072344	-0.00814767740666866	-0.00392691092565656	-0.00100484199356288
247	76.0737915039063	-3.53505396842957	-7.34380340576172	0.00321592413820326	-0.00587495695799589	0.000293855206109583	-0.00197886489331722
248	77.3724899291992	-3.85972833633423	-7.53860807418823	-0.0117190945893526	0.00159255252219737	-0.00230353930965066	0.0022419011220336
249	77.3724899291992	-3.53505396842957	-7.4087381362915	0.0145795252174139	0.00613799272105098	0.00289124972186983	0.00159255252219737
250	76.0737915039063	-2.88570523262024	-6.95419406890869	-0.0224333461374044	0.00483929552137852	-0.00619963090866804	0.00354059832170606
251	74.7750930786133	-2.56103110313416	-7.14899873733521	0.011982130818069	0.00581331877037883	-0.00132951640989631	0.00678734155371785
252	78.0218353271484	-4.18440246582031	-6.62951993942261	0.0103587592020631	0.000293855206109583	-0.00814767740666866	-0.000680167751852423
253	74.7750930786133	-2.56103110313416	-7.27886867523193	0.0149041991680861	-0.000355493422830477	-0.00360223650932312	-0.0120437685400248
254	76.7231369018555	-3.85972833633423	-7.27886867523193	0.0106834331527352	0.00159255252219737	-0.00360223650932312	0.00289124972186983
255	78.6711807250977	-3.53505396842957	-7.53860807418823	0.00289124972186983	-0.00100484199356288	0.00321592413820326	-0.000355493422830477
256	76.7231369018555	-3.85972833633423	-7.60354280471802	-0.00490093370899558	0.00289124972186983	0.00191722682211548	0.00159255252219737
257	76.7231369018555	-2.88570523262024	-7.60354280471802	-0.0143164889886975	-0.000680167751852423	-0.000355493422830477	-0.00392691092565656
258	77.3724899291992	-4.18440246582031	-7.47367286682129	-3.08191010844894e-05	-0.0130177913233638	-0.00230353930965066	-0.0123684434220195
259	77.3724899291992	-5.15842533111572	-7.08406400680542	0.00581331877037883	-0.00684897974133492	-0.00944637414067984	-0.00814767740666866
260	77.3724899291992	-4.83375120162964	-7.27886867523193	0.000293855206109583	-0.00912170019000769	0.0022419011220336	0.00289124972186983
261	78.6711807250977	-4.83375120162964	-7.53860807418823	-0.0133424662053585	-0.0224333461374044	0.00516396993771195	-0.00555028254166245
262	76.7231369018555	-3.53505396842957	-7.21393346786499	-0.0130177913233638	-0.0263294391334057	0.00418994715437293	-0.00295288790948689
263	77.3724899291992	-4.18440246582031	-6.43471527099609	0.00159255252219737	-0.0026282137259841	-0.00749832857400179	-0.00165419070981443
264	78.6711807250977	-4.50907707214355	-6.88925933837891	-0.00619963090866804	-0.00977104809135199	0.000618529506027699	-0.00295288790948689
265	79.3205337524414	-4.83375120162964	-6.56458520889282	-0.00652430532500148	-0.00295288790948689	0.00451462110504508	-0.00295288790948689
266	77.3724899291992	-4.83375120162964	-6.69445466995239	0.00159255252219737	-0.0133424662053585	-0.00684897974133492	0.00321592413820326
267	76.0737915039063	-3.53505396842957	-7.01912927627563	-0.00490093370899558	-0.00717365415766835	-0.00522560812532902	0.00289124972186983
268	75.4244384765625	-3.2103796005249	-6.62951993942261	0.0142548503354192	-0.00587495695799589	-0.0123684434220195	-0.00847235135734081
269	75.4244384765625	-2.88570523262024	-6.23991060256958	-0.00165419070981443	0.00321592413820326	0.00126787810586393	-0.00197886489331722
270	75.4244384765625	-2.88570523262024	-7.01912927627563	0.000293855206109583	0.00418994715437293	-0.00977104809135199	0.00256657530553639
271	76.7231369018555	-3.2103796005249	-6.82432460784912	0.00581331877037883	0.012956153601408	-0.00457625929266214	0.00256657530553639
272	76.0737915039063	-3.2103796005249	-6.62951993942261	-0.00327756232582033	0.0103587592020631	-0.0113944197073579	0.0022419011220336
273	77.3724899291992	-3.53505396842957	-6.36978054046631	0.00548864435404539	0.0136055024340749	-0.0100957229733467	0.00321592413820326
274	76.7231369018555	-3.2103796005249	-6.69445466995239	0.0100340843200684	0.00613799272105098	-0.0159398596733809	-0.00327756232582033
275	76.0737915039063	-2.56103110313416	-7.14899873733521	-0.0133424662053585	0.0100340843200684	0.00354059832170606	0.00256657530553639
276	76.7231369018555	-3.2103796005249	-7.08406400680542	-0.0172385573387146	0.00776136433705688	-0.00457625929266214	0.00191722682211548
277	76.0737915039063	-2.56103110313416	-6.75938940048218	-0.00977104809135199	0.00418994715437293	-0.00165419070981443	0.0022419011220336
278	75.4244384765625	-2.88570523262024	-6.75938940048218	-0.00684897974133492	0.000293855206109583	-0.017887907102704	0.00191722682211548
279	76.7231369018555	-3.53505396842957	-7.21393346786499	0.00321592413820326	0.00289124972186983	-0.0026282137259841	0.00483929552137852
280	75.4244384765625	-2.88570523262024	-7.73341274261475	-0.00425158534198999	-0.0123684434220195	0.00418994715437293	0.00451462110504508
281	76.0737915039063	-3.53505396842957	-7.6684775352478	-0.00944637414067984	-0.0104203969240189	0.0106834331527352	0.00581331877037883
282	74.1257400512695	-3.53505396842957	-7.34380340576172	-0.00879702530801296	-0.00977104809135199	-0.00100484199356288	0.00191722682211548
283	76.0737915039063	-3.53505396842957	-7.47367286682129	-0.00457625929266214	-0.00295288790948689	0.00711201597005129	-0.0100957229733467
284	73.4763946533203	-3.53505396842957	-7.47367286682129	-0.00912170019000769	-0.00392691092565656	-0.00522560812532902	-0.000680167751852423
285	73.4763946533203	-3.2103796005249	-7.53860807418823	-0.0123684434220195	0.00256657530553639	0.00678734155371785	-0.00522560812532902
286	72.8270492553711	-2.88570523262024	-7.47367286682129	-0.0104203969240189	0.00126787810586393	0.00256657530553639	0.00289124972186983
287	74.1257400512695	-3.53505396842957	-7.6684775352478	-0.00977104809135199	-0.000355493422830477	-0.0026282137259841	-0.000355493422830477
288	72.8270492553711	-2.88570523262024	-7.73341274261475	-0.00977104809135199	0.00256657530553639	-0.00360223650932312	-0.00522560812532902
289	75.4244384765625	-3.53505396842957	-7.73341274261475	-0.00879702530801296	0.00418994715437293	0.00159255252219737	-0.00522560812532902
290	74.1257400512695	-2.88570523262024	-7.53860807418823	-0.00360223650932312	0.0116574559360743	-0.0026282137259841	-0.00425158534198999
291	75.4244384765625	-3.85972833633423	-7.53860807418823	-0.00847235135734081	0.0103587592020631	-0.00619963090866804	-0.0026282137259841
292	73.4763946533203	-2.56103110313416	-7.6684775352478	-0.00327756232582033	0.0022419011220336	-0.00749832857400179	-0.00847235135734081
293	76.0737915039063	-3.85972833633423	-6.69445466995239	0.000943203864153475	0.00289124972186983	-0.00555028254166245	-0.00684897974133492
294	75.4244384765625	-3.2103796005249	-7.08406400680542	0.0100340843200684	0.0155535480007529	-0.0026282137259841	-0.0149658378213644
295	75.4244384765625	-2.56103110313416	-6.88925933837891	0.000293855206109583	0.00646266713738441	-0.000355493422830477	0.00354059832170606
296	76.0737915039063	-2.56103110313416	-6.82432460784912	0.00483929552137852	0.0126314787194133	0.00256657530553639	-0.00912170019000769
297	74.7750930786133	-2.88570523262024	-7.01912927627563	-3.08191010844894e-05	0.00711201597005129	0.000618529506027699	-0.00425158534198999
298	77.3724899291992	-3.53505396842957	-7.27886867523193	0.00451462110504508	0.000618529506027699	0.00386527273803949	-0.0133424662053585
299	78.0218353271484	-4.18440246582031	-6.82432460784912	0.0155535480007529	0.00841071270406246	-0.00587495695799589	-0.00522560812532902
300	78.0218353271484	-4.18440246582031	-7.08406400680542	-0.000355493422830477	0.00483929552137852	0.00646266713738441	0.00581331877037883
301	78.0218353271484	-3.85972833633423	-6.75938940048218	0.00516396993771195	-0.0100957229733467	0.00646266713738441	0.00386527273803949
302	76.7231369018555	-3.2103796005249	-6.30484533309937	0.012956153601408	-0.00295288790948689	0.00873538758605719	-0.00100484199356288
303	77.3724899291992	-4.18440246582031	-6.30484533309937	0.01100810803473	-0.00490093370899558	0.00970941036939621	-0.00652430532500148
304	78.6711807250977	-3.85972833633423	-6.56458520889282	0.025618452578783	-3.08191010844894e-05	-0.00782300252467394	-0.00619963090866804
305	76.0737915039063	-2.88570523262024	-7.27886867523193	-0.00879702530801296	0.00970941036939621	-0.00197886489331722	0.00191722682211548
306	76.7231369018555	-3.2103796005249	-7.08406400680542	0.00516396993771195	0.000293855206109583	-0.00977104809135199	-0.000355493422830477
307	76.0737915039063	-2.56103110313416	-7.21393346786499	-0.00457625929266214	-0.00457625929266214	-0.00360223650932312	-0.00100484199356288
308	76.0737915039063	-3.2103796005249	-6.82432460784912	-0.00230353930965066	0.00581331877037883	-0.00425158534198999	-0.00684897974133492
309	78.0218353271484	-3.85972833633423	-6.88925933837891	-0.00197886489331722	0.00516396993771195	-0.0104203969240189	-0.0120437685400248
310	77.3724899291992	-4.18440246582031	-7.73341274261475	0.00256657530553639	0.0136055024340749	0.0022419011220336	0.00906006153672934
311	77.3724899291992	-3.53505396842957	-7.60354280471802	-0.0159398596733809	0.00386527273803949	-0.00652430532500148	-0.00425158534198999
312	75.4244384765625	-3.2103796005249	-7.73341274261475	-0.00587495695799589	0.00516396993771195	-0.00847235135734081	-0.0107450718060136
313	76.7231369018555	-3.53505396842957	-7.08406400680542	0.0149041991680861	-0.000355493422830477	-0.0130177913233638	0.0022419011220336
314	77.3724899291992	-3.53505396842957	-6.75938940048218	0.0194496400654316	0.00516396993771195	-0.00490093370899558	-0.00684897974133492
315	78.0218353271484	-3.53505396842957	-6.88925933837891	0.00321592413820326	0.00906006153672934	0.00743668992072344	0.00906006153672934
316	76.0737915039063	-2.56103110313416	-7.4087381362915	0.00451462110504508	0.00418994715437293	0.000943203864153475	-0.00425158534198999
317	78.0218353271484	-3.53505396842957	-7.21393346786499	0.0126314787194133	-0.00132951640989631	-0.0107450718060136	-0.00327756232582033
318	78.0218353271484	-3.53505396842957	-7.53860807418823	0.00938473641872406	0.00354059832170606	0.00354059832170606	-0.00392691092565656
319	77.3724899291992	-4.50907707214355	-7.47367286682129	0.0152288740500808	0.00970941036939621	-0.0113944197073579	-0.00295288790948689
320	77.3724899291992	-3.85972833633423	-7.34380340576172	0.000943203864153475	0.00743668992072344	0.00516396993771195	-0.00360223650932312
321	77.3724899291992	-3.85972833633423	-7.14899873733521	-0.00879702530801296	0.00256657530553639	-0.00132951640989631	0.00581331877037883
322	76.0737915039063	-2.23635673522949	-7.73341274261475	-0.00782300252467394	-0.000355493422830477	-0.00360223650932312	-0.0120437685400248
323	78.0218353271484	-4.50907707214355	-7.34380340576172	0.00289124972186983	-0.00522560812532902	0.000293855206109583	-3.08191010844894e-05
324	76.7231369018555	-3.85972833633423	-7.60354280471802	-3.08191010844894e-05	0.000293855206109583	0.00646266713738441	-0.00652430532500148
325	76.0737915039063	-2.88570523262024	-7.73341274261475	-0.0162645354866982	0.00646266713738441	0.000943203864153475	0.0022419011220336
326	76.0737915039063	-3.53505396842957	-7.4087381362915	-0.00425158534198999	0.00126787810586393	-0.00100484199356288	0.00191722682211548
327	76.0737915039063	-3.2103796005249	-7.27886867523193	-0.00717365415766835	0.011982130818069	-0.00555028254166245	0.000293855206109583
328	78.6711807250977	-3.53505396842957	-7.53860807418823	-0.0162645354866982	0.00646266713738441	-0.00749832857400179	-0.0026282137259841
329	78.0218353271484	-4.18440246582031	-7.47367286682129	-0.00652430532500148	0.00646266713738441	-0.0107450718060136	-0.00392691092565656
330	78.6711807250977	-4.50907707214355	-7.4087381362915	-3.08191010844894e-05	0.0197743140161037	-0.00392691092565656	0.0100340843200684
331	76.0737915039063	-4.18440246582031	-7.27886867523193	-0.00360223650932312	0.013930176384747	-0.00717365415766835	0.00776136433705688
332	77.3724899291992	-3.2103796005249	-7.6684775352478	0.00776136433705688	0.00841071270406246	-0.00912170019000769	-0.00100484199356288
333	75.4244384765625	-3.53505396842957	-7.21393346786499	0.00776136433705688	0.0113327819854021	-0.0143164889886975	0.0022419011220336
334	78.0218353271484	-4.83375120162964	-6.69445466995239	0.0259431265294552	0.00906006153672934	-0.0162645354866982	0.00191722682211548
335	77.3724899291992	-4.50907707214355	-7.53860807418823	0.00776136433705688	0.00516396993771195	0.00256657530553639	0.000293855206109583
336	77.3724899291992	-5.15842533111572	-7.60354280471802	0.000618529506027699	0.00289124972186983	-0.00392691092565656	0.0113327819854021
337	78.0218353271484	-4.83375120162964	-7.47367286682129	0.00678734155371785	0.00289124972186983	-0.00165419070981443	0.00191722682211548
338	76.7231369018555	-4.50907707214355	-7.14899873733521	0.000943203864153475	-0.00230353930965066	-0.00587495695799589	0.00321592413820326
339	76.0737915039063	-4.18440246582031	-7.01912927627563	0.0175015944987535	-0.00847235135734081	-0.00555028254166245	-0.0026282137259841
340	77.3724899291992	-4.50907707214355	-7.21393346786499	-0.00490093370899558	0.00191722682211548	0.012956153601408	0.0136055024340749
341	76.7231369018555	-5.15842533111572	-7.34380340576172	-0.00457625929266214	-0.0182125810533762	0.0103587592020631	0.00581331877037883
342	76.7231369018555	-4.18440246582031	-7.6684775352478	0.00256657530553639	-0.0198359526693821	0.00256657530553639	0.000293855206109583
343	76.7231369018555	-4.18440246582031	-7.01912927627563	0.000618529506027699	-0.0120437685400248	0.00711201597005129	-0.00360223650932312
344	77.3724899291992	-4.83375120162964	-6.82432460784912	0.00483929552137852	-0.00847235135734081	0.00191722682211548	-0.00295288790948689
345	78.0218353271484	-4.50907707214355	-6.75938940048218	0.00191722682211548	-0.00555028254166245	0.00451462110504508	-0.000680167751852423
346	76.7231369018555	-3.2103796005249	-6.82432460784912	0.00354059832170606	-0.0204853005707264	-0.00230353930965066	-0.00522560812532902
347	78.0218353271484	-4.18440246582031	-7.08406400680542	0.00354059832170606	-0.0143164889886975	0.000618529506027699	0.00516396993771195
348	77.3724899291992	-3.53505396842957	-7.60354280471802	-0.00879702530801296	-0.00425158534198999	0.00354059832170606	-0.00912170019000769
349	77.3724899291992	-4.18440246582031	-6.75938940048218	0.00483929552137852	-0.0208099745213985	-0.0104203969240189	0.00418994715437293
350	77.3724899291992	-4.18440246582031	-6.82432460784912	-0.00425158534198999	0.00191722682211548	-0.00132951640989631	0.0022419011220336
351	75.4244384765625	-2.88570523262024	-6.88925933837891	-0.00490093370899558	-0.000680167751852423	-0.00912170019000769	0.00808603875339031
352	77.3724899291992	-4.18440246582031	-6.49965000152588	-0.00619963090866804	-0.00165419070981443	-0.0156151866540313	-0.00522560812532902
353	75.4244384765625	-2.56103110313416	-6.95419406890869	-0.0113944197073579	-3.08191010844894e-05	-0.0143164889886975	0.00386527273803949
354	76.0737915039063	-3.2103796005249	-6.95419406890869	-0.00684897974133492	-0.00295288790948689	-0.00912170019000769	-0.00132951640989631
355	76.7231369018555	-4.50907707214355	-6.36978054046631	-0.00457625929266214	0.0103587592020631	-0.0126931173726916	0.0123068047687411
356	78.0218353271484	-3.85972833633423	-6.36978054046631	-0.00912170019000769	0.00418994715437293	-0.0126931173726916	0.00386527273803949
357	76.7231369018555	-3.85972833633423	-6.23991060256958	0.0142548503354192	0.00873538758605719	-0.017887907102704	0.00354059832170606
358	76.0737915039063	-3.2103796005249	-6.11004114151001	0.000293855206109583	0.000618529506027699	-0.0130177913233638	-0.00327756232582033
359	74.1257400512695	-2.56103110313416	-6.43471527099609	0.00743668992072344	0.00841071270406246	-0.00652430532500148	-0.000355493422830477
360	75.4244384765625	-3.85972833633423	-6.36978054046631	0.00451462110504508	0.00581331877037883	-0.00977104809135199	0.00159255252219737
361	74.7750930786133	-2.56103110313416	-6.62951993942261	0.00451462110504508	0.00743668992072344	-0.00814767740666866	-0.000680167751852423
362	75.4244384765625	-4.18440246582031	-6.88925933837891	-0.00392691092565656	-0.000355493422830477	-0.0152905117720366	-0.000680167751852423
363	73.4763946533203	-3.2103796005249	-7.08406400680542	0.00354059832170606	0.00159255252219737	-0.00944637414067984	-0.0026282137259841
364	74.1257400512695	-4.18440246582031	-6.56458520889282	-0.00555028254166245	0.00386527273803949	-0.0104203969240189	-0.0026282137259841
365	74.7750930786133	-4.50907707214355	-6.69445466995239	0.00256657530553639	0.0100340843200684	-0.00132951640989631	0.00743668992072344
366	74.7750930786133	-3.85972833633423	-6.82432460784912	-0.00100484199356288	0.00289124972186983	-0.00165419070981443	0.00451462110504508
367	75.4244384765625	-3.85972833633423	-6.88925933837891	-0.00587495695799589	0.00678734155371785	-0.0113944197073579	-0.00490093370899558
368	74.7750930786133	-3.53505396842957	-7.4087381362915	-0.00132951640989631	0.00159255252219737	0.000943203864153475	-0.00457625929266214
369	74.7750930786133	-3.53505396842957	-7.4087381362915	-0.00652430532500148	0.00256657530553639	0.00386527273803949	0.00516396993771195
370	73.4763946533203	-2.23635673522949	-6.69445466995239	0.00289124972186983	0.00743668992072344	-0.000355493422830477	0.00483929552137852
371	74.1257400512695	-3.2103796005249	-6.88925933837891	-0.00132951640989631	0.00841071270406246	-0.00587495695799589	0.00256657530553639
372	76.0737915039063	-3.53505396842957	-6.95419406890869	-0.00230353930965066	0.00354059832170606	-0.00944637414067984	-0.000680167751852423
373	76.0737915039063	-3.2103796005249	-7.14899873733521	0.00191722682211548	0.00646266713738441	-0.00132951640989631	0.00451462110504508
374	75.4244384765625	-2.88570523262024	-7.53860807418823	-0.00100484199356288	0.00386527273803949	-0.00295288790948689	0.0022419011220336
375	76.0737915039063	-2.56103110313416	-7.4087381362915	0.0022419011220336	0.00743668992072344	-0.00555028254166245	0.00483929552137852
376	76.0737915039063	-2.88570523262024	-7.21393346786499	0.000618529506027699	-0.000355493422830477	-0.00684897974133492	0.0171769186854362
377	76.0737915039063	-3.2103796005249	-6.62951993942261	0.0022419011220336	0.00581331877037883	-0.00912170019000769	-0.00295288790948689
378	75.4244384765625	-3.2103796005249	-7.08406400680542	0.00646266713738441	0.000618529506027699	0.00354059832170606	-0.000355493422830477
379	77.3724899291992	-4.50907707214355	-7.14899873733521	-0.00230353930965066	0.00548864435404539	-0.00522560812532902	0.000618529506027699
380	76.0737915039063	-3.53505396842957	-7.14899873733521	0.00418994715437293	0.00451462110504508	-0.00100484199356288	0.00354059832170606
381	75.4244384765625	-3.2103796005249	-7.14899873733521	0.00451462110504508	0.00256657530553639	-0.00230353930965066	-0.000355493422830477
382	78.0218353271484	-4.18440246582031	-6.82432460784912	-0.00100484199356288	-0.00327756232582033	-0.00522560812532902	0.00289124972186983
383	75.4244384765625	-2.88570523262024	-6.82432460784912	0.00386527273803949	0.00191722682211548	0.00321592413820326	0.0022419011220336
384	76.7231369018555	-3.2103796005249	-6.75938940048218	-0.000355493422830477	0.00321592413820326	-0.00652430532500148	0.00321592413820326
385	78.0218353271484	-3.53505396842957	-6.88925933837891	0.00191722682211548	0.0103587592020631	-0.00100484199356288	0.00256657530553639
386	78.6711807250977	-3.85972833633423	-6.43471527099609	0.00354059832170606	0.00321592413820326	0.000293855206109583	0.00970941036939621
387	78.0218353271484	-4.18440246582031	-6.43471527099609	0.00191722682211548	0.000293855206109583	-0.00847235135734081	0.00191722682211548
388	78.0218353271484	-3.85972833633423	-6.43471527099609	0.00256657530553639	-0.000355493422830477	-0.00392691092565656	-0.00490093370899558
389	76.0737915039063	-2.56103110313416	-6.49965000152588	0.00581331877037883	0.00483929552137852	0.00321592413820326	-0.00814767740666866
390	76.7231369018555	-3.2103796005249	-7.14899873733521	0.00711201597005129	0.00646266713738441	0.000293855206109583	0.0022419011220336
391	76.7231369018555	-3.2103796005249	-7.4087381362915	-0.00100484199356288	0.00354059832170606	-0.00100484199356288	-0.00197886489331722
392	76.7231369018555	-4.50907707214355	-7.01912927627563	0.00516396993771195	0.00386527273803949	-0.00295288790948689	0.00289124972186983
393	78.0218353271484	-4.18440246582031	-7.08406400680542	0.00970941036939621	0.000943203864153475	-0.00100484199356288	-0.00132951640989631
394	76.0737915039063	-2.88570523262024	-7.27886867523193	-0.00555028254166245	0.00613799272105098	0.00548864435404539	-0.0026282137259841
395	76.0737915039063	-3.2103796005249	-7.08406400680542	-0.000355493422830477	0.00906006153672934	0.00678734155371785	0.00743668992072344
396	75.4244384765625	-2.88570523262024	-7.14899873733521	-0.00230353930965066	-3.08191010844894e-05	0.0113327819854021	0.00776136433705688
397	76.7231369018555	-3.2103796005249	-7.27886867523193	-0.00197886489331722	-0.00327756232582033	-0.000355493422830477	-0.000355493422830477
398	76.0737915039063	-2.88570523262024	-7.47367286682129	0.0022419011220336	-0.00230353930965066	0.00873538758605719	0.00581331877037883
399	78.0218353271484	-4.18440246582031	-7.01912927627563	0.0168522447347641	-0.00457625929266214	-3.08191010844894e-05	0.00256657530553639
400	75.4244384765625	-2.88570523262024	-7.14899873733521	-0.00425158534198999	-3.08191010844894e-05	0.0145795252174139	0.00483929552137852
401	76.7231369018555	-3.53505396842957	-6.82432460784912	-0.00490093370899558	-0.0133424662053585	0.00451462110504508	0.00126787810586393
402	76.7231369018555	-3.85972833633423	-6.49965000152588	-0.00100484199356288	-0.0104203969240189	0.00354059832170606	-0.00295288790948689
403	77.3724899291992	-4.18440246582031	-7.01912927627563	-0.00684897974133492	-0.00879702530801296	0.00841071270406246	-0.00684897974133492
404	76.0737915039063	-3.53505396842957	-7.14899873733521	0.00516396993771195	-0.00619963090866804	0.00289124972186983	-0.00717365415766835
405	75.4244384765625	-4.50907707214355	-6.82432460784912	0.0175015944987535	-0.0026282137259841	0.00354059832170606	-0.00490093370899558
406	77.3724899291992	-4.50907707214355	-6.82432460784912	-0.00717365415766835	-0.00425158534198999	0.00548864435404539	0.00711201597005129
407	77.3724899291992	-4.50907707214355	-7.34380340576172	-0.00197886489331722	-0.00425158534198999	-0.00555028254166245	0.00386527273803949
408	76.7231369018555	-3.85972833633423	-7.27886867523193	-0.000355493422830477	-0.0110697457566857	-0.00425158534198999	-0.00555028254166245
409	76.7231369018555	-3.2103796005249	-7.53860807418823	0.00159255252219737	0.000293855206109583	-0.00652430532500148	-3.08191010844894e-05
410	76.7231369018555	-3.85972833633423	-7.60354280471802	-0.0026282137259841	-0.00327756232582033	-0.00392691092565656	0.00483929552137852
411	77.3724899291992	-4.50907707214355	-6.95419406890869	-0.00555028254166245	-0.00360223650932312	-0.00879702530801296	0.000943203864153475
412	77.3724899291992	-4.50907707214355	-6.88925933837891	0.0116574559360743	-0.00197886489331722	-0.0136671401560307	-0.00230353930965066
413	76.7231369018555	-5.15842533111572	-6.69445466995239	-0.00944637414067984	0.00256657530553639	-0.0107450718060136	0.000618529506027699
414	78.0218353271484	-5.48309993743896	-7.08406400680542	0.00516396993771195	0.00256657530553639	-0.0120437685400248	-0.00295288790948689
415	75.4244384765625	-4.18440246582031	-7.34380340576172	-0.00490093370899558	-0.00197886489331722	0.00776136433705688	0.00386527273803949
416	76.7231369018555	-4.83375120162964	-7.08406400680542	-0.00295288790948689	-0.00295288790948689	0.00808603875339031	0.01100810803473
417	77.3724899291992	-4.50907707214355	-6.62951993942261	-0.00814767740666866	-0.00619963090866804	0.00548864435404539	-0.00392691092565656
418	76.7231369018555	-5.48309993743896	-6.23991060256958	-0.00555028254166245	-0.00425158534198999	0.00354059832170606	0.00386527273803949
419	77.3724899291992	-5.15842533111572	-6.75938940048218	-0.00749832857400179	-0.00587495695799589	-0.0026282137259841	-0.00230353930965066
420	77.3724899291992	-4.18440246582031	-6.88925933837891	0.00191722682211548	-0.00977104809135199	0.0116574559360743	0.00321592413820326
421	78.0218353271484	-5.48309993743896	-6.75938940048218	-0.00879702530801296	-0.0139918150380254	0.013930176384747	0.00354059832170606
422	76.0737915039063	-4.18440246582031	-7.14899873733521	0.0213976856321096	-0.00165419070981443	0.0113327819854021	0.0022419011220336
423	78.6711807250977	-4.83375120162964	-6.49965000152588	-0.0146411629393697	-0.00197886489331722	0.00776136433705688	0.00613799272105098
424	75.4244384765625	-3.85972833633423	-6.62951993942261	0.0223717093467712	-0.00490093370899558	0.00548864435404539	-0.00425158534198999
425	76.7231369018555	-4.18440246582031	-6.49965000152588	-3.08191010844894e-05	0.00159255252219737	0.00191722682211548	0.00841071270406246
426	76.0737915039063	-3.2103796005249	-6.17497587203979	-0.0117190945893526	0.00256657530553639	0.00776136433705688	0.000293855206109583
427	75.4244384765625	-3.2103796005249	-6.04510593414307	0.00873538758605719	-0.00619963090866804	0.00191722682211548	-0.00197886489331722
428	76.0737915039063	-2.88570523262024	-6.69445466995239	0.0132808275520802	0.00418994715437293	-0.00782300252467394	-0.00392691092565656
429	76.0737915039063	-2.88570523262024	-7.08406400680542	0.00938473641872406	0.00159255252219737	-0.00295288790948689	-0.00295288790948689
430	78.0218353271484	-3.85972833633423	-7.14899873733521	0.0142548503354192	0.01100810803473	-0.0104203969240189	-0.00197886489331722
431	78.0218353271484	-4.50907707214355	-6.62951993942261	0.01100810803473	0.00678734155371785	-0.00197886489331722	0.0103587592020631
432	75.4244384765625	-2.88570523262024	-7.01912927627563	0.0100340843200684	0.00289124972186983	-0.00814767740666866	-0.0026282137259841
433	74.7750930786133	-4.50907707214355	-6.49965000152588	0.00678734155371785	0.00159255252219737	-0.00912170019000769	-0.00165419070981443
434	77.3724899291992	-4.18440246582031	-7.47367286682129	-0.000680167751852423	0.00613799272105098	-0.00360223650932312	0.00126787810586393
435	75.4244384765625	-4.18440246582031	-7.01912927627563	0.00191722682211548	0.00321592413820326	0.000293855206109583	0.00321592413820326
436	76.7231369018555	-4.50907707214355	-7.53860807418823	0.00451462110504508	-0.000355493422830477	0.0022419011220336	0.0103587592020631
437	75.4244384765625	-3.85972833633423	-7.27886867523193	0.00321592413820326	-0.00425158534198999	-0.000355493422830477	-0.00165419070981443
438	75.4244384765625	-4.50907707214355	-6.69445466995239	0.00159255252219737	-0.000355493422830477	-0.0026282137259841	-0.000355493422830477
439	72.8270492553711	-2.88570523262024	-7.21393346786499	-0.0120437685400248	0.0106834331527352	-0.000680167751852423	-0.00749832857400179
440	75.4244384765625	-3.85972833633423	-7.27886867523193	-0.00814767740666866	-3.08191010844894e-05	-0.00132951640989631	0.00289124972186983
441	74.1257400512695	-3.53505396842957	-6.88925933837891	-0.0175632312893867	-0.00327756232582033	0.0152288740500808	0.00516396993771195
442	72.8270492553711	-3.53505396842957	-7.08406400680542	-0.0110697457566857	-0.0120437685400248	0.00321592413820326	0.00126787810586393
443	75.4244384765625	-4.18440246582031	-7.47367286682129	-0.0143164889886975	-0.00425158534198999	0.00386527273803949	-0.00490093370899558
444	74.7750930786133	-3.2103796005249	-6.95419406890869	-0.00360223650932312	0.00159255252219737	0.00418994715437293	-0.00392691092565656
445	74.1257400512695	-3.2103796005249	-6.75938940048218	-0.00425158534198999	-0.00490093370899558	0.00808603875339031	-0.00684897974133492
446	73.4763946533203	-3.2103796005249	-6.95419406890869	-0.0136671401560307	-3.08191010844894e-05	0.00159255252219737	0.00418994715437293
447	74.1257400512695	-3.2103796005249	-7.60354280471802	-0.00879702530801296	-0.00457625929266214	-0.000355493422830477	0.00354059832170606
448	74.1257400512695	-2.88570523262024	-7.53860807418823	-0.00165419070981443	-0.00392691092565656	-0.00230353930965066	0.000618529506027699
449	76.7231369018555	-4.18440246582031	-6.95419406890869	-0.00490093370899558	0.000293855206109583	0.00418994715437293	-0.00360223650932312
450	76.7231369018555	-4.18440246582031	-6.75938940048218	0.00548864435404539	0.00743668992072344	-3.08191010844894e-05	0.00159255252219737
451	76.7231369018555	-2.56103110313416	-6.69445466995239	-0.00360223650932312	0.00386527273803949	-0.000680167751852423	0.00191722682211548
452	76.7231369018555	-2.56103110313416	-6.95419406890869	0.00386527273803949	0.00321592413820326	-0.00619963090866804	0.000618529506027699
453	76.7231369018555	-3.53505396842957	-7.21393346786499	0.00548864435404539	0.00386527273803949	-0.0162645354866982	-0.00197886489331722
454	76.7231369018555	-3.85972833633423	-6.95419406890869	0.00159255252219737	0.013930176384747	-0.00522560812532902	0.00126787810586393
455	77.3724899291992	-4.50907707214355	-6.75938940048218	0.013930176384747	-0.00100484199356288	0.00581331877037883	0.00159255252219737
456	78.0218353271484	-3.85972833633423	-6.75938940048218	0.00743668992072344	0.00418994715437293	0.000293855206109583	0.00159255252219737
457	77.3724899291992	-3.85972833633423	-6.04510593414307	-0.0165892094373703	0.00256657530553639	-0.0104203969240189	0.00613799272105098
458	76.7231369018555	-3.2103796005249	-6.75938940048218	0.00613799272105098	0.00126787810586393	-0.00814767740666866	-0.00847235135734081
459	75.4244384765625	-2.56103110313416	-7.14899873733521	-0.0026282137259841	0.00873538758605719	-0.0026282137259841	0.00321592413820326
460	77.3724899291992	-3.85972833633423	-6.49965000152588	0.000293855206109583	-0.00684897974133492	-0.000355493422830477	-0.00392691092565656
461	78.0218353271484	-4.50907707214355	-6.43471527099609	-0.0026282137259841	-0.00392691092565656	0.00321592413820326	-0.000680167751852423
462	78.0218353271484	-3.2103796005249	-7.21393346786499	0.00678734155371785	-0.0117190945893526	-0.00132951640989631	-3.08191010844894e-05
463	76.0737915039063	-3.53505396842957	-6.69445466995239	0.00451462110504508	-0.000680167751852423	-0.00522560812532902	-0.00327756232582033
464	78.0218353271484	-4.18440246582031	-6.82432460784912	0.00418994715437293	0.00581331877037883	-0.00977104809135199	-0.000355493422830477
465	76.0737915039063	-2.56103110313416	-7.27886867523193	0.00289124972186983	0.00321592413820326	-0.00847235135734081	-0.00684897974133492
466	76.7231369018555	-3.2103796005249	-7.4087381362915	0.00418994715437293	0.000618529506027699	-0.0100957229733467	0.00289124972186983
467	75.4244384765625	-2.56103110313416	-7.27886867523193	-0.00782300252467394	0.00256657530553639	-0.0123684434220195	-0.00522560812532902
468	76.7231369018555	-3.2103796005249	-7.14899873733521	-0.00717365415766835	0.0022419011220336	-0.0139918150380254	-0.00555028254166245
469	77.3724899291992	-3.85972833633423	-7.53860807418823	0.0100340843200684	0.00126787810586393	-0.00879702530801296	-0.00879702530801296
470	77.3724899291992	-3.85972833633423	-6.69445466995239	0.00776136433705688	0.00289124972186983	-0.00619963090866804	0.00126787810586393
471	75.4244384765625	-2.88570523262024	-7.34380340576172	0.00289124972186983	0.00938473641872406	-0.00944637414067984	-0.00295288790948689
472	77.3724899291992	-4.18440246582031	-7.14899873733521	0.00256657530553639	0.0022419011220336	-0.0198359526693821	-0.00522560812532902
473	76.7231369018555	-2.56103110313416	-7.4087381362915	-0.00652430532500148	0.00354059832170606	-0.0130177913233638	-0.00295288790948689
474	76.7231369018555	-2.88570523262024	-7.6684775352478	-0.000680167751852423	0.00970941036939621	-0.00782300252467394	0.00289124972186983
475	78.6711807250977	-3.85972833633423	-7.34380340576172	-0.00717365415766835	-0.00100484199356288	0.00711201597005129	0.000618529506027699
476	77.3724899291992	-3.53505396842957	-7.14899873733521	-0.00490093370899558	0.0132808275520802	-0.00165419070981443	0.00451462110504508
477	77.3724899291992	-4.18440246582031	-7.47367286682129	-0.00295288790948689	-0.00749832857400179	0.000943203864153475	0.00126787810586393
478	76.7231369018555	-2.88570523262024	-7.14899873733521	0.00418994715437293	-0.00295288790948689	-0.00879702530801296	-0.00230353930965066
479	77.3724899291992	-3.2103796005249	-7.14899873733521	0.00191722682211548	0.00289124972186983	-0.00717365415766835	0.00743668992072344
480	77.3724899291992	-3.85972833633423	-6.82432460784912	0.0022419011220336	-0.000680167751852423	0.00256657530553639	0.000618529506027699
481	75.4244384765625	-2.88570523262024	-6.62951993942261	-0.00782300252467394	-0.00457625929266214	0.00289124972186983	-0.00165419070981443
482	76.7231369018555	-3.85972833633423	-7.27886867523193	-0.00879702530801296	-0.00944637414067984	0.0022419011220336	-0.00132951640989631
483	76.0737915039063	-3.2103796005249	-7.47367286682129	0.000293855206109583	-0.00392691092565656	-0.00327756232582033	-0.00522560812532902
484	78.6711807250977	-4.18440246582031	-7.53860807418823	0.000943203864153475	0.0022419011220336	-0.00912170019000769	-0.00360223650932312
485	77.3724899291992	-4.50907707214355	-7.53860807418823	0.00646266713738441	-0.00522560812532902	-0.00197886489331722	-0.00165419070981443
486	77.3724899291992	-2.88570523262024	-7.60354280471802	0.00776136433705688	0.00483929552137852	0.00354059832170606	0.00321592413820326
487	75.4244384765625	-3.2103796005249	-7.60354280471802	0.00289124972186983	-0.00327756232582033	0.00483929552137852	0.00159255252219737
488	78.6711807250977	-4.18440246582031	-7.27886867523193	0.0152288740500808	-3.08191010844894e-05	-0.0120437685400248	0.00289124972186983
489	77.3724899291992	-3.85972833633423	-7.21393346786499	-0.00327756232582033	-0.00425158534198999	0.000618529506027699	-0.0026282137259841
490	78.0218353271484	-4.83375120162964	-6.88925933837891	-0.00327756232582033	0.00548864435404539	0.00646266713738441	0.00256657530553639
491	76.0737915039063	-3.2103796005249	-7.73341274261475	0.00678734155371785	0.00581331877037883	0.0022419011220336	0.000293855206109583
492	78.6711807250977	-5.15842533111572	-7.47367286682129	-0.0117190945893526	-0.0104203969240189	-0.00684897974133492	-0.00392691092565656
493	77.3724899291992	-3.53505396842957	-6.95419406890869	0.00483929552137852	-0.00360223650932312	-0.00652430532500148	-0.00847235135734081
494	76.7231369018555	-3.85972833633423	-6.82432460784912	-0.00684897974133492	0.00126787810586393	-0.00944637414067984	0.00354059832170606
495	75.4244384765625	-3.85972833633423	-6.23991060256958	0.00841071270406246	-0.00912170019000769	0.00483929552137852	-0.00165419070981443
496	76.7231369018555	-4.18440246582031	-7.08406400680542	0.0100340843200684	-0.00684897974133492	0.00191722682211548	-0.00100484199356288
497	75.4244384765625	-4.18440246582031	-7.01912927627563	0.0145795252174139	-0.0149658378213644	-0.00295288790948689	-0.00100484199356288
498	76.0737915039063	-4.18440246582031	-7.01912927627563	0.0165275707840919	-0.00684897974133492	-0.00522560812532902	-0.0026282137259841
499	77.3724899291992	-5.48309993743896	-6.30484533309937	0.0165275707840919	-0.00392691092565656	-0.00100484199356288	-0.00425158534198999
500	76.0737915039063	-4.83375120162964	-6.23991060256958	0.00808603875339031	-3.08191010844894e-05	0.00678734155371785	0.00354059832170606
501	76.7231369018555	-3.85972833633423	-6.17497587203979	0.00191722682211548	-0.00912170019000769	0.00418994715437293	0.00386527273803949
502	77.3724899291992	-4.50907707214355	-6.82432460784912	0.00289124972186983	-0.00912170019000769	0.00678734155371785	0.00418994715437293
503	76.7231369018555	-3.85972833633423	-7.27886867523193	0.0165275707840919	-3.08191010844894e-05	-0.00132951640989631	-0.00684897974133492
504	76.7231369018555	-4.18440246582031	-6.95419406890869	0.00289124972186983	0.00613799272105098	0.00159255252219737	0.00321592413820326
505	78.6711807250977	-4.50907707214355	-6.36978054046631	0.00938473641872406	0.000293855206109583	-0.00100484199356288	0.00191722682211548
506	77.3724899291992	-3.85972833633423	-7.01912927627563	0.00126787810586393	0.00646266713738441	-3.08191010844894e-05	0.0022419011220336
507	77.3724899291992	-4.50907707214355	-6.69445466995239	0.00451462110504508	-0.000680167751852423	-0.0104203969240189	0.00256657530553639
508	78.6711807250977	-4.18440246582031	-6.82432460784912	0.00646266713738441	-0.00490093370899558	-0.0136671401560307	-0.00490093370899558
509	76.7231369018555	-4.18440246582031	-6.75938940048218	-3.08191010844894e-05	0.01100810803473	-0.00684897974133492	0.00256657530553639
510	76.0737915039063	-2.56103110313416	-6.88925933837891	0.0194496400654316	0.00581331877037883	-0.00555028254166245	-0.00360223650932312
511	76.7231369018555	-3.53505396842957	-7.47367286682129	0.00354059832170606	0.0162028968334198	-0.00912170019000769	0.00548864435404539
512	77.3724899291992	-3.85972833633423	-7.21393346786499	-0.00619963090866804	0.0168522447347641	-0.0104203969240189	0.00808603875339031
513	76.7231369018555	-4.18440246582031	-7.14899873733521	0.00321592413820326	0.00516396993771195	-0.0130177913233638	0.00321592413820326
514	76.0737915039063	-2.56103110313416	-7.47367286682129	0.0136055024340749	0.0152288740500808	0.00126787810586393	0.00256657530553639
515	74.7750930786133	-2.88570523262024	-7.6684775352478	-0.00684897974133492	0.0106834331527352	0.00191722682211548	0.0022419011220336
516	76.0737915039063	-3.2103796005249	-7.53860807418823	-0.00749832857400179	0.00906006153672934	-0.00425158534198999	0.000293855206109583
517	73.4763946533203	-2.56103110313416	-7.14899873733521	-0.00912170019000769	0.0155535480007529	0.00256657530553639	-0.000355493422830477
518	76.0737915039063	-3.85972833633423	-6.75938940048218	-0.00587495695799589	0.00841071270406246	-0.00360223650932312	-3.08191010844894e-05
519	74.7750930786133	-3.53505396842957	-6.62951993942261	-0.0100957229733467	0.00516396993771195	-0.00457625929266214	-0.000355493422830477
520	73.4763946533203	-3.2103796005249	-6.62951993942261	-0.0126931173726916	-0.00587495695799589	0.00159255252219737	0.00418994715437293
521	72.8270492553711	-2.88570523262024	-7.27886867523193	-0.0146411629393697	0.00159255252219737	0.00743668992072344	-0.00230353930965066
522	74.7750930786133	-3.85972833633423	-6.95419406890869	-0.00684897974133492	-0.00392691092565656	0.00841071270406246	0.00126787810586393
523	72.1776962280273	-2.88570523262024	-7.14899873733521	-0.00457625929266214	0.00354059832170606	-0.00132951640989631	-0.00490093370899558
524	74.1257400512695	-4.50907707214355	-6.62951993942261	-0.00360223650932312	0.00678734155371785	0.00354059832170606	0.00126787810586393
525	75.4244384765625	-4.18440246582031	-7.34380340576172	0.000293855206109583	0.00159255252219737	0.0106834331527352	0.0100340843200684
526	74.7750930786133	-3.53505396842957	-6.62951993942261	-0.00457625929266214	0.000943203864153475	-0.00197886489331722	0.00289124972186983
527	76.7231369018555	-3.85972833633423	-7.01912927627563	0.00841071270406246	0.000618529506027699	0.00418994715437293	0.00159255252219737
528	76.0737915039063	-3.85972833633423	-6.95419406890869	0.00548864435404539	-0.00619963090866804	-0.00392691092565656	-0.00749832857400179
529	77.3724899291992	-4.18440246582031	-6.82432460784912	-0.00100484199356288	0.00191722682211548	0.00289124972186983	0.00256657530553639
530	74.1257400512695	-2.56103110313416	-7.08406400680542	0.00808603875339031	-0.00197886489331722	0.000943203864153475	0.000618529506027699
531	78.0218353271484	-3.85972833633423	-6.62951993942261	-0.00132951640989631	0.00841071270406246	-0.0149658378213644	0.011982130818069
532	76.0737915039063	-2.56103110313416	-6.82432460784912	0.0171769186854362	-0.000680167751852423	-0.00132951640989631	-0.00522560812532902
533	76.7231369018555	-3.85972833633423	-6.88925933837891	0.00906006153672934	0.000943203864153475	-0.00847235135734081	-0.00132951640989631
534	77.3724899291992	-3.85972833633423	-6.95419406890869	-0.0100957229733467	0.00386527273803949	-0.000680167751852423	-0.00197886489331722
535	77.3724899291992	-3.85972833633423	-7.01912927627563	-0.0100957229733467	0.00970941036939621	0.00126787810586393	-0.00490093370899558
536	78.0218353271484	-3.85972833633423	-7.08406400680542	0.011982130818069	-0.0113944197073579	0.00678734155371785	0.00418994715437293
537	77.3724899291992	-3.85972833633423	-6.75938940048218	-0.0191866029053926	-0.00847235135734081	0.00126787810586393	-0.00295288790948689
538	78.0218353271484	-3.85972833633423	-6.49965000152588	0.00581331877037883	-0.00814767740666866	-0.00555028254166245	-0.00295288790948689
539	76.0737915039063	-2.88570523262024	-6.88925933837891	0.0022419011220336	-0.00360223650932312	-0.0104203969240189	-0.00295288790948689
540	76.7231369018555	-3.2103796005249	-7.21393346786499	0.000618529506027699	0.00191722682211548	-0.00100484199356288	0.00516396993771195
541	75.4244384765625	-2.56103110313416	-7.4087381362915	0.0178262684494257	-0.00100484199356288	-0.00295288790948689	-0.00230353930965066
542	78.6711807250977	-4.18440246582031	-6.75938940048218	-0.0133424662053585	-0.0133424662053585	-0.00555028254166245	0.00711201597005129
543	76.0737915039063	-2.56103110313416	-7.21393346786499	-0.00132951640989631	-0.00555028254166245	0.0022419011220336	-0.00295288790948689
544	75.4244384765625	-2.56103110313416	-6.88925933837891	0.00906006153672934	-0.00132951640989631	-0.00392691092565656	0.0022419011220336
545	77.3724899291992	-3.53505396842957	-6.95419406890869	0.00711201597005129	0.00126787810586393	0.00418994715437293	0.000618529506027699
546	78.0218353271484	-4.50907707214355	-7.60354280471802	0.00808603875339031	-0.00295288790948689	-0.00847235135734081	-0.00490093370899558
547	78.0218353271484	-3.53505396842957	-7.73341274261475	0.00776136433705688	0.0022419011220336	0.000618529506027699	-0.00132951640989631
548	78.0218353271484	-4.18440246582031	-7.47367286682129	0.00678734155371785	-0.00587495695799589	-0.0120437685400248	-0.00425158534198999
549	76.0737915039063	-3.2103796005249	-7.6684775352478	-0.00814767740666866	0.0116574559360743	-0.00392691092565656	0.00321592413820326
550	74.7750930786133	-2.56103110313416	-7.08406400680542	-0.00847235135734081	0.000618529506027699	0.00386527273803949	0.00581331877037883
551	78.0218353271484	-3.85972833633423	-6.95419406890869	0.0116574559360743	0.00289124972186983	-0.00944637414067984	-0.000355493422830477
552	75.4244384765625	-2.23635673522949	-7.99315214157104	0.00646266713738441	-0.00197886489331722	-0.00425158534198999	0.0022419011220336
553	78.0218353271484	-3.85972833633423	-7.34380340576172	-0.00490093370899558	0.00743668992072344	-0.0211346503347158	-0.00230353930965066
554	78.0218353271484	-3.53505396842957	-7.6684775352478	-0.00522560812532902	0.01100810803473	-0.0120437685400248	0.00256657530553639
555	78.0218353271484	-3.85972833633423	-7.08406400680542	-0.0182125810533762	0.00906006153672934	-0.00717365415766835	-0.00197886489331722
556	78.0218353271484	-3.2103796005249	-6.88925933837891	-0.0221086721867323	0.00581331877037883	-0.00684897974133492	-0.00360223650932312
557	78.0218353271484	-3.85972833633423	-6.62951993942261	-0.0211346503347158	0.00873538758605719	-0.00814767740666866	-0.0026282137259841
558	77.3724899291992	-3.2103796005249	-7.4087381362915	-0.0130177913233638	0.00548864435404539	-0.0123684434220195	-0.00847235135734081
559	76.0737915039063	-2.23635673522949	-7.60354280471802	-0.0110697457566857	0.00646266713738441	-0.0130177913233638	-0.00100484199356288
560	76.0737915039063	-2.23635673522949	-7.47367286682129	-0.00100484199356288	0.0022419011220336	0.00354059832170606	0.00256657530553639
561	77.3724899291992	-3.2103796005249	-7.60354280471802	-0.00684897974133492	-0.00457625929266214	-0.00457625929266214	0.00483929552137852
562	77.3724899291992	-3.85972833633423	-7.21393346786499	0.000618529506027699	-0.00619963090866804	0.00711201597005129	0.00386527273803949
563	78.0218353271484	-3.85972833633423	-7.21393346786499	0.013930176384747	-0.00360223650932312	-0.00132951640989631	-0.00457625929266214
564	76.0737915039063	-3.2103796005249	-7.60354280471802	0.01847561635077	0.000943203864153475	-0.00230353930965066	0.000293855206109583
565	77.3724899291992	-3.53505396842957	-7.34380340576172	0.00970941036939621	-0.00100484199356288	0.00808603875339031	0.00159255252219737
566	78.6711807250977	-3.85972833633423	-7.47367286682129	0.020423661917448	-0.00457625929266214	-0.00457625929266214	-0.00392691092565656
567	77.3724899291992	-3.53505396842957	-7.34380340576172	0.020423661917448	-0.00684897974133492	0.00418994715437293	-0.00749832857400179
568	77.3724899291992	-4.50907707214355	-7.21393346786499	0.0295145437121391	-0.00587495695799589	-0.0100957229733467	-0.0120437685400248
569	75.4244384765625	-2.88570523262024	-6.82432460784912	0.0145795252174139	-0.0026282137259841	0.000943203864153475	-0.00360223650932312
570	76.0737915039063	-3.53505396842957	-6.82432460784912	0.0142548503354192	0.00743668992072344	0.00581331877037883	0.00418994715437293
571	77.3724899291992	-4.83375120162964	-6.69445466995239	0.0200989879667759	-0.00555028254166245	-0.0143164889886975	-0.00230353930965066
572	76.0737915039063	-3.85972833633423	-7.01912927627563	0.0162028968334198	-0.00879702530801296	-0.00392691092565656	-0.00165419070981443
573	76.0737915039063	-5.15842533111572	-6.36978054046631	0.0132808275520802	-0.00912170019000769	-0.0130177913233638	-0.0110697457566857
574	78.0218353271484	-5.15842533111572	-6.23991060256958	-0.000355493422830477	-0.00100484199356288	-0.0100957229733467	0.00483929552137852
575	77.3724899291992	-5.48309993743896	-5.98017120361328	-0.0198359526693821	-0.00587495695799589	-0.000355493422830477	0.00354059832170606
576	78.0218353271484	-5.15842533111572	-6.17497587203979	0.0126314787194133	-0.0165892094373703	0.000943203864153475	0.00256657530553639
577	78.6711807250977	-5.48309993743896	-6.49965000152588	-0.0126931173726916	-0.00684897974133492	0.00646266713738441	0.00646266713738441
578	76.0737915039063	-4.18440246582031	-6.17497587203979	-0.00912170019000769	-0.00977104809135199	-0.00425158534198999	-0.00392691092565656
579	76.7231369018555	-4.18440246582031	-6.17497587203979	-0.0130177913233638	-0.00522560812532902	-0.00782300252467394	-0.00847235135734081
580	76.7231369018555	-3.2103796005249	-6.56458520889282	-0.00814767740666866	0.000943203864153475	0.0106834331527352	0.00776136433705688
581	78.6711807250977	-4.50907707214355	-6.82432460784912	-0.00619963090866804	-0.0100957229733467	0.00548864435404539	0.000943203864153475
582	75.4244384765625	-3.2103796005249	-6.04510593414307	-0.000680167751852423	-0.00782300252467394	0.00808603875339031	0.000618529506027699
583	77.3724899291992	-4.50907707214355	-6.36978054046631	0.0132808275520802	-0.00587495695799589	-0.0026282137259841	-0.00392691092565656
584	75.4244384765625	-2.88570523262024	-6.69445466995239	0.00808603875339031	0.00678734155371785	0.00354059832170606	-0.00457625929266214
585	75.4244384765625	-3.2103796005249	-6.88925933837891	0.00678734155371785	0.000293855206109583	0.0100340843200684	0.00613799272105098
586	76.7231369018555	-4.18440246582031	-6.69445466995239	0.0103587592020631	0.00581331877037883	0.00970941036939621	-0.00230353930965066
587	76.7231369018555	-4.18440246582031	-7.14899873733521	0.00354059832170606	0.00841071270406246	-0.00132951640989631	-0.00100484199356288
588	76.0737915039063	-3.53505396842957	-7.01912927627563	0.00873538758605719	0.00776136433705688	0.000293855206109583	-0.00392691092565656
589	74.1257400512695	-3.2103796005249	-7.60354280471802	0.00354059832170606	0.00938473641872406	-0.00619963090866804	0.000293855206109583
590	76.7231369018555	-2.88570523262024	-7.60354280471802	0.01847561635077	0.0103587592020631	0.00289124972186983	0.00581331877037883
591	76.0737915039063	-4.18440246582031	-7.34380340576172	0.00970941036939621	0.00126787810586393	0.00386527273803949	0.00289124972186983
592	75.4244384765625	-2.88570523262024	-7.60354280471802	0.00678734155371785	0.00386527273803949	-0.0152905117720366	0.00451462110504508
593	74.1257400512695	-2.23635673522949	-7.34380340576172	0.00613799272105098	0.00776136433705688	-0.0107450718060136	-0.00425158534198999
594	76.0737915039063	-4.50907707214355	-6.95419406890869	-0.00619963090866804	0.0123068047687411	-0.0139918150380254	-0.0026282137259841
595	76.7231369018555	-3.53505396842957	-7.21393346786499	0.00191722682211548	0.00516396993771195	0.000293855206109583	0.00159255252219737
596	76.0737915039063	-3.85972833633423	-7.34380340576172	-0.0169138833880424	0.00646266713738441	0.00159255252219737	0.00516396993771195
597	74.7750930786133	-4.18440246582031	-7.27886867523193	-0.0104203969240189	0.00418994715437293	-0.00457625929266214	-0.00197886489331722
598	73.4763946533203	-3.2103796005249	-7.27886867523193	-0.0107450718060136	-0.00327756232582033	-0.00490093370899558	-0.00230353930965066
599	73.4763946533203	-2.56103110313416	-7.4087381362915	-0.00879702530801296	0.00711201597005129	-0.00100484199356288	-0.000355493422830477
600	74.7750930786133	-3.85972833633423	-7.08406400680542	-0.0146411629393697	0.00386527273803949	0.00711201597005129	0.0103587592020631
601	76.7231369018555	-3.85972833633423	-7.27886867523193	-0.0169138833880424	-0.00327756232582033	0.00386527273803949	0.00808603875339031
602	74.1257400512695	-2.88570523262024	-7.73341274261475	-0.017887907102704	-0.000355493422830477	0.00646266713738441	-3.08191010844894e-05
603	76.7231369018555	-4.18440246582031	-7.53860807418823	-0.0126931173726916	-0.00522560812532902	0.0022419011220336	-0.00100484199356288
604	73.4763946533203	-2.88570523262024	-7.14899873733521	-0.00522560812532902	-0.0026282137259841	-0.00717365415766835	-0.00944637414067984
605	75.4244384765625	-3.85972833633423	-6.82432460784912	-0.00197886489331722	0.00613799272105098	0.00483929552137852	0.00418994715437293
606	76.7231369018555	-3.53505396842957	-6.62951993942261	0.00548864435404539	0.0022419011220336	-0.00392691092565656	0.00808603875339031
607	78.0218353271484	-4.18440246582031	-6.56458520889282	0.00418994715437293	0.00256657530553639	-3.08191010844894e-05	0.00289124972186983
608	78.0218353271484	-4.18440246582031	-6.95419406890869	0.00776136433705688	0.00646266713738441	0.00581331877037883	-0.00652430532500148
609	77.3724899291992	-3.85972833633423	-6.88925933837891	0.00581331877037883	0.00808603875339031	-0.00360223650932312	0.00256657530553639
610	75.4244384765625	-2.56103110313416	-6.49965000152588	0.00938473641872406	0.0113327819854021	0.00256657530553639	0.00354059832170606
611	76.0737915039063	-2.88570523262024	-6.56458520889282	0.00483929552137852	0.0132808275520802	-0.0123684434220195	0.0022419011220336
612	77.3724899291992	-3.85972833633423	-6.88925933837891	0.00289124972186983	0.00873538758605719	-0.00490093370899558	0.00548864435404539
613	76.0737915039063	-2.88570523262024	-6.69445466995239	-0.0110697457566857	0.0149041991680861	-0.00197886489331722	-0.00425158534198999
614	75.4244384765625	-2.88570523262024	-7.21393346786499	0.00938473641872406	0.00548864435404539	-0.00977104809135199	-0.000355493422830477
615	75.4244384765625	-2.88570523262024	-7.27886867523193	-0.00327756232582033	0.00841071270406246	0.0116574559360743	0.00418994715437293
616	76.7231369018555	-3.2103796005249	-7.27886867523193	-0.00814767740666866	0.00321592413820326	0.00483929552137852	0.00678734155371785
617	77.3724899291992	-4.18440246582031	-6.95419406890869	-0.0113944197073579	0.00483929552137852	0.00548864435404539	-0.00490093370899558
618	78.6711807250977	-4.18440246582031	-6.88925933837891	0.00126787810586393	0.00256657530553639	-0.00879702530801296	-0.00295288790948689
619	78.0218353271484	-2.88570523262024	-6.95419406890869	-0.00392691092565656	0.00711201597005129	-0.00587495695799589	-0.000355493422830477
620	76.7231369018555	-2.88570523262024	-7.34380340576172	-0.00749832857400179	0.0022419011220336	0.00581331877037883	0.00321592413820326
621	77.3724899291992	-3.53505396842957	-7.14899873733521	-0.00457625929266214	-0.00295288790948689	0.00548864435404539	-0.00230353930965066
622	76.0737915039063	-3.2103796005249	-7.4087381362915	-0.00457625929266214	0.000293855206109583	0.00159255252219737	-0.000355493422830477
623	76.7231369018555	-3.53505396842957	-7.14899873733521	-0.00392691092565656	-0.0026282137259841	-0.00230353930965066	-0.00360223650932312
624	75.4244384765625	-2.88570523262024	-7.08406400680542	0.0022419011220336	0.00126787810586393	0.000943203864153475	0.00548864435404539
625	75.4244384765625	-2.56103110313416	-6.95419406890869	-0.00490093370899558	-3.08191010844894e-05	0.00321592413820326	-0.00295288790948689
626	76.7231369018555	-4.18440246582031	-6.82432460784912	0.013930176384747	-0.000355493422830477	-0.0117190945893526	-0.00522560812532902
627	78.6711807250977	-4.18440246582031	-7.21393346786499	0.0145795252174139	-0.00425158534198999	-0.00749832857400179	0.00126787810586393
628	76.7231369018555	-3.85972833633423	-7.27886867523193	0.00581331877037883	-0.00522560812532902	-0.00684897974133492	-0.00327756232582033
629	76.7231369018555	-3.2103796005249	-7.21393346786499	0.0175015944987535	0.00873538758605719	0.00191722682211548	-0.00749832857400179
630	76.0737915039063	-2.56103110313416	-7.27886867523193	0.00516396993771195	0.00126787810586393	0.000618529506027699	0.00776136433705688
631	76.7231369018555	-3.2103796005249	-7.08406400680542	0.0142548503354192	0.00711201597005129	-0.0117190945893526	0.00321592413820326
632	77.3724899291992	-3.85972833633423	-6.62951993942261	0.00938473641872406	0.00191722682211548	-0.00490093370899558	-0.00197886489331722
633	77.3724899291992	-3.2103796005249	-7.14899873733521	0.0136055024340749	-0.00392691092565656	-0.0136671401560307	0.00321592413820326
634	75.4244384765625	-2.56103110313416	-7.27886867523193	0.01100810803473	0.00386527273803949	-0.00230353930965066	-0.00425158534198999
635	75.4244384765625	-3.53505396842957	-7.08406400680542	0.000943203864153475	0.00678734155371785	0.00613799272105098	-0.000355493422830477
636	76.7231369018555	-2.56103110313416	-7.73341274261475	0.00808603875339031	0.00516396993771195	0.00776136433705688	-0.00652430532500148
637	76.7231369018555	-3.2103796005249	-7.4087381362915	-0.00490093370899558	0.00711201597005129	0.00483929552137852	0.00256657530553639
638	77.3724899291992	-3.85972833633423	-7.14899873733521	-0.00717365415766835	0.00646266713738441	-0.00295288790948689	-0.0139918150380254
639	76.0737915039063	-3.2103796005249	-6.88925933837891	-0.00490093370899558	0.00451462110504508	-0.000355493422830477	-0.00457625929266214
640	76.7231369018555	-3.2103796005249	-7.60354280471802	-0.0211346503347158	-0.0026282137259841	0.00548864435404539	0.000943203864153475
641	77.3724899291992	-3.85972833633423	-7.4087381362915	-0.0201606266200542	-0.00100484199356288	0.00970941036939621	0.00289124972186983
642	77.3724899291992	-3.2103796005249	-7.60354280471802	-0.0107450718060136	-0.00782300252467394	0.000943203864153475	0.00386527273803949
643	78.6711807250977	-4.50907707214355	-7.27886867523193	-0.00327756232582033	0.00581331877037883	-0.000355493422830477	-0.00490093370899558
644	78.0218353271484	-4.50907707214355	-6.82432460784912	-0.00652430532500148	0.00483929552137852	-0.0117190945893526	0.00418994715437293
645	76.0737915039063	-3.2103796005249	-7.47367286682129	0.0136055024340749	0.00646266713738441	0.0106834331527352	0.00808603875339031
646	76.7231369018555	-3.85972833633423	-7.53860807418823	0.0207483377307653	0.00451462110504508	-0.00814767740666866	-0.00717365415766835
647	75.4244384765625	-2.88570523262024	-7.14899873733521	0.00548864435404539	-0.00295288790948689	-0.00879702530801296	0.000293855206109583
648	75.4244384765625	-4.18440246582031	-7.01912927627563	0.0158782228827477	0.00386527273803949	-0.00944637414067984	0.00126787810586393
649	77.3724899291992	-4.50907707214355	-6.88925933837891	0.0149041991680861	0.000618529506027699	-0.00749832857400179	-0.00100484199356288
650	78.0218353271484	-5.15842533111572	-6.69445466995239	0.012956153601408	0.0103587592020631	-0.00490093370899558	0.00808603875339031
651	76.7231369018555	-4.50907707214355	-6.49965000152588	0.0207483377307653	0.00613799272105098	-0.00619963090866804	0.000293855206109583
652	77.3724899291992	-3.85972833633423	-7.01912927627563	0.00516396993771195	-0.00230353930965066	-0.000355493422830477	0.00321592413820326
653	76.0737915039063	-4.18440246582031	-7.21393346786499	0.0149041991680861	-0.00490093370899558	-0.00944637414067984	-0.00100484199356288
654	77.3724899291992	-5.15842533111572	-6.75938940048218	0.0113327819854021	0.00126787810586393	-0.000680167751852423	-0.0026282137259841
655	78.0218353271484	-4.83375120162964	-6.23991060256958	-0.000355493422830477	-0.000680167751852423	0.0022419011220336	0.0106834331527352
656	78.0218353271484	-5.15842533111572	-6.75938940048218	0.00841071270406246	-0.00425158534198999	0.0126314787194133	0.00678734155371785
657	78.0218353271484	-4.83375120162964	-6.62951993942261	-0.0123684434220195	-0.0113944197073579	0.00516396993771195	-0.0026282137259841
658	76.7231369018555	-4.50907707214355	-6.82432460784912	-0.0159398596733809	-0.00879702530801296	-0.00197886489331722	-0.00295288790948689
659	76.7231369018555	-3.2103796005249	-7.01912927627563	0.000618529506027699	-0.000680167751852423	0.00483929552137852	-0.00132951640989631
660	77.3724899291992	-3.85972833633423	-7.34380340576172	-0.0149658378213644	-0.00457625929266214	0.0210730116814375	-0.00132951640989631
661	76.7231369018555	-4.18440246582031	-7.21393346786499	-0.0169138833880424	-0.00944637414067984	0.0178262684494257	-0.00392691092565656
662	76.0737915039063	-2.88570523262024	-6.88925933837891	-0.0110697457566857	-0.00327756232582033	0.0116574559360743	-0.00197886489331722
663	76.0737915039063	-2.88570523262024	-6.56458520889282	-0.00847235135734081	-0.00912170019000769	0.00451462110504508	-0.00717365415766835
664	77.3724899291992	-4.18440246582031	-6.75938940048218	0.00451462110504508	-0.00717365415766835	-0.00230353930965066	-0.00457625929266214
665	76.7231369018555	-3.53505396842957	-7.27886867523193	0.00581331877037883	-0.00912170019000769	-0.00100484199356288	0.00873538758605719
666	76.0737915039063	-3.2103796005249	-7.21393346786499	0.00126787810586393	-0.00847235135734081	0.000618529506027699	0.000618529506027699
667	75.4244384765625	-3.2103796005249	-7.14899873733521	0.00451462110504508	-0.00425158534198999	-0.00295288790948689	-0.0026282137259841
668	77.3724899291992	-3.85972833633423	-6.75938940048218	0.00159255252219737	-0.00490093370899558	-0.00230353930965066	0.000618529506027699
669	76.7231369018555	-3.85972833633423	-7.14899873733521	0.012956153601408	0.011982130818069	-0.00879702530801296	-0.00132951640989631
670	78.0218353271484	-4.18440246582031	-6.43471527099609	-0.0113944197073579	0.00808603875339031	0.000293855206109583	0.00678734155371785
671	74.7750930786133	-2.56103110313416	-7.21393346786499	0.00970941036939621	0.00841071270406246	-0.00230353930965066	-3.08191010844894e-05
672	76.0737915039063	-4.18440246582031	-6.88925933837891	-0.00392691092565656	0.00938473641872406	-0.0107450718060136	-0.00230353930965066
673	74.1257400512695	-2.23635673522949	-7.73341274261475	0.0100340843200684	0.00581331877037883	-0.0182125810533762	-0.00392691092565656
674	73.4763946533203	-4.18440246582031	-7.14899873733521	-0.0026282137259841	0.0136055024340749	-0.0169138833880424	-3.08191010844894e-05
675	75.4244384765625	-4.18440246582031	-7.27886867523193	0.000618529506027699	0.012956153601408	-0.00457625929266214	0.00711201597005129
676	75.4244384765625	-4.18440246582031	-6.95419406890869	-0.0107450718060136	0.00808603875339031	-0.00197886489331722	0.00646266713738441
677	76.0737915039063	-3.53505396842957	-7.21393346786499	0.00483929552137852	-0.00165419070981443	-0.00814767740666866	-0.00165419070981443
678	73.4763946533203	-2.88570523262024	-6.82432460784912	-0.00360223650932312	-0.00132951640989631	-0.0113944197073579	0.000618529506027699
679	74.7750930786133	-3.2103796005249	-7.08406400680542	0.00354059832170606	-0.00165419070981443	-0.0130177913233638	-0.00749832857400179
680	74.1257400512695	-3.85972833633423	-6.69445466995239	0.00613799272105098	0.00613799272105098	-0.000680167751852423	0.00386527273803949
681	74.7750930786133	-2.88570523262024	-7.14899873733521	-0.00814767740666866	-0.00295288790948689	0.00126787810586393	-0.000355493422830477
682	76.0737915039063	-4.18440246582031	-6.56458520889282	-0.0136671401560307	-0.00652430532500148	-0.00165419070981443	0.00126787810586393
683	75.4244384765625	-2.88570523262024	-6.82432460784912	-0.00847235135734081	-0.0100957229733467	0.00483929552137852	-0.00522560812532902
684	76.0737915039063	-3.85972833633423	-7.01912927627563	-0.00912170019000769	0.0022419011220336	-0.00327756232582033	0.00354059832170606
685	77.3724899291992	-4.18440246582031	-6.82432460784912	-0.0120437685400248	-0.00165419070981443	0.00873538758605719	0.0022419011220336
686	77.3724899291992	-3.53505396842957	-6.88925933837891	-0.0107450718060136	-0.00814767740666866	0.00483929552137852	0.000293855206109583
687	77.3724899291992	-4.18440246582031	-6.75938940048218	-0.0110697457566857	-0.00684897974133492	-0.00587495695799589	-0.00360223650932312
688	78.0218353271484	-4.18440246582031	-7.27886867523193	-0.00977104809135199	0.00386527273803949	0.000618529506027699	-0.00230353930965066
689	76.7231369018555	-3.85972833633423	-7.01912927627563	-0.00197886489331722	0.00191722682211548	-0.0104203969240189	-0.00490093370899558
690	75.4244384765625	-2.56103110313416	-7.08406400680542	-0.00360223650932312	0.00678734155371785	-0.0104203969240189	0.00191722682211548
691	76.0737915039063	-3.53505396842957	-7.6684775352478	0.00354059832170606	0.00321592413820326	-0.0143164889886975	0.00418994715437293
692	77.3724899291992	-4.18440246582031	-7.47367286682129	0.00906006153672934	0.00256657530553639	-0.00425158534198999	0.000293855206109583
693	77.3724899291992	-3.53505396842957	-7.6684775352478	0.0113327819854021	0.00743668992072344	-0.0104203969240189	-0.00197886489331722
694	77.3724899291992	-2.56103110313416	-7.4087381362915	0.00191722682211548	0.00808603875339031	-0.0126931173726916	-0.00652430532500148
695	76.0737915039063	-2.56103110313416	-7.47367286682129	-0.00392691092565656	0.0171769186854362	-0.00230353930965066	0.000618529506027699
696	76.7231369018555	-3.53505396842957	-7.73341274261475	-0.00392691092565656	0.000943203864153475	-0.00619963090866804	0.01100810803473
697	76.0737915039063	-3.2103796005249	-7.86328220367432	0.00776136433705688	0.00289124972186983	-0.00912170019000769	0.00841071270406246
698	76.7231369018555	-3.2103796005249	-7.86328220367432	0.0181509424000978	0.00776136433705688	-0.00295288790948689	0.00159255252219737
699	78.0218353271484	-4.18440246582031	-7.08406400680542	0.00516396993771195	0.00191722682211548	-0.00490093370899558	-0.00587495695799589
700	76.0737915039063	-3.2103796005249	-7.01912927627563	-0.00977104809135199	-0.00197886489331722	0.00289124972186983	0.0022419011220336
701	75.4244384765625	-2.56103110313416	-6.95419406890869	-0.0026282137259841	-0.00425158534198999	0.00321592413820326	-0.00100484199356288
702	78.0218353271484	-4.18440246582031	-6.95419406890869	-0.00555028254166245	-0.00360223650932312	-0.00132951640989631	-0.00879702530801296
703	75.4244384765625	-3.2103796005249	-7.47367286682129	0.00581331877037883	-0.00749832857400179	-0.00165419070981443	-0.00522560812532902
704	75.4244384765625	-4.50907707214355	-7.08406400680542	0.0171769186854362	0.0022419011220336	-0.000680167751852423	-0.0100957229733467
705	78.0218353271484	-4.18440246582031	-7.14899873733521	0.0100340843200684	-0.0026282137259841	-0.00360223650932312	-0.00132951640989631
706	78.6711807250977	-4.18440246582031	-7.01912927627563	0.00743668992072344	-0.00295288790948689	-0.00977104809135199	0.000618529506027699
707	78.6711807250977	-4.18440246582031	-6.95419406890869	0.0106834331527352	-0.00327756232582033	-0.0120437685400248	0.00451462110504508
708	78.0218353271484	-3.85972833633423	-7.01912927627563	0.0103587592020631	0.00451462110504508	-0.0113944197073579	-0.00295288790948689
709	77.3724899291992	-3.53505396842957	-7.60354280471802	0.00743668992072344	0.00354059832170606	-0.0107450718060136	-0.00782300252467394
710	76.0737915039063	-3.2103796005249	-7.79834747314453	0.00548864435404539	0.011982130818069	0.00159255252219737	0.00841071270406246
711	78.0218353271484	-3.53505396842957	-7.6684775352478	0.00808603875339031	0.00711201597005129	-0.00295288790948689	-3.08191010844894e-05
712	77.3724899291992	-4.18440246582031	-7.6684775352478	0.00678734155371785	0.000618529506027699	-0.00522560812532902	-0.00360223650932312
713	77.3724899291992	-4.18440246582031	-7.34380340576172	0.0132808275520802	0.00808603875339031	-0.0159398596733809	-0.00490093370899558
714	75.4244384765625	-2.56103110313416	-7.60354280471802	0.00256657530553639	0.00743668992072344	-0.00879702530801296	-0.00555028254166245
715	75.4244384765625	-3.53505396842957	-7.79834747314453	0.00743668992072344	0.00451462110504508	0.00159255252219737	0.00678734155371785
716	75.4244384765625	-3.2103796005249	-7.99315214157104	-0.00457625929266214	0.00321592413820326	0.00418994715437293	0.000943203864153475
717	75.4244384765625	-3.53505396842957	-7.6684775352478	0.00548864435404539	-0.00165419070981443	-0.000355493422830477	-0.00100484199356288
718	77.3724899291992	-3.85972833633423	-7.53860807418823	-0.00425158534198999	0.000618529506027699	-0.0026282137259841	-0.00360223650932312
719	77.3724899291992	-4.50907707214355	-7.21393346786499	0.0210730116814375	0.00191722682211548	-0.00619963090866804	-0.00132951640989631
720	76.7231369018555	-3.53505396842957	-6.75938940048218	-0.00587495695799589	0.00418994715437293	0.00808603875339031	0.00126787810586393
721	76.0737915039063	-3.2103796005249	-7.21393346786499	0.0171769186854362	-0.00457625929266214	0.01847561635077	0.00548864435404539
722	79.3205337524414	-4.18440246582031	-6.43471527099609	-0.00197886489331722	-0.00749832857400179	0.00711201597005129	-0.00425158534198999
723	77.3724899291992	-3.85972833633423	-6.69445466995239	0.00516396993771195	0.000618529506027699	0.000618529506027699	0.000943203864153475
724	76.0737915039063	-4.50907707214355	-6.49965000152588	-0.00165419070981443	-0.00879702530801296	-0.00977104809135199	0.00516396993771195
725	77.3724899291992	-4.50907707214355	-5.9152364730835	0.00970941036939621	-0.0123684434220195	-0.00490093370899558	-0.00100484199356288
726	78.0218353271484	-5.48309993743896	-5.59056186676025	-0.0172385573387146	-0.0175632312893867	-0.00457625929266214	-3.08191010844894e-05
727	78.0218353271484	-4.83375120162964	-6.04510593414307	-0.00132951640989631	-0.00230353930965066	0.000943203864153475	-0.0113944197073579
728	77.3724899291992	-5.15842533111572	-6.36978054046631	-0.00749832857400179	-0.00425158534198999	-0.000680167751852423	0.000943203864153475
729	76.0737915039063	-3.85972833633423	-7.01912927627563	-0.0126931173726916	-0.00879702530801296	0.00256657530553639	-0.0026282137259841
730	76.0737915039063	-4.50907707214355	-6.49965000152588	-0.00230353930965066	-0.00555028254166245	0.00386527273803949	0.00841071270406246
731	78.0218353271484	-5.80777406692505	-6.75938940048218	-0.0227580219507217	-0.0123684434220195	0.00386527273803949	0.00418994715437293
732	75.4244384765625	-4.50907707214355	-6.23991060256958	-0.0104203969240189	-0.0133424662053585	-0.00132951640989631	-0.0026282137259841
733	78.0218353271484	-5.80777406692505	-6.23991060256958	-0.00295288790948689	-0.00132951640989631	-0.0100957229733467	-0.00360223650932312
734	78.0218353271484	-5.48309993743896	-6.30484533309937	0.00451462110504508	0.000293855206109583	-0.00587495695799589	-0.000355493422830477
735	77.3724899291992	-4.83375120162964	-6.69445466995239	0.01100810803473	-0.00100484199356288	0.00354059832170606	0.00126787810586393
736	76.7231369018555	-3.53505396842957	-6.95419406890869	0.000943203864153475	0.000618529506027699	0.00321592413820326	0.00678734155371785
737	78.0218353271484	-4.83375120162964	-6.95419406890869	0.00191722682211548	-0.00295288790948689	-0.00457625929266214	-0.000680167751852423
738	77.3724899291992	-3.85972833633423	-6.56458520889282	0.0100340843200684	0.00256657530553639	-0.00165419070981443	-0.00749832857400179
739	77.3724899291992	-5.15842533111572	-7.21393346786499	0.00776136433705688	0.00256657530553639	0.00354059832170606	-0.00230353930965066
740	75.4244384765625	-3.53505396842957	-7.27886867523193	0.00743668992072344	-0.00425158534198999	0.0100340843200684	0.00289124972186983
741	76.7231369018555	-3.85972833633423	-7.47367286682129	0.00418994715437293	0.00321592413820326	0.0113327819854021	0.00613799272105098
742	76.0737915039063	-3.2103796005249	-7.34380340576172	0.00581331877037883	-0.00490093370899558	0.00776136433705688	-0.00132951640989631
743	76.7231369018555	-4.18440246582031	-7.27886867523193	0.013930176384747	-0.00295288790948689	-0.00295288790948689	-0.00522560812532902
744	76.0737915039063	-2.88570523262024	-7.6684775352478	0.0175015944987535	0.00418994715437293	0.00483929552137852	-0.00392691092565656
745	76.7231369018555	-3.53505396842957	-7.27886867523193	0.00808603875339031	-0.00230353930965066	-0.00392691092565656	0.000943203864153475
746	77.3724899291992	-4.50907707214355	-7.47367286682129	0.0022419011220336	0.00841071270406246	-0.00100484199356288	0.00873538758605719
747	76.0737915039063	-4.18440246582031	-6.95419406890869	0.00418994715437293	-0.0026282137259841	-0.00425158534198999	0.00646266713738441
748	76.7231369018555	-3.53505396842957	-7.08406400680542	0.00776136433705688	0.00321592413820326	-0.00944637414067984	0.000293855206109583
749	75.4244384765625	-2.88570523262024	-7.14899873733521	0.00808603875339031	0.00289124972186983	-0.00814767740666866	-0.00490093370899558
750	77.3724899291992	-3.85972833633423	-6.75938940048218	0.00906006153672934	0.00159255252219737	-0.0126931173726916	0.00418994715437293
751	77.3724899291992	-4.18440246582031	-6.56458520889282	0.000293855206109583	0.0103587592020631	-0.0026282137259841	-0.00522560812532902
752	75.4244384765625	-3.85972833633423	-7.21393346786499	0.00256657530553639	0.00256657530553639	-0.00879702530801296	0.00289124972186983
753	74.7750930786133	-3.53505396842957	-6.88925933837891	0.00289124972186983	0.00581331877037883	-0.00944637414067984	-0.0026282137259841
754	75.4244384765625	-4.50907707214355	-7.27886867523193	-0.00555028254166245	0.00906006153672934	-0.00295288790948689	0.00354059832170606
755	75.4244384765625	-4.50907707214355	-6.95419406890869	0.00613799272105098	0.0100340843200684	-0.00425158534198999	0.00289124972186983
756	75.4244384765625	-4.18440246582031	-6.62951993942261	-0.0217839982360601	0.00516396993771195	-0.00619963090866804	0.00516396993771195
757	74.7750930786133	-4.83375120162964	-6.56458520889282	-0.00587495695799589	-0.00490093370899558	0.00159255252219737	-0.0026282137259841
758	74.1257400512695	-4.50907707214355	-6.30484533309937	-0.0100957229733467	0.00646266713738441	-0.00879702530801296	0.00646266713738441
759	74.7750930786133	-3.53505396842957	-6.62951993942261	-0.0130177913233638	0.00451462110504508	-0.00684897974133492	0.00581331877037883
760	77.3724899291992	-3.85972833633423	-6.69445466995239	-0.0227580219507217	0.00906006153672934	0.00354059832170606	0.00678734155371785
761	77.3724899291992	-4.18440246582031	-6.30484533309937	-0.0195112787187099	0.0022419011220336	0.00711201597005129	0.00906006153672934
762	74.7750930786133	-3.2103796005249	-6.43471527099609	-0.0240567177534103	0.00321592413820326	0.0106834331527352	0.00159255252219737
763	77.3724899291992	-5.15842533111572	-6.11004114151001	-0.00327756232582033	-0.00197886489331722	-0.00717365415766835	-0.00230353930965066
764	76.0737915039063	-2.56103110313416	-6.82432460784912	-0.00230353930965066	0.00289124972186983	0.00289124972186983	0.00256657530553639
765	75.4244384765625	-3.53505396842957	-7.08406400680542	-0.0126931173726916	0.0106834331527352	-0.00100484199356288	0.00321592413820326
766	76.0737915039063	-3.2103796005249	-6.49965000152588	-0.00944637414067984	0.00159255252219737	0.00256657530553639	0.00386527273803949
767	76.7231369018555	-3.53505396842957	-6.43471527099609	0.0022419011220336	-0.00360223650932312	-0.00847235135734081	0.00548864435404539
768	76.0737915039063	-3.85972833633423	-6.88925933837891	0.0106834331527352	0.00776136433705688	-0.0182125810533762	-0.00912170019000769
769	76.7231369018555	-3.53505396842957	-6.56458520889282	0.013930176384747	0.00646266713738441	-0.0104203969240189	0.000943203864153475
770	76.0737915039063	-4.50907707214355	-7.08406400680542	0.0149041991680861	0.00646266713738441	-0.00587495695799589	0.00386527273803949
771	76.0737915039063	-4.18440246582031	-7.01912927627563	0.00678734155371785	0.00776136433705688	-0.00944637414067984	-0.000355493422830477
772	78.0218353271484	-3.2103796005249	-7.34380340576172	0.00906006153672934	0.00321592413820326	0.00581331877037883	0.0022419011220336
773	75.4244384765625	-4.18440246582031	-7.14899873733521	0.011982130818069	-0.000355493422830477	-0.00327756232582033	-0.00457625929266214
774	78.6711807250977	-4.50907707214355	-7.34380340576172	0.00321592413820326	0.00289124972186983	-0.00977104809135199	0.000293855206109583
775	77.3724899291992	-4.18440246582031	-7.27886867523193	0.00548864435404539	0.0116574559360743	-0.00100484199356288	0.00451462110504508
776	78.0218353271484	-4.50907707214355	-7.47367286682129	-0.00684897974133492	0.00289124972186983	-0.00425158534198999	-3.08191010844894e-05
777	76.7231369018555	-4.18440246582031	-7.47367286682129	0.00776136433705688	0.000618529506027699	-0.00327756232582033	-0.00327756232582033
778	76.0737915039063	-3.85972833633423	-7.73341274261475	-0.00425158534198999	0.00613799272105098	-0.0143164889886975	-0.00230353930965066
779	76.7231369018555	-3.53505396842957	-7.34380340576172	0.00126787810586393	-0.000680167751852423	-0.00619963090866804	-0.0100957229733467
780	77.3724899291992	-4.50907707214355	-6.95419406890869	-0.0120437685400248	-0.00197886489331722	0.00321592413820326	-0.00327756232582033
781	78.0218353271484	-4.18440246582031	-6.88925933837891	-0.0182125810533762	-0.00197886489331722	-0.000355493422830477	-0.00392691092565656
782	76.0737915039063	-3.53505396842957	-7.14899873733521	-0.0107450718060136	-0.0100957229733467	0.00126787810586393	-0.00814767740666866
783	78.0218353271484	-4.18440246582031	-7.14899873733521	-0.00295288790948689	-0.00132951640989631	-0.00327756232582033	-3.08191010844894e-05
784	77.3724899291992	-3.53505396842957	-7.4087381362915	-0.000680167751852423	-0.000680167751852423	-0.000355493422830477	-0.0110697457566857
785	76.0737915039063	-3.2103796005249	-6.69445466995239	-0.000355493422830477	-0.000355493422830477	-0.00457625929266214	-0.00197886489331722
786	75.4244384765625	-3.2103796005249	-7.21393346786499	-0.00295288790948689	0.00808603875339031	-0.00782300252467394	-0.00100484199356288
787	77.3724899291992	-3.85972833633423	-6.95419406890869	-0.000355493422830477	0.00289124972186983	-0.00652430532500148	0.00126787810586393
788	76.0737915039063	-3.2103796005249	-7.60354280471802	0.00808603875339031	0.00191722682211548	-0.00425158534198999	-0.00490093370899558
789	78.0218353271484	-3.85972833633423	-7.79834747314453	0.0136055024340749	0.00256657530553639	-0.00944637414067984	0.00321592413820326
790	76.7231369018555	-4.18440246582031	-7.01912927627563	0.00646266713738441	0.00938473641872406	-0.00522560812532902	0.00289124972186983
791	75.4244384765625	-3.2103796005249	-7.01912927627563	0.00808603875339031	0.00776136433705688	-0.00555028254166245	0.00808603875339031
792	78.0218353271484	-3.85972833633423	-6.75938940048218	0.0113327819854021	0.00256657530553639	-0.00327756232582033	-0.00684897974133492
793	76.0737915039063	-3.2103796005249	-6.56458520889282	0.013930176384747	0.000618529506027699	-0.0120437685400248	-0.00295288790948689
794	75.4244384765625	-3.53505396842957	-7.4087381362915	0.013930176384747	0.0145795252174139	-0.00652430532500148	0.00191722682211548
795	76.7231369018555	-4.50907707214355	-7.27886867523193	0.0145795252174139	0.00743668992072344	0.000293855206109583	0.00646266713738441
796	76.7231369018555	-4.50907707214355	-7.01912927627563	0.000943203864153475	0.011982130818069	0.000943203864153475	-0.000355493422830477
797	76.7231369018555	-3.85972833633423	-6.95419406890869	0.00581331877037883	-0.000355493422830477	-0.00132951640989631	0.0022419011220336
798	76.7231369018555	-3.85972833633423	-7.53860807418823	0.00938473641872406	-0.00425158534198999	-0.00619963090866804	-0.00392691092565656
799	76.7231369018555	-3.85972833633423	-7.34380340576172	-0.00684897974133492	0.00191722682211548	-0.00457625929266214	-0.00132951640989631
800	78.0218353271484	-5.15842533111572	-7.08406400680542	0.00159255252219737	-0.00749832857400179	-0.000355493422830477	0.00191722682211548
801	78.0218353271484	-4.83375120162964	-6.82432460784912	-0.0126931173726916	-0.00749832857400179	0.00483929552137852	0.00548864435404539
802	76.7231369018555	-4.50907707214355	-7.01912927627563	-0.0188619289547205	-0.00944637414067984	-0.0026282137259841	-0.000355493422830477
803	76.7231369018555	-4.50907707214355	-6.82432460784912	-0.00847235135734081	-0.00165419070981443	0.00256657530553639	0.00321592413820326
804	78.0218353271484	-5.15842533111572	-6.88925933837891	-0.0110697457566857	-0.0159398596733809	-0.00230353930965066	-0.00230353930965066
805	75.4244384765625	-4.18440246582031	-6.82432460784912	-0.00165419070981443	-0.00684897974133492	0.00256657530553639	0.00451462110504508
806	76.0737915039063	-4.50907707214355	-6.75938940048218	0.000293855206109583	0.000943203864153475	-0.000680167751852423	0.0100340843200684
807	76.0737915039063	-4.18440246582031	-6.69445466995239	-0.00684897974133492	-0.0126931173726916	-0.0026282137259841	-0.00944637414067984
808	75.4244384765625	-4.50907707214355	-6.62951993942261	0.00548864435404539	-0.00132951640989631	-0.0107450718060136	-0.00392691092565656
809	76.7231369018555	-5.15842533111572	-6.62951993942261	0.0171769186854362	-0.00230353930965066	-0.00165419070981443	0.00256657530553639
810	77.3724899291992	-4.50907707214355	-6.62951993942261	-0.0026282137259841	0.00873538758605719	0.000618529506027699	0.00483929552137852
811	77.3724899291992	-3.53505396842957	-6.95419406890869	-0.0107450718060136	0.00906006153672934	-0.00392691092565656	0.00256657530553639
812	78.0218353271484	-4.18440246582031	-6.56458520889282	-0.00230353930965066	0.00678734155371785	-0.00295288790948689	0.000943203864153475
813	76.7231369018555	-3.2103796005249	-7.21393346786499	0.000618529506027699	-0.00100484199356288	-0.0162645354866982	-0.00587495695799589
814	75.4244384765625	-3.2103796005249	-7.21393346786499	-0.00457625929266214	0.000293855206109583	-0.00230353930965066	0.000943203864153475
815	76.0737915039063	-3.2103796005249	-7.53860807418823	0.0113327819854021	0.00581331877037883	-0.00100484199356288	0.00451462110504508
816	76.0737915039063	-2.56103110313416	-7.60354280471802	0.0155535480007529	0.00483929552137852	0.00386527273803949	-3.08191010844894e-05
817	76.7231369018555	-3.2103796005249	-6.82432460784912	0.0282158460468054	-0.00327756232582033	0.000293855206109583	0.00516396993771195
818	75.4244384765625	-2.56103110313416	-6.75938940048218	0.0178262684494257	0.00354059832170606	-0.00327756232582033	-0.0026282137259841
819	76.7231369018555	-4.18440246582031	-6.88925933837891	0.00613799272105098	-0.00230353930965066	-0.00197886489331722	0.00581331877037883
820	77.3724899291992	-3.53505396842957	-7.53860807418823	0.0126314787194133	-0.0026282137259841	0.0103587592020631	-0.00132951640989631
821	74.7750930786133	-3.2103796005249	-7.4087381362915	0.00516396993771195	-0.0315242260694504	0.0181509424000978	0.00354059832170606
822	76.0737915039063	-4.18440246582031	-7.47367286682129	0.00483929552137852	-0.00295288790948689	0.000618529506027699	-0.0026282137259841
823	74.1257400512695	-3.2103796005249	-7.47367286682129	0.00906006153672934	-0.00749832857400179	0.000293855206109583	-0.00360223650932312
824	75.4244384765625	-4.18440246582031	-6.43471527099609	0.00289124972186983	0.00321592413820326	-3.08191010844894e-05	0.000943203864153475
825	74.1257400512695	-3.85972833633423	-6.82432460784912	0.00321592413820326	-0.0117190945893526	0.00646266713738441	0.00808603875339031
826	74.7750930786133	-3.2103796005249	-7.79834747314453	0.00646266713738441	0.00191722682211548	0.00386527273803949	0.00126787810586393
827	74.1257400512695	-3.2103796005249	-7.73341274261475	-0.00587495695799589	0.000293855206109583	0.0116574559360743	0.00321592413820326
828	76.7231369018555	-4.18440246582031	-7.47367286682129	-0.00197886489331722	0.00289124972186983	-0.0117190945893526	0.00483929552137852
829	75.4244384765625	-3.2103796005249	-7.21393346786499	-0.00912170019000769	0.00808603875339031	0.00321592413820326	0.0022419011220336
830	75.4244384765625	-4.50907707214355	-7.01912927627563	0.00386527273803949	0.0149041991680861	0.000618529506027699	0.00581331877037883
831	73.4763946533203	-2.23635673522949	-7.53860807418823	-0.000355493422830477	0.0171769186854362	-0.00555028254166245	0.000293855206109583
832	76.0737915039063	-4.18440246582031	-7.27886867523193	-0.00652430532500148	0.00386527273803949	-0.00814767740666866	-0.000355493422830477
833	76.0737915039063	-3.53505396842957	-7.60354280471802	-0.00425158534198999	0.00808603875339031	-0.0152905117720366	-0.00327756232582033
834	74.7750930786133	-2.56103110313416	-6.95419406890869	0.00711201597005129	0.00808603875339031	-0.00392691092565656	-0.00100484199356288
835	75.4244384765625	-2.88570523262024	-6.95419406890869	0.0113327819854021	0.00613799272105098	0.00159255252219737	0.00126787810586393
836	75.4244384765625	-3.2103796005249	-6.56458520889282	-0.017887907102704	0.00776136433705688	0.000618529506027699	0.00354059832170606
837	75.4244384765625	-3.2103796005249	-6.88925933837891	-0.0172385573387146	0.00354059832170606	0.00126787810586393	-0.00555028254166245
838	76.0737915039063	-2.88570523262024	-7.60354280471802	-0.00457625929266214	0.00256657530553639	-0.0026282137259841	-0.00457625929266214
839	78.0218353271484	-3.85972833633423	-7.08406400680542	-0.00619963090866804	0.00711201597005129	-0.000680167751852423	0.00159255252219737
840	75.4244384765625	-3.85972833633423	-6.95419406890869	-0.0120437685400248	0.00354059832170606	0.00483929552137852	0.00970941036939621
841	76.0737915039063	-2.88570523262024	-6.62951993942261	0.00191722682211548	-0.00425158534198999	0.0100340843200684	0.00613799272105098
842	75.4244384765625	-3.85972833633423	-6.17497587203979	0.0126314787194133	0.00581331877037883	0.00906006153672934	-0.00555028254166245
843	76.7231369018555	-3.2103796005249	-7.01912927627563	0.00841071270406246	0.00126787810586393	-0.00652430532500148	0.00386527273803949
844	78.0218353271484	-3.2103796005249	-7.01912927627563	0.00970941036939621	-0.000355493422830477	0.00256657530553639	0.00613799272105098
845	78.0218353271484	-3.53505396842957	-7.08406400680542	0.0116574559360743	0.00321592413820326	0.00678734155371785	0.00289124972186983
846	76.7231369018555	-3.53505396842957	-7.08406400680542	0.0136055024340749	0.000293855206109583	0.000943203864153475	0.00126787810586393
847	77.3724899291992	-3.85972833633423	-6.82432460784912	0.00483929552137852	-0.00230353930965066	-0.00879702530801296	-3.08191010844894e-05
848	77.3724899291992	-3.53505396842957	-6.75938940048218	0.0171769186854362	0.00386527273803949	-0.00912170019000769	-0.00327756232582033
849	77.3724899291992	-4.18440246582031	-6.69445466995239	0.00743668992072344	0.00548864435404539	0.00743668992072344	-0.00197886489331722
850	75.4244384765625	-2.23635673522949	-7.4087381362915	0.00613799272105098	0.00776136433705688	0.00548864435404539	-3.08191010844894e-05
851	76.7231369018555	-3.2103796005249	-7.27886867523193	0.00159255252219737	0.00451462110504508	-0.00100484199356288	0.000293855206109583
852	77.3724899291992	-4.50907707214355	-7.08406400680542	0.00159255252219737	0.00354059832170606	-0.00847235135734081	0.0022419011220336
853	78.0218353271484	-3.85972833633423	-7.60354280471802	-0.00132951640989631	0.00613799272105098	-0.00295288790948689	-0.00814767740666866
854	76.0737915039063	-2.88570523262024	-7.60354280471802	-0.0117190945893526	0.00776136433705688	-0.00717365415766835	-0.00327756232582033
855	75.4244384765625	-2.88570523262024	-7.47367286682129	-0.00490093370899558	0.00321592413820326	0.000943203864153475	0.00711201597005129
856	77.3724899291992	-3.2103796005249	-7.21393346786499	-0.00977104809135199	0.00354059832170606	-0.00230353930965066	0.00548864435404539
857	76.7231369018555	-2.88570523262024	-7.34380340576172	-0.0117190945893526	0.00613799272105098	-0.00847235135734081	-0.000680167751852423
858	78.6711807250977	-3.85972833633423	-7.73341274261475	-0.00392691092565656	0.00159255252219737	-0.0123684434220195	-0.00749832857400179
859	78.0218353271484	-3.53505396842957	-7.47367286682129	-0.00132951640989631	-0.00327756232582033	-0.00944637414067984	0.000943203864153475
860	76.7231369018555	-2.88570523262024	-6.95419406890869	-0.0026282137259841	-0.000680167751852423	0.00354059832170606	0.00841071270406246
861	75.4244384765625	-1.91168236732483	-6.88925933837891	-0.0107450718060136	-0.00944637414067984	0.00548864435404539	-0.00100484199356288
862	76.7231369018555	-4.18440246582031	-6.69445466995239	-0.00684897974133492	0.000618529506027699	-0.0026282137259841	0.00613799272105098
863	76.0737915039063	-2.56103110313416	-7.21393346786499	-0.000355493422830477	-0.00717365415766835	0.00418994715437293	-0.0100957229733467
864	76.7231369018555	-4.18440246582031	-7.27886867523193	-0.00749832857400179	-0.00165419070981443	-0.0107450718060136	0.00613799272105098
865	76.7231369018555	-4.18440246582031	-7.4087381362915	-0.00749832857400179	0.000293855206109583	-0.0026282137259841	-0.00100484199356288
866	76.7231369018555	-3.53505396842957	-7.34380340576172	0.0113327819854021	0.00126787810586393	-0.00100484199356288	0.000943203864153475
867	76.0737915039063	-2.88570523262024	-7.21393346786499	0.00289124972186983	-0.00847235135734081	-0.00392691092565656	0.00256657530553639
868	76.7231369018555	-3.85972833633423	-7.60354280471802	0.00354059832170606	-0.00425158534198999	-0.00944637414067984	-0.00652430532500148
869	78.0218353271484	-4.50907707214355	-7.53860807418823	0.0100340843200684	0.00256657530553639	0.00678734155371785	0.00711201597005129
870	76.7231369018555	-4.18440246582031	-7.4087381362915	0.0123068047687411	-0.00912170019000769	0.00386527273803949	0.00386527273803949
871	79.3205337524414	-5.15842533111572	-7.6684775352478	0.0171769186854362	-0.00425158534198999	-0.00197886489331722	0.00256657530553639
872	76.0737915039063	-3.2103796005249	-7.53860807418823	0.0123068047687411	-0.0100957229733467	0.00516396993771195	0.00126787810586393
873	76.7231369018555	-3.85972833633423	-7.08406400680542	0.00548864435404539	-0.00912170019000769	-0.0217839982360601	-0.00327756232582033
874	76.7231369018555	-4.83375120162964	-6.69445466995239	0.00776136433705688	-0.0143164889886975	-0.00490093370899558	-3.08191010844894e-05
875	76.0737915039063	-5.48309993743896	-7.34380340576172	0.0136055024340749	-0.0026282137259841	0.00191722682211548	0.000618529506027699
876	76.7231369018555	-4.83375120162964	-7.34380340576172	0.0152288740500808	-0.0172385573387146	0.0126314787194133	0.00159255252219737
877	75.4244384765625	-4.18440246582031	-7.08406400680542	0.0106834331527352	-0.0026282137259841	-0.00100484199356288	-0.00684897974133492
878	76.7231369018555	-3.85972833633423	-7.01912927627563	-0.00360223650932312	-0.00490093370899558	0.00159255252219737	-0.00457625929266214
879	76.0737915039063	-3.85972833633423	-6.17497587203979	0.000618529506027699	-0.00295288790948689	-0.00555028254166245	-0.00619963090866804
880	76.0737915039063	-3.53505396842957	-6.49965000152588	0.000618529506027699	-0.00619963090866804	0.00776136433705688	0.00126787810586393
881	76.7231369018555	-3.85972833633423	-6.62951993942261	-0.00360223650932312	-0.00100484199356288	0.00776136433705688	-0.00230353930965066
882	76.7231369018555	-4.50907707214355	-6.82432460784912	-0.00652430532500148	-0.00944637414067984	0.00613799272105098	0.00386527273803949
883	77.3724899291992	-4.18440246582031	-6.30484533309937	0.00678734155371785	-0.00652430532500148	-0.0026282137259841	-0.00230353930965066
884	76.7231369018555	-3.2103796005249	-6.56458520889282	0.000943203864153475	0.00548864435404539	-0.00782300252467394	-0.00555028254166245
885	76.0737915039063	-2.56103110313416	-6.11004114151001	-0.00490093370899558	-0.00425158534198999	0.000293855206109583	0.00678734155371785
886	76.0737915039063	-3.53505396842957	-6.17497587203979	-0.00814767740666866	-0.00490093370899558	-0.00197886489331722	0.00256657530553639
887	76.0737915039063	-2.56103110313416	-6.43471527099609	-0.0107450718060136	-0.00230353930965066	-0.00327756232582033	-0.00230353930965066
888	75.4244384765625	-3.2103796005249	-6.49965000152588	-0.00717365415766835	-0.00132951640989631	-0.0152905117720366	-0.0100957229733467
889	76.0737915039063	-2.88570523262024	-6.62951993942261	-0.000355493422830477	0.00743668992072344	-0.00749832857400179	-0.0110697457566857
890	75.4244384765625	-2.56103110313416	-6.88925933837891	-0.00457625929266214	0.00613799272105098	0.000943203864153475	0.00451462110504508
891	76.7231369018555	-3.85972833633423	-6.62951993942261	0.00548864435404539	0.012956153601408	-0.0126931173726916	-0.00100484199356288
892	74.1257400512695	-3.2103796005249	-6.69445466995239	-0.00944637414067984	0.00743668992072344	-0.00717365415766835	-0.00555028254166245
893	76.7231369018555	-3.2103796005249	-7.01912927627563	0.0022419011220336	0.00483929552137852	-0.00165419070981443	-0.00749832857400179
894	72.8270492553711	-2.56103110313416	-7.14899873733521	0.00711201597005129	0.0126314787194133	-0.00977104809135199	0.00289124972186983
895	74.1257400512695	-2.23635673522949	-6.95419406890869	-0.00392691092565656	0.00354059832170606	0.00386527273803949	-0.00165419070981443
896	74.1257400512695	-2.88570523262024	-7.01912927627563	-0.00782300252467394	0.00451462110504508	-0.00944637414067984	0.00126787810586393
897	74.1257400512695	-2.88570523262024	-7.34380340576172	-0.00684897974133492	0.00289124972186983	-0.0026282137259841	-0.000680167751852423
898	74.1257400512695	-2.56103110313416	-7.6684775352478	-0.00392691092565656	0.00191722682211548	-0.00295288790948689	0.000293855206109583
899	74.7750930786133	-3.85972833633423	-7.73341274261475	0.0181509424000978	0.00548864435404539	-0.00587495695799589	-0.00100484199356288
900	72.8270492553711	-2.56103110313416	-7.73341274261475	-0.0165892094373703	0.00256657530553639	0.000943203864153475	0.00159255252219737
901	74.7750930786133	-3.53505396842957	-7.6684775352478	-0.0172385573387146	0.000293855206109583	-0.00717365415766835	0.00159255252219737
902	74.1257400512695	-2.56103110313416	-7.34380340576172	-0.00490093370899558	0.000618529506027699	0.00354059832170606	0.00191722682211548
903	75.4244384765625	-3.85972833633423	-7.08406400680542	0.00613799272105098	-0.00360223650932312	-0.0110697457566857	-0.00490093370899558
904	74.1257400512695	-2.88570523262024	-7.34380340576172	0.00970941036939621	0.00906006153672934	-0.00555028254166245	-0.000355493422830477
905	74.1257400512695	-3.2103796005249	-7.53860807418823	0.00483929552137852	-0.000355493422830477	-3.08191010844894e-05	0.00321592413820326
906	75.4244384765625	-2.88570523262024	-7.34380340576172	0.00678734155371785	0.000618529506027699	-0.00522560812532902	-0.000680167751852423
907	75.4244384765625	-2.88570523262024	-7.47367286682129	0.00289124972186983	0.000943203864153475	-0.00652430532500148	-0.00360223650932312
908	76.0737915039063	-2.88570523262024	-7.47367286682129	0.00613799272105098	0.00418994715437293	-0.00652430532500148	-0.00522560812532902
909	76.7231369018555	-2.88570523262024	-7.47367286682129	0.00581331877037883	0.0100340843200684	-0.00619963090866804	-0.00847235135734081
910	78.0218353271484	-3.2103796005249	-7.34380340576172	-0.00165419070981443	0.0113327819854021	0.00321592413820326	0.00159255252219737
911	77.3724899291992	-3.85972833633423	-7.47367286682129	0.00776136433705688	0.00126787810586393	-0.00327756232582033	-0.00360223650932312
912	76.7231369018555	-3.2103796005249	-7.79834747314453	0.00646266713738441	0.00256657530553639	-0.00652430532500148	-0.000355493422830477
913	77.3724899291992	-3.53505396842957	-6.82432460784912	0.00126787810586393	0.00776136433705688	-0.00879702530801296	-0.00587495695799589
914	78.0218353271484	-3.85972833633423	-6.69445466995239	0.00516396993771195	0.00321592413820326	-0.00879702530801296	-0.00457625929266214
915	77.3724899291992	-2.56103110313416	-7.01912927627563	0.0178262684494257	0.00321592413820326	-0.00100484199356288	-3.08191010844894e-05
916	75.4244384765625	-3.2103796005249	-6.75938940048218	0.00191722682211548	0.00159255252219737	0.00841071270406246	0.000618529506027699
917	76.7231369018555	-2.88570523262024	-6.69445466995239	0.00256657530553639	-0.00100484199356288	0.00159255252219737	-0.00197886489331722
918	77.3724899291992	-3.85972833633423	-7.08406400680542	0.012956153601408	0.000618529506027699	-0.00165419070981443	-0.00522560812532902
919	78.6711807250977	-4.18440246582031	-7.53860807418823	-0.0117190945893526	0.00581331877037883	-0.00327756232582033	-0.00619963090866804
920	77.3724899291992	-3.85972833633423	-7.21393346786499	-0.000355493422830477	0.000618529506027699	0.020423661917448	0.00191722682211548
921	77.3724899291992	-4.50907707214355	-7.01912927627563	-0.00587495695799589	-0.00392691092565656	0.00711201597005129	0.01100810803473
922	76.0737915039063	-2.88570523262024	-7.08406400680542	-0.00360223650932312	-0.00522560812532902	0.0103587592020631	-0.00555028254166245
923	77.3724899291992	-4.18440246582031	-7.08406400680542	-3.08191010844894e-05	-0.00295288790948689	-0.000355493422830477	-3.08191010844894e-05
924	76.7231369018555	-3.53505396842957	-7.47367286682129	-0.00555028254166245	0.000943203864153475	-0.000680167751852423	-0.000355493422830477
925	75.4244384765625	-2.88570523262024	-7.27886867523193	-0.00717365415766835	0.00354059832170606	-0.00295288790948689	0.00711201597005129
926	74.7750930786133	-2.23635673522949	-7.4087381362915	-0.00684897974133492	-0.0026282137259841	-0.00295288790948689	0.00256657530553639
927	76.0737915039063	-3.2103796005249	-7.6684775352478	-0.00944637414067984	-0.00749832857400179	-0.00425158534198999	-0.000680167751852423
928	76.0737915039063	-2.23635673522949	-7.47367286682129	-0.00360223650932312	0.00418994715437293	-0.00165419070981443	-0.00165419070981443
929	76.7231369018555	-3.85972833633423	-7.4087381362915	0.000618529506027699	0.00126787810586393	-0.00847235135734081	0.000618529506027699
930	77.3724899291992	-4.18440246582031	-7.53860807418823	-0.0143164889886975	0.00776136433705688	-0.00425158534198999	-0.00100484199356288
931	76.7231369018555	-3.85972833633423	-6.95419406890869	0.0113327819854021	0.00581331877037883	-0.000680167751852423	0.00321592413820326
932	75.4244384765625	-2.88570523262024	-7.14899873733521	-0.00360223650932312	0.00613799272105098	-0.0026282137259841	-0.00490093370899558
933	75.4244384765625	-3.2103796005249	-6.82432460784912	0.0152288740500808	0.00451462110504508	-0.00684897974133492	-0.00327756232582033
934	77.3724899291992	-4.50907707214355	-6.69445466995239	-0.00197886489331722	0.00613799272105098	-0.0156151866540313	0.00256657530553639
935	77.3724899291992	-4.18440246582031	-6.75938940048218	-0.00555028254166245	0.0103587592020631	0.00548864435404539	0.0165275707840919
936	77.3724899291992	-4.18440246582031	-6.82432460784912	-0.00197886489331722	0.00354059832170606	-0.00619963090866804	0.00613799272105098
937	77.3724899291992	-3.53505396842957	-7.4087381362915	-0.00490093370899558	0.000618529506027699	-0.00295288790948689	0.00418994715437293
938	78.0218353271484	-4.18440246582031	-7.34380340576172	-0.000680167751852423	-0.00132951640989631	-0.00490093370899558	-0.00587495695799589
939	76.0737915039063	-2.56103110313416	-7.6684775352478	-0.00490093370899558	-0.00132951640989631	-3.08191010844894e-05	-0.00230353930965066
940	78.0218353271484	-4.18440246582031	-7.08406400680542	-0.0120437685400248	-0.00100484199356288	0.0132808275520802	0.01100810803473
941	78.0218353271484	-4.18440246582031	-7.21393346786499	-0.00684897974133492	-0.00652430532500148	0.0191249661147594	0.00548864435404539
942	74.1257400512695	-2.88570523262024	-7.60354280471802	-0.00717365415766835	-0.0156151866540313	0.00581331877037883	0.00191722682211548
943	76.0737915039063	-4.50907707214355	-7.4087381362915	0.0022419011220336	-0.0165892094373703	0.0103587592020631	-0.00847235135734081
944	78.0218353271484	-4.83375120162964	-7.34380340576172	0.0272418223321438	-0.00360223650932312	0.00743668992072344	-0.00197886489331722
945	76.0737915039063	-4.18440246582031	-7.60354280471802	0.00191722682211548	-0.00522560812532902	0.00743668992072344	0.00646266713738441
946	75.4244384765625	-4.18440246582031	-7.27886867523193	0.00678734155371785	-0.00619963090866804	0.00873538758605719	-0.00327756232582033
947	76.0737915039063	-4.50907707214355	-7.4087381362915	0.00516396993771195	-0.0172385573387146	0.00386527273803949	-0.00360223650932312
948	78.0218353271484	-4.83375120162964	-7.6684775352478	0.00711201597005129	-0.00879702530801296	-0.000680167751852423	-0.00197886489331722
949	78.0218353271484	-5.48309993743896	-7.53860807418823	0.0181509424000978	-0.00230353930965066	-0.00749832857400179	-0.00587495695799589
950	78.0218353271484	-4.83375120162964	-7.47367286682129	0.0123068047687411	-3.08191010844894e-05	0.000618529506027699	-0.000680167751852423
951	76.0737915039063	-3.85972833633423	-7.4087381362915	0.00776136433705688	-0.000355493422830477	-0.0139918150380254	0.000293855206109583
952	76.7231369018555	-3.85972833633423	-7.34380340576172	0.00841071270406246	-0.00555028254166245	-0.0195112787187099	0.0022419011220336
953	75.4244384765625	-3.53505396842957	-6.69445466995239	-0.00522560812532902	-0.000680167751852423	-0.021459324285388	-0.0026282137259841
954	77.3724899291992	-3.85972833633423	-6.82432460784912	0.00321592413820326	-0.00652430532500148	-0.00717365415766835	-0.00619963090866804
955	77.3724899291992	-4.50907707214355	-6.30484533309937	-0.00977104809135199	0.00970941036939621	-0.00652430532500148	0.0100340843200684
956	76.7231369018555	-4.18440246582031	-6.36978054046631	-0.0110697457566857	-0.00100484199356288	0.00354059832170606	-0.00132951640989631
957	77.3724899291992	-4.18440246582031	-6.23991060256958	-0.00295288790948689	0.00191722682211548	-0.00619963090866804	0.00841071270406246
958	75.4244384765625	-3.2103796005249	-6.23991060256958	0.00126787810586393	-0.00165419070981443	-0.00619963090866804	-3.08191010844894e-05
959	75.4244384765625	-2.88570523262024	-5.98017120361328	0.011982130818069	0.00548864435404539	-0.00619963090866804	-0.00197886489331722
960	78.0218353271484	-3.85972833633423	-6.11004114151001	0.00841071270406246	0.00711201597005129	0.000293855206109583	0.00386527273803949
961	76.7231369018555	-3.85972833633423	-6.36978054046631	-0.0110697457566857	-0.00425158534198999	0.0103587592020631	0.00289124972186983
962	76.0737915039063	-2.56103110313416	-6.62951993942261	0.0220470335334539	-0.00749832857400179	0.00321592413820326	0.00418994715437293
963	74.7750930786133	-2.23635673522949	-6.30484533309937	-0.00392691092565656	-0.000355493422830477	0.000618529506027699	-0.00295288790948689
964	77.3724899291992	-4.18440246582031	-6.82432460784912	-0.0026282137259841	-0.00684897974133492	-0.00684897974133492	0.000618529506027699
965	77.3724899291992	-2.23635673522949	-6.82432460784912	0.00126787810586393	0.00548864435404539	-0.00652430532500148	0.00743668992072344
966	74.7750930786133	-2.88570523262024	-7.21393346786499	0.00581331877037883	-0.00684897974133492	-0.000355493422830477	0.00321592413820326
967	73.4763946533203	-2.23635673522949	-7.14899873733521	-0.000680167751852423	-0.00652430532500148	-0.00587495695799589	-0.00132951640989631
968	75.4244384765625	-3.2103796005249	-7.01912927627563	0.00386527273803949	-0.00814767740666866	-0.00652430532500148	-0.00197886489331722
969	74.7750930786133	-3.85972833633423	-6.88925933837891	0.00289124972186983	0.00321592413820326	-0.0113944197073579	-0.00782300252467394
970	75.4244384765625	-4.50907707214355	-7.14899873733521	0.00516396993771195	0.00938473641872406	-0.00230353930965066	0.0100340843200684
971	72.8270492553711	-2.56103110313416	-6.75938940048218	-0.00392691092565656	0.00321592413820326	-0.00814767740666866	0.00354059832170606
972	74.7750930786133	-4.18440246582031	-7.21393346786499	0.000943203864153475	0.00938473641872406	-0.0152905117720366	0.00548864435404539
973	74.7750930786133	-3.2103796005249	-7.6684775352478	0.00678734155371785	0.00418994715437293	-0.0295761823654175	0.000943203864153475
974	73.4763946533203	-2.56103110313416	-7.73341274261475	-0.00684897974133492	0.00418994715437293	-0.00912170019000769	-0.000355493422830477
975	75.4244384765625	-3.53505396842957	-7.27886867523193	-0.00100484199356288	0.00938473641872406	-0.00197886489331722	-0.0026282137259841
976	74.7750930786133	-2.88570523262024	-6.69445466995239	-0.0237320438027382	0.00483929552137852	-3.08191010844894e-05	0.00743668992072344
977	75.4244384765625	-2.56103110313416	-6.82432460784912	-0.0201606266200542	0.00256657530553639	-0.0172385573387146	0.00711201597005129
978	76.0737915039063	-2.56103110313416	-6.88925933837891	-0.0123684434220195	0.000943203864153475	0.00776136433705688	-0.00490093370899558
979	77.3724899291992	-3.85972833633423	-7.73341274261475	-0.00360223650932312	0.00678734155371785	-0.0113944197073579	-0.00327756232582033
980	76.0737915039063	-3.2103796005249	-7.53860807418823	-0.021459324285388	0.00938473641872406	0.0103587592020631	0.00289124972186983
981	76.0737915039063	-2.88570523262024	-7.60354280471802	-0.0169138833880424	-0.00327756232582033	0.00354059832170606	-0.00197886489331722
982	76.7231369018555	-3.53505396842957	-6.95419406890869	-0.0104203969240189	-0.0198359526693821	0.00354059832170606	-0.00132951640989631
983	74.1257400512695	-3.2103796005249	-6.75938940048218	-0.00522560812532902	0.000943203864153475	0.00289124972186983	0.000943203864153475
984	78.0218353271484	-4.50907707214355	-6.69445466995239	0.0194496400654316	0.000943203864153475	-0.00132951640989631	-0.00717365415766835
985	76.0737915039063	-3.85972833633423	-6.88925933837891	0.00354059832170606	0.00126787810586393	0.00938473641872406	0.00613799272105098
986	78.0218353271484	-4.50907707214355	-7.21393346786499	0.013930176384747	-0.0026282137259841	-0.00392691092565656	0.00906006153672934
987	76.0737915039063	-3.53505396842957	-7.14899873733521	0.01100810803473	0.0022419011220336	-0.00814767740666866	-0.00165419070981443
988	78.0218353271484	-3.85972833633423	-6.82432460784912	0.00841071270406246	0.00451462110504508	-0.00847235135734081	0.00191722682211548
989	76.7231369018555	-4.18440246582031	-6.36978054046631	0.0113327819854021	0.00451462110504508	-0.00977104809135199	0.00516396993771195
990	76.7231369018555	-3.2103796005249	-6.30484533309937	0.0191249661147594	0.0126314787194133	-0.0126931173726916	0.00451462110504508
991	75.4244384765625	-2.56103110313416	-6.82432460784912	0.00581331877037883	0.0123068047687411	-0.0156151866540313	-0.00100484199356288
992	78.6711807250977	-3.85972833633423	-6.62951993942261	0.00678734155371785	0.000943203864153475	-0.0156151866540313	-0.00457625929266214
993	77.3724899291992	-3.53505396842957	-6.82432460784912	0.0178262684494257	0.00678734155371785	-0.0104203969240189	-0.00457625929266214
994	75.4244384765625	-2.88570523262024	-7.14899873733521	0.0103587592020631	0.0022419011220336	-0.0136671401560307	-0.00749832857400179
995	74.7750930786133	-2.23635673522949	-7.01912927627563	0.00841071270406246	0.00354059832170606	-0.00392691092565656	0.00321592413820326
996	75.4244384765625	-2.88570523262024	-6.95419406890869	0.011982130818069	0.00159255252219737	0.00483929552137852	0.00873538758605719
997	76.0737915039063	-2.88570523262024	-7.27886867523193	0.00451462110504508	0.000618529506027699	-0.00652430532500148	0.00256657530553639
998	76.7231369018555	-2.56103110313416	-6.88925933837891	0.00808603875339031	-0.00360223650932312	-0.00197886489331722	-3.08191010844894e-05
999	78.0218353271484	-4.18440246582031	-7.08406400680542	0.0126314787194133	-0.00100484199356288	-0.00619963090866804	0.00386527273803949
1000	74.7750930786133	-2.88570523262024	-7.14899873733521	0.00321592413820326	0.00256657530553639	0.00451462110504508	0.000943203864153475
1001	76.0737915039063	-3.2103796005249	-7.08406400680542	-0.0100957229733467	-0.00457625929266214	0.00191722682211548	-0.00230353930965066
1002	76.0737915039063	-3.85972833633423	-6.62951993942261	-0.00717365415766835	-0.0100957229733467	0.00483929552137852	0.00159255252219737
1003	76.0737915039063	-3.53505396842957	-6.95419406890869	-0.00717365415766835	-0.00457625929266214	-0.00165419070981443	-0.00490093370899558
1004	76.7231369018555	-3.85972833633423	-6.95419406890869	-0.00327756232582033	0.00418994715437293	0.00191722682211548	-0.00295288790948689
1005	78.0218353271484	-4.50907707214355	-7.60354280471802	-0.0104203969240189	-0.00717365415766835	-3.08191010844894e-05	0.00126787810586393
1006	74.7750930786133	-2.23635673522949	-7.6684775352478	-0.0123684434220195	-0.00197886489331722	-0.00587495695799589	0.000293855206109583
1007	75.4244384765625	-3.2103796005249	-7.4087381362915	-0.0156151866540313	0.000293855206109583	-0.0104203969240189	-0.00100484199356288
1008	74.7750930786133	-3.2103796005249	-7.47367286682129	-0.00522560812532902	0.00516396993771195	-0.0152905117720366	0.000293855206109583
1009	76.7231369018555	-4.83375120162964	-7.47367286682129	0.00289124972186983	-0.00230353930965066	-0.00912170019000769	-0.00230353930965066
1010	77.3724899291992	-4.83375120162964	-6.88925933837891	-0.0026282137259841	0.0158782228827477	-0.00165419070981443	0.00776136433705688
1011	76.7231369018555	-5.15842533111572	-6.82432460784912	0.020423661917448	-0.00132951640989631	-0.0100957229733467	0.00841071270406246
1012	76.0737915039063	-4.18440246582031	-7.14899873733521	0.0100340843200684	-0.00392691092565656	-0.0104203969240189	0.00386527273803949
1013	77.3724899291992	-5.15842533111572	-6.62951993942261	0.00743668992072344	-0.00197886489331722	-0.0026282137259841	-0.00132951640989631
1014	77.3724899291992	-5.15842533111572	-6.43471527099609	0.0116574559360743	-0.00912170019000769	-0.00522560812532902	-0.00457625929266214
1015	76.7231369018555	-5.15842533111572	-6.62951993942261	0.00483929552137852	-0.00327756232582033	-0.00100484199356288	0.00646266713738441
1016	78.0218353271484	-5.48309993743896	-7.01912927627563	0.01847561635077	-0.00132951640989631	0.000943203864153475	0.00386527273803949
1017	75.4244384765625	-4.83375120162964	-6.95419406890869	-0.00230353930965066	-0.0130177913233638	-0.00360223650932312	-0.00132951640989631
1018	77.3724899291992	-4.18440246582031	-7.08406400680542	0.0188002903014421	-0.00425158534198999	-0.00814767740666866	-0.00132951640989631
1019	77.3724899291992	-4.50907707214355	-6.82432460784912	0.0152288740500808	-0.00132951640989631	-0.00814767740666866	-0.00490093370899558
1020	76.0737915039063	-4.50907707214355	-6.04510593414307	-0.00100484199356288	-0.00132951640989631	0.000618529506027699	0.00581331877037883
1021	75.4244384765625	-3.2103796005249	-6.88925933837891	-0.00879702530801296	0.00354059832170606	0.00483929552137852	0.000943203864153475
1022	76.0737915039063	-4.18440246582031	-6.82432460784912	0.00354059832170606	-0.000355493422830477	0.0106834331527352	-0.00197886489331722
1023	74.7750930786133	-2.88570523262024	-7.14899873733521	-0.00912170019000769	-0.00100484199356288	0.00256657530553639	-0.00295288790948689
1024	75.4244384765625	-2.88570523262024	-7.08406400680542	0.00191722682211548	-0.00165419070981443	0.00354059832170606	-0.000680167751852423
1025	75.4244384765625	-3.85972833633423	-6.82432460784912	-0.00782300252467394	0.0022419011220336	0.0113327819854021	-0.00100484199356288
1026	74.1257400512695	-4.18440246582031	-6.62951993942261	0.00191722682211548	0.0106834331527352	-0.000355493422830477	0.00483929552137852
1027	77.3724899291992	-3.85972833633423	-6.62951993942261	-0.00977104809135199	0.000618529506027699	-0.00360223650932312	-0.00425158534198999
1028	74.1257400512695	-2.88570523262024	-7.14899873733521	-0.00522560812532902	-3.08191010844894e-05	-0.00197886489331722	-0.00197886489331722
1029	74.7750930786133	-3.2103796005249	-7.21393346786499	0.0106834331527352	0.00581331877037883	0.00418994715437293	-0.00522560812532902
1030	73.4763946533203	-2.56103110313416	-6.95419406890869	0.00289124972186983	0.000618529506027699	0.00159255252219737	0.00516396993771195
1031	74.1257400512695	-2.88570523262024	-6.95419406890869	-0.00717365415766835	-0.00165419070981443	-0.00132951640989631	0.00743668992072344
1032	74.7750930786133	-3.53505396842957	-7.21393346786499	0.00321592413820326	0.00126787810586393	-0.00100484199356288	0.000293855206109583
1033	72.1776962280273	-2.88570523262024	-6.69445466995239	-0.00717365415766835	-0.000355493422830477	-0.00684897974133492	0.00191722682211548
1034	74.1257400512695	-2.56103110313416	-7.08406400680542	-0.0175632312893867	0.00418994715437293	0.00321592413820326	0.000943203864153475
1035	74.1257400512695	-3.85972833633423	-6.82432460784912	-0.00490093370899558	0.00646266713738441	0.00418994715437293	0.00548864435404539
1036	74.1257400512695	-3.85972833633423	-6.43471527099609	-0.00684897974133492	-0.00555028254166245	0.00906006153672934	0.00776136433705688
1037	74.1257400512695	-4.18440246582031	-6.69445466995239	-0.0113944197073579	-0.00944637414067984	0.00191722682211548	0.00191722682211548
1038	73.4763946533203	-3.2103796005249	-6.56458520889282	-0.00295288790948689	-0.0107450718060136	0.00841071270406246	-0.000355493422830477
1039	73.4763946533203	-3.2103796005249	-6.75938940048218	-0.00100484199356288	0.00808603875339031	0.00386527273803949	-0.000355493422830477
1040	75.4244384765625	-3.2103796005249	-7.14899873733521	-0.00522560812532902	-0.00230353930965066	0.0171769186854362	0.00678734155371785
1041	74.1257400512695	-2.88570523262024	-7.27886867523193	-0.00944637414067984	-0.000680167751852423	0.0113327819854021	0.0022419011220336
1042	76.7231369018555	-4.50907707214355	-6.88925933837891	-0.00522560812532902	-0.0026282137259841	-3.08191010844894e-05	0.00418994715437293
1043	76.7231369018555	-3.85972833633423	-7.01912927627563	-0.00879702530801296	0.000618529506027699	0.00483929552137852	-0.00197886489331722
1044	75.4244384765625	-2.88570523262024	-6.95419406890869	-0.00847235135734081	0.00613799272105098	0.000293855206109583	-0.0123684434220195
1045	74.1257400512695	-2.56103110313416	-6.75938940048218	-0.00392691092565656	0.00321592413820326	0.00354059832170606	-0.00717365415766835
1046	74.7750930786133	-3.53505396842957	-6.75938940048218	-0.0130177913233638	-0.00457625929266214	0.000293855206109583	-0.00197886489331722
1047	75.4244384765625	-2.23635673522949	-7.73341274261475	-0.00425158534198999	-0.0026282137259841	-3.08191010844894e-05	0.00289124972186983
1048	76.0737915039063	-3.2103796005249	-7.53860807418823	-3.08191010844894e-05	0.00386527273803949	-0.00425158534198999	-0.00652430532500148
1049	77.3724899291992	-2.88570523262024	-7.60354280471802	0.00321592413820326	0.00711201597005129	-0.00100484199356288	-0.000355493422830477
1050	74.7750930786133	-2.56103110313416	-7.01912927627563	-0.00717365415766835	0.00159255252219737	-3.08191010844894e-05	0.00321592413820326
1051	77.3724899291992	-3.2103796005249	-6.88925933837891	-0.00782300252467394	0.0116574559360743	-0.00457625929266214	0.000293855206109583
1052	74.7750930786133	-3.85972833633423	-7.60354280471802	0.01847561635077	-0.00132951640989631	-0.00522560812532902	-0.00360223650932312
1053	78.0218353271484	-4.50907707214355	-7.60354280471802	0.0123068047687411	0.00386527273803949	-0.0110697457566857	-0.0026282137259841
1054	75.4244384765625	-2.56103110313416	-7.73341274261475	0.0155535480007529	0.00159255252219737	-0.00295288790948689	-0.00197886489331722
1055	76.7231369018555	-2.88570523262024	-7.73341274261475	0.0136055024340749	0.00548864435404539	-0.000355493422830477	0.00808603875339031
1056	75.4244384765625	-2.56103110313416	-7.21393346786499	0.00906006153672934	-0.000680167751852423	0.00678734155371785	0.000618529506027699
1057	76.0737915039063	-3.2103796005249	-7.14899873733521	0.00841071270406246	-0.00230353930965066	-0.00457625929266214	0.00126787810586393
1058	76.0737915039063	-2.23635673522949	-7.34380340576172	0.011982130818069	-0.000355493422830477	-0.00684897974133492	-0.00522560812532902
1059	76.7231369018555	-4.18440246582031	-7.14899873733521	0.00646266713738441	0.00191722682211548	-0.0139918150380254	0.00321592413820326
1060	75.4244384765625	-2.56103110313416	-7.34380340576172	-0.00587495695799589	0.00191722682211548	0.00386527273803949	-0.00100484199356288
1061	76.0737915039063	-4.18440246582031	-6.95419406890869	-0.00490093370899558	-0.0126931173726916	0.012956153601408	0.00581331877037883
1062	74.7750930786133	-3.2103796005249	-6.69445466995239	-0.00847235135734081	-0.00847235135734081	0.0152288740500808	-0.00619963090866804
1063	76.7231369018555	-4.18440246582031	-6.43471527099609	0.00613799272105098	-0.00295288790948689	-0.000355493422830477	-0.00360223650932312
1064	75.4244384765625	-3.2103796005249	-7.01912927627563	0.0106834331527352	0.000293855206109583	-0.0026282137259841	-0.00457625929266214
1065	74.7750930786133	-2.56103110313416	-7.27886867523193	0.00581331877037883	0.00418994715437293	-0.00197886489331722	0.00516396993771195
1066	76.0737915039063	-2.88570523262024	-7.14899873733521	-0.0136671401560307	0.00354059832170606	0.00289124972186983	0.00289124972186983
1067	75.4244384765625	-2.88570523262024	-6.62951993942261	-0.00165419070981443	-0.00847235135734081	0.00256657530553639	-0.00100484199356288
1068	76.7231369018555	-3.2103796005249	-7.08406400680542	0.00386527273803949	-0.00100484199356288	-0.0133424662053585	0.00126787810586393
1069	77.3724899291992	-3.53505396842957	-6.69445466995239	-0.00360223650932312	0.00354059832170606	0.00256657530553639	-0.00327756232582033
1070	77.3724899291992	-3.53505396842957	-6.75938940048218	0.0132808275520802	-0.00457625929266214	-0.0130177913233638	0.00613799272105098
1071	76.7231369018555	-3.85972833633423	-6.95419406890869	-0.0273034609854221	0.00418994715437293	-0.00749832857400179	0.00906006153672934
1072	75.4244384765625	-4.18440246582031	-7.01912927627563	0.00159255252219737	-0.000355493422830477	-0.0100957229733467	0.00386527273803949
1073	76.7231369018555	-4.83375120162964	-6.95419406890869	-0.0165892094373703	0.00159255252219737	-0.00879702530801296	-0.00132951640989631
1074	76.7231369018555	-5.15842533111572	-6.88925933837891	-0.0104203969240189	0.00613799272105098	-0.00782300252467394	-0.00360223650932312
1075	75.4244384765625	-4.50907707214355	-6.88925933837891	-0.00197886489331722	-0.00327756232582033	0.00516396993771195	0.00906006153672934
1076	74.1257400512695	-4.83375120162964	-6.88925933837891	0.00159255252219737	-0.00522560812532902	0.00159255252219737	0.00289124972186983
1077	76.0737915039063	-4.18440246582031	-6.75938940048218	0.00938473641872406	-0.0117190945893526	0.00873538758605719	0.00548864435404539
1078	78.0218353271484	-5.15842533111572	-7.08406400680542	0.00386527273803949	-0.00522560812532902	-0.0123684434220195	-0.00587495695799589
1079	76.7231369018555	-4.83375120162964	-6.88925933837891	0.00938473641872406	-0.00295288790948689	0.00289124972186983	-0.00360223650932312
1080	76.7231369018555	-4.83375120162964	-7.47367286682129	-0.00619963090866804	-0.00619963090866804	0.00386527273803949	0.00191722682211548
1081	77.3724899291992	-4.50907707214355	-7.27886867523193	0.00808603875339031	-0.0100957229733467	0.00906006153672934	0.00776136433705688
1082	74.1257400512695	-3.2103796005249	-7.27886867523193	-0.00619963090866804	-0.00684897974133492	0.0100340843200684	0.00548864435404539
1083	77.3724899291992	-4.18440246582031	-7.4087381362915	0.00483929552137852	-0.00555028254166245	-0.00587495695799589	-0.00327756232582033
1084	76.7231369018555	-3.53505396842957	-7.79834747314453	0.00418994715437293	-0.000355493422830477	0.00678734155371785	-0.00165419070981443
1085	75.4244384765625	-2.88570523262024	-6.95419406890869	-0.000355493422830477	-0.00327756232582033	0.00451462110504508	0.00516396993771195
1086	74.7750930786133	-2.56103110313416	-7.08406400680542	-0.00587495695799589	-0.0107450718060136	-0.00555028254166245	-0.00490093370899558
1087	74.7750930786133	-2.88570523262024	-6.82432460784912	0.00873538758605719	0.000293855206109583	-0.0100957229733467	0.000618529506027699
1088	76.0737915039063	-2.88570523262024	-6.69445466995239	-3.08191010844894e-05	0.00159255252219737	-0.00814767740666866	-0.00555028254166245
1089	76.0737915039063	-4.18440246582031	-6.75938940048218	0.0188002903014421	0.00711201597005129	-0.00490093370899558	-0.00230353930965066
1090	75.4244384765625	-4.18440246582031	-6.88925933837891	0.0145795252174139	0.00938473641872406	0.00548864435404539	0.00256657530553639
1091	74.7750930786133	-3.85972833633423	-6.88925933837891	-0.0126931173726916	0.0106834331527352	-0.000355493422830477	0.00873538758605719
1092	74.7750930786133	-2.88570523262024	-7.14899873733521	-0.0123684434220195	0.00743668992072344	-0.00717365415766835	-0.00197886489331722
1093	72.1776962280273	-3.85972833633423	-6.75938940048218	-0.00814767740666866	0.0116574559360743	-0.0143164889886975	0.00386527273803949
1094	74.1257400512695	-3.53505396842957	-6.49965000152588	-0.0107450718060136	0.0145795252174139	-0.00782300252467394	0.00548864435404539
1095	74.1257400512695	-3.2103796005249	-7.01912927627563	-0.0113944197073579	0.0136055024340749	0.00354059832170606	0.0022419011220336
1096	74.1257400512695	-3.2103796005249	-7.21393346786499	-0.0133424662053585	0.0113327819854021	-0.00132951640989631	0.0132808275520802
1097	73.4763946533203	-2.56103110313416	-6.95419406890869	-0.0195112787187099	-0.00100484199356288	0.000293855206109583	-0.00132951640989631
1098	74.1257400512695	-3.53505396842957	-7.27886867523193	-0.00522560812532902	0.00906006153672934	-0.0110697457566857	0.00613799272105098
1099	74.7750930786133	-3.53505396842957	-7.27886867523193	-0.0117190945893526	0.0103587592020631	-0.00165419070981443	-0.0026282137259841
1100	73.4763946533203	-4.18440246582031	-7.08406400680542	-0.000355493422830477	0.00354059832170606	0.011982130818069	0.00841071270406246
1101	76.0737915039063	-4.18440246582031	-6.69445466995239	-0.0107450718060136	0.00613799272105098	0.00418994715437293	0.00516396993771195
1102	75.4244384765625	-2.88570523262024	-7.79834747314453	0.00678734155371785	-0.00327756232582033	0.012956153601408	-0.0026282137259841
1103	75.4244384765625	-3.2103796005249	-6.95419406890869	0.00841071270406246	0.00159255252219737	0.00548864435404539	-0.00457625929266214
1104	77.3724899291992	-4.18440246582031	-7.34380340576172	-0.00717365415766835	0.00126787810586393	-0.00684897974133492	-0.00619963090866804
1105	76.7231369018555	-3.53505396842957	-7.01912927627563	0.01100810803473	0.00321592413820326	0.00516396993771195	0.00321592413820326
1106	75.4244384765625	-2.88570523262024	-6.82432460784912	0.00386527273803949	0.00418994715437293	0.00776136433705688	0.00548864435404539
1107	76.0737915039063	-3.53505396842957	-6.88925933837891	-0.00814767740666866	-0.00295288790948689	-0.00165419070981443	-0.00197886489331722
1108	76.0737915039063	-2.88570523262024	-6.95419406890869	0.01100810803473	0.00159255252219737	-0.00522560812532902	-0.00165419070981443
1109	77.3724899291992	-3.85972833633423	-7.01912927627563	0.0152288740500808	0.00159255252219737	-0.0126931173726916	0.000293855206109583
1110	76.7231369018555	-3.53505396842957	-6.95419406890869	-0.0026282137259841	0.0116574559360743	0.00451462110504508	0.000293855206109583
1111	75.4244384765625	-2.88570523262024	-6.30484533309937	0.00970941036939621	0.0136055024340749	-0.0104203969240189	0.00289124972186983
1112	77.3724899291992	-2.88570523262024	-7.01912927627563	0.000618529506027699	0.0106834331527352	-0.00944637414067984	-0.00165419070981443
1113	75.4244384765625	-3.2103796005249	-6.30484533309937	0.0100340843200684	0.00581331877037883	-0.0146411629393697	-0.00879702530801296
1114	76.0737915039063	-3.85972833633423	-6.49965000152588	0.00159255252219737	0.0126314787194133	-0.00684897974133492	-0.0117190945893526
1115	76.7231369018555	-3.85972833633423	-7.21393346786499	0.00354059832170606	0.00289124972186983	0.000293855206109583	0.00841071270406246
1116	76.7231369018555	-4.18440246582031	-7.14899873733521	-0.00392691092565656	0.0136055024340749	-0.00944637414067984	0.00159255252219737
1117	76.0737915039063	-3.85972833633423	-7.01912927627563	-0.00327756232582033	0.00808603875339031	-0.00295288790948689	-0.00132951640989631
1118	78.0218353271484	-4.18440246582031	-6.88925933837891	-0.00295288790948689	0.00841071270406246	-0.0136671401560307	-0.00360223650932312
1119	75.4244384765625	-2.23635673522949	-7.01912927627563	-0.000680167751852423	0.0022419011220336	-0.0130177913233638	-0.000355493422830477
1120	78.0218353271484	-3.85972833633423	-7.6684775352478	-0.000355493422830477	0.00126787810586393	-0.00230353930965066	-0.00197886489331722
1121	75.4244384765625	-3.53505396842957	-7.79834747314453	-0.00684897974133492	-0.00814767740666866	0.00289124972186983	0.00451462110504508
1122	78.0218353271484	-3.2103796005249	-7.79834747314453	-0.00847235135734081	-0.00912170019000769	-0.00522560812532902	0.00289124972186983
1123	75.4244384765625	-2.56103110313416	-7.60354280471802	0.0171769186854362	-0.00684897974133492	-0.00360223650932312	-0.00392691092565656
1124	76.7231369018555	-3.85972833633423	-7.27886867523193	0.000618529506027699	0.00256657530553639	-0.00587495695799589	0.000943203864153475
1125	76.7231369018555	-3.85972833633423	-6.49965000152588	-0.00165419070981443	0.00159255252219737	-0.000355493422830477	-0.00165419070981443
1126	77.3724899291992	-3.53505396842957	-7.53860807418823	0.00841071270406246	0.00321592413820326	0.00289124972186983	0.00354059832170606
1127	77.3724899291992	-3.53505396842957	-7.73341274261475	0.0113327819854021	-0.00295288790948689	0.0113327819854021	-0.00879702530801296
1128	76.7231369018555	-4.18440246582031	-7.21393346786499	-0.00197886489331722	-0.00132951640989631	-0.00555028254166245	-0.00912170019000769
1129	76.0737915039063	-4.18440246582031	-7.4087381362915	0.0022419011220336	0.00451462110504508	-0.00165419070981443	-0.0107450718060136
1130	76.0737915039063	-4.50907707214355	-7.14899873733521	0.00906006153672934	0.00743668992072344	0.00386527273803949	-0.000355493422830477
1131	76.0737915039063	-3.2103796005249	-7.27886867523193	-0.00100484199356288	0.00646266713738441	-0.00587495695799589	0.00126787810586393
1132	76.0737915039063	-3.53505396842957	-7.27886867523193	-0.00587495695799589	0.00256657530553639	-0.0026282137259841	-0.000680167751852423
1133	75.4244384765625	-3.53505396842957	-7.14899873733521	0.00159255252219737	0.00126787810586393	-0.0120437685400248	-0.00230353930965066
1134	75.4244384765625	-3.85972833633423	-6.95419406890869	-0.0110697457566857	0.00126787810586393	-0.00132951640989631	-0.00555028254166245
1135	77.3724899291992	-4.83375120162964	-6.82432460784912	-0.00977104809135199	-0.00327756232582033	-0.00717365415766835	0.000293855206109583
1136	76.7231369018555	-4.50907707214355	-6.82432460784912	-0.00977104809135199	-0.0110697457566857	-0.00230353930965066	0.00386527273803949
1137	76.7231369018555	-5.48309993743896	-6.49965000152588	0.00159255252219737	-0.00587495695799589	-0.0100957229733467	-0.000355493422830477
1138	75.4244384765625	-3.53505396842957	-6.95419406890869	0.000293855206109583	-0.00912170019000769	-0.00425158534198999	0.00418994715437293
1139	75.4244384765625	-3.85972833633423	-6.62951993942261	0.00938473641872406	-0.000680167751852423	-0.00230353930965066	-0.00360223650932312
1140	75.4244384765625	-4.18440246582031	-6.49965000152588	0.00289124972186983	-0.00522560812532902	0.00386527273803949	0.00451462110504508
1141	76.0737915039063	-3.85972833633423	-6.36978054046631	-0.0123684434220195	-0.00879702530801296	0.00418994715437293	0.00289124972186983
1142	77.3724899291992	-4.83375120162964	-6.75938940048218	0.0116574559360743	-0.00457625929266214	0.00289124972186983	-3.08191010844894e-05
1143	74.7750930786133	-3.85972833633423	-6.30484533309937	0.0175015944987535	-0.00490093370899558	-0.00392691092565656	-0.00847235135734081
1144	75.4244384765625	-5.15842533111572	-6.04510593414307	0.00873538758605719	-0.00327756232582033	-0.00230353930965066	-0.0026282137259841
1145	75.4244384765625	-4.50907707214355	-7.08406400680542	0.0123068047687411	-0.00814767740666866	-0.00197886489331722	-0.00327756232582033
1146	78.0218353271484	-4.50907707214355	-6.95419406890869	0.00354059832170606	-0.00782300252467394	0.00386527273803949	-0.00295288790948689
1147	76.7231369018555	-4.18440246582031	-6.82432460784912	0.00256657530553639	-0.00684897974133492	-0.00165419070981443	-0.00327756232582033
1148	78.0218353271484	-3.53505396842957	-6.82432460784912	0.0116574559360743	0.00159255252219737	-0.0133424662053585	-0.00522560812532902
1149	75.4244384765625	-1.91168236732483	-6.88925933837891	0.00678734155371785	0.0100340843200684	-0.00392691092565656	-0.00490093370899558
1150	76.0737915039063	-2.23635673522949	-6.62951993942261	0.00808603875339031	0.00354059832170606	-0.00392691092565656	0.00711201597005129
1151	74.1257400512695	-1.91168236732483	-7.14899873733521	0.0100340843200684	0.00386527273803949	-0.000680167751852423	-3.08191010844894e-05
1152	76.0737915039063	-3.85972833633423	-7.4087381362915	0.00354059832170606	0.00451462110504508	-0.00684897974133492	0.0100340843200684
1153	76.0737915039063	-1.91168236732483	-7.79834747314453	-0.000355493422830477	0.00354059832170606	-0.00782300252467394	-0.00197886489331722
1154	74.1257400512695	-2.88570523262024	-7.34380340576172	-0.0113944197073579	0.00678734155371785	0.00548864435404539	0.00581331877037883
1155	73.4763946533203	-2.23635673522949	-7.21393346786499	0.00970941036939621	0.00776136433705688	-0.00555028254166245	0.00613799272105098
1156	73.4763946533203	-3.53505396842957	-6.95419406890869	-0.0165892094373703	0.00354059832170606	0.00970941036939621	-0.00197886489331722
1157	74.1257400512695	-2.56103110313416	-7.53860807418823	-0.0110697457566857	-0.00847235135734081	0.00938473641872406	-0.00392691092565656
1158	72.8270492553711	-2.56103110313416	-7.53860807418823	-0.00360223650932312	-0.00457625929266214	-0.00457625929266214	-0.00555028254166245
1159	74.1257400512695	-2.23635673522949	-7.08406400680542	-0.00684897974133492	-0.00132951640989631	0.00289124972186983	-3.08191010844894e-05
1160	71.5283508300781	-2.23635673522949	-7.53860807418823	0.000618529506027699	-0.00555028254166245	0.00613799272105098	0.0116574559360743
1161	74.1257400512695	-2.56103110313416	-7.08406400680542	-0.0139918150380254	0.00289124972186983	0.00256657530553639	0.00321592413820326
1162	74.1257400512695	-3.2103796005249	-6.43471527099609	0.00483929552137852	-0.0126931173726916	0.00711201597005129	-0.00165419070981443
1163	75.4244384765625	-2.88570523262024	-7.14899873733521	-0.0123684434220195	-0.0026282137259841	0.00191722682211548	-0.0026282137259841
1164	72.1776962280273	-2.23635673522949	-7.6684775352478	-0.00555028254166245	0.00418994715437293	0.00418994715437293	-0.00165419070981443
1165	72.8270492553711	-3.2103796005249	-7.27886867523193	-0.00100484199356288	-0.00197886489331722	0.00548864435404539	0.00354059832170606
1166	73.4763946533203	-2.88570523262024	-7.21393346786499	0.00581331877037883	-0.00100484199356288	-0.000355493422830477	-0.000680167751852423
1167	73.4763946533203	-3.85972833633423	-7.14899873733521	-0.00165419070981443	-0.00197886489331722	-0.00717365415766835	0.00516396993771195
1168	73.4763946533203	-2.56103110313416	-6.69445466995239	0.00906006153672934	-0.00132951640989631	0.00418994715437293	-0.00392691092565656
1169	73.4763946533203	-2.56103110313416	-6.88925933837891	-0.00749832857400179	0.00516396993771195	-0.00847235135734081	-0.00295288790948689
1170	73.4763946533203	-1.91168236732483	-7.14899873733521	-0.00295288790948689	0.00743668992072344	0.00386527273803949	0.00613799272105098
1171	75.4244384765625	-3.53505396842957	-7.60354280471802	0.00711201597005129	0.00841071270406246	-0.00847235135734081	0.01100810803473
1172	75.4244384765625	-1.58700799942017	-7.34380340576172	-0.0169138833880424	-0.00100484199356288	-0.000680167751852423	0.00126787810586393
1173	76.7231369018555	-3.2103796005249	-7.34380340576172	0.011982130818069	0.0100340843200684	-0.0123684434220195	-0.00132951640989631
1174	76.0737915039063	-2.23635673522949	-7.21393346786499	-0.0156151866540313	0.00516396993771195	0.00159255252219737	0.00386527273803949
1175	74.7750930786133	-2.23635673522949	-7.53860807418823	-0.00912170019000769	0.0132808275520802	0.00516396993771195	0.00289124972186983
1176	76.7231369018555	-2.56103110313416	-7.21393346786499	-0.00327756232582033	0.0116574559360743	0.00581331877037883	0.00483929552137852
1177	74.1257400512695	-1.26233375072479	-7.21393346786499	0.00191722682211548	0.00354059832170606	0.00678734155371785	0.00418994715437293
1178	76.7231369018555	-2.88570523262024	-6.95419406890869	0.000943203864153475	0.00711201597005129	-0.00684897974133492	-0.00490093370899558
1179	76.7231369018555	-3.53505396842957	-6.75938940048218	0.0022419011220336	0.00906006153672934	0.00743668992072344	-0.00165419070981443
1180	75.4244384765625	-2.23635673522949	-6.82432460784912	-0.00587495695799589	0.00256657530553639	0.00126787810586393	0.00808603875339031
1181	77.3724899291992	-3.2103796005249	-7.01912927627563	-0.0100957229733467	-0.0104203969240189	0.00613799272105098	-0.00717365415766835
1182	74.7750930786133	-3.2103796005249	-7.4087381362915	-0.00230353930965066	-3.08191010844894e-05	0.00646266713738441	-0.0026282137259841
1183	76.0737915039063	-3.53505396842957	-7.53860807418823	0.0175015944987535	0.0022419011220336	0.00354059832170606	0.00386527273803949
1184	74.7750930786133	-2.23635673522949	-7.79834747314453	0.00256657530553639	0.00548864435404539	0.000943203864153475	-0.00327756232582033
1185	75.4244384765625	-2.23635673522949	-7.21393346786499	-0.00749832857400179	-0.00132951640989631	-0.00100484199356288	0.00678734155371785
1186	74.7750930786133	-3.2103796005249	-6.82432460784912	0.00516396993771195	-0.00100484199356288	0.00483929552137852	0.0022419011220336
1187	76.0737915039063	-2.88570523262024	-7.60354280471802	0.0022419011220336	0.000293855206109583	-0.00879702530801296	0.00159255252219737
1188	74.7750930786133	-2.23635673522949	-7.9282169342041	0.0106834331527352	0.00126787810586393	-0.00912170019000769	-0.0026282137259841
1189	76.0737915039063	-2.56103110313416	-7.9282169342041	0.0132808275520802	0.00743668992072344	-0.00652430532500148	-0.00360223650932312
1190	77.3724899291992	-2.23635673522949	-7.86328220367432	0.00613799272105098	-3.08191010844894e-05	0.00646266713738441	0.00646266713738441
1191	76.0737915039063	-3.2103796005249	-7.47367286682129	0.00256657530553639	0.00548864435404539	-0.000355493422830477	0.000618529506027699
1192	74.7750930786133	-2.23635673522949	-7.53860807418823	0.0149041991680861	0.000293855206109583	-0.00327756232582033	0.00191722682211548
1193	75.4244384765625	-3.2103796005249	-7.4087381362915	-0.00165419070981443	0.00354059832170606	-0.00782300252467394	-0.00522560812532902
1194	76.7231369018555	-3.2103796005249	-7.60354280471802	-0.0143164889886975	0.00776136433705688	-0.00684897974133492	-0.00879702530801296
1195	77.3724899291992	-3.2103796005249	-7.6684775352478	-0.0162645354866982	0.01100810803473	0.00289124972186983	0.00418994715437293
1196	76.0737915039063	-2.56103110313416	-7.79834747314453	-0.0026282137259841	0.00581331877037883	-0.00327756232582033	0.00483929552137852
1197	76.0737915039063	-3.2103796005249	-7.47367286682129	-0.00490093370899558	0.00743668992072344	-0.00100484199356288	0.0116574559360743
1198	77.3724899291992	-3.53505396842957	-7.08406400680542	-0.0026282137259841	0.00289124972186983	-0.00522560812532902	-3.08191010844894e-05
1199	74.7750930786133	-3.2103796005249	-7.14899873733521	0.00386527273803949	0.00418994715437293	-0.00457625929266214	-0.00782300252467394
1200	78.0218353271484	-3.85972833633423	-7.60354280471802	0.00191722682211548	0.00776136433705688	0.000618529506027699	0.0100340843200684
1201	76.7231369018555	-2.88570523262024	-7.60354280471802	-0.00360223650932312	-0.000680167751852423	0.00386527273803949	0.00159255252219737
1202	75.4244384765625	-2.23635673522949	-7.53860807418823	-3.08191010844894e-05	-0.0123684434220195	0.00613799272105098	0.0022419011220336
1203	76.7231369018555	-3.85972833633423	-7.6684775352478	0.0106834331527352	-3.08191010844894e-05	0.00548864435404539	-0.0104203969240189
1204	76.0737915039063	-3.53505396842957	-7.27886867523193	0.00776136433705688	-0.00100484199356288	-0.00490093370899558	-0.00132951640989631
1205	75.4244384765625	-3.2103796005249	-7.4087381362915	0.00548864435404539	0.00516396993771195	0.00516396993771195	0.000293855206109583
1206	74.7750930786133	-3.53505396842957	-7.47367286682129	0.00613799272105098	-0.00684897974133492	0.00678734155371785	0.00289124972186983
1207	74.7750930786133	-2.88570523262024	-7.14899873733521	0.01100810803473	-0.00912170019000769	0.00321592413820326	-0.00165419070981443
1208	74.1257400512695	-3.85972833633423	-7.01912927627563	0.00743668992072344	-0.00425158534198999	-0.00652430532500148	-0.0026282137259841
1209	76.7231369018555	-4.50907707214355	-6.95419406890869	0.00906006153672934	-0.00619963090866804	-0.0104203969240189	-0.0026282137259841
1210	75.4244384765625	-4.50907707214355	-6.62951993942261	0.00289124972186983	-0.0026282137259841	-0.00327756232582033	0.00808603875339031
1211	75.4244384765625	-4.83375120162964	-7.14899873733521	0.00289124972186983	0.000943203864153475	-0.0100957229733467	0.0100340843200684
1212	75.4244384765625	-3.85972833633423	-7.27886867523193	-0.00717365415766835	-0.00684897974133492	-0.00652430532500148	-0.00132951640989631
1213	75.4244384765625	-4.18440246582031	-7.14899873733521	0.0149041991680861	-0.00684897974133492	-0.0172385573387146	-0.000355493422830477
1214	77.3724899291992	-4.50907707214355	-6.75938940048218	-0.0104203969240189	-0.00100484199356288	-0.0107450718060136	-3.08191010844894e-05
1215	76.7231369018555	-4.83375120162964	-6.69445466995239	-0.0113944197073579	0.00191722682211548	0.00289124972186983	0.00711201597005129
1216	76.7231369018555	-4.18440246582031	-6.69445466995239	0.0220470335334539	-0.00944637414067984	0.00646266713738441	-0.00652430532500148
1217	76.7231369018555	-4.50907707214355	-6.49965000152588	0.00743668992072344	-0.00717365415766835	-0.00717365415766835	0.0022419011220336
1218	74.7750930786133	-4.18440246582031	-6.36978054046631	-0.000680167751852423	-0.00749832857400179	-0.00684897974133492	-0.00652430532500148
1219	75.4244384765625	-3.53505396842957	-6.62951993942261	-0.00230353930965066	0.000618529506027699	-0.00782300252467394	-0.00522560812532902
1220	78.0218353271484	-3.85972833633423	-6.43471527099609	-0.00782300252467394	0.00191722682211548	0.00289124972186983	0.00581331877037883
1221	76.0737915039063	-4.18440246582031	-6.75938940048218	-0.00749832857400179	-0.00847235135734081	0.012956153601408	-0.000680167751852423
1222	76.0737915039063	-3.2103796005249	-7.01912927627563	-0.0162645354866982	-0.00230353930965066	0.0103587592020631	-0.000355493422830477
1223	74.7750930786133	-3.2103796005249	-6.49965000152588	-0.00977104809135199	-0.00392691092565656	0.0022419011220336	-0.00457625929266214
1224	78.0218353271484	-4.18440246582031	-6.95419406890869	-0.00782300252467394	0.00451462110504508	-0.00327756232582033	-0.00717365415766835
1225	76.0737915039063	-2.56103110313416	-7.14899873733521	-0.00360223650932312	0.00938473641872406	0.00548864435404539	0.000943203864153475
1226	76.0737915039063	-2.88570523262024	-7.6684775352478	-0.00814767740666866	0.00126787810586393	0.000943203864153475	-3.08191010844894e-05
1227	75.4244384765625	-2.56103110313416	-7.60354280471802	-0.00230353930965066	0.00289124972186983	0.00159255252219737	-0.000355493422830477
1228	76.0737915039063	-3.85972833633423	-7.4087381362915	0.00256657530553639	0.00256657530553639	-0.0195112787187099	-0.00132951640989631
1229	75.4244384765625	-3.85972833633423	-7.08406400680542	0.0213976856321096	0.000293855206109583	-0.00782300252467394	-0.00717365415766835
1230	75.4244384765625	-3.85972833633423	-6.69445466995239	0.0116574559360743	0.00938473641872406	-0.00295288790948689	0.00711201597005129
1231	74.7750930786133	-3.2103796005249	-7.08406400680542	0.0152288740500808	0.00516396993771195	-0.00457625929266214	0.00646266713738441
1232	75.4244384765625	-4.18440246582031	-6.88925933837891	0.0123068047687411	0.00354059832170606	-0.0146411629393697	-3.08191010844894e-05
1233	73.4763946533203	-2.56103110313416	-7.53860807418823	0.00321592413820326	0.00386527273803949	-0.00912170019000769	0.00483929552137852
1234	72.1776962280273	-3.2103796005249	-6.69445466995239	0.00873538758605719	0.00289124972186983	-0.00847235135734081	0.00126787810586393
1235	75.4244384765625	-4.18440246582031	-6.43471527099609	-3.08191010844894e-05	0.00191722682211548	0.0103587592020631	0.00711201597005129
1236	74.7750930786133	-3.85972833633423	-7.01912927627563	0.00191722682211548	-0.00555028254166245	0.00873538758605719	0.00646266713738441
1237	73.4763946533203	-4.18440246582031	-6.95419406890869	0.000293855206109583	-0.00132951640989631	0.00256657530553639	0.0106834331527352
1238	72.8270492553711	-2.88570523262024	-7.08406400680542	-0.00425158534198999	-0.00944637414067984	-0.00587495695799589	-0.00619963090866804
1239	72.8270492553711	-3.2103796005249	-6.43471527099609	-0.00619963090866804	-0.00717365415766835	-0.00652430532500148	-0.00132951640989631
1240	73.4763946533203	-3.85972833633423	-6.75938940048218	-0.0221086721867323	0.000943203864153475	0.013930176384747	0.00159255252219737
1241	73.4763946533203	-2.88570523262024	-6.49965000152588	-0.00814767740666866	-0.00490093370899558	-0.00652430532500148	-0.000680167751852423
1242	75.4244384765625	-3.53505396842957	-6.82432460784912	-0.00944637414067984	-0.00684897974133492	0.00354059832170606	0.00256657530553639
1243	74.7750930786133	-3.2103796005249	-7.14899873733521	-0.00360223650932312	-0.00457625929266214	-3.08191010844894e-05	-0.00490093370899558
1244	76.0737915039063	-3.53505396842957	-6.49965000152588	-0.00555028254166245	-0.00522560812532902	-0.0126931173726916	-0.00652430532500148
1245	76.0737915039063	-4.18440246582031	-6.75938940048218	-0.00782300252467394	0.000943203864153475	0.00613799272105098	0.00354059832170606
1246	76.0737915039063	-4.50907707214355	-6.88925933837891	-0.00652430532500148	0.00548864435404539	-0.00392691092565656	0.00451462110504508
1247	75.4244384765625	-3.53505396842957	-6.62951993942261	-0.0117190945893526	-0.00457625929266214	-0.0100957229733467	-0.00555028254166245
1248	77.3724899291992	-4.50907707214355	-6.75938940048218	-0.0107450718060136	0.00808603875339031	-0.00879702530801296	-0.00977104809135199
1249	75.4244384765625	-3.85972833633423	-6.88925933837891	0.000943203864153475	0.00516396993771195	-0.0123684434220195	-0.00165419070981443
1250	76.7231369018555	-3.53505396842957	-7.01912927627563	-0.00425158534198999	0.00970941036939621	-0.00652430532500148	0.000618529506027699
1251	74.1257400512695	-2.88570523262024	-7.60354280471802	-0.00684897974133492	0.00938473641872406	-0.00684897974133492	0.00873538758605719
1252	78.0218353271484	-3.85972833633423	-7.21393346786499	0.00581331877037883	-0.00295288790948689	-0.023407369852066	-0.00295288790948689
1253	75.4244384765625	-2.56103110313416	-7.47367286682129	0.00483929552137852	0.00126787810586393	-0.00457625929266214	-0.00425158534198999
1254	75.4244384765625	-3.2103796005249	-7.27886867523193	0.0116574559360743	0.00386527273803949	-0.0195112787187099	-0.00619963090866804
1255	75.4244384765625	-2.56103110313416	-7.6684775352478	0.0178262684494257	0.00613799272105098	-0.0104203969240189	-0.00100484199356288
1256	74.7750930786133	-4.18440246582031	-6.95419406890869	0.0132808275520802	0.00256657530553639	-0.00295288790948689	0.00126787810586393
1257	75.4244384765625	-3.2103796005249	-7.08406400680542	0.00873538758605719	0.000943203864153475	-0.00327756232582033	-0.00425158534198999
1258	74.7750930786133	-2.88570523262024	-7.21393346786499	0.0145795252174139	0.00386527273803949	-0.00879702530801296	-0.000355493422830477
1259	76.7231369018555	-3.2103796005249	-7.14899873733521	0.0194496400654316	0.00743668992072344	-0.0188619289547205	-0.00977104809135199
1260	74.7750930786133	-3.2103796005249	-6.36978054046631	0.0106834331527352	-0.00132951640989631	-0.00814767740666866	0.00483929552137852
1261	75.4244384765625	-2.88570523262024	-6.95419406890869	-0.00230353930965066	0.000943203864153475	0.00678734155371785	0.00191722682211548
1262	78.0218353271484	-3.85972833633423	-7.14899873733521	-0.00587495695799589	0.000293855206109583	-0.00977104809135199	0.00711201597005129
1263	76.0737915039063	-3.2103796005249	-7.47367286682129	-0.00360223650932312	-0.00327756232582033	-0.0113944197073579	-0.00230353930965066
1264	74.7750930786133	-2.88570523262024	-6.62951993942261	0.0217223595827818	-0.000680167751852423	-0.00457625929266214	0.00548864435404539
1265	78.0218353271484	-4.18440246582031	-6.49965000152588	0.0246444288641214	0.00126787810586393	-0.00814767740666866	0.000943203864153475
1266	76.0737915039063	-3.53505396842957	-6.23991060256958	-0.00100484199356288	-0.00165419070981443	-0.00490093370899558	-3.08191010844894e-05
1267	77.3724899291992	-4.18440246582031	-6.43471527099609	0.0022419011220336	0.0022419011220336	-0.0143164889886975	0.00256657530553639
1268	76.7231369018555	-3.85972833633423	-7.01912927627563	-0.0026282137259841	0.00646266713738441	-0.021459324285388	-0.0100957229733467
1269	74.7750930786133	-2.88570523262024	-7.01912927627563	-0.00360223650932312	0.00646266713738441	-0.00782300252467394	-0.0026282137259841
1270	76.0737915039063	-3.2103796005249	-7.01912927627563	0.0022419011220336	0.000943203864153475	-0.0026282137259841	0.00191722682211548
1271	76.7231369018555	-3.85972833633423	-6.43471527099609	0.00743668992072344	0.00743668992072344	-0.00327756232582033	-0.00230353930965066
1272	75.4244384765625	-3.85972833633423	-6.36978054046631	0.00613799272105098	0.00938473641872406	-0.00392691092565656	-3.08191010844894e-05
1273	76.7231369018555	-3.85972833633423	-6.88925933837891	0.0197743140161037	0.00451462110504508	-0.0107450718060136	-0.00749832857400179
1274	76.0737915039063	-2.56103110313416	-7.14899873733521	0.0142548503354192	0.00646266713738441	-0.00879702530801296	-0.0120437685400248
1275	76.0737915039063	-2.88570523262024	-7.08406400680542	0.00711201597005129	0.00743668992072344	0.00841071270406246	0.00776136433705688
1276	76.0737915039063	-3.53505396842957	-6.95419406890869	0.0106834331527352	0.00386527273803949	0.00548864435404539	-0.00392691092565656
1277	74.7750930786133	-3.53505396842957	-6.95419406890869	0.00289124972186983	-0.00522560812532902	-0.000680167751852423	0.00776136433705688
1278	77.3724899291992	-4.83375120162964	-7.21393346786499	0.00581331877037883	-0.00230353930965066	0.000943203864153475	-0.00749832857400179
1279	76.7231369018555	-4.18440246582031	-7.53860807418823	-0.0172385573387146	-0.00587495695799589	-0.00490093370899558	-3.08191010844894e-05
1280	75.4244384765625	-4.50907707214355	-7.6684775352478	-0.00132951640989631	-0.00847235135734081	-3.08191010844894e-05	0.00289124972186983
1281	76.7231369018555	-4.50907707214355	-7.6684775352478	-0.00749832857400179	-0.0107450718060136	0.00646266713738441	0.00256657530553639
1282	74.7750930786133	-4.83375120162964	-7.27886867523193	-0.0107450718060136	-0.00749832857400179	-0.00392691092565656	-0.00425158534198999
1283	77.3724899291992	-5.15842533111572	-7.27886867523193	0.00970941036939621	-0.00457625929266214	0.000943203864153475	-0.00295288790948689
1284	75.4244384765625	-4.18440246582031	-6.95419406890869	0.00386527273803949	-0.000355493422830477	-0.00814767740666866	-0.0026282137259841
1285	75.4244384765625	-4.18440246582031	-7.47367286682129	0.00386527273803949	0.00289124972186983	-3.08191010844894e-05	0.00289124972186983
1286	74.7750930786133	-4.83375120162964	-6.88925933837891	0.000943203864153475	-0.000355493422830477	-0.00197886489331722	-0.000680167751852423
1287	75.4244384765625	-4.50907707214355	-7.01912927627563	-0.0104203969240189	0.000943203864153475	-0.00879702530801296	0.000618529506027699
1288	75.4244384765625	-3.53505396842957	-7.60354280471802	-0.0143164889886975	-0.00782300252467394	-0.0026282137259841	-0.00230353930965066
1289	76.0737915039063	-3.53505396842957	-6.95419406890869	0.00256657530553639	0.00906006153672934	-0.00295288790948689	-0.00879702530801296
1290	75.4244384765625	-3.2103796005249	-6.62951993942261	-3.08191010844894e-05	0.00483929552137852	-0.00684897974133492	-0.000680167751852423
1291	77.3724899291992	-4.18440246582031	-6.82432460784912	0.00516396993771195	0.00743668992072344	-0.0133424662053585	0.00516396993771195
1292	75.4244384765625	-2.56103110313416	-7.08406400680542	-0.00295288790948689	0.00354059832170606	-0.00100484199356288	-0.00652430532500148
1293	76.7231369018555	-3.85972833633423	-6.82432460784912	-0.0126931173726916	0.00841071270406246	-0.0117190945893526	-0.00425158534198999
1294	76.7231369018555	-3.85972833633423	-6.82432460784912	0.025618452578783	0.00516396993771195	0.00321592413820326	-0.0133424662053585
1295	75.4244384765625	-3.53505396842957	-6.95419406890869	-0.00879702530801296	0.013930176384747	0.00191722682211548	0.00906006153672934
1296	76.7231369018555	-3.53505396842957	-6.75938940048218	0.000293855206109583	0.00289124972186983	0.0100340843200684	0.00678734155371785
1297	75.4244384765625	-3.85972833633423	-6.88925933837891	0.00516396993771195	0.00256657530553639	-0.00360223650932312	-0.00230353930965066
1298	76.0737915039063	-3.85972833633423	-7.01912927627563	-0.000680167751852423	-0.00327756232582033	0.00256657530553639	-0.00944637414067984
1299	74.1257400512695	-3.53505396842957	-6.30484533309937	0.00613799272105098	-3.08191010844894e-05	0.00906006153672934	0.0022419011220336
1300	76.7231369018555	-3.85972833633423	-6.95419406890869	0.00938473641872406	0.00613799272105098	0.00516396993771195	0.00516396993771195
1301	75.4244384765625	-3.85972833633423	-6.69445466995239	-0.0136671401560307	-0.00327756232582033	0.00516396993771195	0.00418994715437293
1302	74.7750930786133	-2.56103110313416	-6.82432460784912	-0.0243813935667276	-0.0107450718060136	0.00386527273803949	0.00126787810586393
1303	74.7750930786133	-3.53505396842957	-6.95419406890869	-0.00749832857400179	-0.00100484199356288	-0.00425158534198999	0.00548864435404539
1304	74.1257400512695	-3.2103796005249	-7.14899873733521	0.000943203864153475	-0.000355493422830477	-0.00132951640989631	0.00386527273803949
1305	72.1776962280273	-2.88570523262024	-6.62951993942261	0.00354059832170606	0.00743668992072344	-0.0026282137259841	0.00711201597005129
1306	72.1776962280273	-2.88570523262024	-7.01912927627563	-0.0243813935667276	-3.08191010844894e-05	0.00646266713738441	-0.000680167751852423
1307	72.8270492553711	-2.88570523262024	-6.95419406890869	-0.00652430532500148	-0.000680167751852423	-0.00360223650932312	-0.00132951640989631
1308	72.8270492553711	-2.56103110313416	-6.56458520889282	-0.0117190945893526	0.0022419011220336	-0.00879702530801296	0.000293855206109583
1309	74.7750930786133	-3.53505396842957	-7.01912927627563	-0.00749832857400179	0.00451462110504508	-0.00749832857400179	-0.0139918150380254
1310	74.7750930786133	-4.18440246582031	-6.88925933837891	-0.00457625929266214	0.00841071270406246	-0.00197886489331722	0.00808603875339031
1311	74.7750930786133	-3.85972833633423	-7.08406400680542	-0.00912170019000769	0.00191722682211548	-0.00295288790948689	-0.00197886489331722
1312	74.7750930786133	-3.2103796005249	-7.60354280471802	-0.00490093370899558	0.00191722682211548	-0.00717365415766835	0.00289124972186983
1313	75.4244384765625	-2.88570523262024	-7.53860807418823	-0.00425158534198999	0.00191722682211548	-0.00847235135734081	0.000293855206109583
1314	76.0737915039063	-3.53505396842957	-6.49965000152588	-0.00782300252467394	-0.00100484199356288	-0.000680167751852423	-0.00522560812532902
1315	77.3724899291992	-3.85972833633423	-6.69445466995239	-0.00879702530801296	0.00613799272105098	0.00289124972186983	0.00548864435404539
1316	76.7231369018555	-3.2103796005249	-6.88925933837891	-0.00782300252467394	0.00418994715437293	0.00354059832170606	-0.00327756232582033
1317	76.7231369018555	-4.50907707214355	-6.95419406890869	-0.0107450718060136	0.00191722682211548	-0.00782300252467394	-0.0026282137259841
1318	75.4244384765625	-2.56103110313416	-7.01912927627563	-0.000680167751852423	0.000618529506027699	0.000293855206109583	-0.00327756232582033
1319	76.0737915039063	-2.88570523262024	-7.01912927627563	0.00159255252219737	0.00159255252219737	-0.00912170019000769	0.000618529506027699
1320	76.0737915039063	-3.85972833633423	-7.01912927627563	0.00321592413820326	-0.00230353930965066	0.00548864435404539	0.0103587592020631
1321	77.3724899291992	-4.83375120162964	-7.21393346786499	0.00581331877037883	-0.00814767740666866	0.01100810803473	0.00743668992072344
1322	75.4244384765625	-2.88570523262024	-7.27886867523193	-0.00619963090866804	-0.0169138833880424	0.00581331877037883	0.00159255252219737
1323	76.0737915039063	-3.85972833633423	-7.47367286682129	-0.00327756232582033	-0.00360223650932312	-0.00165419070981443	0.0113327819854021
1324	76.7231369018555	-4.50907707214355	-7.4087381362915	0.020423661917448	-3.08191010844894e-05	0.00516396993771195	-0.00295288790948689
1325	76.0737915039063	-2.56103110313416	-7.6684775352478	0.00418994715437293	0.00418994715437293	0.000293855206109583	-0.00165419070981443
1326	76.0737915039063	-2.88570523262024	-7.34380340576172	0.0106834331527352	0.00289124972186983	0.00256657530553639	0.00646266713738441
1327	74.7750930786133	-2.88570523262024	-7.60354280471802	0.0142548503354192	-0.00327756232582033	-0.00879702530801296	-0.000680167751852423
1328	76.0737915039063	-2.88570523262024	-7.27886867523193	0.0171769186854362	0.00646266713738441	0.00386527273803949	-0.00490093370899558
1329	76.7231369018555	-3.85972833633423	-7.73341274261475	0.0171769186854362	0.00256657530553639	-0.00425158534198999	-0.00749832857400179
1330	77.3724899291992	-4.50907707214355	-7.6684775352478	0.013930176384747	0.0126314787194133	-0.00360223650932312	0.00743668992072344
1331	75.4244384765625	-2.56103110313416	-7.79834747314453	0.01100810803473	0.00516396993771195	-0.00490093370899558	0.00613799272105098
1332	77.3724899291992	-4.18440246582031	-6.82432460784912	0.0106834331527352	-0.00132951640989631	-0.0143164889886975	-0.00619963090866804
1333	75.4244384765625	-2.56103110313416	-7.27886867523193	0.0116574559360743	0.00451462110504508	-0.00749832857400179	-0.00619963090866804
1334	75.4244384765625	-3.2103796005249	-7.21393346786499	0.00646266713738441	0.00516396993771195	-0.0130177913233638	-0.00912170019000769
1335	74.7750930786133	-3.2103796005249	-7.01912927627563	-0.00587495695799589	0.00386527273803949	0.000293855206109583	0.000293855206109583
1336	74.7750930786133	-3.2103796005249	-6.49965000152588	-0.00555028254166245	0.00548864435404539	0.00808603875339031	0.00289124972186983
1337	75.4244384765625	-2.88570523262024	-6.62951993942261	-0.00522560812532902	-0.000680167751852423	0.000943203864153475	-0.00425158534198999
1338	75.4244384765625	-2.88570523262024	-6.49965000152588	0.0106834331527352	0.00126787810586393	-0.00717365415766835	-0.0026282137259841
1339	77.3724899291992	-4.18440246582031	-6.23991060256958	-0.00587495695799589	0.00191722682211548	-0.0026282137259841	-0.00132951640989631
1340	75.4244384765625	-3.53505396842957	-6.56458520889282	0.0197743140161037	0.000943203864153475	-0.00392691092565656	0.00191722682211548
1341	76.7231369018555	-3.2103796005249	-6.95419406890869	0.00743668992072344	-0.00587495695799589	0.012956153601408	-3.08191010844894e-05
1342	77.3724899291992	-3.2103796005249	-7.14899873733521	0.00906006153672934	-0.00749832857400179	0.00743668992072344	0.00451462110504508
1343	75.4244384765625	-3.2103796005249	-6.23991060256958	0.00289124972186983	-0.00652430532500148	-0.0026282137259841	0.00321592413820326
1344	75.4244384765625	-3.53505396842957	-6.11004114151001	0.01100810803473	-0.00425158534198999	0.01100810803473	-0.00392691092565656
1345	75.4244384765625	-3.2103796005249	-6.30484533309937	-0.00165419070981443	-0.00392691092565656	0.00711201597005129	0.00386527273803949
1346	75.4244384765625	-2.88570523262024	-7.27886867523193	0.00906006153672934	-0.00555028254166245	0.00938473641872406	0.00126787810586393
1347	74.7750930786133	-3.53505396842957	-6.95419406890869	0.012956153601408	-0.00847235135734081	0.00418994715437293	0.00354059832170606
1348	74.7750930786133	-3.2103796005249	-7.08406400680542	0.0181509424000978	0.00776136433705688	0.000618529506027699	-0.00555028254166245
1349	74.7750930786133	-2.88570523262024	-7.01912927627563	0.0175015944987535	0.00159255252219737	0.00711201597005129	-0.000355493422830477
1350	77.3724899291992	-4.18440246582031	-6.75938940048218	0.01100810803473	0.011982130818069	0.000293855206109583	0.000943203864153475
1351	76.0737915039063	-4.18440246582031	-7.14899873733521	0.01847561635077	0.00386527273803949	0.00451462110504508	0.00516396993771195
1352	76.0737915039063	-3.53505396842957	-7.6684775352478	0.0165275707840919	0.000943203864153475	-0.00814767740666866	0.00451462110504508
1353	76.0737915039063	-4.83375120162964	-7.47367286682129	0.00646266713738441	0.00516396993771195	-0.00100484199356288	-0.00392691092565656
1354	78.0218353271484	-4.83375120162964	-7.47367286682129	0.00418994715437293	0.00418994715437293	-0.00782300252467394	-0.00619963090866804
1355	76.0737915039063	-5.15842533111572	-7.21393346786499	-0.00230353930965066	0.00548864435404539	0.00321592413820326	0.000293855206109583
1356	78.0218353271484	-5.48309993743896	-7.14899873733521	-0.00327756232582033	0.000293855206109583	0.00321592413820326	0.00646266713738441
1357	76.0737915039063	-4.50907707214355	-7.14899873733521	-0.0217839982360601	-0.00879702530801296	0.00451462110504508	-0.00457625929266214
1358	74.1257400512695	-4.50907707214355	-7.6684775352478	0.0123068047687411	-0.00749832857400179	0.00776136433705688	-0.00555028254166245
1359	76.0737915039063	-4.83375120162964	-7.34380340576172	0.00516396993771195	-0.00749832857400179	0.0022419011220336	-0.00587495695799589
1360	76.7231369018555	-5.15842533111572	-7.34380340576172	-0.00847235135734081	-0.0113944197073579	0.00548864435404539	-0.00132951640989631
1361	74.7750930786133	-3.85972833633423	-7.47367286682129	-0.0117190945893526	-0.0100957229733467	0.00938473641872406	0.00289124972186983
1362	76.0737915039063	-4.83375120162964	-6.62951993942261	-0.0113944197073579	-0.0117190945893526	0.00548864435404539	0.00256657530553639
1363	76.0737915039063	-4.18440246582031	-6.88925933837891	-0.0195112787187099	-0.00522560812532902	0.00548864435404539	-0.00944637414067984
1364	75.4244384765625	-3.53505396842957	-7.14899873733521	-0.0224333461374044	-0.00392691092565656	0.00776136433705688	-0.000680167751852423
1365	76.7231369018555	-4.50907707214355	-6.95419406890869	-0.0256800893694162	0.00256657530553639	0.00126787810586393	0.00126787810586393
1366	76.0737915039063	-4.83375120162964	-6.82432460784912	-0.0253554154187441	-0.0026282137259841	0.00581331877037883	-0.00652430532500148
1367	77.3724899291992	-4.50907707214355	-6.11004114151001	-0.0100957229733467	-0.00132951640989631	-0.0113944197073579	-0.00132951640989631
1368	74.7750930786133	-2.56103110313416	-6.36978054046631	-0.00360223650932312	0.00321592413820326	-0.00522560812532902	-0.00684897974133492
1369	75.4244384765625	-3.2103796005249	-6.82432460784912	-0.0117190945893526	0.00841071270406246	-0.0172385573387146	0.00191722682211548
1370	74.7750930786133	-2.56103110313416	-6.75938940048218	-0.00619963090866804	0.0181509424000978	-0.0107450718060136	-0.00295288790948689
1371	74.7750930786133	-3.2103796005249	-6.49965000152588	-0.00327756232582033	0.0116574559360743	-0.0188619289547205	0.00711201597005129
1372	77.3724899291992	-3.53505396842957	-6.88925933837891	0.0132808275520802	0.01100810803473	-0.00652430532500148	0.00873538758605719
1373	75.4244384765625	-2.88570523262024	-7.01912927627563	0.01847561635077	0.0152288740500808	-0.0172385573387146	0.00289124972186983
1374	74.7750930786133	-2.88570523262024	-6.88925933837891	0.0217223595827818	0.00873538758605719	-0.00392691092565656	-0.00457625929266214
1375	75.4244384765625	-4.18440246582031	-6.36978054046631	0.0252937767654657	0.011982130818069	-0.00652430532500148	0.00711201597005129
1376	77.3724899291992	-4.18440246582031	-6.36978054046631	0.00873538758605719	0.00743668992072344	0.00516396993771195	0.01100810803473
1377	75.4244384765625	-4.18440246582031	-6.36978054046631	0.01100810803473	-0.00360223650932312	-0.00457625929266214	0.0103587592020631
1378	73.4763946533203	-3.2103796005249	-6.49965000152588	0.0230210572481155	-0.0026282137259841	0.00386527273803949	-0.00555028254166245
1379	72.8270492553711	-3.2103796005249	-7.01912927627563	0.0155535480007529	0.00613799272105098	-0.00912170019000769	0.00386527273803949
1380	74.7750930786133	-3.2103796005249	-6.88925933837891	0.0155535480007529	-0.00425158534198999	0.00970941036939621	0.00516396993771195
1381	72.8270492553711	-2.88570523262024	-6.88925933837891	0.0022419011220336	-0.00392691092565656	0.00776136433705688	0.00483929552137852
1382	74.7750930786133	-4.50907707214355	-6.82432460784912	0.00906006153672934	-0.00490093370899558	0.0106834331527352	0.00289124972186983
1383	74.7750930786133	-3.85972833633423	-7.01912927627563	0.00289124972186983	0.000618529506027699	-0.00132951640989631	-0.00360223650932312
1384	72.1776962280273	-3.2103796005249	-7.53860807418823	-0.00197886489331722	-0.00295288790948689	0.000293855206109583	-0.000355493422830477
1385	72.8270492553711	-2.88570523262024	-7.47367286682129	-0.000355493422830477	0.0022419011220336	0.00126787810586393	0.00126787810586393
1386	72.8270492553711	-3.2103796005249	-7.21393346786499	0.00159255252219737	-0.00522560812532902	-0.00587495695799589	0.00289124972186983
1387	72.8270492553711	-2.88570523262024	-7.34380340576172	-0.0156151866540313	-0.00749832857400179	-0.00392691092565656	0.00321592413820326
1388	73.4763946533203	-3.53505396842957	-7.53860807418823	0.00256657530553639	-0.00165419070981443	-0.0026282137259841	0.00906006153672934
1389	75.4244384765625	-4.50907707214355	-7.53860807418823	-0.00879702530801296	0.00743668992072344	-0.00360223650932312	-3.08191010844894e-05
1390	74.1257400512695	-3.2103796005249	-7.47367286682129	-0.0107450718060136	0.0022419011220336	-0.00295288790948689	0.00418994715437293
1391	75.4244384765625	-3.53505396842957	-7.53860807418823	-0.00555028254166245	0.00646266713738441	-0.00490093370899558	0.00354059832170606
1392	74.7750930786133	-4.50907707214355	-7.14899873733521	-0.00392691092565656	-0.00100484199356288	-0.00684897974133492	-0.00522560812532902
1393	76.0737915039063	-4.50907707214355	-6.75938940048218	0.0759429708123207	0.012956153601408	-0.00977104809135199	0.00646266713738441
1394	74.7750930786133	-2.56103110313416	-7.21393346786499	-0.0126931173726916	-0.00165419070981443	-0.00425158534198999	-0.00522560812532902
1395	76.7231369018555	-3.53505396842957	-7.14899873733521	0.0165275707840919	0.00678734155371785	-0.00197886489331722	-0.00360223650932312
1396	75.4244384765625	-3.53505396842957	-6.88925933837891	0.00159255252219737	0.01100810803473	0.00938473641872406	0.00354059832170606
1397	76.0737915039063	-3.2103796005249	-6.82432460784912	0.00906006153672934	0.00386527273803949	-0.00814767740666866	-0.00230353930965066
1398	75.4244384765625	-2.88570523262024	-6.95419406890869	0.0103587592020631	-0.00490093370899558	-0.00490093370899558	-0.00457625929266214
1399	75.4244384765625	-3.85972833633423	-6.75938940048218	0.00938473641872406	0.00418994715437293	-0.00977104809135199	0.0145795252174139
1400	75.4244384765625	-2.56103110313416	-7.14899873733521	0.00970941036939621	-0.00392691092565656	0.00581331877037883	0.00321592413820326
1401	76.7231369018555	-4.18440246582031	-7.01912927627563	0.00678734155371785	-0.00100484199356288	0.000943203864153475	-3.08191010844894e-05
1402	75.4244384765625	-3.85972833633423	-7.27886867523193	-0.00360223650932312	-0.00457625929266214	0.00191722682211548	0.00159255252219737
1403	76.7231369018555	-4.83375120162964	-7.4087381362915	-0.00490093370899558	0.00354059832170606	-0.00977104809135199	-3.08191010844894e-05
1404	78.0218353271484	-4.50907707214355	-7.53860807418823	-3.08191010844894e-05	0.00191722682211548	-0.00132951640989631	0.00613799272105098
1405	75.4244384765625	-3.2103796005249	-7.47367286682129	-0.00165419070981443	-0.0026282137259841	-0.00684897974133492	-0.00100484199356288
1406	76.0737915039063	-2.88570523262024	-7.34380340576172	-0.0143164889886975	-0.00165419070981443	-0.00165419070981443	0.00646266713738441
1407	75.4244384765625	-2.56103110313416	-7.27886867523193	-0.0165892094373703	-0.00555028254166245	-0.00619963090866804	-0.00360223650932312
1408	77.3724899291992	-4.18440246582031	-7.14899873733521	-0.00100484199356288	0.00451462110504508	-0.0146411629393697	-0.00327756232582033
1409	76.7231369018555	-4.50907707214355	-6.95419406890869	0.020423661917448	0.00970941036939621	-0.0107450718060136	0.0022419011220336
1410	77.3724899291992	-3.53505396842957	-7.14899873733521	0.00354059832170606	0.00354059832170606	-0.0159398596733809	0.00516396993771195
1411	77.3724899291992	-4.18440246582031	-6.82432460784912	0.0145795252174139	0.00776136433705688	-0.00944637414067984	0.0022419011220336
1412	75.4244384765625	-3.53505396842957	-7.4087381362915	0.00256657530553639	0.000293855206109583	-0.0204853005707264	0.00126787810586393
1413	76.7231369018555	-4.18440246582031	-7.21393346786499	0.0233457311987877	0.00646266713738441	-0.0165892094373703	-0.00327756232582033
1414	75.4244384765625	-3.85972833633423	-7.21393346786499	0.0168522447347641	0.0103587592020631	-0.00944637414067984	-0.00132951640989631
1415	75.4244384765625	-3.85972833633423	-7.01912927627563	0.00808603875339031	0.00613799272105098	-0.000355493422830477	-0.00165419070981443
1416	75.4244384765625	-3.2103796005249	-6.95419406890869	0.00548864435404539	-0.000355493422830477	0.00126787810586393	-0.00132951640989631
1417	75.4244384765625	-3.53505396842957	-6.30484533309937	0.00548864435404539	0.000943203864153475	-0.000355493422830477	0.00841071270406246
1418	74.7750930786133	-2.56103110313416	-6.88925933837891	0.0113327819854021	0.00386527273803949	-0.0026282137259841	-0.00652430532500148
1419	77.3724899291992	-4.18440246582031	-6.62951993942261	-0.00230353930965066	-0.00165419070981443	-0.00619963090866804	-0.00684897974133492
1420	77.3724899291992	-4.50907707214355	-7.08406400680542	0.013930176384747	0.00451462110504508	0.00743668992072344	-0.00555028254166245
1421	78.0218353271484	-4.83375120162964	-6.75938940048218	-0.00327756232582033	-0.00165419070981443	0.00581331877037883	0.00516396993771195
1422	74.7750930786133	-2.88570523262024	-6.88925933837891	-0.00847235135734081	-0.00782300252467394	0.00386527273803949	0.000943203864153475
1423	76.7231369018555	-4.18440246582031	-5.98017120361328	-3.08191010844894e-05	-0.0107450718060136	0.00581331877037883	-0.00879702530801296
1424	76.7231369018555	-4.18440246582031	-7.01912927627563	-0.0107450718060136	-0.00425158534198999	0.00483929552137852	-0.0110697457566857
1425	77.3724899291992	-5.15842533111572	-7.01912927627563	-0.00847235135734081	-0.00652430532500148	0.000618529506027699	0.00289124972186983
1426	76.0737915039063	-3.53505396842957	-7.08406400680542	-0.0149658378213644	0.000943203864153475	0.00451462110504508	-0.00295288790948689
1427	76.0737915039063	-4.83375120162964	-7.14899873733521	-0.0136671401560307	-0.00847235135734081	-0.000680167751852423	0.00159255252219737
1428	76.7231369018555	-5.15842533111572	-7.21393346786499	-0.00555028254166245	-0.0100957229733467	-0.00425158534198999	-0.0100957229733467
1429	76.0737915039063	-4.18440246582031	-7.01912927627563	-0.00879702530801296	0.00191722682211548	-0.00197886489331722	-0.00197886489331722
1430	77.3724899291992	-5.48309993743896	-7.47367286682129	0.00451462110504508	0.00678734155371785	0.0022419011220336	0.00418994715437293
1431	77.3724899291992	-4.83375120162964	-7.47367286682129	-0.00295288790948689	-0.00132951640989631	-0.00717365415766835	0.00159255252219737
1432	76.7231369018555	-4.18440246582031	-7.60354280471802	-0.00327756232582033	-0.000355493422830477	-0.0104203969240189	-0.00165419070981443
1433	76.7231369018555	-5.15842533111572	-7.27886867523193	0.00678734155371785	-0.00132951640989631	-0.0126931173726916	0.000618529506027699
1434	78.6711807250977	-4.83375120162964	-7.27886867523193	0.00841071270406246	-0.00717365415766835	-0.0110697457566857	-0.00327756232582033
1435	74.7750930786133	-3.53505396842957	-7.34380340576172	0.00776136433705688	-0.00425158534198999	0.00354059832170606	0.01100810803473
1436	76.0737915039063	-4.50907707214355	-7.6684775352478	0.00938473641872406	-0.0026282137259841	-0.00814767740666866	0.00548864435404539
1437	74.7750930786133	-4.18440246582031	-7.73341274261475	0.0132808275520802	-0.00392691092565656	-0.0026282137259841	-0.00100484199356288
1438	75.4244384765625	-4.50907707214355	-7.60354280471802	0.0194496400654316	0.000618529506027699	-0.0146411629393697	-0.00392691092565656
1439	76.7231369018555	-4.50907707214355	-7.47367286682129	0.0152288740500808	-0.00132951640989631	-0.00100484199356288	-0.00749832857400179
1440	76.0737915039063	-5.15842533111572	-7.14899873733521	0.020423661917448	-0.0026282137259841	0.00386527273803949	0.00548864435404539
1441	75.4244384765625	-3.85972833633423	-6.56458520889282	-0.00132951640989631	0.000293855206109583	-0.000355493422830477	-0.00295288790948689
1442	75.4244384765625	-3.53505396842957	-6.88925933837891	0.00711201597005129	-0.00360223650932312	-0.00587495695799589	0.000293855206109583
1443	75.4244384765625	-3.53505396842957	-7.6684775352478	0.00191722682211548	-0.00100484199356288	-0.00782300252467394	-0.00100484199356288
1444	76.7231369018555	-4.50907707214355	-6.82432460784912	0.00256657530553639	-0.00230353930965066	-0.00814767740666866	-0.00879702530801296
1445	77.3724899291992	-4.50907707214355	-6.75938940048218	0.00159255252219737	0.00191722682211548	0.00191722682211548	0.00548864435404539
1446	75.4244384765625	-4.50907707214355	-6.82432460784912	0.00159255252219737	0.00386527273803949	-0.0110697457566857	0.00256657530553639
1447	78.0218353271484	-4.50907707214355	-6.56458520889282	-0.00327756232582033	-0.00457625929266214	0.000943203864153475	-0.0026282137259841
1448	76.0737915039063	-4.18440246582031	-6.88925933837891	0.00516396993771195	0.00418994715437293	-0.0169138833880424	-0.0110697457566857
1449	74.7750930786133	-3.2103796005249	-7.21393346786499	0.00678734155371785	0.0103587592020631	-0.0159398596733809	-0.00392691092565656
1450	76.7231369018555	-3.2103796005249	-6.82432460784912	0.00191722682211548	0.00743668992072344	-0.00392691092565656	0.000293855206109583
1451	76.7231369018555	-4.18440246582031	-6.75938940048218	-0.000355493422830477	0.00646266713738441	-0.00977104809135199	0.00581331877037883
1452	74.7750930786133	-2.88570523262024	-7.01912927627563	0.00289124972186983	0.00386527273803949	-0.0107450718060136	-0.00782300252467394
1453	74.1257400512695	-3.2103796005249	-6.49965000152588	-0.0117190945893526	0.00808603875339031	-0.0104203969240189	-0.00847235135734081
1454	74.7750930786133	-3.53505396842957	-6.17497587203979	-0.00749832857400179	0.00743668992072344	-0.0162645354866982	-0.00327756232582033
1455	74.1257400512695	-4.18440246582031	-7.08406400680542	-0.00360223650932312	0.0113327819854021	0.0106834331527352	0.00646266713738441
1456	73.4763946533203	-3.2103796005249	-7.27886867523193	0.00808603875339031	0.00548864435404539	0.000618529506027699	-3.08191010844894e-05
1457	74.7750930786133	-3.53505396842957	-7.01912927627563	-0.0221086721867323	-3.08191010844894e-05	-0.00490093370899558	0.00743668992072344
1458	74.1257400512695	-3.85972833633423	-6.75938940048218	-0.0152905117720366	-0.000680167751852423	-0.00360223650932312	-0.00684897974133492
1459	74.1257400512695	-4.18440246582031	-6.49965000152588	-0.0100957229733467	0.00808603875339031	0.00808603875339031	0.00289124972186983
1460	74.7750930786133	-4.18440246582031	-6.62951993942261	-0.0133424662053585	-0.00100484199356288	0.00743668992072344	0.00776136433705688
1461	72.1776962280273	-2.88570523262024	-7.08406400680542	-0.0130177913233638	0.00386527273803949	0.0197743140161037	0.00289124972186983
1462	75.4244384765625	-3.85972833633423	-6.88925933837891	-0.0195112787187099	-0.00197886489331722	-3.08191010844894e-05	0.00451462110504508
1463	73.4763946533203	-3.2103796005249	-7.08406400680542	0.0116574559360743	-0.00522560812532902	0.0113327819854021	-0.00522560812532902
1464	74.7750930786133	-3.85972833633423	-7.4087381362915	-0.00912170019000769	0.00321592413820326	0.00126787810586393	0.00354059832170606
1465	76.0737915039063	-3.53505396842957	-7.14899873733521	-0.00555028254166245	-0.00392691092565656	0.013930176384747	-0.000355493422830477
1466	76.0737915039063	-4.18440246582031	-7.08406400680542	0.00354059832170606	-0.00327756232582033	-0.00230353930965066	0.0100340843200684
1467	75.4244384765625	-3.53505396842957	-7.01912927627563	-0.00522560812532902	-0.000680167751852423	-0.000355493422830477	0.00126787810586393
1468	74.1257400512695	-3.85972833633423	-6.75938940048218	-0.00555028254166245	-0.00847235135734081	-0.00165419070981443	-0.00555028254166245
1469	74.7750930786133	-2.56103110313416	-7.01912927627563	0.00386527273803949	0.00711201597005129	-0.00977104809135199	-0.00522560812532902
1470	74.7750930786133	-3.85972833633423	-7.27886867523193	-0.00684897974133492	0.0113327819854021	0.000293855206109583	0.00321592413820326
1471	76.0737915039063	-3.2103796005249	-7.47367286682129	0.00418994715437293	0.0106834331527352	-0.00684897974133492	-3.08191010844894e-05
1472	76.0737915039063	-4.18440246582031	-7.08406400680542	0.0022419011220336	0.00483929552137852	-0.00425158534198999	-0.000355493422830477
1473	75.4244384765625	-2.88570523262024	-7.21393346786499	-0.00360223650932312	0.00743668992072344	-0.0143164889886975	-3.08191010844894e-05
1474	75.4244384765625	-3.85972833633423	-6.95419406890869	0.0233457311987877	0.00743668992072344	0.000293855206109583	-0.00132951640989631
1475	78.0218353271484	-4.18440246582031	-6.95419406890869	-0.00457625929266214	0.0152288740500808	0.000618529506027699	0.00548864435404539
1476	76.0737915039063	-3.53505396842957	-7.34380340576172	-0.00619963090866804	0.012956153601408	-0.00230353930965066	0.00451462110504508
1477	76.7231369018555	-4.18440246582031	-7.21393346786499	-0.00392691092565656	0.00418994715437293	-0.00457625929266214	0.00418994715437293
1478	76.7231369018555	-3.2103796005249	-7.27886867523193	0.00354059832170606	0.00613799272105098	-0.0117190945893526	-0.00782300252467394
1479	76.0737915039063	-3.53505396842957	-7.73341274261475	0.0103587592020631	0.00808603875339031	-0.0107450718060136	-0.0026282137259841
1480	74.7750930786133	-2.88570523262024	-7.08406400680542	-0.00522560812532902	0.000618529506027699	0.00678734155371785	0.00841071270406246
1481	74.1257400512695	-2.56103110313416	-7.73341274261475	-0.00197886489331722	-0.0110697457566857	-0.00165419070981443	0.00743668992072344
1482	76.7231369018555	-3.53505396842957	-7.60354280471802	-0.00782300252467394	-0.00587495695799589	0.00548864435404539	0.00256657530553639
1483	74.7750930786133	-2.56103110313416	-7.6684775352478	0.013930176384747	-0.00652430532500148	-0.00392691092565656	-0.00912170019000769
1484	75.4244384765625	-2.88570523262024	-7.86328220367432	0.00613799272105098	-0.000680167751852423	-0.00327756232582033	-0.00782300252467394
1485	76.7231369018555	-4.18440246582031	-7.6684775352478	0.00159255252219737	-0.00847235135734081	0.00678734155371785	-0.0026282137259841
1486	77.3724899291992	-3.85972833633423	-7.27886867523193	-0.000355493422830477	-0.00522560812532902	-0.00295288790948689	0.000943203864153475
1487	76.7231369018555	-4.18440246582031	-7.14899873733521	-0.00717365415766835	-0.000680167751852423	-3.08191010844894e-05	-0.00197886489331722
1488	75.4244384765625	-2.88570523262024	-7.01912927627563	-0.000680167751852423	0.000618529506027699	-0.0107450718060136	-0.00490093370899558
1489	74.1257400512695	-2.56103110313416	-6.62951993942261	-0.0120437685400248	0.00386527273803949	-0.00782300252467394	-0.00425158534198999
1490	75.4244384765625	-2.88570523262024	-6.36978054046631	-0.00165419070981443	0.00451462110504508	-0.0026282137259841	0.00776136433705688
1491	74.7750930786133	-2.56103110313416	-7.27886867523193	-0.00165419070981443	0.00191722682211548	-0.00879702530801296	-0.00165419070981443
1492	76.7231369018555	-3.85972833633423	-7.08406400680542	0.0165275707840919	0.00808603875339031	-0.00360223650932312	-0.000355493422830477
1493	75.4244384765625	-2.56103110313416	-6.82432460784912	0.01100810803473	0.00808603875339031	-0.017887907102704	-0.00100484199356288
1494	74.7750930786133	-2.88570523262024	-6.49965000152588	0.0126314787194133	0.00548864435404539	-0.00977104809135199	-0.0026282137259841
1495	74.7750930786133	-3.53505396842957	-6.23991060256958	0.00581331877037883	0.00289124972186983	-0.00327756232582033	-0.0026282137259841
1496	75.4244384765625	-4.50907707214355	-5.78536653518677	0.00354059832170606	-0.0026282137259841	-0.00100484199356288	0.00191722682211548
1497	74.1257400512695	-3.85972833633423	-6.30484533309937	0.0230210572481155	-0.00100484199356288	0.00191722682211548	0.00256657530553639
1498	74.7750930786133	-2.88570523262024	-6.62951993942261	0.00970941036939621	0.00191722682211548	-0.0104203969240189	-0.00360223650932312
1499	75.4244384765625	-2.88570523262024	-6.82432460784912	-0.000680167751852423	-3.08191010844894e-05	-0.00847235135734081	0.00191722682211548
1500	74.7750930786133	-3.2103796005249	-6.49965000152588	-0.00100484199356288	0.000293855206109583	0.000293855206109583	0.000293855206109583
1501	76.0737915039063	-3.53505396842957	-6.56458520889282	-3.08191010844894e-05	-0.00879702530801296	0.00581331877037883	-0.00555028254166245
1502	76.0737915039063	-4.50907707214355	-6.11004114151001	-0.00782300252467394	-0.0156151866540313	0.00613799272105098	0.00159255252219737
1503	76.7231369018555	-4.50907707214355	-6.95419406890869	-0.00652430532500148	-0.0026282137259841	0.00289124972186983	-0.00847235135734081
1504	74.1257400512695	-3.53505396842957	-6.56458520889282	-0.00100484199356288	-0.00457625929266214	-0.00392691092565656	-0.00295288790948689
1505	76.0737915039063	-3.85972833633423	-7.01912927627563	-0.000680167751852423	-0.00132951640989631	-0.00522560812532902	0.000943203864153475
1506	74.7750930786133	-4.18440246582031	-7.27886867523193	-0.00814767740666866	-0.00197886489331722	0.00711201597005129	-0.00490093370899558
1507	74.7750930786133	-3.85972833633423	-6.95419406890869	-0.00295288790948689	-0.00457625929266214	-0.00165419070981443	0.00289124972186983
1508	74.1257400512695	-3.85972833633423	-7.4087381362915	0.00970941036939621	-0.0110697457566857	-0.0126931173726916	-0.00360223650932312
1509	76.0737915039063	-4.83375120162964	-7.34380340576172	0.011982130818069	-0.00619963090866804	-0.0123684434220195	0.00548864435404539
1510	74.1257400512695	-4.18440246582031	-7.73341274261475	0.0194496400654316	-0.00457625929266214	0.00841071270406246	0.00321592413820326
1511	75.4244384765625	-5.15842533111572	-7.53860807418823	0.00938473641872406	-0.0026282137259841	-0.000680167751852423	-0.00295288790948689
1512	75.4244384765625	-4.83375120162964	-7.53860807418823	0.01100810803473	-0.0026282137259841	-0.00132951640989631	0.00126787810586393
1513	75.4244384765625	-5.15842533111572	-7.53860807418823	0.00776136433705688	-0.00555028254166245	-0.00782300252467394	-0.00165419070981443
1514	76.0737915039063	-4.18440246582031	-7.6684775352478	0.0123068047687411	0.00418994715437293	0.00354059832170606	0.000943203864153475
1515	74.7750930786133	-3.53505396842957	-7.34380340576172	0.0116574559360743	-0.00132951640989631	0.00548864435404539	0.00483929552137852
1516	75.4244384765625	-3.53505396842957	-7.60354280471802	-0.00327756232582033	-0.00295288790948689	-0.00295288790948689	0.0103587592020631
1517	74.7750930786133	-3.2103796005249	-7.6684775352478	0.00678734155371785	-0.00327756232582033	-0.00392691092565656	-0.00132951640989631
1518	75.4244384765625	-3.53505396842957	-7.53860807418823	0.00451462110504508	-0.00749832857400179	-0.00490093370899558	-0.00295288790948689
1519	75.4244384765625	-3.2103796005249	-7.60354280471802	-0.0175632312893867	0.00516396993771195	-0.00555028254166245	0.000293855206109583
1520	75.4244384765625	-3.2103796005249	-7.47367286682129	-0.00749832857400179	0.00159255252219737	0.00126787810586393	0.000293855206109583
1521	76.0737915039063	-3.85972833633423	-7.14899873733521	-0.00944637414067984	-0.00230353930965066	0.000618529506027699	0.00743668992072344
1522	74.1257400512695	-2.88570523262024	-7.60354280471802	-0.0126931173726916	-0.00977104809135199	0.00970941036939621	0.000618529506027699
1523	76.0737915039063	-3.2103796005249	-7.47367286682129	-0.00782300252467394	-0.0026282137259841	-0.0026282137259841	-0.00555028254166245
1524	75.4244384765625	-2.88570523262024	-7.08406400680542	0.000943203864153475	0.00418994715437293	-0.00327756232582033	-0.00100484199356288
1525	74.1257400512695	-2.88570523262024	-7.14899873733521	-0.00295288790948689	0.0022419011220336	0.000943203864153475	-0.0026282137259841
1526	74.7750930786133	-3.2103796005249	-6.82432460784912	-0.0139918150380254	0.00418994715437293	0.00386527273803949	-0.00230353930965066
1527	74.1257400512695	-2.88570523262024	-6.82432460784912	0.00776136433705688	0.00159255252219737	0.0022419011220336	0.000943203864153475
1528	73.4763946533203	-2.88570523262024	-7.14899873733521	-0.0146411629393697	0.00516396993771195	-0.00587495695799589	-0.00327756232582033
1529	76.0737915039063	-3.85972833633423	-6.82432460784912	0.000293855206109583	0.00678734155371785	-0.00879702530801296	-0.00457625929266214
1530	74.7750930786133	-4.50907707214355	-7.08406400680542	-0.0195112787187099	0.0145795252174139	-0.00457625929266214	-0.00165419070981443
1531	75.4244384765625	-4.18440246582031	-6.95419406890869	0.0103587592020631	0.00516396993771195	-0.0107450718060136	0.00646266713738441
1532	71.5283508300781	-2.56103110313416	-6.95419406890869	-0.0130177913233638	0.0158782228827477	-0.00327756232582033	0.00256657530553639
1533	74.7750930786133	-4.18440246582031	-6.56458520889282	0.00256657530553639	0.0142548503354192	-0.0175632312893867	0.00126787810586393
1534	73.4763946533203	-3.2103796005249	-6.88925933837891	-0.00360223650932312	0.00743668992072344	-0.00749832857400179	0.00126787810586393
1535	74.1257400512695	-3.85972833633423	-7.60354280471802	0.00646266713738441	0.0022419011220336	-0.00132951640989631	0.0106834331527352
1536	73.4763946533203	-2.23635673522949	-7.08406400680542	-0.00684897974133492	0.00906006153672934	0.00126787810586393	0.00386527273803949
1537	74.1257400512695	-3.85972833633423	-6.95419406890869	-0.0107450718060136	-0.00165419070981443	-0.00100484199356288	0.000293855206109583
1538	73.4763946533203	-3.85972833633423	-6.69445466995239	-0.0188619289547205	0.000943203864153475	0.00289124972186983	-0.00360223650932312
1539	72.8270492553711	-4.18440246582031	-7.01912927627563	-0.00522560812532902	0.00451462110504508	-0.000355493422830477	0.00873538758605719
1540	74.1257400512695	-4.18440246582031	-7.60354280471802	-0.0117190945893526	0.00354059832170606	0.00613799272105098	-0.00327756232582033
1541	74.7750930786133	-4.83375120162964	-7.47367286682129	-0.0172385573387146	0.000293855206109583	0.00548864435404539	0.0022419011220336
1542	74.1257400512695	-3.2103796005249	-7.73341274261475	-0.00847235135734081	-0.00879702530801296	0.00711201597005129	-0.000355493422830477
1543	75.4244384765625	-4.18440246582031	-7.73341274261475	-0.00652430532500148	-0.00100484199356288	0.0113327819854021	-0.000355493422830477
1544	78.0218353271484	-4.18440246582031	-7.14899873733521	-0.0026282137259841	-0.00490093370899558	-0.00522560812532902	-0.0026282137259841
1545	74.7750930786133	-2.88570523262024	-7.21393346786499	-0.00587495695799589	0.0022419011220336	0.00678734155371785	0.00418994715437293
1546	75.4244384765625	-3.2103796005249	-7.73341274261475	-0.0026282137259841	0.000618529506027699	0.00159255252219737	0.000293855206109583
1547	74.1257400512695	-2.23635673522949	-7.6684775352478	-0.017887907102704	0.00678734155371785	-0.0026282137259841	-0.0104203969240189
1548	76.7231369018555	-3.53505396842957	-7.60354280471802	0.0022419011220336	0.00256657530553639	-0.00327756232582033	-0.00132951640989631
1549	76.0737915039063	-3.53505396842957	-7.4087381362915	0.0243197549134493	0.00548864435404539	-0.00100484199356288	-0.00717365415766835
1550	76.7231369018555	-4.18440246582031	-7.21393346786499	0.00451462110504508	0.01100810803473	0.00581331877037883	-3.08191010844894e-05
1551	75.4244384765625	-2.56103110313416	-7.14899873733521	0.0149041991680861	0.00126787810586393	0.00548864435404539	-0.00197886489331722
1552	75.4244384765625	-4.18440246582031	-7.6684775352478	0.00743668992072344	0.00451462110504508	-0.00132951640989631	-0.00749832857400179
1553	74.7750930786133	-2.56103110313416	-7.99315214157104	0.0123068047687411	0.00191722682211548	-0.0104203969240189	-0.00425158534198999
1554	76.0737915039063	-4.18440246582031	-7.53860807418823	0.0155535480007529	0.00711201597005129	-0.00814767740666866	-0.00457625929266214
1555	77.3724899291992	-3.85972833633423	-7.47367286682129	0.0103587592020631	0.00483929552137852	0.00743668992072344	0.00743668992072344
1556	76.0737915039063	-4.18440246582031	-7.53860807418823	0.0136055024340749	0.00191722682211548	0.000618529506027699	0.000293855206109583
1557	77.3724899291992	-4.50907707214355	-7.21393346786499	-0.0133424662053585	0.00483929552137852	0.0022419011220336	0.00678734155371785
1558	74.7750930786133	-3.53505396842957	-7.4087381362915	-0.000680167751852423	-0.00425158534198999	-0.00457625929266214	-0.00100484199356288
1559	76.0737915039063	-3.53505396842957	-7.86328220367432	0.00256657530553639	0.000943203864153475	-0.00912170019000769	-0.00490093370899558
1560	78.0218353271484	-3.85972833633423	-7.6684775352478	-0.00749832857400179	-0.00457625929266214	0.013930176384747	0.00776136433705688
1561	76.0737915039063	-3.53505396842957	-7.08406400680542	-0.00652430532500148	-0.000355493422830477	0.00711201597005129	0.000618529506027699
1562	76.0737915039063	-3.85972833633423	-6.69445466995239	-0.00425158534198999	0.000943203864153475	0.00386527273803949	-0.00197886489331722
1563	74.1257400512695	-3.2103796005249	-6.82432460784912	0.000618529506027699	-0.00587495695799589	-0.00392691092565656	0.00354059832170606
1564	76.7231369018555	-3.85972833633423	-6.75938940048218	0.0171769186854362	0.00191722682211548	-0.00327756232582033	-0.0152905117720366
1565	76.0737915039063	-4.18440246582031	-6.43471527099609	0.00581331877037883	-3.08191010844894e-05	0.00256657530553639	0.00159255252219737
1566	76.0737915039063	-3.85972833633423	-6.75938940048218	0.0145795252174139	-3.08191010844894e-05	0.00191722682211548	0.00386527273803949
1567	76.0737915039063	-4.18440246582031	-6.49965000152588	0.000293855206109583	0.00418994715437293	0.00451462110504508	-0.00100484199356288
1568	76.7231369018555	-4.83375120162964	-6.36978054046631	0.0100340843200684	0.00191722682211548	-0.00814767740666866	-0.00490093370899558
1569	76.7231369018555	-4.18440246582031	-6.04510593414307	0.00646266713738441	0.00808603875339031	-0.00555028254166245	-0.00165419070981443
1570	74.7750930786133	-4.83375120162964	-5.98017120361328	0.00873538758605719	0.01100810803473	-0.00327756232582033	0.00256657530553639
1571	73.4763946533203	-3.2103796005249	-6.62951993942261	0.00386527273803949	0.00906006153672934	-0.00619963090866804	0.00159255252219737
1572	77.3724899291992	-4.50907707214355	-6.56458520889282	-0.00230353930965066	0.00126787810586393	-0.0146411629393697	0.0022419011220336
1573	74.7750930786133	-3.53505396842957	-6.56458520889282	-0.0107450718060136	0.00256657530553639	-0.0149658378213644	-0.000355493422830477
1574	75.4244384765625	-4.18440246582031	-6.62951993942261	-0.00977104809135199	0.000618529506027699	-0.00944637414067984	-0.00490093370899558
1575	74.7750930786133	-3.2103796005249	-6.30484533309937	-0.00847235135734081	0.000943203864153475	0.0116574559360743	0.00841071270406246
1576	75.4244384765625	-4.83375120162964	-5.98017120361328	-0.00100484199356288	-0.00100484199356288	-0.00912170019000769	0.00386527273803949
1577	74.1257400512695	-4.50907707214355	-6.88925933837891	-0.0100957229733467	-3.08191010844894e-05	-0.00327756232582033	0.0022419011220336
1578	74.7750930786133	-4.83375120162964	-7.08406400680542	-0.00392691092565656	-0.00587495695799589	-0.0026282137259841	0.00581331877037883
1579	76.7231369018555	-5.48309993743896	-6.95419406890869	0.0200989879667759	-0.00100484199356288	-0.00717365415766835	-0.00165419070981443
1580	74.7750930786133	-5.15842533111572	-7.34380340576172	-0.00912170019000769	-0.000680167751852423	0.00159255252219737	0.00321592413820326
1581	75.4244384765625	-4.18440246582031	-7.01912927627563	-0.00555028254166245	-0.00944637414067984	0.0100340843200684	0.00483929552137852
1582	76.0737915039063	-4.83375120162964	-7.01912927627563	0.0126314787194133	-0.00944637414067984	0.0123068047687411	-0.00165419070981443
1583	75.4244384765625	-4.18440246582031	-7.47367286682129	0.0123068047687411	-0.00782300252467394	0.00970941036939621	-0.00230353930965066
1584	76.0737915039063	-4.50907707214355	-7.34380340576172	0.0136055024340749	-0.00132951640989631	0.00516396993771195	0.00321592413820326
1585	77.3724899291992	-4.83375120162964	-7.60354280471802	0.0100340843200684	-0.00295288790948689	0.00548864435404539	0.0145795252174139
1586	76.0737915039063	-4.18440246582031	-7.60354280471802	0.0168522447347641	-0.00490093370899558	-0.00814767740666866	0.00256657530553639
1587	77.3724899291992	-4.50907707214355	-7.34380340576172	0.00873538758605719	-0.00327756232582033	-0.00684897974133492	0.00516396993771195
1588	76.0737915039063	-4.18440246582031	-7.14899873733521	0.0132808275520802	0.00126787810586393	-0.00782300252467394	-0.00327756232582033
1589	74.7750930786133	-4.50907707214355	-7.14899873733521	0.00516396993771195	-0.00392691092565656	-0.00587495695799589	-0.00165419070981443
1590	74.7750930786133	-2.56103110313416	-7.79834747314453	0.00548864435404539	0.01100810803473	-0.00457625929266214	0.0100340843200684
1591	76.0737915039063	-3.2103796005249	-7.6684775352478	0.00159255252219737	0.00808603875339031	-0.0110697457566857	0.00711201597005129
1592	76.0737915039063	-3.85972833633423	-6.88925933837891	0.0149041991680861	0.00354059832170606	-0.0162645354866982	-0.0117190945893526
1593	75.4244384765625	-3.85972833633423	-6.75938940048218	0.00321592413820326	-0.000355493422830477	-0.0123684434220195	-0.00165419070981443
1594	74.7750930786133	-2.88570523262024	-7.08406400680542	-0.00230353930965066	0.00808603875339031	-0.00360223650932312	-0.00425158534198999
1595	74.1257400512695	-3.53505396842957	-6.69445466995239	-0.00749832857400179	0.00126787810586393	-0.0113944197073579	0.011982130818069
1596	74.1257400512695	-2.88570523262024	-6.62951993942261	-0.0110697457566857	0.00159255252219737	-0.00132951640989631	0.00126787810586393
1597	73.4763946533203	-2.88570523262024	-6.62951993942261	-0.00847235135734081	0.00776136433705688	-0.00555028254166245	0.00581331877037883
1598	76.0737915039063	-4.18440246582031	-6.62951993942261	-0.00295288790948689	0.00386527273803949	-0.00230353930965066	-0.00360223650932312
1599	74.1257400512695	-3.53505396842957	-6.36978054046631	-0.00717365415766835	0.00126787810586393	-0.00587495695799589	-0.000355493422830477
1600	72.8270492553711	-3.2103796005249	-6.82432460784912	-0.00555028254166245	0.00386527273803949	0.00321592413820326	0.00483929552137852
1601	72.1776962280273	-3.2103796005249	-6.43471527099609	-0.0191866029053926	-0.00197886489331722	0.00581331877037883	0.00743668992072344
1602	74.1257400512695	-4.18440246582031	-6.30484533309937	-0.00782300252467394	-0.00619963090866804	0.000293855206109583	0.00191722682211548
1603	71.5283508300781	-2.23635673522949	-6.69445466995239	-0.00457625929266214	0.00191722682211548	-0.00295288790948689	-3.08191010844894e-05
1604	72.8270492553711	-3.53505396842957	-6.30484533309937	0.00159255252219737	-0.00652430532500148	-0.00652430532500148	0.000618529506027699
1605	73.4763946533203	-3.85972833633423	-6.23991060256958	-0.0211346503347158	0.00321592413820326	0.00386527273803949	-0.00425158534198999
1606	74.7750930786133	-4.50907707214355	-6.62951993942261	0.0116574559360743	0.000943203864153475	0.00289124972186983	0.00516396993771195
1607	75.4244384765625	-4.18440246582031	-6.04510593414307	-0.0107450718060136	-0.00392691092565656	-0.00327756232582033	0.000293855206109583
1608	74.1257400512695	-4.18440246582031	-6.36978054046631	-0.0104203969240189	-0.000355493422830477	-0.00165419070981443	-0.00490093370899558
1609	74.1257400512695	-3.2103796005249	-6.75938940048218	-0.000680167751852423	-0.0026282137259841	-0.00522560812532902	-0.00684897974133492
1610	73.4763946533203	-3.2103796005249	-7.14899873733521	0.0126314787194133	0.013930176384747	-0.00490093370899558	0.00776136433705688
1611	77.3724899291992	-4.18440246582031	-6.82432460784912	0.00970941036939621	0.0106834331527352	-0.0139918150380254	0.00289124972186983
1612	74.7750930786133	-2.88570523262024	-7.4087381362915	-0.00684897974133492	0.00678734155371785	-0.0107450718060136	-0.00230353930965066
1613	78.0218353271484	-4.50907707214355	-7.01912927627563	-0.0136671401560307	0.00938473641872406	-0.0130177913233638	0.00256657530553639
1614	76.0737915039063	-4.50907707214355	-7.27886867523193	-0.000680167751852423	0.0126314787194133	-0.00782300252467394	-0.00782300252467394
1615	76.7231369018555	-3.2103796005249	-7.60354280471802	0.0181509424000978	0.011982130818069	-3.08191010844894e-05	0.0022419011220336
1616	74.7750930786133	-2.56103110313416	-7.14899873733521	0.00451462110504508	0.00321592413820326	0.00678734155371785	0.00354059832170606
1617	77.3724899291992	-3.85972833633423	-7.60354280471802	0.00191722682211548	-0.00457625929266214	-0.0113944197073579	0.00646266713738441
1618	74.7750930786133	-3.53505396842957	-7.47367286682129	0.011982130818069	0.00354059832170606	-0.000680167751852423	-0.00749832857400179
1619	74.7750930786133	-4.18440246582031	-7.01912927627563	0.0142548503354192	-0.00132951640989631	-0.00652430532500148	0.00354059832170606
1620	74.7750930786133	-2.56103110313416	-7.14899873733521	0.00678734155371785	0.00354059832170606	0.00256657530553639	0.0022419011220336
1621	75.4244384765625	-2.88570523262024	-7.34380340576172	0.00548864435404539	-0.00587495695799589	0.00776136433705688	-3.08191010844894e-05
1622	74.1257400512695	-3.85972833633423	-7.60354280471802	0.00516396993771195	-0.00814767740666866	0.00711201597005129	-0.0107450718060136
1623	76.0737915039063	-4.18440246582031	-7.60354280471802	-0.000355493422830477	-0.00457625929266214	0.000293855206109583	-0.00555028254166245
1624	74.7750930786133	-3.2103796005249	-7.27886867523193	0.00256657530553639	0.00289124972186983	-0.0136671401560307	-0.00327756232582033
1625	74.1257400512695	-3.2103796005249	-6.88925933837891	-0.00392691092565656	0.0022419011220336	0.00873538758605719	-0.000355493422830477
1626	76.7231369018555	-4.18440246582031	-6.49965000152588	-0.00814767740666866	-0.00230353930965066	0.000618529506027699	-0.0026282137259841
1627	74.7750930786133	-3.53505396842957	-6.69445466995239	-0.0146411629393697	-0.00457625929266214	-0.00165419070981443	0.000618529506027699
1628	76.0737915039063	-3.2103796005249	-7.34380340576172	-0.000680167751852423	0.00451462110504508	-0.00392691092565656	-0.00879702530801296
1629	75.4244384765625	-2.88570523262024	-7.4087381362915	0.00191722682211548	-0.00230353930965066	0.000943203864153475	-0.00457625929266214
1630	76.0737915039063	-3.53505396842957	-7.08406400680542	0.00126787810586393	0.00743668992072344	-0.00327756232582033	0.00386527273803949
1631	76.7231369018555	-4.18440246582031	-6.23991060256958	-0.00847235135734081	0.00776136433705688	-0.00165419070981443	-0.000680167751852423
1632	74.7750930786133	-2.56103110313416	-6.36978054046631	-0.0139918150380254	-3.08191010844894e-05	-0.0143164889886975	-0.00132951640989631
1633	75.4244384765625	-4.18440246582031	-6.88925933837891	-0.00522560812532902	0.00516396993771195	-0.00782300252467394	-0.00749832857400179
1634	78.0218353271484	-4.50907707214355	-6.69445466995239	-0.00490093370899558	0.00483929552137852	-0.00360223650932312	0.00581331877037883
1635	76.7231369018555	-4.18440246582031	-6.88925933837891	0.00126787810586393	-0.00100484199356288	0.00256657530553639	0.0100340843200684
1636	77.3724899291992	-4.18440246582031	-6.82432460784912	-0.00230353930965066	0.000618529506027699	0.00516396993771195	0.00256657530553639
1637	76.7231369018555	-4.50907707214355	-6.62951993942261	-0.0026282137259841	0.0022419011220336	-0.00100484199356288	-0.00717365415766835
1638	76.7231369018555	-4.50907707214355	-6.62951993942261	0.00418994715437293	-0.00490093370899558	-0.00295288790948689	-0.00619963090866804
1639	77.3724899291992	-3.53505396842957	-7.08406400680542	0.00743668992072344	-0.00555028254166245	0.00451462110504508	-0.0026282137259841
1640	76.7231369018555	-3.2103796005249	-7.21393346786499	0.00906006153672934	-0.00652430532500148	0.000618529506027699	-0.00230353930965066
1641	78.6711807250977	-4.50907707214355	-6.82432460784912	0.0162028968334198	-0.00457625929266214	0.0106834331527352	0.00386527273803949
1642	74.7750930786133	-3.2103796005249	-7.08406400680542	0.00581331877037883	-0.0100957229733467	0.00646266713738441	-0.00327756232582033
1643	76.7231369018555	-4.50907707214355	-6.69445466995239	0.00386527273803949	-0.0126931173726916	-0.00197886489331722	0.00321592413820326
1644	74.7750930786133	-3.53505396842957	-6.82432460784912	0.012956153601408	-0.00457625929266214	0.00970941036939621	-0.00522560812532902
1645	74.7750930786133	-3.85972833633423	-7.01912927627563	0.00646266713738441	-0.000680167751852423	0.00386527273803949	0.00613799272105098
1646	75.4244384765625	-4.18440246582031	-7.21393346786499	0.0142548503354192	-0.00522560812532902	0.00418994715437293	0.00386527273803949
1647	75.4244384765625	-4.83375120162964	-7.01912927627563	-0.00100484199356288	-0.00977104809135199	0.00678734155371785	-0.0026282137259841
1648	75.4244384765625	-4.83375120162964	-6.95419406890869	0.00159255252219737	-0.0104203969240189	-0.00490093370899558	0.00159255252219737
1649	74.7750930786133	-4.50907707214355	-6.88925933837891	0.00613799272105098	0.00126787810586393	0.00126787810586393	0.000293855206109583
1650	78.6711807250977	-5.80777406692505	-6.43471527099609	0.00126787810586393	0.00808603875339031	-0.00392691092565656	0.0022419011220336
1651	74.7750930786133	-5.48309993743896	-6.75938940048218	0.00743668992072344	0.00841071270406246	-0.00132951640989631	0.0022419011220336
1652	76.0737915039063	-4.83375120162964	-7.14899873733521	0.00418994715437293	-0.00327756232582033	-0.00782300252467394	-0.00555028254166245
1653	75.4244384765625	-4.18440246582031	-7.21393346786499	0.00516396993771195	0.00516396993771195	-0.00360223650932312	0.000293855206109583
1654	77.3724899291992	-4.83375120162964	-6.82432460784912	0.00970941036939621	0.00841071270406246	-0.0113944197073579	-0.00425158534198999
1655	76.7231369018555	-4.50907707214355	-6.75938940048218	-0.00100484199356288	0.00808603875339031	-0.00490093370899558	0.000618529506027699
1656	78.0218353271484	-4.83375120162964	-6.49965000152588	0.00808603875339031	0.000293855206109583	-0.00619963090866804	0.00159255252219737
1657	76.7231369018555	-3.85972833633423	-7.21393346786499	-0.00522560812532902	0.000618529506027699	-0.00197886489331722	0.00386527273803949
1658	74.1257400512695	-3.2103796005249	-7.01912927627563	-3.08191010844894e-05	-0.00457625929266214	-0.00782300252467394	0.00581331877037883
1659	74.7750930786133	-2.56103110313416	-7.27886867523193	0.00159255252219737	-0.000680167751852423	-0.00197886489331722	0.000618529506027699
1660	76.0737915039063	-4.18440246582031	-6.82432460784912	-0.00327756232582033	0.00321592413820326	-0.00197886489331722	0.00711201597005129
1661	76.7231369018555	-4.83375120162964	-6.88925933837891	-0.00360223650932312	-0.000355493422830477	0.00548864435404539	0.00646266713738441
1662	74.1257400512695	-3.2103796005249	-7.4087381362915	0.000618529506027699	-0.00652430532500148	0.00451462110504508	0.000618529506027699
1663	76.7231369018555	-4.18440246582031	-7.08406400680542	-0.00295288790948689	-0.00230353930965066	-0.00457625929266214	0.000943203864153475
1664	76.0737915039063	-4.18440246582031	-7.73341274261475	-0.00295288790948689	0.00646266713738441	-0.00295288790948689	-0.00425158534198999
1665	74.7750930786133	-3.2103796005249	-7.14899873733521	0.0022419011220336	0.00289124972186983	0.000293855206109583	0.00289124972186983
1666	74.7750930786133	-3.53505396842957	-7.08406400680542	-0.0146411629393697	0.00970941036939621	-0.00360223650932312	0.00321592413820326
1667	74.1257400512695	-3.53505396842957	-7.01912927627563	-0.00944637414067984	0.00613799272105098	-0.00749832857400179	0.01100810803473
1668	72.8270492553711	-2.56103110313416	-6.95419406890869	0.0022419011220336	0.00581331877037883	0.000293855206109583	0.00126787810586393
1669	75.4244384765625	-3.85972833633423	-6.75938940048218	-0.00717365415766835	0.0113327819854021	-0.0113944197073579	-3.08191010844894e-05
1670	73.4763946533203	-3.85972833633423	-7.08406400680542	-0.00782300252467394	0.00873538758605719	0.000293855206109583	0.000943203864153475
1671	72.8270492553711	-3.53505396842957	-7.60354280471802	0.00321592413820326	0.00581331877037883	-0.00587495695799589	-0.000355493422830477
1672	74.1257400512695	-4.18440246582031	-7.4087381362915	-0.00197886489331722	-0.000355493422830477	-0.0146411629393697	0.000293855206109583
1673	72.1776962280273	-3.2103796005249	-7.60354280471802	0.00126787810586393	0.00159255252219737	-0.00165419070981443	0.00354059832170606
1674	72.1776962280273	-3.85972833633423	-7.01912927627563	-0.00684897974133492	0.00516396993771195	-0.00912170019000769	0.000618529506027699
1675	72.1776962280273	-3.2103796005249	-6.36978054046631	0.000618529506027699	0.00906006153672934	-0.00522560812532902	-0.00132951640989631
1676	73.4763946533203	-3.85972833633423	-6.88925933837891	-0.0130177913233638	0.00418994715437293	0.00191722682211548	0.00678734155371785
1677	73.4763946533203	-3.85972833633423	-7.08406400680542	-0.00360223650932312	-0.00165419070981443	-0.00684897974133492	0.00256657530553639
1678	74.7750930786133	-3.53505396842957	-7.21393346786499	0.01847561635077	0.00451462110504508	-0.00684897974133492	0.000943203864153475
1679	75.4244384765625	-4.50907707214355	-7.14899873733521	0.00191722682211548	-0.00619963090866804	-0.00327756232582033	0.000293855206109583
1680	77.3724899291992	-4.50907707214355	-6.75938940048218	-0.00977104809135199	0.0022419011220336	0.00938473641872406	0.00386527273803949
1681	76.7231369018555	-4.18440246582031	-6.62951993942261	-0.00782300252467394	-0.00360223650932312	0.0022419011220336	0.00613799272105098
1682	76.0737915039063	-3.53505396842957	-6.95419406890869	0.00289124972186983	0.000293855206109583	-0.00944637414067984	-3.08191010844894e-05
1683	74.7750930786133	-3.85972833633423	-7.47367286682129	0.00613799272105098	-0.00684897974133492	-0.00327756232582033	-0.00977104809135199
1684	76.7231369018555	-4.83375120162964	-6.82432460784912	0.00970941036939621	0.00548864435404539	-0.0026282137259841	-0.000355493422830477
1685	75.4244384765625	-3.85972833633423	-7.08406400680542	0.0126314787194133	-0.00425158534198999	0.000293855206109583	-0.00749832857400179
1686	74.7750930786133	-3.85972833633423	-6.95419406890869	-0.000355493422830477	0.0022419011220336	0.0116574559360743	0.000618529506027699
1687	74.7750930786133	-3.53505396842957	-6.88925933837891	0.0165275707840919	-0.00327756232582033	-0.00100484199356288	-0.00555028254166245
1688	76.7231369018555	-3.53505396842957	-6.88925933837891	0.00516396993771195	0.00386527273803949	0.0022419011220336	0.0022419011220336
1689	77.3724899291992	-4.18440246582031	-7.14899873733521	-0.000355493422830477	0.000618529506027699	-0.00132951640989631	0.000943203864153475
1690	76.0737915039063	-4.83375120162964	-7.01912927627563	0.00191722682211548	0.00711201597005129	-0.00619963090866804	0.00646266713738441
1691	77.3724899291992	-3.53505396842957	-7.27886867523193	0.00613799272105098	0.00906006153672934	-0.00717365415766835	0.00354059832170606
1692	76.7231369018555	-4.50907707214355	-7.01912927627563	-0.00490093370899558	-0.00360223650932312	-0.0130177913233638	0.00159255252219737
1693	76.7231369018555	-3.53505396842957	-7.14899873733521	-0.00360223650932312	0.00743668992072344	-0.017887907102704	-0.00652430532500148
1694	76.0737915039063	-3.53505396842957	-7.47367286682129	0.000293855206109583	0.00483929552137852	-0.0130177913233638	-0.00100484199356288
1695	75.4244384765625	-3.53505396842957	-7.73341274261475	-0.00555028254166245	0.00841071270406246	-0.00360223650932312	-0.00165419070981443
1696	75.4244384765625	-2.88570523262024	-7.86328220367432	-0.00392691092565656	0.00776136433705688	0.00354059832170606	-0.00165419070981443
1697	76.0737915039063	-3.53505396842957	-7.4087381362915	-0.0117190945893526	-0.00652430532500148	-0.0136671401560307	0.000618529506027699
1698	76.0737915039063	-3.2103796005249	-7.27886867523193	-0.00490093370899558	0.000943203864153475	-0.00490093370899558	-0.0165892094373703
1699	76.7231369018555	-4.18440246582031	-6.82432460784912	-0.00847235135734081	-0.00100484199356288	-0.00977104809135199	-0.0026282137259841
1700	76.7231369018555	-4.83375120162964	-6.69445466995239	-0.00132951640989631	0.00581331877037883	0.00906006153672934	0.00191722682211548
1701	75.4244384765625	-3.53505396842957	-7.27886867523193	-0.00522560812532902	-0.00619963090866804	0.0113327819854021	0.00678734155371785
1702	76.7231369018555	-3.85972833633423	-7.73341274261475	0.00321592413820326	-0.00360223650932312	0.0103587592020631	-0.00360223650932312
1703	74.1257400512695	-3.2103796005249	-7.47367286682129	0.0100340843200684	-0.000680167751852423	0.00646266713738441	-0.00522560812532902
1704	77.3724899291992	-4.50907707214355	-7.4087381362915	0.0100340843200684	-0.00327756232582033	-0.00197886489331722	-0.00392691092565656
1705	76.0737915039063	-3.53505396842957	-7.60354280471802	0.0194496400654316	-0.00392691092565656	0.00516396993771195	0.00678734155371785
1706	76.0737915039063	-3.85972833633423	-7.27886867523193	0.00386527273803949	-0.00327756232582033	-0.00457625929266214	-3.08191010844894e-05
1707	76.7231369018555	-3.53505396842957	-7.4087381362915	0.00743668992072344	-0.00847235135734081	0.00289124972186983	-0.00165419070981443
1708	76.7231369018555	-3.85972833633423	-7.73341274261475	-0.00230353930965066	-0.00392691092565656	-0.00522560812532902	0.000943203864153475
1709	75.4244384765625	-2.88570523262024	-7.6684775352478	-0.0146411629393697	0.000943203864153475	-0.00684897974133492	-0.00327756232582033
1710	78.0218353271484	-4.50907707214355	-7.27886867523193	-0.00749832857400179	0.00159255252219737	-0.00165419070981443	0.00483929552137852
1711	76.7231369018555	-4.18440246582031	-7.47367286682129	-3.08191010844894e-05	0.0100340843200684	-0.00132951640989631	0.000943203864153475
1712	76.0737915039063	-3.85972833633423	-7.21393346786499	0.00256657530553639	0.000618529506027699	-0.0110697457566857	0.000943203864153475
1713	76.7231369018555	-5.15842533111572	-7.14899873733521	-0.0113944197073579	0.011982130818069	-0.0107450718060136	-3.08191010844894e-05
1714	76.7231369018555	-5.15842533111572	-7.21393346786499	0.011982130818069	0.0145795252174139	-0.00230353930965066	0.000293855206109583
1715	78.0218353271484	-5.48309993743896	-7.01912927627563	0.025618452578783	0.011982130818069	0.00126787810586393	-0.00100484199356288
1716	76.0737915039063	-5.48309993743896	-6.95419406890869	0.0103587592020631	-0.00327756232582033	0.00354059832170606	0.00354059832170606
1717	78.0218353271484	-5.80777406692505	-6.23991060256958	0.0155535480007529	-0.0120437685400248	0.00418994715437293	0.0106834331527352
1718	74.7750930786133	-5.15842533111572	-6.36978054046631	0.0223717093467712	-0.0113944197073579	0.000943203864153475	0.00354059832170606
1719	77.3724899291992	-5.80777406692505	-6.04510593414307	0.00743668992072344	-0.00652430532500148	-0.00522560812532902	0.000618529506027699
1720	77.3724899291992	-5.48309993743896	-6.88925933837891	0.012956153601408	-0.00782300252467394	0.00873538758605719	-3.08191010844894e-05
1721	76.7231369018555	-4.50907707214355	-6.69445466995239	0.00613799272105098	-0.0149658378213644	0.00646266713738441	0.00581331877037883
1722	77.3724899291992	-5.15842533111572	-7.01912927627563	0.00743668992072344	-0.0143164889886975	0.00581331877037883	-0.00360223650932312
1723	74.7750930786133	-4.50907707214355	-6.95419406890869	0.0103587592020631	-0.00977104809135199	-0.00652430532500148	-0.00197886489331722
1724	77.3724899291992	-4.83375120162964	-6.30484533309937	0.00873538758605719	-0.000680167751852423	0.00159255252219737	-0.00944637414067984
1725	76.0737915039063	-4.18440246582031	-6.11004114151001	0.00483929552137852	-0.000680167751852423	-0.00490093370899558	0.00386527273803949
1726	75.4244384765625	-3.85972833633423	-6.82432460784912	0.000293855206109583	-0.0026282137259841	-0.00522560812532902	0.000943203864153475
1727	75.4244384765625	-3.53505396842957	-6.62951993942261	-0.00295288790948689	-0.00457625929266214	-0.00197886489331722	0.000943203864153475
1728	74.7750930786133	-3.2103796005249	-6.69445466995239	0.0022419011220336	0.000293855206109583	-0.0113944197073579	-0.00230353930965066
1729	76.7231369018555	-4.18440246582031	-6.49965000152588	0.00711201597005129	-3.08191010844894e-05	0.00321592413820326	-0.00392691092565656
1730	78.0218353271484	-4.50907707214355	-6.82432460784912	0.0230210572481155	0.00483929552137852	-0.00197886489331722	0.000943203864153475
1731	76.7231369018555	-4.18440246582031	-6.69445466995239	-0.00360223650932312	0.00678734155371785	-0.00587495695799589	-0.00100484199356288
1732	76.0737915039063	-3.53505396842957	-7.27886867523193	0.0022419011220336	0.00256657530553639	-0.00944637414067984	0.00191722682211548
1733	76.0737915039063	-4.50907707214355	-7.47367286682129	0.00613799272105098	-0.0026282137259841	-0.0110697457566857	-0.00717365415766835
1734	76.7231369018555	-4.50907707214355	-7.4087381362915	0.00938473641872406	0.00711201597005129	-0.00912170019000769	0.00126787810586393
1735	76.0737915039063	-3.85972833633423	-7.60354280471802	-0.00197886489331722	0.00386527273803949	0.00159255252219737	0.00808603875339031
1736	76.0737915039063	-4.83375120162964	-7.27886867523193	-0.000355493422830477	0.00256657530553639	0.00289124972186983	0.00386527273803949
1737	74.7750930786133	-4.50907707214355	-7.08406400680542	-0.0126931173726916	-0.00230353930965066	0.00451462110504508	-0.00490093370899558
1738	72.8270492553711	-4.50907707214355	-6.88925933837891	0.00126787810586393	0.00191722682211548	-0.00652430532500148	-0.00392691092565656
1739	74.7750930786133	-4.50907707214355	-7.6684775352478	0.00970941036939621	-0.00197886489331722	-0.00197886489331722	0.00256657530553639
1740	74.7750930786133	-4.18440246582031	-7.53860807418823	-0.0136671401560307	-0.00360223650932312	0.00776136433705688	0.00613799272105098
1741	72.8270492553711	-3.53505396842957	-7.60354280471802	-0.0104203969240189	-0.00522560812532902	0.00776136433705688	0.000293855206109583
1742	74.7750930786133	-4.83375120162964	-7.27886867523193	-0.00847235135734081	-0.00522560812532902	0.00483929552137852	-0.000355493422830477
1743	73.4763946533203	-3.53505396842957	-7.53860807418823	0.00581331877037883	-0.00197886489331722	0.00159255252219737	-0.00814767740666866
1744	72.1776962280273	-4.50907707214355	-7.01912927627563	-0.0162645354866982	-0.00230353930965066	-0.00295288790948689	0.00516396993771195
1745	76.0737915039063	-4.83375120162964	-7.27886867523193	-0.00490093370899558	-0.00684897974133492	-0.0026282137259841	0.00451462110504508
1746	76.0737915039063	-4.18440246582031	-6.95419406890869	-0.0126931173726916	-0.0026282137259841	-0.00619963090866804	0.0126314787194133
1747	76.0737915039063	-5.15842533111572	-6.88925933837891	-0.0156151866540313	-0.00392691092565656	-0.00360223650932312	0.00516396993771195
1748	75.4244384765625	-4.50907707214355	-7.47367286682129	-0.00977104809135199	0.000618529506027699	-0.00392691092565656	-0.00457625929266214
1749	74.7750930786133	-3.53505396842957	-7.34380340576172	-0.0110697457566857	0.0022419011220336	-0.00132951640989631	-0.00100484199356288
1750	76.0737915039063	-3.53505396842957	-6.69445466995239	0.00321592413820326	0.0100340843200684	-0.00392691092565656	0.00613799272105098
1751	75.4244384765625	-3.53505396842957	-6.95419406890869	-0.0107450718060136	0.00451462110504508	-0.00944637414067984	0.00451462110504508
1752	76.0737915039063	-5.15842533111572	-6.43471527099609	-0.0136671401560307	0.00483929552137852	-0.0104203969240189	-3.08191010844894e-05
1753	77.3724899291992	-4.50907707214355	-6.36978054046631	-0.00717365415766835	0.0022419011220336	-0.00684897974133492	-0.00717365415766835
1754	76.0737915039063	-3.2103796005249	-6.62951993942261	-0.0117190945893526	0.0149041991680861	-0.0100957229733467	0.00678734155371785
1755	74.7750930786133	-3.53505396842957	-6.56458520889282	-0.00392691092565656	0.01100810803473	-0.00132951640989631	-0.00197886489331722
1756	77.3724899291992	-3.53505396842957	-6.95419406890869	-0.00684897974133492	0.00743668992072344	-0.00587495695799589	0.00321592413820326
1757	75.4244384765625	-3.53505396842957	-7.01912927627563	-0.00555028254166245	0.00386527273803949	0.000293855206109583	-0.00522560812532902
1758	78.6711807250977	-4.18440246582031	-7.21393346786499	-0.00327756232582033	0.000618529506027699	-0.00587495695799589	-0.00197886489331722
1759	78.0218353271484	-3.2103796005249	-7.14899873733521	0.000293855206109583	0.00159255252219737	-0.000680167751852423	-0.00392691092565656
1760	75.4244384765625	-3.53505396842957	-7.14899873733521	0.00159255252219737	0.00354059832170606	0.012956153601408	-0.000355493422830477
1761	75.4244384765625	-2.88570523262024	-7.08406400680542	-0.00392691092565656	0.0022419011220336	0.00451462110504508	0.00126787810586393
1762	76.7231369018555	-4.18440246582031	-6.69445466995239	0.0113327819854021	0.00191722682211548	0.00516396993771195	-0.000680167751852423
1763	75.4244384765625	-3.85972833633423	-7.08406400680542	0.00938473641872406	-0.000355493422830477	-0.00132951640989631	-0.00587495695799589
1764	76.0737915039063	-3.85972833633423	-7.27886867523193	0.020423661917448	0.00613799272105098	0.0116574559360743	0.00289124972186983
1765	76.7231369018555	-4.18440246582031	-7.73341274261475	0.0162028968334198	-0.00197886489331722	0.00321592413820326	0.00483929552137852
1766	77.3724899291992	-4.83375120162964	-7.6684775352478	0.00841071270406246	0.00646266713738441	0.00841071270406246	0.00191722682211548
1767	77.3724899291992	-4.18440246582031	-7.73341274261475	0.00516396993771195	0.00483929552137852	0.000293855206109583	0.00126787810586393
1768	76.0737915039063	-4.50907707214355	-7.34380340576172	-0.00717365415766835	0.00256657530553639	-0.0113944197073579	-0.00197886489331722
1769	75.4244384765625	-3.85972833633423	-7.4087381362915	0.0152288740500808	0.00678734155371785	-0.00587495695799589	0.00159255252219737
1770	74.1257400512695	-3.2103796005249	-7.4087381362915	0.0136055024340749	0.00483929552137852	-3.08191010844894e-05	0.00678734155371785
1771	78.0218353271484	-4.83375120162964	-7.6684775352478	0.00873538758605719	0.0149041991680861	-0.0120437685400248	0.00451462110504508
1772	74.7750930786133	-2.56103110313416	-7.73341274261475	0.00938473641872406	-0.00165419070981443	-0.0107450718060136	0.00451462110504508
1773	77.3724899291992	-3.53505396842957	-6.88925933837891	0.0194496400654316	0.0022419011220336	-0.00782300252467394	-0.00295288790948689
1774	77.3724899291992	-3.53505396842957	-7.08406400680542	0.0142548503354192	0.0126314787194133	-0.00879702530801296	-0.00100484199356288
1775	76.0737915039063	-3.53505396842957	-6.88925933837891	0.0103587592020631	0.00191722682211548	-0.00425158534198999	0.00451462110504508
1776	75.4244384765625	-3.53505396842957	-7.08406400680542	0.00386527273803949	0.00483929552137852	0.000293855206109583	0.00418994715437293
1777	77.3724899291992	-4.18440246582031	-7.14899873733521	-0.000680167751852423	0.000943203864153475	0.00451462110504508	0.00159255252219737
1778	77.3724899291992	-4.18440246582031	-7.01912927627563	0.00289124972186983	-0.0104203969240189	0.000618529506027699	-0.00684897974133492
1779	76.0737915039063	-4.18440246582031	-6.82432460784912	-0.00619963090866804	-0.000680167751852423	0.000293855206109583	-0.00392691092565656
1780	75.4244384765625	-3.53505396842957	-7.01912927627563	-0.00717365415766835	-0.000355493422830477	0.0136055024340749	0.00321592413820326
1781	77.3724899291992	-3.53505396842957	-6.88925933837891	-0.0159398596733809	-0.00360223650932312	0.012956153601408	0.00581331877037883
1782	76.0737915039063	-4.50907707214355	-6.62951993942261	-0.0159398596733809	-0.00847235135734081	0.0142548503354192	0.00711201597005129
1783	76.7231369018555	-4.18440246582031	-6.88925933837891	-0.00490093370899558	-0.0100957229733467	0.000618529506027699	0.00191722682211548
1784	75.4244384765625	-3.53505396842957	-7.08406400680542	0.00321592413820326	-0.00100484199356288	-0.00522560812532902	-0.000680167751852423
1785	75.4244384765625	-3.53505396842957	-6.88925933837891	0.00841071270406246	0.00581331877037883	0.00613799272105098	0.000618529506027699
1786	76.7231369018555	-4.83375120162964	-6.75938940048218	-0.00490093370899558	0.000943203864153475	0.00451462110504508	0.00126787810586393
1787	76.0737915039063	-3.85972833633423	-7.08406400680542	-0.0120437685400248	-0.00944637414067984	0.00451462110504508	-0.000680167751852423
1788	75.4244384765625	-3.53505396842957	-7.14899873733521	-0.00360223650932312	-0.00230353930965066	-0.00197886489331722	-0.00230353930965066
1789	75.4244384765625	-3.53505396842957	-7.79834747314453	0.00126787810586393	-0.00165419070981443	0.00126787810586393	-0.00165419070981443
1790	76.0737915039063	-4.50907707214355	-7.6684775352478	0.0142548503354192	0.00321592413820326	-0.00327756232582033	-0.0026282137259841
1791	78.0218353271484	-5.15842533111572	-6.95419406890869	0.0168522447347641	0.00256657530553639	-0.00522560812532902	-0.0026282137259841
1792	75.4244384765625	-3.85972833633423	-6.95419406890869	0.00938473641872406	-0.0100957229733467	-0.0107450718060136	0.00418994715437293
1793	75.4244384765625	-5.15842533111572	-7.14899873733521	0.0155535480007529	-0.0113944197073579	-0.00912170019000769	-0.00652430532500148
1794	76.7231369018555	-5.15842533111572	-6.56458520889282	0.00808603875339031	-0.00749832857400179	-0.0026282137259841	-0.00132951640989631
1795	78.0218353271484	-5.80777406692505	-6.88925933837891	0.0162028968334198	-0.00490093370899558	0.011982130818069	0.00289124972186983
1796	77.3724899291992	-5.48309993743896	-6.82432460784912	-0.00977104809135199	-0.00912170019000769	-3.08191010844894e-05	0.0022419011220336
1797	77.3724899291992	-5.48309993743896	-6.75938940048218	0.01100810803473	-0.000680167751852423	-0.00425158534198999	-0.00749832857400179
1798	76.0737915039063	-4.83375120162964	-6.88925933837891	0.00808603875339031	-0.00814767740666866	-0.00100484199356288	-0.00879702530801296
1799	75.4244384765625	-3.85972833633423	-6.95419406890869	-0.0139918150380254	-0.00912170019000769	-0.00847235135734081	0.00548864435404539
1800	74.7750930786133	-3.2103796005249	-6.23991060256958	-0.00165419070981443	-0.00457625929266214	0.00581331877037883	-0.00490093370899558
1801	77.3724899291992	-4.50907707214355	-6.23991060256958	-0.0195112787187099	-0.0113944197073579	-0.00555028254166245	-0.00197886489331722
1802	75.4244384765625	-3.2103796005249	-6.62951993942261	0.00711201597005129	-0.00782300252467394	0.00386527273803949	-0.00652430532500148
1803	76.7231369018555	-4.50907707214355	-6.36978054046631	0.00386527273803949	-0.00684897974133492	-0.0123684434220195	-0.0026282137259841
1804	76.0737915039063	-3.2103796005249	-6.56458520889282	0.00776136433705688	-0.00684897974133492	-0.00749832857400179	-0.00652430532500148
1805	76.7231369018555	-3.2103796005249	-6.43471527099609	0.00808603875339031	0.00581331877037883	0.00646266713738441	0.00354059832170606
1806	74.7750930786133	-3.2103796005249	-6.17497587203979	0.00483929552137852	-0.00392691092565656	-0.00230353930965066	-0.00717365415766835
1807	76.0737915039063	-3.53505396842957	-7.01912927627563	0.00581331877037883	0.000293855206109583	-0.00490093370899558	0.00548864435404539
1808	76.0737915039063	-3.2103796005249	-7.14899873733521	0.00191722682211548	-0.00425158534198999	-0.00879702530801296	-3.08191010844894e-05
1809	74.7750930786133	-2.56103110313416	-7.14899873733521	0.00970941036939621	0.00906006153672934	-0.0117190945893526	-0.00652430532500148
1810	77.3724899291992	-4.18440246582031	-6.95419406890869	-0.0026282137259841	0.00873538758605719	0.00354059832170606	0.00354059832170606
1811	77.3724899291992	-4.18440246582031	-6.82432460784912	0.00613799272105098	0.0103587592020631	-0.00587495695799589	-3.08191010844894e-05
1812	75.4244384765625	-3.2103796005249	-6.82432460784912	-0.00425158534198999	0.00191722682211548	-0.0133424662053585	-0.000680167751852423
1813	74.7750930786133	-2.56103110313416	-7.4087381362915	0.00126787810586393	0.00126787810586393	-0.0152905117720366	-0.00360223650932312
1814	76.0737915039063	-3.85972833633423	-7.34380340576172	0.0106834331527352	0.00354059832170606	-0.0191866029053926	-0.00392691092565656
1815	75.4244384765625	-3.85972833633423	-6.95419406890869	0.00191722682211548	0.00841071270406246	0.00159255252219737	-0.0026282137259841
1816	76.0737915039063	-4.18440246582031	-7.21393346786499	-0.0110697457566857	0.00159255252219737	-0.00522560812532902	0.00743668992072344
1817	74.7750930786133	-3.85972833633423	-7.4087381362915	-0.0117190945893526	0.00548864435404539	0.00256657530553639	-0.00132951640989631
1818	73.4763946533203	-3.2103796005249	-7.27886867523193	-0.0123684434220195	0.000293855206109583	0.0022419011220336	-0.00490093370899558
1819	74.7750930786133	-3.2103796005249	-7.60354280471802	-0.0117190945893526	-0.000355493422830477	-0.00100484199356288	-0.00522560812532902
1820	74.7750930786133	-3.85972833633423	-7.99315214157104	-0.0204853005707264	0.000943203864153475	0.00646266713738441	0.00873538758605719
1821	74.1257400512695	-4.18440246582031	-7.79834747314453	-0.0292515084147453	-0.00522560812532902	0.00613799272105098	0.00841071270406246
1822	72.8270492553711	-2.88570523262024	-7.9282169342041	-0.0279528107494116	0.000618529506027699	0.00289124972186983	0.00289124972186983
1823	75.4244384765625	-3.85972833633423	-7.47367286682129	-0.0143164889886975	-0.00165419070981443	-0.00912170019000769	-0.00425158534198999
1824	74.7750930786133	-3.53505396842957	-7.4087381362915	-0.0113944197073579	0.000618529506027699	-0.00425158534198999	-0.00392691092565656
1825	73.4763946533203	-2.88570523262024	-7.14899873733521	-0.0172385573387146	0.00808603875339031	-0.00619963090866804	-0.000355493422830477
1826	72.1776962280273	-2.23635673522949	-7.60354280471802	-0.0117190945893526	0.00678734155371785	-0.00360223650932312	0.00159255252219737
1827	73.4763946533203	-3.2103796005249	-7.6684775352478	-0.00717365415766835	-0.00197886489331722	-0.00717365415766835	-3.08191010844894e-05
1828	72.8270492553711	-2.23635673522949	-7.08406400680542	0.00581331877037883	-0.00165419070981443	-0.0120437685400248	-0.00392691092565656
1829	73.4763946533203	-3.85972833633423	-7.01912927627563	-0.0204853005707264	0.00581331877037883	-0.00944637414067984	-0.000680167751852423
1830	74.7750930786133	-3.53505396842957	-6.69445466995239	0.00808603875339031	0.0022419011220336	0.00191722682211548	0.00483929552137852
1831	73.4763946533203	-3.85972833633423	-6.49965000152588	0.0116574559360743	0.0132808275520802	-0.00392691092565656	0.00678734155371785
1832	73.4763946533203	-2.88570523262024	-7.08406400680542	0.0116574559360743	0.00678734155371785	-0.00847235135734081	-0.00230353930965066
1833	74.7750930786133	-3.2103796005249	-7.14899873733521	0.00516396993771195	0.00906006153672934	-0.0107450718060136	0.0022419011220336
1834	76.0737915039063	-3.85972833633423	-6.82432460784912	0.011982130818069	0.0123068047687411	-0.00425158534198999	-0.00197886489331722
1835	77.3724899291992	-3.85972833633423	-6.82432460784912	0.00678734155371785	0.00841071270406246	0.00191722682211548	0.00613799272105098
1836	78.6711807250977	-4.18440246582031	-6.69445466995239	0.0132808275520802	0.012956153601408	0.00678734155371785	0.0103587592020631
1837	75.4244384765625	-4.18440246582031	-6.56458520889282	0.0207483377307653	0.00548864435404539	0.00483929552137852	0.000293855206109583
1838	76.0737915039063	-3.2103796005249	-6.69445466995239	0.0197743140161037	-0.00392691092565656	-0.00619963090866804	-0.00327756232582033
1839	74.7750930786133	-2.88570523262024	-7.27886867523193	0.0126314787194133	0.0132808275520802	-0.00522560812532902	0.00159255252219737
1840	77.3724899291992	-3.85972833633423	-6.95419406890869	0.00906006153672934	-0.00360223650932312	0.0103587592020631	0.00386527273803949
1841	77.3724899291992	-3.53505396842957	-7.53860807418823	0.00873538758605719	-0.00425158534198999	0.00906006153672934	-0.00197886489331722
1842	76.0737915039063	-2.56103110313416	-7.6684775352478	-0.00555028254166245	0.00516396993771195	0.0126314787194133	0.00289124972186983
1843	76.0737915039063	-3.53505396842957	-7.21393346786499	0.00743668992072344	-0.0026282137259841	0.000943203864153475	-0.0113944197073579
1844	77.3724899291992	-4.18440246582031	-7.21393346786499	-0.0149658378213644	0.000293855206109583	-0.00165419070981443	-0.00295288790948689
1845	75.4244384765625	-2.56103110313416	-7.79834747314453	0.00418994715437293	0.00548864435404539	0.000293855206109583	0.00743668992072344
1846	75.4244384765625	-2.88570523262024	-7.73341274261475	-0.00360223650932312	-0.00165419070981443	-0.00165419070981443	0.00289124972186983
1847	75.4244384765625	-3.2103796005249	-7.73341274261475	-0.00522560812532902	0.00126787810586393	0.000618529506027699	0.00321592413820326
1848	74.7750930786133	-2.88570523262024	-7.6684775352478	-0.00814767740666866	-0.00295288790948689	0.00159255252219737	0.000618529506027699
1849	78.0218353271484	-3.53505396842957	-7.47367286682129	0.000943203864153475	0.00548864435404539	-0.0146411629393697	-0.00100484199356288
1850	76.7231369018555	-3.85972833633423	-7.60354280471802	-0.00814767740666866	0.0113327819854021	-0.0104203969240189	0.00548864435404539
1851	75.4244384765625	-2.88570523262024	-7.9282169342041	-0.0026282137259841	0.00613799272105098	-0.0117190945893526	0.0022419011220336
1852	76.0737915039063	-3.85972833633423	-7.79834747314453	0.0152288740500808	0.0100340843200684	-0.00360223650932312	0.00418994715437293
1853	76.0737915039063	-2.88570523262024	-7.79834747314453	-0.00100484199356288	0.00159255252219737	-0.0123684434220195	-0.00197886489331722
1854	75.4244384765625	-2.56103110313416	-7.6684775352478	0.00289124972186983	0.00906006153672934	0.0022419011220336	0.000943203864153475
1855	76.7231369018555	-3.53505396842957	-7.27886867523193	0.00581331877037883	0.00354059832170606	0.000943203864153475	0.012956153601408
1856	76.7231369018555	-3.53505396842957	-7.14899873733521	0.00321592413820326	0.00646266713738441	0.00581331877037883	0.00354059832170606
1857	74.7750930786133	-3.53505396842957	-7.47367286682129	0.00256657530553639	-0.00165419070981443	-0.00197886489331722	0.00548864435404539
1858	75.4244384765625	-2.88570523262024	-7.86328220367432	0.0142548503354192	-0.00684897974133492	0.00743668992072344	-0.00587495695799589
1859	74.7750930786133	-3.2103796005249	-7.6684775352478	0.011982130818069	0.00678734155371785	-0.00522560812532902	0.00191722682211548
1860	76.0737915039063	-4.18440246582031	-7.4087381362915	0.00678734155371785	0.00191722682211548	0.011982130818069	0.00418994715437293
1861	76.0737915039063	-4.18440246582031	-7.08406400680542	-0.00360223650932312	-0.0100957229733467	0.0145795252174139	0.00289124972186983
1862	76.7231369018555	-2.88570523262024	-7.34380340576172	-0.0126931173726916	-0.00717365415766835	0.00743668992072344	0.000293855206109583
1863	75.4244384765625	-3.2103796005249	-7.27886867523193	-0.00652430532500148	-0.00522560812532902	0.000943203864153475	0.00191722682211548
1864	78.0218353271484	-4.18440246582031	-7.47367286682129	-0.00490093370899558	0.0022419011220336	-0.00749832857400179	-0.00522560812532902
1865	76.7231369018555	-3.53505396842957	-7.6684775352478	-0.00652430532500148	0.00321592413820326	0.00321592413820326	-0.00230353930965066
1866	74.7750930786133	-3.2103796005249	-7.60354280471802	0.01100810803473	-0.0026282137259841	-0.00425158534198999	0.00743668992072344
1867	74.7750930786133	-2.88570523262024	-7.53860807418823	-0.0120437685400248	-0.000355493422830477	-0.00522560812532902	0.00191722682211548
1868	76.7231369018555	-3.53505396842957	-6.82432460784912	0.00126787810586393	0.00191722682211548	-0.0139918150380254	-0.00977104809135199
1869	76.7231369018555	-4.50907707214355	-6.75938940048218	0.0162028968334198	0.00126787810586393	-0.00619963090866804	-0.00912170019000769
1870	76.0737915039063	-4.83375120162964	-6.30484533309937	-0.0026282137259841	0.00613799272105098	-0.000680167751852423	0.00841071270406246
1871	74.7750930786133	-4.18440246582031	-6.43471527099609	0.00256657530553639	-0.00132951640989631	-0.00197886489331722	-0.00555028254166245
1872	77.3724899291992	-4.83375120162964	-6.23991060256958	0.000943203864153475	-0.00100484199356288	-0.0146411629393697	0.000943203864153475
1873	76.0737915039063	-4.50907707214355	-6.56458520889282	-0.00230353930965066	-0.00912170019000769	-0.0107450718060136	-0.0026282137259841
1874	75.4244384765625	-3.85972833633423	-6.43471527099609	0.00906006153672934	0.00256657530553639	-0.00587495695799589	-0.00652430532500148
1875	75.4244384765625	-4.50907707214355	-6.36978054046631	-0.00847235135734081	0.00256657530553639	-0.00295288790948689	-0.00392691092565656
1876	75.4244384765625	-4.18440246582031	-6.56458520889282	-0.00555028254166245	-0.0107450718060136	-0.00132951640989631	0.00743668992072344
1877	76.7231369018555	-4.18440246582031	-6.62951993942261	-0.00392691092565656	-0.00230353930965066	-0.000680167751852423	-0.00100484199356288
1878	77.3724899291992	-4.83375120162964	-6.49965000152588	-0.00684897974133492	-0.00327756232582033	-0.00652430532500148	-0.00587495695799589
1879	78.0218353271484	-5.80777406692505	-6.23991060256958	0.00938473641872406	-0.0100957229733467	-0.00327756232582033	-0.000355493422830477
1880	77.3724899291992	-4.83375120162964	-6.04510593414307	0.00126787810586393	-0.00652430532500148	0.00451462110504508	0.00938473641872406
1881	76.7231369018555	-4.50907707214355	-6.17497587203979	-0.00100484199356288	-0.0107450718060136	0.00970941036939621	-3.08191010844894e-05
1882	76.0737915039063	-4.50907707214355	-7.14899873733521	0.00743668992072344	-0.0110697457566857	0.00516396993771195	0.000618529506027699
1883	74.7750930786133	-4.18440246582031	-6.95419406890869	0.00289124972186983	-0.00360223650932312	0.000293855206109583	-0.00782300252467394
1884	77.3724899291992	-4.18440246582031	-6.30484533309937	0.000943203864153475	0.0022419011220336	0.000618529506027699	-0.00295288790948689
1885	75.4244384765625	-4.18440246582031	-6.17497587203979	0.00418994715437293	0.00159255252219737	0.00191722682211548	-0.00619963090866804
1886	76.0737915039063	-3.53505396842957	-6.88925933837891	-0.00587495695799589	-0.00230353930965066	0.00970941036939621	0.00191722682211548
1887	76.0737915039063	-3.53505396842957	-6.69445466995239	-0.0117190945893526	-0.00652430532500148	-0.00912170019000769	0.0103587592020631
1888	76.7231369018555	-4.83375120162964	-7.34380340576172	-0.0104203969240189	-0.000355493422830477	-0.00360223650932312	-0.00522560812532902
1889	76.0737915039063	-4.18440246582031	-7.47367286682129	-0.00652430532500148	0.00354059832170606	0.000943203864153475	0.000293855206109583
1890	76.7231369018555	-4.18440246582031	-7.47367286682129	-0.0149658378213644	0.00841071270406246	-0.00749832857400179	0.00256657530553639
1891	75.4244384765625	-2.56103110313416	-7.60354280471802	-0.00977104809135199	0.0100340843200684	-0.00619963090866804	0.00289124972186983
1892	76.7231369018555	-3.85972833633423	-7.21393346786499	-0.00749832857400179	0.00711201597005129	-0.0136671401560307	-0.00100484199356288
1893	76.0737915039063	-3.53505396842957	-6.62951993942261	0.00418994715437293	0.0136055024340749	-0.0100957229733467	-0.00360223650932312
1894	74.7750930786133	-2.88570523262024	-7.60354280471802	-0.00132951640989631	0.00841071270406246	-0.0156151866540313	-0.00327756232582033
1895	74.1257400512695	-2.56103110313416	-7.6684775352478	0.00873538758605719	0.00386527273803949	0.00354059832170606	0.00256657530553639
1896	74.1257400512695	-2.88570523262024	-6.95419406890869	0.0272418223321438	0.0113327819854021	-0.00749832857400179	-0.00100484199356288
1897	73.4763946533203	-2.56103110313416	-7.14899873733521	0.000943203864153475	0.000293855206109583	-0.00555028254166245	-0.00392691092565656
1898	75.4244384765625	-3.85972833633423	-7.47367286682129	0.013930176384747	0.00256657530553639	-0.00490093370899558	0.00289124972186983
1899	75.4244384765625	-3.85972833633423	-6.49965000152588	0.0113327819854021	0.000293855206109583	-0.000680167751852423	-0.00555028254166245
1900	73.4763946533203	-3.85972833633423	-6.62951993942261	0.0100340843200684	-0.00230353930965066	0.00354059832170606	0.0116574559360743
1901	74.1257400512695	-2.88570523262024	-7.34380340576172	-0.00457625929266214	-0.00197886489331722	0.000943203864153475	0.00354059832170606
1902	72.8270492553711	-4.18440246582031	-6.36978054046631	-0.00392691092565656	-0.00327756232582033	0.00841071270406246	0.00678734155371785
1903	72.8270492553711	-2.88570523262024	-6.49965000152588	-0.00100484199356288	0.00548864435404539	0.00548864435404539	0.00743668992072344
1904	72.8270492553711	-3.53505396842957	-6.36978054046631	0.0022419011220336	-0.00295288790948689	-0.000355493422830477	-0.00230353930965066
1905	76.0737915039063	-3.85972833633423	-6.11004114151001	0.00483929552137852	0.00841071270406246	-0.00587495695799589	0.00548864435404539
1906	74.7750930786133	-3.53505396842957	-6.17497587203979	-0.00490093370899558	0.00289124972186983	0.00159255252219737	-0.000355493422830477
1907	74.7750930786133	-3.85972833633423	-6.36978054046631	-0.00360223650932312	-0.00100484199356288	-0.0100957229733467	-0.000355493422830477
1908	74.1257400512695	-3.85972833633423	-6.49965000152588	-0.000680167751852423	0.000943203864153475	-0.00457625929266214	-0.0123684434220195
1909	74.1257400512695	-4.18440246582031	-6.30484533309937	0.00581331877037883	0.00678734155371785	-0.0113944197073579	-0.00555028254166245
1910	73.4763946533203	-2.56103110313416	-6.56458520889282	0.00613799272105098	0.0155535480007529	-0.00555028254166245	-0.000680167751852423
1911	76.7231369018555	-3.2103796005249	-6.36978054046631	0.000293855206109583	0.00970941036939621	-0.0026282137259841	0.01100810803473
1912	74.1257400512695	-3.85972833633423	-6.49965000152588	0.00776136433705688	-0.000355493422830477	-0.0100957229733467	-3.08191010844894e-05
1913	76.7231369018555	-3.53505396842957	-6.88925933837891	0.00646266713738441	0.00516396993771195	-0.0123684434220195	-0.00717365415766835
1914	76.7231369018555	-3.2103796005249	-7.14899873733521	0.00418994715437293	0.000943203864153475	-0.00847235135734081	0.00159255252219737
1915	73.4763946533203	-2.88570523262024	-7.21393346786499	0.00159255252219737	0.00613799272105098	0.0103587592020631	0.00808603875339031
1916	75.4244384765625	-3.2103796005249	-7.08406400680542	-0.00944637414067984	-0.00684897974133492	0.00581331877037883	-0.00132951640989631
1917	76.0737915039063	-2.23635673522949	-7.01912927627563	-0.00327756232582033	-0.00944637414067984	0.000618529506027699	-0.000355493422830477
1918	77.3724899291992	-4.18440246582031	-6.49965000152588	-0.00360223650932312	-0.00814767740666866	-0.00847235135734081	-0.00555028254166245
1919	76.7231369018555	-3.85972833633423	-6.82432460784912	0.000943203864153475	-0.0026282137259841	0.00256657530553639	-0.00717365415766835
1920	76.0737915039063	-2.88570523262024	-6.95419406890869	-0.00230353930965066	-0.00230353930965066	0.00159255252219737	0.000618529506027699
1921	74.7750930786133	-2.56103110313416	-7.14899873733521	-0.0026282137259841	-3.08191010844894e-05	0.00483929552137852	-0.00457625929266214
1922	76.7231369018555	-3.85972833633423	-7.27886867523193	0.00970941036939621	-0.00197886489331722	0.00743668992072344	-0.00425158534198999
1923	74.7750930786133	-2.88570523262024	-7.08406400680542	-0.00100484199356288	0.000293855206109583	-0.000355493422830477	-0.00652430532500148
1924	74.7750930786133	-3.85972833633423	-6.62951993942261	0.0210730116814375	-0.00879702530801296	0.00906006153672934	-0.00327756232582033
1925	76.0737915039063	-4.18440246582031	-6.75938940048218	-0.000355493422830477	0.00776136433705688	0.00354059832170606	0.0022419011220336
1926	76.0737915039063	-4.18440246582031	-7.6684775352478	-0.0152905117720366	0.00321592413820326	-0.00100484199356288	0.00906006153672934
1927	78.0218353271484	-4.18440246582031	-7.60354280471802	0.000943203864153475	-0.00197886489331722	0.000293855206109583	0.00126787810586393
1928	77.3724899291992	-3.85972833633423	-7.14899873733521	-0.00749832857400179	0.00126787810586393	0.000618529506027699	0.000943203864153475
1929	76.7231369018555	-3.53505396842957	-6.95419406890869	-0.00977104809135199	0.00873538758605719	-0.00132951640989631	-0.00749832857400179
1930	75.4244384765625	-2.88570523262024	-6.95419406890869	-0.0152905117720366	0.0149041991680861	-0.00197886489331722	0.00906006153672934
1931	76.7231369018555	-3.85972833633423	-7.34380340576172	-0.0026282137259841	0.0145795252174139	-0.00684897974133492	0.00548864435404539
1932	74.7750930786133	-2.56103110313416	-7.34380340576172	-0.00717365415766835	0.00159255252219737	-0.0136671401560307	-0.0026282137259841
1933	76.0737915039063	-3.85972833633423	-7.14899873733521	-0.0100957229733467	0.00678734155371785	-0.00944637414067984	0.00159255252219737
1934	76.0737915039063	-3.2103796005249	-7.08406400680542	0.0178262684494257	0.00483929552137852	0.000293855206109583	-0.00425158534198999
1935	76.0737915039063	-4.18440246582031	-7.08406400680542	0.00711201597005129	0.00581331877037883	0.00126787810586393	-0.000355493422830477
1936	76.7231369018555	-3.85972833633423	-7.01912927627563	0.00418994715437293	0.00646266713738441	0.00354059832170606	0.00321592413820326
1937	76.0737915039063	-3.85972833633423	-6.62951993942261	0.00906006153672934	0.00191722682211548	0.00581331877037883	-3.08191010844894e-05
1938	76.7231369018555	-3.85972833633423	-7.4087381362915	0.00808603875339031	-0.00132951640989631	-0.00782300252467394	0.000618529506027699
1939	74.7750930786133	-2.56103110313416	-6.95419406890869	0.00906006153672934	-0.00425158534198999	0.0022419011220336	-0.000680167751852423
1940	75.4244384765625	-2.88570523262024	-7.21393346786499	-0.00327756232582033	-0.00717365415766835	0.00678734155371785	0.00483929552137852
1941	75.4244384765625	-2.56103110313416	-7.14899873733521	-0.00847235135734081	0.000293855206109583	0.0116574559360743	-0.000680167751852423
1942	77.3724899291992	-3.85972833633423	-6.69445466995239	-0.00490093370899558	-0.00587495695799589	0.00873538758605719	0.00191722682211548
1943	76.7231369018555	-2.56103110313416	-6.82432460784912	0.0191249661147594	-0.00392691092565656	0.00354059832170606	-0.00392691092565656
1944	76.7231369018555	-2.23635673522949	-7.08406400680542	0.0181509424000978	-0.00327756232582033	-0.00555028254166245	0.000618529506027699
1945	76.7231369018555	-3.2103796005249	-7.01912927627563	0.00938473641872406	0.0022419011220336	0.00516396993771195	-0.000355493422830477
1946	78.0218353271484	-4.18440246582031	-6.88925933837891	0.00841071270406246	0.0022419011220336	-0.00555028254166245	0.00418994715437293
1947	76.7231369018555	-3.53505396842957	-6.88925933837891	0.0022419011220336	0.000293855206109583	-0.00457625929266214	0.00126787810586393
1948	75.4244384765625	-4.50907707214355	-6.69445466995239	0.0210730116814375	0.000618529506027699	-0.00847235135734081	0.00256657530553639
1949	76.0737915039063	-2.56103110313416	-6.75938940048218	0.000293855206109583	0.0106834331527352	-0.00814767740666866	-0.00652430532500148
1950	74.7750930786133	-3.2103796005249	-6.82432460784912	-0.0104203969240189	0.00873538758605719	-0.00197886489331722	-0.000355493422830477
1951	77.3724899291992	-4.83375120162964	-7.01912927627563	0.0175015944987535	0.00548864435404539	-0.00555028254166245	-3.08191010844894e-05
1952	75.4244384765625	-3.53505396842957	-7.14899873733521	-0.00457625929266214	-3.08191010844894e-05	-0.0126931173726916	-0.000355493422830477
1953	78.0218353271484	-4.83375120162964	-6.82432460784912	0.0145795252174139	-0.00165419070981443	-0.0126931173726916	0.00354059832170606
1954	76.7231369018555	-4.50907707214355	-6.82432460784912	-0.00847235135734081	-0.00327756232582033	0.00386527273803949	0.0022419011220336
1955	77.3724899291992	-4.83375120162964	-6.82432460784912	0.00354059832170606	-0.00360223650932312	-0.00132951640989631	0.00256657530553639
1956	76.0737915039063	-4.50907707214355	-6.82432460784912	-0.00392691092565656	-0.00814767740666866	0.0100340843200684	0.00418994715437293
1957	78.0218353271484	-4.83375120162964	-7.08406400680542	0.000618529506027699	-0.0146411629393697	-0.00392691092565656	0.000293855206109583
1958	77.3724899291992	-5.15842533111572	-6.88925933837891	-0.00100484199356288	-0.00977104809135199	-0.00100484199356288	0.00289124972186983
1959	76.0737915039063	-3.85972833633423	-6.95419406890869	0.00678734155371785	-0.00652430532500148	-0.00944637414067984	0.00581331877037883
1960	74.7750930786133	-3.2103796005249	-6.95419406890869	0.000618529506027699	-0.00230353930965066	0.00321592413820326	0.00483929552137852
1961	75.4244384765625	-3.53505396842957	-6.88925933837891	-0.0139918150380254	-0.00522560812532902	0.00321592413820326	0.00548864435404539
1962	74.7750930786133	-4.83375120162964	-6.49965000152588	-0.0100957229733467	-0.00555028254166245	-0.0026282137259841	0.00159255252219737
1963	76.0737915039063	-4.18440246582031	-7.14899873733521	-0.000680167751852423	-0.00132951640989631	-0.00165419070981443	-0.00165419070981443
1964	74.1257400512695	-3.2103796005249	-7.08406400680542	-0.00652430532500148	0.00289124972186983	-0.00944637414067984	-0.00360223650932312
1965	75.4244384765625	-3.53505396842957	-6.88925933837891	-0.00717365415766835	-0.000355493422830477	-0.00619963090866804	0.00418994715437293
1966	76.7231369018555	-3.53505396842957	-7.27886867523193	0.000943203864153475	0.00256657530553639	0.00516396993771195	0.00321592413820326
1967	77.3724899291992	-3.85972833633423	-6.69445466995239	0.00451462110504508	-0.000355493422830477	-0.00457625929266214	0.00159255252219737
1968	76.0737915039063	-3.85972833633423	-6.49965000152588	0.00451462110504508	0.00289124972186983	-0.00684897974133492	-0.00619963090866804
1969	74.1257400512695	-2.88570523262024	-7.08406400680542	0.0152288740500808	0.00451462110504508	-0.0117190945893526	-0.00230353930965066
1970	75.4244384765625	-3.2103796005249	-7.14899873733521	-0.0133424662053585	-3.08191010844894e-05	-0.00327756232582033	-0.000355493422830477
1971	75.4244384765625	-3.53505396842957	-6.95419406890869	0.0142548503354192	0.00841071270406246	-3.08191010844894e-05	0.00256657530553639
1972	74.7750930786133	-2.88570523262024	-7.14899873733521	0.00483929552137852	0.000618529506027699	-0.0117190945893526	0.000618529506027699
1973	74.1257400512695	-2.56103110313416	-6.82432460784912	0.0132808275520802	-0.00132951640989631	-0.00879702530801296	-0.00327756232582033
1974	75.4244384765625	-3.85972833633423	-6.43471527099609	0.00483929552137852	0.00841071270406246	-0.00652430532500148	-0.00230353930965066
1975	74.7750930786133	-3.53505396842957	-7.27886867523193	0.00646266713738441	0.00386527273803949	0.00289124972186983	0.00581331877037883
1976	74.7750930786133	-4.18440246582031	-7.47367286682129	-0.0165892094373703	0.00321592413820326	0.00516396993771195	0.00841071270406246
1977	74.7750930786133	-3.85972833633423	-7.01912927627563	0.000943203864153475	-0.00360223650932312	-0.0026282137259841	0.00938473641872406
1978	72.1776962280273	-2.56103110313416	-6.82432460784912	-0.00165419070981443	0.00159255252219737	0.00516396993771195	-0.00457625929266214
1979	71.5283508300781	-2.88570523262024	-6.95419406890869	-0.00717365415766835	-0.00100484199356288	-0.0026282137259841	0.00321592413820326
1980	71.5283508300781	-2.88570523262024	-6.69445466995239	-0.00977104809135199	0.00126787810586393	0.0022419011220336	0.011982130818069
1981	75.4244384765625	-3.85972833633423	-7.21393346786499	-0.0175632312893867	-0.00392691092565656	0.0126314787194133	0.000943203864153475
1982	72.8270492553711	-2.88570523262024	-7.08406400680542	-0.00944637414067984	-0.00652430532500148	-0.00230353930965066	0.00126787810586393
1983	76.0737915039063	-4.18440246582031	-6.88925933837891	0.00711201597005129	-0.00295288790948689	0.00548864435404539	-0.00295288790948689
1984	73.4763946533203	-2.23635673522949	-7.14899873733521	-0.00717365415766835	-0.00490093370899558	-0.00587495695799589	0.000293855206109583
1985	74.1257400512695	-3.2103796005249	-7.01912927627563	0.00483929552137852	0.00873538758605719	-0.000680167751852423	0.00126787810586393
1986	74.7750930786133	-3.53505396842957	-6.43471527099609	0.00354059832170606	-0.000355493422830477	0.0181509424000978	-0.00165419070981443
1987	74.7750930786133	-3.53505396842957	-6.69445466995239	0.01100810803473	-0.00490093370899558	-0.00165419070981443	-0.00197886489331722
1988	74.1257400512695	-2.88570523262024	-7.73341274261475	-0.00944637414067984	0.00418994715437293	-0.00230353930965066	0.000943203864153475
1989	75.4244384765625	-2.88570523262024	-7.60354280471802	0.00289124972186983	0.00646266713738441	-0.0100957229733467	-0.00327756232582033
1990	76.7231369018555	-3.2103796005249	-7.08406400680542	-0.000680167751852423	0.00386527273803949	-0.00717365415766835	0.00321592413820326
1991	76.0737915039063	-4.18440246582031	-6.75938940048218	-0.00295288790948689	0.0126314787194133	-0.00327756232582033	0.00548864435404539
1992	76.0737915039063	-2.88570523262024	-6.75938940048218	-0.00132951640989631	-0.000680167751852423	-0.0162645354866982	-0.00425158534198999
1993	74.7750930786133	-3.2103796005249	-6.82432460784912	-0.00847235135734081	0.00613799272105098	-0.00295288790948689	-0.00782300252467394
1994	78.6711807250977	-3.85972833633423	-6.95419406890869	-0.00295288790948689	0.00321592413820326	-0.00652430532500148	-0.00392691092565656
1995	76.0737915039063	-3.85972833633423	-6.95419406890869	-0.00100484199356288	0.0100340843200684	-0.00132951640989631	0.00321592413820326
1996	77.3724899291992	-4.50907707214355	-7.01912927627563	-0.00132951640989631	0.00483929552137852	-0.00425158534198999	-0.00230353930965066
1997	76.7231369018555	-3.85972833633423	-6.88925933837891	0.00516396993771195	-0.000680167751852423	-3.08191010844894e-05	0.00321592413820326
1998	75.4244384765625	-2.88570523262024	-7.01912927627563	0.0162028968334198	0.00451462110504508	-0.00749832857400179	-0.00977104809135199
1999	75.4244384765625	-2.56103110313416	-7.21393346786499	0.0142548503354192	0.00613799272105098	-0.00392691092565656	-0.00197886489331722
2000	76.7231369018555	-3.2103796005249	-7.47367286682129	-0.00230353930965066	0.00613799272105098	-0.00230353930965066	-0.00392691092565656
[truncated: 7,680 more rows]
