# Supplementary material for: Precise instruction and consideration of the vertical and horizontal force component increases validity and reliability of the 90:20 Isometric Posterior Chain Test
Source: PLoS One. 2024 Oct 28;19(10):e0312843. doi: 10.1371/journal.pone.0312843 (PMC11515970; doi:10.1371/journal.pone.0312843)
Supplement: S1 File — (ZIP) [file pone.0312843.s001.zip › S1_Raw_Data/M1_P09_v_2.csv]

1	78.6341705322266	-3.58180713653564	-7.08406400680542	0.00711201597005129	-0.000680167751852423	-0.00327756232582033	0.000293855206109583
2	78.6341705322266	-3.58180713653564	-7.08406400680542	0.0152288740500808	0.00516396993771195	0.00776136433705688	-0.000355493422830477
3	77.9848251342773	-3.58180713653564	-6.88925933837891	0.0103587592020631	0.00321592413820326	0.00516396993771195	0.00451462110504508
4	78.6341705322266	-4.88050413131714	-6.88925933837891	-0.0104203969240189	0.00386527273803949	0.00483929552137852	-0.00230353930965066
5	77.3354721069336	-4.55583000183105	-7.14899873733521	-0.00165419070981443	0.00386527273803949	-0.00684897974133492	0.0022419011220336
6	77.9848251342773	-3.90648126602173	-6.95419406890869	-0.00522560812532902	0.0103587592020631	-0.0113944197073579	-0.00165419070981443
7	79.2835159301758	-4.55583000183105	-7.08406400680542	0.00321592413820326	0.0162028968334198	-0.00814767740666866	0.00289124972186983
8	77.9848251342773	-4.23115587234497	-7.08406400680542	-0.0204853005707264	0.0106834331527352	-0.00327756232582033	0.00126787810586393
9	78.6341705322266	-4.55583000183105	-6.88925933837891	-0.00555028254166245	0.00970941036939621	-0.00587495695799589	0.00548864435404539
10	78.6341705322266	-3.90648126602173	-7.01912927627563	-0.0123684434220195	0.00906006153672934	-0.00360223650932312	-0.00360223650932312
11	77.9848251342773	-3.25713276863098	-6.69445466995239	-0.0172385573387146	0.00451462110504508	-0.00555028254166245	-0.00814767740666866
12	77.9848251342773	-3.25713276863098	-6.95419406890869	-0.0227580219507217	0.00418994715437293	-0.000680167751852423	-0.00327756232582033
13	77.9848251342773	-3.58180713653564	-7.21393346786499	-0.0149658378213644	0.00548864435404539	0.00483929552137852	0.00386527273803949
14	78.6341705322266	-3.90648126602173	-7.14899873733521	-0.0136671401560307	0.00289124972186983	-0.00295288790948689	0.00159255252219737
15	81.2315673828125	-4.23115587234497	-6.88925933837891	-0.0208099745213985	-0.000355493422830477	-0.00392691092565656	-0.00327756232582033
16	80.5822143554688	-4.55583000183105	-7.4087381362915	-0.0204853005707264	0.00711201597005129	-0.0026282137259841	-0.000355493422830477
17	81.8809127807617	-4.55583000183105	-7.01912927627563	-0.00100484199356288	0.00646266713738441	-0.000680167751852423	0.00289124972186983
18	82.5302658081055	-3.90648126602173	-7.60354280471802	-0.00327756232582033	0.00191722682211548	0.00354059832170606	0.00159255252219737
19	81.2315673828125	-3.90648126602173	-7.73341274261475	0.00418994715437293	-0.00230353930965066	-0.00619963090866804	-0.00165419070981443
20	79.9328689575195	-3.90648126602173	-7.53860807418823	0.00841071270406246	-0.00619963090866804	-0.00944637414067984	-0.00684897974133492
21	81.2315673828125	-4.55583000183105	-7.34380340576172	0.0145795252174139	-0.00360223650932312	-0.00652430532500148	0.00321592413820326
22	79.9328689575195	-3.25713276863098	-7.4087381362915	0.0126314787194133	-3.08191010844894e-05	0.00159255252219737	-0.00230353930965066
23	80.5822143554688	-3.90648126602173	-6.69445466995239	0.0142548503354192	0.00451462110504508	0.00126787810586393	0.00191722682211548
24	81.2315673828125	-3.58180713653564	-7.21393346786499	0.012956153601408	0.00191722682211548	-0.00165419070981443	0.00126787810586393
25	81.8809127807617	-3.58180713653564	-7.27886867523193	0.0145795252174139	0.0113327819854021	0.00354059832170606	-0.00457625929266214
26	79.9328689575195	-3.58180713653564	-7.14899873733521	0.0113327819854021	0.00516396993771195	-0.0123684434220195	-0.00100484199356288
27	81.8809127807617	-4.88050413131714	-7.34380340576172	0.0145795252174139	0.00191722682211548	-0.0136671401560307	-0.00230353930965066
28	79.2835159301758	-2.93245840072632	-7.01912927627563	0.0210730116814375	0.00711201597005129	-0.00652430532500148	-0.0026282137259841
29	81.2315673828125	-4.55583000183105	-6.36978054046631	0.0165275707840919	0.01100810803473	-0.00847235135734081	0.00289124972186983
30	80.5822143554688	-3.25713276863098	-7.21393346786499	0.00841071270406246	-0.00555028254166245	-0.0136671401560307	-0.00652430532500148
31	79.9328689575195	-3.58180713653564	-7.21393346786499	-0.000680167751852423	0.00548864435404539	0.00191722682211548	-0.00360223650932312
32	81.2315673828125	-3.58180713653564	-7.21393346786499	-0.0110697457566857	0.00548864435404539	0.00743668992072344	-0.00165419070981443
33	80.5822143554688	-3.90648126602173	-6.36978054046631	-0.00977104809135199	0.00776136433705688	0.00516396993771195	0.00159255252219737
34	80.5822143554688	-3.58180713653564	-6.62951993942261	-3.08191010844894e-05	-0.00197886489331722	-0.00522560812532902	-3.08191010844894e-05
35	80.5822143554688	-3.58180713653564	-6.95419406890869	-0.0143164889886975	-0.00197886489331722	-0.00360223650932312	-0.00197886489331722
36	82.5302658081055	-4.88050413131714	-7.14899873733521	-0.0113944197073579	-0.0146411629393697	-0.00619963090866804	-0.00392691092565656
37	79.9328689575195	-3.25713276863098	-6.95419406890869	-0.00619963090866804	-0.00230353930965066	-0.000355493422830477	0.00646266713738441
38	83.1796112060547	-4.88050413131714	-6.62951993942261	-0.00392691092565656	-0.00619963090866804	0.00191722682211548	0.000618529506027699
39	80.5822143554688	-4.23115587234497	-6.69445466995239	0.00581331877037883	-0.0026282137259841	-0.00749832857400179	0.00191722682211548
40	82.5302658081055	-4.55583000183105	-7.14899873733521	0.0123068047687411	-0.00749832857400179	-0.0107450718060136	-0.00360223650932312
41	81.8809127807617	-3.90648126602173	-7.01912927627563	0.00451462110504508	-0.00230353930965066	-0.0110697457566857	-0.00425158534198999
42	81.2315673828125	-4.55583000183105	-7.01912927627563	0.00776136433705688	0.01100810803473	-0.00360223650932312	0.000943203864153475
43	81.2315673828125	-3.90648126602173	-7.08406400680542	0.0230210572481155	0.00354059832170606	0.00191722682211548	0.00418994715437293
44	79.2835159301758	-3.58180713653564	-7.34380340576172	0.0113327819854021	0.00483929552137852	-0.00944637414067984	-0.00165419070981443
45	78.6341705322266	-3.25713276863098	-7.21393346786499	0.0022419011220336	-3.08191010844894e-05	-0.00230353930965066	0.00191722682211548
46	79.9328689575195	-3.90648126602173	-6.88925933837891	0.00743668992072344	0.00386527273803949	-0.00977104809135199	0.00321592413820326
47	81.2315673828125	-4.55583000183105	-7.14899873733521	0.01100810803473	0.012956153601408	-0.0113944197073579	0.00711201597005129
48	79.9328689575195	-3.58180713653564	-7.73341274261475	0.0136055024340749	0.012956153601408	-0.00879702530801296	0.00126787810586393
49	80.5822143554688	-3.90648126602173	-7.53860807418823	0.0132808275520802	0.0123068047687411	-0.0110697457566857	-0.00197886489331722
50	81.2315673828125	-4.55583000183105	-7.53860807418823	-0.00522560812532902	0.00386527273803949	-0.00977104809135199	-0.00360223650932312
51	83.1796112060547	-4.88050413131714	-7.27886867523193	0.00970941036939621	-0.00197886489331722	-0.00425158534198999	0.0022419011220336
52	81.2315673828125	-4.55583000183105	-7.34380340576172	-0.00619963090866804	0.00776136433705688	0.00548864435404539	0.00256657530553639
53	81.8809127807617	-4.55583000183105	-7.01912927627563	-0.00652430532500148	-0.00197886489331722	0.00548864435404539	0.00678734155371785
54	81.2315673828125	-4.23115587234497	-7.34380340576172	-0.0195112787187099	0.000943203864153475	-0.00652430532500148	-0.00522560812532902
55	80.5822143554688	-3.58180713653564	-7.60354280471802	-0.0191866029053926	-0.00457625929266214	-0.00652430532500148	-0.00587495695799589
56	82.5302658081055	-3.90648126602173	-7.4087381362915	-0.0152905117720366	-0.00327756232582033	0.00483929552137852	0.00126787810586393
57	80.5822143554688	-4.55583000183105	-7.27886867523193	-0.0104203969240189	0.00386527273803949	0.000943203864153475	0.00646266713738441
58	81.8809127807617	-4.88050413131714	-7.34380340576172	-0.00360223650932312	-0.00457625929266214	0.0103587592020631	-0.00197886489331722
59	79.9328689575195	-3.90648126602173	-7.21393346786499	0.011982130818069	-0.0110697457566857	0.00776136433705688	0.00613799272105098
60	79.2835159301758	-3.90648126602173	-7.47367286682129	0.0282158460468054	-0.00132951640989631	0.00126787810586393	-0.00684897974133492
61	80.5822143554688	-4.88050413131714	-6.95419406890869	0.00678734155371785	-0.0133424662053585	0.0100340843200684	-0.00912170019000769
62	81.8809127807617	-5.20517873764038	-6.82432460784912	0.00451462110504508	-0.0026282137259841	0.00354059832170606	0.000618529506027699
63	79.9328689575195	-4.23115587234497	-7.01912927627563	0.00548864435404539	-0.0120437685400248	-0.00100484199356288	0.000293855206109583
64	81.2315673828125	-3.90648126602173	-7.01912927627563	0.00321592413820326	-0.000680167751852423	0.00289124972186983	-0.00132951640989631
65	79.9328689575195	-3.90648126602173	-6.82432460784912	0.000943203864153475	-0.0107450718060136	-0.000680167751852423	-0.00132951640989631
66	81.8809127807617	-5.52985286712646	-6.82432460784912	0.0116574559360743	-0.00165419070981443	-0.00814767740666866	0.000943203864153475
67	81.2315673828125	-5.20517873764038	-6.88925933837891	0.0116574559360743	0.00289124972186983	-0.0195112787187099	0.00451462110504508
68	81.8809127807617	-5.52985286712646	-7.08406400680542	0.00289124972186983	0.00451462110504508	-0.00847235135734081	0.000618529506027699
69	80.5822143554688	-4.23115587234497	-6.88925933837891	0.0100340843200684	0.00483929552137852	-0.00132951640989631	0.00808603875339031
70	81.8809127807617	-5.20517873764038	-6.62951993942261	-0.00944637414067984	-0.00717365415766835	0.00386527273803949	-0.0026282137259841
71	81.8809127807617	-4.55583000183105	-6.62951993942261	-0.0172385573387146	-0.00684897974133492	-0.00100484199356288	-3.08191010844894e-05
72	80.5822143554688	-4.88050413131714	-6.88925933837891	0.0162028968334198	-0.00100484199356288	0.00289124972186983	0.00418994715437293
73	81.2315673828125	-4.88050413131714	-6.95419406890869	0.00646266713738441	0.00256657530553639	0.000618529506027699	-0.00522560812532902
74	79.9328689575195	-3.90648126602173	-6.82432460784912	-3.08191010844894e-05	0.00386527273803949	0.00418994715437293	-0.00100484199356288
75	80.5822143554688	-3.90648126602173	-7.01912927627563	0.01100810803473	0.0022419011220336	-0.00587495695799589	-0.00652430532500148
76	81.8809127807617	-4.55583000183105	-6.56458520889282	-0.00749832857400179	-0.0104203969240189	-0.000355493422830477	-0.00197886489331722
77	80.5822143554688	-3.58180713653564	-6.75938940048218	-0.00782300252467394	-0.00360223650932312	0.00776136433705688	0.00613799272105098
78	81.2315673828125	-4.55583000183105	-6.95419406890869	-0.00197886489331722	-0.00717365415766835	0.00776136433705688	0.00418994715437293
79	80.5822143554688	-3.58180713653564	-7.6684775352478	-0.00360223650932312	-0.0136671401560307	0.00938473641872406	0.0106834331527352
80	80.5822143554688	-3.25713276863098	-7.08406400680542	0.00159255252219737	-0.00522560812532902	-0.00165419070981443	0.00191722682211548
81	80.5822143554688	-3.58180713653564	-6.95419406890869	-0.00977104809135199	-0.00327756232582033	-0.00295288790948689	0.00418994715437293
82	79.2835159301758	-3.25713276863098	-6.88925933837891	0.0022419011220336	0.00321592413820326	-0.0026282137259841	0.000618529506027699
83	80.5822143554688	-3.25713276863098	-6.82432460784912	0.00841071270406246	0.00548864435404539	0.00191722682211548	0.00386527273803949
84	80.5822143554688	-2.60778403282166	-7.21393346786499	-0.00977104809135199	-0.00197886489331722	-0.00100484199356288	0.00451462110504508
85	82.5302658081055	-4.23115587234497	-6.95419406890869	-0.00100484199356288	-0.000680167751852423	0.000293855206109583	-0.00132951640989631
86	81.2315673828125	-3.90648126602173	-7.27886867523193	0.000943203864153475	-0.0026282137259841	-0.00230353930965066	-0.000355493422830477
87	79.2835159301758	-3.25713276863098	-6.88925933837891	0.00516396993771195	0.00841071270406246	-0.00457625929266214	0.00256657530553639
88	81.2315673828125	-4.55583000183105	-6.69445466995239	-0.0136671401560307	0.0113327819854021	0.00354059832170606	-0.00197886489331722
89	79.2835159301758	-3.25713276863098	-7.21393346786499	0.00191722682211548	0.00743668992072344	-0.00782300252467394	0.00191722682211548
90	79.9328689575195	-3.90648126602173	-7.73341274261475	-0.00749832857400179	0.00906006153672934	-0.00132951640989631	-0.00717365415766835
91	79.2835159301758	-4.55583000183105	-7.34380340576172	-0.0198359526693821	0.00451462110504508	-0.00782300252467394	-0.00717365415766835
92	79.2835159301758	-4.23115587234497	-7.34380340576172	-0.0230826959013939	0.00321592413820326	-0.000355493422830477	0.00516396993771195
93	78.6341705322266	-4.23115587234497	-6.69445466995239	0.0132808275520802	0.00451462110504508	0.00711201597005129	0.00873538758605719
94	77.9848251342773	-3.58180713653564	-6.95419406890869	0.0162028968334198	0.0113327819854021	-0.00230353930965066	0.00191722682211548
95	77.3354721069336	-3.58180713653564	-7.34380340576172	0.00418994715437293	-0.00132951640989631	-0.00327756232582033	-0.00132951640989631
96	77.9848251342773	-4.23115587234497	-7.47367286682129	-0.00912170019000769	-0.00295288790948689	-0.00490093370899558	-0.000355493422830477
97	76.6861267089844	-3.58180713653564	-7.9282169342041	-0.0136671401560307	0.00289124972186983	0.00548864435404539	0.00906006153672934
98	80.5822143554688	-4.88050413131714	-7.34380340576172	-0.0136671401560307	-0.000355493422830477	0.00159255252219737	0.00841071270406246
99	78.6341705322266	-3.90648126602173	-7.34380340576172	-0.0149658378213644	-0.00360223650932312	0.00289124972186983	0.00126787810586393
100	77.9848251342773	-3.58180713653564	-6.75938940048218	-0.0211346503347158	0.00159255252219737	-0.00360223650932312	-0.000680167751852423
101	76.6861267089844	-2.93245840072632	-6.69445466995239	-0.0117190945893526	-0.00100484199356288	0.00516396993771195	-0.00782300252467394
102	77.3354721069336	-3.58180713653564	-7.08406400680542	-0.0188619289547205	0.00321592413820326	-0.00327756232582033	0.00159255252219737
103	77.9848251342773	-3.25713276863098	-7.14899873733521	0.00256657530553639	0.00808603875339031	0.00516396993771195	-0.00197886489331722
104	79.2835159301758	-4.23115587234497	-6.88925933837891	0.00354059832170606	0.00548864435404539	-0.0107450718060136	0.00289124972186983
105	78.6341705322266	-4.23115587234497	-6.75938940048218	0.00678734155371785	0.0022419011220336	-0.00490093370899558	-0.00360223650932312
106	77.9848251342773	-4.23115587234497	-6.43471527099609	0.00873538758605719	0.00970941036939621	-0.0100957229733467	-0.00327756232582033
107	78.6341705322266	-3.58180713653564	-6.82432460784912	0.0149041991680861	0.00743668992072344	-0.0133424662053585	0.00289124972186983
108	80.5822143554688	-4.23115587234497	-6.95419406890869	0.0145795252174139	0.0200989879667759	-0.00555028254166245	0.00191722682211548
109	82.5302658081055	-4.23115587234497	-7.21393346786499	0.0126314787194133	0.00808603875339031	-0.0110697457566857	0.00126787810586393
110	79.2835159301758	-3.25713276863098	-7.14899873733521	0.00548864435404539	0.00646266713738441	-0.0126931173726916	-0.00132951640989631
111	81.2315673828125	-3.58180713653564	-7.01912927627563	-0.00132951640989631	0.00321592413820326	-0.0113944197073579	-0.00100484199356288
112	80.5822143554688	-3.58180713653564	-6.43471527099609	0.0597092546522617	0.0149041991680861	-0.00100484199356288	0.00938473641872406
113	80.5822143554688	-3.58180713653564	-6.23991060256958	0.00451462110504508	0.00418994715437293	-0.00619963090866804	0.00938473641872406
114	80.5822143554688	-2.93245840072632	-6.69445466995239	0.00938473641872406	0.00776136433705688	0.000943203864153475	0.00354059832170606
115	81.8809127807617	-4.55583000183105	-6.36978054046631	0.00906006153672934	0.00483929552137852	-0.00522560812532902	-0.00360223650932312
116	80.5822143554688	-2.93245840072632	-7.14899873733521	0.00256657530553639	-0.0104203969240189	0.00581331877037883	-0.00555028254166245
117	81.2315673828125	-3.58180713653564	-7.01912927627563	0.00808603875339031	-0.00522560812532902	0.000618529506027699	0.00581331877037883
118	80.5822143554688	-3.90648126602173	-6.56458520889282	-0.0123684434220195	-0.0026282137259841	0.0158782228827477	-0.00814767740666866
119	81.8809127807617	-4.23115587234497	-6.62951993942261	0.00354059832170606	-0.00977104809135199	0.00776136433705688	0.00126787810586393
120	81.2315673828125	-3.25713276863098	-7.34380340576172	0.00483929552137852	-0.00847235135734081	-0.000680167751852423	-0.00587495695799589
121	79.9328689575195	-3.58180713653564	-7.14899873733521	-0.00847235135734081	-0.00684897974133492	-0.0026282137259841	-0.00165419070981443
122	79.9328689575195	-3.58180713653564	-7.34380340576172	-0.000680167751852423	0.000293855206109583	0.000943203864153475	0.0022419011220336
123	81.2315673828125	-3.25713276863098	-7.14899873733521	-0.00197886489331722	0.000618529506027699	-0.0026282137259841	0.00126787810586393
124	82.5302658081055	-4.55583000183105	-7.27886867523193	0.000618529506027699	0.00191722682211548	0.00321592413820326	0.000943203864153475
125	81.8809127807617	-4.23115587234497	-7.34380340576172	-0.00230353930965066	0.000293855206109583	-0.00295288790948689	-0.00197886489331722
126	80.5822143554688	-3.58180713653564	-7.34380340576172	-0.00295288790948689	0.0100340843200684	-0.00912170019000769	0.00321592413820326
127	80.5822143554688	-3.25713276863098	-7.53860807418823	0.00483929552137852	0.00938473641872406	-0.00782300252467394	0.00613799272105098
128	81.2315673828125	-3.25713276863098	-7.6684775352478	0.0175015944987535	0.0191249661147594	-0.00847235135734081	0.0142548503354192
129	81.8809127807617	-3.58180713653564	-7.60354280471802	0.01100810803473	0.00970941036939621	-0.00425158534198999	-0.00295288790948689
130	81.2315673828125	-3.58180713653564	-7.53860807418823	0.0152288740500808	0.00711201597005129	-0.0117190945893526	0.000618529506027699
131	80.5822143554688	-2.60778403282166	-7.6684775352478	0.0152288740500808	0.00126787810586393	-0.00197886489331722	-0.00457625929266214
132	79.9328689575195	-3.58180713653564	-7.86328220367432	0.000618529506027699	0.00354059832170606	-0.00230353930965066	-0.00132951640989631
133	80.5822143554688	-2.93245840072632	-7.86328220367432	0.00776136433705688	0.00841071270406246	0.00970941036939621	0.00256657530553639
134	81.8809127807617	-4.23115587234497	-7.53860807418823	0.0178262684494257	0.00516396993771195	-3.08191010844894e-05	0.000293855206109583
135	82.5302658081055	-4.23115587234497	-7.47367286682129	-0.0133424662053585	-0.00197886489331722	-0.00295288790948689	-0.0130177913233638
136	80.5822143554688	-3.25713276863098	-7.53860807418823	-0.00522560812532902	-0.0113944197073579	-0.00197886489331722	-0.00587495695799589
137	81.8809127807617	-4.55583000183105	-6.95419406890869	-0.00814767740666866	-0.00132951640989631	0.0123068047687411	0.00256657530553639
138	79.2835159301758	-3.58180713653564	-7.27886867523193	-0.00360223650932312	0.000943203864153475	0.00581331877037883	0.000943203864153475
139	81.2315673828125	-4.55583000183105	-7.53860807418823	-0.00100484199356288	0.00354059832170606	0.00678734155371785	0.00191722682211548
140	82.5302658081055	-4.23115587234497	-6.88925933837891	-0.00132951640989631	-0.00879702530801296	-0.0100957229733467	0.00354059832170606
141	82.5302658081055	-4.23115587234497	-6.82432460784912	0.0220470335334539	-0.00522560812532902	-0.00522560812532902	-0.00912170019000769
142	81.2315673828125	-3.90648126602173	-6.75938940048218	0.0022419011220336	0.00516396993771195	0.00159255252219737	0.00483929552137852
143	81.8809127807617	-4.55583000183105	-6.75938940048218	0.00678734155371785	-0.00230353930965066	-0.00749832857400179	-0.000355493422830477
144	81.2315673828125	-3.58180713653564	-6.95419406890869	0.0100340843200684	-0.00100484199356288	-0.00132951640989631	0.00581331877037883
145	80.5822143554688	-3.58180713653564	-7.6684775352478	0.00808603875339031	0.00321592413820326	-0.0126931173726916	-0.00392691092565656
146	80.5822143554688	-2.93245840072632	-7.08406400680542	0.00418994715437293	0.00321592413820326	-0.00684897974133492	-0.0026282137259841
147	81.2315673828125	-4.23115587234497	-6.23991060256958	0.0239950809627771	0.00354059832170606	-0.0143164889886975	0.00711201597005129
148	79.9328689575195	-2.93245840072632	-6.75938940048218	0.0191249661147594	0.00451462110504508	-0.00360223650932312	-0.00197886489331722
149	82.5302658081055	-4.23115587234497	-6.75938940048218	0.013930176384747	-0.00165419070981443	-0.00392691092565656	0.000293855206109583
150	81.2315673828125	-3.90648126602173	-7.01912927627563	0.0126314787194133	0.00191722682211548	-0.00587495695799589	-0.00100484199356288
151	81.2315673828125	-4.88050413131714	-6.95419406890869	0.00256657530553639	-0.00425158534198999	-0.00490093370899558	0.000943203864153475
152	81.8809127807617	-3.90648126602173	-7.08406400680542	0.000618529506027699	0.00581331877037883	-0.00360223650932312	0.00321592413820326
153	81.2315673828125	-4.23115587234497	-6.69445466995239	-0.0026282137259841	0.0116574559360743	-0.00360223650932312	0.0100340843200684
154	81.8809127807617	-4.23115587234497	-6.62951993942261	0.0213976856321096	-3.08191010844894e-05	-0.00132951640989631	0.000293855206109583
155	79.9328689575195	-3.58180713653564	-7.01912927627563	0.00191722682211548	-0.00522560812532902	0.000293855206109583	-0.00230353930965066
156	81.2315673828125	-4.55583000183105	-7.14899873733521	-0.0146411629393697	-0.0110697457566857	-3.08191010844894e-05	-0.00652430532500148
157	81.2315673828125	-4.55583000183105	-7.4087381362915	-0.00814767740666866	-0.00912170019000769	0.0197743140161037	0.00289124972186983
158	81.2315673828125	-3.90648126602173	-7.60354280471802	-0.0113944197073579	-0.00522560812532902	0.00646266713738441	0.00418994715437293
159	81.2315673828125	-3.90648126602173	-7.4087381362915	0.00321592413820326	-0.0139918150380254	0.0106834331527352	0.00256657530553639
160	83.1796112060547	-5.20517873764038	-6.82432460784912	-0.00587495695799589	-0.00717365415766835	-0.00392691092565656	0.00126787810586393
161	81.2315673828125	-4.55583000183105	-7.47367286682129	-0.00587495695799589	-0.0169138833880424	-0.00295288790948689	-0.0104203969240189
162	83.1796112060547	-5.85452747344971	-7.47367286682129	-0.00879702530801296	-0.00555028254166245	0.00159255252219737	0.0113327819854021
163	81.8809127807617	-4.88050413131714	-7.53860807418823	0.00841071270406246	-0.00684897974133492	-0.00782300252467394	0.00256657530553639
164	81.2315673828125	-4.55583000183105	-7.34380340576172	-0.00490093370899558	-0.00717365415766835	-0.00132951640989631	0.00289124972186983
165	80.5822143554688	-4.23115587234497	-7.4087381362915	-0.00652430532500148	-0.00912170019000769	-0.0136671401560307	-0.0104203969240189
166	81.2315673828125	-5.52985286712646	-6.95419406890869	-0.00814767740666866	-0.0026282137259841	-0.00490093370899558	-0.0026282137259841
167	81.8809127807617	-5.52985286712646	-7.34380340576172	0.0113327819854021	0.00418994715437293	-0.00490093370899558	0.00516396993771195
168	80.5822143554688	-4.23115587234497	-7.79834747314453	0.000943203864153475	0.00516396993771195	-0.00457625929266214	0.00841071270406246
169	79.9328689575195	-3.58180713653564	-7.86328220367432	0.0207483377307653	-0.00197886489331722	-0.00587495695799589	0.00711201597005129
170	81.2315673828125	-4.88050413131714	-7.53860807418823	0.0103587592020631	0.000293855206109583	-0.00392691092565656	-0.00100484199356288
171	82.5302658081055	-4.55583000183105	-7.60354280471802	0.00321592413820326	0.00289124972186983	-0.00847235135734081	-0.00490093370899558
172	81.8809127807617	-3.90648126602173	-7.34380340576172	0.00808603875339031	0.0106834331527352	0.00873538758605719	0.000618529506027699
173	83.1796112060547	-4.55583000183105	-7.73341274261475	0.00841071270406246	0.00256657530553639	-0.00360223650932312	-0.000355493422830477
174	79.9328689575195	-2.60778403282166	-7.79834747314453	0.00613799272105098	0.00841071270406246	-3.08191010844894e-05	0.00159255252219737
175	81.2315673828125	-3.25713276863098	-7.86328220367432	0.00776136433705688	-0.00457625929266214	-0.0146411629393697	-0.00392691092565656
176	81.8809127807617	-3.58180713653564	-7.53860807418823	-0.00132951640989631	-0.00977104809135199	0.0123068047687411	-0.00360223650932312
177	81.2315673828125	-2.93245840072632	-7.08406400680542	-0.0110697457566857	-0.0026282137259841	0.00970941036939621	0.00613799272105098
178	81.2315673828125	-3.58180713653564	-7.14899873733521	-0.00197886489331722	-0.00327756232582033	0.0145795252174139	-0.000680167751852423
179	79.9328689575195	-3.58180713653564	-7.14899873733521	-0.0143164889886975	-0.00749832857400179	0.00354059832170606	0.00321592413820326
180	79.9328689575195	-3.25713276863098	-7.60354280471802	-0.0136671401560307	-0.00165419070981443	-0.0026282137259841	-0.00327756232582033
181	79.9328689575195	-4.23115587234497	-7.27886867523193	-0.0191866029053926	0.00126787810586393	-0.00522560812532902	0.00321592413820326
182	79.2835159301758	-3.90648126602173	-6.88925933837891	-0.00717365415766835	-0.00165419070981443	-0.00619963090866804	-0.00327756232582033
183	79.2835159301758	-2.93245840072632	-6.82432460784912	-0.00555028254166245	0.0106834331527352	0.00483929552137852	-3.08191010844894e-05
184	79.9328689575195	-3.25713276863098	-6.17497587203979	-0.00490093370899558	-0.00295288790948689	0.0103587592020631	-0.00717365415766835
185	79.9328689575195	-3.58180713653564	-6.62951993942261	-0.00717365415766835	-0.00425158534198999	-0.00782300252467394	-0.0107450718060136
186	81.8809127807617	-3.90648126602173	-6.88925933837891	-0.00814767740666866	0.00581331877037883	-0.0110697457566857	-0.0026282137259841
187	79.2835159301758	-3.25713276863098	-7.01912927627563	0.00938473641872406	0.0149041991680861	-0.0113944197073579	0.0103587592020631
188	81.8809127807617	-4.23115587234497	-6.75938940048218	0.0022419011220336	0.0132808275520802	0.00256657530553639	0.00613799272105098
189	79.2835159301758	-2.93245840072632	-6.36978054046631	0.0123068047687411	0.0168522447347641	-0.00490093370899558	-0.000355493422830477
190	79.2835159301758	-3.25713276863098	-6.23991060256958	-0.00230353930965066	0.00743668992072344	-0.0126931173726916	0.00451462110504508
191	77.9848251342773	-3.90648126602173	-6.49965000152588	-0.00197886489331722	0.00548864435404539	-0.00782300252467394	0.00808603875339031
192	79.2835159301758	-4.55583000183105	-6.75938940048218	-0.000680167751852423	0.00289124972186983	-0.00360223650932312	0.00386527273803949
193	77.9848251342773	-3.25713276863098	-6.88925933837891	0.00418994715437293	0.00743668992072344	0.000293855206109583	0.00938473641872406
194	77.9848251342773	-3.25713276863098	-6.36978054046631	0.00743668992072344	0.00418994715437293	-0.00912170019000769	0.00289124972186983
195	78.6341705322266	-3.25713276863098	-6.95419406890869	0.000943203864153475	-0.0100957229733467	-0.0107450718060136	-0.00132951640989631
196	77.3354721069336	-4.23115587234497	-6.43471527099609	-0.0123684434220195	-0.0100957229733467	0.00126787810586393	0.00548864435404539
197	76.6861267089844	-3.25713276863098	-7.27886867523193	0.00159255252219737	0.000943203864153475	0.00483929552137852	0.000618529506027699
198	78.6341705322266	-4.23115587234497	-6.88925933837891	0.00841071270406246	-0.00360223650932312	0.01100810803473	0.00191722682211548
199	79.2835159301758	-3.58180713653564	-7.08406400680542	-0.00652430532500148	-0.00749832857400179	0.00873538758605719	0.0022419011220336
200	78.6341705322266	-3.58180713653564	-6.95419406890869	0.000293855206109583	-0.0100957229733467	-0.00457625929266214	0.0022419011220336
201	77.3354721069336	-3.25713276863098	-6.82432460784912	0.00613799272105098	-0.00652430532500148	0.00516396993771195	-0.00327756232582033
202	79.9328689575195	-3.58180713653564	-6.62951993942261	-0.00165419070981443	0.000943203864153475	0.00289124972186983	0.00483929552137852
203	79.2835159301758	-3.25713276863098	-7.21393346786499	-0.00457625929266214	0.00711201597005129	-0.000355493422830477	0.00516396993771195
204	79.2835159301758	-3.58180713653564	-7.14899873733521	-0.00814767740666866	-3.08191010844894e-05	0.00678734155371785	0.00613799272105098
205	82.5302658081055	-4.55583000183105	-6.82432460784912	0.0106834331527352	-0.00490093370899558	-0.0104203969240189	-0.00717365415766835
206	79.9328689575195	-3.58180713653564	-6.82432460784912	-0.00879702530801296	0.00711201597005129	-0.00165419070981443	0.00256657530553639
207	80.5822143554688	-3.25713276863098	-7.34380340576172	0.00613799272105098	0.0106834331527352	-0.0159398596733809	0.000293855206109583
208	81.8809127807617	-4.23115587234497	-6.95419406890869	0.00516396993771195	0.0155535480007529	-0.00490093370899558	0.00159255252219737
209	82.5302658081055	-3.90648126602173	-7.53860807418823	0.0158782228827477	0.00548864435404539	-0.00555028254166245	-0.00197886489331722
210	79.9328689575195	-2.60778403282166	-7.14899873733521	0.00646266713738441	0.00581331877037883	-0.0152905117720366	-0.0026282137259841
211	78.6341705322266	-3.25713276863098	-7.08406400680542	-0.00197886489331722	0.00289124972186983	-0.00555028254166245	-0.00425158534198999
212	81.2315673828125	-2.93245840072632	-7.08406400680542	-0.00814767740666866	0.00386527273803949	-0.00327756232582033	0.0106834331527352
213	80.5822143554688	-3.25713276863098	-7.4087381362915	0.00483929552137852	0.00581331877037883	0.00126787810586393	0.00418994715437293
214	81.8809127807617	-4.23115587234497	-7.47367286682129	-0.0026282137259841	-3.08191010844894e-05	0.00581331877037883	0.000618529506027699
215	82.5302658081055	-4.88050413131714	-6.88925933837891	-0.00197886489331722	-0.00132951640989631	-0.0026282137259841	0.00159255252219737
216	81.8809127807617	-3.58180713653564	-7.21393346786499	-0.0165892094373703	-0.0026282137259841	-0.00425158534198999	-0.00782300252467394
217	81.2315673828125	-3.58180713653564	-7.21393346786499	-0.0188619289547205	-0.00490093370899558	0.00581331877037883	0.00483929552137852
218	80.5822143554688	-3.90648126602173	-7.14899873733521	-3.08191010844894e-05	0.000293855206109583	0.000293855206109583	-0.000680167751852423
219	82.5302658081055	-4.23115587234497	-6.23991060256958	-0.00814767740666866	-0.00100484199356288	0.000618529506027699	0.00126787810586393
220	82.5302658081055	-3.58180713653564	-6.43471527099609	-0.00555028254166245	0.000943203864153475	-0.00230353930965066	-0.00912170019000769
221	79.9328689575195	-3.90648126602173	-6.88925933837891	0.00191722682211548	-0.00197886489331722	-0.00425158534198999	-0.00392691092565656
222	81.2315673828125	-3.58180713653564	-6.95419406890869	0.00516396993771195	0.00743668992072344	-0.00457625929266214	-0.00230353930965066
223	81.2315673828125	-3.58180713653564	-6.82432460784912	-0.00912170019000769	0.00581331877037883	0.00613799272105098	0.00386527273803949
224	82.5302658081055	-4.88050413131714	-6.43471527099609	-0.00619963090866804	0.00711201597005129	-0.00165419070981443	-0.00132951640989631
225	81.2315673828125	-4.23115587234497	-6.95419406890869	0.0191249661147594	-0.00522560812532902	-0.00847235135734081	-0.00100484199356288
226	79.9328689575195	-3.58180713653564	-6.88925933837891	0.00808603875339031	0.00873538758605719	-0.0107450718060136	-0.00814767740666866
227	81.2315673828125	-3.25713276863098	-7.27886867523193	0.00970941036939621	0.0136055024340749	-0.00912170019000769	-0.000680167751852423
228	80.5822143554688	-3.90648126602173	-7.27886867523193	0.00483929552137852	0.0175015944987535	-0.00814767740666866	0.00321592413820326
229	82.5302658081055	-4.55583000183105	-7.01912927627563	0.0123068047687411	0.0149041991680861	-0.00652430532500148	-0.00360223650932312
230	81.2315673828125	-4.23115587234497	-7.14899873733521	0.0178262684494257	0.00289124972186983	-0.00295288790948689	-0.00327756232582033
231	80.5822143554688	-3.58180713653564	-7.01912927627563	0.00906006153672934	0.00613799272105098	-0.00392691092565656	0.000293855206109583
232	79.9328689575195	-2.93245840072632	-6.69445466995239	-0.00847235135734081	0.00711201597005129	-0.00132951640989631	0.00646266713738441
233	81.2315673828125	-3.58180713653564	-7.14899873733521	0.0136055024340749	-0.00392691092565656	-3.08191010844894e-05	0.00354059832170606
234	81.8809127807617	-4.55583000183105	-6.88925933837891	0.0123068047687411	0.00386527273803949	-0.00132951640989631	-0.00327756232582033
235	82.5302658081055	-4.88050413131714	-6.95419406890869	0.00451462110504508	-0.00490093370899558	0.00418994715437293	-0.00749832857400179
236	79.9328689575195	-2.93245840072632	-7.53860807418823	0.00808603875339031	-0.00944637414067984	0.00354059832170606	0.00126787810586393
237	82.5302658081055	-4.55583000183105	-6.75938940048218	0.00548864435404539	-0.00555028254166245	0.00256657530553639	0.00159255252219737
238	80.5822143554688	-2.93245840072632	-7.34380340576172	0.013930176384747	0.00776136433705688	0.0132808275520802	0.000293855206109583
239	81.8809127807617	-4.55583000183105	-7.27886867523193	-0.00490093370899558	-0.0165892094373703	-0.00100484199356288	-0.000355493422830477
240	80.5822143554688	-3.90648126602173	-7.4087381362915	-0.00327756232582033	-0.00717365415766835	-0.000680167751852423	-0.00619963090866804
241	81.2315673828125	-4.55583000183105	-7.4087381362915	-0.0107450718060136	-0.00717365415766835	-0.00782300252467394	-0.00425158534198999
242	80.5822143554688	-4.55583000183105	-6.88925933837891	-0.0123684434220195	-0.00392691092565656	-0.00165419070981443	0.0022419011220336
243	81.8809127807617	-4.88050413131714	-6.69445466995239	0.00483929552137852	0.00191722682211548	-0.00814767740666866	-0.00100484199356288
244	81.8809127807617	-4.55583000183105	-6.56458520889282	-0.00295288790948689	-0.00327756232582033	0.00938473641872406	-0.00619963090866804
245	79.2835159301758	-4.23115587234497	-6.88925933837891	0.00191722682211548	-0.00684897974133492	-0.00360223650932312	-0.00425158534198999
246	79.2835159301758	-4.23115587234497	-7.6684775352478	-0.00522560812532902	0.00256657530553639	-0.0143164889886975	-0.00522560812532902
247	80.5822143554688	-5.52985286712646	-6.75938940048218	0.00451462110504508	0.00516396993771195	-0.00652430532500148	0.000293855206109583
248	79.9328689575195	-4.55583000183105	-6.95419406890869	0.011982130818069	0.0022419011220336	0.000943203864153475	0.00743668992072344
249	79.2835159301758	-5.20517873764038	-6.69445466995239	0.00970941036939621	0.000943203864153475	-0.00587495695799589	0.00191722682211548
250	82.5302658081055	-5.85452747344971	-6.56458520889282	0.0136055024340749	-0.00230353930965066	-0.0123684434220195	0.00159255252219737
251	81.2315673828125	-5.20517873764038	-6.82432460784912	-0.00132951640989631	-0.00392691092565656	0.00126787810586393	0.00354059832170606
252	82.5302658081055	-5.52985286712646	-6.95419406890869	0.00906006153672934	0.00483929552137852	0.0022419011220336	0.00743668992072344
253	81.2315673828125	-4.88050413131714	-6.95419406890869	0.00938473641872406	0.000293855206109583	0.0116574559360743	-3.08191010844894e-05
254	81.8809127807617	-5.20517873764038	-6.82432460784912	0.00354059832170606	-0.00814767740666866	-0.00197886489331722	0.00321592413820326
255	80.5822143554688	-3.58180713653564	-6.95419406890869	0.0123068047687411	-0.00619963090866804	0.00126787810586393	-0.0026282137259841
256	81.8809127807617	-4.88050413131714	-6.69445466995239	0.00321592413820326	-0.0104203969240189	-0.00100484199356288	0.00354059832170606
257	81.8809127807617	-3.90648126602173	-6.62951993942261	-0.00684897974133492	-0.00684897974133492	0.00354059832170606	-0.00425158534198999
258	79.9328689575195	-3.90648126602173	-7.14899873733521	-0.0100957229733467	-0.00327756232582033	0.0126314787194133	0.0126314787194133
259	80.5822143554688	-3.25713276863098	-7.27886867523193	-0.00490093370899558	-0.00555028254166245	0.00256657530553639	-0.0130177913233638
260	81.8809127807617	-4.88050413131714	-6.69445466995239	-0.0026282137259841	-0.0110697457566857	0.0022419011220336	-0.0113944197073579
261	81.8809127807617	-4.23115587234497	-6.75938940048218	-0.0113944197073579	-0.00197886489331722	0.00126787810586393	-0.0026282137259841
262	81.2315673828125	-4.23115587234497	-6.56458520889282	-0.00977104809135199	-0.00132951640989631	0.00289124972186983	-0.00749832857400179
263	81.2315673828125	-4.23115587234497	-6.56458520889282	0.00256657530553639	-0.000680167751852423	0.00581331877037883	-3.08191010844894e-05
264	80.5822143554688	-3.25713276863098	-6.82432460784912	-0.00555028254166245	0.00678734155371785	0.000293855206109583	-0.000680167751852423
265	79.9328689575195	-2.60778403282166	-7.08406400680542	-0.00652430532500148	-0.000680167751852423	-0.00749832857400179	0.00256657530553639
266	81.2315673828125	-3.90648126602173	-6.95419406890869	-0.00490093370899558	0.00646266713738441	-0.0133424662053585	-0.00392691092565656
267	81.2315673828125	-4.23115587234497	-6.82432460784912	0.00678734155371785	0.0145795252174139	-0.00944637414067984	0.00256657530553639
268	81.2315673828125	-3.25713276863098	-6.36978054046631	0.00256657530553639	0.0103587592020631	-0.0104203969240189	0.00516396993771195
269	80.5822143554688	-2.93245840072632	-6.75938940048218	-0.000355493422830477	0.0100340843200684	-0.00360223650932312	0.00451462110504508
270	78.6341705322266	-3.25713276863098	-7.01912927627563	-0.00782300252467394	0.0116574559360743	-0.0026282137259841	-0.00327756232582033
271	79.9328689575195	-3.90648126602173	-6.30484533309937	-0.0126931173726916	-0.00132951640989631	-0.0123684434220195	-0.00100484199356288
272	79.2835159301758	-3.58180713653564	-6.82432460784912	-0.0156151866540313	0.0178262684494257	0.00126787810586393	0.000618529506027699
273	78.6341705322266	-3.90648126602173	-6.69445466995239	-0.00977104809135199	0.00841071270406246	0.00613799272105098	0.00418994715437293
274	77.9848251342773	-2.93245840072632	-6.95419406890869	-0.00230353930965066	0.00159255252219737	-0.00555028254166245	-0.00132951640989631
275	77.3354721069336	-2.60778403282166	-6.75938940048218	-0.00555028254166245	-0.00490093370899558	-0.00717365415766835	0.00354059832170606
276	78.6341705322266	-3.90648126602173	-7.01912927627563	-0.00132951640989631	-0.00879702530801296	0.00191722682211548	-0.00392691092565656
277	77.3354721069336	-2.93245840072632	-6.95419406890869	0.00159255252219737	-0.00197886489331722	0.00386527273803949	0.00581331877037883
278	78.6341705322266	-3.90648126602173	-6.95419406890869	0.00776136433705688	-0.00230353930965066	0.00321592413820326	0.00159255252219737
279	76.6861267089844	-3.25713276863098	-6.95419406890869	0.011982130818069	-0.0026282137259841	0.00418994715437293	0.00191722682211548
280	77.9848251342773	-2.93245840072632	-6.75938940048218	-0.00360223650932312	-0.00619963090866804	-0.0120437685400248	-0.00814767740666866
281	77.3354721069336	-3.90648126602173	-6.49965000152588	0.00873538758605719	-0.00457625929266214	-0.00684897974133492	-0.00197886489331722
282	80.5822143554688	-3.58180713653564	-7.4087381362915	-0.00165419070981443	-0.00165419070981443	0.00581331877037883	-0.000680167751852423
283	77.3354721069336	-1.95843541622162	-7.60354280471802	0.00126787810586393	-0.00327756232582033	0.0022419011220336	0.00386527273803949
284	77.9848251342773	-2.60778403282166	-7.53860807418823	0.00873538758605719	0.00581331877037883	-0.00782300252467394	0.00191722682211548
285	79.2835159301758	-3.25713276863098	-7.60354280471802	-0.00197886489331722	-0.00555028254166245	-0.00555028254166245	-0.00749832857400179
286	80.5822143554688	-3.90648126602173	-7.27886867523193	-0.00619963090866804	0.00256657530553639	-0.0104203969240189	0.00159255252219737
287	79.2835159301758	-2.60778403282166	-6.75938940048218	0.000293855206109583	0.0113327819854021	-0.0117190945893526	0.00386527273803949
288	79.9328689575195	-3.58180713653564	-6.82432460784912	0.00970941036939621	0.0113327819854021	-0.00652430532500148	0.00159255252219737
289	79.2835159301758	-2.60778403282166	-7.21393346786499	0.00256657530553639	0.0100340843200684	-0.0107450718060136	-0.00165419070981443
290	78.6341705322266	-3.25713276863098	-7.47367286682129	-0.00295288790948689	0.00159255252219737	-0.00782300252467394	-0.00392691092565656
291	78.6341705322266	-3.25713276863098	-6.75938940048218	0.00841071270406246	0.00483929552137852	-0.0117190945893526	-0.00360223650932312
292	79.2835159301758	-3.58180713653564	-7.21393346786499	0.00159255252219737	0.00906006153672934	-0.00555028254166245	0.00289124972186983
293	79.9328689575195	-2.60778403282166	-6.69445466995239	0.00841071270406246	0.00386527273803949	-0.00230353930965066	0.000293855206109583
294	79.9328689575195	-2.93245840072632	-7.21393346786499	-0.00165419070981443	0.00191722682211548	-0.00684897974133492	-0.00197886489331722
295	81.8809127807617	-3.58180713653564	-7.27886867523193	0.00354059832170606	-0.00360223650932312	-0.0120437685400248	-0.00295288790948689
296	79.9328689575195	-3.90648126602173	-6.95419406890869	-0.00360223650932312	-0.00360223650932312	0.00256657530553639	-0.00749832857400179
297	80.5822143554688	-2.60778403282166	-7.08406400680542	-0.00879702530801296	-0.00555028254166245	0.00711201597005129	0.00711201597005129
298	81.2315673828125	-3.58180713653564	-6.23991060256958	-0.00132951640989631	-0.00360223650932312	0.011982130818069	-0.00295288790948689
299	81.8809127807617	-4.23115587234497	-6.62951993942261	0.00483929552137852	-0.0123684434220195	-0.000680167751852423	-0.00230353930965066
300	79.2835159301758	-2.28310966491699	-7.14899873733521	-0.00555028254166245	-0.00717365415766835	0.00483929552137852	-0.00490093370899558
301	80.5822143554688	-2.93245840072632	-7.14899873733521	-0.00360223650932312	-0.00782300252467394	0.000943203864153475	-0.00652430532500148
302	79.9328689575195	-2.60778403282166	-7.27886867523193	-0.00782300252467394	0.00256657530553639	0.00354059832170606	0.00841071270406246
303	79.9328689575195	-3.25713276863098	-6.95419406890869	-0.00717365415766835	0.00191722682211548	0.00970941036939621	0.00256657530553639
304	81.8809127807617	-2.93245840072632	-6.88925933837891	-0.00944637414067984	-0.000355493422830477	0.00289124972186983	0.00126787810586393
305	81.8809127807617	-3.90648126602173	-6.56458520889282	0.00906006153672934	-0.000355493422830477	0.00126787810586393	-0.00132951640989631
306	81.2315673828125	-3.25713276863098	-7.01912927627563	0.0022419011220336	0.00906006153672934	-0.00587495695799589	0.000293855206109583
307	80.5822143554688	-2.93245840072632	-7.08406400680542	0.00581331877037883	0.013930176384747	-0.0100957229733467	0.00289124972186983
308	81.8809127807617	-4.55583000183105	-7.01912927627563	0.00418994715437293	0.00548864435404539	-0.00327756232582033	0.00126787810586393
309	80.5822143554688	-4.23115587234497	-6.95419406890869	0.00289124972186983	0.0171769186854362	-0.00100484199356288	0.00289124972186983
310	79.9328689575195	-3.25713276863098	-7.14899873733521	-0.0165892094373703	0.00873538758605719	-0.00587495695799589	0.00483929552137852
311	79.2835159301758	-2.93245840072632	-6.95419406890869	-0.00847235135734081	0.011982130818069	-0.00652430532500148	0.00256657530553639
312	79.9328689575195	-3.25713276863098	-7.27886867523193	0.00678734155371785	0.00548864435404539	0.00191722682211548	0.00841071270406246
313	79.9328689575195	-2.93245840072632	-7.27886867523193	0.011982130818069	0.0103587592020631	-0.00717365415766835	0.00418994715437293
314	81.2315673828125	-3.58180713653564	-7.73341274261475	-0.00425158534198999	0.00321592413820326	-0.00457625929266214	-0.00327756232582033
315	81.8809127807617	-3.90648126602173	-7.01912927627563	0.0123068047687411	-0.00360223650932312	0.000293855206109583	-0.00100484199356288
316	79.9328689575195	-2.93245840072632	-7.08406400680542	-0.0227580219507217	-0.00782300252467394	-0.00230353930965066	-0.00652430532500148
317	81.2315673828125	-3.58180713653564	-7.01912927627563	-0.00392691092565656	-0.00619963090866804	0.00289124972186983	-0.00132951640989631
318	79.2835159301758	-3.58180713653564	-7.47367286682129	0.00289124972186983	-0.00295288790948689	0.00256657530553639	0.00970941036939621
319	81.2315673828125	-4.23115587234497	-7.21393346786499	-0.0026282137259841	-0.00230353930965066	0.00613799272105098	0.00126787810586393
320	80.5822143554688	-3.90648126602173	-7.21393346786499	0.0022419011220336	-0.00652430532500148	-0.00165419070981443	-0.00555028254166245
321	79.9328689575195	-2.93245840072632	-7.27886867523193	-0.0126931173726916	-0.00652430532500148	-0.00684897974133492	-0.00749832857400179
322	79.9328689575195	-3.25713276863098	-7.01912927627563	-0.00490093370899558	0.00289124972186983	-0.00847235135734081	0.00808603875339031
323	81.2315673828125	-4.23115587234497	-6.82432460784912	-0.00360223650932312	-0.00230353930965066	-0.00100484199356288	0.00321592413820326
324	81.2315673828125	-4.23115587234497	-7.73341274261475	0.000293855206109583	0.00451462110504508	-0.000680167751852423	0.00548864435404539
325	80.5822143554688	-4.55583000183105	-7.73341274261475	-0.0126931173726916	-0.00100484199356288	-0.0107450718060136	-0.000355493422830477
326	79.9328689575195	-3.25713276863098	-7.9282169342041	0.00256657530553639	-0.000355493422830477	-0.0110697457566857	0.0022419011220336
327	81.8809127807617	-4.55583000183105	-7.6684775352478	0.00581331877037883	0.0132808275520802	-0.0156151866540313	0.00483929552137852
328	79.9328689575195	-3.25713276863098	-7.53860807418823	-0.00230353930965066	0.00613799272105098	-0.00295288790948689	0.0106834331527352
329	81.8809127807617	-4.55583000183105	-6.62951993942261	0.0142548503354192	0.00451462110504508	-0.00814767740666866	-0.000355493422830477
330	81.8809127807617	-4.23115587234497	-7.6684775352478	0.00581331877037883	0.00256657530553639	-0.00555028254166245	-0.00392691092565656
331	79.9328689575195	-3.90648126602173	-7.60354280471802	0.0223717093467712	0.00126787810586393	-0.00652430532500148	0.00581331877037883
332	79.9328689575195	-2.60778403282166	-7.60354280471802	0.00256657530553639	0.00256657530553639	0.00256657530553639	-0.00230353930965066
333	79.9328689575195	-3.58180713653564	-7.47367286682129	0.0113327819854021	0.00873538758605719	0.00354059832170606	0.00354059832170606
334	81.2315673828125	-4.23115587234497	-7.21393346786499	0.0126314787194133	0.00581331877037883	0.00451462110504508	0.00354059832170606
335	79.9328689575195	-4.88050413131714	-6.88925933837891	-0.00295288790948689	0.00483929552137852	-0.00684897974133492	-0.00555028254166245
336	80.5822143554688	-3.90648126602173	-7.73341274261475	0.0353586822748184	-3.08191010844894e-05	-0.000680167751852423	0.00126787810586393
337	80.5822143554688	-4.55583000183105	-7.47367286682129	-0.0230826959013939	-0.00327756232582033	0.0126314787194133	0.00321592413820326
338	80.5822143554688	-3.58180713653564	-7.08406400680542	-0.000680167751852423	-0.00652430532500148	0.012956153601408	0.00873538758605719
339	79.9328689575195	-3.90648126602173	-6.69445466995239	-0.00749832857400179	0.000293855206109583	-0.000680167751852423	0.00159255252219737
340	81.8809127807617	-4.55583000183105	-6.69445466995239	-0.0100957229733467	-0.00230353930965066	0.011982130818069	-0.00879702530801296
341	81.8809127807617	-4.88050413131714	-6.56458520889282	-0.00652430532500148	0.0022419011220336	-0.00457625929266214	-0.00652430532500148
342	82.5302658081055	-4.55583000183105	-6.30484533309937	-0.0156151866540313	0.00256657530553639	-0.00360223650932312	-0.000680167751852423
343	80.5822143554688	-4.88050413131714	-6.43471527099609	-0.00977104809135199	0.00321592413820326	0.00451462110504508	-0.00295288790948689
344	81.8809127807617	-4.23115587234497	-6.30484533309937	-0.0120437685400248	0.00548864435404539	-0.00782300252467394	-3.08191010844894e-05
345	80.5822143554688	-3.58180713653564	-6.56458520889282	-0.00652430532500148	0.00126787810586393	0.000943203864153475	-0.00847235135734081
346	81.2315673828125	-4.23115587234497	-6.23991060256958	-0.00522560812532902	0.0022419011220336	-0.00684897974133492	-0.00100484199356288
347	81.2315673828125	-5.20517873764038	-6.04510593414307	0.00354059832170606	0.00711201597005129	-0.0113944197073579	-0.0026282137259841
348	79.2835159301758	-4.23115587234497	-6.62951993942261	0.0207483377307653	0.00678734155371785	-0.00522560812532902	0.00289124972186983
349	79.9328689575195	-4.88050413131714	-6.95419406890869	0.0249691028147936	0.00451462110504508	-0.00360223650932312	0.000943203864153475
350	81.2315673828125	-5.52985286712646	-6.17497587203979	0.0123068047687411	-0.000680167751852423	-0.00587495695799589	0.00126787810586393
351	81.8809127807617	-5.52985286712646	-6.30484533309937	0.0152288740500808	-0.0113944197073579	-0.000355493422830477	-0.00165419070981443
352	80.5822143554688	-5.20517873764038	-6.56458520889282	0.00808603875339031	0.000293855206109583	-0.00132951640989631	0.00256657530553639
353	82.5302658081055	-5.85452747344971	-6.23991060256958	0.012956153601408	-0.000680167751852423	-0.00522560812532902	0.00548864435404539
354	81.2315673828125	-5.85452747344971	-6.95419406890869	-0.00782300252467394	-0.00619963090866804	-0.00555028254166245	0.000293855206109583
355	80.5822143554688	-4.55583000183105	-7.21393346786499	0.0149041991680861	-0.0120437685400248	-0.00814767740666866	-0.00425158534198999
356	81.2315673828125	-5.52985286712646	-7.4087381362915	-0.00522560812532902	-0.0136671401560307	-0.00555028254166245	-0.00555028254166245
357	81.8809127807617	-5.85452747344971	-7.34380340576172	-0.0139918150380254	-0.0143164889886975	0.00970941036939621	0.00256657530553639
358	80.5822143554688	-5.20517873764038	-7.34380340576172	-0.00425158534198999	-0.0107450718060136	0.0106834331527352	0.00581331877037883
359	80.5822143554688	-4.88050413131714	-7.27886867523193	-0.00360223650932312	-0.0133424662053585	-0.00197886489331722	0.00418994715437293
360	81.8809127807617	-5.20517873764038	-7.47367286682129	-0.00684897974133492	-0.0100957229733467	-0.00425158534198999	-0.0104203969240189
361	81.8809127807617	-5.20517873764038	-7.47367286682129	0.00126787810586393	-0.0117190945893526	-0.0113944197073579	-0.0026282137259841
362	81.2315673828125	-4.88050413131714	-7.34380340576172	0.00354059832170606	0.00256657530553639	-0.00457625929266214	0.00354059832170606
363	81.2315673828125	-5.20517873764038	-7.34380340576172	0.00873538758605719	-0.000355493422830477	0.00483929552137852	-0.00392691092565656
364	79.9328689575195	-3.58180713653564	-7.34380340576172	0.0197743140161037	0.00743668992072344	-0.00230353930965066	0.00354059832170606
365	79.9328689575195	-4.23115587234497	-6.69445466995239	0.00678734155371785	0.00418994715437293	-0.0026282137259841	-0.00360223650932312
366	81.8809127807617	-4.88050413131714	-7.4087381362915	0.00938473641872406	0.00938473641872406	-0.0136671401560307	0.00126787810586393
367	79.9328689575195	-4.88050413131714	-6.95419406890869	-0.00392691092565656	0.0113327819854021	-0.00555028254166245	0.00289124972186983
368	82.5302658081055	-4.55583000183105	-7.53860807418823	0.0327612869441509	0.00906006153672934	0.00289124972186983	-0.00392691092565656
369	80.5822143554688	-3.25713276863098	-7.01912927627563	0.012956153601408	0.00873538758605719	-0.00165419070981443	-0.00327756232582033
370	81.8809127807617	-4.23115587234497	-6.69445466995239	-0.00522560812532902	0.000293855206109583	-0.0152905117720366	-0.00100484199356288
371	81.2315673828125	-3.90648126602173	-6.62951993942261	-0.00490093370899558	0.00159255252219737	-0.00555028254166245	0.000943203864153475
372	82.5302658081055	-3.90648126602173	-7.01912927627563	-0.00555028254166245	-0.00230353930965066	-0.0026282137259841	0.00743668992072344
373	81.2315673828125	-3.90648126602173	-6.95419406890869	0.013930176384747	-0.00327756232582033	0.00386527273803949	0.00451462110504508
374	81.2315673828125	-3.58180713653564	-7.08406400680542	-0.00652430532500148	0.000293855206109583	0.00483929552137852	-0.00100484199356288
375	79.2835159301758	-2.60778403282166	-7.01912927627563	-0.00360223650932312	-0.00847235135734081	0.00191722682211548	-0.00717365415766835
376	81.2315673828125	-4.55583000183105	-6.49965000152588	-0.00327756232582033	-0.00587495695799589	0.000618529506027699	0.00321592413820326
377	79.9328689575195	-2.93245840072632	-6.82432460784912	0.00126787810586393	-0.00392691092565656	0.00678734155371785	0.0022419011220336
378	81.2315673828125	-3.90648126602173	-6.95419406890869	-0.00230353930965066	-0.00230353930965066	0.00873538758605719	-0.000680167751852423
379	79.2835159301758	-3.25713276863098	-7.08406400680542	-0.00782300252467394	-0.0159398596733809	0.013930176384747	-0.00457625929266214
380	79.2835159301758	-3.58180713653564	-6.95419406890869	-0.00360223650932312	-0.00782300252467394	0.00126787810586393	0.000618529506027699
381	77.9848251342773	-3.90648126602173	-6.30484533309937	-0.0117190945893526	-0.00425158534198999	0.00191722682211548	-0.0026282137259841
382	78.6341705322266	-3.90648126602173	-6.04510593414307	-0.00230353930965066	-0.00165419070981443	0.00159255252219737	-0.0026282137259841
383	78.6341705322266	-3.25713276863098	-6.95419406890869	-0.00847235135734081	0.00841071270406246	0.00970941036939621	0.00483929552137852
384	77.3354721069336	-3.25713276863098	-7.21393346786499	-0.00392691092565656	-0.00132951640989631	0.000943203864153475	0.00256657530553639
385	80.5822143554688	-4.55583000183105	-7.21393346786499	-0.000355493422830477	0.000293855206109583	-0.00879702530801296	0.0022419011220336
386	77.9848251342773	-4.23115587234497	-6.69445466995239	-0.00490093370899558	0.00548864435404539	-0.0100957229733467	-0.00132951640989631
387	77.9848251342773	-3.25713276863098	-6.95419406890869	0.00289124972186983	0.0116574559360743	-0.00619963090866804	0.00256657530553639
388	79.2835159301758	-3.90648126602173	-6.49965000152588	0.00548864435404539	0.0106834331527352	-0.00684897974133492	0.00646266713738441
389	77.3354721069336	-3.25713276863098	-6.82432460784912	0.00646266713738441	0.011982130818069	-0.0126931173726916	0.00483929552137852
390	77.3354721069336	-2.93245840072632	-7.6684775352478	0.00191722682211548	0.00743668992072344	-0.0107450718060136	-0.000680167751852423
391	78.6341705322266	-2.93245840072632	-7.53860807418823	-0.00100484199356288	0.00321592413820326	-0.00522560812532902	-0.00132951640989631
392	77.3354721069336	-2.93245840072632	-7.4087381362915	-0.0149658378213644	0.00776136433705688	0.00613799272105098	-0.0026282137259841
393	77.3354721069336	-3.58180713653564	-7.47367286682129	0.00256657530553639	0.00483929552137852	-0.000355493422830477	0.000618529506027699
394	77.9848251342773	-2.93245840072632	-7.34380340576172	0.00256657530553639	0.000943203864153475	-0.00847235135734081	0.00516396993771195
395	79.9328689575195	-3.90648126602173	-7.21393346786499	0.00841071270406246	-0.00295288790948689	-0.00652430532500148	-0.000680167751852423
396	79.2835159301758	-3.25713276863098	-7.4087381362915	-0.0149658378213644	-0.0130177913233638	0.000618529506027699	0.000293855206109583
397	78.6341705322266	-2.93245840072632	-7.53860807418823	-0.00814767740666866	-0.00912170019000769	0.012956153601408	0.00548864435404539
398	80.5822143554688	-4.23115587234497	-6.82432460784912	0.00126787810586393	-0.00879702530801296	0.00743668992072344	-0.00522560812532902
399	79.9328689575195	-3.58180713653564	-7.01912927627563	-0.00457625929266214	0.000293855206109583	0.00581331877037883	0.00321592413820326
400	79.2835159301758	-3.25713276863098	-6.82432460784912	0.00743668992072344	-0.00132951640989631	-0.00879702530801296	-0.0026282137259841
401	79.2835159301758	-2.93245840072632	-6.82432460784912	0.00354059832170606	-0.00912170019000769	-0.00327756232582033	0.00256657530553639
402	80.5822143554688	-3.25713276863098	-7.14899873733521	-0.0139918150380254	0.00159255252219737	-0.00457625929266214	0.000293855206109583
403	81.2315673828125	-2.93245840072632	-7.08406400680542	0.00581331877037883	0.00743668992072344	0.00808603875339031	-0.00230353930965066
404	82.5302658081055	-3.58180713653564	-7.01912927627563	0.00678734155371785	-0.00977104809135199	0.00256657530553639	0.000293855206109583
405	81.8809127807617	-3.90648126602173	-6.75938940048218	0.000618529506027699	0.00711201597005129	-0.00977104809135199	-0.00230353930965066
406	80.5822143554688	-3.58180713653564	-7.14899873733521	0.00906006153672934	-3.08191010844894e-05	-0.00490093370899558	-0.00132951640989631
407	79.9328689575195	-2.60778403282166	-7.60354280471802	0.011982130818069	0.00873538758605719	-0.00295288790948689	0.00516396993771195
408	80.5822143554688	-4.55583000183105	-6.82432460784912	0.0223717093467712	0.0126314787194133	-0.00587495695799589	0.00516396993771195
409	81.8809127807617	-3.90648126602173	-7.4087381362915	0.0132808275520802	0.011982130818069	-0.0113944197073579	-0.000355493422830477
410	79.9328689575195	-3.58180713653564	-7.53860807418823	0.00354059832170606	0.00613799272105098	-0.0126931173726916	-0.00295288790948689
411	80.5822143554688	-3.25713276863098	-7.47367286682129	-0.00197886489331722	0.00289124972186983	-0.000680167751852423	-0.00230353930965066
412	78.6341705322266	-3.25713276863098	-7.21393346786499	0.00354059832170606	0.00451462110504508	-0.00457625929266214	0.00678734155371785
413	80.5822143554688	-3.25713276863098	-6.88925933837891	0.0103587592020631	0.00970941036939621	-3.08191010844894e-05	-0.00132951640989631
414	81.8809127807617	-3.58180713653564	-7.27886867523193	0.00841071270406246	0.00191722682211548	-0.0107450718060136	0.00126787810586393
415	83.1796112060547	-4.23115587234497	-7.14899873733521	0.01100810803473	0.00191722682211548	-0.00490093370899558	-0.00814767740666866
416	79.9328689575195	-2.93245840072632	-7.6684775352478	-0.00912170019000769	-0.0165892094373703	-0.0100957229733467	-0.00392691092565656
417	81.2315673828125	-2.93245840072632	-7.01912927627563	-0.00814767740666866	-0.00230353930965066	0.00581331877037883	-0.00360223650932312
418	78.6341705322266	-3.58180713653564	-6.82432460784912	-0.00619963090866804	-0.000355493422830477	0.00743668992072344	0.00289124972186983
419	82.5302658081055	-4.55583000183105	-6.82432460784912	0.00256657530553639	-0.0159398596733809	0.0100340843200684	-0.0026282137259841
420	79.9328689575195	-2.93245840072632	-7.4087381362915	-3.08191010844894e-05	-0.0256800893694162	-0.00457625929266214	-0.00847235135734081
421	79.9328689575195	-3.25713276863098	-7.34380340576172	-0.00457625929266214	-0.0104203969240189	-0.00425158534198999	-0.000355493422830477
422	79.2835159301758	-3.25713276863098	-7.4087381362915	0.00191722682211548	-0.0026282137259841	-0.00619963090866804	0.00256657530553639
423	79.9328689575195	-2.93245840072632	-6.75938940048218	0.00386527273803949	0.00191722682211548	0.00483929552137852	0.000943203864153475
424	81.8809127807617	-3.90648126602173	-6.69445466995239	0.012956153601408	0.00126787810586393	0.00548864435404539	-0.00197886489331722
425	81.2315673828125	-4.23115587234497	-6.36978054046631	0.000293855206109583	0.0022419011220336	-0.00782300252467394	-0.00295288790948689
426	79.9328689575195	-2.93245840072632	-7.08406400680542	0.00451462110504508	0.011982130818069	-0.00360223650932312	-0.00522560812532902
427	81.8809127807617	-3.90648126602173	-6.82432460784912	0.0116574559360743	0.0158782228827477	-0.00912170019000769	0.00354059832170606
428	79.9328689575195	-2.93245840072632	-7.27886867523193	0.00776136433705688	0.0145795252174139	0.000618529506027699	0.0022419011220336
429	81.8809127807617	-3.90648126602173	-7.01912927627563	0.0103587592020631	0.00906006153672934	-0.0126931173726916	0.00418994715437293
430	81.8809127807617	-3.90648126602173	-6.88925933837891	-0.00652430532500148	0.00386527273803949	-0.017887907102704	0.00126787810586393
431	79.2835159301758	-2.93245840072632	-7.14899873733521	-0.00782300252467394	0.0022419011220336	-0.00814767740666866	0.00256657530553639
432	81.2315673828125	-2.93245840072632	-7.27886867523193	-0.00360223650932312	0.0113327819854021	-0.00912170019000769	0.00386527273803949
433	81.2315673828125	-3.90648126602173	-7.79834747314453	-0.0123684434220195	0.00321592413820326	-0.00425158534198999	0.00418994715437293
434	82.5302658081055	-4.23115587234497	-6.95419406890869	-0.000355493422830477	0.00126787810586393	-0.00132951640989631	0.00581331877037883
435	80.5822143554688	-3.58180713653564	-7.27886867523193	-0.00295288790948689	-0.00782300252467394	-0.00555028254166245	-0.00327756232582033
436	81.2315673828125	-2.93245840072632	-7.34380340576172	0.00841071270406246	-0.00100484199356288	-0.00425158534198999	-0.00197886489331722
437	81.8809127807617	-3.58180713653564	-7.21393346786499	-0.00132951640989631	-0.00392691092565656	0.00451462110504508	0.00873538758605719
438	80.5822143554688	-3.58180713653564	-7.6684775352478	0.00418994715437293	-0.00197886489331722	-0.000355493422830477	0.00289124972186983
439	81.2315673828125	-3.90648126602173	-7.4087381362915	0.00548864435404539	-0.00327756232582033	0.00873538758605719	-0.00814767740666866
440	81.2315673828125	-3.90648126602173	-7.47367286682129	0.0188002903014421	0.000293855206109583	-0.00587495695799589	-0.000355493422830477
441	80.5822143554688	-2.93245840072632	-7.79834747314453	0.00321592413820326	-0.00392691092565656	-0.00879702530801296	-0.0100957229733467
442	79.9328689575195	-3.58180713653564	-7.60354280471802	0.0123068047687411	0.00126787810586393	-0.00782300252467394	0.0022419011220336
443	81.8809127807617	-3.25713276863098	-7.4087381362915	0.0149041991680861	0.00646266713738441	0.00256657530553639	0.00483929552137852
444	81.2315673828125	-4.23115587234497	-7.34380340576172	0.0152288740500808	0.00289124972186983	0.000943203864153475	-0.00522560812532902
445	81.2315673828125	-4.55583000183105	-7.34380340576172	0.00256657530553639	-0.00619963090866804	-0.00977104809135199	-0.00360223650932312
446	81.2315673828125	-3.90648126602173	-7.53860807418823	-0.0113944197073579	0.00321592413820326	-0.0107450718060136	-0.00555028254166245
447	83.1796112060547	-5.20517873764038	-6.82432460784912	0.0103587592020631	0.00418994715437293	-0.00684897974133492	0.00678734155371785
448	79.2835159301758	-3.58180713653564	-6.95419406890869	-0.00782300252467394	0.00873538758605719	-0.0130177913233638	0.01100810803473
449	81.2315673828125	-4.88050413131714	-6.56458520889282	-0.00360223650932312	0.00126787810586393	-0.00652430532500148	0.00386527273803949
450	81.8809127807617	-3.90648126602173	-6.95419406890869	-0.00749832857400179	-0.00944637414067984	-0.00165419070981443	-0.00100484199356288
451	82.5302658081055	-5.52985286712646	-6.88925933837891	-0.00749832857400179	-0.00814767740666866	-0.00360223650932312	0.0022419011220336
452	81.2315673828125	-4.88050413131714	-6.23991060256958	-0.00360223650932312	-0.00360223650932312	-0.00197886489331722	0.00548864435404539
453	80.5822143554688	-5.52985286712646	-6.23991060256958	0.0149041991680861	-0.00230353930965066	-0.00165419070981443	0.00808603875339031
454	80.5822143554688	-4.55583000183105	-6.56458520889282	0.00970941036939621	-0.00490093370899558	0.00191722682211548	-0.00100484199356288
455	79.9328689575195	-4.55583000183105	-6.69445466995239	0.0191249661147594	-0.0113944197073579	-0.00555028254166245	-0.00555028254166245
456	81.2315673828125	-4.88050413131714	-6.95419406890869	0.00711201597005129	-0.0104203969240189	0.00289124972186983	-0.00749832857400179
457	81.2315673828125	-5.52985286712646	-6.88925933837891	0.00516396993771195	-0.0260047651827335	0.0175015944987535	0.00906006153672934
458	80.5822143554688	-4.23115587234497	-7.21393346786499	0.0152288740500808	0.00191722682211548	0.00451462110504508	0.00483929552137852
459	79.2835159301758	-5.20517873764038	-6.82432460784912	0.00613799272105098	-0.0162645354866982	0.00581331877037883	-0.00749832857400179
460	81.8809127807617	-4.88050413131714	-6.62951993942261	0.00159255252219737	-0.0104203969240189	-0.00425158534198999	-0.00944637414067984
461	81.2315673828125	-5.20517873764038	-6.82432460784912	-0.000680167751852423	-0.00230353930965066	0.00418994715437293	-0.00652430532500148
462	81.2315673828125	-4.55583000183105	-7.14899873733521	0.00873538758605719	-0.00165419070981443	-0.00327756232582033	-0.00327756232582033
463	81.2315673828125	-4.23115587234497	-7.14899873733521	0.0106834331527352	-0.00327756232582033	0.00386527273803949	0.00289124972186983
464	82.5302658081055	-4.88050413131714	-7.4087381362915	0.00711201597005129	-0.00100484199356288	0.00191722682211548	-0.00295288790948689
465	81.8809127807617	-4.55583000183105	-7.53860807418823	0.00548864435404539	0.00581331877037883	-0.00522560812532902	0.000943203864153475
466	81.8809127807617	-4.55583000183105	-6.62951993942261	-0.0279528107494116	-3.08191010844894e-05	-0.00912170019000769	0.00581331877037883
467	79.9328689575195	-2.93245840072632	-6.82432460784912	0.00646266713738441	0.00451462110504508	-0.00814767740666866	0.000293855206109583
468	81.8809127807617	-4.23115587234497	-7.27886867523193	0.0149041991680861	0.011982130818069	0.00321592413820326	0.00548864435404539
469	81.8809127807617	-3.58180713653564	-7.6684775352478	0.00321592413820326	0.00354059832170606	-0.00197886489331722	-0.00392691092565656
470	79.9328689575195	-3.58180713653564	-7.01912927627563	0.000943203864153475	0.00126787810586393	0.00126787810586393	-0.00230353930965066
471	79.2835159301758	-2.60778403282166	-7.08406400680542	-0.0224333461374044	-0.00197886489331722	0.00354059832170606	-0.00717365415766835
472	79.2835159301758	-2.93245840072632	-6.88925933837891	-0.0104203969240189	0.00191722682211548	0.00516396993771195	0.00581331877037883
473	81.8809127807617	-3.25713276863098	-6.82432460784912	-0.0133424662053585	0.00321592413820326	-0.00165419070981443	0.00516396993771195
474	81.2315673828125	-3.58180713653564	-6.88925933837891	-0.0100957229733467	-0.00197886489331722	0.000618529506027699	0.00418994715437293
475	81.8809127807617	-4.23115587234497	-6.69445466995239	-0.0139918150380254	-0.000680167751852423	0.00191722682211548	-0.00132951640989631
476	82.5302658081055	-3.90648126602173	-6.62951993942261	-0.0201606266200542	-0.00944637414067984	0.00776136433705688	-0.00814767740666866
477	82.5302658081055	-3.58180713653564	-6.36978054046631	-0.0026282137259841	-0.0136671401560307	0.00841071270406246	0.00126787810586393
478	79.9328689575195	-2.93245840072632	-7.08406400680542	-3.08191010844894e-05	-0.00879702530801296	0.0113327819854021	-0.00100484199356288
479	79.9328689575195	-2.93245840072632	-6.62951993942261	0.00776136433705688	-0.0263294391334057	-0.00132951640989631	0.00516396993771195
480	80.5822143554688	-3.25713276863098	-6.88925933837891	0.00289124972186983	0.000943203864153475	0.00418994715437293	-0.00425158534198999
481	82.5302658081055	-3.90648126602173	-6.62951993942261	-0.000680167751852423	0.00548864435404539	-0.0107450718060136	-0.00717365415766835
482	80.5822143554688	-2.28310966491699	-6.75938940048218	0.0103587592020631	-0.00165419070981443	0.00354059832170606	0.00711201597005129
483	79.9328689575195	-3.90648126602173	-6.82432460784912	0.00906006153672934	0.00646266713738441	-0.00912170019000769	0.00613799272105098
484	80.5822143554688	-3.25713276863098	-6.69445466995239	0.00776136433705688	-0.0026282137259841	-0.000680167751852423	-0.00814767740666866
485	79.9328689575195	-3.58180713653564	-6.43471527099609	0.00548864435404539	-0.000680167751852423	-0.00392691092565656	0.00126787810586393
486	79.9328689575195	-3.58180713653564	-7.34380340576172	0.00386527273803949	0.00808603875339031	-0.0104203969240189	-0.00847235135734081
487	77.3354721069336	-2.60778403282166	-7.53860807418823	0.0145795252174139	0.0103587592020631	-0.0123684434220195	0.00386527273803949
488	79.2835159301758	-3.25713276863098	-7.34380340576172	0.00906006153672934	0.0136055024340749	-0.0100957229733467	0.00548864435404539
489	79.2835159301758	-3.58180713653564	-7.34380340576172	0.0126314787194133	0.00808603875339031	-0.00132951640989631	-0.000680167751852423
490	77.9848251342773	-2.28310966491699	-7.6684775352478	-0.00457625929266214	0.0126314787194133	-0.00295288790948689	0.00159255252219737
491	78.6341705322266	-2.28310966491699	-7.27886867523193	-0.00555028254166245	0.011982130818069	-0.00717365415766835	0.00256657530553639
492	79.2835159301758	-2.60778403282166	-7.6684775352478	-0.00360223650932312	0.00386527273803949	-0.00782300252467394	0.00548864435404539
493	79.2835159301758	-2.93245840072632	-7.6684775352478	0.00126787810586393	0.0103587592020631	0.00418994715437293	0.00321592413820326
494	80.5822143554688	-3.58180713653564	-7.34380340576172	-3.08191010844894e-05	0.00613799272105098	-0.00782300252467394	0.00483929552137852
495	80.5822143554688	-2.93245840072632	-7.34380340576172	-0.0026282137259841	-0.0026282137259841	-0.00912170019000769	-0.00132951640989631
496	81.8809127807617	-3.25713276863098	-7.21393346786499	-0.0162645354866982	-0.00555028254166245	-0.00230353930965066	-0.00782300252467394
497	79.9328689575195	-2.93245840072632	-7.01912927627563	-0.00555028254166245	-0.00457625929266214	0.00548864435404539	-0.00555028254166245
498	80.5822143554688	-2.28310966491699	-7.14899873733521	-0.00425158534198999	0.00354059832170606	0.00548864435404539	0.00743668992072344
499	79.2835159301758	-2.60778403282166	-6.95419406890869	-0.0117190945893526	-0.00392691092565656	0.00289124972186983	-0.0026282137259841
500	81.2315673828125	-3.58180713653564	-6.88925933837891	-0.00717365415766835	-0.00782300252467394	-0.00360223650932312	-0.000355493422830477
501	79.9328689575195	-2.28310966491699	-7.01912927627563	-0.00230353930965066	-0.000355493422830477	-0.00100484199356288	-0.00587495695799589
502	79.9328689575195	-2.28310966491699	-6.88925933837891	-3.08191010844894e-05	-0.00327756232582033	-0.00100484199356288	0.0022419011220336
503	79.9328689575195	-2.28310966491699	-6.75938940048218	-3.08191010844894e-05	0.00613799272105098	-0.00392691092565656	0.000618529506027699
504	79.9328689575195	-2.28310966491699	-7.08406400680542	0.000943203864153475	-0.00100484199356288	-3.08191010844894e-05	0.000943203864153475
505	81.8809127807617	-2.93245840072632	-7.27886867523193	0.00808603875339031	-3.08191010844894e-05	-0.0133424662053585	-0.00295288790948689
506	81.8809127807617	-2.93245840072632	-6.49965000152588	-0.00749832857400179	0.00613799272105098	-0.0133424662053585	-0.000355493422830477
507	82.5302658081055	-3.25713276863098	-6.69445466995239	0.0162028968334198	0.0197743140161037	-0.0100957229733467	0.00711201597005129
508	79.9328689575195	-1.95843541622162	-6.56458520889282	0.0181509424000978	0.020423661917448	-0.0107450718060136	0.00516396993771195
509	81.8809127807617	-3.25713276863098	-6.62951993942261	0.0126314787194133	0.0126314787194133	-0.00782300252467394	-0.00782300252467394
510	81.2315673828125	-2.93245840072632	-6.95419406890869	0.0106834331527352	0.0123068047687411	-0.0149658378213644	-0.0026282137259841
511	81.8809127807617	-2.93245840072632	-6.95419406890869	-0.0188619289547205	0.00451462110504508	-0.00425158534198999	-0.00197886489331722
512	79.9328689575195	-2.60778403282166	-7.53860807418823	-0.00230353930965066	-3.08191010844894e-05	-0.0104203969240189	0.00256657530553639
513	79.9328689575195	-2.60778403282166	-7.08406400680542	0.00354059832170606	0.00678734155371785	0.00613799272105098	0.00483929552137852
514	78.6341705322266	-1.95843541622162	-7.53860807418823	-0.00555028254166245	-0.00197886489331722	0.00126787810586393	0.000943203864153475
515	79.9328689575195	-2.28310966491699	-7.47367286682129	-0.00912170019000769	-0.00230353930965066	-0.00522560812532902	-0.00230353930965066
516	80.5822143554688	-3.25713276863098	-7.60354280471802	0.00581331877037883	-0.00425158534198999	0.000943203864153475	-0.00425158534198999
517	79.2835159301758	-2.28310966491699	-7.9282169342041	-0.00847235135734081	-0.00684897974133492	0.0113327819854021	-0.00100484199356288
518	81.8809127807617	-3.25713276863098	-7.73341274261475	-0.00944637414067984	0.00159255252219737	0.00159255252219737	-0.000355493422830477
519	79.2835159301758	-1.95843541622162	-7.86328220367432	-0.0156151866540313	-0.00522560812532902	0.00711201597005129	0.000618529506027699
520	80.5822143554688	-2.28310966491699	-7.60354280471802	-0.00619963090866804	-0.00425158534198999	-0.00555028254166245	-0.00360223650932312
521	81.2315673828125	-3.25713276863098	-7.47367286682129	-0.0165892094373703	0.00548864435404539	-0.00230353930965066	-0.000355493422830477
522	82.5302658081055	-3.25713276863098	-7.53860807418823	-0.00652430532500148	0.00418994715437293	-0.00165419070981443	0.00159255252219737
523	79.2835159301758	-1.95843541622162	-7.60354280471802	-0.000680167751852423	0.00581331877037883	-0.000680167751852423	0.00321592413820326
524	80.5822143554688	-2.60778403282166	-7.73341274261475	0.00386527273803949	0.00321592413820326	-0.00457625929266214	0.00191722682211548
525	79.9328689575195	-1.95843541622162	-7.79834747314453	-0.00197886489331722	0.000293855206109583	-0.00684897974133492	-0.00132951640989631
526	81.2315673828125	-3.25713276863098	-7.47367286682129	0.00938473641872406	0.00418994715437293	-0.0100957229733467	-0.000680167751852423
527	79.9328689575195	-1.95843541622162	-7.21393346786499	0.0265924744307995	0.00970941036939621	-0.00425158534198999	-0.00197886489331722
528	80.5822143554688	-3.25713276863098	-7.34380340576172	0.0200989879667759	0.00159255252219737	-0.00490093370899558	0.0100340843200684
529	79.2835159301758	-2.28310966491699	-7.27886867523193	0.012956153601408	0.00483929552137852	-0.00295288790948689	-0.00165419070981443
530	81.2315673828125	-2.28310966491699	-6.88925933837891	0.00743668992072344	0.00451462110504508	-0.00814767740666866	-0.00912170019000769
531	80.5822143554688	-2.93245840072632	-6.75938940048218	0.00159255252219737	0.00841071270406246	0.00483929552137852	-0.0143164889886975
532	81.8809127807617	-3.90648126602173	-6.62951993942261	0.00451462110504508	0.01100810803473	0.00711201597005129	0.000618529506027699
533	79.9328689575195	-3.25713276863098	-6.62951993942261	0.000293855206109583	0.00678734155371785	0.00808603875339031	0.00678734155371785
534	79.2835159301758	-2.28310966491699	-6.62951993942261	-0.00392691092565656	0.00191722682211548	0.00646266713738441	-0.00457625929266214
535	79.9328689575195	-2.60778403282166	-7.21393346786499	0.000943203864153475	-0.0117190945893526	0.000943203864153475	0.00191722682211548
536	81.2315673828125	-3.25713276863098	-6.95419406890869	0.00159255252219737	-0.0107450718060136	0.00873538758605719	-0.00132951640989631
537	80.5822143554688	-2.60778403282166	-7.01912927627563	0.00970941036939621	-0.0104203969240189	0.00581331877037883	-0.00295288790948689
538	81.2315673828125	-3.58180713653564	-6.17497587203979	0.0188002903014421	-0.00295288790948689	0.0100340843200684	0.00743668992072344
539	81.2315673828125	-2.93245840072632	-6.11004114151001	0.0178262684494257	-0.00555028254166245	0.00418994715437293	0.00483929552137852
540	78.6341705322266	-2.93245840072632	-6.62951993942261	-0.0162645354866982	-0.0146411629393697	-0.00847235135734081	-0.00457625929266214
541	79.2835159301758	-3.58180713653564	-7.01912927627563	-0.00879702530801296	-0.00425158534198999	-0.0130177913233638	-3.08191010844894e-05
542	79.9328689575195	-3.58180713653564	-6.95419406890869	0.00321592413820326	-0.00425158534198999	0.00451462110504508	-0.00132951640989631
543	79.9328689575195	-3.90648126602173	-6.82432460784912	-0.00100484199356288	-0.00425158534198999	-0.00717365415766835	-0.00100484199356288
544	79.9328689575195	-3.58180713653564	-6.95419406890869	-0.00847235135734081	0.000618529506027699	-0.00684897974133492	0.000293855206109583
545	80.5822143554688	-5.20517873764038	-6.43471527099609	0.00873538758605719	-0.00717365415766835	-0.00717365415766835	-0.00814767740666866
546	79.9328689575195	-4.55583000183105	-6.82432460784912	-0.00165419070981443	-0.00132951640989631	-0.00977104809135199	0.000293855206109583
547	79.9328689575195	-3.58180713653564	-7.73341274261475	0.00354059832170606	0.000293855206109583	-0.0100957229733467	0.00906006153672934
548	82.5302658081055	-4.88050413131714	-7.34380340576172	-0.0139918150380254	0.00841071270406246	-0.00749832857400179	0.00841071270406246
549	80.5822143554688	-3.58180713653564	-7.47367286682129	0.00159255252219737	0.00678734155371785	-0.00360223650932312	0.000943203864153475
550	80.5822143554688	-3.25713276863098	-7.4087381362915	-0.00132951640989631	-0.00392691092565656	-0.0120437685400248	-0.00132951640989631
551	79.2835159301758	-3.25713276863098	-7.53860807418823	-0.0120437685400248	0.00678734155371785	-0.00652430532500148	-0.00165419070981443
552	81.2315673828125	-2.93245840072632	-7.53860807418823	-0.00782300252467394	0.00613799272105098	0.00289124972186983	0.000293855206109583
553	79.9328689575195	-2.93245840072632	-7.6684775352478	0.00386527273803949	0.0103587592020631	-0.00230353930965066	0.00516396993771195
554	79.9328689575195	-2.93245840072632	-7.73341274261475	0.00321592413820326	0.00483929552137852	-0.00327756232582033	-0.0026282137259841
555	81.2315673828125	-3.58180713653564	-7.53860807418823	0.0022419011220336	0.00159255252219737	-0.000680167751852423	-0.00132951640989631
556	79.9328689575195	-3.25713276863098	-7.14899873733521	-0.0117190945893526	0.000618529506027699	-0.00555028254166245	-0.00912170019000769
557	79.9328689575195	-2.60778403282166	-7.27886867523193	0.00418994715437293	0.00321592413820326	0.0149041991680861	0.00776136433705688
558	80.5822143554688	-3.90648126602173	-6.82432460784912	0.000943203864153475	-0.00100484199356288	0.000618529506027699	0.00613799272105098
559	80.5822143554688	-3.90648126602173	-6.95419406890869	0.0142548503354192	-0.00490093370899558	0.00776136433705688	0.00321592413820326
560	79.2835159301758	-2.60778403282166	-6.88925933837891	0.013930176384747	-0.00782300252467394	-3.08191010844894e-05	-0.00717365415766835
561	79.2835159301758	-2.60778403282166	-6.95419406890869	0.000618529506027699	-3.08191010844894e-05	0.00289124972186983	-0.00490093370899558
562	78.6341705322266	-2.93245840072632	-6.82432460784912	0.01847561635077	0.00613799272105098	-0.000680167751852423	-0.000355493422830477
563	79.2835159301758	-2.93245840072632	-6.75938940048218	0.00321592413820326	0.00451462110504508	0.00386527273803949	-3.08191010844894e-05
564	80.5822143554688	-2.93245840072632	-7.14899873733521	-0.0240567177534103	0.000618529506027699	0.00159255252219737	0.00548864435404539
565	79.9328689575195	-3.90648126602173	-6.88925933837891	-0.00132951640989631	0.00256657530553639	-0.0026282137259841	-0.000355493422830477
566	77.9848251342773	-2.93245840072632	-7.08406400680542	-0.00977104809135199	-0.00197886489331722	-0.00392691092565656	-0.000355493422830477
567	79.2835159301758	-3.25713276863098	-6.95419406890869	0.00321592413820326	0.0197743140161037	-0.00814767740666866	0.00841071270406246
568	77.9848251342773	-3.58180713653564	-6.23991060256958	0.00483929552137852	0.0123068047687411	-0.00555028254166245	0.00289124972186983
569	79.2835159301758	-3.58180713653564	-6.11004114151001	0.000293855206109583	0.00808603875339031	-0.00847235135734081	-3.08191010844894e-05
570	77.3354721069336	-2.28310966491699	-6.62951993942261	-0.000680167751852423	0.00126787810586393	-0.00977104809135199	-0.00717365415766835
571	77.3354721069336	-3.25713276863098	-6.95419406890869	0.00386527273803949	0.0123068047687411	-0.00847235135734081	-0.00165419070981443
572	76.6861267089844	-2.60778403282166	-7.08406400680542	-0.00490093370899558	0.00321592413820326	-0.000680167751852423	0.00483929552137852
573	77.3354721069336	-3.25713276863098	-6.95419406890869	0.01100810803473	0.00451462110504508	-3.08191010844894e-05	0.00678734155371785
574	79.9328689575195	-3.25713276863098	-6.30484533309937	0.00256657530553639	0.00743668992072344	-0.00912170019000769	0.000943203864153475
575	79.2835159301758	-4.23115587234497	-5.98017120361328	-0.00100484199356288	-0.00295288790948689	0.00126787810586393	-0.00327756232582033
576	77.9848251342773	-3.25713276863098	-7.14899873733521	-0.0230826959013939	-0.0172385573387146	-0.00814767740666866	-0.00944637414067984
577	80.5822143554688	-3.25713276863098	-7.08406400680542	-0.00944637414067984	-0.00100484199356288	0.00321592413820326	0.00386527273803949
578	78.6341705322266	-3.25713276863098	-7.14899873733521	0.000943203864153475	-0.0026282137259841	0.00841071270406246	-0.00197886489331722
579	81.2315673828125	-4.23115587234497	-6.82432460784912	-0.0126931173726916	-0.00132951640989631	0.00354059832170606	-0.00555028254166245
580	81.8809127807617	-3.25713276863098	-7.01912927627563	-0.0100957229733467	-0.0126931173726916	0.00516396993771195	-0.00425158534198999
581	79.2835159301758	-2.93245840072632	-6.75938940048218	-0.00847235135734081	-0.00165419070981443	-0.00457625929266214	-0.000355493422830477
582	80.5822143554688	-3.25713276863098	-7.08406400680542	-0.00977104809135199	-0.00197886489331722	0.00581331877037883	-0.0026282137259841
583	79.9328689575195	-3.25713276863098	-7.21393346786499	0.000943203864153475	-0.00165419070981443	-0.00132951640989631	0.00483929552137852
584	81.8809127807617	-4.55583000183105	-6.95419406890869	0.00126787810586393	-0.00522560812532902	-0.00197886489331722	-3.08191010844894e-05
585	80.5822143554688	-3.58180713653564	-6.75938940048218	-0.00555028254166245	0.00386527273803949	-0.0100957229733467	-0.00749832857400179
586	80.5822143554688	-2.93245840072632	-6.95419406890869	-0.000355493422830477	0.0106834331527352	-0.0123684434220195	-0.00587495695799589
587	81.2315673828125	-4.23115587234497	-6.75938940048218	0.0136055024340749	0.0152288740500808	-0.00717365415766835	0.00354059832170606
588	79.2835159301758	-2.93245840072632	-7.21393346786499	0.0145795252174139	0.00808603875339031	-0.0130177913233638	0.00418994715437293
589	81.8809127807617	-3.90648126602173	-7.01912927627563	0.0149041991680861	0.00191722682211548	-0.00100484199356288	0.00256657530553639
590	81.2315673828125	-4.23115587234497	-7.60354280471802	0.0220470335334539	0.00191722682211548	-0.00490093370899558	-0.000680167751852423
591	79.9328689575195	-2.60778403282166	-7.21393346786499	0.00613799272105098	0.00548864435404539	-0.00587495695799589	-0.00360223650932312
592	79.9328689575195	-3.25713276863098	-7.60354280471802	0.00516396993771195	0.00711201597005129	-0.00490093370899558	-0.00457625929266214
593	82.5302658081055	-3.90648126602173	-7.47367286682129	0.013930176384747	0.0103587592020631	0.00321592413820326	0.00159255252219737
594	81.2315673828125	-4.23115587234497	-7.60354280471802	-0.00197886489331722	0.0022419011220336	0.000293855206109583	0.00126787810586393
595	79.9328689575195	-3.90648126602173	-7.14899873733521	-0.00944637414067984	-0.00684897974133492	0.00711201597005129	-0.00230353930965066
596	81.8809127807617	-4.55583000183105	-7.34380340576172	-0.00197886489331722	-0.00879702530801296	-0.00295288790948689	-0.00295288790948689
597	82.5302658081055	-4.23115587234497	-7.08406400680542	-0.00165419070981443	0.00548864435404539	0.0132808275520802	0.000943203864153475
598	79.2835159301758	-2.93245840072632	-7.14899873733521	0.00808603875339031	0.00418994715437293	0.00613799272105098	-0.000355493422830477
599	81.2315673828125	-4.23115587234497	-6.69445466995239	0.00873538758605719	-0.00392691092565656	-0.00197886489331722	-0.00425158534198999
600	80.5822143554688	-4.23115587234497	-6.95419406890869	0.00613799272105098	-0.00587495695799589	-0.00684897974133492	-0.00197886489331722
601	82.5302658081055	-3.58180713653564	-7.27886867523193	-0.00425158534198999	0.000943203864153475	-0.00295288790948689	-0.00197886489331722
602	79.9328689575195	-2.93245840072632	-7.4087381362915	-0.0156151866540313	0.00191722682211548	-0.0100957229733467	0.00613799272105098
603	83.1796112060547	-3.58180713653564	-7.08406400680542	-0.00295288790948689	0.0123068047687411	-0.00457625929266214	0.00159255252219737
604	81.8809127807617	-3.58180713653564	-6.88925933837891	-0.00392691092565656	0.00646266713738441	-0.00652430532500148	0.00451462110504508
605	81.2315673828125	-4.55583000183105	-6.36978054046631	-0.00132951640989631	-0.00165419070981443	-0.0123684434220195	-0.00912170019000769
606	82.5302658081055	-3.90648126602173	-6.88925933837891	-0.00425158534198999	0.00516396993771195	-0.0175632312893867	-0.00457625929266214
607	80.5822143554688	-2.93245840072632	-7.14899873733521	-0.0185372550040483	0.0210730116814375	-0.0149658378213644	0.00289124972186983
608	81.8809127807617	-3.90648126602173	-7.01912927627563	-0.00879702530801296	0.0162028968334198	-0.00197886489331722	-0.0026282137259841
609	80.5822143554688	-3.25713276863098	-6.95419406890869	-0.017887907102704	0.0103587592020631	-0.0107450718060136	0.000943203864153475
610	79.9328689575195	-2.93245840072632	-7.01912927627563	-0.0123684434220195	0.00386527273803949	-0.00619963090866804	-0.00652430532500148
611	79.9328689575195	-3.90648126602173	-6.62951993942261	-0.0113944197073579	-0.000355493422830477	-0.00619963090866804	-0.00327756232582033
612	81.2315673828125	-3.25713276863098	-6.82432460784912	-0.00912170019000769	0.0194496400654316	0.00418994715437293	-0.000355493422830477
613	79.2835159301758	-3.25713276863098	-7.01912927627563	0.00841071270406246	0.0126314787194133	0.00678734155371785	0.00970941036939621
614	82.5302658081055	-4.23115587234497	-6.95419406890869	0.0113327819854021	0.00451462110504508	-0.0100957229733467	0.00321592413820326
615	81.2315673828125	-4.23115587234497	-7.34380340576172	0.0178262684494257	-3.08191010844894e-05	-0.00944637414067984	0.000293855206109583
616	82.5302658081055	-3.90648126602173	-6.69445466995239	-0.00197886489331722	-0.00165419070981443	-0.0152905117720366	0.00126787810586393
617	80.5822143554688	-4.88050413131714	-6.49965000152588	0.0149041991680861	-0.00100484199356288	0.00873538758605719	0.00354059832170606
618	79.9328689575195	-3.90648126602173	-7.21393346786499	0.0149041991680861	0.00256657530553639	0.00873538758605719	0.00289124972186983
619	80.5822143554688	-4.55583000183105	-6.88925933837891	0.00711201597005129	-0.000680167751852423	0.00386527273803949	0.00126787810586393
620	81.8809127807617	-5.20517873764038	-6.95419406890869	0.00451462110504508	-0.000355493422830477	-0.0113944197073579	0.00581331877037883
621	79.9328689575195	-3.58180713653564	-7.08406400680542	0.011982130818069	-0.00490093370899558	-0.00782300252467394	-0.00912170019000769
622	79.2835159301758	-4.23115587234497	-7.34380340576172	0.013930176384747	0.00321592413820326	-0.00782300252467394	0.00354059832170606
623	80.5822143554688	-4.23115587234497	-7.27886867523193	0.01847561635077	-0.00977104809135199	0.000293855206109583	0.00256657530553639
624	79.2835159301758	-3.90648126602173	-7.27886867523193	0.0152288740500808	-0.00587495695799589	0.00808603875339031	0.000618529506027699
625	80.5822143554688	-4.55583000183105	-7.79834747314453	0.00386527273803949	-0.00847235135734081	-0.00652430532500148	-0.00652430532500148
626	81.8809127807617	-5.85452747344971	-7.4087381362915	0.00548864435404539	-0.00749832857400179	0.00289124972186983	0.00483929552137852
627	80.5822143554688	-4.88050413131714	-7.08406400680542	0.00808603875339031	-0.00100484199356288	0.00613799272105098	-0.00230353930965066
628	79.9328689575195	-5.20517873764038	-7.21393346786499	0.0220470335334539	0.000618529506027699	-3.08191010844894e-05	0.00386527273803949
629	81.2315673828125	-5.85452747344971	-6.62951993942261	0.0136055024340749	-0.00165419070981443	-0.00782300252467394	-3.08191010844894e-05
630	81.2315673828125	-5.20517873764038	-6.62951993942261	0.0022419011220336	0.00191722682211548	-0.000680167751852423	-0.00295288790948689
631	82.5302658081055	-5.52985286712646	-7.01912927627563	-0.000355493422830477	-0.0117190945893526	-0.000680167751852423	0.00743668992072344
632	80.5822143554688	-4.88050413131714	-6.43471527099609	0.00516396993771195	-0.00425158534198999	0.00451462110504508	0.0103587592020631
633	80.5822143554688	-4.23115587234497	-7.01912927627563	-0.000680167751852423	0.00256657530553639	0.00159255252219737	0.00548864435404539
634	79.9328689575195	-3.25713276863098	-6.95419406890869	0.00191722682211548	0.00418994715437293	-0.00912170019000769	0.00289124972186983
635	81.8809127807617	-3.90648126602173	-6.82432460784912	-0.00749832857400179	-0.00360223650932312	-0.00652430532500148	-0.0133424662053585
636	82.5302658081055	-3.58180713653564	-6.88925933837891	-0.0104203969240189	-0.0341216214001179	0.00126787810586393	-0.00847235135734081
637	81.8809127807617	-4.55583000183105	-6.36978054046631	-0.0110697457566857	-0.00847235135734081	0.00321592413820326	0.000943203864153475
638	79.2835159301758	-2.60778403282166	-6.69445466995239	-0.0133424662053585	-0.000680167751852423	0.0116574559360743	0.00126787810586393
639	80.5822143554688	-4.55583000183105	-6.17497587203979	-0.00100484199356288	-0.00165419070981443	-0.00587495695799589	0.00256657530553639
640	82.5302658081055	-4.23115587234497	-6.56458520889282	-0.0117190945893526	-0.00522560812532902	-0.00522560812532902	-0.00522560812532902
641	79.2835159301758	-3.25713276863098	-6.75938940048218	-0.00132951640989631	-0.0026282137259841	-0.00912170019000769	-0.000680167751852423
642	79.2835159301758	-3.25713276863098	-6.82432460784912	0.00873538758605719	0.000618529506027699	-0.00360223650932312	-0.00717365415766835
643	78.6341705322266	-3.25713276863098	-7.14899873733521	0.0265924744307995	0.000943203864153475	-0.00327756232582033	0.00808603875339031
644	79.2835159301758	-3.58180713653564	-7.60354280471802	-0.000355493422830477	0.00516396993771195	-0.00847235135734081	-0.00587495695799589
645	79.2835159301758	-3.25713276863098	-7.53860807418823	0.00126787810586393	0.00256657530553639	-0.00587495695799589	0.00256657530553639
646	79.2835159301758	-3.58180713653564	-7.14899873733521	0.00776136433705688	0.00743668992072344	-0.0149658378213644	-0.000680167751852423
647	76.6861267089844	-3.25713276863098	-7.34380340576172	0.00256657530553639	0.0158782228827477	-0.00587495695799589	0.00678734155371785
648	79.9328689575195	-4.55583000183105	-7.21393346786499	0.0181509424000978	0.0100340843200684	-0.00360223650932312	0.00548864435404539
649	78.6341705322266	-4.23115587234497	-7.47367286682129	0.00776136433705688	0.000618529506027699	-0.00749832857400179	-0.000355493422830477
650	79.9328689575195	-3.90648126602173	-7.4087381362915	-0.00912170019000769	0.00808603875339031	-0.0133424662053585	-0.00360223650932312
651	77.9848251342773	-3.90648126602173	-7.47367286682129	-0.00100484199356288	-0.00197886489331722	-0.00360223650932312	-0.000680167751852423
652	79.2835159301758	-4.23115587234497	-7.34380340576172	-0.00132951640989631	0.00613799272105098	0.000293855206109583	0.00483929552137852
653	78.6341705322266	-3.90648126602173	-6.56458520889282	-0.0156151866540313	-0.00197886489331722	0.00548864435404539	0.00418994715437293
654	77.9848251342773	-2.60778403282166	-6.82432460784912	-0.0123684434220195	-0.00457625929266214	0.00256657530553639	0.00581331877037883
655	77.9848251342773	-2.60778403282166	-7.21393346786499	-0.0139918150380254	-0.00327756232582033	0.000943203864153475	-0.00392691092565656
656	77.9848251342773	-2.93245840072632	-7.01912927627563	-0.0156151866540313	-0.0100957229733467	0.00938473641872406	-0.00295288790948689
657	79.2835159301758	-3.90648126602173	-6.30484533309937	-0.0260047651827335	-0.00197886489331722	0.00873538758605719	-0.00425158534198999
658	77.9848251342773	-3.25713276863098	-6.43471527099609	-0.0182125810533762	0.000943203864153475	0.00548864435404539	-0.00197886489331722
659	80.5822143554688	-4.23115587234497	-6.17497587203979	-0.0117190945893526	0.0022419011220336	0.0022419011220336	-0.00522560812532902
660	79.2835159301758	-2.93245840072632	-6.17497587203979	-0.00977104809135199	-0.0149658378213644	0.00191722682211548	-0.000680167751852423
661	79.2835159301758	-3.25713276863098	-6.69445466995239	-0.017887907102704	-0.00230353930965066	-0.00360223650932312	-0.00782300252467394
662	79.2835159301758	-3.58180713653564	-6.43471527099609	-0.0191866029053926	0.00548864435404539	-0.00197886489331722	-3.08191010844894e-05
663	80.5822143554688	-4.23115587234497	-6.36978054046631	-0.00360223650932312	0.00483929552137852	0.00613799272105098	0.00613799272105098
664	79.9328689575195	-3.58180713653564	-6.56458520889282	0.0103587592020631	0.00711201597005129	-0.00197886489331722	0.00321592413820326
665	80.5822143554688	-3.58180713653564	-6.95419406890869	-0.00490093370899558	0.00386527273803949	-0.00749832857400179	-0.00295288790948689
666	82.5302658081055	-3.58180713653564	-6.75938940048218	0.012956153601408	0.00678734155371785	-0.0152905117720366	0.00483929552137852
667	81.8809127807617	-3.25713276863098	-7.21393346786499	0.00711201597005129	0.00808603875339031	-0.0136671401560307	0.00841071270406246
668	81.8809127807617	-3.90648126602173	-7.01912927627563	0.0210730116814375	0.00711201597005129	-0.00717365415766835	0.00191722682211548
669	82.5302658081055	-4.55583000183105	-6.95419406890869	0.0265924744307995	0.0152288740500808	-0.00944637414067984	0.00386527273803949
670	81.8809127807617	-3.25713276863098	-7.08406400680542	0.0171769186854362	0.0152288740500808	-0.00717365415766835	-0.00327756232582033
671	81.2315673828125	-3.90648126602173	-6.95419406890869	0.00678734155371785	0.00711201597005129	-0.00295288790948689	-0.00327756232582033
672	81.2315673828125	-3.90648126602173	-7.34380340576172	-0.0107450718060136	0.012956153601408	-0.00230353930965066	-0.00230353930965066
673	81.2315673828125	-3.90648126602173	-7.6684775352478	0.00646266713738441	0.0113327819854021	0.000618529506027699	0.00321592413820326
674	80.5822143554688	-3.25713276863098	-7.27886867523193	0.00938473641872406	0.00483929552137852	-0.00230353930965066	0.000618529506027699
675	79.9328689575195	-3.25713276863098	-7.73341274261475	0.012956153601408	-0.00457625929266214	-0.0100957229733467	-0.00782300252467394
676	79.2835159301758	-2.93245840072632	-8.05808639526367	-0.00782300252467394	0.000293855206109583	-0.00100484199356288	-0.0149658378213644
677	81.8809127807617	-4.55583000183105	-7.6684775352478	-0.00944637414067984	0.00289124972186983	0.0022419011220336	0.00256657530553639
678	79.9328689575195	-3.58180713653564	-7.47367286682129	0.00354059832170606	-0.00652430532500148	0.012956153601408	0.000943203864153475
679	81.2315673828125	-4.23115587234497	-7.73341274261475	-0.00132951640989631	-0.00197886489331722	0.00191722682211548	-0.00490093370899558
680	81.2315673828125	-3.58180713653564	-7.9282169342041	-0.00619963090866804	-0.00392691092565656	-0.00197886489331722	-0.00425158534198999
681	79.9328689575195	-3.25713276863098	-7.9282169342041	-0.0026282137259841	-0.0026282137259841	-0.00295288790948689	-0.00392691092565656
682	81.8809127807617	-4.23115587234497	-7.4087381362915	0.00126787810586393	-0.000355493422830477	-0.0026282137259841	0.00548864435404539
683	80.5822143554688	-3.90648126602173	-7.47367286682129	-0.00619963090866804	-0.000355493422830477	0.0022419011220336	-0.00132951640989631
684	80.5822143554688	-2.93245840072632	-6.69445466995239	-0.00327756232582033	0.00354059832170606	-0.00717365415766835	0.00321592413820326
685	79.9328689575195	-3.25713276863098	-7.08406400680542	0.000618529506027699	-0.00360223650932312	-0.0100957229733467	0.00776136433705688
686	81.8809127807617	-3.25713276863098	-7.08406400680542	-0.00360223650932312	0.00451462110504508	-0.0162645354866982	0.00159255252219737
687	81.2315673828125	-2.60778403282166	-7.14899873733521	0.0103587592020631	0.0165275707840919	-0.0104203969240189	0.00191722682211548
688	81.8809127807617	-4.23115587234497	-6.75938940048218	0.01100810803473	0.00743668992072344	-0.00490093370899558	0.00191722682211548
689	80.5822143554688	-2.93245840072632	-7.01912927627563	0.0165275707840919	0.00873538758605719	-0.0104203969240189	-0.00100484199356288
690	79.9328689575195	-2.93245840072632	-6.75938940048218	-0.000355493422830477	0.00970941036939621	-0.00749832857400179	-0.00295288790948689
691	80.5822143554688	-2.93245840072632	-7.08406400680542	0.00841071270406246	-0.00587495695799589	-0.00457625929266214	-0.0120437685400248
692	79.2835159301758	-3.25713276863098	-7.08406400680542	0.01100810803473	0.000943203864153475	0.00191722682211548	0.00678734155371785
693	81.2315673828125	-4.23115587234497	-6.88925933837891	-0.00749832857400179	0.011982130818069	0.000943203864153475	0.00581331877037883
694	81.8809127807617	-3.90648126602173	-6.17497587203979	-0.00977104809135199	0.00256657530553639	0.00256657530553639	0.00256657530553639
695	79.2835159301758	-2.93245840072632	-6.43471527099609	0.0230210572481155	0.00354059832170606	-0.00814767740666866	0.00354059832170606
696	79.9328689575195	-2.93245840072632	-6.82432460784912	-0.0117190945893526	-0.00360223650932312	0.00711201597005129	-0.00392691092565656
697	82.5302658081055	-3.90648126602173	-6.82432460784912	-0.00879702530801296	0.00354059832170606	0.00938473641872406	-0.00295288790948689
698	79.2835159301758	-3.25713276863098	-7.14899873733521	-0.00490093370899558	-0.00100484199356288	0.01100810803473	-0.000355493422830477
699	81.8809127807617	-3.90648126602173	-6.88925933837891	0.00516396993771195	-0.000680167751852423	0.00126787810586393	0.00354059832170606
700	81.2315673828125	-3.90648126602173	-6.82432460784912	-0.00360223650932312	0.00483929552137852	0.00126787810586393	-0.0026282137259841
701	83.1796112060547	-4.55583000183105	-6.95419406890869	-0.00392691092565656	-0.00619963090866804	-0.00522560812532902	-3.08191010844894e-05
702	81.2315673828125	-3.25713276863098	-6.75938940048218	-0.000680167751852423	-0.00132951640989631	-0.00879702530801296	0.00321592413820326
703	81.2315673828125	-3.90648126602173	-7.34380340576172	0.00613799272105098	-3.08191010844894e-05	-0.00100484199356288	0.00516396993771195
704	81.8809127807617	-4.23115587234497	-7.47367286682129	-0.00652430532500148	-0.0104203969240189	-3.08191010844894e-05	-0.00490093370899558
705	79.2835159301758	-4.88050413131714	-7.4087381362915	-0.0100957229733467	-0.00555028254166245	-0.00879702530801296	-0.00619963090866804
706	79.2835159301758	-3.58180713653564	-7.01912927627563	0.00841071270406246	0.000293855206109583	-0.00360223650932312	-0.0100957229733467
707	81.8809127807617	-4.55583000183105	-6.69445466995239	0.0126314787194133	0.000943203864153475	-0.0123684434220195	0.00159255252219737
708	79.9328689575195	-3.90648126602173	-6.75938940048218	0.0123068047687411	0.00483929552137852	-0.00619963090866804	-0.00197886489331722
709	81.2315673828125	-5.20517873764038	-7.08406400680542	0.00516396993771195	0.00581331877037883	-0.00100484199356288	-0.000355493422830477
710	81.8809127807617	-4.88050413131714	-7.4087381362915	-0.00717365415766835	-0.00619963090866804	-0.0136671401560307	-0.00295288790948689
711	80.5822143554688	-4.88050413131714	-6.95419406890869	-0.00392691092565656	-0.00392691092565656	-0.00749832857400179	-3.08191010844894e-05
712	81.8809127807617	-4.55583000183105	-7.08406400680542	-0.00749832857400179	0.00126787810586393	-0.00490093370899558	0.00581331877037883
713	80.5822143554688	-4.23115587234497	-6.82432460784912	-0.00425158534198999	0.00646266713738441	-3.08191010844894e-05	0.00256657530553639
714	81.2315673828125	-3.90648126602173	-6.62951993942261	-0.0026282137259841	-0.000355493422830477	0.000618529506027699	0.00289124972186983
715	79.2835159301758	-3.25713276863098	-7.08406400680542	0.00451462110504508	-0.0100957229733467	-0.00684897974133492	-0.00295288790948689
716	81.8809127807617	-3.58180713653564	-7.21393346786499	-0.00912170019000769	-0.0169138833880424	0.00678734155371785	-0.00977104809135199
717	81.8809127807617	-3.90648126602173	-6.95419406890869	-0.00652430532500148	-0.00684897974133492	0.00548864435404539	-0.00392691092565656
718	79.9328689575195	-2.60778403282166	-7.6684775352478	0.00126787810586393	-0.00295288790948689	0.00386527273803949	-0.00360223650932312
719	80.5822143554688	-2.28310966491699	-7.34380340576172	0.00938473641872406	-0.00814767740666866	0.00418994715437293	-0.00457625929266214
720	82.5302658081055	-3.58180713653564	-7.08406400680542	-0.00360223650932312	-0.00944637414067984	-0.00652430532500148	-0.00197886489331722
721	80.5822143554688	-3.25713276863098	-7.27886867523193	-0.017887907102704	-0.00425158534198999	-0.00684897974133492	-0.00457625929266214
722	80.5822143554688	-3.58180713653564	-7.47367286682129	0.00776136433705688	-0.00295288790948689	0.000618529506027699	0.00321592413820326
723	81.2315673828125	-3.25713276863098	-7.34380340576172	0.00906006153672934	0.00548864435404539	0.00191722682211548	-0.00165419070981443
724	80.5822143554688	-3.90648126602173	-7.21393346786499	0.0132808275520802	-0.000355493422830477	0.00321592413820326	-3.08191010844894e-05
725	79.2835159301758	-2.60778403282166	-7.60354280471802	-0.00587495695799589	-0.00165419070981443	-0.00457625929266214	-0.0113944197073579
726	80.5822143554688	-2.93245840072632	-7.14899873733521	0.0142548503354192	0.00483929552137852	-0.00490093370899558	-0.00425158534198999
727	79.9328689575195	-3.90648126602173	-7.21393346786499	0.00711201597005129	0.0165275707840919	-0.000680167751852423	0.00906006153672934
728	80.5822143554688	-2.60778403282166	-7.08406400680542	0.00548864435404539	0.0123068047687411	-3.08191010844894e-05	0.00354059832170606
729	79.2835159301758	-2.60778403282166	-7.08406400680542	0.01100810803473	0.00938473641872406	-0.00587495695799589	0.00808603875339031
730	80.5822143554688	-3.58180713653564	-6.75938940048218	-0.0143164889886975	0.0103587592020631	-0.00684897974133492	-0.00197886489331722
731	80.5822143554688	-3.58180713653564	-6.69445466995239	0.0145795252174139	0.00159255252219737	-0.00392691092565656	0.00386527273803949
732	79.2835159301758	-3.25713276863098	-6.69445466995239	-0.00327756232582033	0.00776136433705688	-0.00327756232582033	0.00451462110504508
733	78.6341705322266	-3.90648126602173	-6.69445466995239	-0.00814767740666866	0.00841071270406246	-0.00100484199356288	0.00451462110504508
734	79.2835159301758	-3.25713276863098	-6.56458520889282	-0.0100957229733467	0.00418994715437293	-0.00100484199356288	0.01100810803473
735	77.9848251342773	-3.25713276863098	-6.43471527099609	-0.0123684434220195	0.00159255252219737	-0.00684897974133492	0.00873538758605719
736	79.2835159301758	-3.58180713653564	-6.88925933837891	-0.017887907102704	-0.0104203969240189	0.00516396993771195	0.00289124972186983
737	77.3354721069336	-2.93245840072632	-6.30484533309937	-0.0162645354866982	-0.0100957229733467	0.00938473641872406	0.00581331877037883
738	78.6341705322266	-2.93245840072632	-6.49965000152588	-0.0143164889886975	-0.00717365415766835	0.0168522447347641	-3.08191010844894e-05
739	79.2835159301758	-3.25713276863098	-6.75938940048218	-0.00230353930965066	-0.00165419070981443	0.0152288740500808	0.00289124972186983
740	78.6341705322266	-2.28310966491699	-7.21393346786499	-0.00717365415766835	-0.00684897974133492	-0.0026282137259841	0.00354059832170606
741	77.9848251342773	-2.60778403282166	-6.95419406890869	0.00159255252219737	-0.00944637414067984	0.000943203864153475	-0.00295288790948689
742	78.6341705322266	-2.28310966491699	-7.14899873733521	-0.000680167751852423	-0.00360223650932312	0.00159255252219737	0.000943203864153475
743	77.3354721069336	-2.28310966491699	-6.88925933837891	0.00613799272105098	-0.00165419070981443	0.00873538758605719	0.00126787810586393
744	79.9328689575195	-3.58180713653564	-6.62951993942261	0.0113327819854021	-0.00100484199356288	0.00354059832170606	0.00126787810586393
745	81.2315673828125	-3.90648126602173	-6.75938940048218	0.00711201597005129	0.00126787810586393	-0.00360223650932312	-0.00457625929266214
746	81.8809127807617	-3.90648126602173	-6.88925933837891	0.00354059832170606	0.00256657530553639	-0.00230353930965066	0.000618529506027699
747	80.5822143554688	-2.93245840072632	-7.4087381362915	0.0116574559360743	0.012956153601408	-0.00295288790948689	0.00776136433705688
748	82.5302658081055	-3.58180713653564	-7.4087381362915	0.020423661917448	0.0126314787194133	-0.0136671401560307	0.00581331877037883
749	81.8809127807617	-2.60778403282166	-7.4087381362915	0.0142548503354192	0.00808603875339031	-0.0113944197073579	0.00516396993771195
750	83.1796112060547	-3.90648126602173	-7.14899873733521	0.00808603875339031	-0.00197886489331722	-0.00652430532500148	-0.00944637414067984
751	82.5302658081055	-3.58180713653564	-7.27886867523193	0.0136055024340749	0.00191722682211548	-0.00912170019000769	-0.00100484199356288
752	82.5302658081055	-3.58180713653564	-7.53860807418823	0.00451462110504508	-0.00197886489331722	-0.00490093370899558	0.00548864435404539
753	81.2315673828125	-3.25713276863098	-6.82432460784912	0.0165275707840919	0.00548864435404539	0.00256657530553639	-0.0026282137259841
754	81.8809127807617	-4.23115587234497	-7.34380340576172	0.0162028968334198	0.00321592413820326	-0.00100484199356288	0.0100340843200684
755	79.9328689575195	-2.28310966491699	-7.53860807418823	-0.000355493422830477	0.00159255252219737	-0.00814767740666866	-0.00425158534198999
756	79.2835159301758	-3.25713276863098	-7.14899873733521	-0.00684897974133492	-0.00100484199356288	0.00418994715437293	-0.00717365415766835
757	79.9328689575195	-2.28310966491699	-7.4087381362915	-0.00879702530801296	0.0152288740500808	0.00970941036939621	-3.08191010844894e-05
758	81.8809127807617	-3.25713276863098	-7.53860807418823	0.00256657530553639	-0.000680167751852423	0.00418994715437293	0.01100810803473
759	81.8809127807617	-3.58180713653564	-7.79834747314453	-0.00165419070981443	-0.00977104809135199	0.00516396993771195	-0.00132951640989631
760	80.5822143554688	-2.93245840072632	-7.6684775352478	-0.00977104809135199	-0.00100484199356288	0.00191722682211548	-0.00132951640989631
761	81.2315673828125	-2.28310966491699	-7.79834747314453	-0.00619963090866804	-0.0191866029053926	-0.00717365415766835	-0.000355493422830477
762	79.9328689575195	-2.60778403282166	-7.08406400680542	0.00159255252219737	-0.00100484199356288	-0.0026282137259841	0.00191722682211548
763	81.2315673828125	-2.93245840072632	-7.08406400680542	0.00321592413820326	0.0100340843200684	-0.00587495695799589	0.00516396993771195
764	81.2315673828125	-3.58180713653564	-7.27886867523193	0.00159255252219737	0.00613799272105098	-0.00392691092565656	0.00126787810586393
765	82.5302658081055	-4.23115587234497	-6.62951993942261	-0.00717365415766835	0.00613799272105098	-0.0136671401560307	-0.00619963090866804
766	81.2315673828125	-3.90648126602173	-7.14899873733521	0.0116574559360743	0.00646266713738441	-0.0104203969240189	-0.00360223650932312
767	81.2315673828125	-2.93245840072632	-7.14899873733521	0.011982130818069	0.0155535480007529	-0.00652430532500148	0.0149041991680861
768	82.5302658081055	-3.25713276863098	-6.30484533309937	0.00483929552137852	0.0142548503354192	-0.0100957229733467	0.00451462110504508
769	80.5822143554688	-2.93245840072632	-6.62951993942261	0.00743668992072344	0.00808603875339031	-0.0117190945893526	-3.08191010844894e-05
770	80.5822143554688	-2.93245840072632	-6.75938940048218	0.00289124972186983	0.00483929552137852	-0.00587495695799589	-0.0107450718060136
771	81.8809127807617	-3.90648126602173	-6.30484533309937	-0.0305502042174339	0.00711201597005129	-0.00619963090866804	-0.0026282137259841
772	81.8809127807617	-4.23115587234497	-6.88925933837891	-0.00847235135734081	0.00321592413820326	0.00743668992072344	0.00126787810586393
773	81.2315673828125	-4.23115587234497	-6.75938940048218	0.013930176384747	0.00548864435404539	0.00646266713738441	0.00678734155371785
774	80.5822143554688	-3.58180713653564	-6.75938940048218	0.00970941036939621	0.00418994715437293	0.00386527273803949	0.00191722682211548
775	79.2835159301758	-3.58180713653564	-6.95419406890869	0.0123068047687411	-0.00814767740666866	-0.00100484199356288	0.000943203864153475
776	80.5822143554688	-3.25713276863098	-7.6684775352478	-0.00100484199356288	-0.00847235135734081	0.00354059832170606	0.0022419011220336
777	79.2835159301758	-2.93245840072632	-7.14899873733521	-0.00230353930965066	0.00711201597005129	0.00321592413820326	0.00289124972186983
778	80.5822143554688	-4.23115587234497	-6.82432460784912	0.000943203864153475	0.000618529506027699	0.01100810803473	0.00289124972186983
779	81.8809127807617	-4.23115587234497	-6.82432460784912	0.013930176384747	-0.000355493422830477	0.00483929552137852	-0.00490093370899558
780	81.8809127807617	-3.58180713653564	-7.34380340576172	-0.00587495695799589	0.000293855206109583	-0.00295288790948689	-0.0026282137259841
781	80.5822143554688	-3.25713276863098	-7.4087381362915	-0.0026282137259841	-0.00490093370899558	-0.00749832857400179	-0.0139918150380254
782	81.2315673828125	-3.58180713653564	-7.6684775352478	-0.00490093370899558	0.0022419011220336	-0.00327756232582033	-0.0026282137259841
783	80.5822143554688	-2.93245840072632	-7.9282169342041	0.00159255252219737	0.000293855206109583	-0.0143164889886975	0.00386527273803949
784	82.5302658081055	-4.55583000183105	-7.60354280471802	0.00581331877037883	-0.00360223650932312	-0.00457625929266214	0.000293855206109583
785	81.2315673828125	-4.23115587234497	-7.34380340576172	-0.00847235135734081	0.00386527273803949	-0.00684897974133492	0.00256657530553639
786	80.5822143554688	-3.90648126602173	-7.47367286682129	0.00451462110504508	0.000943203864153475	-0.0162645354866982	-0.00522560812532902
787	80.5822143554688	-3.58180713653564	-7.47367286682129	0.00678734155371785	0.00386527273803949	-0.00977104809135199	0.0022419011220336
788	81.2315673828125	-5.20517873764038	-7.34380340576172	0.00776136433705688	0.00646266713738441	0.00289124972186983	-0.0026282137259841
789	82.5302658081055	-5.52985286712646	-7.60354280471802	0.0022419011220336	0.00354059832170606	0.00386527273803949	-0.00652430532500148
790	80.5822143554688	-4.23115587234497	-7.47367286682129	0.00354059832170606	-0.00230353930965066	-0.0117190945893526	0.00581331877037883
791	80.5822143554688	-4.23115587234497	-7.01912927627563	0.00516396993771195	-0.00490093370899558	0.00354059832170606	-0.00327756232582033
792	79.9328689575195	-4.55583000183105	-7.4087381362915	-0.00555028254166245	0.00126787810586393	0.00451462110504508	-0.00100484199356288
793	80.5822143554688	-4.55583000183105	-7.4087381362915	-0.00425158534198999	-0.00555028254166245	0.00191722682211548	0.00808603875339031
794	80.5822143554688	-4.23115587234497	-7.14899873733521	-0.00522560812532902	-0.000355493422830477	0.00386527273803949	0.00126787810586393
795	83.1796112060547	-5.52985286712646	-7.01912927627563	0.00159255252219737	-0.00619963090866804	0.000618529506027699	-0.00490093370899558
796	79.9328689575195	-4.23115587234497	-7.14899873733521	-0.0136671401560307	-0.0146411629393697	0.00289124972186983	-0.00749832857400179
797	83.1796112060547	-5.52985286712646	-7.14899873733521	-0.00944637414067984	-0.0130177913233638	0.00678734155371785	0.000618529506027699
798	80.5822143554688	-3.90648126602173	-6.82432460784912	-0.00619963090866804	-0.00977104809135199	0.012956153601408	0.00516396993771195
799	81.8809127807617	-4.88050413131714	-7.08406400680542	-0.00619963090866804	-0.0126931173726916	-0.00490093370899558	-0.00425158534198999
800	81.8809127807617	-4.88050413131714	-7.73341274261475	-0.00327756232582033	-0.00977104809135199	-0.00555028254166245	-0.00522560812532902
801	81.2315673828125	-3.58180713653564	-7.14899873733521	-0.00522560812532902	-0.00879702530801296	-0.00295288790948689	-0.00457625929266214
802	80.5822143554688	-3.25713276863098	-7.14899873733521	0.00418994715437293	-0.000355493422830477	0.00581331877037883	-0.000680167751852423
803	81.8809127807617	-4.55583000183105	-6.95419406890869	0.00938473641872406	0.00711201597005129	0.00126787810586393	0.00873538758605719
804	81.8809127807617	-3.90648126602173	-6.75938940048218	-0.00295288790948689	0.00159255252219737	-3.08191010844894e-05	-0.00652430532500148
805	81.2315673828125	-4.55583000183105	-6.36978054046631	-0.0117190945893526	0.00191722682211548	-0.00100484199356288	-0.00230353930965066
806	79.9328689575195	-3.25713276863098	-7.08406400680542	0.00646266713738441	0.000943203864153475	-0.0107450718060136	-0.00684897974133492
807	81.2315673828125	-3.90648126602173	-7.08406400680542	0.0162028968334198	0.0132808275520802	-0.00717365415766835	0.00483929552137852
808	79.9328689575195	-3.58180713653564	-7.14899873733521	0.0175015944987535	0.0126314787194133	-0.00619963090866804	-0.000680167751852423
809	81.2315673828125	-4.23115587234497	-7.27886867523193	0.0168522447347641	0.00873538758605719	-0.00165419070981443	0.000943203864153475
810	81.8809127807617	-3.58180713653564	-6.88925933837891	0.0155535480007529	0.00191722682211548	-0.00295288790948689	0.00126787810586393
811	80.5822143554688	-2.93245840072632	-6.82432460784912	0.00386527273803949	0.00841071270406246	-0.00360223650932312	-0.00165419070981443
812	80.5822143554688	-3.25713276863098	-7.21393346786499	0.00321592413820326	0.00418994715437293	0.00548864435404539	0.00126787810586393
813	80.5822143554688	-3.25713276863098	-7.21393346786499	0.00321592413820326	0.01100810803473	-0.00230353930965066	0.00126787810586393
814	81.8809127807617	-3.90648126602173	-7.01912927627563	0.012956153601408	0.0142548503354192	-0.00490093370899558	-0.00100484199356288
815	80.5822143554688	-3.90648126602173	-6.82432460784912	0.00841071270406246	-0.00587495695799589	-0.0100957229733467	-0.00522560812532902
816	80.5822143554688	-3.58180713653564	-6.88925933837891	0.0168522447347641	0.000943203864153475	0.00386527273803949	0.000293855206109583
817	80.5822143554688	-3.58180713653564	-6.56458520889282	-0.0136671401560307	0.00256657530553639	0.013930176384747	0.000293855206109583
818	77.3354721069336	-3.25713276863098	-7.53860807418823	-0.0107450718060136	0.00451462110504508	0.00548864435404539	0.00808603875339031
819	77.9848251342773	-3.58180713653564	-6.95419406890869	-0.0204853005707264	-0.00490093370899558	0.00483929552137852	-0.00360223650932312
820	79.2835159301758	-4.23115587234497	-6.82432460784912	-0.0282774847000837	0.00483929552137852	-0.00457625929266214	0.00516396993771195
821	78.6341705322266	-3.90648126602173	-7.47367286682129	-0.021459324285388	-0.00457625929266214	-0.00977104809135199	-0.00132951640989631
822	79.2835159301758	-4.23115587234497	-7.27886867523193	-0.0221086721867323	0.000943203864153475	0.00873538758605719	0.00906006153672934
823	79.9328689575195	-3.90648126602173	-7.01912927627563	-0.00555028254166245	0.000943203864153475	-0.00392691092565656	0.00970941036939621
824	79.9328689575195	-4.23115587234497	-7.27886867523193	-0.00717365415766835	-0.00197886489331722	-0.000680167751852423	-0.00132951640989631
825	79.2835159301758	-3.25713276863098	-7.6684775352478	0.00646266713738441	0.000293855206109583	-0.00425158534198999	0.00938473641872406
826	80.5822143554688	-4.23115587234497	-7.4087381362915	0.00386527273803949	0.00776136433705688	-0.00652430532500148	0.00289124972186983
827	81.2315673828125	-4.55583000183105	-7.34380340576172	0.0168522447347641	0.00970941036939621	-0.0139918150380254	0.00126787810586393
828	79.2835159301758	-3.25713276863098	-7.53860807418823	0.0168522447347641	0.0171769186854362	-0.00912170019000769	0.00126787810586393
829	81.8809127807617	-4.55583000183105	-7.01912927627563	0.00354059832170606	0.0100340843200684	-0.00230353930965066	0.000293855206109583
830	82.5302658081055	-4.23115587234497	-7.47367286682129	0.00743668992072344	0.00678734155371785	-0.0152905117720366	0.00126787810586393
831	81.2315673828125	-3.25713276863098	-7.79834747314453	0.00354059832170606	0.00970941036939621	-0.0152905117720366	-0.00165419070981443
832	79.9328689575195	-2.93245840072632	-7.9282169342041	0.00548864435404539	0.00386527273803949	-0.00684897974133492	-0.00457625929266214
833	81.2315673828125	-3.25713276863098	-7.47367286682129	0.012956153601408	0.00873538758605719	-0.00490093370899558	0.00516396993771195
834	81.2315673828125	-3.58180713653564	-7.47367286682129	0.0103587592020631	0.0022419011220336	-3.08191010844894e-05	-0.00652430532500148
835	82.5302658081055	-4.55583000183105	-7.14899873733521	-0.00490093370899558	-0.00360223650932312	-0.000680167751852423	-0.00132951640989631
836	81.2315673828125	-3.90648126602173	-7.21393346786499	-0.00490093370899558	-0.0104203969240189	0.00159255252219737	-0.00652430532500148
837	80.5822143554688	-2.93245840072632	-7.6684775352478	-0.00684897974133492	-0.00425158534198999	-3.08191010844894e-05	-0.000355493422830477
838	82.5302658081055	-4.23115587234497	-7.47367286682129	-0.00360223650932312	-0.0026282137259841	0.00678734155371785	-0.00197886489331722
839	81.2315673828125	-3.90648126602173	-7.14899873733521	-0.00652430532500148	-0.00132951640989631	0.00678734155371785	0.00418994715437293
840	81.2315673828125	-3.25713276863098	-7.01912927627563	-0.00847235135734081	-0.00814767740666866	0.00321592413820326	-0.00360223650932312
841	80.5822143554688	-3.25713276863098	-6.75938940048218	-0.0169138833880424	-0.00425158534198999	-0.0126931173726916	-0.00360223650932312
842	79.9328689575195	-3.25713276863098	-7.34380340576172	-0.00652430532500148	-0.00197886489331722	0.00354059832170606	-0.000680167751852423
843	81.8809127807617	-3.58180713653564	-7.34380340576172	0.00159255252219737	0.00581331877037883	-0.00360223650932312	0.00678734155371785
844	82.5302658081055	-4.23115587234497	-7.27886867523193	0.000293855206109583	-0.000680167751852423	0.00516396993771195	0.00776136433705688
845	81.2315673828125	-4.23115587234497	-6.43471527099609	0.0103587592020631	-0.0026282137259841	0.000618529506027699	-0.00230353930965066
846	83.8289566040039	-4.23115587234497	-7.01912927627563	0.0113327819854021	0.00970941036939621	-0.0130177913233638	-0.0026282137259841
847	81.8809127807617	-3.90648126602173	-6.82432460784912	0.0321119390428066	0.0106834331527352	-0.00197886489331722	0.00776136433705688
848	81.8809127807617	-3.25713276863098	-6.95419406890869	0.0265924744307995	0.012956153601408	-0.0143164889886975	0.00483929552137852
849	81.2315673828125	-3.90648126602173	-6.43471527099609	0.0126314787194133	0.0142548503354192	0.00516396993771195	0.00451462110504508
850	82.5302658081055	-4.55583000183105	-7.14899873733521	0.00548864435404539	0.000943203864153475	-0.00717365415766835	-0.00197886489331722
851	81.2315673828125	-2.93245840072632	-7.08406400680542	0.00841071270406246	0.00191722682211548	-0.00652430532500148	-0.00327756232582033
852	80.5822143554688	-3.25713276863098	-6.95419406890869	0.00289124972186983	0.00646266713738441	-0.00457625929266214	0.000293855206109583
853	79.9328689575195	-2.93245840072632	-6.23991060256958	0.00873538758605719	0.011982130818069	0.00451462110504508	-0.000680167751852423
854	81.2315673828125	-3.58180713653564	-7.08406400680542	0.00191722682211548	-0.00327756232582033	0.00191722682211548	-0.000355493422830477
855	80.5822143554688	-3.25713276863098	-7.08406400680542	0.000618529506027699	-0.00132951640989631	0.00451462110504508	-0.00425158534198999
856	81.8809127807617	-4.23115587234497	-6.95419406890869	0.00386527273803949	0.00159255252219737	-0.00295288790948689	-0.00879702530801296
857	81.2315673828125	-3.58180713653564	-6.43471527099609	0.0136055024340749	-0.000355493422830477	0.011982130818069	0.00451462110504508
858	80.5822143554688	-3.90648126602173	-5.98017120361328	0.000618529506027699	0.00678734155371785	0.0106834331527352	-0.00295288790948689
859	81.8809127807617	-4.88050413131714	-6.62951993942261	0.01100810803473	-0.0152905117720366	0.00646266713738441	0.00418994715437293
860	82.5302658081055	-4.55583000183105	-6.95419406890869	0.0022419011220336	-0.0438618510961533	0.00906006153672934	0.00256657530553639
861	83.1796112060547	-4.88050413131714	-6.95419406890869	-0.0110697457566857	-0.00587495695799589	-0.00587495695799589	-0.000680167751852423
862	81.8809127807617	-5.20517873764038	-6.82432460784912	-0.00425158534198999	-0.00814767740666866	0.00289124972186983	0.00159255252219737
863	81.8809127807617	-4.23115587234497	-6.88925933837891	0.00321592413820326	-0.00100484199356288	0.00548864435404539	0.011982130818069
864	80.5822143554688	-3.90648126602173	-6.82432460784912	-0.00814767740666866	-0.00944637414067984	-0.00197886489331722	-0.00165419070981443
865	81.8809127807617	-4.88050413131714	-6.69445466995239	-0.00587495695799589	-0.00814767740666866	-0.00652430532500148	0.0022419011220336
866	81.8809127807617	-4.23115587234497	-7.21393346786499	-0.00912170019000769	0.000943203864153475	-0.00944637414067984	-0.000680167751852423
867	81.2315673828125	-5.20517873764038	-6.36978054046631	0.00613799272105098	0.00548864435404539	-0.00912170019000769	0.00483929552137852
868	82.5302658081055	-4.88050413131714	-6.69445466995239	0.013930176384747	0.00776136433705688	-0.00912170019000769	0.000618529506027699
869	79.9328689575195	-4.55583000183105	-6.88925933837891	0.0162028968334198	0.00418994715437293	-3.08191010844894e-05	-0.00197886489331722
870	79.9328689575195	-4.55583000183105	-6.62951993942261	0.00938473641872406	-0.00100484199356288	-0.00814767740666866	-0.00392691092565656
871	81.8809127807617	-4.88050413131714	-6.56458520889282	0.0106834331527352	0.00126787810586393	-0.00165419070981443	-0.000355493422830477
872	82.5302658081055	-5.20517873764038	-6.43471527099609	-0.00847235135734081	0.00873538758605719	0.00646266713738441	-0.00132951640989631
873	81.8809127807617	-4.88050413131714	-6.75938940048218	0.0321119390428066	0.00483929552137852	-0.0026282137259841	0.00841071270406246
874	79.9328689575195	-3.90648126602173	-7.08406400680542	-0.0123684434220195	0.00321592413820326	0.00678734155371785	-0.00295288790948689
875	79.2835159301758	-3.58180713653564	-6.95419406890869	0.00581331877037883	0.00126787810586393	0.00386527273803949	-0.000355493422830477
876	81.8809127807617	-4.55583000183105	-6.62951993942261	-0.0169138833880424	-0.00717365415766835	-0.00490093370899558	-0.00360223650932312
877	81.2315673828125	-4.23115587234497	-7.34380340576172	-0.00327756232582033	-0.00100484199356288	0.012956153601408	0.000293855206109583
878	82.5302658081055	-3.58180713653564	-7.9282169342041	0.00776136433705688	-0.00100484199356288	0.01100810803473	0.00646266713738441
879	79.9328689575195	-3.25713276863098	-7.6684775352478	-0.000355493422830477	0.00646266713738441	0.00678734155371785	0.000943203864153475
880	82.5302658081055	-4.88050413131714	-7.4087381362915	0.00483929552137852	-0.00619963090866804	-0.0026282137259841	-0.00425158534198999
881	81.2315673828125	-3.58180713653564	-7.27886867523193	-0.000355493422830477	-0.00165419070981443	-3.08191010844894e-05	-0.0026282137259841
882	81.8809127807617	-3.90648126602173	-7.14899873733521	-0.0198359526693821	0.00191722682211548	-0.00360223650932312	0.00256657530553639
883	80.5822143554688	-3.90648126602173	-6.62951993942261	-0.00230353930965066	0.00483929552137852	0.00321592413820326	0.00126787810586393
884	79.9328689575195	-4.55583000183105	-6.88925933837891	0.0116574559360743	0.00711201597005129	-0.00132951640989631	-0.00165419070981443
885	77.9848251342773	-2.93245840072632	-7.14899873733521	-0.00944637414067984	0.00126787810586393	0.00256657530553639	-0.00847235135734081
886	78.6341705322266	-4.23115587234497	-6.69445466995239	-0.00879702530801296	0.00126787810586393	-0.00944637414067984	0.00451462110504508
887	77.9848251342773	-3.25713276863098	-6.95419406890869	0.00711201597005129	0.00841071270406246	-0.00197886489331722	-0.0100957229733467
888	79.2835159301758	-4.55583000183105	-6.04510593414307	0.0103587592020631	0.0106834331527352	0.000943203864153475	0.00938473641872406
889	77.9848251342773	-3.58180713653564	-6.30484533309937	0.00711201597005129	0.0132808275520802	-0.00814767740666866	-0.00587495695799589
890	77.9848251342773	-2.93245840072632	-6.69445466995239	-0.0107450718060136	0.00808603875339031	-0.00360223650932312	-0.00392691092565656
891	76.6861267089844	-3.90648126602173	-6.43471527099609	-0.00587495695799589	-0.00490093370899558	-0.00847235135734081	0.00126787810586393
892	77.3354721069336	-3.25713276863098	-6.23991060256958	-0.0165892094373703	0.0152288740500808	-0.00295288790948689	0.00743668992072344
893	77.9848251342773	-3.58180713653564	-6.43471527099609	0.00289124972186983	0.00613799272105098	-0.00522560812532902	0.00841071270406246
894	78.6341705322266	-3.25713276863098	-6.36978054046631	-0.0107450718060136	0.00970941036939621	-0.00425158534198999	-3.08191010844894e-05
895	82.5302658081055	-4.23115587234497	-6.43471527099609	-0.0026282137259841	0.00159255252219737	-0.00100484199356288	-3.08191010844894e-05
896	80.5822143554688	-4.55583000183105	-6.43471527099609	-0.00847235135734081	-0.00327756232582033	-0.00782300252467394	-0.00814767740666866
897	81.2315673828125	-3.90648126602173	-6.88925933837891	-0.0172385573387146	-0.00457625929266214	0.00289124972186983	0.00321592413820326
898	81.8809127807617	-4.23115587234497	-6.43471527099609	-0.00132951640989631	0.00126787810586393	0.00776136433705688	0.00646266713738441
899	80.5822143554688	-3.58180713653564	-6.56458520889282	-0.00782300252467394	-0.00749832857400179	-0.00360223650932312	0.00126787810586393
900	81.8809127807617	-4.23115587234497	-6.49965000152588	-0.00457625929266214	-0.00912170019000769	0.000618529506027699	-0.00490093370899558
901	81.8809127807617	-4.55583000183105	-6.62951993942261	-0.00522560812532902	-0.00522560812532902	-0.00619963090866804	0.00191722682211548
902	81.8809127807617	-4.23115587234497	-7.53860807418823	-0.00230353930965066	0.000293855206109583	0.00321592413820326	-3.08191010844894e-05
903	82.5302658081055	-4.55583000183105	-6.88925933837891	0.00678734155371785	-0.00295288790948689	0.00451462110504508	0.00191722682211548
904	81.2315673828125	-4.55583000183105	-6.88925933837891	0.0194496400654316	0.00711201597005129	-0.00847235135734081	-0.000680167751852423
905	79.9328689575195	-4.23115587234497	-7.53860807418823	0.0152288740500808	-0.00295288790948689	-0.00847235135734081	-0.00522560812532902
906	80.5822143554688	-4.23115587234497	-7.53860807418823	0.00386527273803949	-0.000680167751852423	-0.0100957229733467	-0.00295288790948689
907	79.9328689575195	-3.25713276863098	-7.6684775352478	0.00711201597005129	0.00548864435404539	-0.00879702530801296	0.00841071270406246
908	82.5302658081055	-4.55583000183105	-7.6684775352478	0.00743668992072344	0.00321592413820326	-0.00360223650932312	-0.000355493422830477
909	81.2315673828125	-3.58180713653564	-7.79834747314453	0.00970941036939621	0.0113327819854021	-0.00392691092565656	0.00418994715437293
910	81.2315673828125	-3.90648126602173	-7.86328220367432	0.00581331877037883	0.00126787810586393	-0.00490093370899558	-0.00392691092565656
911	80.5822143554688	-3.58180713653564	-7.73341274261475	-3.08191010844894e-05	0.0100340843200684	-0.00814767740666866	0.000943203864153475
912	81.2315673828125	-3.58180713653564	-7.60354280471802	0.000618529506027699	0.000618529506027699	0.00483929552137852	0.00841071270406246
913	79.9328689575195	-3.25713276863098	-7.6684775352478	0.025618452578783	0.00418994715437293	-0.00847235135734081	0.00191722682211548
914	83.1796112060547	-4.23115587234497	-7.9282169342041	0.00126787810586393	0.00581331877037883	-0.00295288790948689	0.00483929552137852
915	81.2315673828125	-3.90648126602173	-7.21393346786499	-0.00132951640989631	-0.00555028254166245	-0.00230353930965066	-0.00749832857400179
916	81.2315673828125	-4.55583000183105	-7.53860807418823	0.00256657530553639	-0.0113944197073579	-0.00457625929266214	0.00289124972186983
917	80.5822143554688	-2.93245840072632	-7.21393346786499	-0.00555028254166245	-0.00684897974133492	0.00613799272105098	-0.00132951640989631
918	82.5302658081055	-4.23115587234497	-6.82432460784912	0.00483929552137852	-0.00197886489331722	0.00354059832170606	-0.00360223650932312
919	80.5822143554688	-2.93245840072632	-6.88925933837891	0.0113327819854021	-0.00782300252467394	0.0113327819854021	0.00906006153672934
920	81.2315673828125	-4.23115587234497	-6.88925933837891	0.0113327819854021	-0.00165419070981443	0.00126787810586393	-0.0026282137259841
921	83.1796112060547	-4.88050413131714	-6.95419406890869	0.0022419011220336	-0.00295288790948689	-0.00132951640989631	-0.0026282137259841
922	82.5302658081055	-4.55583000183105	-6.82432460784912	-0.00132951640989631	0.00321592413820326	0.00256657530553639	0.00256657530553639
923	81.8809127807617	-3.90648126602173	-6.23991060256958	0.0123068047687411	-0.0026282137259841	-0.000355493422830477	-0.00197886489331722
924	82.5302658081055	-4.23115587234497	-6.11004114151001	0.00808603875339031	0.00418994715437293	-0.00197886489331722	-0.00425158534198999
925	81.2315673828125	-3.58180713653564	-6.36978054046631	-0.00295288790948689	-0.00197886489331722	-0.00230353930965066	-0.0026282137259841
926	81.2315673828125	-2.93245840072632	-6.69445466995239	0.0106834331527352	0.00289124972186983	-0.00457625929266214	-0.00197886489331722
927	83.1796112060547	-3.58180713653564	-6.62951993942261	0.00776136433705688	0.0171769186854362	-0.0159398596733809	0.00581331877037883
928	79.9328689575195	-2.93245840072632	-6.23991060256958	0.011982130818069	0.00126787810586393	-0.00100484199356288	0.00451462110504508
929	83.1796112060547	-4.88050413131714	-6.69445466995239	0.0181509424000978	0.0123068047687411	-0.00912170019000769	0.0113327819854021
930	81.8809127807617	-4.23115587234497	-6.49965000152588	0.0152288740500808	0.00386527273803949	-0.0126931173726916	-0.00522560812532902
931	81.8809127807617	-5.20517873764038	-6.82432460784912	0.0194496400654316	-0.00522560812532902	-0.00782300252467394	0.000618529506027699
932	81.8809127807617	-4.55583000183105	-7.01912927627563	0.00451462110504508	0.00159255252219737	-0.00197886489331722	0.00581331877037883
933	81.2315673828125	-5.52985286712646	-6.95419406890869	0.0132808275520802	0.00548864435404539	0.00126787810586393	-0.000680167751852423
934	80.5822143554688	-5.20517873764038	-6.82432460784912	0.00808603875339031	-0.00360223650932312	-0.00360223650932312	-0.00522560812532902
935	81.8809127807617	-5.85452747344971	-7.08406400680542	0.00938473641872406	-0.00717365415766835	-0.00100484199356288	-0.00652430532500148
936	81.2315673828125	-5.20517873764038	-7.14899873733521	-0.00555028254166245	-0.0143164889886975	0.000943203864153475	-0.0117190945893526
937	80.5822143554688	-4.55583000183105	-7.34380340576172	-0.0120437685400248	-0.00782300252467394	0.00548864435404539	0.00256657530553639
938	82.5302658081055	-5.20517873764038	-7.60354280471802	-0.00619963090866804	-0.00944637414067984	0.0100340843200684	-0.00327756232582033
939	79.2835159301758	-4.23115587234497	-7.6684775352478	0.00256657530553639	-0.00912170019000769	0.00191722682211548	0.000293855206109583
940	80.5822143554688	-5.20517873764038	-7.6684775352478	-0.00912170019000769	-0.0133424662053585	-0.000355493422830477	-0.000355493422830477
941	80.5822143554688	-5.20517873764038	-7.21393346786499	-0.0100957229733467	-0.00652430532500148	-0.0110697457566857	-0.00717365415766835
942	83.1796112060547	-4.88050413131714	-7.14899873733521	-0.0104203969240189	0.00711201597005129	-0.00295288790948689	0.00483929552137852
943	82.5302658081055	-4.55583000183105	-7.27886867523193	-0.000680167751852423	0.00548864435404539	-3.08191010844894e-05	0.00581331877037883
944	82.5302658081055	-4.88050413131714	-7.47367286682129	-3.08191010844894e-05	-0.00652430532500148	-0.00490093370899558	0.00354059832170606
945	80.5822143554688	-3.58180713653564	-7.47367286682129	0.00776136433705688	-0.0026282137259841	-0.00392691092565656	-0.00100484199356288
946	79.9328689575195	-2.93245840072632	-7.60354280471802	-0.000680167751852423	-0.00100484199356288	-0.00555028254166245	-0.00327756232582033
947	81.8809127807617	-3.58180713653564	-7.34380340576172	0.00646266713738441	0.00808603875339031	-0.0117190945893526	0.00418994715437293
948	81.2315673828125	-3.58180713653564	-6.69445466995239	0.0142548503354192	0.00678734155371785	-0.000355493422830477	0.000618529506027699
949	81.2315673828125	-3.90648126602173	-6.82432460784912	0.0149041991680861	0.00159255252219737	0.000293855206109583	0.000943203864153475
950	81.8809127807617	-4.55583000183105	-6.82432460784912	0.0158782228827477	0.00289124972186983	-0.00814767740666866	-0.00652430532500148
951	81.8809127807617	-3.90648126602173	-7.47367286682129	-0.000355493422830477	0.00191722682211548	-0.0026282137259841	-0.00197886489331722
952	81.8809127807617	-3.90648126602173	-7.34380340576172	0.00126787810586393	-0.00425158534198999	-0.00100484199356288	-0.00360223650932312
953	81.2315673828125	-3.90648126602173	-6.75938940048218	0.00483929552137852	0.00548864435404539	0.00483929552137852	0.00418994715437293
954	79.9328689575195	-3.25713276863098	-6.69445466995239	0.01847561635077	0.0022419011220336	0.000943203864153475	-0.00587495695799589
955	80.5822143554688	-4.55583000183105	-6.82432460784912	-0.00749832857400179	-0.00977104809135199	-0.00295288790948689	0.00581331877037883
956	80.5822143554688	-3.90648126602173	-6.82432460784912	-0.00814767740666866	-0.00392691092565656	0.0022419011220336	-0.00522560812532902
957	77.9848251342773	-2.93245840072632	-7.08406400680542	-0.0110697457566857	-0.000680167751852423	0.0149041991680861	0.00613799272105098
958	79.9328689575195	-4.23115587234497	-6.88925933837891	-0.0117190945893526	-0.0113944197073579	0.00646266713738441	0.00483929552137852
959	77.9848251342773	-3.25713276863098	-7.01912927627563	-0.00782300252467394	0.00711201597005129	0.00516396993771195	-0.000355493422830477
960	76.6861267089844	-3.58180713653564	-6.95419406890869	-0.00912170019000769	0.000943203864153475	0.00321592413820326	-0.00814767740666866
961	79.9328689575195	-4.55583000183105	-7.4087381362915	-0.0146411629393697	-0.00652430532500148	-0.00814767740666866	-0.000355493422830477
962	79.2835159301758	-3.90648126602173	-6.95419406890869	-0.0113944197073579	-0.00230353930965066	-0.00782300252467394	0.000293855206109583
963	79.9328689575195	-3.90648126602173	-6.88925933837891	-0.00782300252467394	0.000293855206109583	-0.00425158534198999	0.00581331877037883
964	79.2835159301758	-3.90648126602173	-6.75938940048218	-0.00490093370899558	-0.00295288790948689	0.00970941036939621	0.0022419011220336
965	77.9848251342773	-3.25713276863098	-6.95419406890869	-0.017887907102704	0.00256657530553639	-0.0113944197073579	0.00126787810586393
966	79.2835159301758	-2.28310966491699	-6.82432460784912	0.00191722682211548	0.00354059832170606	-0.00587495695799589	-0.00847235135734081
967	80.5822143554688	-3.90648126602173	-7.01912927627563	-0.00847235135734081	0.0116574559360743	-0.0175632312893867	0.00548864435404539
968	79.2835159301758	-3.25713276863098	-7.14899873733521	0.00451462110504508	0.0136055024340749	-0.00230353930965066	0.00159255252219737
969	81.2315673828125	-4.23115587234497	-6.82432460784912	0.0022419011220336	0.00808603875339031	-0.00717365415766835	0.000943203864153475
970	81.2315673828125	-4.55583000183105	-6.88925933837891	0.00451462110504508	0.00613799272105098	0.00256657530553639	-0.00717365415766835
971	81.2315673828125	-3.90648126602173	-6.75938940048218	0.000943203864153475	0.000943203864153475	-0.00457625929266214	0.00516396993771195
972	82.5302658081055	-3.90648126602173	-5.9152364730835	-0.00392691092565656	0.00646266713738441	0.00256657530553639	-0.00132951640989631
973	81.2315673828125	-4.23115587234497	-6.75938940048218	0.00938473641872406	0.00938473641872406	0.000293855206109583	0.00386527273803949
974	81.8809127807617	-3.58180713653564	-6.95419406890869	0.0149041991680861	0.00841071270406246	-0.00555028254166245	0.00483929552137852
975	79.9328689575195	-3.25713276863098	-7.14899873733521	-0.00132951640989631	-0.00490093370899558	-0.00879702530801296	-0.00555028254166245
976	81.2315673828125	-3.25713276863098	-7.60354280471802	0.00321592413820326	-0.00522560812532902	-0.00555028254166245	-0.00490093370899558
977	81.8809127807617	-3.58180713653564	-7.08406400680542	0.00483929552137852	0.00191722682211548	0.00711201597005129	0.000618529506027699
978	81.2315673828125	-4.23115587234497	-6.69445466995239	0.00613799272105098	-0.00165419070981443	0.00906006153672934	0.00289124972186983
979	81.8809127807617	-2.93245840072632	-7.08406400680542	0.0116574559360743	0.00126787810586393	0.00418994715437293	-0.00100484199356288
980	79.9328689575195	-3.58180713653564	-7.21393346786499	-0.00230353930965066	-0.00522560812532902	-0.0117190945893526	-0.00717365415766835
981	81.2315673828125	-3.58180713653564	-7.6684775352478	-0.00360223650932312	-0.00490093370899558	-0.00457625929266214	-0.00425158534198999
982	81.2315673828125	-4.23115587234497	-7.01912927627563	-0.00684897974133492	-0.000680167751852423	-0.0117190945893526	0.00743668992072344
983	81.8809127807617	-3.58180713653564	-6.49965000152588	-0.00132951640989631	0.00321592413820326	0.00321592413820326	-0.0026282137259841
984	81.8809127807617	-4.55583000183105	-6.62951993942261	-0.00132951640989631	0.00256657530553639	-0.00555028254166245	-0.0026282137259841
985	81.8809127807617	-4.55583000183105	-7.01912927627563	-0.00230353930965066	0.00483929552137852	-0.00230353930965066	-0.00977104809135199
986	79.9328689575195	-3.58180713653564	-7.99315214157104	-0.0130177913233638	0.0100340843200684	-0.0230826959013939	0.0022419011220336
987	81.2315673828125	-3.58180713653564	-7.60354280471802	0.00613799272105098	0.0145795252174139	-0.0139918150380254	0.00321592413820326
988	81.8809127807617	-3.90648126602173	-7.47367286682129	0.00289124972186983	0.0155535480007529	-0.00457625929266214	-0.00132951640989631
989	80.5822143554688	-3.25713276863098	-7.9282169342041	0.0275664981454611	0.00938473641872406	-0.00847235135734081	0.00873538758605719
990	79.2835159301758	-3.58180713653564	-7.4087381362915	0.00808603875339031	0.00938473641872406	-0.0149658378213644	-0.00425158534198999
991	80.5822143554688	-3.25713276863098	-7.53860807418823	0.00386527273803949	0.00256657530553639	-0.00652430532500148	-0.00425158534198999
992	79.9328689575195	-3.58180713653564	-7.14899873733521	0.0123068047687411	0.01100810803473	0.000293855206109583	0.000943203864153475
993	83.1796112060547	-5.20517873764038	-7.01912927627563	0.0142548503354192	0.00451462110504508	-3.08191010844894e-05	0.00289124972186983
994	82.5302658081055	-4.23115587234497	-7.08406400680542	0.0200989879667759	0.00613799272105098	0.00386527273803949	0.00289124972186983
995	81.8809127807617	-4.55583000183105	-6.62951993942261	0.0022419011220336	-0.00652430532500148	-0.0110697457566857	0.00548864435404539
996	79.9328689575195	-3.58180713653564	-6.88925933837891	0.00581331877037883	-0.00490093370899558	0.000943203864153475	-0.00555028254166245
997	81.8809127807617	-4.55583000183105	-6.69445466995239	0.0100340843200684	-0.00230353930965066	0.000618529506027699	0.00711201597005129
998	80.5822143554688	-3.25713276863098	-7.14899873733521	-0.00425158534198999	-0.00165419070981443	0.0145795252174139	0.000618529506027699
999	82.5302658081055	-4.55583000183105	-6.69445466995239	0.000293855206109583	-0.00555028254166245	-3.08191010844894e-05	0.00126787810586393
1000	81.8809127807617	-4.23115587234497	-6.56458520889282	-0.00619963090866804	-0.00944637414067984	-0.000355493422830477	-0.00782300252467394
1001	81.2315673828125	-3.90648126602173	-6.36978054046631	0.01100810803473	-0.0175632312893867	-3.08191010844894e-05	-0.00100484199356288
1002	81.2315673828125	-3.90648126602173	-6.82432460784912	-0.0026282137259841	-0.00522560812532902	-0.00197886489331722	0.00159255252219737
1003	81.8809127807617	-3.58180713653564	-6.43471527099609	-0.00360223650932312	0.00126787810586393	0.00776136433705688	-0.00100484199356288
1004	83.1796112060547	-5.20517873764038	-6.43471527099609	0.000293855206109583	-0.00392691092565656	-0.00295288790948689	0.000943203864153475
1005	81.8809127807617	-5.20517873764038	-6.95419406890869	0.00289124972186983	-0.000355493422830477	-0.00619963090866804	-0.0120437685400248
1006	81.2315673828125	-4.23115587234497	-6.95419406890869	0.0132808275520802	-0.00197886489331722	-0.00717365415766835	0.000618529506027699
1007	81.8809127807617	-5.52985286712646	-7.01912927627563	0.012956153601408	0.00483929552137852	-0.00522560812532902	0.0022419011220336
1008	81.8809127807617	-4.55583000183105	-6.75938940048218	0.0188002903014421	0.00451462110504508	-0.00457625929266214	-0.00392691092565656
1009	81.8809127807617	-5.52985286712646	-6.82432460784912	0.0103587592020631	0.00126787810586393	-0.00295288790948689	0.0123068047687411
1010	83.1796112060547	-4.88050413131714	-6.56458520889282	-0.00165419070981443	-0.00814767740666866	-0.0136671401560307	-0.00100484199356288
1011	80.5822143554688	-4.23115587234497	-7.14899873733521	0.00743668992072344	-0.00165419070981443	0.00418994715437293	-0.00684897974133492
1012	81.2315673828125	-4.88050413131714	-6.88925933837891	-0.00879702530801296	-0.000680167751852423	-0.00457625929266214	0.00711201597005129
1013	80.5822143554688	-4.23115587234497	-6.88925933837891	0.00970941036939621	0.000618529506027699	0.00841071270406246	-0.00197886489331722
1014	81.2315673828125	-5.52985286712646	-7.14899873733521	0.00581331877037883	-0.00555028254166245	-0.00912170019000769	0.000943203864153475
1015	81.8809127807617	-5.20517873764038	-7.34380340576172	-0.00977104809135199	-0.00652430532500148	-0.00490093370899558	-0.00944637414067984
1016	82.5302658081055	-4.23115587234497	-7.79834747314453	-0.0146411629393697	-0.00457625929266214	-3.08191010844894e-05	-0.00425158534198999
1017	81.2315673828125	-5.20517873764038	-7.34380340576172	-0.0110697457566857	-0.00230353930965066	0.00743668992072344	-0.00652430532500148
1018	79.9328689575195	-3.90648126602173	-7.01912927627563	0.00354059832170606	-0.00165419070981443	0.0100340843200684	0.00126787810586393
1019	81.2315673828125	-5.20517873764038	-6.69445466995239	-0.00197886489331722	-0.00132951640989631	0.00483929552137852	-0.00230353930965066
1020	81.8809127807617	-4.88050413131714	-6.49965000152588	-0.00749832857400179	-0.00587495695799589	0.00451462110504508	-0.00847235135734081
1021	83.1796112060547	-4.55583000183105	-7.34380340576172	-0.0117190945893526	-0.00587495695799589	-0.00684897974133492	-0.00425158534198999
1022	81.2315673828125	-3.90648126602173	-7.73341274261475	-0.00977104809135199	0.00418994715437293	0.00159255252219737	0.000943203864153475
1023	82.5302658081055	-3.90648126602173	-6.95419406890869	0.00841071270406246	0.000618529506027699	-3.08191010844894e-05	0.00451462110504508
1024	81.8809127807617	-3.90648126602173	-6.82432460784912	-0.000680167751852423	0.00256657530553639	0.00159255252219737	-0.0026282137259841
1025	81.8809127807617	-3.58180713653564	-6.75938940048218	0.0175015944987535	0.00646266713738441	-0.00619963090866804	-0.00457625929266214
1026	79.2835159301758	-3.25713276863098	-7.27886867523193	0.00613799272105098	0.00548864435404539	-0.0133424662053585	-0.00197886489331722
1027	81.2315673828125	-4.88050413131714	-7.47367286682129	0.00711201597005129	0.012956153601408	-0.0107450718060136	0.00289124972186983
1028	79.2835159301758	-2.93245840072632	-7.6684775352478	0.0103587592020631	0.00418994715437293	0.000293855206109583	0.000293855206109583
1029	80.5822143554688	-4.23115587234497	-7.27886867523193	0.00354059832170606	0.0126314787194133	-0.0100957229733467	-0.00230353930965066
1030	80.5822143554688	-3.25713276863098	-7.27886867523193	0.00159255252219737	0.00354059832170606	-0.0123684434220195	-0.00327756232582033
1031	79.2835159301758	-3.25713276863098	-7.34380340576172	-0.0126931173726916	-3.08191010844894e-05	-0.00360223650932312	-0.000355493422830477
1032	77.9848251342773	-3.25713276863098	-7.27886867523193	-0.00100484199356288	-0.00295288790948689	-0.00100484199356288	0.000293855206109583
1033	79.2835159301758	-3.25713276863098	-7.53860807418823	0.0103587592020631	-0.00392691092565656	0.00516396993771195	-3.08191010844894e-05
1034	79.9328689575195	-4.55583000183105	-7.01912927627563	-3.08191010844894e-05	0.00191722682211548	-0.00782300252467394	-0.000355493422830477
1035	78.6341705322266	-4.23115587234497	-6.88925933837891	-0.00197886489331722	-0.00555028254166245	-0.00490093370899558	0.000618529506027699
1036	79.2835159301758	-4.23115587234497	-7.60354280471802	-0.00619963090866804	-0.00132951640989631	0.0022419011220336	-0.000355493422830477
1037	78.6341705322266	-4.23115587234497	-7.21393346786499	-0.0211346503347158	0.000293855206109583	0.00548864435404539	0.000293855206109583
1038	78.6341705322266	-3.25713276863098	-7.21393346786499	0.00418994715437293	-0.000355493422830477	0.00873538758605719	0.00321592413820326
1039	77.9848251342773	-3.90648126602173	-7.34380340576172	-0.00132951640989631	0.00256657530553639	0.0022419011220336	-0.00327756232582033
1040	80.5822143554688	-4.55583000183105	-7.34380340576172	0.00418994715437293	-0.00522560812532902	-0.00749832857400179	-0.00490093370899558
1041	79.2835159301758	-3.58180713653564	-6.88925933837891	-0.00230353930965066	-0.000355493422830477	0.00613799272105098	-0.00490093370899558
1042	79.9328689575195	-4.55583000183105	-6.75938940048218	0.00126787810586393	0.00354059832170606	-0.00587495695799589	0.00743668992072344
1043	80.5822143554688	-3.25713276863098	-6.82432460784912	0.00581331877037883	0.0022419011220336	0.000943203864153475	0.00354059832170606
1044	80.5822143554688	-4.23115587234497	-6.56458520889282	0.0162028968334198	0.00808603875339031	-0.000680167751852423	-0.00425158534198999
1045	78.6341705322266	-2.93245840072632	-7.21393346786499	-0.00457625929266214	-0.00360223650932312	-0.00912170019000769	0.00256657530553639
1046	81.2315673828125	-3.90648126602173	-6.95419406890869	-0.0117190945893526	0.000943203864153475	-0.00652430532500148	-0.00587495695799589
1047	81.2315673828125	-4.23115587234497	-6.88925933837891	0.00808603875339031	0.00418994715437293	-0.00652430532500148	-0.00425158534198999
1048	79.9328689575195	-3.25713276863098	-7.01912927627563	0.00873538758605719	0.00906006153672934	-0.00295288790948689	0.00906006153672934
1049	80.5822143554688	-2.93245840072632	-6.36978054046631	-0.00230353930965066	0.00159255252219737	-0.00555028254166245	-0.00619963090866804
1050	81.8809127807617	-4.55583000183105	-6.49965000152588	-0.00425158534198999	0.00548864435404539	0.00321592413820326	0.00516396993771195
1051	82.5302658081055	-4.23115587234497	-6.82432460784912	-0.0273034609854221	-0.00132951640989631	-3.08191010844894e-05	0.000293855206109583
1052	81.2315673828125	-3.90648126602173	-6.95419406890869	0.00841071270406246	0.0126314787194133	0.00354059832170606	0.00548864435404539
1053	82.5302658081055	-4.23115587234497	-6.95419406890869	0.01100810803473	0.00191722682211548	0.000293855206109583	0.00126787810586393
1054	81.8809127807617	-3.90648126602173	-6.95419406890869	0.0175015944987535	-0.000355493422830477	-0.000355493422830477	0.00516396993771195
1055	81.2315673828125	-3.58180713653564	-6.88925933837891	0.00970941036939621	0.00191722682211548	-0.00879702530801296	-0.00522560812532902
1056	82.5302658081055	-3.90648126602173	-6.62951993942261	-0.00782300252467394	-0.0139918150380254	0.00808603875339031	-0.00684897974133492
1057	81.2315673828125	-4.23115587234497	-7.53860807418823	-0.00879702530801296	0.00516396993771195	0.0106834331527352	0.00256657530553639
1058	81.2315673828125	-2.93245840072632	-7.86328220367432	-0.0133424662053585	-0.00749832857400179	0.0171769186854362	0.00418994715437293
1059	80.5822143554688	-3.58180713653564	-7.60354280471802	0.0249691028147936	-0.00652430532500148	0.00451462110504508	0.000943203864153475
1060	82.5302658081055	-3.58180713653564	-7.01912927627563	0.00418994715437293	-0.00879702530801296	-0.0117190945893526	0.000618529506027699
1061	81.8809127807617	-4.23115587234497	-6.82432460784912	-0.00197886489331722	0.0171769186854362	-0.00749832857400179	-3.08191010844894e-05
1062	82.5302658081055	-4.23115587234497	-6.75938940048218	0.00873538758605719	-0.00457625929266214	0.00159255252219737	0.000618529506027699
1063	81.8809127807617	-4.23115587234497	-7.60354280471802	-0.00392691092565656	0.00126787810586393	0.00289124972186983	0.00321592413820326
1064	82.5302658081055	-4.23115587234497	-7.73341274261475	0.00289124972186983	-3.08191010844894e-05	0.00678734155371785	0.0022419011220336
1065	79.9328689575195	-2.93245840072632	-7.86328220367432	-0.0126931173726916	-0.00327756232582033	-0.00360223650932312	0.000943203864153475
1066	81.8809127807617	-4.55583000183105	-7.60354280471802	0.00516396993771195	0.00354059832170606	-0.00587495695799589	0.00418994715437293
1067	80.5822143554688	-2.93245840072632	-7.27886867523193	0.01847561635077	0.0171769186854362	-0.00879702530801296	-0.000355493422830477
1068	83.1796112060547	-3.90648126602173	-7.21393346786499	-0.00100484199356288	0.012956153601408	-0.00132951640989631	0.00159255252219737
1069	80.5822143554688	-3.25713276863098	-7.79834747314453	0.0175015944987535	0.00743668992072344	-0.00879702530801296	0.00289124972186983
1070	81.2315673828125	-3.90648126602173	-7.47367286682129	-0.00912170019000769	0.00548864435404539	-0.0113944197073579	-0.000680167751852423
1071	81.8809127807617	-4.23115587234497	-7.4087381362915	-0.0136671401560307	0.00321592413820326	-0.00360223650932312	-0.00197886489331722
1072	82.5302658081055	-4.55583000183105	-6.82432460784912	-0.0123684434220195	0.00938473641872406	0.00321592413820326	0.0022419011220336
1073	81.2315673828125	-3.90648126602173	-6.75938940048218	-0.00425158534198999	0.011982130818069	-0.00392691092565656	0.00386527273803949
1074	80.5822143554688	-3.58180713653564	-6.75938940048218	-0.00814767740666866	0.00191722682211548	0.00321592413820326	0.00289124972186983
1075	79.2835159301758	-2.93245840072632	-7.21393346786499	-0.00879702530801296	-0.00295288790948689	-0.00814767740666866	-0.00327756232582033
1076	81.2315673828125	-4.23115587234497	-6.82432460784912	-0.0123684434220195	-0.00619963090866804	-0.000680167751852423	-0.00619963090866804
1077	80.5822143554688	-3.25713276863098	-6.95419406890869	-0.0107450718060136	-0.000680167751852423	0.00938473641872406	0.00354059832170606
1078	81.8809127807617	-4.88050413131714	-6.56458520889282	-0.0149658378213644	-0.00132951640989631	0.00906006153672934	0.0123068047687411
1079	79.2835159301758	-3.58180713653564	-6.82432460784912	0.00743668992072344	-0.00197886489331722	0.01100810803473	-0.00652430532500148
1080	79.2835159301758	-4.88050413131714	-6.49965000152588	0.00418994715437293	-0.00847235135734081	-0.00619963090866804	-0.00392691092565656
1081	81.8809127807617	-4.88050413131714	-7.01912927627563	0.00646266713738441	-0.0110697457566857	-0.000680167751852423	-0.0104203969240189
1082	81.2315673828125	-5.52985286712646	-6.82432460784912	-0.0100957229733467	0.000943203864153475	0.00418994715437293	0.000618529506027699
1083	82.5302658081055	-5.85452747344971	-7.34380340576172	0.0158782228827477	-0.000355493422830477	0.000943203864153475	0.00451462110504508
1084	79.9328689575195	-4.55583000183105	-6.82432460784912	0.00289124972186983	-0.0136671401560307	-0.00100484199356288	-0.00132951640989631
1085	79.9328689575195	-4.55583000183105	-6.88925933837891	0.00776136433705688	-0.0110697457566857	-0.00684897974133492	-0.00587495695799589
1086	81.2315673828125	-5.20517873764038	-6.43471527099609	0.00191722682211548	-0.00327756232582033	-0.00879702530801296	0.00743668992072344
1087	81.2315673828125	-4.88050413131714	-7.21393346786499	0.00970941036939621	-0.00132951640989631	-0.0100957229733467	0.00418994715437293
1088	81.8809127807617	-5.52985286712646	-6.88925933837891	0.0100340843200684	0.00483929552137852	-0.00230353930965066	-0.00100484199356288
1089	81.8809127807617	-4.23115587234497	-7.14899873733521	0.00548864435404539	0.00354059832170606	-0.00490093370899558	0.00126787810586393
1090	80.5822143554688	-3.58180713653564	-6.95419406890869	-0.00977104809135199	-0.00295288790948689	-0.00555028254166245	-0.00100484199356288
1091	81.2315673828125	-3.90648126602173	-6.69445466995239	-0.00749832857400179	-0.00197886489331722	-0.00587495695799589	0.000293855206109583
1092	80.5822143554688	-3.25713276863098	-6.62951993942261	-0.0100957229733467	-0.00360223650932312	-0.00457625929266214	0.00548864435404539
1093	79.9328689575195	-3.58180713653564	-7.01912927627563	-0.00912170019000769	0.00321592413820326	0.00191722682211548	0.00743668992072344
1094	79.2835159301758	-3.58180713653564	-7.6684775352478	-0.0107450718060136	0.000293855206109583	0.00256657530553639	-0.00425158534198999
1095	81.2315673828125	-4.23115587234497	-6.69445466995239	-0.0104203969240189	0.00451462110504508	-0.00814767740666866	0.00126787810586393
1096	80.5822143554688	-3.90648126602173	-7.27886867523193	-0.00814767740666866	-0.00814767740666866	-0.00100484199356288	-0.00912170019000769
1097	79.2835159301758	-3.25713276863098	-7.14899873733521	-0.00197886489331722	-0.00490093370899558	0.00548864435404539	-0.00749832857400179
1098	81.8809127807617	-3.90648126602173	-7.08406400680542	0.00938473641872406	0.000618529506027699	0.00126787810586393	0.0100340843200684
1099	79.2835159301758	-3.25713276863098	-7.21393346786499	0.0142548503354192	-0.00165419070981443	0.01100810803473	0.000618529506027699
1100	79.9328689575195	-3.25713276863098	-7.21393346786499	0.012956153601408	-0.00295288790948689	0.00386527273803949	-0.00457625929266214
1101	78.6341705322266	-4.23115587234497	-7.21393346786499	-0.00295288790948689	-0.00522560812532902	-0.000355493422830477	-0.00652430532500148
1102	81.8809127807617	-4.23115587234497	-7.34380340576172	0.00938473641872406	-3.08191010844894e-05	0.00256657530553639	0.00159255252219737
1103	79.2835159301758	-3.90648126602173	-6.69445466995239	0.01100810803473	0.013930176384747	0.00906006153672934	-0.00100484199356288
1104	78.6341705322266	-3.25713276863098	-6.75938940048218	0.012956153601408	0.00613799272105098	-3.08191010844894e-05	-0.000680167751852423
1105	77.3354721069336	-2.60778403282166	-7.14899873733521	0.000293855206109583	-0.00197886489331722	-0.00814767740666866	-0.000355493422830477
1106	78.6341705322266	-3.25713276863098	-7.60354280471802	-0.00782300252467394	0.0100340843200684	-0.0133424662053585	-0.000355493422830477
1107	77.3354721069336	-2.60778403282166	-7.60354280471802	-0.0165892094373703	0.0100340843200684	-0.00717365415766835	0.00451462110504508
1108	79.2835159301758	-3.90648126602173	-7.27886867523193	0.0178262684494257	0.012956153601408	-0.000680167751852423	0.000943203864153475
1109	78.6341705322266	-3.90648126602173	-7.14899873733521	0.011982130818069	0.0126314787194133	-0.0126931173726916	-0.00230353930965066
1110	78.6341705322266	-3.25713276863098	-7.27886867523193	-0.0123684434220195	0.00386527273803949	-0.0130177913233638	0.000293855206109583
1111	77.9848251342773	-2.60778403282166	-7.79834747314453	-0.00392691092565656	-0.00392691092565656	-0.00522560812532902	-0.00879702530801296
1112	77.9848251342773	-3.58180713653564	-7.60354280471802	0.00386527273803949	0.00483929552137852	-0.00522560812532902	0.00743668992072344
1113	78.6341705322266	-3.25713276863098	-7.01912927627563	0.00808603875339031	0.00483929552137852	0.000293855206109583	0.00256657530553639
1114	80.5822143554688	-4.23115587234497	-7.4087381362915	0.00581331877037883	0.000293855206109583	0.00321592413820326	0.00711201597005129
1115	81.2315673828125	-4.55583000183105	-7.21393346786499	0.00159255252219737	-0.00295288790948689	-0.00327756232582033	-0.0026282137259841
1116	80.5822143554688	-3.25713276863098	-7.60354280471802	-0.00847235135734081	-0.000680167751852423	-0.00100484199356288	-0.00197886489331722
1117	81.8809127807617	-3.25713276863098	-7.73341274261475	-0.0136671401560307	0.00191722682211548	0.000293855206109583	0.000943203864153475
1118	79.9328689575195	-3.90648126602173	-6.95419406890869	-0.00360223650932312	0.00191722682211548	0.00354059832170606	0.00321592413820326
1119	81.8809127807617	-4.23115587234497	-6.43471527099609	-0.00555028254166245	-0.00490093370899558	0.00776136433705688	-0.000680167751852423
1120	79.9328689575195	-2.93245840072632	-6.95419406890869	-0.00392691092565656	-0.000680167751852423	-0.00295288790948689	-0.00360223650932312
1121	81.8809127807617	-3.58180713653564	-6.23991060256958	-0.00392691092565656	-0.00425158534198999	-0.0107450718060136	-0.0026282137259841
1122	79.9328689575195	-2.93245840072632	-6.36978054046631	-0.00425158534198999	0.00126787810586393	-0.00425158534198999	-0.00652430532500148
1123	80.5822143554688	-3.25713276863098	-6.75938940048218	0.00354059832170606	0.0116574559360743	-0.0136671401560307	0.00516396993771195
1124	80.5822143554688	-2.60778403282166	-6.69445466995239	0.013930176384747	0.0022419011220336	0.00451462110504508	0.000943203864153475
1125	82.5302658081055	-4.55583000183105	-6.56458520889282	0.00743668992072344	-3.08191010844894e-05	-0.0104203969240189	-3.08191010844894e-05
1126	81.2315673828125	-2.93245840072632	-7.21393346786499	0.00711201597005129	0.00548864435404539	-0.0169138833880424	-0.00360223650932312
1127	81.8809127807617	-4.23115587234497	-6.17497587203979	0.00970941036939621	0.0145795252174139	-0.0100957229733467	0.00126787810586393
1128	79.9328689575195	-2.93245840072632	-6.62951993942261	0.00743668992072344	0.0126314787194133	-0.0100957229733467	0.000943203864153475
1129	82.5302658081055	-4.55583000183105	-6.62951993942261	0.0123068047687411	0.00776136433705688	-0.00619963090866804	0.00126787810586393
1130	81.8809127807617	-4.23115587234497	-7.14899873733521	0.0142548503354192	0.00418994715437293	-0.0104203969240189	-0.00944637414067984
1131	82.5302658081055	-4.23115587234497	-7.08406400680542	0.00938473641872406	0.00613799272105098	-0.0120437685400248	-0.00490093370899558
1132	83.1796112060547	-4.23115587234497	-7.08406400680542	0.00938473641872406	0.00548864435404539	0.00126787810586393	0.00126787810586393
1133	81.8809127807617	-4.23115587234497	-6.75938940048218	0.0171769186854362	0.00386527273803949	-0.00425158534198999	0.00483929552137852
1134	82.5302658081055	-4.23115587234497	-7.01912927627563	0.0165275707840919	0.00548864435404539	0.000293855206109583	-0.00360223650932312
1135	79.9328689575195	-2.93245840072632	-7.34380340576172	0.00776136433705688	-0.00100484199356288	-0.00847235135734081	-0.00522560812532902
1136	81.8809127807617	-2.93245840072632	-7.27886867523193	0.000943203864153475	-0.0104203969240189	-0.0100957229733467	-0.00132951640989631
1137	81.8809127807617	-3.90648126602173	-6.88925933837891	-0.0110697457566857	-0.000355493422830477	0.0149041991680861	-0.00457625929266214
1138	81.8809127807617	-3.25713276863098	-6.95419406890869	0.00776136433705688	-0.00490093370899558	0.00386527273803949	-0.000680167751852423
1139	81.2315673828125	-3.90648126602173	-7.01912927627563	0.00126787810586393	0.00516396993771195	0.00938473641872406	0.000618529506027699
1140	79.9328689575195	-3.58180713653564	-7.53860807418823	-0.00652430532500148	-0.0175632312893867	0.00256657530553639	-0.00197886489331722
1141	80.5822143554688	-2.60778403282166	-7.6684775352478	-0.0104203969240189	-0.0165892094373703	-0.00522560812532902	-0.000355493422830477
1142	81.2315673828125	-4.55583000183105	-7.21393346786499	0.01847561635077	0.00873538758605719	0.000943203864153475	0.00646266713738441
1143	80.5822143554688	-3.90648126602173	-7.34380340576172	-0.00587495695799589	-0.00295288790948689	0.0113327819854021	0.00483929552137852
1144	79.2835159301758	-3.58180713653564	-7.14899873733521	0.0220470335334539	0.00906006153672934	0.00711201597005129	-0.000355493422830477
1145	79.2835159301758	-3.90648126602173	-7.27886867523193	-0.00295288790948689	-0.00457625929266214	0.000293855206109583	-0.0026282137259841
1146	80.5822143554688	-3.58180713653564	-7.53860807418823	-0.0100957229733467	0.00581331877037883	0.000618529506027699	-0.000680167751852423
1147	80.5822143554688	-3.25713276863098	-7.6684775352478	0.00581331877037883	0.00321592413820326	-0.00555028254166245	0.000293855206109583
1148	81.2315673828125	-4.88050413131714	-7.47367286682129	0.00289124972186983	0.00516396993771195	0.000293855206109583	0.00678734155371785
1149	80.5822143554688	-4.23115587234497	-6.95419406890869	0.00808603875339031	0.00321592413820326	0.00354059832170606	-0.00327756232582033
1150	79.9328689575195	-3.90648126602173	-6.95419406890869	0.000943203864153475	-0.000680167751852423	0.00126787810586393	-0.00425158534198999
1151	81.8809127807617	-4.55583000183105	-6.75938940048218	-0.0100957229733467	-0.0026282137259841	-0.00425158534198999	-0.00197886489331722
1152	80.5822143554688	-4.23115587234497	-7.14899873733521	0.00191722682211548	0.00321592413820326	0.00808603875339031	-0.00814767740666866
1153	82.5302658081055	-5.52985286712646	-7.08406400680542	0.01847561635077	0.00581331877037883	-0.00392691092565656	-0.00360223650932312
1154	82.5302658081055	-5.20517873764038	-6.82432460784912	-0.0100957229733467	-0.00782300252467394	-0.00230353930965066	0.00289124972186983
1155	81.2315673828125	-3.90648126602173	-7.08406400680542	0.0106834331527352	-0.0104203969240189	-0.00522560812532902	0.000943203864153475
1156	79.9328689575195	-4.23115587234497	-6.95419406890869	-0.00652430532500148	-0.0156151866540313	-0.00425158534198999	-0.00230353930965066
1157	81.2315673828125	-5.85452747344971	-6.30484533309937	-0.00717365415766835	-0.0100957229733467	0.0116574559360743	0.00483929552137852
1158	79.9328689575195	-3.58180713653564	-7.01912927627563	-0.000680167751852423	-0.00392691092565656	0.00386527273803949	0.000618529506027699
1159	80.5822143554688	-4.88050413131714	-6.95419406890869	-0.00944637414067984	0.000618529506027699	0.00354059832170606	-0.00587495695799589
1160	79.9328689575195	-3.58180713653564	-7.08406400680542	-0.0026282137259841	-0.00749832857400179	-0.00717365415766835	-0.00847235135734081
1161	81.2315673828125	-4.55583000183105	-6.69445466995239	-0.00522560812532902	-0.00684897974133492	-0.00782300252467394	0.0022419011220336
1162	82.5302658081055	-4.55583000183105	-6.69445466995239	0.000293855206109583	0.000293855206109583	0.00386527273803949	0.00159255252219737
1163	81.2315673828125	-3.58180713653564	-6.56458520889282	0.00418994715437293	-3.08191010844894e-05	0.00126787810586393	0.000618529506027699
1164	81.2315673828125	-3.90648126602173	-6.82432460784912	-0.0026282137259841	0.00678734155371785	0.00970941036939621	-0.00814767740666866
1165	81.8809127807617	-4.55583000183105	-6.95419406890869	-0.00684897974133492	-0.00132951640989631	-0.00717365415766835	-0.00230353930965066
1166	80.5822143554688	-3.58180713653564	-7.08406400680542	-0.00587495695799589	0.00711201597005129	-0.00327756232582033	-0.00652430532500148
1167	79.9328689575195	-2.60778403282166	-7.4087381362915	0.00386527273803949	0.012956153601408	-0.00977104809135199	0.00256657530553639
1168	82.5302658081055	-4.23115587234497	-7.08406400680542	0.0106834331527352	0.01847561635077	-0.00944637414067984	0.00743668992072344
1169	79.9328689575195	-2.93245840072632	-7.27886867523193	-0.00197886489331722	0.013930176384747	-0.0156151866540313	0.0106834331527352
1170	79.2835159301758	-3.25713276863098	-7.6684775352478	0.013930176384747	0.00191722682211548	-0.00555028254166245	0.000293855206109583
1171	77.9848251342773	-2.60778403282166	-7.79834747314453	-3.08191010844894e-05	0.0022419011220336	-0.00132951640989631	-0.00327756232582033
1172	80.5822143554688	-3.58180713653564	-7.53860807418823	0.00516396993771195	0.01100810803473	-0.000680167751852423	0.00613799272105098
1173	79.9328689575195	-3.90648126602173	-7.27886867523193	0.00386527273803949	0.00581331877037883	0.00191722682211548	0.00451462110504508
1174	78.6341705322266	-4.23115587234497	-7.08406400680542	-0.0100957229733467	0.00159255252219737	-0.00165419070981443	0.00646266713738441
1175	79.2835159301758	-3.90648126602173	-7.01912927627563	0.00126787810586393	-0.00619963090866804	-0.00327756232582033	-3.08191010844894e-05
1176	77.9848251342773	-3.58180713653564	-7.47367286682129	-0.0253554154187441	-0.00749832857400179	0.00613799272105098	0.00516396993771195
1177	78.6341705322266	-4.23115587234497	-7.4087381362915	-0.0123684434220195	-0.00587495695799589	0.0126314787194133	-0.00132951640989631
1178	77.3354721069336	-3.25713276863098	-7.01912927627563	-0.0107450718060136	-0.00490093370899558	0.000943203864153475	0.00516396993771195
1179	79.9328689575195	-4.23115587234497	-6.88925933837891	-0.00684897974133492	-0.00522560812532902	0.0123068047687411	-0.00165419070981443
1180	79.2835159301758	-4.23115587234497	-6.62951993942261	-0.0026282137259841	0.000293855206109583	-0.0026282137259841	-0.000680167751852423
1181	81.2315673828125	-4.23115587234497	-6.88925933837891	-0.0143164889886975	-0.00749832857400179	-0.00230353930965066	-0.00100484199356288
1182	79.9328689575195	-3.90648126602173	-6.69445466995239	-0.00230353930965066	-0.00717365415766835	0.00646266713738441	0.00289124972186983
1183	81.2315673828125	-4.23115587234497	-6.36978054046631	0.01100810803473	-0.00100484199356288	-0.000680167751852423	0.000293855206109583
1184	81.2315673828125	-3.90648126602173	-6.36978054046631	0.0152288740500808	-0.00230353930965066	0.00516396993771195	0.00841071270406246
1185	79.9328689575195	-3.58180713653564	-6.75938940048218	0.0155535480007529	-0.00230353930965066	-0.00749832857400179	-0.00457625929266214
1186	80.5822143554688	-2.93245840072632	-6.88925933837891	0.00256657530553639	0.00159255252219737	-0.00814767740666866	-0.00392691092565656
1187	82.5302658081055	-3.58180713653564	-6.75938940048218	0.00841071270406246	0.0155535480007529	-0.00749832857400179	0.00321592413820326
1188	79.9328689575195	-2.93245840072632	-7.01912927627563	0.0197743140161037	0.0142548503354192	-0.00490093370899558	0.0022419011220336
1189	81.8809127807617	-4.55583000183105	-7.47367286682129	0.0116574559360743	0.0158782228827477	-0.0165892094373703	0.00906006153672934
1190	79.2835159301758	-2.60778403282166	-7.73341274261475	0.01100810803473	0.00191722682211548	-0.00782300252467394	-0.00749832857400179
1191	79.2835159301758	-3.25713276863098	-7.01912927627563	-0.0146411629393697	0.0100340843200684	-0.0107450718060136	0.00743668992072344
1192	79.2835159301758	-2.93245840072632	-6.88925933837891	0.00451462110504508	0.00743668992072344	-0.00814767740666866	-0.00100484199356288
1193	78.6341705322266	-2.93245840072632	-7.47367286682129	-0.00522560812532902	0.00646266713738441	0.00354059832170606	0.00548864435404539
1194	79.9328689575195	-3.58180713653564	-7.99315214157104	0.013930176384747	0.00418994715437293	-0.00392691092565656	-3.08191010844894e-05
1195	81.8809127807617	-4.23115587234497	-7.53860807418823	-0.00230353930965066	0.00256657530553639	-0.00619963090866804	-0.00392691092565656
1196	79.9328689575195	-3.58180713653564	-7.79834747314453	0.0200989879667759	-0.00425158534198999	-0.00652430532500148	-0.00717365415766835
1197	81.8809127807617	-4.55583000183105	-7.53860807418823	0.00321592413820326	-0.00100484199356288	0.00483929552137852	0.00159255252219737
1198	79.9328689575195	-3.58180713653564	-7.6684775352478	0.000943203864153475	-0.00749832857400179	0.00516396993771195	0.00354059832170606
1199	80.5822143554688	-3.90648126602173	-6.82432460784912	-0.00197886489331722	0.00483929552137852	0.0022419011220336	0.00126787810586393
1200	82.5302658081055	-4.55583000183105	-7.14899873733521	0.00906006153672934	-0.00619963090866804	0.00418994715437293	-0.00490093370899558
1201	81.8809127807617	-3.58180713653564	-7.14899873733521	-0.0195112787187099	-0.00100484199356288	-0.0113944197073579	0.00613799272105098
1202	83.1796112060547	-4.23115587234497	-7.47367286682129	0.00191722682211548	0.00191722682211548	0.00321592413820326	0.000293855206109583
1203	81.8809127807617	-3.90648126602173	-7.4087381362915	0.00418994715437293	0.00321592413820326	-0.000680167751852423	0.00483929552137852
1204	81.8809127807617	-4.55583000183105	-6.43471527099609	0.00289124972186983	-0.00197886489331722	-0.00684897974133492	0.00808603875339031
1205	80.5822143554688	-3.25713276863098	-6.82432460784912	0.0106834331527352	-0.00100484199356288	0.00289124972186983	-0.00912170019000769
1206	80.5822143554688	-3.58180713653564	-7.14899873733521	0.00483929552137852	0.00548864435404539	-0.0165892094373703	-0.00295288790948689
1207	81.8809127807617	-4.55583000183105	-6.82432460784912	0.0100340843200684	0.0181509424000978	-0.00847235135734081	-0.0026282137259841
1208	79.9328689575195	-3.58180713653564	-6.88925933837891	0.011982130818069	0.0132808275520802	-0.00749832857400179	0.00321592413820326
1209	81.8809127807617	-4.55583000183105	-6.69445466995239	0.0188002903014421	0.0158782228827477	-0.00912170019000769	0.00516396993771195
1210	81.8809127807617	-5.20517873764038	-6.75938940048218	0.0113327819854021	0.00938473641872406	-0.00392691092565656	-0.00457625929266214
1211	80.5822143554688	-3.90648126602173	-6.95419406890869	0.00678734155371785	0.000293855206109583	-0.00230353930965066	0.00191722682211548
1212	79.9328689575195	-4.23115587234497	-7.14899873733521	0.012956153601408	0.00711201597005129	0.0022419011220336	-0.000680167751852423
1213	80.5822143554688	-4.88050413131714	-7.14899873733521	-0.00425158534198999	-0.00230353930965066	0.00354059832170606	0.00906006153672934
1214	81.8809127807617	-5.52985286712646	-7.01912927627563	0.0106834331527352	-0.00197886489331722	-0.00619963090866804	0.00970941036939621
1215	83.1796112060547	-5.85452747344971	-6.69445466995239	-0.00100484199356288	-0.00587495695799589	-0.00100484199356288	0.00256657530553639
1216	81.8809127807617	-5.52985286712646	-6.62951993942261	-0.00295288790948689	-0.00587495695799589	-0.00425158534198999	-0.00327756232582033
1217	83.1796112060547	-5.85452747344971	-6.82432460784912	-0.000680167751852423	-0.00555028254166245	-3.08191010844894e-05	0.00970941036939621
1218	79.9328689575195	-4.55583000183105	-7.14899873733521	-0.00295288790948689	-0.00425158534198999	0.00743668992072344	0.000943203864153475
1219	81.2315673828125	-4.88050413131714	-7.53860807418823	0.00483929552137852	-0.00814767740666866	-0.000355493422830477	0.00256657530553639
1220	81.8809127807617	-5.52985286712646	-7.34380340576172	0.00581331877037883	-0.0276281367987394	-3.08191010844894e-05	-0.00457625929266214
1221	82.5302658081055	-5.52985286712646	-7.27886867523193	0.00906006153672934	-0.0143164889886975	-0.0123684434220195	0.00159255252219737
1222	80.5822143554688	-4.23115587234497	-7.14899873733521	-0.00425158534198999	0.000618529506027699	0.00386527273803949	-0.00100484199356288
1223	81.2315673828125	-4.88050413131714	-7.27886867523193	0.00613799272105098	-0.000680167751852423	0.00418994715437293	0.00483929552137852
1224	81.8809127807617	-4.55583000183105	-7.34380340576172	0.00451462110504508	-0.00425158534198999	-0.00132951640989631	-0.00100484199356288
1225	79.2835159301758	-3.58180713653564	-7.47367286682129	-0.000355493422830477	0.00159255252219737	0.00548864435404539	-0.00360223650932312
1226	81.2315673828125	-4.55583000183105	-7.34380340576172	-0.00165419070981443	0.00613799272105098	-0.0117190945893526	-0.00295288790948689
1227	81.2315673828125	-4.55583000183105	-7.21393346786499	-0.00782300252467394	0.00873538758605719	-0.0126931173726916	0.00841071270406246
1228	79.2835159301758	-3.90648126602173	-7.34380340576172	-0.00522560812532902	0.0126314787194133	0.00386527273803949	0.00354059832170606
1229	79.2835159301758	-3.58180713653564	-7.34380340576172	0.0191249661147594	0.00548864435404539	-0.00619963090866804	0.000293855206109583
1230	80.5822143554688	-4.23115587234497	-7.01912927627563	-0.0159398596733809	0.000293855206109583	0.00321592413820326	-0.00555028254166245
1231	79.9328689575195	-4.55583000183105	-7.01912927627563	-0.0100957229733467	-0.00392691092565656	-0.00814767740666866	0.00126787810586393
1232	79.9328689575195	-3.58180713653564	-7.08406400680542	-0.00717365415766835	0.00581331877037883	-0.00197886489331722	0.00776136433705688
1233	79.2835159301758	-3.58180713653564	-6.95419406890869	-0.00944637414067984	0.00256657530553639	0.00711201597005129	0.00613799272105098
1234	80.5822143554688	-4.88050413131714	-6.62951993942261	-0.0113944197073579	0.00776136433705688	-0.00555028254166245	0.00354059832170606
1235	79.2835159301758	-4.23115587234497	-7.08406400680542	-0.00944637414067984	-0.00230353930965066	-0.00457625929266214	-0.00684897974133492
1236	79.9328689575195	-4.88050413131714	-6.95419406890869	0.00126787810586393	-0.00944637414067984	-0.00555028254166245	-0.00197886489331722
1237	78.6341705322266	-3.58180713653564	-7.08406400680542	-0.0152905117720366	-0.00327756232582033	0.0106834331527352	0.00548864435404539
1238	80.5822143554688	-4.88050413131714	-6.23991060256958	0.0152288740500808	-0.00132951640989631	0.0106834331527352	0.00483929552137852
1239	81.2315673828125	-4.55583000183105	-6.82432460784912	-0.0100957229733467	-0.00295288790948689	0.00321592413820326	0.00159255252219737
1240	80.5822143554688	-3.58180713653564	-6.56458520889282	-0.00165419070981443	-0.00490093370899558	-0.00230353930965066	-0.00425158534198999
1241	80.5822143554688	-3.25713276863098	-7.21393346786499	-0.0120437685400248	-0.0123684434220195	-0.000680167751852423	-0.00684897974133492
1242	80.5822143554688	-3.58180713653564	-7.01912927627563	-0.00392691092565656	0.00289124972186983	-0.00717365415766835	0.00548864435404539
1243	80.5822143554688	-3.58180713653564	-6.62951993942261	-0.00684897974133492	0.00613799272105098	0.00678734155371785	0.000943203864153475
1244	82.5302658081055	-4.55583000183105	-6.17497587203979	-0.00717365415766835	-0.00295288790948689	0.00289124972186983	0.00386527273803949
1245	81.8809127807617	-5.20517873764038	-6.17497587203979	-0.00814767740666866	0.000943203864153475	-0.00490093370899558	-0.0026282137259841
1246	81.2315673828125	-4.23115587234497	-6.43471527099609	-0.00457625929266214	0.00321592413820326	-0.00587495695799589	-0.00295288790948689
1247	81.2315673828125	-3.90648126602173	-6.95419406890869	-0.00652430532500148	0.00970941036939621	-0.00295288790948689	0.00678734155371785
1248	83.1796112060547	-4.55583000183105	-7.14899873733521	0.0123068047687411	0.00970941036939621	-0.00197886489331722	-3.08191010844894e-05
1249	80.5822143554688	-3.58180713653564	-7.21393346786499	0.0132808275520802	0.0116574559360743	-0.00327756232582033	0.00126787810586393
1250	81.8809127807617	-4.55583000183105	-6.88925933837891	0.00548864435404539	0.00126787810586393	0.00256657530553639	-0.00392691092565656
1251	83.1796112060547	-4.55583000183105	-7.4087381362915	0.00191722682211548	0.00451462110504508	-0.0113944197073579	0.00451462110504508
1252	82.5302658081055	-4.23115587234497	-7.27886867523193	0.00873538758605719	0.00126787810586393	-0.00782300252467394	0.000293855206109583
1253	83.1796112060547	-4.55583000183105	-7.6684775352478	0.00938473641872406	0.00581331877037883	-0.00814767740666866	0.00354059832170606
1254	81.8809127807617	-4.23115587234497	-7.73341274261475	0.0136055024340749	0.00678734155371785	-0.000355493422830477	0.00289124972186983
1255	81.8809127807617	-4.55583000183105	-7.73341274261475	0.0106834331527352	0.00678734155371785	-0.0113944197073579	-0.00944637414067984
1256	79.9328689575195	-3.25713276863098	-7.08406400680542	-0.000355493422830477	-0.0100957229733467	-0.000355493422830477	-0.00555028254166245
1257	80.5822143554688	-3.90648126602173	-7.08406400680542	-0.0152905117720366	0.000943203864153475	0.00743668992072344	0.00841071270406246
1258	81.8809127807617	-4.55583000183105	-6.62951993942261	-0.00327756232582033	-0.00684897974133492	0.00451462110504508	-0.00132951640989631
1259	81.2315673828125	-4.88050413131714	-7.01912927627563	-0.00230353930965066	0.00354059832170606	-0.00100484199356288	0.00613799272105098
1260	80.5822143554688	-3.90648126602173	-7.86328220367432	-0.00847235135734081	-0.00879702530801296	-0.00197886489331722	-0.00619963090866804
1261	80.5822143554688	-3.58180713653564	-7.60354280471802	-0.00490093370899558	-0.0104203969240189	-0.00132951640989631	-0.000355493422830477
1262	80.5822143554688	-4.23115587234497	-7.60354280471802	0.0113327819854021	0.00289124972186983	0.00256657530553639	-0.00457625929266214
1263	81.2315673828125	-3.90648126602173	-7.34380340576172	0.00776136433705688	-0.00490093370899558	0.00483929552137852	0.00483929552137852
1264	81.8809127807617	-4.88050413131714	-6.95419406890869	-0.00197886489331722	0.000618529506027699	-0.00587495695799589	-0.00457625929266214
1265	81.8809127807617	-4.88050413131714	-7.34380340576172	-0.000355493422830477	-0.00132951640989631	0.00678734155371785	-0.00230353930965066
1266	81.2315673828125	-4.88050413131714	-7.47367286682129	0.00418994715437293	0.000293855206109583	-0.00425158534198999	-0.000355493422830477
1267	80.5822143554688	-3.90648126602173	-7.08406400680542	0.013930176384747	0.0126314787194133	-0.0139918150380254	0.00191722682211548
1268	82.5302658081055	-5.52985286712646	-6.88925933837891	0.0265924744307995	0.0149041991680861	-0.00782300252467394	-0.00230353930965066
1269	79.9328689575195	-4.23115587234497	-7.53860807418823	0.0236704051494598	0.0116574559360743	-0.00392691092565656	0.00418994715437293
1270	83.1796112060547	-5.52985286712646	-6.49965000152588	0.00938473641872406	-0.000680167751852423	-0.00490093370899558	-0.0107450718060136
1271	81.8809127807617	-5.52985286712646	-6.95419406890869	0.011982130818069	0.00841071270406246	-0.00360223650932312	0.0103587592020631
1272	81.2315673828125	-5.20517873764038	-7.08406400680542	-0.000680167751852423	0.000943203864153475	-0.00132951640989631	-3.08191010844894e-05
1273	81.2315673828125	-4.88050413131714	-7.08406400680542	0.00938473641872406	-0.00425158534198999	0.00289124972186983	0.00451462110504508
1274	83.1796112060547	-5.20517873764038	-6.88925933837891	0.0181509424000978	-0.00230353930965066	-0.00912170019000769	-0.000355493422830477
1275	81.2315673828125	-5.52985286712646	-6.75938940048218	0.00581331877037883	-0.0113944197073579	0.000943203864153475	-0.0117190945893526
1276	82.5302658081055	-6.50387573242188	-6.43471527099609	0.00516396993771195	-0.0143164889886975	-0.0026282137259841	0.00256657530553639
1277	81.2315673828125	-5.85452747344971	-6.95419406890869	-0.00814767740666866	-0.0104203969240189	0.00483929552137852	-3.08191010844894e-05
1278	80.5822143554688	-4.23115587234497	-7.01912927627563	0.0116574559360743	-0.0110697457566857	0.0116574559360743	0.0022419011220336
1279	80.5822143554688	-5.20517873764038	-6.82432460784912	0.01847561635077	-0.00944637414067984	0.00808603875339031	0.00386527273803949
1280	81.2315673828125	-5.20517873764038	-6.75938940048218	0.000943203864153475	-0.00490093370899558	-0.00717365415766835	-0.0152905117720366
1281	83.1796112060547	-5.52985286712646	-6.69445466995239	-0.000355493422830477	-0.00684897974133492	-0.000355493422830477	0.00743668992072344
1282	80.5822143554688	-5.20517873764038	-6.43471527099609	-0.0156151866540313	-0.00165419070981443	-0.00100484199356288	-0.00912170019000769
1283	80.5822143554688	-3.90648126602173	-7.08406400680542	0.00354059832170606	0.0022419011220336	0.00483929552137852	0.00126787810586393
1284	80.5822143554688	-3.90648126602173	-7.27886867523193	-0.000680167751852423	-0.00100484199356288	0.00321592413820326	-0.00197886489331722
1285	82.5302658081055	-4.55583000183105	-6.95419406890869	0.00126787810586393	-0.00555028254166245	-0.00652430532500148	-0.00230353930965066
1286	82.5302658081055	-3.90648126602173	-6.82432460784912	0.00159255252219737	0.00386527273803949	-0.00977104809135199	0.000618529506027699
1287	81.2315673828125	-3.90648126602173	-6.82432460784912	0.00256657530553639	0.0152288740500808	-0.0188619289547205	0.00386527273803949
1288	81.2315673828125	-4.23115587234497	-6.62951993942261	0.0113327819854021	0.012956153601408	-0.00619963090866804	-0.00165419070981443
1289	81.2315673828125	-3.90648126602173	-7.08406400680542	0.00711201597005129	0.00646266713738441	-0.00197886489331722	0.00938473641872406
1290	81.2315673828125	-4.88050413131714	-6.95419406890869	0.00191722682211548	0.0022419011220336	-0.00392691092565656	-0.0130177913233638
1291	81.2315673828125	-4.55583000183105	-7.01912927627563	-0.0146411629393697	0.00711201597005129	-0.00522560812532902	-0.00425158534198999
1292	79.2835159301758	-3.90648126602173	-7.08406400680542	-0.0123684434220195	0.00256657530553639	-0.00652430532500148	-0.00165419070981443
1293	78.6341705322266	-3.58180713653564	-6.95419406890869	-0.0152905117720366	0.00678734155371785	0.000943203864153475	0.00873538758605719
1294	78.6341705322266	-3.90648126602173	-7.27886867523193	-0.00977104809135199	0.00646266713738441	0.000618529506027699	0.00678734155371785
1295	78.6341705322266	-4.88050413131714	-6.82432460784912	-3.08191010844894e-05	-0.00522560812532902	-0.00522560812532902	0.00289124972186983
1296	79.2835159301758	-4.55583000183105	-6.95419406890869	-0.00912170019000769	-0.00847235135734081	0.00451462110504508	-0.00717365415766835
1297	79.2835159301758	-4.88050413131714	-7.34380340576172	-0.0263294391334057	0.0022419011220336	0.00451462110504508	0.00678734155371785
1298	79.2835159301758	-3.90648126602173	-7.47367286682129	-0.0201606266200542	-0.00879702530801296	0.00906006153672934	0.0149041991680861
1299	79.9328689575195	-4.55583000183105	-6.69445466995239	-0.00100484199356288	-0.00327756232582033	-3.08191010844894e-05	-0.00165419070981443
1300	82.5302658081055	-4.88050413131714	-7.08406400680542	-0.00749832857400179	-0.00197886489331722	-0.00392691092565656	-0.00522560812532902
1301	81.2315673828125	-4.88050413131714	-7.53860807418823	0.00256657530553639	-0.0139918150380254	-0.00230353930965066	0.00256657530553639
1302	81.8809127807617	-4.88050413131714	-7.4087381362915	-0.0120437685400248	0.00451462110504508	-0.00457625929266214	0.00483929552137852
1303	80.5822143554688	-3.25713276863098	-7.53860807418823	0.00776136433705688	0.00256657530553639	0.00678734155371785	0.00289124972186983
1304	81.2315673828125	-3.90648126602173	-7.6684775352478	-0.00619963090866804	-0.00230353930965066	-0.00100484199356288	0.00126787810586393
1305	82.5302658081055	-4.55583000183105	-7.14899873733521	-0.00619963090866804	-0.00490093370899558	-0.00165419070981443	-0.00360223650932312
1306	82.5302658081055	-4.88050413131714	-6.95419406890869	0.00776136433705688	0.0103587592020631	-0.0110697457566857	0.000943203864153475
1307	80.5822143554688	-3.58180713653564	-7.73341274261475	0.0113327819854021	0.0100340843200684	-0.00295288790948689	0.00483929552137852
1308	83.1796112060547	-4.88050413131714	-7.4087381362915	0.0168522447347641	0.00678734155371785	-0.00165419070981443	0.00841071270406246
1309	80.5822143554688	-3.58180713653564	-7.6684775352478	0.00516396993771195	0.00386527273803949	-0.00490093370899558	-0.000355493422830477
1310	81.8809127807617	-4.88050413131714	-7.27886867523193	-0.000680167751852423	-0.00165419070981443	-0.00912170019000769	-0.00425158534198999
1311	81.8809127807617	-3.90648126602173	-7.53860807418823	-0.00814767740666866	0.00873538758605719	-0.0104203969240189	-0.000680167751852423
1312	80.5822143554688	-3.58180713653564	-7.47367286682129	-0.017887907102704	0.0126314787194133	-0.0139918150380254	0.00613799272105098
1313	79.9328689575195	-3.90648126602173	-7.86328220367432	-0.00717365415766835	0.0113327819854021	-0.0026282137259841	-0.00392691092565656
1314	80.5822143554688	-3.90648126602173	-7.86328220367432	-0.00490093370899558	0.00483929552137852	-0.0117190945893526	0.00386527273803949
1315	81.8809127807617	-4.55583000183105	-7.73341274261475	-0.00165419070981443	-0.00165419070981443	-0.0208099745213985	-0.00555028254166245
1316	81.8809127807617	-4.88050413131714	-7.6684775352478	0.0197743140161037	0.000618529506027699	-0.00879702530801296	-0.00587495695799589
1317	82.5302658081055	-5.20517873764038	-7.34380340576172	-0.00717365415766835	0.00483929552137852	0.00289124972186983	0.00191722682211548
1318	80.5822143554688	-3.25713276863098	-7.60354280471802	0.0178262684494257	0.00776136433705688	0.00678734155371785	0.0022419011220336
1319	82.5302658081055	-4.88050413131714	-7.60354280471802	0.012956153601408	0.000943203864153475	0.00451462110504508	0.00354059832170606
1320	81.8809127807617	-4.23115587234497	-7.21393346786499	0.00841071270406246	-0.00165419070981443	-0.00197886489331722	-0.00490093370899558
1321	81.8809127807617	-4.88050413131714	-7.08406400680542	0.01847561635077	-0.00652430532500148	-0.00392691092565656	0.000293855206109583
1322	81.8809127807617	-4.23115587234497	-6.88925933837891	0.00386527273803949	-0.00295288790948689	-0.000355493422830477	0.00354059832170606
1323	81.2315673828125	-3.58180713653564	-7.4087381362915	0.0113327819854021	-0.0260047651827335	0.00386527273803949	0.000618529506027699
1324	81.2315673828125	-3.58180713653564	-7.01912927627563	0.0113327819854021	0.0022419011220336	-0.00230353930965066	-3.08191010844894e-05
1325	81.8809127807617	-4.88050413131714	-6.88925933837891	0.0113327819854021	-0.0126931173726916	-0.00327756232582033	0.00256657530553639
1326	81.8809127807617	-4.55583000183105	-7.53860807418823	0.00483929552137852	0.00386527273803949	-0.000355493422830477	-0.00684897974133492
1327	79.9328689575195	-3.58180713653564	-7.47367286682129	0.0126314787194133	0.00613799272105098	-0.00457625929266214	0.00321592413820326
1328	82.5302658081055	-4.55583000183105	-7.21393346786499	0.0106834331527352	0.00418994715437293	0.00126787810586393	-0.00197886489331722
1329	80.5822143554688	-3.90648126602173	-7.21393346786499	0.0106834331527352	0.000293855206109583	0.00548864435404539	0.000618529506027699
1330	81.8809127807617	-3.90648126602173	-7.34380340576172	-0.00717365415766835	0.00256657530553639	-0.00522560812532902	-0.00944637414067984
1331	81.8809127807617	-4.55583000183105	-7.01912927627563	-0.0195112787187099	-0.00360223650932312	-0.00847235135734081	-0.00619963090866804
1332	83.8289566040039	-4.88050413131714	-6.88925933837891	0.00354059832170606	0.00711201597005129	0.00159255252219737	0.000618529506027699
1333	81.8809127807617	-4.55583000183105	-7.34380340576172	-0.0149658378213644	-0.000680167751852423	0.0022419011220336	0.00289124972186983
1334	81.8809127807617	-3.90648126602173	-7.53860807418823	-0.0133424662053585	-0.00197886489331722	-0.00847235135734081	-0.00425158534198999
1335	79.9328689575195	-4.23115587234497	-6.88925933837891	0.0171769186854362	-0.000355493422830477	-0.00425158534198999	-0.00327756232582033
1336	81.2315673828125	-4.88050413131714	-6.62951993942261	0.0126314787194133	-0.0152905117720366	0.00386527273803949	-0.000355493422830477
1337	79.9328689575195	-4.23115587234497	-7.6684775352478	-0.0146411629393697	-0.00360223650932312	0.00191722682211548	0.000618529506027699
1338	82.5302658081055	-5.52985286712646	-7.4087381362915	-0.00295288790948689	-0.0191866029053926	0.00613799272105098	0.00646266713738441
1339	82.5302658081055	-4.55583000183105	-7.73341274261475	-0.00977104809135199	-0.0130177913233638	0.00581331877037883	-0.00230353930965066
1340	79.9328689575195	-4.88050413131714	-7.4087381362915	-0.00197886489331722	-0.0130177913233638	-0.00230353930965066	0.00581331877037883
1341	80.5822143554688	-4.55583000183105	-7.27886867523193	-0.00425158534198999	-0.02697878703475	-0.000355493422830477	-0.00879702530801296
1342	80.5822143554688	-5.52985286712646	-7.01912927627563	-0.0120437685400248	-0.00425158534198999	0.00289124972186983	0.000943203864153475
1343	80.5822143554688	-4.88050413131714	-7.9282169342041	0.0217223595827818	-0.00555028254166245	0.00516396993771195	0.00386527273803949
1344	79.9328689575195	-4.55583000183105	-7.53860807418823	0.00483929552137852	-0.00684897974133492	0.000943203864153475	-0.00425158534198999
1345	82.5302658081055	-5.20517873764038	-7.47367286682129	0.00354059832170606	-0.00100484199356288	0.000293855206109583	-0.00327756232582033
1346	79.9328689575195	-3.90648126602173	-7.47367286682129	0.00386527273803949	-0.00100484199356288	-0.00814767740666866	-0.00555028254166245
1347	80.5822143554688	-4.23115587234497	-7.73341274261475	0.011982130818069	0.011982130818069	-0.0110697457566857	0.00451462110504508
1348	81.2315673828125	-4.88050413131714	-7.47367286682129	0.00776136433705688	0.011982130818069	0.00191722682211548	0.00581331877037883
1349	82.5302658081055	-4.88050413131714	-7.79834747314453	0.011982130818069	0.00256657530553639	-0.00749832857400179	0.00354059832170606
1350	80.5822143554688	-3.25713276863098	-7.08406400680542	0.00970941036939621	0.00841071270406246	-0.00132951640989631	-0.00392691092565656
1351	81.2315673828125	-3.58180713653564	-6.88925933837891	0.00711201597005129	0.00159255252219737	-0.00944637414067984	-0.000680167751852423
1352	79.2835159301758	-3.58180713653564	-6.69445466995239	0.0220470335334539	0.00191722682211548	-0.00652430532500148	-0.00230353930965066
1353	80.5822143554688	-3.58180713653564	-6.56458520889282	-0.0175632312893867	0.012956153601408	-0.00197886489331722	0.00451462110504508
1354	80.5822143554688	-3.25713276863098	-6.43471527099609	0.00159255252219737	0.00906006153672934	-0.00392691092565656	0.00711201597005129
1355	80.5822143554688	-3.58180713653564	-6.75938940048218	-0.00327756232582033	0.00126787810586393	-0.00944637414067984	-0.000355493422830477
1356	79.2835159301758	-3.25713276863098	-6.43471527099609	-0.023407369852066	-0.00360223650932312	-0.00295288790948689	-0.000355493422830477
1357	81.2315673828125	-4.55583000183105	-6.04510593414307	-0.0250307414680719	-0.00522560812532902	-0.00490093370899558	-0.00327756232582033
1358	78.6341705322266	-2.60778403282166	-6.23991060256958	-0.0240567177534103	0.000293855206109583	0.00386527273803949	0.00386527273803949
1359	78.6341705322266	-3.58180713653564	-5.98017120361328	-0.0198359526693821	-0.00392691092565656	0.000943203864153475	0.00581331877037883
1360	79.9328689575195	-4.23115587234497	-6.17497587203979	-0.0139918150380254	0.00321592413820326	-0.00230353930965066	-0.00749832857400179
1361	78.6341705322266	-4.23115587234497	-6.04510593414307	-0.0191866029053926	-0.00327756232582033	-0.00912170019000769	-0.00360223650932312
1362	78.6341705322266	-3.90648126602173	-6.17497587203979	-0.00814767740666866	0.000943203864153475	-0.00587495695799589	0.00289124972186983
1363	78.6341705322266	-4.55583000183105	-5.98017120361328	0.0106834331527352	0.00548864435404539	0.00548864435404539	0.00711201597005129
1364	77.3354721069336	-2.93245840072632	-6.49965000152588	0.00581331877037883	0.00354059832170606	-0.0100957229733467	-0.000680167751852423
1365	77.9848251342773	-3.25713276863098	-6.23991060256958	0.00483929552137852	0.00743668992072344	-0.00814767740666866	0.000293855206109583
1366	78.6341705322266	-3.25713276863098	-6.88925933837891	0.0022419011220336	0.00808603875339031	-0.00879702530801296	-0.00360223650932312
1367	79.9328689575195	-4.23115587234497	-7.73341274261475	0.0106834331527352	0.0145795252174139	-0.0104203969240189	0.00159255252219737
1368	79.9328689575195	-3.58180713653564	-7.60354280471802	0.00646266713738441	0.0178262684494257	-0.00782300252467394	0.00483929552137852
1369	79.9328689575195	-4.23115587234497	-7.34380340576172	0.0210730116814375	0.00646266713738441	-0.00879702530801296	0.00256657530553639
1370	80.5822143554688	-3.25713276863098	-7.53860807418823	0.00873538758605719	0.00776136433705688	-0.0146411629393697	-0.00717365415766835
1371	79.9328689575195	-2.60778403282166	-7.21393346786499	0.00256657530553639	0.000943203864153475	-0.00230353930965066	-0.00327756232582033
1372	80.5822143554688	-3.25713276863098	-7.34380340576172	0.00191722682211548	0.00126787810586393	-0.00782300252467394	0.00191722682211548
1373	80.5822143554688	-2.60778403282166	-7.6684775352478	0.00970941036939621	0.00938473641872406	0.00873538758605719	-0.000355493422830477
1374	80.5822143554688	-3.58180713653564	-7.73341274261475	0.0132808275520802	-0.00197886489331722	-0.00165419070981443	-0.00100484199356288
1375	80.5822143554688	-2.93245840072632	-7.6684775352478	0.00808603875339031	0.000293855206109583	0.00354059832170606	0.00126787810586393
1376	81.8809127807617	-3.90648126602173	-7.47367286682129	-0.0113944197073579	-0.00717365415766835	-0.00522560812532902	-0.00782300252467394
1377	81.2315673828125	-3.58180713653564	-7.21393346786499	-0.00327756232582033	-3.08191010844894e-05	0.00776136433705688	-0.00360223650932312
1378	79.9328689575195	-3.58180713653564	-7.4087381362915	0.000293855206109583	-0.00457625929266214	0.00711201597005129	0.00743668992072344
1379	79.2835159301758	-3.25713276863098	-7.79834747314453	-0.00360223650932312	-0.00847235135734081	0.0113327819854021	-0.0026282137259841
1380	81.2315673828125	-4.23115587234497	-7.53860807418823	0.00516396993771195	-0.00457625929266214	-0.0026282137259841	-0.00100484199356288
1381	81.2315673828125	-4.23115587234497	-7.08406400680542	0.00646266713738441	-0.0191866029053926	-0.00295288790948689	-0.00977104809135199
1382	81.2315673828125	-4.55583000183105	-7.6684775352478	-0.00847235135734081	-0.00295288790948689	0.00906006153672934	0.00126787810586393
1383	80.5822143554688	-3.90648126602173	-6.88925933837891	-0.00327756232582033	-0.000355493422830477	-0.000355493422830477	0.00906006153672934
1384	80.5822143554688	-3.25713276863098	-7.14899873733521	0.00646266713738441	0.00483929552137852	-0.00327756232582033	0.00451462110504508
1385	79.9328689575195	-3.25713276863098	-7.47367286682129	0.00289124972186983	-0.00522560812532902	-0.00717365415766835	-0.00425158534198999
1386	79.2835159301758	-2.93245840072632	-7.34380340576172	0.0022419011220336	0.00451462110504508	-0.0117190945893526	-0.00619963090866804
1387	81.8809127807617	-3.90648126602173	-6.43471527099609	0.00483929552137852	0.00743668992072344	-0.00587495695799589	0.00646266713738441
1388	79.9328689575195	-2.60778403282166	-6.30484533309937	-0.00457625929266214	0.01100810803473	-0.00295288790948689	0.00873538758605719
1389	82.5302658081055	-4.23115587234497	-6.04510593414307	0.00451462110504508	0.0103587592020631	-0.00652430532500148	-0.00132951640989631
1390	80.5822143554688	-2.60778403282166	-6.43471527099609	-0.00327756232582033	0.00743668992072344	-0.00652430532500148	-0.00327756232582033
1391	79.9328689575195	-2.93245840072632	-6.62951993942261	-0.00912170019000769	0.0100340843200684	-0.0104203969240189	-0.00295288790948689
1392	79.9328689575195	-3.25713276863098	-6.62951993942261	-0.00295288790948689	0.0116574559360743	0.00808603875339031	-0.00457625929266214
1393	81.2315673828125	-3.58180713653564	-6.69445466995239	0.00938473641872406	0.00548864435404539	-0.00392691092565656	0.00581331877037883
1394	80.5822143554688	-3.25713276863098	-6.49965000152588	-0.0169138833880424	0.000943203864153475	-0.00490093370899558	0.00711201597005129
1395	80.5822143554688	-3.58180713653564	-6.17497587203979	0.00256657530553639	0.00451462110504508	-0.00230353930965066	-0.00619963090866804
1396	81.2315673828125	-4.55583000183105	-6.36978054046631	0.00418994715437293	-0.00717365415766835	-0.000355493422830477	-3.08191010844894e-05
1397	79.9328689575195	-3.90648126602173	-6.23991060256958	0.00354059832170606	-0.0104203969240189	0.00256657530553639	-0.00522560812532902
1398	81.8809127807617	-5.20517873764038	-6.62951993942261	0.0223717093467712	-0.0172385573387146	0.00841071270406246	0.00321592413820326
1399	79.9328689575195	-3.90648126602173	-6.95419406890869	0.00159255252219737	-0.0110697457566857	0.011982130818069	-0.00165419070981443
1400	80.5822143554688	-4.55583000183105	-7.53860807418823	-0.00392691092565656	-0.0217839982360601	-0.00652430532500148	0.00581331877037883
1401	79.9328689575195	-5.20517873764038	-7.08406400680542	-0.00684897974133492	-0.0107450718060136	0.00613799272105098	-0.00490093370899558
1402	80.5822143554688	-4.55583000183105	-7.27886867523193	0.0191249661147594	-0.00782300252467394	-0.000355493422830477	0.00159255252219737
1403	80.5822143554688	-4.23115587234497	-7.73341274261475	-0.00490093370899558	-0.00912170019000769	0.000293855206109583	-0.00165419070981443
1404	81.2315673828125	-4.55583000183105	-7.86328220367432	0.00841071270406246	-0.00814767740666866	0.000943203864153475	0.0022419011220336
1405	81.8809127807617	-4.55583000183105	-7.53860807418823	0.00711201597005129	-0.00879702530801296	-0.00749832857400179	-0.00814767740666866
1406	81.8809127807617	-4.55583000183105	-7.34380340576172	0.012956153601408	0.00289124972186983	-0.0110697457566857	-0.00490093370899558
1407	81.2315673828125	-4.23115587234497	-7.01912927627563	0.00678734155371785	0.00678734155371785	-0.0100957229733467	-3.08191010844894e-05
1408	79.9328689575195	-3.25713276863098	-7.53860807418823	0.012956153601408	0.0149041991680861	-0.0120437685400248	0.0103587592020631
1409	81.2315673828125	-3.90648126602173	-7.53860807418823	0.012956153601408	0.00289124972186983	-0.00684897974133492	-0.000355493422830477
1410	79.9328689575195	-3.25713276863098	-7.60354280471802	0.00906006153672934	0.0145795252174139	0.00159255252219737	-0.00490093370899558
1411	79.9328689575195	-2.93245840072632	-7.60354280471802	0.00191722682211548	0.000943203864153475	-0.00425158534198999	-0.00782300252467394
1412	79.9328689575195	-2.93245840072632	-7.21393346786499	-0.0149658378213644	0.00743668992072344	0.000293855206109583	0.00581331877037883
1413	80.5822143554688	-3.58180713653564	-6.56458520889282	0.00970941036939621	0.011982130818069	0.000943203864153475	0.00159255252219737
1414	79.2835159301758	-3.25713276863098	-6.88925933837891	-0.00555028254166245	0.00386527273803949	0.000293855206109583	0.0022419011220336
1415	78.6341705322266	-3.25713276863098	-7.21393346786499	-0.0110697457566857	0.00321592413820326	-0.00717365415766835	-0.00360223650932312
1416	79.9328689575195	-4.23115587234497	-7.01912927627563	-0.0130177913233638	-0.00360223650932312	-0.00425158534198999	-0.000355493422830477
1417	78.6341705322266	-3.25713276863098	-7.08406400680542	-0.0143164889886975	-0.00327756232582033	0.000293855206109583	0.000618529506027699
1418	79.2835159301758	-4.23115587234497	-6.17497587203979	-0.00912170019000769	0.00873538758605719	0.00516396993771195	0.00386527273803949
1419	80.5822143554688	-4.55583000183105	-6.04510593414307	-0.00749832857400179	-0.00457625929266214	0.00516396993771195	0.00256657530553639
1420	77.9848251342773	-2.93245840072632	-6.75938940048218	0.000293855206109583	-0.00587495695799589	-0.00619963090866804	0.00159255252219737
1421	78.6341705322266	-3.25713276863098	-6.62951993942261	-0.00619963090866804	-0.000680167751852423	-0.00652430532500148	-0.00879702530801296
1422	78.6341705322266	-3.58180713653564	-7.08406400680542	0.00743668992072344	0.00126787810586393	0.00646266713738441	-0.00165419070981443
1423	79.2835159301758	-4.55583000183105	-6.23991060256958	0.00418994715437293	0.00678734155371785	-0.00197886489331722	0.00159255252219737
1424	77.9848251342773	-2.93245840072632	-6.75938940048218	0.00451462110504508	0.0100340843200684	-0.00230353930965066	0.00289124972186983
1425	79.2835159301758	-3.58180713653564	-6.69445466995239	0.011982130818069	0.00808603875339031	-0.00457625929266214	-0.00165419070981443
1426	78.6341705322266	-2.93245840072632	-7.14899873733521	-0.00944637414067984	0.0022419011220336	-0.0149658378213644	-0.00230353930965066
1427	80.5822143554688	-4.55583000183105	-6.82432460784912	0.00581331877037883	0.0152288740500808	-0.0107450718060136	-0.000355493422830477
1428	78.6341705322266	-2.93245840072632	-7.21393346786499	0.0100340843200684	0.0188002903014421	-0.00847235135734081	0.000618529506027699
1429	80.5822143554688	-4.55583000183105	-6.69445466995239	0.012956153601408	0.0116574559360743	0.00159255252219737	0.00483929552137852
1430	79.9328689575195	-3.25713276863098	-7.47367286682129	0.00191722682211548	-0.00100484199356288	-0.00587495695799589	-0.00522560812532902
1431	79.2835159301758	-3.58180713653564	-7.14899873733521	-0.00230353930965066	0.00613799272105098	-0.00360223650932312	0.00418994715437293
1432	79.9328689575195	-4.23115587234497	-6.88925933837891	-0.0130177913233638	-3.08191010844894e-05	-0.00587495695799589	0.00451462110504508
1433	81.2315673828125	-4.55583000183105	-6.75938940048218	0.0145795252174139	0.00841071270406246	-3.08191010844894e-05	0.00711201597005129
1434	79.9328689575195	-3.58180713653564	-6.88925933837891	0.0155535480007529	0.00386527273803949	0.00451462110504508	0.00483929552137852
1435	80.5822143554688	-3.25713276863098	-7.08406400680542	-0.00587495695799589	-0.00717365415766835	-0.00782300252467394	0.000293855206109583
1436	82.5302658081055	-3.25713276863098	-7.01912927627563	-0.0175632312893867	-0.00295288790948689	-0.00652430532500148	-0.0026282137259841
1437	79.2835159301758	-3.58180713653564	-6.88925933837891	-0.0104203969240189	-0.00230353930965066	0.00646266713738441	0.00126787810586393
1438	83.1796112060547	-4.55583000183105	-7.08406400680542	-0.00912170019000769	-0.00132951640989631	-0.00165419070981443	0.000943203864153475
1439	81.8809127807617	-3.58180713653564	-7.4087381362915	0.00159255252219737	0.0022419011220336	0.00873538758605719	-0.00165419070981443
1440	80.5822143554688	-3.58180713653564	-7.27886867523193	-0.00100484199356288	-0.00360223650932312	-0.00197886489331722	-0.00749832857400179
1441	79.2835159301758	-3.25713276863098	-7.14899873733521	-0.000355493422830477	-0.00847235135734081	-0.00197886489331722	-0.00652430532500148
1442	80.5822143554688	-3.90648126602173	-7.01912927627563	-0.0026282137259841	0.000943203864153475	-0.00100484199356288	0.00289124972186983
1443	81.2315673828125	-3.90648126602173	-6.88925933837891	-0.00295288790948689	0.000618529506027699	0.000293855206109583	-0.00100484199356288
1444	81.8809127807617	-4.88050413131714	-7.01912927627563	0.0132808275520802	0.00354059832170606	-0.00782300252467394	0.00126787810586393
1445	79.9328689575195	-3.58180713653564	-7.34380340576172	-0.00619963090866804	-0.00522560812532902	-0.00100484199356288	0.00191722682211548
1446	79.9328689575195	-3.90648126602173	-7.14899873733521	0.013930176384747	0.00711201597005129	-0.0110697457566857	-0.00782300252467394
1447	81.8809127807617	-4.55583000183105	-6.95419406890869	0.0123068047687411	0.00938473641872406	-0.00782300252467394	0.000943203864153475
1448	79.2835159301758	-3.58180713653564	-6.82432460784912	0.0136055024340749	0.00776136433705688	-0.0113944197073579	0.00516396993771195
1449	81.2315673828125	-4.88050413131714	-6.75938940048218	0.0259431265294552	0.00613799272105098	-0.00230353930965066	0.00159255252219737
1450	81.8809127807617	-4.23115587234497	-7.47367286682129	0.00646266713738441	0.0022419011220336	-0.00392691092565656	-0.00360223650932312
1451	81.8809127807617	-4.88050413131714	-7.6684775352478	0.00613799272105098	-0.00132951640989631	-0.00230353930965066	0.000618529506027699
1452	81.2315673828125	-4.23115587234497	-7.47367286682129	-0.00230353930965066	0.00386527273803949	0.00126787810586393	0.00451462110504508
1453	81.8809127807617	-4.55583000183105	-6.88925933837891	0.0113327819854021	0.00938473641872406	0.00354059832170606	0.00289124972186983
1454	81.2315673828125	-4.88050413131714	-7.08406400680542	0.00483929552137852	0.00938473641872406	-0.00392691092565656	0.00386527273803949
1455	80.5822143554688	-4.88050413131714	-7.08406400680542	0.00711201597005129	-0.00230353930965066	-0.00457625929266214	-0.00457625929266214
1456	81.2315673828125	-4.88050413131714	-6.82432460784912	0.000293855206109583	-0.00587495695799589	-0.00912170019000769	-0.000680167751852423
1457	82.5302658081055	-5.85452747344971	-7.34380340576172	0.00516396993771195	-0.00165419070981443	-0.00327756232582033	0.00126787810586393
1458	80.5822143554688	-4.23115587234497	-7.6684775352478	0.00678734155371785	-0.00814767740666866	0.00581331877037883	0.00613799272105098
1459	80.5822143554688	-5.20517873764038	-7.27886867523193	0.011982130818069	0.00289124972186983	-0.00684897974133492	-0.00230353930965066
1460	81.2315673828125	-5.85452747344971	-7.21393346786499	0.00873538758605719	-0.00944637414067984	-0.00652430532500148	-0.0026282137259841
1461	81.2315673828125	-6.17920160293579	-6.56458520889282	-0.00132951640989631	-0.0146411629393697	-0.00782300252467394	-0.00684897974133492
1462	81.2315673828125	-5.85452747344971	-7.14899873733521	-0.00132951640989631	-0.00717365415766835	-0.000355493422830477	-0.00165419070981443
1463	81.8809127807617	-6.17920160293579	-6.75938940048218	0.012956153601408	-0.000355493422830477	0.00386527273803949	-0.000355493422830477
1464	82.5302658081055	-6.17920160293579	-6.30484533309937	-0.00912170019000769	-0.00327756232582033	0.000943203864153475	0.00191722682211548
1465	80.5822143554688	-4.88050413131714	-6.82432460784912	-0.0026282137259841	-0.017887907102704	-0.0104203969240189	0.00289124972186983
1466	81.8809127807617	-6.17920160293579	-6.56458520889282	-0.00360223650932312	-0.00165419070981443	-0.0133424662053585	-0.00132951640989631
1467	80.5822143554688	-5.20517873764038	-6.62951993942261	-0.0143164889886975	0.00581331877037883	-0.00717365415766835	0.00516396993771195
1468	81.8809127807617	-4.88050413131714	-7.27886867523193	0.012956153601408	0.00548864435404539	0.00159255252219737	0.00451462110504508
1469	79.9328689575195	-3.90648126602173	-7.21393346786499	0.00808603875339031	0.00613799272105098	-0.00847235135734081	0.00289124972186983
1470	81.8809127807617	-5.52985286712646	-6.82432460784912	0.0126314787194133	0.00581331877037883	-0.00587495695799589	0.00581331877037883
1471	81.8809127807617	-4.88050413131714	-6.69445466995239	0.0136055024340749	0.00776136433705688	-0.00165419070981443	0.0022419011220336
1472	81.8809127807617	-4.88050413131714	-7.01912927627563	-0.00132951640989631	0.00126787810586393	0.00451462110504508	-0.000355493422830477
1473	81.8809127807617	-4.23115587234497	-7.14899873733521	0.000618529506027699	0.0100340843200684	0.00613799272105098	0.0106834331527352
1474	81.2315673828125	-3.90648126602173	-7.47367286682129	0.000618529506027699	0.00289124972186983	0.00159255252219737	0.00483929552137852
1475	78.6341705322266	-3.25713276863098	-7.08406400680542	0.00321592413820326	-0.000680167751852423	0.00386527273803949	-0.00522560812532902
1476	80.5822143554688	-4.88050413131714	-6.88925933837891	0.00191722682211548	-0.00847235135734081	-0.00295288790948689	-0.000355493422830477
1477	78.6341705322266	-4.23115587234497	-6.82432460784912	-0.00782300252467394	-0.00360223650932312	0.00548864435404539	0.00548864435404539
1478	78.6341705322266	-4.55583000183105	-6.69445466995239	-0.00814767740666866	0.00483929552137852	0.00743668992072344	0.00256657530553639
1479	77.9848251342773	-3.90648126602173	-7.01912927627563	0.00289124972186983	-0.00165419070981443	0.00938473641872406	-0.00132951640989631
1480	79.2835159301758	-5.20517873764038	-6.82432460784912	-0.000355493422830477	-0.00425158534198999	0.00548864435404539	-0.000355493422830477
1481	79.2835159301758	-4.88050413131714	-7.47367286682129	-0.00490093370899558	-0.0026282137259841	-0.0026282137259841	0.00126787810586393
1482	79.2835159301758	-4.88050413131714	-6.75938940048218	-0.0026282137259841	-0.00555028254166245	-0.00100484199356288	0.0022419011220336
1483	79.2835159301758	-4.55583000183105	-6.82432460784912	-0.0162645354866982	0.00289124972186983	0.000293855206109583	-3.08191010844894e-05
1484	79.9328689575195	-4.88050413131714	-6.56458520889282	-0.00132951640989631	0.00743668992072344	-0.00522560812532902	0.000618529506027699
1485	78.6341705322266	-3.90648126602173	-7.34380340576172	-0.0156151866540313	0.00938473641872406	-3.08191010844894e-05	-0.00100484199356288
1486	79.2835159301758	-5.20517873764038	-6.95419406890869	-0.0104203969240189	0.00906006153672934	-0.0162645354866982	-0.000680167751852423
1487	79.2835159301758	-4.23115587234497	-6.69445466995239	-0.00717365415766835	0.0126314787194133	-0.00847235135734081	0.00451462110504508
1488	80.5822143554688	-5.20517873764038	-6.88925933837891	0.00516396993771195	0.0158782228827477	-0.0100957229733467	0.00516396993771195
1489	80.5822143554688	-4.23115587234497	-6.95419406890869	-0.00327756232582033	0.0171769186854362	-0.00295288790948689	0.00159255252219737
1490	79.9328689575195	-4.23115587234497	-6.69445466995239	-0.00100484199356288	0.00289124972186983	-0.00295288790948689	-0.00197886489331722
1491	81.2315673828125	-4.55583000183105	-7.08406400680542	-0.0162645354866982	0.0100340843200684	-0.0100957229733467	0.000943203864153475
1492	80.5822143554688	-3.25713276863098	-7.01912927627563	0.0152288740500808	0.00191722682211548	-0.00165419070981443	0.00321592413820326
1493	80.5822143554688	-4.23115587234497	-7.01912927627563	0.00289124972186983	0.00289124972186983	0.00516396993771195	0.00516396993771195
1494	79.9328689575195	-3.58180713653564	-7.60354280471802	0.00646266713738441	0.00678734155371785	0.00516396993771195	-3.08191010844894e-05
1495	81.8809127807617	-5.20517873764038	-6.69445466995239	0.0106834331527352	0.000293855206109583	0.000943203864153475	-0.00912170019000769
1496	81.8809127807617	-4.88050413131714	-6.95419406890869	-0.00912170019000769	-0.00619963090866804	-0.00100484199356288	-0.00197886489331722
1497	80.5822143554688	-3.90648126602173	-7.53860807418823	-0.00944637414067984	-0.00457625929266214	0.00386527273803949	0.00678734155371785
1498	81.2315673828125	-5.20517873764038	-7.73341274261475	-0.00132951640989631	-0.00100484199356288	0.0152288740500808	0.000618529506027699
1499	80.5822143554688	-4.23115587234497	-7.9282169342041	-0.00749832857400179	-0.00717365415766835	0.0136055024340749	0.00126787810586393
1500	80.5822143554688	-4.55583000183105	-7.34380340576172	-0.00165419070981443	-0.0113944197073579	0.0103587592020631	-0.00717365415766835
1501	81.8809127807617	-5.20517873764038	-7.34380340576172	-0.0100957229733467	-0.00749832857400179	0.0022419011220336	-0.00230353930965066
1502	83.1796112060547	-5.20517873764038	-7.27886867523193	-0.00392691092565656	-0.000680167751852423	0.00483929552137852	0.00386527273803949
1503	82.5302658081055	-5.20517873764038	-7.47367286682129	-3.08191010844894e-05	0.00808603875339031	-3.08191010844894e-05	0.00483929552137852
1504	81.8809127807617	-5.20517873764038	-7.6684775352478	0.0181509424000978	0.000943203864153475	0.00548864435404539	0.00711201597005129
1505	79.9328689575195	-3.90648126602173	-7.79834747314453	0.00386527273803949	-0.00847235135734081	-0.00749832857400179	-0.00327756232582033
1506	81.8809127807617	-4.23115587234497	-7.27886867523193	0.00581331877037883	0.00581331877037883	-0.00587495695799589	-0.00392691092565656
1507	80.5822143554688	-3.90648126602173	-7.21393346786499	0.011982130818069	0.0188002903014421	-0.0152905117720366	0.00548864435404539
1508	82.5302658081055	-5.20517873764038	-6.75938940048218	0.0132808275520802	0.0197743140161037	-0.0107450718060136	0.00386527273803949
1509	82.5302658081055	-4.55583000183105	-6.82432460784912	0.0116574559360743	0.00906006153672934	-0.00977104809135199	0.00159255252219737
1510	79.9328689575195	-4.23115587234497	-7.34380340576172	0.00808603875339031	0.00483929552137852	-0.0169138833880424	-0.00782300252467394
1511	80.5822143554688	-3.58180713653564	-6.82432460784912	0.00646266713738441	0.00418994715437293	-0.0130177913233638	0.000943203864153475
1512	80.5822143554688	-4.55583000183105	-6.62951993942261	0.00613799272105098	0.00970941036939621	-0.0146411629393697	-0.00230353930965066
1513	79.9328689575195	-3.90648126602173	-6.49965000152588	0.0116574559360743	0.0136055024340749	-0.00100484199356288	0.00646266713738441
1514	81.2315673828125	-4.55583000183105	-6.30484533309937	0.00516396993771195	0.00743668992072344	-0.00587495695799589	0.000293855206109583
1515	81.8809127807617	-5.20517873764038	-6.43471527099609	-0.00587495695799589	0.00483929552137852	-0.00652430532500148	-0.00912170019000769
1516	79.9328689575195	-3.90648126602173	-6.56458520889282	0.00873538758605719	-0.00327756232582033	-0.00457625929266214	-0.00360223650932312
1517	80.5822143554688	-4.55583000183105	-6.62951993942261	-0.00912170019000769	-0.00457625929266214	0.0145795252174139	0.000293855206109583
1518	81.8809127807617	-5.52985286712646	-6.43471527099609	0.00516396993771195	0.00613799272105098	0.0123068047687411	0.0113327819854021
1519	81.2315673828125	-4.55583000183105	-6.43471527099609	-0.00749832857400179	-0.00522560812532902	0.00808603875339031	-0.0026282137259841
1520	80.5822143554688	-4.88050413131714	-6.17497587203979	-0.0156151866540313	-0.00425158534198999	0.00256657530553639	-0.00295288790948689
1521	83.1796112060547	-5.52985286712646	-6.82432460784912	-0.0123684434220195	-0.0208099745213985	0.00159255252219737	-0.00230353930965066
1522	81.8809127807617	-5.52985286712646	-6.88925933837891	-0.00392691092565656	-0.000355493422830477	0.000293855206109583	-0.00392691092565656
1523	82.5302658081055	-5.85452747344971	-6.75938940048218	-0.00165419070981443	-0.00327756232582033	0.00289124972186983	-0.000355493422830477
1524	81.8809127807617	-5.85452747344971	-6.75938940048218	-0.00165419070981443	0.00386527273803949	0.00841071270406246	-0.00392691092565656
1525	81.2315673828125	-4.88050413131714	-6.69445466995239	0.00581331877037883	-0.00587495695799589	-0.00360223650932312	-0.00425158534198999
1526	79.9328689575195	-4.23115587234497	-7.4087381362915	0.01100810803473	0.00191722682211548	-0.000355493422830477	-0.00490093370899558
1527	82.5302658081055	-6.17920160293579	-7.53860807418823	0.0113327819854021	0.000943203864153475	-0.00977104809135199	0.00321592413820326
1528	79.9328689575195	-5.20517873764038	-7.79834747314453	0.0136055024340749	0.00451462110504508	-0.00619963090866804	-0.000355493422830477
1529	80.5822143554688	-5.85452747344971	-7.53860807418823	0.0106834331527352	-0.0026282137259841	-0.00587495695799589	0.0022419011220336
1530	81.2315673828125	-6.50387573242188	-6.82432460784912	0.000618529506027699	-0.00230353930965066	-0.00587495695799589	-0.00360223650932312
1531	81.8809127807617	-6.82855033874512	-6.95419406890869	-0.00619963090866804	-0.00619963090866804	-0.00814767740666866	-0.00717365415766835
1532	80.5822143554688	-5.52985286712646	-7.14899873733521	-0.00912170019000769	0.00126787810586393	-0.00619963090866804	-0.0026282137259841
1533	79.9328689575195	-5.20517873764038	-7.73341274261475	0.00678734155371785	-0.00425158534198999	-0.00100484199356288	0.00191722682211548
1534	79.9328689575195	-4.88050413131714	-7.9282169342041	-0.00814767740666866	-0.00295288790948689	-0.00165419070981443	-0.0026282137259841
1535	79.2835159301758	-4.55583000183105	-7.47367286682129	0.0136055024340749	-0.00717365415766835	0.00126787810586393	-0.00100484199356288
1536	79.9328689575195	-4.88050413131714	-7.86328220367432	-0.00555028254166245	-0.0318489037454128	0.00678734155371785	-0.00717365415766835
1537	81.8809127807617	-4.55583000183105	-7.47367286682129	-0.00912170019000769	0.00354059832170606	0.0100340843200684	0.00516396993771195
1538	79.9328689575195	-4.55583000183105	-7.08406400680542	0.00159255252219737	-0.00555028254166245	0.00970941036939621	0.00613799272105098
1539	81.2315673828125	-5.20517873764038	-7.47367286682129	-0.00230353930965066	-0.000680167751852423	0.00483929552137852	0.000943203864153475
1540	79.9328689575195	-4.23115587234497	-7.21393346786499	-0.00490093370899558	0.00159255252219737	0.00256657530553639	-0.00912170019000769
1541	79.9328689575195	-3.90648126602173	-6.95419406890869	-0.00977104809135199	-0.00457625929266214	0.00289124972186983	0.000293855206109583
1542	81.2315673828125	-4.88050413131714	-6.82432460784912	-0.0146411629393697	-0.00165419070981443	-0.00132951640989631	-0.00327756232582033
1543	79.2835159301758	-4.55583000183105	-6.56458520889282	-0.00425158534198999	-0.00230353930965066	0.000293855206109583	0.00354059832170606
1544	80.5822143554688	-4.55583000183105	-6.36978054046631	0.012956153601408	-3.08191010844894e-05	-3.08191010844894e-05	0.00516396993771195
1545	77.9848251342773	-3.58180713653564	-6.75938940048218	-0.0260047651827335	-0.00425158534198999	0.00321592413820326	-0.00587495695799589
1546	79.2835159301758	-4.23115587234497	-6.69445466995239	-0.0162645354866982	0.00191722682211548	-0.0107450718060136	0.00191722682211548
1547	79.9328689575195	-4.88050413131714	-6.36978054046631	-0.00197886489331722	0.00321592413820326	-0.0113944197073579	0.00418994715437293
1548	76.6861267089844	-3.90648126602173	-6.49965000152588	0.00873538758605719	0.00289124972186983	-0.00619963090866804	0.00159255252219737
1549	77.9848251342773	-4.55583000183105	-6.04510593414307	0.00289124972186983	0.0106834331527352	-0.00977104809135199	0.00451462110504508
1550	79.9328689575195	-4.88050413131714	-6.04510593414307	0.000293855206109583	0.0106834331527352	-0.00749832857400179	0.00289124972186983
1551	79.2835159301758	-4.55583000183105	-6.49965000152588	-0.0143164889886975	0.00321592413820326	0.00483929552137852	-0.00879702530801296
1552	79.9328689575195	-5.52985286712646	-6.95419406890869	-0.00652430532500148	0.0136055024340749	-0.0120437685400248	0.00451462110504508
1553	79.9328689575195	-5.20517873764038	-6.95419406890869	-0.00197886489331722	0.00289124972186983	0.00581331877037883	0.00321592413820326
1554	79.2835159301758	-4.55583000183105	-6.75938940048218	-0.00392691092565656	0.00613799272105098	-0.00619963090866804	0.000618529506027699
1555	80.5822143554688	-4.23115587234497	-6.75938940048218	-0.0139918150380254	-3.08191010844894e-05	0.000618529506027699	-0.00295288790948689
1556	81.2315673828125	-3.58180713653564	-7.01912927627563	-0.0107450718060136	-0.00457625929266214	-0.00684897974133492	-0.00132951640989631
1557	83.1796112060547	-4.23115587234497	-7.21393346786499	-0.0185372550040483	0.000293855206109583	0.00548864435404539	0.00678734155371785
1558	79.9328689575195	-4.23115587234497	-6.82432460784912	-0.00327756232582033	-0.00165419070981443	0.00678734155371785	0.0022419011220336
1559	82.5302658081055	-4.88050413131714	-7.47367286682129	0.00126787810586393	-0.00197886489331722	0.000618529506027699	0.00678734155371785
1560	79.9328689575195	-4.23115587234497	-7.79834747314453	-0.00879702530801296	-0.00100484199356288	-0.00165419070981443	-0.00425158534198999
1561	81.8809127807617	-4.55583000183105	-7.14899873733521	-0.00490093370899558	-0.00587495695799589	-0.00425158534198999	0.000943203864153475
1562	81.8809127807617	-4.55583000183105	-6.69445466995239	0.0194496400654316	0.00873538758605719	0.00613799272105098	0.00321592413820326
1563	82.5302658081055	-5.20517873764038	-7.08406400680542	0.029189869761467	0.00841071270406246	-0.00977104809135199	0.00191722682211548
1564	80.5822143554688	-3.25713276863098	-7.73341274261475	0.00873538758605719	0.00581331877037883	-0.00295288790948689	0.00418994715437293
1565	80.5822143554688	-4.23115587234497	-7.14899873733521	0.00256657530553639	0.00386527273803949	-0.00977104809135199	-0.00165419070981443
1566	81.8809127807617	-3.58180713653564	-7.60354280471802	0.00711201597005129	0.00126787810586393	-0.0182125810533762	-0.00652430532500148
1567	81.2315673828125	-4.88050413131714	-7.21393346786499	0.0158782228827477	0.0103587592020631	-0.0211346503347158	0.00808603875339031
1568	80.5822143554688	-3.25713276863098	-7.73341274261475	0.01847561635077	0.0123068047687411	-0.00100484199356288	-0.00360223650932312
1569	80.5822143554688	-4.23115587234497	-7.9282169342041	0.00938473641872406	0.01847561635077	-0.00717365415766835	0.000943203864153475
1570	80.5822143554688	-4.55583000183105	-7.73341274261475	0.0126314787194133	0.00743668992072344	-0.0133424662053585	-0.0123684434220195
1571	81.8809127807617	-4.88050413131714	-7.47367286682129	0.00970941036939621	0.00289124972186983	-0.00847235135734081	-0.00522560812532902
1572	82.5302658081055	-4.55583000183105	-6.95419406890869	0.00451462110504508	0.00711201597005129	-0.0026282137259841	0.00256657530553639
1573	80.5822143554688	-3.90648126602173	-6.75938940048218	0.00678734155371785	0.00938473641872406	0.00516396993771195	-3.08191010844894e-05
1574	81.2315673828125	-3.90648126602173	-6.88925933837891	0.0136055024340749	0.013930176384747	-0.00165419070981443	-3.08191010844894e-05
1575	80.5822143554688	-3.25713276863098	-7.9282169342041	0.00938473641872406	-0.00425158534198999	-0.00425158534198999	-0.00555028254166245
1576	81.8809127807617	-3.90648126602173	-7.79834747314453	0.00776136433705688	-0.0110697457566857	-0.00197886489331722	-0.00360223650932312
1577	81.8809127807617	-4.88050413131714	-7.60354280471802	-0.0292515084147453	0.00321592413820326	0.011982130818069	0.00159255252219737
1578	81.2315673828125	-4.55583000183105	-7.27886867523193	-0.0136671401560307	-0.00490093370899558	0.00678734155371785	0.000293855206109583
1579	82.5302658081055	-4.88050413131714	-7.4087381362915	0.00159255252219737	-0.00457625929266214	0.00483929552137852	0.00126787810586393
1580	81.2315673828125	-4.23115587234497	-7.53860807418823	-0.00165419070981443	-0.00749832857400179	0.000293855206109583	-0.00555028254166245
1581	81.8809127807617	-4.23115587234497	-7.4087381362915	-0.00327756232582033	-0.0107450718060136	0.000618529506027699	-0.00425158534198999
1582	82.5302658081055	-4.88050413131714	-6.82432460784912	-0.0165892094373703	0.000943203864153475	0.00289124972186983	-0.000680167751852423
1583	81.2315673828125	-4.23115587234497	-6.75938940048218	-0.0113944197073579	-0.00490093370899558	0.0106834331527352	-3.08191010844894e-05
1584	81.8809127807617	-5.52985286712646	-6.17497587203979	-0.00847235135734081	-0.00165419070981443	-0.00392691092565656	-0.00197886489331722
1585	82.5302658081055	-5.52985286712646	-6.62951993942261	-0.0152905117720366	-0.00165419070981443	-0.00490093370899558	-0.0100957229733467
1586	80.5822143554688	-4.55583000183105	-6.88925933837891	-0.00879702530801296	-3.08191010844894e-05	-0.00782300252467394	-3.08191010844894e-05
1587	79.9328689575195	-5.52985286712646	-6.95419406890869	0.0158782228827477	0.00970941036939621	-0.0139918150380254	0.00354059832170606
1588	81.8809127807617	-6.50387573242188	-6.75938940048218	0.0145795252174139	0.011982130818069	0.000293855206109583	0.00159255252219737
1589	81.2315673828125	-4.88050413131714	-7.08406400680542	0.0113327819854021	-0.000680167751852423	-0.00522560812532902	0.0022419011220336
1590	79.9328689575195	-4.88050413131714	-6.88925933837891	0.00743668992072344	-0.00100484199356288	-0.00912170019000769	0.000618529506027699
1591	80.5822143554688	-5.20517873764038	-6.69445466995239	0.01100810803473	0.000618529506027699	-0.00717365415766835	-0.00197886489331722
1592	79.9328689575195	-4.23115587234497	-6.49965000152588	0.00743668992072344	0.00711201597005129	-0.000680167751852423	0.00126787810586393
1593	82.5302658081055	-5.52985286712646	-7.01912927627563	0.0165275707840919	0.00548864435404539	0.00354059832170606	0.011982130818069
1594	81.8809127807617	-5.52985286712646	-6.88925933837891	0.0123068047687411	-0.00457625929266214	-0.00360223650932312	0.0103587592020631
1595	81.2315673828125	-4.23115587234497	-6.95419406890869	0.00646266713738441	-0.00652430532500148	-3.08191010844894e-05	0.00483929552137852
1596	79.9328689575195	-3.58180713653564	-6.88925933837891	-0.00522560812532902	-3.08191010844894e-05	0.000293855206109583	-0.00100484199356288
1597	82.5302658081055	-4.55583000183105	-6.69445466995239	0.00418994715437293	-0.0126931173726916	-0.00392691092565656	-0.00555028254166245
1598	80.5822143554688	-3.90648126602173	-6.95419406890869	-0.00360223650932312	0.00256657530553639	0.00938473641872406	0.0100340843200684
1599	82.5302658081055	-4.55583000183105	-7.53860807418823	0.0123068047687411	0.00159255252219737	0.00354059832170606	0.00418994715437293
1600	80.5822143554688	-3.58180713653564	-7.6684775352478	-0.0198359526693821	-0.00100484199356288	0.0022419011220336	-0.00457625929266214
1601	80.5822143554688	-4.88050413131714	-7.21393346786499	-0.00977104809135199	-0.00230353930965066	-0.00717365415766835	0.0022419011220336
1602	82.5302658081055	-4.88050413131714	-6.62951993942261	-0.0143164889886975	0.0113327819854021	-0.00230353930965066	-3.08191010844894e-05
1603	81.2315673828125	-4.88050413131714	-6.95419406890869	-0.00749832857400179	0.00970941036939621	0.00418994715437293	0.00418994715437293
1604	80.5822143554688	-4.23115587234497	-7.27886867523193	0.00354059832170606	0.0103587592020631	-0.00652430532500148	-0.00522560812532902
1605	78.6341705322266	-4.23115587234497	-7.6684775352478	-0.00847235135734081	0.00970941036939621	-0.00132951640989631	0.00548864435404539
1606	78.6341705322266	-3.25713276863098	-7.9282169342041	-0.0136671401560307	-3.08191010844894e-05	-0.00457625929266214	-0.0117190945893526
1607	79.9328689575195	-4.88050413131714	-7.47367286682129	-0.000355493422830477	0.020423661917448	-0.0188619289547205	0.00938473641872406
1608	77.9848251342773	-3.58180713653564	-7.34380340576172	0.00289124972186983	0.0126314787194133	-0.0113944197073579	0.00418994715437293
1609	77.3354721069336	-3.58180713653564	-7.21393346786499	0.00289124972186983	0.00711201597005129	-0.00944637414067984	0.0126314787194133
1610	79.2835159301758	-4.88050413131714	-7.4087381362915	-0.00295288790948689	0.00256657530553639	-0.0100957229733467	0.00289124972186983
1611	79.2835159301758	-4.55583000183105	-7.47367286682129	-0.0139918150380254	0.00126787810586393	-0.000680167751852423	-0.00360223650932312
1612	79.2835159301758	-4.23115587234497	-7.4087381362915	0.00646266713738441	0.00743668992072344	-3.08191010844894e-05	0.00451462110504508
1613	78.6341705322266	-3.58180713653564	-7.08406400680542	-0.00782300252467394	-0.0026282137259841	0.00256657530553639	-0.00100484199356288
1614	79.9328689575195	-4.23115587234497	-6.95419406890869	-0.00165419070981443	-0.00425158534198999	-0.00360223650932312	0.00516396993771195
1615	79.2835159301758	-3.90648126602173	-6.69445466995239	-0.00425158534198999	-0.000355493422830477	-0.00912170019000769	-0.00295288790948689
1616	79.2835159301758	-3.90648126602173	-6.95419406890869	0.00386527273803949	-0.0120437685400248	-0.00425158534198999	-0.00879702530801296
1617	81.2315673828125	-4.23115587234497	-7.21393346786499	-0.00490093370899558	-0.000680167751852423	0.00418994715437293	0.00321592413820326
1618	79.9328689575195	-3.90648126602173	-6.95419406890869	-0.00457625929266214	0.00646266713738441	0.0136055024340749	-0.00132951640989631
1619	81.2315673828125	-4.23115587234497	-7.60354280471802	-0.00197886489331722	0.000943203864153475	0.00906006153672934	-0.00100484199356288
1620	80.5822143554688	-4.23115587234497	-7.34380340576172	-0.00100484199356288	-0.0026282137259841	-0.00100484199356288	-0.00197886489331722
1621	80.5822143554688	-3.58180713653564	-7.34380340576172	0.0022419011220336	-0.00100484199356288	0.000943203864153475	-0.00782300252467394
1622	79.9328689575195	-3.25713276863098	-7.01912927627563	-0.0117190945893526	0.00548864435404539	-0.00944637414067984	-0.000680167751852423
1623	80.5822143554688	-3.90648126602173	-7.27886867523193	0.00743668992072344	-0.00230353930965066	0.00548864435404539	-0.000680167751852423
1624	80.5822143554688	-3.58180713653564	-6.95419406890869	-0.00165419070981443	0.00159255252219737	-0.00230353930965066	0.00613799272105098
1625	81.8809127807617	-4.23115587234497	-7.14899873733521	-0.00425158534198999	0.000293855206109583	-0.00619963090866804	0.00159255252219737
1626	81.2315673828125	-3.90648126602173	-7.14899873733521	-0.00977104809135199	-0.00100484199356288	-0.000355493422830477	0.00126787810586393
1627	83.1796112060547	-4.55583000183105	-6.75938940048218	0.00289124972186983	0.00548864435404539	-0.0113944197073579	-0.00230353930965066
1628	79.2835159301758	-3.58180713653564	-7.34380340576172	0.00516396993771195	0.00970941036939621	-0.00392691092565656	0.00873538758605719
1629	81.8809127807617	-4.88050413131714	-7.6684775352478	0.0152288740500808	0.0106834331527352	-0.00847235135734081	0.00938473641872406
1630	81.2315673828125	-4.55583000183105	-7.73341274261475	-0.00457625929266214	0.011982130818069	-0.00912170019000769	0.00126787810586393
1631	81.8809127807617	-4.88050413131714	-7.53860807418823	0.00873538758605719	0.00289124972186983	-0.00912170019000769	-0.0026282137259841
1632	81.8809127807617	-4.23115587234497	-7.34380340576172	-0.00652430532500148	0.00970941036939621	-0.00230353930965066	0.00289124972186983
1633	82.5302658081055	-4.55583000183105	-7.21393346786499	0.00159255252219737	0.0106834331527352	-0.0117190945893526	0.00970941036939621
1634	81.8809127807617	-4.55583000183105	-7.14899873733521	0.013930176384747	0.00483929552137852	-0.00197886489331722	0.000943203864153475
1635	79.9328689575195	-3.25713276863098	-7.79834747314453	0.000618529506027699	0.00451462110504508	-0.00555028254166245	0.00256657530553639
1636	81.8809127807617	-3.90648126602173	-7.79834747314453	0.00743668992072344	-0.0100957229733467	0.00289124972186983	-0.0136671401560307
1637	82.5302658081055	-4.88050413131714	-7.47367286682129	0.000618529506027699	-0.000680167751852423	0.00711201597005129	-0.00165419070981443
1638	81.2315673828125	-3.58180713653564	-7.47367286682129	0.00938473641872406	-0.00165419070981443	0.00841071270406246	0.00354059832170606
1639	81.8809127807617	-4.88050413131714	-6.49965000152588	0.00743668992072344	-0.00327756232582033	0.00776136433705688	0.00516396993771195
1640	80.5822143554688	-3.58180713653564	-7.14899873733521	0.00354059832170606	-0.0130177913233638	-0.0026282137259841	-0.00717365415766835
1641	80.5822143554688	-4.23115587234497	-6.82432460784912	-0.00165419070981443	-0.0100957229733467	-0.00197886489331722	-0.00425158534198999
1642	81.8809127807617	-5.20517873764038	-6.82432460784912	0.00256657530553639	-0.00132951640989631	-3.08191010844894e-05	0.000293855206109583
1643	81.8809127807617	-5.20517873764038	-7.4087381362915	-0.00555028254166245	0.00159255252219737	0.00613799272105098	0.00483929552137852
1644	81.8809127807617	-4.88050413131714	-6.56458520889282	0.00126787810586393	0.000293855206109583	-0.00392691092565656	-0.00425158534198999
1645	79.9328689575195	-3.90648126602173	-6.75938940048218	-0.00522560812532902	0.00483929552137852	-0.00132951640989631	-0.00652430532500148
1646	81.2315673828125	-3.90648126602173	-7.21393346786499	0.00354059832170606	0.000293855206109583	-0.0100957229733467	-0.000355493422830477
1647	79.2835159301758	-4.55583000183105	-7.08406400680542	0.00743668992072344	0.012956153601408	-0.0143164889886975	0.00418994715437293
1648	83.1796112060547	-6.17920160293579	-6.69445466995239	0.0126314787194133	0.00451462110504508	-0.0026282137259841	0.0022419011220336
1649	81.2315673828125	-4.55583000183105	-7.01912927627563	0.00873538758605719	-0.000680167751852423	-0.00522560812532902	-3.08191010844894e-05
1650	81.2315673828125	-4.88050413131714	-7.4087381362915	0.00970941036939621	-3.08191010844894e-05	-0.0169138833880424	-0.00132951640989631
1651	79.9328689575195	-4.55583000183105	-7.47367286682129	-0.0182125810533762	-0.00782300252467394	-0.00717365415766835	-0.00425158534198999
1652	80.5822143554688	-5.20517873764038	-7.6684775352478	-0.0026282137259841	0.00483929552137852	-0.0110697457566857	0.00516396993771195
1653	81.8809127807617	-5.52985286712646	-6.88925933837891	-0.00619963090866804	-0.0117190945893526	-3.08191010844894e-05	0.00256657530553639
1654	81.8809127807617	-6.17920160293579	-6.75938940048218	-0.00295288790948689	-0.0117190945893526	-3.08191010844894e-05	0.00126787810586393
1655	79.9328689575195	-4.88050413131714	-7.01912927627563	-0.00165419070981443	-0.00684897974133492	-0.00977104809135199	-0.00684897974133492
1656	80.5822143554688	-5.20517873764038	-6.75938940048218	-0.0143164889886975	-0.0201606266200542	0.00126787810586393	0.000293855206109583
1657	81.8809127807617	-5.52985286712646	-6.69445466995239	0.00418994715437293	-0.00295288790948689	0.0171769186854362	-3.08191010844894e-05
1658	80.5822143554688	-4.88050413131714	-7.14899873733521	0.00289124972186983	-0.00782300252467394	0.0149041991680861	0.00418994715437293
1659	82.5302658081055	-4.88050413131714	-7.01912927627563	0.0152288740500808	-0.00782300252467394	0.00581331877037883	0.00483929552137852
1660	81.2315673828125	-5.52985286712646	-6.49965000152588	-0.00652430532500148	-0.00360223650932312	0.00191722682211548	0.000618529506027699
1661	80.5822143554688	-3.90648126602173	-6.43471527099609	-0.0026282137259841	-0.00100484199356288	-3.08191010844894e-05	-0.00749832857400179
1662	79.9328689575195	-3.90648126602173	-6.23991060256958	-0.00327756232582033	-0.00425158534198999	0.00548864435404539	0.00321592413820326
1663	80.5822143554688	-3.58180713653564	-6.43471527099609	-0.00717365415766835	0.00483929552137852	0.00678734155371785	0.0022419011220336
1664	81.8809127807617	-3.58180713653564	-6.69445466995239	-0.000355493422830477	0.00321592413820326	0.00613799272105098	0.00451462110504508
1665	81.8809127807617	-4.55583000183105	-6.36978054046631	0.000293855206109583	-0.00295288790948689	-0.0113944197073579	-3.08191010844894e-05
1666	81.8809127807617	-4.55583000183105	-6.36978054046631	0.011982130818069	0.0113327819854021	-0.0100957229733467	-0.00652430532500148
1667	81.8809127807617	-5.20517873764038	-6.17497587203979	0.0100340843200684	0.00776136433705688	-0.00587495695799589	0.00711201597005129
1668	79.2835159301758	-3.58180713653564	-6.17497587203979	0.00970941036939621	0.01100810803473	-0.00847235135734081	0.00159255252219737
1669	79.2835159301758	-4.23115587234497	-6.49965000152588	0.00841071270406246	0.00613799272105098	-0.00327756232582033	0.00743668992072344
1670	79.9328689575195	-4.23115587234497	-6.43471527099609	-0.00587495695799589	0.0100340843200684	-0.00619963090866804	-0.00132951640989631
1671	79.9328689575195	-4.55583000183105	-6.75938940048218	-0.0152905117720366	0.00776136433705688	-0.00327756232582033	-0.00132951640989631
1672	79.9328689575195	-4.55583000183105	-6.75938940048218	-0.00490093370899558	0.00451462110504508	-0.00587495695799589	0.000618529506027699
1673	78.6341705322266	-4.88050413131714	-6.56458520889282	-0.0100957229733467	0.0162028968334198	0.00126787810586393	0.00256657530553639
1674	77.9848251342773	-3.90648126602173	-6.56458520889282	-0.0117190945893526	0.00321592413820326	-0.0026282137259841	-0.00295288790948689
1675	77.9848251342773	-3.58180713653564	-7.73341274261475	-0.0133424662053585	-3.08191010844894e-05	-0.00847235135734081	-0.00392691092565656
1676	79.2835159301758	-4.88050413131714	-7.34380340576172	-0.0243813935667276	-0.00327756232582033	-0.00295288790948689	0.00191722682211548
1677	79.9328689575195	-4.88050413131714	-6.88925933837891	-0.0201606266200542	0.000293855206109583	0.00841071270406246	0.00289124972186983
1678	78.6341705322266	-3.58180713653564	-7.01912927627563	-0.0191866029053926	0.00126787810586393	0.0149041991680861	-0.00165419070981443
1679	77.9848251342773	-4.88050413131714	-6.56458520889282	-0.0110697457566857	-0.00392691092565656	0.0123068047687411	0.00646266713738441
1680	81.2315673828125	-4.88050413131714	-6.56458520889282	-0.00197886489331722	-0.00814767740666866	-0.00522560812532902	0.00256657530553639
1681	79.2835159301758	-3.58180713653564	-7.6684775352478	0.0100340843200684	0.00191722682211548	0.000943203864153475	-0.00522560812532902
1682	81.2315673828125	-3.90648126602173	-7.60354280471802	0.0100340843200684	0.000293855206109583	-0.00425158534198999	0.00711201597005129
1683	80.5822143554688	-3.58180713653564	-7.01912927627563	0.0113327819854021	0.000293855206109583	0.0113327819854021	0.00418994715437293
1684	82.5302658081055	-4.88050413131714	-6.88925933837891	0.0168522447347641	-0.00619963090866804	-0.000355493422830477	0.00483929552137852
1685	81.8809127807617	-4.23115587234497	-6.62951993942261	0.00841071270406246	-0.0026282137259841	0.00354059832170606	-3.08191010844894e-05
1686	81.8809127807617	-4.23115587234497	-7.21393346786499	0.0155535480007529	-0.00165419070981443	-0.0104203969240189	-0.0026282137259841
1687	80.5822143554688	-3.25713276863098	-7.73341274261475	0.0132808275520802	0.0022419011220336	-0.00295288790948689	-0.00295288790948689
1688	81.8809127807617	-4.88050413131714	-7.4087381362915	0.0126314787194133	0.00548864435404539	-0.000355493422830477	-0.00457625929266214
1689	80.5822143554688	-3.58180713653564	-7.60354280471802	0.0200989879667759	-0.00230353930965066	-0.00230353930965066	0.00191722682211548
1690	79.9328689575195	-4.23115587234497	-6.88925933837891	0.0022419011220336	0.00548864435404539	-0.00749832857400179	-0.00392691092565656
1691	80.5822143554688	-3.90648126602173	-7.21393346786499	-0.00327756232582033	0.00418994715437293	0.00483929552137852	-0.00587495695799589
1692	80.5822143554688	-4.23115587234497	-6.62951993942261	0.00841071270406246	-0.000355493422830477	-0.00197886489331722	0.00808603875339031
1693	80.5822143554688	-3.90648126602173	-7.4087381362915	-0.00392691092565656	0.00646266713738441	0.00126787810586393	0.00321592413820326
1694	79.9328689575195	-3.90648126602173	-7.47367286682129	0.0136055024340749	0.00418994715437293	0.0100340843200684	-0.00100484199356288
1695	81.8809127807617	-5.20517873764038	-7.27886867523193	-0.00100484199356288	-0.00587495695799589	-0.00912170019000769	-0.00132951640989631
1696	81.8809127807617	-4.88050413131714	-7.01912927627563	0.000293855206109583	-0.00522560812532902	-0.00684897974133492	-0.00782300252467394
1697	80.5822143554688	-4.23115587234497	-6.82432460784912	-0.0130177913233638	-0.00230353930965066	0.013930176384747	-0.000680167751852423
1698	81.2315673828125	-4.55583000183105	-7.21393346786499	-0.00165419070981443	-0.00230353930965066	0.00418994715437293	0.0132808275520802
1699	81.2315673828125	-3.90648126602173	-7.34380340576172	-0.0107450718060136	-0.00327756232582033	0.00451462110504508	-0.00652430532500148
1700	81.8809127807617	-4.23115587234497	-7.14899873733521	-0.0172385573387146	-0.00555028254166245	-0.00652430532500148	-0.0104203969240189
1701	82.5302658081055	-5.20517873764038	-6.49965000152588	-0.0198359526693821	-0.00717365415766835	-0.00717365415766835	-0.00425158534198999
1702	82.5302658081055	-4.23115587234497	-7.01912927627563	-0.00977104809135199	-0.00132951640989631	-0.000680167751852423	0.00191722682211548
1703	82.5302658081055	-5.52985286712646	-6.75938940048218	-0.000355493422830477	0.00289124972186983	0.00483929552137852	-0.000355493422830477
1704	81.8809127807617	-4.55583000183105	-6.82432460784912	-0.00230353930965066	0.000943203864153475	0.00483929552137852	0.00548864435404539
1705	81.8809127807617	-5.20517873764038	-6.95419406890869	-0.0130177913233638	-3.08191010844894e-05	-0.00587495695799589	-0.00490093370899558
1706	79.9328689575195	-4.88050413131714	-6.88925933837891	0.00451462110504508	0.00678734155371785	-0.00132951640989631	-0.00587495695799589
1707	80.5822143554688	-4.23115587234497	-6.88925933837891	0.0149041991680861	0.0213976856321096	-0.0149658378213644	0.0022419011220336
1708	81.2315673828125	-4.55583000183105	-6.75938940048218	0.0136055024340749	0.00906006153672934	-0.0104203969240189	0.000293855206109583
1709	80.5822143554688	-5.20517873764038	-6.75938940048218	0.00938473641872406	0.00646266713738441	-0.0126931173726916	0.00418994715437293
1710	79.2835159301758	-3.90648126602173	-7.47367286682129	-0.00782300252467394	-0.00132951640989631	-0.00782300252467394	-0.00197886489331722
1711	79.2835159301758	-4.23115587234497	-7.47367286682129	-0.00230353930965066	0.00776136433705688	-0.00749832857400179	-0.00392691092565656
1712	80.5822143554688	-4.55583000183105	-7.21393346786499	0.00354059832170606	0.00386527273803949	-3.08191010844894e-05	0.00743668992072344
1713	79.9328689575195	-4.23115587234497	-7.01912927627563	-0.0126931173726916	0.0106834331527352	-0.00165419070981443	0.000943203864153475
1714	81.2315673828125	-5.52985286712646	-7.34380340576172	0.0106834331527352	-3.08191010844894e-05	-0.00782300252467394	0.0022419011220336
1715	81.8809127807617	-5.52985286712646	-6.95419406890869	0.00191722682211548	0.00516396993771195	-0.00587495695799589	0.00483929552137852
1716	81.8809127807617	-5.52985286712646	-6.75938940048218	0.00678734155371785	-0.0110697457566857	-3.08191010844894e-05	-0.00360223650932312
1717	80.5822143554688	-4.55583000183105	-7.14899873733521	0.00159255252219737	-0.0136671401560307	0.000618529506027699	0.0022419011220336
1718	82.5302658081055	-5.52985286712646	-6.95419406890869	-0.00100484199356288	-0.00327756232582033	-0.00197886489331722	0.0106834331527352
1719	79.2835159301758	-5.20517873764038	-7.08406400680542	-0.00749832857400179	-0.0113944197073579	0.00451462110504508	-0.00165419070981443
1720	81.8809127807617	-6.82855033874512	-6.75938940048218	-0.00522560812532902	-0.0120437685400248	-0.00327756232582033	-0.00457625929266214
1721	81.2315673828125	-6.17920160293579	-6.69445466995239	-0.000355493422830477	-0.0165892094373703	-0.00100484199356288	-0.0123684434220195
1722	81.8809127807617	-6.50387573242188	-6.69445466995239	-0.00490093370899558	-0.0126931173726916	-0.00587495695799589	-3.08191010844894e-05
1723	80.5822143554688	-5.85452747344971	-6.95419406890869	-0.0026282137259841	-0.00847235135734081	-0.00944637414067984	0.000293855206109583
1724	81.8809127807617	-6.17920160293579	-7.34380340576172	-0.00555028254166245	-0.0113944197073579	0.00581331877037883	-0.00360223650932312
1725	81.2315673828125	-5.85452747344971	-7.34380340576172	-0.0159398596733809	-0.00392691092565656	0.00938473641872406	-0.00100484199356288
1726	79.9328689575195	-4.55583000183105	-7.27886867523193	-0.0162645354866982	-0.00457625929266214	-0.00944637414067984	-0.00847235135734081
1727	81.2315673828125	-4.55583000183105	-7.34380340576172	-0.00879702530801296	0.00613799272105098	-0.00782300252467394	-3.08191010844894e-05
1728	79.9328689575195	-5.85452747344971	-7.14899873733521	0.011982130818069	0.00873538758605719	-0.00619963090866804	0.00321592413820326
1729	81.2315673828125	-5.20517873764038	-7.60354280471802	0.0213976856321096	0.00516396993771195	-0.0100957229733467	-3.08191010844894e-05
1730	81.2315673828125	-5.52985286712646	-7.60354280471802	0.031137915328145	0.000618529506027699	-0.00684897974133492	0.00191722682211548
1731	80.5822143554688	-4.88050413131714	-7.6684775352478	0.0158782228827477	-0.00327756232582033	0.00354059832170606	0.00159255252219737
1732	80.5822143554688	-4.23115587234497	-6.95419406890869	0.0230210572481155	0.00678734155371785	-0.00295288790948689	0.000943203864153475
1733	81.8809127807617	-5.20517873764038	-7.14899873733521	0.0230210572481155	0.00548864435404539	-0.000355493422830477	0.0123068047687411
1734	82.5302658081055	-4.88050413131714	-7.21393346786499	0.0103587592020631	-0.00132951640989631	-0.00100484199356288	0.00191722682211548
1735	82.5302658081055	-4.88050413131714	-7.47367286682129	0.00289124972186983	-0.00230353930965066	0.00256657530553639	0.00418994715437293
1736	81.2315673828125	-5.20517873764038	-6.95419406890869	0.00906006153672934	-0.00814767740666866	-0.00392691092565656	0.00483929552137852
1737	79.9328689575195	-3.90648126602173	-7.14899873733521	-0.0110697457566857	-0.00132951640989631	0.00483929552137852	0.00191722682211548
1738	81.8809127807617	-5.20517873764038	-7.21393346786499	-0.00684897974133492	-0.00165419070981443	0.0123068047687411	0.00646266713738441
1739	81.2315673828125	-3.58180713653564	-6.88925933837891	-0.00100484199356288	-0.00165419070981443	0.00711201597005129	0.00159255252219737
1740	79.2835159301758	-4.55583000183105	-6.23991060256958	-0.00847235135734081	-0.00847235135734081	0.00613799272105098	-0.00100484199356288
1741	81.2315673828125	-5.52985286712646	-6.30484533309937	-0.0162645354866982	-0.00392691092565656	-0.00684897974133492	-0.00197886489331722
1742	80.5822143554688	-4.23115587234497	-6.56458520889282	-0.0182125810533762	0.00548864435404539	-0.0026282137259841	-0.00132951640989631
1743	79.9328689575195	-5.20517873764038	-6.75938940048218	-0.0149658378213644	0.00483929552137852	-0.00555028254166245	0.00743668992072344
1744	79.2835159301758	-4.88050413131714	-6.82432460784912	-0.0156151866540313	0.00418994715437293	-0.00522560812532902	-3.08191010844894e-05
1745	76.6861267089844	-4.23115587234497	-6.69445466995239	-0.021459324285388	0.00970941036939621	0.000943203864153475	0.00451462110504508
1746	76.6861267089844	-4.23115587234497	-6.43471527099609	-0.0165892094373703	0.0103587592020631	-0.00717365415766835	0.0022419011220336
1747	79.9328689575195	-5.20517873764038	-6.43471527099609	-0.0123684434220195	0.00906006153672934	-0.00425158534198999	0.0113327819854021
1748	77.9848251342773	-3.90648126602173	-6.49965000152588	-0.00684897974133492	0.00646266713738441	-0.00717365415766835	0.000293855206109583
1749	79.9328689575195	-5.20517873764038	-6.17497587203979	0.00418994715437293	0.0100340843200684	0.00354059832170606	0.00776136433705688
1750	79.9328689575195	-5.20517873764038	-6.82432460784912	-0.000355493422830477	0.00516396993771195	-0.00295288790948689	-0.0026282137259841
1751	79.9328689575195	-4.55583000183105	-6.62951993942261	-0.0169138833880424	-0.00230353930965066	-0.0120437685400248	-3.08191010844894e-05
1752	81.2315673828125	-4.88050413131714	-7.60354280471802	0.0126314787194133	0.00613799272105098	-0.00327756232582033	0.000943203864153475
1753	80.5822143554688	-5.20517873764038	-7.53860807418823	0.0197743140161037	0.0142548503354192	0.00289124972186983	0.00970941036939621
1754	81.8809127807617	-5.52985286712646	-7.4087381362915	0.00451462110504508	0.00483929552137852	-0.00490093370899558	0.00418994715437293
1755	81.2315673828125	-5.20517873764038	-7.34380340576172	0.00159255252219737	-0.00327756232582033	-0.00197886489331722	-3.08191010844894e-05
1756	80.5822143554688	-4.23115587234497	-7.34380340576172	0.00289124972186983	-0.00814767740666866	-0.000355493422830477	-0.00587495695799589
1757	79.9328689575195	-4.23115587234497	-7.27886867523193	0.0022419011220336	-0.0107450718060136	0.00646266713738441	-0.00392691092565656
1758	83.1796112060547	-5.52985286712646	-7.47367286682129	0.0142548503354192	-0.000680167751852423	0.00646266713738441	0.000293855206109583
1759	79.9328689575195	-3.25713276863098	-7.9282169342041	0.00906006153672934	-0.00295288790948689	0.00938473641872406	0.00646266713738441
1760	80.5822143554688	-4.88050413131714	-7.53860807418823	0.00808603875339031	0.000293855206109583	-0.00295288790948689	-0.00944637414067984
1761	81.8809127807617	-5.20517873764038	-7.34380340576172	0.00678734155371785	-0.00879702530801296	-0.00425158534198999	-0.00327756232582033
1762	81.8809127807617	-5.52985286712646	-7.21393346786499	0.00581331877037883	0.0022419011220336	-0.000680167751852423	-0.000355493422830477
1763	81.2315673828125	-4.55583000183105	-7.01912927627563	0.0165275707840919	-0.000355493422830477	-3.08191010844894e-05	-0.00197886489331722
1764	81.2315673828125	-5.20517873764038	-7.4087381362915	0.01100810803473	0.00321592413820326	0.0022419011220336	-0.00132951640989631
1765	79.9328689575195	-3.90648126602173	-7.73341274261475	0.0106834331527352	-0.00977104809135199	-0.00619963090866804	-0.00977104809135199
1766	81.2315673828125	-4.55583000183105	-7.6684775352478	0.00126787810586393	0.00841071270406246	-0.0107450718060136	-0.00327756232582033
1767	81.2315673828125	-5.52985286712646	-7.47367286682129	0.00386527273803949	0.00321592413820326	-0.00295288790948689	0.00256657530553639
1768	80.5822143554688	-4.88050413131714	-7.47367286682129	0.01100810803473	0.0123068047687411	-0.00619963090866804	0.00548864435404539
1769	82.5302658081055	-5.52985286712646	-7.14899873733521	0.00581331877037883	0.00938473641872406	-0.0110697457566857	0.000618529506027699
1770	81.2315673828125	-4.88050413131714	-7.53860807418823	0.0123068047687411	0.00483929552137852	-0.0130177913233638	-0.00360223650932312
1771	83.1796112060547	-5.20517873764038	-7.6684775352478	0.00159255252219737	0.000618529506027699	-0.0104203969240189	0.0022419011220336
1772	81.8809127807617	-4.88050413131714	-7.21393346786499	-0.000355493422830477	0.00581331877037883	-0.00457625929266214	0.00289124972186983
1773	81.8809127807617	-4.88050413131714	-6.56458520889282	-0.00132951640989631	0.00678734155371785	0.00386527273803949	0.00159255252219737
1774	79.9328689575195	-4.88050413131714	-6.43471527099609	-0.00912170019000769	0.00354059832170606	-0.00392691092565656	-0.000680167751852423
1775	81.8809127807617	-4.23115587234497	-6.49965000152588	-0.00327756232582033	-0.00100484199356288	-0.0133424662053585	-0.00749832857400179
1776	79.9328689575195	-3.90648126602173	-7.27886867523193	-0.00977104809135199	-0.0100957229733467	-0.000680167751852423	-0.00457625929266214
1777	81.2315673828125	-4.23115587234497	-7.21393346786499	-0.0188619289547205	-0.0195112787187099	0.000618529506027699	-0.00132951640989631
1778	80.5822143554688	-4.55583000183105	-6.49965000152588	-0.00555028254166245	0.00321592413820326	0.00451462110504508	-0.000680167751852423
1779	82.5302658081055	-4.88050413131714	-6.56458520889282	-0.00327756232582033	-0.000355493422830477	0.00289124972186983	0.00581331877037883
1780	80.5822143554688	-3.58180713653564	-6.62951993942261	0.0022419011220336	-0.00619963090866804	-0.000355493422830477	-0.00619963090866804
1781	81.2315673828125	-4.88050413131714	-5.9152364730835	-0.00327756232582033	-0.00165419070981443	-0.0100957229733467	0.00289124972186983
1782	81.8809127807617	-5.20517873764038	-6.88925933837891	-0.0123684434220195	0.00483929552137852	0.000293855206109583	-0.000355493422830477
1783	81.8809127807617	-5.20517873764038	-6.82432460784912	0.011982130818069	0.00386527273803949	-0.00132951640989631	0.00581331877037883
1784	79.9328689575195	-4.88050413131714	-6.88925933837891	-0.00425158534198999	0.00808603875339031	-0.00652430532500148	-0.00392691092565656
1785	80.5822143554688	-3.90648126602173	-6.88925933837891	0.00938473641872406	0.000943203864153475	-0.0120437685400248	0.00159255252219737
1786	80.5822143554688	-3.90648126602173	-7.4087381362915	-0.00847235135734081	0.00256657530553639	-0.0159398596733809	-0.00230353930965066
1787	81.8809127807617	-4.88050413131714	-7.08406400680542	0.00548864435404539	0.00808603875339031	-0.0120437685400248	0.00516396993771195
1788	80.5822143554688	-4.55583000183105	-7.6684775352478	0.0217223595827818	0.0113327819854021	-0.00717365415766835	0.00808603875339031
1789	80.5822143554688	-4.88050413131714	-6.88925933837891	0.01847561635077	0.00906006153672934	-0.00782300252467394	-3.08191010844894e-05
1790	83.1796112060547	-5.85452747344971	-7.34380340576172	0.00841071270406246	-0.00100484199356288	-0.0113944197073579	-0.00555028254166245
1791	81.2315673828125	-6.17920160293579	-7.27886867523193	0.00126787810586393	-0.00230353930965066	-0.00457625929266214	-0.00749832857400179
1792	81.8809127807617	-5.85452747344971	-7.21393346786499	0.0123068047687411	0.00354059832170606	-0.0026282137259841	0.00289124972186983
1793	81.8809127807617	-5.52985286712646	-7.01912927627563	0.00743668992072344	-0.000355493422830477	-0.00230353930965066	0.00548864435404539
1794	79.2835159301758	-5.20517873764038	-7.60354280471802	-3.08191010844894e-05	0.00354059832170606	-0.00490093370899558	0.00159255252219737
1795	79.2835159301758	-4.88050413131714	-7.60354280471802	-0.0126931173726916	-0.0130177913233638	-0.00327756232582033	-0.0110697457566857
1796	80.5822143554688	-4.88050413131714	-6.95419406890869	-0.00717365415766835	-0.0159398596733809	-0.00327756232582033	-0.00522560812532902
1797	81.2315673828125	-5.20517873764038	-7.08406400680542	-0.0110697457566857	-0.00522560812532902	0.00873538758605719	-0.00457625929266214
1798	81.2315673828125	-5.85452747344971	-6.69445466995239	0.000618529506027699	-0.0169138833880424	0.00581331877037883	0.00321592413820326
1799	81.8809127807617	-5.20517873764038	-6.95419406890869	-0.00847235135734081	-0.00619963090866804	0.0103587592020631	-3.08191010844894e-05
1800	79.9328689575195	-4.88050413131714	-7.4087381362915	-0.00522560812532902	-0.0295761823654175	0.0022419011220336	-0.00425158534198999
1801	82.5302658081055	-5.85452747344971	-7.60354280471802	-0.0169138833880424	-0.0260047651827335	-0.00360223650932312	-0.00814767740666866
1802	81.8809127807617	-5.20517873764038	-7.4087381362915	-0.0136671401560307	-0.00295288790948689	0.0100340843200684	-0.00425158534198999
1803	82.5302658081055	-4.88050413131714	-7.47367286682129	-0.00425158534198999	-0.00847235135734081	0.00906006153672934	0.00646266713738441
1804	81.2315673828125	-4.88050413131714	-6.62951993942261	-0.00619963090866804	0.00289124972186983	0.0022419011220336	0.00646266713738441
1805	82.5302658081055	-4.55583000183105	-7.08406400680542	0.000618529506027699	-0.00425158534198999	0.00873538758605719	-0.00295288790948689
1806	81.2315673828125	-4.23115587234497	-7.4087381362915	0.00906006153672934	0.00354059832170606	-0.00425158534198999	-0.00522560812532902
1807	81.2315673828125	-4.88050413131714	-6.95419406890869	0.00776136433705688	0.01100810803473	-0.00165419070981443	0.000943203864153475
1808	81.2315673828125	-4.55583000183105	-7.73341274261475	0.0213976856321096	0.013930176384747	-0.0149658378213644	0.00256657530553639
1809	80.5822143554688	-3.58180713653564	-7.47367286682129	0.0191249661147594	0.00808603875339031	-0.00717365415766835	0.00451462110504508
1810	80.5822143554688	-3.58180713653564	-7.47367286682129	0.00938473641872406	0.00483929552137852	-0.00944637414067984	-0.00814767740666866
1811	79.2835159301758	-3.90648126602173	-7.27886867523193	-3.08191010844894e-05	0.00191722682211548	-0.00977104809135199	0.000293855206109583
1812	78.6341705322266	-3.58180713653564	-7.14899873733521	0.0022419011220336	0.00743668992072344	0.00841071270406246	-0.00879702530801296
1813	79.9328689575195	-4.88050413131714	-6.88925933837891	-0.017887907102704	0.0158782228827477	0.00159255252219737	0.00483929552137852
1814	81.2315673828125	-4.55583000183105	-6.82432460784912	0.00970941036939621	0.00159255252219737	-0.00132951640989631	-0.00132951640989631
1815	80.5822143554688	-4.55583000183105	-6.69445466995239	0.00451462110504508	0.00321592413820326	0.000943203864153475	-0.00165419070981443
1816	77.9848251342773	-3.58180713653564	-6.62951993942261	-0.00425158534198999	-0.00230353930965066	0.00126787810586393	-0.00749832857400179
1817	78.6341705322266	-4.55583000183105	-6.82432460784912	-0.0201606266200542	-0.0185372550040483	0.0116574559360743	0.00516396993771195
1818	77.9848251342773	-3.58180713653564	-7.86328220367432	-0.0126931173726916	-0.00197886489331722	0.000618529506027699	0.00516396993771195
1819	79.2835159301758	-4.55583000183105	-6.95419406890869	-0.0123684434220195	0.00191722682211548	0.00711201597005129	0.00191722682211548
1820	78.6341705322266	-3.25713276863098	-7.08406400680542	-0.0139918150380254	-3.08191010844894e-05	-0.00392691092565656	-0.000680167751852423
1821	77.3354721069336	-3.58180713653564	-7.01912927627563	-0.00847235135734081	0.00289124972186983	-0.00847235135734081	-0.00360223650932312
1822	77.9848251342773	-3.90648126602173	-6.75938940048218	-0.0273034609854221	0.00711201597005129	0.000293855206109583	-0.00165419070981443
1823	77.3354721069336	-3.25713276863098	-7.27886867523193	-0.00295288790948689	0.00678734155371785	0.00516396993771195	0.00646266713738441
1824	78.6341705322266	-3.58180713653564	-7.6684775352478	-0.0100957229733467	0.00613799272105098	-0.00912170019000769	-0.00360223650932312
1825	79.9328689575195	-4.23115587234497	-7.47367286682129	0.000618529506027699	0.000293855206109583	0.00256657530553639	0.000618529506027699
1826	78.6341705322266	-3.58180713653564	-7.21393346786499	-0.00490093370899558	0.0113327819854021	-0.0110697457566857	0.000618529506027699
1827	79.9328689575195	-4.23115587234497	-6.95419406890869	0.00938473641872406	0.0100340843200684	-0.00912170019000769	-3.08191010844894e-05
1828	79.9328689575195	-3.58180713653564	-7.08406400680542	0.0106834331527352	0.00906006153672934	0.00191722682211548	0.00483929552137852
1829	81.2315673828125	-4.23115587234497	-7.4087381362915	0.0113327819854021	0.00191722682211548	-0.00457625929266214	-0.00100484199356288
1830	79.9328689575195	-3.90648126602173	-7.79834747314453	0.00646266713738441	-0.0026282137259841	-0.00587495695799589	-0.00555028254166245
1831	79.9328689575195	-3.25713276863098	-7.9282169342041	0.00483929552137852	-0.00230353930965066	-0.00684897974133492	-0.000680167751852423
1832	79.2835159301758	-3.58180713653564	-7.53860807418823	0.0145795252174139	0.0100340843200684	-0.000355493422830477	0.00873538758605719
1833	79.2835159301758	-3.58180713653564	-7.47367286682129	0.0123068047687411	0.0022419011220336	0.00451462110504508	0.0022419011220336
1834	79.9328689575195	-3.58180713653564	-6.88925933837891	0.0145795252174139	0.0103587592020631	0.00256657530553639	0.00386527273803949
1835	81.2315673828125	-5.20517873764038	-7.47367286682129	-0.00652430532500148	-0.00522560812532902	-0.00230353930965066	-0.00197886489331722
1836	79.9328689575195	-3.58180713653564	-7.27886867523193	0.0162028968334198	-0.00814767740666866	-0.00100484199356288	-0.00360223650932312
1837	81.2315673828125	-4.23115587234497	-7.08406400680542	-0.0133424662053585	0.000293855206109583	0.0123068047687411	0.00191722682211548
1838	79.2835159301758	-3.90648126602173	-7.27886867523193	-0.00165419070981443	0.00321592413820326	0.00678734155371785	0.000293855206109583
1839	83.1796112060547	-4.88050413131714	-6.88925933837891	-0.00360223650932312	-0.000355493422830477	0.000618529506027699	0.00548864435404539
1840	81.8809127807617	-4.23115587234497	-7.53860807418823	-0.00230353930965066	-3.08191010844894e-05	-0.00490093370899558	-3.08191010844894e-05
1841	81.2315673828125	-3.90648126602173	-7.9282169342041	-0.0026282137259841	-0.00392691092565656	-0.00619963090866804	-0.0123684434220195
1842	80.5822143554688	-2.93245840072632	-7.47367286682129	-0.00197886489331722	0.00743668992072344	-0.00587495695799589	0.00386527273803949
1843	80.5822143554688	-3.25713276863098	-7.34380340576172	-0.00587495695799589	0.00743668992072344	-3.08191010844894e-05	0.00386527273803949
1844	81.8809127807617	-4.55583000183105	-7.14899873733521	-0.000355493422830477	0.00646266713738441	-0.00197886489331722	-3.08191010844894e-05
1845	83.1796112060547	-4.88050413131714	-6.95419406890869	-0.0152905117720366	0.00548864435404539	-0.0149658378213644	-0.00522560812532902
1846	81.8809127807617	-4.23115587234497	-6.88925933837891	-0.00425158534198999	0.0113327819854021	-0.0113944197073579	-0.0026282137259841
1847	81.2315673828125	-4.55583000183105	-6.95419406890869	-0.00230353930965066	0.0188002903014421	-0.0139918150380254	0.000618529506027699
1848	79.2835159301758	-3.25713276863098	-7.34380340576172	0.0155535480007529	0.00646266713738441	-0.00782300252467394	-0.00165419070981443
1849	82.5302658081055	-4.55583000183105	-7.4087381362915	0.0162028968334198	0.0158782228827477	-0.0133424662053585	0.00289124972186983
1850	81.2315673828125	-4.23115587234497	-7.53860807418823	0.00483929552137852	0.01100810803473	-0.0117190945893526	-0.00912170019000769
1851	81.8809127807617	-4.55583000183105	-7.4087381362915	0.00808603875339031	-0.000355493422830477	-0.00490093370899558	0.00289124972186983
1852	81.8809127807617	-3.58180713653564	-7.21393346786499	0.00906006153672934	0.00581331877037883	-0.000355493422830477	0.00159255252219737
1853	81.8809127807617	-4.23115587234497	-7.53860807418823	0.013930176384747	0.00873538758605719	0.00808603875339031	0.0022419011220336
1854	81.8809127807617	-4.88050413131714	-6.95419406890869	0.0191249661147594	0.000293855206109583	0.00159255252219737	0.0022419011220336
1855	80.5822143554688	-4.55583000183105	-6.88925933837891	-0.0165892094373703	-0.00295288790948689	0.00451462110504508	-0.00197886489331722
1856	81.8809127807617	-4.88050413131714	-6.88925933837891	-0.00619963090866804	-0.00490093370899558	0.0022419011220336	-0.00619963090866804
1857	81.8809127807617	-4.88050413131714	-6.69445466995239	-0.0139918150380254	-0.0113944197073579	0.00808603875339031	0.00483929552137852
1858	79.9328689575195	-3.25713276863098	-7.4087381362915	-0.00327756232582033	-0.00132951640989631	0.00289124972186983	0.00191722682211548
1859	80.5822143554688	-3.90648126602173	-7.4087381362915	-0.0026282137259841	-0.00684897974133492	0.00126787810586393	0.00483929552137852
1860	83.8289566040039	-5.20517873764038	-6.95419406890869	-0.00100484199356288	-0.0123684434220195	0.000293855206109583	0.00159255252219737
1861	80.5822143554688	-4.55583000183105	-7.08406400680542	0.00743668992072344	-0.0117190945893526	-0.00295288790948689	-0.0123684434220195
1862	80.5822143554688	-4.55583000183105	-6.95419406890869	-0.0104203969240189	-0.00132951640989631	-0.00684897974133492	-0.00360223650932312
1863	81.2315673828125	-4.88050413131714	-6.82432460784912	0.0249691028147936	-0.00944637414067984	0.00516396993771195	-0.00165419070981443
1864	81.2315673828125	-6.17920160293579	-6.43471527099609	-0.00165419070981443	-0.00165419070981443	0.00126787810586393	-0.000680167751852423
1865	79.9328689575195	-5.52985286712646	-6.88925933837891	0.00159255252219737	-0.00457625929266214	-0.00327756232582033	-0.0107450718060136
1866	81.8809127807617	-6.17920160293579	-6.88925933837891	0.01100810803473	-0.00100484199356288	-0.00555028254166245	0.0022419011220336
1867	81.2315673828125	-5.85452747344971	-6.82432460784912	0.0132808275520802	-0.00165419070981443	-0.00490093370899558	0.00256657530553639
1868	81.8809127807617	-5.52985286712646	-7.01912927627563	0.00841071270406246	-0.00165419070981443	-0.00457625929266214	-3.08191010844894e-05
1869	80.5822143554688	-4.88050413131714	-7.47367286682129	0.0158782228827477	0.00386527273803949	-0.0126931173726916	-0.00230353930965066
1870	80.5822143554688	-5.85452747344971	-7.01912927627563	0.00159255252219737	-0.0026282137259841	-0.000355493422830477	0.00289124972186983
1871	81.8809127807617	-5.52985286712646	-6.82432460784912	0.0230210572481155	-0.00619963090866804	0.00646266713738441	-0.00197886489331722
1872	80.5822143554688	-4.88050413131714	-6.88925933837891	0.00938473641872406	-0.00197886489331722	0.00191722682211548	0.00289124972186983
1873	81.8809127807617	-5.52985286712646	-6.95419406890869	-0.00360223650932312	-0.00100484199356288	0.00711201597005129	0.00159255252219737
1874	80.5822143554688	-4.55583000183105	-6.95419406890869	-0.00555028254166245	-3.08191010844894e-05	-0.000355493422830477	0.00678734155371785
1875	80.5822143554688	-3.58180713653564	-6.88925933837891	-0.00977104809135199	0.00354059832170606	0.00711201597005129	-0.00327756232582033
1876	81.8809127807617	-5.20517873764038	-6.04510593414307	-0.00912170019000769	0.000618529506027699	-0.000355493422830477	-0.00912170019000769
1877	80.5822143554688	-4.88050413131714	-6.88925933837891	-0.00749832857400179	-0.00619963090866804	0.00386527273803949	0.00321592413820326
1878	81.2315673828125	-4.55583000183105	-7.21393346786499	-0.0026282137259841	0.00646266713738441	0.00711201597005129	0.00970941036939621
1879	81.2315673828125	-3.58180713653564	-7.08406400680542	0.00451462110504508	-0.00587495695799589	0.00646266713738441	0.00613799272105098
1880	81.8809127807617	-4.55583000183105	-6.75938940048218	0.00256657530553639	0.00126787810586393	0.000943203864153475	0.000293855206109583
1881	81.8809127807617	-4.88050413131714	-6.75938940048218	0.0022419011220336	-0.00327756232582033	-0.00165419070981443	-0.00684897974133492
1882	79.9328689575195	-4.23115587234497	-7.08406400680542	-0.00782300252467394	-0.00197886489331722	0.000618529506027699	0.00289124972186983
1883	81.2315673828125	-5.20517873764038	-7.4087381362915	0.00354059832170606	0.00386527273803949	0.00613799272105098	0.000293855206109583
1884	80.5822143554688	-4.23115587234497	-7.34380340576172	0.000293855206109583	0.01100810803473	0.00191722682211548	-0.00295288790948689
1885	77.9848251342773	-4.23115587234497	-7.47367286682129	-0.0100957229733467	0.00354059832170606	0.00191722682211548	-0.00749832857400179
1886	79.9328689575195	-4.55583000183105	-7.34380340576172	0.00548864435404539	0.00191722682211548	-0.0104203969240189	-0.00457625929266214
1887	77.3354721069336	-3.90648126602173	-7.34380340576172	-0.00165419070981443	0.0113327819854021	-0.0162645354866982	0.00581331877037883
1888	79.2835159301758	-4.55583000183105	-7.21393346786499	-0.00587495695799589	0.00841071270406246	-0.00879702530801296	0.00646266713738441
1889	76.6861267089844	-3.25713276863098	-7.73341274261475	-0.00522560812532902	0.00808603875339031	-0.00814767740666866	0.012956153601408
1890	78.6341705322266	-3.58180713653564	-6.95419406890869	-0.00360223650932312	0.00678734155371785	-0.000355493422830477	0.00256657530553639
1891	78.6341705322266	-4.88050413131714	-6.82432460784912	-0.00587495695799589	0.00289124972186983	-0.00490093370899558	0.00613799272105098
1892	79.9328689575195	-5.20517873764038	-6.62951993942261	0.0022419011220336	0.0022419011220336	-0.00165419070981443	0.00386527273803949
1893	78.6341705322266	-4.88050413131714	-6.56458520889282	0.00970941036939621	0.00613799272105098	0.0100340843200684	0.00808603875339031
1894	79.2835159301758	-3.90648126602173	-6.23991060256958	0.01100810803473	0.0022419011220336	-0.00425158534198999	0.00354059832170606
1895	78.6341705322266	-3.25713276863098	-7.27886867523193	0.00711201597005129	-0.00684897974133492	-0.0026282137259841	-3.08191010844894e-05
1896	79.2835159301758	-4.55583000183105	-6.82432460784912	-0.00847235135734081	-0.00619963090866804	-0.00684897974133492	0.00646266713738441
1897	78.6341705322266	-3.90648126602173	-6.56458520889282	0.00386527273803949	-0.00555028254166245	0.00743668992072344	0.00451462110504508
1898	81.2315673828125	-4.55583000183105	-6.30484533309937	-0.00360223650932312	-0.00652430532500148	0.0217223595827818	-0.00100484199356288
1899	79.9328689575195	-3.58180713653564	-6.36978054046631	0.025618452578783	-0.0185372550040483	0.00646266713738441	-0.00555028254166245
1900	80.5822143554688	-4.23115587234497	-6.62951993942261	-0.00392691092565656	0.000618529506027699	-0.000355493422830477	-0.00457625929266214
1901	81.2315673828125	-5.20517873764038	-7.01912927627563	-0.00587495695799589	-0.00619963090866804	-3.08191010844894e-05	-0.00912170019000769
1902	81.2315673828125	-4.88050413131714	-6.36978054046631	-0.00977104809135199	-0.00847235135734081	-0.00197886489331722	0.00159255252219737
1903	81.8809127807617	-4.88050413131714	-6.30484533309937	0.00938473641872406	0.00646266713738441	0.00451462110504508	0.00808603875339031
1904	79.9328689575195	-4.55583000183105	-6.23991060256958	0.000293855206109583	0.00289124972186983	0.00581331877037883	0.00159255252219737
1905	80.5822143554688	-3.58180713653564	-6.36978054046631	0.0191249661147594	0.00516396993771195	-0.00457625929266214	-0.000355493422830477
1906	80.5822143554688	-3.58180713653564	-7.08406400680542	-0.017887907102704	0.00516396993771195	0.000943203864153475	-0.00425158534198999
1907	81.2315673828125	-3.58180713653564	-7.27886867523193	0.0145795252174139	0.0188002903014421	-0.0169138833880424	0.00418994715437293
1908	81.8809127807617	-5.20517873764038	-7.14899873733521	0.0113327819854021	0.0171769186854362	-0.0133424662053585	0.00126787810586393
1909	83.1796112060547	-4.23115587234497	-7.27886867523193	-3.08191010844894e-05	0.0106834331527352	-0.0201606266200542	0.00191722682211548
1910	79.9328689575195	-3.58180713653564	-7.73341274261475	-0.0117190945893526	0.00321592413820326	-0.017887907102704	-0.00165419070981443
1911	80.5822143554688	-3.58180713653564	-7.4087381362915	-0.00717365415766835	-0.00100484199356288	-0.00944637414067984	0.000618529506027699
1912	79.9328689575195	-3.25713276863098	-7.79834747314453	0.00516396993771195	0.00581331877037883	-0.00457625929266214	-0.00230353930965066
1913	79.9328689575195	-4.23115587234497	-7.86328220367432	0.0210730116814375	0.00354059832170606	-0.00392691092565656	0.00386527273803949
1914	79.2835159301758	-3.58180713653564	-7.99315214157104	0.00321592413820326	0.00678734155371785	0.000943203864153475	-0.00425158534198999
1915	81.2315673828125	-4.88050413131714	-7.47367286682129	-0.0152905117720366	0.000943203864153475	-0.00977104809135199	0.00289124972186983
1916	80.5822143554688	-3.90648126602173	-7.6684775352478	0.0022419011220336	-0.0117190945893526	-0.000680167751852423	-0.00587495695799589
1917	80.5822143554688	-4.23115587234497	-6.88925933837891	0.00451462110504508	0.00126787810586393	0.00938473641872406	0.000943203864153475
1918	81.2315673828125	-4.88050413131714	-7.47367286682129	-0.00879702530801296	0.00418994715437293	0.00938473641872406	-3.08191010844894e-05
1919	80.5822143554688	-4.55583000183105	-7.60354280471802	-0.00360223650932312	-0.00197886489331722	-0.0100957229733467	-0.000680167751852423
1920	79.2835159301758	-4.23115587234497	-7.73341274261475	0.00289124972186983	-0.00490093370899558	0.00159255252219737	-0.00327756232582033
1921	79.9328689575195	-4.55583000183105	-7.27886867523193	0.00516396993771195	-0.00230353930965066	-0.00425158534198999	-0.00652430532500148
1922	82.5302658081055	-5.20517873764038	-6.75938940048218	-3.08191010844894e-05	0.000293855206109583	-0.00879702530801296	-0.00327756232582033
1923	80.5822143554688	-4.88050413131714	-6.43471527099609	0.012956153601408	0.00938473641872406	0.00711201597005129	-0.00652430532500148
1924	81.2315673828125	-3.90648126602173	-7.08406400680542	0.0113327819854021	0.00386527273803949	-0.0026282137259841	-0.00230353930965066
1925	79.9328689575195	-3.58180713653564	-7.34380340576172	0.00808603875339031	0.00873538758605719	-0.00132951640989631	-3.08191010844894e-05
1926	80.5822143554688	-3.90648126602173	-7.14899873733521	0.00418994715437293	0.00451462110504508	-0.0100957229733467	-0.0107450718060136
1927	81.2315673828125	-4.55583000183105	-7.08406400680542	0.0188002903014421	0.013930176384747	-0.00814767740666866	-0.00392691092565656
1928	79.2835159301758	-4.23115587234497	-6.69445466995239	0.0188002903014421	0.00938473641872406	-0.00425158534198999	-0.00132951640989631
1929	81.2315673828125	-4.88050413131714	-6.04510593414307	0.0168522447347641	0.00808603875339031	-0.00100484199356288	-0.0123684434220195
1930	81.8809127807617	-4.55583000183105	-6.30484533309937	0.0136055024340749	0.00678734155371785	-0.0126931173726916	-0.00197886489331722
1931	80.5822143554688	-3.90648126602173	-6.69445466995239	-0.00295288790948689	0.00126787810586393	0.00256657530553639	-0.00197886489331722
1932	79.9328689575195	-4.88050413131714	-7.08406400680542	0.0022419011220336	0.00841071270406246	-0.00749832857400179	0.00776136433705688
1933	81.2315673828125	-4.55583000183105	-6.75938940048218	0.0126314787194133	-0.00295288790948689	0.00646266713738441	-0.000355493422830477
1934	81.8809127807617	-5.85452747344971	-5.98017120361328	-0.000680167751852423	0.00386527273803949	-0.00587495695799589	0.0116574559360743
1935	81.8809127807617	-6.50387573242188	-5.98017120361328	-0.00425158534198999	-0.00490093370899558	-0.00425158534198999	-0.0107450718060136
1936	81.2315673828125	-5.20517873764038	-7.08406400680542	-0.0120437685400248	-0.0143164889886975	-0.00782300252467394	-3.08191010844894e-05
1937	83.8289566040039	-6.17920160293579	-6.95419406890869	-0.017887907102704	-0.00944637414067984	0.00354059832170606	-0.000680167751852423
1938	80.5822143554688	-4.88050413131714	-6.88925933837891	-0.0123684434220195	-0.00717365415766835	0.012956153601408	0.00321592413820326
1939	82.5302658081055	-6.17920160293579	-6.82432460784912	-0.00652430532500148	-0.0120437685400248	-0.00360223650932312	-0.00132951640989631
1940	79.9328689575195	-5.52985286712646	-7.01912927627563	-0.0123684434220195	-0.00717365415766835	-0.00327756232582033	0.00126787810586393
1941	81.2315673828125	-4.88050413131714	-6.75938940048218	-0.0110697457566857	-0.0107450718060136	-0.0143164889886975	-0.00555028254166245
1942	81.2315673828125	-5.20517873764038	-7.34380340576172	-0.00392691092565656	-0.00360223650932312	-0.00425158534198999	0.00289124972186983
1943	83.1796112060547	-5.52985286712646	-6.95419406890869	-0.000355493422830477	-0.000680167751852423	0.00386527273803949	0.000293855206109583
1944	79.9328689575195	-3.58180713653564	-7.34380340576172	0.0191249661147594	-0.00327756232582033	-0.00327756232582033	-0.00457625929266214
1945	80.5822143554688	-4.23115587234497	-7.47367286682129	-0.00197886489331722	0.00483929552137852	-0.0100957229733467	-0.00717365415766835
1946	80.5822143554688	-3.90648126602173	-7.34380340576172	0.0123068047687411	0.00191722682211548	-0.00587495695799589	0.000293855206109583
1947	79.9328689575195	-3.90648126602173	-6.95419406890869	0.0165275707840919	0.00743668992072344	-0.00425158534198999	0.00289124972186983
1948	81.2315673828125	-4.88050413131714	-7.9282169342041	0.0171769186854362	0.00873538758605719	0.000943203864153475	0.00386527273803949
1949	79.2835159301758	-3.58180713653564	-7.60354280471802	0.011982130818069	0.013930176384747	-0.00360223650932312	-0.00197886489331722
1950	79.9328689575195	-3.90648126602173	-7.08406400680542	0.0106834331527352	0.00451462110504508	-0.0133424662053585	0.000293855206109583
1951	80.5822143554688	-3.58180713653564	-6.95419406890869	0.00483929552137852	0.00289124972186983	-0.0026282137259841	0.000293855206109583
1952	79.9328689575195	-3.58180713653564	-6.95419406890869	0.00711201597005129	0.00873538758605719	-0.00392691092565656	0.0022419011220336
1953	79.2835159301758	-3.90648126602173	-6.75938940048218	0.0022419011220336	0.00743668992072344	0.00646266713738441	-0.00230353930965066
1954	81.2315673828125	-4.55583000183105	-7.01912927627563	0.000293855206109583	0.00906006153672934	0.00906006153672934	0.00581331877037883
1955	78.6341705322266	-3.90648126602173	-7.21393346786499	-0.00879702530801296	0.000943203864153475	-0.00847235135734081	-0.00230353930965066
1956	79.2835159301758	-3.90648126602173	-7.08406400680542	-0.0169138833880424	0.000618529506027699	0.00126787810586393	-0.00327756232582033
1957	79.9328689575195	-4.88050413131714	-6.69445466995239	-0.0143164889886975	-0.00522560812532902	0.00321592413820326	0.00289124972186983
1958	78.6341705322266	-4.23115587234497	-6.88925933837891	-0.0143164889886975	-3.08191010844894e-05	0.00386527273803949	0.00841071270406246
1959	79.9328689575195	-4.88050413131714	-6.62951993942261	-0.00230353930965066	-0.00392691092565656	0.00418994715437293	-0.000355493422830477
1960	79.2835159301758	-4.55583000183105	-7.21393346786499	-0.00619963090866804	0.000943203864153475	-0.0139918150380254	-0.00197886489331722
1961	77.9848251342773	-3.58180713653564	-7.08406400680542	-0.0152905117720366	-0.00457625929266214	-0.0026282137259841	-0.00327756232582033
1962	78.6341705322266	-4.23115587234497	-7.53860807418823	-0.00944637414067984	0.00418994715437293	-0.00879702530801296	0.000943203864153475
1963	77.9848251342773	-3.58180713653564	-7.01912927627563	-0.00977104809135199	-0.0237320438027382	0.00808603875339031	0.00354059832170606
1964	79.2835159301758	-4.23115587234497	-6.69445466995239	-0.00197886489331722	0.000618529506027699	0.000618529506027699	0.00711201597005129
1965	79.9328689575195	-5.20517873764038	-7.4087381362915	-0.00619963090866804	-0.00425158534198999	-0.00619963090866804	0.000943203864153475
1966	80.5822143554688	-4.88050413131714	-7.47367286682129	-0.00197886489331722	0.000943203864153475	-0.00392691092565656	0.000293855206109583
1967	79.9328689575195	-3.90648126602173	-7.4087381362915	0.0149041991680861	0.0100340843200684	-0.00847235135734081	0.00418994715437293
1968	81.2315673828125	-4.88050413131714	-7.60354280471802	0.0126314787194133	0.00938473641872406	-0.0143164889886975	0.00483929552137852
1969	80.5822143554688	-4.23115587234497	-6.95419406890869	0.0265924744307995	0.00938473641872406	-0.00360223650932312	0.00126787810586393
1970	79.9328689575195	-3.90648126602173	-6.69445466995239	0.0178262684494257	0.00321592413820326	-0.0104203969240189	0.000293855206109583
1971	81.8809127807617	-4.88050413131714	-6.88925933837891	0.00581331877037883	-0.00327756232582033	-0.00165419070981443	-0.00165419070981443
1972	81.2315673828125	-5.20517873764038	-6.88925933837891	-0.00977104809135199	0.00808603875339031	-0.00555028254166245	0.00191722682211548
1973	81.2315673828125	-3.90648126602173	-7.01912927627563	0.00354059832170606	0.00841071270406246	0.00256657530553639	0.00418994715437293
1974	79.9328689575195	-3.58180713653564	-7.08406400680542	0.00321592413820326	0.00613799272105098	0.000618529506027699	-0.00100484199356288
1975	81.8809127807617	-4.55583000183105	-7.01912927627563	-0.0113944197073579	-0.000680167751852423	-0.0133424662053585	-0.00230353930965066
1976	81.2315673828125	-4.23115587234497	-6.62951993942261	-0.00230353930965066	-0.00587495695799589	-0.00782300252467394	-0.00555028254166245
1977	83.1796112060547	-4.88050413131714	-7.08406400680542	-0.00555028254166245	-0.0120437685400248	0.00354059832170606	0.000618529506027699
1978	81.2315673828125	-3.58180713653564	-6.88925933837891	0.0236704051494598	0.0022419011220336	0.00678734155371785	-0.00132951640989631
1979	82.5302658081055	-4.88050413131714	-6.56458520889282	0.0259431265294552	-0.00522560812532902	0.00159255252219737	0.00191722682211548
1980	81.2315673828125	-4.55583000183105	-7.08406400680542	-0.00652430532500148	-0.00717365415766835	-0.00100484199356288	0.00451462110504508
1981	80.5822143554688	-3.90648126602173	-7.08406400680542	-0.00230353930965066	-0.0100957229733467	-0.00360223650932312	-0.00814767740666866
1982	79.9328689575195	-3.25713276863098	-7.08406400680542	-0.0182125810533762	-3.08191010844894e-05	-0.000355493422830477	-0.00360223650932312
1983	79.9328689575195	-3.90648126602173	-7.21393346786499	0.00970941036939621	0.00548864435404539	0.00256657530553639	0.00386527273803949
1984	79.2835159301758	-3.58180713653564	-7.27886867523193	0.01100810803473	-0.00295288790948689	0.00841071270406246	-0.00327756232582033
1985	81.2315673828125	-5.20517873764038	-7.08406400680542	0.0100340843200684	-0.00295288790948689	-0.00360223650932312	0.000293855206109583
1986	83.1796112060547	-5.20517873764038	-7.4087381362915	-0.00619963090866804	0.00386527273803949	-3.08191010844894e-05	-0.00977104809135199
1987	79.2835159301758	-4.23115587234497	-7.53860807418823	0.0116574559360743	0.013930176384747	-0.00782300252467394	0.00743668992072344
1988	82.5302658081055	-4.55583000183105	-6.62951993942261	0.00711201597005129	0.0142548503354192	-0.00619963090866804	-0.000355493422830477
1989	81.2315673828125	-3.90648126602173	-7.4087381362915	0.0116574559360743	0.00743668992072344	-0.00587495695799589	-0.00132951640989631
1990	81.8809127807617	-3.90648126602173	-7.73341274261475	0.0191249661147594	0.0149041991680861	-0.00555028254166245	0.00321592413820326
1991	79.2835159301758	-3.90648126602173	-7.60354280471802	0.00970941036939621	0.00256657530553639	0.00126787810586393	0.00191722682211548
1992	81.2315673828125	-4.23115587234497	-7.47367286682129	-0.0100957229733467	0.00289124972186983	-0.00100484199356288	0.01100810803473
1993	80.5822143554688	-3.58180713653564	-7.34380340576172	0.00191722682211548	0.0113327819854021	0.00776136433705688	0.00808603875339031
1994	82.5302658081055	-5.20517873764038	-7.27886867523193	-0.00360223650932312	0.00548864435404539	-3.08191010844894e-05	0.00938473641872406
1995	81.8809127807617	-4.55583000183105	-7.4087381362915	0.00289124972186983	-3.08191010844894e-05	0.00613799272105098	-0.000680167751852423
1996	81.8809127807617	-5.52985286712646	-7.34380340576172	-0.0110697457566857	-0.00522560812532902	-0.00327756232582033	-0.00132951640989631
1997	81.2315673828125	-4.88050413131714	-6.88925933837891	-0.0117190945893526	0.00581331877037883	-0.000355493422830477	-0.00490093370899558
1998	79.9328689575195	-4.55583000183105	-7.14899873733521	-0.00230353930965066	0.00159255252219737	0.00321592413820326	-0.000355493422830477
1999	81.8809127807617	-5.20517873764038	-6.56458520889282	0.00159255252219737	-0.00230353930965066	0.00873538758605719	0.00159255252219737
2000	81.2315673828125	-4.55583000183105	-6.82432460784912	-0.00749832857400179	-0.000680167751852423	-0.00555028254166245	-0.00360223650932312
[truncated: 7,980 more rows]
