# Supplementary material for: Precise instruction and consideration of the vertical and horizontal force component increases validity and reliability of the 90:20 Isometric Posterior Chain Test
Source: PLoS One. 2024 Oct 28;19(10):e0312843. doi: 10.1371/journal.pone.0312843 (PMC11515970; doi:10.1371/journal.pone.0312843)
Supplement: S1 File — (ZIP) [file pone.0312843.s001.zip › S1_Raw_Data/M1_P09_v_3.csv]

1	80.5822143554688	-1.63376116752625	-7.21393346786499	0.000618529506027699	0.00126787810586393	-0.0120437685400248	-3.08191010844894e-05
2	79.2835159301758	-1.63376116752625	-7.34380340576172	0.00159255252219737	0.00289124972186983	-0.000355493422830477	-0.00522560812532902
3	77.3354721069336	-0.0103895775973797	-7.4087381362915	0.0103587592020631	0.00321592413820326	0.00678734155371785	0.00386527273803949
4	80.5822143554688	-1.30908679962158	-6.69445466995239	0.0116574559360743	0.011982130818069	-0.000355493422830477	0.00354059832170606
5	78.6341705322266	-0.659738183021545	-7.21393346786499	0.0149041991680861	0.000293855206109583	-0.0104203969240189	0.00743668992072344
6	77.3354721069336	-0.335063904523849	-7.73341274261475	-0.00425158534198999	0.00256657530553639	-0.00555028254166245	-0.00782300252467394
7	77.3354721069336	-0.659738183021545	-7.6684775352478	-0.00100484199356288	0.00159255252219737	-0.00392691092565656	0.00483929552137852
8	77.9848251342773	-0.335063904523849	-7.60354280471802	0.011982130818069	0.0022419011220336	0.000293855206109583	-3.08191010844894e-05
9	77.3354721069336	-0.335063904523849	-7.60354280471802	0.00451462110504508	0.000618529506027699	-0.00230353930965066	-3.08191010844894e-05
10	80.5822143554688	-1.63376116752625	-7.21393346786499	-0.000680167751852423	-0.000355493422830477	-0.0133424662053585	0.00159255252219737
11	79.2835159301758	-0.984412550926208	-7.6684775352478	0.0175015944987535	-0.00132951640989631	-0.0117190945893526	-0.00197886489331722
12	79.9328689575195	-2.28310966491699	-7.21393346786499	-0.00977104809135199	-0.00457625929266214	-0.0120437685400248	-0.00327756232582033
13	79.2835159301758	-0.984412550926208	-7.01912927627563	-0.00522560812532902	-0.00327756232582033	-0.00165419070981443	0.00646266713738441
14	77.3354721069336	-0.335063904523849	-7.27886867523193	-0.00555028254166245	0.000943203864153475	-0.00132951640989631	-0.000680167751852423
15	77.3354721069336	-0.335063904523849	-6.49965000152588	-0.00457625929266214	-0.00522560812532902	-0.00165419070981443	-0.00425158534198999
16	79.2835159301758	-1.63376116752625	-6.75938940048218	0.00159255252219737	-0.00132951640989631	-0.0104203969240189	-0.00360223650932312
17	79.2835159301758	-0.659738183021545	-7.21393346786499	-0.00490093370899558	0.00126787810586393	-0.0120437685400248	0.00159255252219737
18	77.3354721069336	-0.659738183021545	-7.14899873733521	-0.00425158534198999	-0.000355493422830477	-0.00132951640989631	-0.00100484199356288
19	77.9848251342773	-0.335063904523849	-7.4087381362915	0.00548864435404539	0.00808603875339031	-0.00490093370899558	-0.00360223650932312
20	79.2835159301758	-1.63376116752625	-7.27886867523193	-0.0188619289547205	0.00451462110504508	0.000943203864153475	0.00354059832170606
21	79.9328689575195	-1.95843541622162	-6.62951993942261	0.0142548503354192	0.00483929552137852	0.0022419011220336	-0.00295288790948689
22	79.2835159301758	-0.984412550926208	-6.30484533309937	-0.000355493422830477	0.00743668992072344	-0.000680167751852423	0.00808603875339031
23	79.2835159301758	-0.335063904523849	-6.95419406890869	0.00743668992072344	0.011982130818069	-0.0136671401560307	0.00386527273803949
24	78.6341705322266	-2.28310966491699	-7.53860807418823	-0.00814767740666866	0.01100810803473	0.00418994715437293	-0.00392691092565656
25	81.2315673828125	-1.63376116752625	-7.73341274261475	0.0145795252174139	0.0113327819854021	-0.00912170019000769	-0.000680167751852423
26	77.9848251342773	-0.335063904523849	-7.73341274261475	-0.00879702530801296	0.00646266713738441	-0.00197886489331722	-0.00425158534198999
27	79.2835159301758	-0.335063904523849	-7.14899873733521	-0.0133424662053585	-0.00392691092565656	-0.00912170019000769	0.00256657530553639
28	77.9848251342773	-0.984412550926208	-7.01912927627563	-0.00652430532500148	0.00321592413820326	0.00906006153672934	0.00386527273803949
29	80.5822143554688	-0.984412550926208	-6.75938940048218	-0.00587495695799589	0.00743668992072344	-0.00295288790948689	-0.000355493422830477
30	78.6341705322266	-1.30908679962158	-6.75938940048218	0.00678734155371785	-0.00360223650932312	0.000293855206109583	-0.00490093370899558
31	80.5822143554688	-1.95843541622162	-6.82432460784912	0.00581331877037883	0.00321592413820326	-0.0100957229733467	-0.000680167751852423
32	79.9328689575195	-1.63376116752625	-7.47367286682129	-0.0146411629393697	-0.0113944197073579	0.000293855206109583	0.000618529506027699
33	78.6341705322266	-1.95843541622162	-7.27886867523193	-0.00522560812532902	-0.00457625929266214	0.00256657530553639	0.00418994715437293
34	78.6341705322266	-0.335063904523849	-7.6684775352478	0.000618529506027699	0.00938473641872406	-3.08191010844894e-05	-0.00782300252467394
35	79.2835159301758	-1.63376116752625	-6.49965000152588	-0.00555028254166245	0.00678734155371785	0.0022419011220336	-0.000355493422830477
36	79.2835159301758	-1.95843541622162	-6.75938940048218	-0.0133424662053585	0.0022419011220336	0.000293855206109583	-3.08191010844894e-05
37	77.3354721069336	-0.335063904523849	-7.01912927627563	0.00126787810586393	0.00386527273803949	-0.00327756232582033	0.00321592413820326
38	77.9848251342773	-0.984412550926208	-7.14899873733521	0.00126787810586393	-0.00295288790948689	0.000943203864153475	-0.00197886489331722
39	77.3354721069336	-0.984412550926208	-7.53860807418823	0.0123068047687411	0.00548864435404539	0.0022419011220336	-0.00197886489331722
40	78.6341705322266	-0.659738183021545	-7.47367286682129	0.0136055024340749	0.00126787810586393	-0.0123684434220195	-0.00360223650932312
41	77.3354721069336	-0.659738183021545	-7.4087381362915	0.00906006153672934	-0.00165419070981443	-0.00132951640989631	-0.00522560812532902
42	80.5822143554688	-1.95843541622162	-7.21393346786499	0.00938473641872406	0.00386527273803949	-0.00132951640989631	0.00191722682211548
43	79.2835159301758	-0.984412550926208	-7.21393346786499	0.00743668992072344	0.00581331877037883	-0.00619963090866804	0.00289124972186983
44	79.9328689575195	-1.30908679962158	-7.01912927627563	0.012956153601408	0.00451462110504508	0.00289124972186983	-0.0026282137259841
45	79.9328689575195	-1.95843541622162	-6.82432460784912	0.011982130818069	-0.00425158534198999	-0.00587495695799589	-0.00295288790948689
46	80.5822143554688	-2.93245840072632	-6.88925933837891	0.0200989879667759	0.00418994715437293	-0.000355493422830477	0.00256657530553639
47	79.2835159301758	-1.95843541622162	-6.69445466995239	-0.000355493422830477	-0.00165419070981443	-0.00652430532500148	0.00451462110504508
48	79.9328689575195	-2.60778403282166	-6.43471527099609	0.00126787810586393	0.00191722682211548	0.00418994715437293	0.00548864435404539
49	78.6341705322266	-0.984412550926208	-7.4087381362915	0.0171769186854362	-0.00684897974133492	-0.0026282137259841	-0.0143164889886975
50	77.9848251342773	-1.95843541622162	-7.6684775352478	0.00743668992072344	-0.0165892094373703	-0.0107450718060136	-3.08191010844894e-05
51	77.9848251342773	-1.63376116752625	-7.73341274261475	-0.00327756232582033	-0.0123684434220195	-0.00360223650932312	-0.00717365415766835
52	79.2835159301758	-2.93245840072632	-7.60354280471802	-0.00717365415766835	-0.00782300252467394	0.000618529506027699	-0.000355493422830477
53	78.6341705322266	-1.95843541622162	-7.21393346786499	0.000943203864153475	-0.0165892094373703	0.00548864435404539	0.00256657530553639
54	79.9328689575195	-3.25713276863098	-6.88925933837891	0.01847561635077	-0.00555028254166245	-0.00360223650932312	0.0022419011220336
55	77.9848251342773	-1.95843541622162	-7.53860807418823	0.0103587592020631	-0.00652430532500148	0.00386527273803949	-0.00230353930965066
56	78.6341705322266	-2.60778403282166	-6.75938940048218	0.00256657530553639	-0.0113944197073579	-0.00652430532500148	-0.00360223650932312
57	79.9328689575195	-3.25713276863098	-6.95419406890869	0.00743668992072344	-0.0123684434220195	-0.00879702530801296	0.00321592413820326
58	79.2835159301758	-2.60778403282166	-6.82432460784912	-0.00847235135734081	-0.00295288790948689	0.00126787810586393	0.00841071270406246
59	79.2835159301758	-1.95843541622162	-6.82432460784912	0.0207483377307653	-0.00490093370899558	0.000618529506027699	-0.00165419070981443
60	77.9848251342773	-0.984412550926208	-7.21393346786499	-0.0107450718060136	0.000618529506027699	-0.00392691092565656	-0.00165419070981443
61	78.6341705322266	-1.30908679962158	-7.01912927627563	-0.00555028254166245	0.000618529506027699	-0.0107450718060136	-0.00847235135734081
62	79.9328689575195	-1.63376116752625	-6.82432460784912	-0.0130177913233638	0.00678734155371785	-0.00490093370899558	0.00289124972186983
63	80.5822143554688	-1.63376116752625	-7.27886867523193	-0.00132951640989631	0.0123068047687411	-0.0107450718060136	0.00776136433705688
64	77.9848251342773	-0.335063904523849	-7.21393346786499	0.0136055024340749	0.00808603875339031	-0.00230353930965066	-0.00392691092565656
65	79.2835159301758	-1.63376116752625	-7.4087381362915	0.00873538758605719	0.00548864435404539	0.00289124972186983	0.00354059832170606
66	79.9328689575195	-0.659738183021545	-6.62951993942261	-0.000355493422830477	0.00256657530553639	-0.00684897974133492	-0.00165419070981443
67	79.9328689575195	-2.60778403282166	-6.75938940048218	0.0168522447347641	0.00354059832170606	0.000618529506027699	0.00386527273803949
68	78.6341705322266	-0.984412550926208	-7.08406400680542	0.00256657530553639	0.000293855206109583	0.00418994715437293	-0.00230353930965066
69	79.2835159301758	-1.63376116752625	-7.60354280471802	0.00938473641872406	0.00483929552137852	0.00256657530553639	-0.00165419070981443
70	79.2835159301758	-0.984412550926208	-7.47367286682129	0.00646266713738441	-0.00230353930965066	0.00321592413820326	-0.00490093370899558
71	78.6341705322266	-1.95843541622162	-7.21393346786499	-0.00425158534198999	-0.000355493422830477	-3.08191010844894e-05	-0.00230353930965066
72	77.9848251342773	-1.63376116752625	-7.01912927627563	-0.00555028254166245	-0.00295288790948689	0.00581331877037883	-0.00392691092565656
73	76.6861267089844	-0.335063904523849	-7.21393346786499	-0.0146411629393697	-0.000680167751852423	0.00256657530553639	0.00776136433705688
74	78.6341705322266	-2.60778403282166	-6.88925933837891	-0.00522560812532902	0.000293855206109583	0.00418994715437293	0.000293855206109583
75	76.6861267089844	-0.984412550926208	-7.34380340576172	-0.0133424662053585	0.00451462110504508	0.00191722682211548	0.00191722682211548
76	76.0367736816406	-0.335063904523849	-7.08406400680542	-0.00717365415766835	-0.00652430532500148	-0.00847235135734081	-0.00555028254166245
77	76.0367736816406	-0.984412550926208	-7.27886867523193	-0.0133424662053585	0.000943203864153475	0.00289124972186983	0.0022419011220336
78	76.0367736816406	-0.984412550926208	-7.34380340576172	0.0116574559360743	0.00873538758605719	-0.000680167751852423	0.0100340843200684
79	76.0367736816406	-0.984412550926208	-6.75938940048218	-0.00587495695799589	0.00906006153672934	-0.000680167751852423	0.00613799272105098
80	77.3354721069336	-0.659738183021545	-7.08406400680542	0.0149041991680861	0.0022419011220336	-0.00327756232582033	-0.00587495695799589
81	77.3354721069336	-1.95843541622162	-7.08406400680542	-0.0110697457566857	0.00613799272105098	-0.0026282137259841	0.00191722682211548
82	78.6341705322266	-2.28310966491699	-6.82432460784912	0.00289124972186983	-0.00230353930965066	-0.0110697457566857	0.00711201597005129
83	76.0367736816406	-1.63376116752625	-7.4087381362915	-0.00230353930965066	0.00970941036939621	0.00873538758605719	0.00613799272105098
84	79.9328689575195	-2.28310966491699	-7.53860807418823	-0.00360223650932312	0.0113327819854021	-0.00165419070981443	0.00126787810586393
85	76.6861267089844	-0.659738183021545	-7.21393346786499	0.00906006153672934	0.00548864435404539	0.00776136433705688	-0.000680167751852423
86	77.9848251342773	-1.95843541622162	-7.14899873733521	-0.0130177913233638	0.00548864435404539	-0.00912170019000769	0.000293855206109583
87	78.6341705322266	-1.63376116752625	-7.60354280471802	0.00483929552137852	0.011982130818069	0.00386527273803949	-0.00652430532500148
88	79.2835159301758	-1.95843541622162	-7.47367286682129	-0.0159398596733809	0.00646266713738441	0.00289124972186983	-0.000355493422830477
89	78.6341705322266	-1.95843541622162	-7.47367286682129	0.00548864435404539	0.00841071270406246	0.00548864435404539	0.00451462110504508
90	79.9328689575195	-1.95843541622162	-7.27886867523193	0.00613799272105098	0.00516396993771195	-0.00165419070981443	-0.000355493422830477
91	79.2835159301758	-1.95843541622162	-7.14899873733521	-0.00944637414067984	-0.00717365415766835	-0.00457625929266214	-0.00392691092565656
92	78.6341705322266	-2.60778403282166	-7.21393346786499	-0.00392691092565656	0.00191722682211548	-0.00230353930965066	0.00483929552137852
93	79.2835159301758	-0.984412550926208	-7.6684775352478	-0.00587495695799589	-0.00197886489331722	0.00159255252219737	-0.0117190945893526
94	80.5822143554688	-1.95843541622162	-7.47367286682129	-0.0113944197073579	-0.000680167751852423	0.00808603875339031	-3.08191010844894e-05
95	80.5822143554688	-2.28310966491699	-7.6684775352478	-0.00782300252467394	0.00256657530553639	-0.00327756232582033	0.0022419011220336
96	77.3354721069336	-0.984412550926208	-7.79834747314453	-0.00814767740666866	-0.00132951640989631	-3.08191010844894e-05	-0.00782300252467394
97	79.9328689575195	-1.63376116752625	-7.4087381362915	-0.000355493422830477	-0.00360223650932312	-0.0107450718060136	0.00841071270406246
98	78.6341705322266	-0.984412550926208	-7.4087381362915	-0.00230353930965066	0.00289124972186983	0.00354059832170606	0.00256657530553639
99	78.6341705322266	-0.984412550926208	-7.73341274261475	0.0155535480007529	-0.00360223650932312	-0.00490093370899558	0.00386527273803949
100	79.9328689575195	-1.63376116752625	-6.62951993942261	-0.00425158534198999	0.00483929552137852	-0.00132951640989631	0.00126787810586393
101	81.2315673828125	-1.95843541622162	-6.75938940048218	0.000618529506027699	0.00516396993771195	-0.0175632312893867	-0.00847235135734081
102	79.9328689575195	-1.63376116752625	-6.95419406890869	0.00678734155371785	0.00678734155371785	-0.00879702530801296	0.00191722682211548
103	78.6341705322266	-1.63376116752625	-6.82432460784912	0.00678734155371785	0.00970941036939621	-0.00912170019000769	0.00581331877037883
104	79.9328689575195	-1.63376116752625	-6.82432460784912	-0.000355493422830477	0.00808603875339031	-0.00717365415766835	-0.00457625929266214
105	77.3354721069336	-0.984412550926208	-7.14899873733521	0.000293855206109583	0.00483929552137852	-0.00684897974133492	-0.00360223650932312
106	79.2835159301758	-2.28310966491699	-7.14899873733521	0.00548864435404539	0.00451462110504508	-0.00912170019000769	-0.00749832857400179
107	79.9328689575195	-1.95843541622162	-6.95419406890869	0.00191722682211548	0.00159255252219737	-0.00295288790948689	0.00418994715437293
108	80.5822143554688	-2.60778403282166	-7.01912927627563	-0.00230353930965066	0.00483929552137852	-0.00132951640989631	-0.000680167751852423
109	80.5822143554688	-2.28310966491699	-6.75938940048218	0.013930176384747	0.00321592413820326	-0.00749832857400179	0.00418994715437293
110	79.9328689575195	-2.28310966491699	-6.69445466995239	0.00126787810586393	-3.08191010844894e-05	0.00321592413820326	0.0022419011220336
111	79.2835159301758	-2.28310966491699	-7.21393346786499	-0.00847235135734081	-0.00230353930965066	-0.00879702530801296	-0.00717365415766835
112	79.2835159301758	-0.984412550926208	-7.27886867523193	-0.0107450718060136	-0.00782300252467394	-0.00944637414067984	-0.0026282137259841
113	78.6341705322266	-1.30908679962158	-7.4087381362915	0.00126787810586393	-0.00555028254166245	0.00321592413820326	0.00256657530553639
114	78.6341705322266	-2.28310966491699	-7.53860807418823	0.00841071270406246	0.0022419011220336	-0.00652430532500148	0.00516396993771195
115	79.9328689575195	-1.95843541622162	-7.60354280471802	0.00256657530553639	-0.000680167751852423	0.00386527273803949	-0.00132951640989631
116	80.5822143554688	-1.30908679962158	-7.47367286682129	0.0210730116814375	-0.0026282137259841	-0.00457625929266214	0.00321592413820326
117	78.6341705322266	-0.984412550926208	-7.21393346786499	0.00126787810586393	0.000618529506027699	-0.00132951640989631	-0.000355493422830477
118	78.6341705322266	-0.984412550926208	-7.9282169342041	-0.0107450718060136	0.00776136433705688	-0.00749832857400179	0.00451462110504508
119	79.9328689575195	-1.95843541622162	-7.9282169342041	0.0210730116814375	-0.00295288790948689	-0.00749832857400179	-0.00490093370899558
120	79.2835159301758	-2.60778403282166	-7.53860807418823	0.00613799272105098	0.00256657530553639	-0.00165419070981443	-0.00457625929266214
121	79.2835159301758	-2.60778403282166	-7.34380340576172	-0.00327756232582033	0.000293855206109583	-0.00782300252467394	-0.00132951640989631
122	78.6341705322266	-1.95843541622162	-6.62951993942261	0.0126314787194133	0.00581331877037883	-0.00749832857400179	-0.00100484199356288
123	78.6341705322266	-1.63376116752625	-6.82432460784912	0.012956153601408	0.00613799272105098	-0.00684897974133492	-0.00132951640989631
124	79.9328689575195	-2.60778403282166	-7.53860807418823	-0.00100484199356288	0.00613799272105098	-0.0026282137259841	0.000293855206109583
125	78.6341705322266	-1.30908679962158	-7.27886867523193	0.00289124972186983	0.00808603875339031	-0.00619963090866804	-0.00425158534198999
126	79.9328689575195	-2.60778403282166	-7.34380340576172	-0.00587495695799589	0.00159255252219737	-0.0104203969240189	0.00483929552137852
127	79.9328689575195	-2.28310966491699	-7.6684775352478	-0.00197886489331722	0.00256657530553639	-0.00100484199356288	-0.00360223650932312
128	77.9848251342773	-1.30908679962158	-7.60354280471802	-0.00749832857400179	0.0142548503354192	-0.00295288790948689	0.00451462110504508
129	78.6341705322266	-0.984412550926208	-7.34380340576172	0.0022419011220336	0.0022419011220336	0.00841071270406246	-0.00132951640989631
130	77.9848251342773	-0.984412550926208	-7.01912927627563	-3.08191010844894e-05	0.00808603875339031	-0.00425158534198999	-0.00847235135734081
131	81.2315673828125	-3.25713276863098	-7.60354280471802	0.00711201597005129	-0.00425158534198999	-0.0123684434220195	0.00451462110504508
132	79.9328689575195	-2.28310966491699	-7.4087381362915	-0.00197886489331722	-0.00360223650932312	0.000943203864153475	0.00256657530553639
133	81.2315673828125	-2.28310966491699	-7.47367286682129	-0.000355493422830477	-3.08191010844894e-05	0.000943203864153475	-0.00197886489331722
134	77.9848251342773	-1.30908679962158	-7.47367286682129	0.00159255252219737	0.000943203864153475	0.00483929552137852	0.00256657530553639
135	79.9328689575195	-1.63376116752625	-6.56458520889282	0.0116574559360743	-0.00100484199356288	-0.00555028254166245	-0.00132951640989631
136	79.9328689575195	-2.28310966491699	-6.75938940048218	-0.00360223650932312	-0.00977104809135199	-0.00619963090866804	0.000293855206109583
137	79.9328689575195	-2.93245840072632	-6.82432460784912	-0.00490093370899558	-0.0120437685400248	0.00126787810586393	-0.00327756232582033
138	77.3354721069336	-1.63376116752625	-6.88925933837891	-0.0104203969240189	0.00483929552137852	-0.00100484199356288	-0.00619963090866804
139	77.9848251342773	-2.28310966491699	-6.95419406890869	-0.000355493422830477	-0.00522560812532902	-0.000680167751852423	-0.00197886489331722
140	79.2835159301758	-2.28310966491699	-7.01912927627563	-3.08191010844894e-05	0.0022419011220336	-0.00782300252467394	-0.000355493422830477
141	79.2835159301758	-3.25713276863098	-6.69445466995239	-0.00522560812532902	-0.0026282137259841	-0.0026282137259841	-0.00132951640989631
142	79.9328689575195	-3.90648126602173	-7.08406400680542	0.0103587592020631	0.000618529506027699	0.00126787810586393	-0.00425158534198999
143	78.6341705322266	-2.93245840072632	-7.73341274261475	-0.00230353930965066	-0.00360223650932312	0.00159255252219737	0.00613799272105098
144	79.9328689575195	-3.58180713653564	-7.47367286682129	0.00711201597005129	-0.00360223650932312	-0.000355493422830477	0.000618529506027699
145	79.2835159301758	-2.93245840072632	-7.60354280471802	0.00418994715437293	0.000293855206109583	-0.00165419070981443	-0.000355493422830477
146	79.9328689575195	-2.93245840072632	-7.53860807418823	0.00938473641872406	-0.0107450718060136	-0.00490093370899558	0.00483929552137852
147	77.9848251342773	-2.93245840072632	-7.34380340576172	0.00159255252219737	-0.00392691092565656	0.00678734155371785	0.00159255252219737
148	79.9328689575195	-3.25713276863098	-7.21393346786499	0.011982130818069	-0.00327756232582033	0.00451462110504508	0.00451462110504508
149	77.3354721069336	-2.28310966491699	-7.73341274261475	0.0259431265294552	-0.00587495695799589	0.00354059832170606	-0.0026282137259841
150	79.9328689575195	-2.60778403282166	-8.05808639526367	0.0194496400654316	-0.00619963090866804	-0.00652430532500148	0.00289124972186983
151	80.5822143554688	-2.93245840072632	-7.34380340576172	0.00873538758605719	-0.00782300252467394	-0.00165419070981443	-0.00555028254166245
152	79.2835159301758	-3.25713276863098	-7.34380340576172	0.00776136433705688	-0.0113944197073579	-0.00100484199356288	-0.00652430532500148
153	79.2835159301758	-1.63376116752625	-7.47367286682129	0.00418994715437293	-0.00165419070981443	0.0022419011220336	-0.0026282137259841
154	79.9328689575195	-2.93245840072632	-7.08406400680542	0.00808603875339031	-0.00555028254166245	0.00483929552137852	0.00126787810586393
155	77.3354721069336	-1.30908679962158	-7.53860807418823	0.0252937767654657	0.000618529506027699	-0.00360223650932312	-0.00912170019000769
156	77.9848251342773	-2.60778403282166	-7.4087381362915	0.0155535480007529	-0.00197886489331722	-0.00587495695799589	-0.0026282137259841
157	79.2835159301758	-2.28310966491699	-7.47367286682129	-0.0113944197073579	0.00126787810586393	0.00483929552137852	-0.00782300252467394
158	79.9328689575195	-2.28310966491699	-7.14899873733521	-0.000355493422830477	-0.00327756232582033	-0.00782300252467394	0.00386527273803949
159	79.2835159301758	-2.60778403282166	-7.21393346786499	-0.00490093370899558	0.00191722682211548	0.00483929552137852	-0.00782300252467394
160	78.6341705322266	-2.28310966491699	-7.01912927627563	-0.00230353930965066	-3.08191010844894e-05	0.00289124972186983	-0.00555028254166245
161	78.6341705322266	-1.30908679962158	-7.4087381362915	0.0103587592020631	0.000618529506027699	-0.0123684434220195	0.000293855206109583
162	77.9848251342773	-0.984412550926208	-7.79834747314453	0.000618529506027699	0.00711201597005129	0.000293855206109583	0.00548864435404539
163	77.9848251342773	-0.984412550926208	-7.73341274261475	0.00613799272105098	0.011982130818069	-0.00879702530801296	0.00126787810586393
164	79.2835159301758	-2.93245840072632	-6.82432460784912	0.00808603875339031	0.00581331877037883	-0.00587495695799589	-0.00457625929266214
165	79.9328689575195	-2.28310966491699	-6.82432460784912	0.00711201597005129	0.00581331877037883	0.00483929552137852	-0.00327756232582033
166	77.3354721069336	-0.984412550926208	-6.88925933837891	-0.0107450718060136	0.00646266713738441	-0.00749832857400179	-0.000680167751852423
167	78.6341705322266	-1.63376116752625	-7.27886867523193	-0.00944637414067984	0.00191722682211548	-0.0026282137259841	-0.00230353930965066
168	76.6861267089844	-1.63376116752625	-7.60354280471802	-0.00490093370899558	0.00646266713738441	-0.00392691092565656	0.00483929552137852
169	77.3354721069336	-1.95843541622162	-7.73341274261475	-0.0211346503347158	0.0022419011220336	-0.00457625929266214	0.00646266713738441
170	78.6341705322266	-1.95843541622162	-7.60354280471802	0.000293855206109583	0.000943203864153475	0.00354059832170606	-0.00782300252467394
171	77.9848251342773	-2.60778403282166	-7.21393346786499	-0.00392691092565656	-0.00132951640989631	-0.00977104809135199	-0.00100484199356288
172	75.3874282836914	-1.30908679962158	-7.21393346786499	-0.0217839982360601	-0.00360223650932312	0.00256657530553639	-0.00717365415766835
173	75.3874282836914	-1.95843541622162	-7.21393346786499	-0.00847235135734081	0.00418994715437293	0.0022419011220336	0.00808603875339031
174	77.3354721069336	-2.60778403282166	-7.4087381362915	0.011982130818069	0.00126787810586393	0.00548864435404539	-0.00132951640989631
175	76.0367736816406	-1.95843541622162	-7.73341274261475	0.00873538758605719	0.00483929552137852	0.00906006153672934	-0.00295288790948689
176	75.3874282836914	-1.63376116752625	-7.14899873733521	-0.00684897974133492	-0.0107450718060136	-0.00684897974133492	-0.00230353930965066
177	77.3354721069336	-2.93245840072632	-6.69445466995239	-0.0237320438027382	-0.000680167751852423	0.000618529506027699	0.00646266713738441
178	77.9848251342773	-1.95843541622162	-6.69445466995239	-0.0146411629393697	0.00776136433705688	0.00451462110504508	0.00354059832170606
179	77.9848251342773	-2.60778403282166	-6.56458520889282	0.0022419011220336	-0.000680167751852423	-0.00392691092565656	0.00613799272105098
180	76.6861267089844	-1.95843541622162	-6.56458520889282	-0.0126931173726916	-0.0026282137259841	-0.00230353930965066	0.00451462110504508
181	77.3354721069336	-1.63376116752625	-7.73341274261475	-0.00847235135734081	-0.00295288790948689	-0.0110697457566857	0.00321592413820326
182	77.9848251342773	-1.95843541622162	-7.6684775352478	-0.0100957229733467	-0.00327756232582033	-0.00587495695799589	0.000943203864153475
183	78.6341705322266	-1.95843541622162	-7.6684775352478	-0.0110697457566857	0.00906006153672934	-0.00619963090866804	-0.000680167751852423
184	77.9848251342773	-1.95843541622162	-7.27886867523193	-0.0110697457566857	0.00646266713738441	-0.00684897974133492	0.00354059832170606
185	79.9328689575195	-2.60778403282166	-7.14899873733521	-0.0117190945893526	0.00743668992072344	-0.00490093370899558	-0.00684897974133492
186	81.8809127807617	-1.95843541622162	-7.4087381362915	-0.0130177913233638	0.00483929552137852	-0.0113944197073579	-0.00197886489331722
187	77.9848251342773	-0.984412550926208	-7.9282169342041	-0.0143164889886975	0.00289124972186983	-0.00132951640989631	0.00581331877037883
188	79.9328689575195	-1.63376116752625	-7.86328220367432	0.00418994715437293	0.00873538758605719	-0.00132951640989631	0.00711201597005129
189	79.9328689575195	-1.30908679962158	-7.60354280471802	-0.000680167751852423	0.00678734155371785	-0.00977104809135199	0.00483929552137852
190	79.9328689575195	-2.93245840072632	-7.53860807418823	0.00613799272105098	0.00743668992072344	-0.00782300252467394	-0.00814767740666866
191	79.2835159301758	-2.28310966491699	-7.34380340576172	-0.00619963090866804	0.00386527273803949	-0.00879702530801296	0.00256657530553639
192	79.2835159301758	-1.95843541622162	-6.95419406890869	-0.00944637414067984	-0.0107450718060136	0.00159255252219737	0.00646266713738441
193	77.9848251342773	-1.30908679962158	-7.9282169342041	0.000943203864153475	0.00256657530553639	0.0188002903014421	-0.000355493422830477
194	79.9328689575195	-2.93245840072632	-7.27886867523193	-0.00555028254166245	0.00354059832170606	-0.000355493422830477	0.00289124972186983
195	79.2835159301758	-1.95843541622162	-7.6684775352478	0.0116574559360743	-0.00100484199356288	0.00321592413820326	-0.00912170019000769
196	78.6341705322266	-1.95843541622162	-7.4087381362915	0.00776136433705688	-0.00230353930965066	-0.00814767740666866	-0.00165419070981443
197	79.2835159301758	-2.60778403282166	-6.75938940048218	-0.00814767740666866	-0.00360223650932312	0.00191722682211548	-0.000680167751852423
198	80.5822143554688	-2.93245840072632	-7.01912927627563	0.00386527273803949	0.0022419011220336	0.00743668992072344	0.00386527273803949
199	81.2315673828125	-2.93245840072632	-7.53860807418823	0.0116574559360743	0.00354059832170606	-0.00230353930965066	-0.0026282137259841
200	79.2835159301758	-2.60778403282166	-7.47367286682129	0.00743668992072344	0.000293855206109583	0.00808603875339031	-0.00392691092565656
201	81.2315673828125	-1.95843541622162	-7.21393346786499	-0.0117190945893526	-0.00165419070981443	-0.00230353930965066	0.000618529506027699
202	77.9848251342773	-0.659738183021545	-7.14899873733521	0.0200989879667759	0.00743668992072344	-0.00847235135734081	-0.000355493422830477
203	81.2315673828125	-2.93245840072632	-7.21393346786499	0.00321592413820326	0.00906006153672934	-0.00847235135734081	-0.000680167751852423
204	78.6341705322266	-1.30908679962158	-6.69445466995239	0.00873538758605719	0.00354059832170606	-0.00165419070981443	-0.00132951640989631
205	80.5822143554688	-3.25713276863098	-6.88925933837891	0.0132808275520802	0.00970941036939621	-0.00684897974133492	-0.000680167751852423
206	80.5822143554688	-2.28310966491699	-7.34380340576172	0.0178262684494257	0.00516396993771195	-0.0208099745213985	-0.00100484199356288
207	80.5822143554688	-1.63376116752625	-7.4087381362915	0.00483929552137852	0.00159255252219737	-0.00879702530801296	0.00159255252219737
208	80.5822143554688	-1.30908679962158	-7.47367286682129	0.00938473641872406	0.00256657530553639	-0.00197886489331722	-0.00132951640989631
209	79.2835159301758	-2.60778403282166	-6.95419406890869	-0.000680167751852423	0.00483929552137852	-0.0107450718060136	-0.000355493422830477
210	79.9328689575195	-2.28310966491699	-6.88925933837891	-0.00132951640989631	0.00191722682211548	-0.00230353930965066	-0.00522560812532902
211	79.9328689575195	-2.60778403282166	-6.69445466995239	0.000618529506027699	0.00483929552137852	-0.00652430532500148	-0.00360223650932312
212	78.6341705322266	-1.63376116752625	-7.73341274261475	-0.00100484199356288	-0.00522560812532902	-0.0026282137259841	-0.00490093370899558
213	77.9848251342773	-1.30908679962158	-7.34380340576172	-0.00684897974133492	-0.00230353930965066	0.00548864435404539	-0.00555028254166245
214	80.5822143554688	-2.93245840072632	-7.53860807418823	-0.00457625929266214	-0.00100484199356288	-3.08191010844894e-05	0.00581331877037883
215	77.9848251342773	-0.984412550926208	-7.73341274261475	0.00938473641872406	-0.00425158534198999	0.00191722682211548	0.00321592413820326
216	79.2835159301758	-1.95843541622162	-7.79834747314453	-0.00814767740666866	-0.00425158534198999	0.00126787810586393	0.00126787810586393
217	79.9328689575195	-2.93245840072632	-7.27886867523193	0.00873538758605719	0.000618529506027699	0.00386527273803949	0.00711201597005129
218	81.2315673828125	-2.60778403282166	-7.6684775352478	0.011982130818069	0.00451462110504508	-0.00197886489331722	0.00841071270406246
219	79.9328689575195	-2.60778403282166	-7.01912927627563	0.0136055024340749	0.00159255252219737	-0.00944637414067984	0.00841071270406246
220	79.9328689575195	-2.60778403282166	-7.53860807418823	0.00970941036939621	-3.08191010844894e-05	-0.00360223650932312	-0.00295288790948689
221	77.9848251342773	-1.30908679962158	-7.86328220367432	0.00418994715437293	-0.00295288790948689	-0.0113944197073579	-0.00295288790948689
222	79.9328689575195	-1.30908679962158	-7.79834747314453	0.00321592413820326	0.00289124972186983	-0.00977104809135199	-3.08191010844894e-05
223	79.9328689575195	-1.95843541622162	-7.27886867523193	0.00256657530553639	0.00841071270406246	0.00256657530553639	-0.000680167751852423
224	78.6341705322266	-1.63376116752625	-7.4087381362915	0.0123068047687411	0.000293855206109583	-0.00230353930965066	0.00191722682211548
225	79.9328689575195	-2.93245840072632	-7.4087381362915	0.00906006153672934	0.0022419011220336	-0.00457625929266214	-0.00717365415766835
226	81.2315673828125	-2.60778403282166	-7.27886867523193	-0.00684897974133492	0.00711201597005129	-0.0026282137259841	-0.00522560812532902
227	79.9328689575195	-2.28310966491699	-7.6684775352478	-0.00230353930965066	-3.08191010844894e-05	-0.00197886489331722	0.00191722682211548
228	81.2315673828125	-3.25713276863098	-7.47367286682129	0.00451462110504508	-0.00197886489331722	0.00321592413820326	-3.08191010844894e-05
229	79.9328689575195	-2.93245840072632	-7.08406400680542	-0.00555028254166245	-0.00132951640989631	0.00548864435404539	0.00581331877037883
230	80.5822143554688	-2.93245840072632	-6.82432460784912	-0.00392691092565656	0.00191722682211548	0.00581331877037883	-0.0117190945893526
231	79.9328689575195	-3.25713276863098	-6.88925933837891	0.0158782228827477	-0.00197886489331722	-0.00717365415766835	-0.00782300252467394
232	78.6341705322266	-2.60778403282166	-7.01912927627563	-0.00490093370899558	-0.00457625929266214	0.00126787810586393	-0.0026282137259841
233	79.9328689575195	-1.95843541622162	-7.01912927627563	0.000293855206109583	-0.00197886489331722	0.0100340843200684	0.000293855206109583
234	79.9328689575195	-3.58180713653564	-6.75938940048218	0.00743668992072344	-0.00392691092565656	0.00646266713738441	0.00159255252219737
235	79.9328689575195	-2.93245840072632	-6.75938940048218	0.012956153601408	-0.0113944197073579	-0.00132951640989631	0.00256657530553639
236	77.3354721069336	-2.28310966491699	-7.4087381362915	0.00159255252219737	-0.0026282137259841	-0.0104203969240189	-0.00392691092565656
237	81.2315673828125	-3.90648126602173	-7.01912927627563	0.00970941036939621	-0.0107450718060136	-0.00619963090866804	0.00483929552137852
238	79.9328689575195	-3.58180713653564	-6.88925933837891	-0.0104203969240189	-0.00230353930965066	0.00873538758605719	-0.00684897974133492
239	80.5822143554688	-3.90648126602173	-6.82432460784912	0.00613799272105098	-0.00749832857400179	-0.00295288790948689	0.00776136433705688
240	80.5822143554688	-3.58180713653564	-6.82432460784912	0.00256657530553639	-0.0026282137259841	-0.00457625929266214	-0.00717365415766835
241	78.6341705322266	-2.60778403282166	-6.75938940048218	-0.00782300252467394	-0.00749832857400179	-0.00652430532500148	-0.0026282137259841
242	79.2835159301758	-2.28310966491699	-7.47367286682129	0.000293855206109583	-0.00425158534198999	-0.00197886489331722	0.00386527273803949
243	79.9328689575195	-3.90648126602173	-7.47367286682129	0.00548864435404539	-0.00327756232582033	-0.00457625929266214	0.00256657530553639
244	77.9848251342773	-2.28310966491699	-7.6684775352478	0.00841071270406246	0.00483929552137852	0.0022419011220336	0.0113327819854021
245	81.2315673828125	-3.58180713653564	-7.34380340576172	0.01100810803473	-0.00717365415766835	0.00126787810586393	-0.00490093370899558
246	80.5822143554688	-3.58180713653564	-7.21393346786499	0.011982130818069	-0.00490093370899558	-0.00555028254166245	0.000943203864153475
247	80.5822143554688	-2.60778403282166	-7.14899873733521	-0.00360223650932312	0.00321592413820326	-0.00100484199356288	0.00613799272105098
248	81.2315673828125	-3.25713276863098	-6.56458520889282	0.0191249661147594	-0.00522560812532902	0.00516396993771195	-0.000355493422830477
249	79.9328689575195	-2.93245840072632	-7.53860807418823	0.0223717093467712	0.0022419011220336	0.00483929552137852	0.00938473641872406
250	79.9328689575195	-2.28310966491699	-7.4087381362915	-0.00587495695799589	-0.00749832857400179	-3.08191010844894e-05	-0.00100484199356288
251	77.3354721069336	-2.60778403282166	-7.4087381362915	-0.00717365415766835	-0.00944637414067984	-0.00717365415766835	0.00126787810586393
252	78.6341705322266	-2.60778403282166	-7.21393346786499	-0.00847235135734081	-0.00619963090866804	-0.00360223650932312	-0.00230353930965066
253	77.9848251342773	-0.659738183021545	-7.4087381362915	-0.00457625929266214	0.000618529506027699	0.0100340843200684	0.00321592413820326
254	81.2315673828125	-2.60778403282166	-7.01912927627563	0.00289124972186983	0.00289124972186983	0.00126787810586393	-0.00230353930965066
255	79.2835159301758	-0.659738183021545	-7.14899873733521	-0.000680167751852423	-0.00100484199356288	0.00321592413820326	0.00321592413820326
256	78.6341705322266	-1.30908679962158	-7.47367286682129	0.00386527273803949	-0.00522560812532902	-0.00879702530801296	0.0022419011220336
257	79.9328689575195	-1.63376116752625	-7.47367286682129	-0.00814767740666866	-0.00165419070981443	-0.00197886489331722	0.00126787810586393
258	79.2835159301758	-2.28310966491699	-7.21393346786499	0.0123068047687411	0.0022419011220336	-0.00197886489331722	-0.00392691092565656
259	79.9328689575195	-1.95843541622162	-7.27886867523193	-0.00132951640989631	0.00743668992072344	-0.0026282137259841	0.00191722682211548
260	78.6341705322266	-2.28310966491699	-7.01912927627563	-0.00749832857400179	0.00483929552137852	-0.0026282137259841	-0.00457625929266214
261	77.9848251342773	-1.30908679962158	-7.6684775352478	-0.0126931173726916	-0.00295288790948689	-0.0120437685400248	-0.00652430532500148
262	77.3354721069336	-0.984412550926208	-7.53860807418823	-0.0110697457566857	0.00646266713738441	-0.00295288790948689	0.00711201597005129
263	79.2835159301758	-1.95843541622162	-6.95419406890869	-0.00977104809135199	0.0106834331527352	-0.00490093370899558	0.0106834331527352
264	77.3354721069336	-0.984412550926208	-7.08406400680542	-0.0133424662053585	0.00776136433705688	-0.00684897974133492	0.00289124972186983
265	79.2835159301758	-1.95843541622162	-6.69445466995239	-0.0162645354866982	0.00711201597005129	0.000943203864153475	-0.00457625929266214
266	77.9848251342773	-1.95843541622162	-6.56458520889282	-0.0191866029053926	0.00776136433705688	-0.0126931173726916	-3.08191010844894e-05
267	77.9848251342773	-2.28310966491699	-7.01912927627563	-0.0208099745213985	-0.000355493422830477	-0.00165419070981443	0.00321592413820326
268	77.9848251342773	-1.63376116752625	-7.01912927627563	-0.0113944197073579	0.00581331877037883	0.00289124972186983	0.00646266713738441
269	77.9848251342773	-1.95843541622162	-6.88925933837891	-0.00165419070981443	0.0100340843200684	0.000618529506027699	0.00289124972186983
270	77.3354721069336	-1.95843541622162	-6.75938940048218	0.00159255252219737	0.00418994715437293	-0.00912170019000769	0.0022419011220336
271	76.0367736816406	-2.28310966491699	-6.69445466995239	0.00808603875339031	-0.00327756232582033	-0.00944637414067984	-0.00295288790948689
272	76.0367736816406	-1.63376116752625	-7.08406400680542	-0.00100484199356288	-0.00684897974133492	-0.00457625929266214	0.00970941036939621
273	75.3874282836914	-0.984412550926208	-7.60354280471802	0.00126787810586393	-0.00230353930965066	0.0022419011220336	0.000618529506027699
274	77.3354721069336	-1.95843541622162	-7.47367286682129	0.00646266713738441	-0.000355493422830477	0.00678734155371785	0.00289124972186983
275	75.3874282836914	-0.984412550926208	-6.95419406890869	0.00646266713738441	0.00289124972186983	-0.00782300252467394	0.00159255252219737
276	76.0367736816406	-1.30908679962158	-6.88925933837891	0.00873538758605719	0.000293855206109583	-0.00425158534198999	-0.00165419070981443
277	78.6341705322266	-2.28310966491699	-6.69445466995239	-0.00165419070981443	-0.00490093370899558	-0.00490093370899558	0.00483929552137852
278	79.2835159301758	-1.63376116752625	-6.69445466995239	0.00711201597005129	0.00418994715437293	0.00938473641872406	-0.00360223650932312
279	77.9848251342773	-1.95843541622162	-6.88925933837891	-0.0165892094373703	0.00613799272105098	-0.00392691092565656	0.000943203864153475
280	79.9328689575195	-2.28310966491699	-6.95419406890869	-0.00165419070981443	0.00483929552137852	0.000618529506027699	-0.00360223650932312
281	77.3354721069336	-0.984412550926208	-7.4087381362915	-0.00197886489331722	0.01100810803473	-0.00490093370899558	-0.00555028254166245
282	78.6341705322266	-0.984412550926208	-7.53860807418823	-0.0104203969240189	0.00873538758605719	-0.00944637414067984	0.00516396993771195
283	79.9328689575195	-1.95843541622162	-7.4087381362915	0.00516396993771195	0.0152288740500808	-0.0026282137259841	0.00159255252219737
284	79.2835159301758	-1.30908679962158	-6.69445466995239	0.00613799272105098	0.00451462110504508	-0.00879702530801296	0.00191722682211548
285	79.2835159301758	-1.95843541622162	-7.34380340576172	-0.00295288790948689	0.00711201597005129	0.00354059832170606	0.00548864435404539
286	80.5822143554688	-2.28310966491699	-7.47367286682129	0.000943203864153475	0.01100810803473	-0.00977104809135199	-0.0026282137259841
287	79.9328689575195	-1.95843541622162	-7.60354280471802	-0.0250307414680719	-0.000680167751852423	0.000618529506027699	0.00126787810586393
288	80.5822143554688	-2.28310966491699	-7.27886867523193	0.0246444288641214	0.00678734155371785	0.00776136433705688	0.000943203864153475
289	79.9328689575195	-1.63376116752625	-7.34380340576172	0.00516396993771195	0.0022419011220336	0.00516396993771195	-0.00652430532500148
290	79.2835159301758	-2.28310966491699	-6.88925933837891	0.00516396993771195	0.00256657530553639	-0.00392691092565656	-0.0104203969240189
291	79.2835159301758	-2.28310966491699	-7.53860807418823	-0.00392691092565656	-0.00490093370899558	-0.00360223650932312	-0.00490093370899558
292	79.9328689575195	-1.95843541622162	-7.6684775352478	0.00256657530553639	-0.00717365415766835	-0.00197886489331722	0.00126787810586393
293	77.9848251342773	-1.30908679962158	-7.73341274261475	0.00354059832170606	-0.00457625929266214	0.0116574559360743	-0.00165419070981443
294	79.2835159301758	-1.95843541622162	-7.01912927627563	-0.00360223650932312	0.00354059832170606	0.0136055024340749	-0.00132951640989631
295	78.6341705322266	-1.30908679962158	-7.08406400680542	0.000293855206109583	-0.00555028254166245	-0.00619963090866804	-0.00230353930965066
296	77.9848251342773	-1.95843541622162	-7.27886867523193	0.0103587592020631	-0.0104203969240189	-0.00197886489331722	-0.00327756232582033
297	79.9328689575195	-1.95843541622162	-7.34380340576172	0.00743668992072344	-0.00490093370899558	-0.00619963090866804	-0.000680167751852423
298	80.5822143554688	-2.28310966491699	-7.6684775352478	0.0132808275520802	0.000293855206109583	0.000618529506027699	0.00938473641872406
299	81.8809127807617	-2.28310966491699	-7.60354280471802	0.0194496400654316	0.00289124972186983	-0.00165419070981443	0.00451462110504508
300	79.9328689575195	-1.95843541622162	-7.53860807418823	0.00873538758605719	0.000943203864153475	-0.00295288790948689	-0.00132951640989631
301	79.2835159301758	-1.30908679962158	-7.21393346786499	0.00906006153672934	-0.00522560812532902	-0.0133424662053585	-0.000355493422830477
302	78.6341705322266	-0.659738183021545	-6.62951993942261	0.000293855206109583	0.00289124972186983	-0.00165419070981443	0.00418994715437293
303	80.5822143554688	-1.30908679962158	-7.08406400680542	-3.08191010844894e-05	0.00776136433705688	-0.00490093370899558	0.00126787810586393
304	79.2835159301758	-1.63376116752625	-7.14899873733521	-0.00165419070981443	0.00483929552137852	-0.00912170019000769	-0.00457625929266214
305	79.2835159301758	-1.95843541622162	-6.56458520889282	-0.000355493422830477	0.00516396993771195	-0.00230353930965066	0.00483929552137852
306	79.9328689575195	-1.30908679962158	-7.27886867523193	0.00418994715437293	0.00548864435404539	0.00548864435404539	-0.00684897974133492
307	78.6341705322266	-0.659738183021545	-7.14899873733521	-0.00717365415766835	0.00451462110504508	-0.0026282137259841	0.00516396993771195
308	78.6341705322266	-1.30908679962158	-7.08406400680542	0.00191722682211548	0.00613799272105098	0.000293855206109583	0.00451462110504508
309	80.5822143554688	-1.95843541622162	-6.82432460784912	0.00776136433705688	0.0022419011220336	0.00451462110504508	0.00483929552137852
310	79.9328689575195	-1.63376116752625	-7.08406400680542	0.0155535480007529	0.00289124972186983	-0.0133424662053585	0.00386527273803949
311	78.6341705322266	-1.95843541622162	-7.47367286682129	0.00646266713738441	0.00516396993771195	-0.00360223650932312	0.000293855206109583
312	79.2835159301758	-0.984412550926208	-7.6684775352478	-0.0026282137259841	-0.0117190945893526	-0.00230353930965066	0.00776136433705688
313	77.9848251342773	-0.984412550926208	-7.08406400680542	0.00321592413820326	-0.00132951640989631	0.0178262684494257	0.00191722682211548
314	80.5822143554688	-2.60778403282166	-7.34380340576172	-0.00392691092565656	-0.00165419070981443	0.00808603875339031	-0.00425158534198999
315	79.2835159301758	-0.984412550926208	-7.47367286682129	-0.00132951640989631	-0.00425158534198999	0.00581331877037883	0.00159255252219737
316	81.2315673828125	-2.60778403282166	-7.4087381362915	0.0022419011220336	-0.00522560812532902	0.000293855206109583	-0.00749832857400179
317	79.9328689575195	-1.63376116752625	-7.53860807418823	-0.00100484199356288	0.00159255252219737	0.00256657530553639	-0.00165419070981443
318	80.5822143554688	-1.30908679962158	-7.73341274261475	0.012956153601408	0.000943203864153475	0.000943203864153475	0.00483929552137852
319	78.6341705322266	-0.984412550926208	-7.53860807418823	0.0103587592020631	0.00289124972186983	0.00548864435404539	-0.00425158534198999
320	80.5822143554688	-1.63376116752625	-7.4087381362915	0.00418994715437293	0.000618529506027699	-0.00327756232582033	-0.00100484199356288
321	79.2835159301758	-1.95843541622162	-6.95419406890869	0.00516396993771195	0.00516396993771195	0.000293855206109583	-0.00425158534198999
322	79.2835159301758	-2.60778403282166	-6.75938940048218	0.00711201597005129	-0.00425158534198999	-0.00944637414067984	0.00451462110504508
323	79.9328689575195	-1.95843541622162	-7.01912927627563	0.00191722682211548	0.0106834331527352	0.000943203864153475	-0.00360223650932312
324	77.9848251342773	-1.63376116752625	-7.60354280471802	0.00354059832170606	0.00970941036939621	-0.00555028254166245	-0.00100484199356288
325	78.6341705322266	-1.63376116752625	-7.60354280471802	-0.00522560812532902	0.00289124972186983	-0.000680167751852423	-0.0026282137259841
326	78.6341705322266	-1.95843541622162	-7.21393346786499	0.000943203864153475	-0.00555028254166245	-0.00847235135734081	-0.00619963090866804
327	78.6341705322266	-2.28310966491699	-6.49965000152588	-0.0107450718060136	0.00289124972186983	0.00191722682211548	0.00873538758605719
328	77.9848251342773	-1.95843541622162	-6.95419406890869	-0.00392691092565656	-0.00100484199356288	0.00646266713738441	0.0106834331527352
329	78.6341705322266	-2.28310966491699	-7.14899873733521	0.00906006153672934	-0.00555028254166245	0.00873538758605719	-0.000680167751852423
330	79.9328689575195	-2.93245840072632	-7.4087381362915	0.00256657530553639	-0.00197886489331722	-0.00749832857400179	0.00548864435404539
331	81.2315673828125	-3.25713276863098	-6.82432460784912	0.0123068047687411	-0.00944637414067984	-0.00132951640989631	-0.00230353930965066
332	79.2835159301758	-3.25713276863098	-7.34380340576172	-0.00847235135734081	-0.00652430532500148	-0.00587495695799589	0.00451462110504508
333	79.2835159301758	-2.60778403282166	-7.27886867523193	-0.00522560812532902	-0.0107450718060136	0.00289124972186983	0.000293855206109583
334	79.2835159301758	-3.25713276863098	-6.75938940048218	0.011982130818069	-0.00425158534198999	-3.08191010844894e-05	-0.00490093370899558
335	79.2835159301758	-2.60778403282166	-7.14899873733521	-0.0136671401560307	-0.0152905117720366	-0.00912170019000769	-0.000355493422830477
336	79.9328689575195	-2.93245840072632	-6.95419406890869	-0.00100484199356288	-0.0104203969240189	-0.00165419070981443	0.00418994715437293
337	80.5822143554688	-3.58180713653564	-6.75938940048218	-0.0149658378213644	-0.00749832857400179	-0.00360223650932312	0.00126787810586393
338	79.9328689575195	-2.28310966491699	-7.01912927627563	-0.00425158534198999	-0.00360223650932312	-0.000680167751852423	0.00289124972186983
339	79.9328689575195	-2.93245840072632	-6.82432460784912	-0.00425158534198999	-3.08191010844894e-05	-0.00165419070981443	0.00711201597005129
340	79.9328689575195	-2.60778403282166	-6.56458520889282	0.00386527273803949	-0.00132951640989631	-0.00457625929266214	-0.00782300252467394
341	79.9328689575195	-3.25713276863098	-6.95419406890869	0.00841071270406246	-0.0107450718060136	0.00613799272105098	-0.00392691092565656
342	77.3354721069336	-2.60778403282166	-6.88925933837891	0.00418994715437293	0.00711201597005129	-0.00360223650932312	-0.00165419070981443
343	80.5822143554688	-3.25713276863098	-6.75938940048218	0.0126314787194133	0.00159255252219737	-0.00619963090866804	0.00126787810586393
344	78.6341705322266	-1.63376116752625	-7.08406400680542	0.0210730116814375	0.00386527273803949	0.00711201597005129	-0.00619963090866804
345	79.2835159301758	-3.25713276863098	-6.69445466995239	0.0123068047687411	-0.000680167751852423	-0.00717365415766835	0.000943203864153475
346	80.5822143554688	-2.93245840072632	-7.21393346786499	0.00516396993771195	-0.00132951640989631	-0.00197886489331722	-0.00197886489331722
347	80.5822143554688	-1.95843541622162	-7.47367286682129	0.00451462110504508	-0.00392691092565656	-3.08191010844894e-05	0.00516396993771195
348	81.2315673828125	-2.28310966491699	-7.4087381362915	0.00581331877037883	-0.00230353930965066	0.00289124972186983	0.00386527273803949
349	78.6341705322266	-2.28310966491699	-7.34380340576172	0.0126314787194133	0.00548864435404539	0.00159255252219737	-0.00912170019000769
350	79.2835159301758	-1.30908679962158	-7.53860807418823	-0.00295288790948689	-0.00197886489331722	-0.0026282137259841	-0.0026282137259841
351	79.9328689575195	-1.63376116752625	-7.21393346786499	-0.00652430532500148	-0.00555028254166245	-0.00360223650932312	-0.00165419070981443
352	80.5822143554688	-1.95843541622162	-7.01912927627563	-0.0175632312893867	-0.00619963090866804	-0.00360223650932312	-0.00100484199356288
353	77.9848251342773	-0.0103895775973797	-7.6684775352478	-0.00684897974133492	0.0022419011220336	0.00159255252219737	0.00191722682211548
354	79.2835159301758	-1.63376116752625	-7.4087381362915	-0.00749832857400179	-3.08191010844894e-05	-0.00295288790948689	-0.0133424662053585
355	78.6341705322266	-0.335063904523849	-7.60354280471802	0.000943203864153475	-0.00555028254166245	0.0022419011220336	-0.00977104809135199
356	77.9848251342773	-2.28310966491699	-7.08406400680542	0.00613799272105098	-0.0026282137259841	-0.00457625929266214	-0.00457625929266214
357	79.9328689575195	-1.30908679962158	-7.4087381362915	-0.00425158534198999	-0.00360223650932312	-0.00392691092565656	-0.0026282137259841
358	80.5822143554688	-1.95843541622162	-7.01912927627563	-3.08191010844894e-05	0.0022419011220336	-0.00100484199356288	0.00646266713738441
359	79.9328689575195	-1.95843541622162	-7.47367286682129	0.00483929552137852	0.00678734155371785	-0.00132951640989631	-0.0026282137259841
360	79.9328689575195	-1.95843541622162	-7.34380340576172	-0.00749832857400179	0.000943203864153475	-0.00555028254166245	0.000293855206109583
361	77.9848251342773	-0.984412550926208	-7.60354280471802	0.00159255252219737	0.00256657530553639	-0.0110697457566857	-0.00652430532500148
362	79.2835159301758	-0.659738183021545	-7.47367286682129	0.00938473641872406	0.01100810803473	-0.0100957229733467	0.00970941036939621
363	79.2835159301758	-0.984412550926208	-7.47367286682129	-0.00360223650932312	0.011982130818069	-0.00619963090866804	0.0022419011220336
364	78.6341705322266	-1.30908679962158	-7.14899873733521	0.00743668992072344	0.00841071270406246	0.00159255252219737	0.00613799272105098
365	80.5822143554688	-1.95843541622162	-7.27886867523193	-0.00490093370899558	0.00483929552137852	-0.00749832857400179	-0.00100484199356288
366	77.9848251342773	-0.335063904523849	-7.73341274261475	-0.00782300252467394	0.0116574559360743	-0.00944637414067984	-0.00100484199356288
367	77.9848251342773	-0.0103895775973797	-7.6684775352478	0.00256657530553639	0.00548864435404539	-0.00295288790948689	0.00581331877037883
368	76.6861267089844	-0.335063904523849	-7.6684775352478	0.00808603875339031	0.00613799272105098	0.00159255252219737	0.00418994715437293
369	76.6861267089844	-0.335063904523849	-7.60354280471802	0.0175015944987535	0.00873538758605719	0.000293855206109583	0.00451462110504508
370	76.0367736816406	-1.30908679962158	-6.62951993942261	-0.00587495695799589	0.0022419011220336	0.00289124972186983	-0.00100484199356288
371	77.9848251342773	-1.63376116752625	-6.56458520889282	-0.00100484199356288	-0.00392691092565656	-0.0100957229733467	0.00289124972186983
372	76.6861267089844	0.31428474187851	-7.73341274261475	-0.00684897974133492	0.00191722682211548	0.00451462110504508	-0.00977104809135199
373	74.0887298583984	-0.659738183021545	-7.6684775352478	0.0126314787194133	-0.0026282137259841	0.00191722682211548	0.00743668992072344
374	77.9848251342773	-1.95843541622162	-7.4087381362915	0.000293855206109583	0.00906006153672934	0.00776136433705688	-0.00230353930965066
375	74.0887298583984	-0.984412550926208	-7.47367286682129	-0.0126931173726916	-0.00782300252467394	-0.0104203969240189	-0.000680167751852423
376	77.9848251342773	-1.95843541622162	-7.47367286682129	-0.0100957229733467	-0.00425158534198999	-0.00165419070981443	-0.00555028254166245
377	77.3354721069336	-1.30908679962158	-7.14899873733521	0.00418994715437293	-0.00132951640989631	-0.00392691092565656	0.00613799272105098
378	77.3354721069336	-0.659738183021545	-7.14899873733521	-0.0162645354866982	0.00191722682211548	-0.00555028254166245	-0.00197886489331722
379	77.3354721069336	-0.659738183021545	-7.6684775352478	-0.0026282137259841	0.00483929552137852	0.00711201597005129	0.00321592413820326
380	78.6341705322266	-0.984412550926208	-7.6684775352478	0.00581331877037883	0.00256657530553639	-0.00977104809135199	-0.000355493422830477
381	78.6341705322266	-1.30908679962158	-7.34380340576172	-0.0152905117720366	-0.00327756232582033	-0.00977104809135199	-0.00684897974133492
382	79.2835159301758	-1.30908679962158	-7.27886867523193	-0.00360223650932312	0.00516396993771195	-0.00814767740666866	0.00256657530553639
383	77.9848251342773	-1.63376116752625	-7.21393346786499	-0.0136671401560307	0.0100340843200684	-0.0136671401560307	0.00386527273803949
384	77.9848251342773	-0.984412550926208	-7.60354280471802	-0.00684897974133492	0.00873538758605719	-0.00944637414067984	-0.00587495695799589
385	76.6861267089844	-0.659738183021545	-7.47367286682129	-0.0136671401560307	0.00483929552137852	-0.00879702530801296	0.00386527273803949
386	79.2835159301758	-1.30908679962158	-7.4087381362915	-0.0104203969240189	-0.000355493422830477	-0.00814767740666866	0.00678734155371785
387	78.6341705322266	-1.30908679962158	-7.34380340576172	-0.00522560812532902	0.00289124972186983	-0.00295288790948689	0.00906006153672934
388	77.9848251342773	-1.63376116752625	-7.53860807418823	-0.00555028254166245	0.00354059832170606	0.000618529506027699	0.0106834331527352
389	78.6341705322266	-0.659738183021545	-7.34380340576172	0.00678734155371785	0.00873538758605719	0.011982130818069	-0.00490093370899558
390	77.9848251342773	-1.30908679962158	-7.73341274261475	0.0149041991680861	0.00581331877037883	-0.0104203969240189	-0.00165419070981443
391	80.5822143554688	-1.63376116752625	-7.73341274261475	-0.00132951640989631	-0.00327756232582033	-0.00490093370899558	0.00256657530553639
392	80.5822143554688	-1.95843541622162	-7.60354280471802	0.0103587592020631	-0.00782300252467394	0.00776136433705688	-0.00230353930965066
393	77.9848251342773	-0.984412550926208	-7.9282169342041	-0.00977104809135199	-0.00327756232582033	0.00646266713738441	-0.00197886489331722
394	80.5822143554688	-2.60778403282166	-7.27886867523193	0.0100340843200684	-0.000680167751852423	0.00289124972186983	0.000293855206109583
395	77.9848251342773	-0.984412550926208	-7.60354280471802	0.0210730116814375	-0.00197886489331722	-0.00977104809135199	0.00451462110504508
396	77.3354721069336	-0.335063904523849	-7.60354280471802	0.00191722682211548	0.0022419011220336	-0.00360223650932312	0.00256657530553639
397	80.5822143554688	-1.95843541622162	-7.86328220367432	0.00678734155371785	-0.00132951640989631	-0.00587495695799589	0.00354059832170606
398	80.5822143554688	-2.28310966491699	-7.47367286682129	0.0158782228827477	0.00483929552137852	-0.00490093370899558	0.00321592413820326
399	81.2315673828125	-2.28310966491699	-7.47367286682129	0.012956153601408	0.00516396993771195	-0.00327756232582033	-0.000680167751852423
400	78.6341705322266	-1.30908679962158	-7.27886867523193	0.0168522447347641	0.00873538758605719	0.00256657530553639	-0.00132951640989631
401	79.2835159301758	-1.30908679962158	-6.95419406890869	0.011982130818069	-0.00847235135734081	-0.0152905117720366	-0.00327756232582033
402	77.9848251342773	-0.984412550926208	-7.4087381362915	0.00711201597005129	-3.08191010844894e-05	-0.00749832857400179	0.00418994715437293
403	79.9328689575195	-0.984412550926208	-7.79834747314453	0.00873538758605719	0.000293855206109583	-0.0120437685400248	0.00678734155371785
404	79.9328689575195	-1.63376116752625	-7.53860807418823	0.00516396993771195	0.00808603875339031	-0.00619963090866804	-0.00100484199356288
405	80.5822143554688	-1.30908679962158	-7.73341274261475	-3.08191010844894e-05	0.00516396993771195	-0.00555028254166245	0.0022419011220336
406	78.6341705322266	-0.659738183021545	-7.6684775352478	0.000618529506027699	0.000293855206109583	-0.00749832857400179	-0.0026282137259841
407	79.9328689575195	-1.30908679962158	-7.47367286682129	0.0145795252174139	0.00321592413820326	-0.00295288790948689	-0.00100484199356288
408	78.6341705322266	-0.335063904523849	-6.82432460784912	-0.0169138833880424	0.00613799272105098	-0.00717365415766835	-0.000680167751852423
409	77.3354721069336	-1.30908679962158	-7.08406400680542	0.00841071270406246	0.00548864435404539	-0.00392691092565656	-0.00230353930965066
410	78.6341705322266	-1.30908679962158	-7.53860807418823	0.00126787810586393	0.00873538758605719	-0.00587495695799589	-0.00360223650932312
411	79.9328689575195	-2.28310966491699	-7.6684775352478	0.00386527273803949	-0.000355493422830477	0.00321592413820326	0.000943203864153475
412	78.6341705322266	-1.63376116752625	-7.79834747314453	-0.0139918150380254	0.00159255252219737	-0.00619963090866804	-0.00392691092565656
413	78.6341705322266	-0.659738183021545	-7.53860807418823	-0.0104203969240189	0.00354059832170606	0.00289124972186983	0.00451462110504508
414	80.5822143554688	-2.60778403282166	-7.27886867523193	-0.000355493422830477	0.000293855206109583	0.00678734155371785	-0.00295288790948689
415	80.5822143554688	-0.984412550926208	-7.79834747314453	-0.00814767740666866	-0.00392691092565656	-0.00782300252467394	-0.00457625929266214
416	79.9328689575195	-0.984412550926208	-8.05808639526367	-0.00879702530801296	-0.00879702530801296	-0.00749832857400179	-0.00295288790948689
417	77.9848251342773	-1.95843541622162	-7.60354280471802	-0.0123684434220195	-0.00327756232582033	-0.00555028254166245	0.00159255252219737
418	80.5822143554688	-2.28310966491699	-7.6684775352478	-0.00652430532500148	0.00646266713738441	0.000293855206109583	0.000618529506027699
419	79.2835159301758	-1.30908679962158	-7.60354280471802	0.00256657530553639	0.00418994715437293	-0.00230353930965066	-0.00360223650932312
420	77.9848251342773	-1.30908679962158	-7.60354280471802	0.00613799272105098	-0.000355493422830477	-0.0130177913233638	0.00126787810586393
421	78.6341705322266	-0.335063904523849	-7.6684775352478	0.00841071270406246	0.00354059832170606	-0.00652430532500148	-0.00295288790948689
422	79.2835159301758	-1.30908679962158	-7.79834747314453	0.0022419011220336	0.00418994715437293	-0.00717365415766835	0.00581331877037883
423	78.6341705322266	-0.659738183021545	-7.4087381362915	0.0155535480007529	0.00516396993771195	-0.00425158534198999	0.00126787810586393
424	79.2835159301758	-2.28310966491699	-6.56458520889282	0.0145795252174139	0.00906006153672934	-0.00879702530801296	-0.00165419070981443
425	79.9328689575195	-1.95843541622162	-7.14899873733521	0.0168522447347641	0.00646266713738441	-0.00555028254166245	-0.00814767740666866
426	78.6341705322266	-1.30908679962158	-6.95419406890869	-0.0136671401560307	0.00808603875339031	-0.0133424662053585	0.000943203864153475
427	79.2835159301758	-1.30908679962158	-7.01912927627563	-0.0110697457566857	0.00386527273803949	0.000943203864153475	-0.00132951640989631
428	79.2835159301758	-1.95843541622162	-7.86328220367432	0.00938473641872406	0.0116574559360743	0.00938473641872406	-3.08191010844894e-05
429	78.6341705322266	-1.30908679962158	-7.79834747314453	0.011982130818069	0.00808603875339031	-0.00717365415766835	-0.00457625929266214
430	77.9848251342773	-1.30908679962158	-7.6684775352478	0.0123068047687411	0.00483929552137852	-0.000680167751852423	-0.00490093370899558
431	80.5822143554688	-2.28310966491699	-6.95419406890869	-0.00230353930965066	0.000293855206109583	-0.00230353930965066	-0.00587495695799589
432	77.9848251342773	-0.984412550926208	-7.01912927627563	-0.00392691092565656	-0.00327756232582033	0.0022419011220336	-0.00587495695799589
433	79.2835159301758	-1.63376116752625	-6.88925933837891	0.0220470335334539	-0.000355493422830477	0.00646266713738441	0.00451462110504508
434	79.9328689575195	-1.63376116752625	-6.88925933837891	0.0226963832974434	-0.00555028254166245	0.0100340843200684	-0.00555028254166245
435	80.5822143554688	-2.28310966491699	-7.08406400680542	-0.0026282137259841	0.000618529506027699	0.00159255252219737	-0.000355493422830477
436	77.9848251342773	-0.984412550926208	-7.14899873733521	-0.00912170019000769	-0.00619963090866804	-0.00652430532500148	0.000293855206109583
437	79.2835159301758	-1.63376116752625	-7.14899873733521	-0.00847235135734081	0.000618529506027699	-0.00912170019000769	0.00418994715437293
438	78.6341705322266	-0.984412550926208	-6.88925933837891	-0.00944637414067984	0.000293855206109583	0.00743668992072344	0.00126787810586393
439	79.2835159301758	-1.95843541622162	-6.62951993942261	0.0162028968334198	0.00386527273803949	0.000293855206109583	-0.00100484199356288
440	77.9848251342773	-1.30908679962158	-7.21393346786499	-0.00425158534198999	-0.00652430532500148	-0.00100484199356288	-0.0026282137259841
441	80.5822143554688	-2.93245840072632	-6.49965000152588	0.00938473641872406	-0.00457625929266214	-0.00457625929266214	0.00678734155371785
442	77.9848251342773	-0.984412550926208	-6.49965000152588	0.00873538758605719	-0.000355493422830477	0.000618529506027699	0.00418994715437293
443	80.5822143554688	-2.60778403282166	-7.01912927627563	0.0106834331527352	0.00808603875339031	-0.00327756232582033	0.00354059832170606
444	78.6341705322266	-0.984412550926208	-6.82432460784912	0.00873538758605719	0.00678734155371785	0.000293855206109583	0.00483929552137852
445	81.8809127807617	-2.28310966491699	-7.14899873733521	0.0100340843200684	-3.08191010844894e-05	0.00126787810586393	0.000293855206109583
446	79.9328689575195	-1.95843541622162	-7.47367286682129	0.00451462110504508	0.00613799272105098	-0.00847235135734081	-0.00847235135734081
447	77.9848251342773	-1.95843541622162	-7.6684775352478	0.0123068047687411	0.000293855206109583	0.00646266713738441	0.000293855206109583
448	77.9848251342773	-1.95843541622162	-7.21393346786499	0.00938473641872406	0.00386527273803949	0.00873538758605719	0.00906006153672934
449	79.2835159301758	-1.63376116752625	-6.95419406890869	0.0100340843200684	-0.00490093370899558	0.00126787810586393	-0.00522560812532902
450	80.5822143554688	-2.60778403282166	-7.47367286682129	0.00873538758605719	0.00159255252219737	-0.00165419070981443	0.000618529506027699
451	79.9328689575195	-3.25713276863098	-7.08406400680542	0.00418994715437293	-0.00684897974133492	-0.00295288790948689	-0.00295288790948689
452	81.2315673828125	-1.95843541622162	-7.47367286682129	0.0136055024340749	-0.00879702530801296	0.00873538758605719	-0.000355493422830477
453	79.9328689575195	-2.60778403282166	-7.60354280471802	0.0558131635189056	-0.00522560812532902	0.0113327819854021	-0.00392691092565656
454	79.2835159301758	-2.28310966491699	-7.08406400680542	-0.0204853005707264	-0.00327756232582033	-0.00490093370899558	0.00841071270406246
455	79.2835159301758	-2.93245840072632	-7.34380340576172	-0.0107450718060136	-0.00392691092565656	0.00483929552137852	-0.00619963090866804
456	79.2835159301758	-1.63376116752625	-7.53860807418823	-0.0026282137259841	-0.00879702530801296	0.00451462110504508	-3.08191010844894e-05
457	79.2835159301758	-1.95843541622162	-7.34380340576172	-0.00619963090866804	-0.00847235135734081	-0.00327756232582033	0.00256657530553639
458	79.2835159301758	-2.60778403282166	-7.21393346786499	-0.00490093370899558	-0.00619963090866804	0.000618529506027699	0.00613799272105098
459	78.6341705322266	-1.95843541622162	-7.14899873733521	-0.00457625929266214	-0.00197886489331722	0.000943203864153475	-0.00197886489331722
460	78.6341705322266	-2.28310966491699	-7.53860807418823	0.00451462110504508	0.000293855206109583	-0.00360223650932312	0.00289124972186983
461	79.2835159301758	-2.28310966491699	-7.79834747314453	-0.00749832857400179	-0.00684897974133492	-3.08191010844894e-05	-0.00230353930965066
462	80.5822143554688	-3.58180713653564	-7.34380340576172	-0.0136671401560307	-0.00425158534198999	-0.00165419070981443	-3.08191010844894e-05
463	79.9328689575195	-3.25713276863098	-7.21393346786499	0.00289124972186983	0.000618529506027699	0.00289124972186983	-0.00295288790948689
464	80.5822143554688	-3.58180713653564	-6.69445466995239	0.00321592413820326	-3.08191010844894e-05	0.0022419011220336	0.00159255252219737
465	79.2835159301758	-2.60778403282166	-7.08406400680542	0.0207483377307653	0.000293855206109583	-0.00230353930965066	-0.00977104809135199
466	77.9848251342773	-2.93245840072632	-7.4087381362915	-0.00879702530801296	-0.0110697457566857	-0.0104203969240189	-0.00587495695799589
467	78.6341705322266	-4.23115587234497	-7.34380340576172	-0.00490093370899558	-0.00327756232582033	0.00483929552137852	-3.08191010844894e-05
468	78.6341705322266	-3.25713276863098	-6.82432460784912	-0.00132951640989631	-0.00522560812532902	0.000293855206109583	0.00126787810586393
469	79.2835159301758	-2.60778403282166	-6.95419406890869	0.00159255252219737	0.00191722682211548	-0.00132951640989631	-0.000355493422830477
470	79.2835159301758	-2.60778403282166	-6.75938940048218	-0.000355493422830477	0.00354059832170606	0.000943203864153475	-0.00782300252467394
471	80.5822143554688	-2.28310966491699	-7.14899873733521	0.00938473641872406	-0.00230353930965066	-0.00100484199356288	-0.00457625929266214
472	79.2835159301758	-1.95843541622162	-7.73341274261475	-0.00684897974133492	-0.0117190945893526	-0.00230353930965066	-0.00587495695799589
473	81.2315673828125	-3.90648126602173	-7.47367286682129	-0.00425158534198999	-0.000680167751852423	-0.00132951640989631	0.00678734155371785
474	79.2835159301758	-1.95843541622162	-7.73341274261475	0.0113327819854021	-0.00360223650932312	0.0022419011220336	-0.00360223650932312
475	81.2315673828125	-3.25713276863098	-7.27886867523193	-3.08191010844894e-05	-0.00132951640989631	-0.00814767740666866	0.000943203864153475
476	79.9328689575195	-1.95843541622162	-6.88925933837891	-0.00587495695799589	-0.00587495695799589	-0.00327756232582033	-0.00230353930965066
477	78.6341705322266	-2.28310966491699	-6.95419406890869	-0.00360223650932312	0.000293855206109583	0.000293855206109583	0.00191722682211548
478	78.6341705322266	-1.30908679962158	-6.69445466995239	-0.00392691092565656	-0.00230353930965066	-0.00684897974133492	-0.00327756232582033
479	78.6341705322266	-1.63376116752625	-6.95419406890869	-0.00619963090866804	-3.08191010844894e-05	-0.00425158534198999	-0.00327756232582033
480	77.9848251342773	-0.984412550926208	-7.14899873733521	-0.00490093370899558	0.00191722682211548	-0.000355493422830477	-0.00490093370899558
481	78.6341705322266	-2.28310966491699	-6.88925933837891	-0.00360223650932312	-0.0026282137259841	-0.00782300252467394	-0.000355493422830477
482	79.9328689575195	-2.93245840072632	-6.62951993942261	-0.00165419070981443	0.00256657530553639	-0.0156151866540313	-0.00457625929266214
483	79.2835159301758	-1.63376116752625	-6.56458520889282	0.00808603875339031	0.00938473641872406	-0.00684897974133492	0.00321592413820326
484	80.5822143554688	-2.60778403282166	-7.14899873733521	0.0152288740500808	0.00321592413820326	0.0022419011220336	-0.00392691092565656
485	79.2835159301758	-1.30908679962158	-7.6684775352478	0.0136055024340749	0.00451462110504508	-0.00327756232582033	0.000293855206109583
486	79.2835159301758	-1.63376116752625	-7.60354280471802	0.00386527273803949	0.00613799272105098	-0.00944637414067984	0.00126787810586393
487	78.6341705322266	-1.63376116752625	-7.34380340576172	0.00776136433705688	0.00386527273803949	0.00126787810586393	0.00386527273803949
488	79.9328689575195	-1.63376116752625	-7.47367286682129	0.0126314787194133	0.0100340843200684	0.000943203864153475	-0.00912170019000769
489	77.9848251342773	-0.984412550926208	-7.34380340576172	-0.0100957229733467	0.00711201597005129	-0.00327756232582033	0.00711201597005129
490	79.2835159301758	-1.63376116752625	-7.79834747314453	-0.0117190945893526	0.00906006153672934	-0.00360223650932312	-0.00132951640989631
491	79.2835159301758	-1.95843541622162	-7.6684775352478	0.0022419011220336	-0.000355493422830477	-0.00425158534198999	-0.00457625929266214
492	80.5822143554688	-2.60778403282166	-7.53860807418823	-0.0149658378213644	-0.00684897974133492	-0.0026282137259841	0.00126787810586393
493	79.2835159301758	-2.28310966491699	-7.34380340576172	-0.00522560812532902	0.00321592413820326	0.0113327819854021	0.00191722682211548
494	76.6861267089844	-1.95843541622162	-7.4087381362915	-0.00847235135734081	0.00581331877037883	-0.00100484199356288	-0.000680167751852423
495	78.6341705322266	-2.28310966491699	-6.95419406890869	0.012956153601408	-0.00327756232582033	-0.000680167751852423	-0.00587495695799589
496	76.6861267089844	-1.95843541622162	-7.47367286682129	0.000293855206109583	-3.08191010844894e-05	-0.00912170019000769	-3.08191010844894e-05
497	76.0367736816406	-1.95843541622162	-7.01912927627563	0.01100810803473	-0.00230353930965066	-0.00619963090866804	0.00483929552137852
498	78.6341705322266	-2.60778403282166	-6.82432460784912	-0.00490093370899558	0.00516396993771195	0.00483929552137852	0.00483929552137852
499	77.3354721069336	-2.93245840072632	-6.75938940048218	-0.00587495695799589	0.0022419011220336	-3.08191010844894e-05	-0.0026282137259841
500	78.6341705322266	-2.60778403282166	-6.17497587203979	-0.0152905117720366	0.00548864435404539	-0.00847235135734081	0.000943203864153475
501	76.0367736816406	-1.95843541622162	-6.49965000152588	-0.0143164889886975	0.00289124972186983	-0.00132951640989631	0.00289124972186983
502	75.3874282836914	-1.63376116752625	-7.01912927627563	-0.0198359526693821	0.00873538758605719	-0.0026282137259841	0.01100810803473
503	76.6861267089844	-1.95843541622162	-6.56458520889282	-0.0162645354866982	0.00808603875339031	-0.00197886489331722	0.00191722682211548
504	77.9848251342773	-2.93245840072632	-6.95419406890869	-0.0169138833880424	0.00289124972186983	-0.000355493422830477	-0.0026282137259841
505	78.6341705322266	-2.93245840072632	-6.56458520889282	-0.0172385573387146	0.0106834331527352	0.00159255252219737	-0.00392691092565656
506	78.6341705322266	-1.95843541622162	-6.62951993942261	-0.0208099745213985	0.00126787810586393	-3.08191010844894e-05	0.0022419011220336
507	78.6341705322266	-1.95843541622162	-6.23991060256958	-0.0250307414680719	0.00191722682211548	0.00159255252219737	0.0116574559360743
508	78.6341705322266	-2.28310966491699	-6.62951993942261	-0.000355493422830477	0.00321592413820326	-0.00100484199356288	0.00516396993771195
509	77.3354721069336	-2.93245840072632	-7.01912927627563	0.00386527273803949	0.00613799272105098	0.00126787810586393	0.00581331877037883
510	76.6861267089844	-2.60778403282166	-6.95419406890869	0.0175015944987535	-0.00295288790948689	-0.00327756232582033	-0.00782300252467394
511	77.3354721069336	-1.95843541622162	-7.14899873733521	0.00906006153672934	0.00354059832170606	-0.0100957229733467	-0.000680167751852423
512	76.6861267089844	-1.30908679962158	-6.95419406890869	0.00321592413820326	-0.00587495695799589	-0.000355493422830477	-0.00392691092565656
513	79.9328689575195	-2.60778403282166	-6.49965000152588	0.0100340843200684	-0.00230353930965066	0.00354059832170606	0.00516396993771195
514	77.9848251342773	-1.95843541622162	-7.34380340576172	0.01847561635077	0.00808603875339031	-0.000680167751852423	-0.00132951640989631
515	77.9848251342773	-2.60778403282166	-7.34380340576172	0.0155535480007529	-0.00230353930965066	-0.0117190945893526	-0.00619963090866804
516	79.9328689575195	-2.93245840072632	-7.47367286682129	0.00321592413820326	-0.00587495695799589	-0.00165419070981443	-0.00197886489331722
517	79.9328689575195	-2.60778403282166	-7.73341274261475	0.00289124972186983	-0.00425158534198999	-0.00392691092565656	0.00743668992072344
518	81.2315673828125	-3.25713276863098	-7.86328220367432	0.00808603875339031	0.00126787810586393	0.00613799272105098	-0.00749832857400179
519	79.2835159301758	-2.93245840072632	-7.6684775352478	0.00354059832170606	0.00354059832170606	0.000618529506027699	-0.00230353930965066
520	81.8809127807617	-2.93245840072632	-7.14899873733521	0.00841071270406246	0.000293855206109583	-0.00684897974133492	-0.00619963090866804
521	78.6341705322266	-1.95843541622162	-7.47367286682129	0.00678734155371785	0.000943203864153475	-0.00457625929266214	0.000618529506027699
522	80.5822143554688	-1.63376116752625	-7.73341274261475	0.00289124972186983	0.00711201597005129	-0.00360223650932312	-0.000680167751852423
523	80.5822143554688	-2.60778403282166	-7.47367286682129	-3.08191010844894e-05	0.00873538758605719	0.000618529506027699	0.00289124972186983
524	80.5822143554688	-1.95843541622162	-7.47367286682129	0.0132808275520802	0.000618529506027699	-0.00327756232582033	0.00321592413820326
525	79.9328689575195	-2.28310966491699	-6.75938940048218	0.00711201597005129	0.0022419011220336	-0.00197886489331722	0.00321592413820326
526	80.5822143554688	-2.28310966491699	-7.34380340576172	-0.0107450718060136	0.0022419011220336	-0.00425158534198999	-0.00490093370899558
527	79.9328689575195	-0.984412550926208	-7.86328220367432	-0.00230353930965066	0.000943203864153475	-0.00197886489331722	-0.00132951640989631
528	79.9328689575195	-1.63376116752625	-7.14899873733521	-0.000355493422830477	0.00711201597005129	-0.00360223650932312	0.00354059832170606
529	79.2835159301758	-1.30908679962158	-7.21393346786499	-0.00230353930965066	0.0100340843200684	0.00418994715437293	-0.00360223650932312
530	79.2835159301758	-1.95843541622162	-7.53860807418823	-0.00132951640989631	-0.00132951640989631	-0.0113944197073579	-0.000355493422830477
531	80.5822143554688	-2.60778403282166	-6.88925933837891	-0.0110697457566857	0.00321592413820326	-0.00295288790948689	0.000293855206109583
532	80.5822143554688	-2.60778403282166	-6.56458520889282	-0.021459324285388	-0.00490093370899558	0.000943203864153475	0.00354059832170606
533	81.2315673828125	-2.60778403282166	-6.82432460784912	-0.0104203969240189	0.00451462110504508	-0.000355493422830477	0.00516396993771195
534	77.9848251342773	-2.60778403282166	-7.27886867523193	-0.00652430532500148	0.00678734155371785	0.0022419011220336	0.00711201597005129
535	79.9328689575195	-1.63376116752625	-7.27886867523193	0.00418994715437293	-0.0026282137259841	-0.00457625929266214	-0.00619963090866804
536	80.5822143554688	-2.93245840072632	-7.08406400680542	0.00581331877037883	-0.00327756232582033	-0.00425158534198999	0.000943203864153475
537	81.8809127807617	-2.60778403282166	-6.95419406890869	0.00808603875339031	-0.00717365415766835	0.00191722682211548	0.00321592413820326
538	81.8809127807617	-2.60778403282166	-7.4087381362915	0.0113327819854021	0.00386527273803949	0.00159255252219737	0.00678734155371785
539	82.5302658081055	-2.60778403282166	-7.4087381362915	-0.00684897974133492	0.00938473641872406	-0.00295288790948689	-0.00165419070981443
540	79.9328689575195	-2.60778403282166	-7.73341274261475	-0.000355493422830477	0.00126787810586393	-0.00879702530801296	-0.00360223650932312
541	79.9328689575195	-1.95843541622162	-7.9282169342041	-0.00197886489331722	-0.00230353930965066	-0.00847235135734081	0.00516396993771195
542	80.5822143554688	-1.30908679962158	-7.9282169342041	-0.00457625929266214	0.00321592413820326	-0.00522560812532902	0.00808603875339031
543	82.5302658081055	-2.60778403282166	-7.6684775352478	-0.00295288790948689	0.0113327819854021	-0.00749832857400179	0.000293855206109583
544	79.2835159301758	-1.30908679962158	-7.08406400680542	0.0022419011220336	0.0126314787194133	-0.00132951640989631	0.00321592413820326
545	81.8809127807617	-2.93245840072632	-7.21393346786499	-0.00490093370899558	0.0152288740500808	-0.00619963090866804	-0.000355493422830477
546	80.5822143554688	-1.63376116752625	-7.9282169342041	0.0103587592020631	0.00354059832170606	-0.0198359526693821	0.000293855206109583
547	79.2835159301758	-1.95843541622162	-7.86328220367432	-0.00230353930965066	0.0100340843200684	-0.00165419070981443	-0.00100484199356288
548	78.6341705322266	-1.30908679962158	-7.79834747314453	-0.00587495695799589	0.00678734155371785	0.00548864435404539	-0.00847235135734081
549	79.2835159301758	-2.28310966491699	-7.60354280471802	-0.00490093370899558	0.000943203864153475	-0.00197886489331722	0.00548864435404539
550	78.6341705322266	-1.63376116752625	-7.73341274261475	0.00483929552137852	-0.00230353930965066	-0.0133424662053585	-0.00490093370899558
551	78.6341705322266	-2.93245840072632	-7.21393346786499	0.000618529506027699	-0.00360223650932312	0.00159255252219737	-0.00684897974133492
552	81.2315673828125	-2.93245840072632	-7.47367286682129	-0.017887907102704	-0.00912170019000769	-0.00425158534198999	-0.00132951640989631
553	80.5822143554688	-2.28310966491699	-7.47367286682129	0.00678734155371785	0.000293855206109583	0.00418994715437293	-0.00555028254166245
554	81.8809127807617	-1.95843541622162	-7.79834747314453	0.00159255252219737	-0.00717365415766835	-0.00197886489331722	-0.00490093370899558
555	79.2835159301758	-1.63376116752625	-7.01912927627563	0.00613799272105098	0.00159255252219737	0.00191722682211548	-0.00425158534198999
556	81.8809127807617	-2.93245840072632	-6.75938940048218	0.0298392176628113	-0.00555028254166245	-0.00619963090866804	-0.000355493422830477
557	80.5822143554688	-2.60778403282166	-7.08406400680542	-0.00100484199356288	-0.00652430532500148	0.00159255252219737	0.000618529506027699
558	81.8809127807617	-2.28310966491699	-7.21393346786499	0.00711201597005129	-0.00197886489331722	0.00159255252219737	0.000293855206109583
559	81.2315673828125	-2.28310966491699	-6.88925933837891	0.00938473641872406	0.000943203864153475	-3.08191010844894e-05	-0.00684897974133492
560	80.5822143554688	-1.63376116752625	-7.53860807418823	-0.000355493422830477	-0.00197886489331722	-0.00587495695799589	-0.00197886489331722
561	77.9848251342773	-0.335063904523849	-7.47367286682129	-0.000355493422830477	0.000943203864153475	0.000293855206109583	-0.00619963090866804
562	79.9328689575195	-2.28310966491699	-7.47367286682129	0.00581331877037883	-0.00165419070981443	-0.0146411629393697	0.000943203864153475
563	81.8809127807617	-1.95843541622162	-6.69445466995239	0.0142548503354192	0.00646266713738441	0.00451462110504508	0.000943203864153475
564	78.6341705322266	-1.30908679962158	-6.82432460784912	0.0165275707840919	0.00873538758605719	0.00418994715437293	-0.000355493422830477
565	80.5822143554688	-2.28310966491699	-6.95419406890869	0.0175015944987535	0.00581331877037883	0.0022419011220336	-3.08191010844894e-05
566	80.5822143554688	-2.60778403282166	-6.82432460784912	0.0152288740500808	0.00743668992072344	-0.00392691092565656	0.00289124972186983
567	79.9328689575195	-0.984412550926208	-7.14899873733521	-3.08191010844894e-05	-0.00197886489331722	-0.00490093370899558	0.00841071270406246
568	79.2835159301758	-1.30908679962158	-7.01912927627563	-0.00425158534198999	0.00743668992072344	-0.000355493422830477	-3.08191010844894e-05
569	78.6341705322266	-1.95843541622162	-7.34380340576172	-0.00392691092565656	-0.0026282137259841	0.00581331877037883	-0.00327756232582033
570	80.5822143554688	-1.95843541622162	-6.82432460784912	0.0022419011220336	-0.00490093370899558	-0.000355493422830477	0.00159255252219737
571	82.5302658081055	-2.60778403282166	-7.01912927627563	-0.00100484199356288	-0.00717365415766835	-0.00132951640989631	-0.00392691092565656
572	80.5822143554688	-2.60778403282166	-6.95419406890869	0.000943203864153475	-0.0136671401560307	0.00418994715437293	0.000293855206109583
573	81.2315673828125	-2.28310966491699	-7.47367286682129	-0.00197886489331722	-0.00490093370899558	-0.00360223650932312	0.00646266713738441
574	81.2315673828125	-2.93245840072632	-7.4087381362915	0.00646266713738441	-0.00587495695799589	0.000618529506027699	0.00159255252219737
575	79.2835159301758	-2.28310966491699	-7.47367286682129	-0.00100484199356288	-0.0146411629393697	-0.00749832857400179	-3.08191010844894e-05
576	79.9328689575195	-1.95843541622162	-7.08406400680542	-0.0156151866540313	-0.00814767740666866	-0.0104203969240189	-0.00457625929266214
577	80.5822143554688	-2.93245840072632	-7.34380340576172	-0.00360223650932312	-0.0104203969240189	-0.00490093370899558	0.00418994715437293
578	80.5822143554688	-2.28310966491699	-6.95419406890869	-0.00165419070981443	-0.0143164889886975	0.00776136433705688	0.00289124972186983
579	79.9328689575195	-2.93245840072632	-7.34380340576172	0.000943203864153475	-0.00944637414067984	-0.00944637414067984	0.00289124972186983
580	79.9328689575195	-1.63376116752625	-7.60354280471802	-0.000680167751852423	-0.00879702530801296	0.00678734155371785	-0.000680167751852423
581	79.9328689575195	-2.28310966491699	-7.47367286682129	-0.00230353930965066	-0.00392691092565656	-0.00230353930965066	-0.00619963090866804
582	81.8809127807617	-2.28310966491699	-6.88925933837891	-0.00425158534198999	-0.0104203969240189	-0.00814767740666866	0.00159255252219737
583	80.5822143554688	-2.60778403282166	-7.27886867523193	0.00126787810586393	-3.08191010844894e-05	-0.00327756232582033	-0.00132951640989631
584	80.5822143554688	-1.95843541622162	-7.73341274261475	0.012956153601408	0.00483929552137852	0.00743668992072344	-0.00522560812532902
585	79.9328689575195	-1.95843541622162	-7.47367286682129	0.0106834331527352	-0.00522560812532902	-0.00587495695799589	-0.00132951640989631
586	81.8809127807617	-2.60778403282166	-7.4087381362915	0.0155535480007529	-0.00619963090866804	-0.00717365415766835	-0.0026282137259841
587	81.2315673828125	-2.28310966491699	-7.53860807418823	0.00970941036939621	-0.00230353930965066	-0.00197886489331722	0.00451462110504508
588	80.5822143554688	-1.30908679962158	-7.53860807418823	-0.0100957229733467	-0.00457625929266214	0.0022419011220336	0.00418994715437293
589	80.5822143554688	-0.984412550926208	-7.86328220367432	0.0022419011220336	-0.00327756232582033	0.00159255252219737	0.00451462110504508
590	81.8809127807617	-2.28310966491699	-7.4087381362915	0.00776136433705688	-0.00100484199356288	0.00256657530553639	-0.0026282137259841
591	81.2315673828125	-1.95843541622162	-7.34380340576172	0.00711201597005129	-0.00814767740666866	0.00289124972186983	-0.00749832857400179
592	81.2315673828125	-2.60778403282166	-7.34380340576172	0.0022419011220336	-0.00814767740666866	-0.00360223650932312	0.00126787810586393
593	79.2835159301758	-0.335063904523849	-7.6684775352478	-0.00490093370899558	-0.00425158534198999	0.00743668992072344	0.00159255252219737
594	81.2315673828125	-1.95843541622162	-6.88925933837891	0.0165275707840919	-0.00360223650932312	0.00191722682211548	0.00386527273803949
595	78.6341705322266	-0.0103895775973797	-7.53860807418823	-0.00717365415766835	0.0022419011220336	-0.00652430532500148	-0.00197886489331722
596	79.2835159301758	-0.335063904523849	-7.08406400680542	0.00386527273803949	-0.00555028254166245	-0.00912170019000769	0.000618529506027699
597	79.2835159301758	-0.659738183021545	-7.08406400680542	-0.00684897974133492	-0.00295288790948689	-0.00782300252467394	-0.00425158534198999
598	78.6341705322266	-0.335063904523849	-6.88925933837891	-3.08191010844894e-05	0.000943203864153475	0.00841071270406246	-3.08191010844894e-05
599	79.2835159301758	-0.335063904523849	-6.95419406890869	0.00938473641872406	0.00646266713738441	-0.00230353930965066	-0.00652430532500148
600	79.2835159301758	-0.0103895775973797	-6.75938940048218	0.00354059832170606	0.00548864435404539	0.00159255252219737	-0.00360223650932312
601	80.5822143554688	-1.30908679962158	-6.95419406890869	0.00808603875339031	0.0022419011220336	-0.00100484199356288	-0.000680167751852423
602	79.9328689575195	-0.984412550926208	-6.82432460784912	-0.000355493422830477	0.00516396993771195	0.00483929552137852	0.0022419011220336
603	79.2835159301758	-0.984412550926208	-6.82432460784912	-0.00555028254166245	0.00743668992072344	0.00646266713738441	0.00418994715437293
604	80.5822143554688	-0.335063904523849	-7.08406400680542	-0.0104203969240189	0.0123068047687411	0.00289124972186983	0.00483929552137852
605	79.2835159301758	-0.335063904523849	-6.75938940048218	-0.0130177913233638	0.00386527273803949	-0.0126931173726916	0.000618529506027699
606	79.9328689575195	-0.0103895775973797	-6.62951993942261	-0.0123684434220195	0.00191722682211548	-0.00587495695799589	-0.00847235135734081
607	79.2835159301758	0.31428474187851	-7.01912927627563	-0.0217839982360601	0.00613799272105098	-0.00457625929266214	0.00256657530553639
608	78.6341705322266	0.638959050178528	-7.21393346786499	-0.0224333461374044	0.00126787810586393	0.00483929552137852	0.00451462110504508
609	78.6341705322266	-0.0103895775973797	-7.14899873733521	-0.00879702530801296	0.00289124972186983	-0.00197886489331722	-0.00197886489331722
610	77.9848251342773	0.31428474187851	-7.60354280471802	0.000618529506027699	0.00678734155371785	-0.00100484199356288	-0.00295288790948689
611	77.3354721069336	0.31428474187851	-7.4087381362915	0.0113327819854021	-0.00490093370899558	-0.00782300252467394	-0.00165419070981443
612	78.6341705322266	-0.659738183021545	-7.21393346786499	-0.00879702530801296	-0.00230353930965066	-0.000355493422830477	0.0022419011220336
613	79.2835159301758	-0.659738183021545	-7.27886867523193	0.00873538758605719	-0.00490093370899558	0.00646266713738441	0.000618529506027699
614	76.6861267089844	-0.0103895775973797	-7.60354280471802	0.00516396993771195	0.00418994715437293	0.00581331877037883	-0.00132951640989631
615	77.9848251342773	-0.984412550926208	-6.75938940048218	0.00873538758605719	-0.00522560812532902	0.00646266713738441	-0.00100484199356288
616	79.9328689575195	-0.984412550926208	-6.88925933837891	-0.017887907102704	-0.00230353930965066	-0.00425158534198999	-0.00782300252467394
617	77.3354721069336	-0.659738183021545	-7.34380340576172	-0.00100484199356288	-0.0026282137259841	-0.00327756232582033	0.0022419011220336
618	79.2835159301758	-1.30908679962158	-7.21393346786499	0.00418994715437293	0.00906006153672934	-0.00782300252467394	0.00548864435404539
619	77.3354721069336	-0.659738183021545	-7.21393346786499	0.00126787810586393	0.00354059832170606	-0.00197886489331722	0.00483929552137852
620	77.3354721069336	0.31428474187851	-7.6684775352478	0.00646266713738441	0.00516396993771195	0.00548864435404539	-0.00749832857400179
621	78.6341705322266	-0.984412550926208	-7.53860807418823	0.000293855206109583	0.00808603875339031	-3.08191010844894e-05	0.00289124972186983
622	79.2835159301758	-0.984412550926208	-7.47367286682129	-0.0182125810533762	0.00354059832170606	-0.00555028254166245	0.00743668992072344
623	76.6861267089844	-0.335063904523849	-6.75938940048218	-0.0224333461374044	0.00970941036939621	0.00418994715437293	0.0100340843200684
624	77.3354721069336	-0.0103895775973797	-7.47367286682129	0.0136055024340749	0.00613799272105098	-0.00587495695799589	0.00354059832170606
625	77.3354721069336	-0.335063904523849	-7.14899873733521	-0.0198359526693821	0.00808603875339031	-0.00457625929266214	0.000293855206109583
626	77.9848251342773	-0.984412550926208	-7.21393346786499	0.00159255252219737	0.00126787810586393	-0.0110697457566857	0.00483929552137852
627	77.3354721069336	0.963633358478546	-7.6684775352478	-0.0256800893694162	-0.00295288790948689	-0.00327756232582033	0.00646266713738441
628	76.6861267089844	0.31428474187851	-7.08406400680542	0.00191722682211548	0.00289124972186983	0.00743668992072344	0.0022419011220336
629	77.3354721069336	0.31428474187851	-7.14899873733521	-0.00847235135734081	0.00906006153672934	-0.00295288790948689	0.000618529506027699
630	76.6861267089844	0.31428474187851	-7.08406400680542	-0.0165892094373703	0.00159255252219737	0.000618529506027699	0.00451462110504508
631	77.3354721069336	0.31428474187851	-6.95419406890869	-0.00652430532500148	0.00191722682211548	0.00159255252219737	-0.00587495695799589
632	78.6341705322266	-1.30908679962158	-7.01912927627563	-0.0130177913233638	-0.00782300252467394	-0.00782300252467394	0.00808603875339031
633	77.9848251342773	0.638959050178528	-7.08406400680542	-0.00684897974133492	-0.00132951640989631	0.000293855206109583	0.00354059832170606
634	78.6341705322266	-0.984412550926208	-6.88925933837891	0.012956153601408	0.00321592413820326	0.00678734155371785	0.00289124972186983
635	79.2835159301758	-0.984412550926208	-6.88925933837891	-0.00457625929266214	0.00256657530553639	0.00808603875339031	-0.00132951640989631
636	79.2835159301758	-0.659738183021545	-7.08406400680542	0.0142548503354192	-0.00684897974133492	-0.00555028254166245	-0.000355493422830477
637	80.5822143554688	-0.984412550926208	-6.56458520889282	0.00938473641872406	0.000943203864153475	-0.00295288790948689	0.00191722682211548
638	80.5822143554688	-0.659738183021545	-6.62951993942261	0.00906006153672934	0.00808603875339031	0.00256657530553639	0.00418994715437293
639	81.2315673828125	-0.984412550926208	-6.95419406890869	0.020423661917448	0.00321592413820326	-0.00782300252467394	-0.000355493422830477
640	79.2835159301758	0.31428474187851	-6.95419406890869	0.00873538758605719	0.000293855206109583	-0.00132951640989631	0.00451462110504508
641	80.5822143554688	-0.335063904523849	-7.14899873733521	0.00191722682211548	0.00873538758605719	-0.00782300252467394	-0.000355493422830477
642	81.2315673828125	-0.335063904523849	-7.08406400680542	0.00548864435404539	0.00321592413820326	0.000618529506027699	0.00483929552137852
643	79.9328689575195	-0.984412550926208	-7.27886867523193	0.00808603875339031	0.00873538758605719	-0.0100957229733467	0.00678734155371785
644	80.5822143554688	0.31428474187851	-7.34380340576172	0.00354059832170606	0.00483929552137852	0.00386527273803949	0.00256657530553639
645	79.9328689575195	0.31428474187851	-7.27886867523193	0.0103587592020631	0.00159255252219737	-0.00944637414067984	0.00451462110504508
646	80.5822143554688	-0.335063904523849	-6.95419406890869	0.0162028968334198	0.00191722682211548	-0.000355493422830477	-0.00327756232582033
647	79.9328689575195	-0.984412550926208	-7.34380340576172	0.0155535480007529	0.00386527273803949	-0.00912170019000769	0.00516396993771195
648	79.9328689575195	-0.659738183021545	-7.6684775352478	-0.0175632312893867	0.00159255252219737	0.00354059832170606	-0.00977104809135199
649	80.5822143554688	-0.984412550926208	-7.27886867523193	0.0168522447347641	0.00841071270406246	-0.00197886489331722	0.00256657530553639
650	81.2315673828125	-0.659738183021545	-6.95419406890869	0.0126314787194133	-0.00165419070981443	0.00126787810586393	-0.000680167751852423
651	78.6341705322266	-0.659738183021545	-7.4087381362915	-0.00717365415766835	-0.00165419070981443	-0.00684897974133492	-0.00457625929266214
652	81.2315673828125	-0.659738183021545	-7.47367286682129	-0.00555028254166245	-0.00749832857400179	-0.0026282137259841	0.000293855206109583
653	78.6341705322266	-0.0103895775973797	-7.21393346786499	-0.00555028254166245	-0.00132951640989631	0.00386527273803949	-0.00360223650932312
654	80.5822143554688	-0.984412550926208	-6.95419406890869	0.00808603875339031	0.00321592413820326	0.00321592413820326	-0.00392691092565656
655	78.6341705322266	-0.335063904523849	-7.01912927627563	-0.00327756232582033	0.0022419011220336	0.00126787810586393	-0.00587495695799589
656	79.9328689575195	-0.659738183021545	-7.21393346786499	-0.00425158534198999	-0.0026282137259841	-0.00522560812532902	-0.00490093370899558
657	80.5822143554688	-1.30908679962158	-7.53860807418823	-0.017887907102704	-0.00847235135734081	0.00581331877037883	0.00711201597005129
658	81.2315673828125	-0.984412550926208	-7.53860807418823	0.00126787810586393	0.00483929552137852	-0.00457625929266214	0.00418994715437293
659	80.5822143554688	-0.659738183021545	-7.60354280471802	-0.00392691092565656	0.00711201597005129	-0.00652430532500148	-0.00490093370899558
660	79.9328689575195	-0.335063904523849	-7.73341274261475	-0.0026282137259841	0.00516396993771195	0.00126787810586393	-0.00100484199356288
661	79.2835159301758	0.638959050178528	-7.27886867523193	0.000293855206109583	-0.00327756232582033	0.0022419011220336	-0.000680167751852423
662	80.5822143554688	-0.984412550926208	-7.21393346786499	0.00548864435404539	0.00743668992072344	-0.0198359526693821	0.00126787810586393
663	79.2835159301758	0.31428474187851	-7.53860807418823	0.00678734155371785	0.0113327819854021	-0.00100484199356288	-0.00522560812532902
664	80.5822143554688	-0.659738183021545	-7.60354280471802	0.0295145437121391	0.00711201597005129	-0.0120437685400248	-0.00392691092565656
665	79.9328689575195	0.638959050178528	-7.4087381362915	0.00354059832170606	0.00678734155371785	-0.00814767740666866	-0.00132951640989631
666	80.5822143554688	-0.984412550926208	-6.95419406890869	0.00808603875339031	0.000943203864153475	-0.00555028254166245	-0.00197886489331722
667	81.8809127807617	-0.659738183021545	-7.14899873733521	-0.000355493422830477	0.00970941036939621	-0.00555028254166245	0.000618529506027699
668	80.5822143554688	-0.984412550926208	-6.75938940048218	0.00548864435404539	0.00159255252219737	-0.00360223650932312	0.000293855206109583
669	81.2315673828125	-0.984412550926208	-7.01912927627563	0.00516396993771195	0.011982130818069	0.00418994715437293	-0.00684897974133492
670	80.5822143554688	-1.30908679962158	-7.47367286682129	-0.00392691092565656	0.00321592413820326	-0.00522560812532902	-0.0026282137259841
671	78.6341705322266	-0.0103895775973797	-7.60354280471802	-0.00684897974133492	-0.00652430532500148	-0.00912170019000769	-0.00165419070981443
672	78.6341705322266	-0.984412550926208	-7.47367286682129	-0.0162645354866982	0.00191722682211548	-0.00619963090866804	0.000943203864153475
673	79.2835159301758	-0.659738183021545	-7.60354280471802	-0.0156151866540313	-0.00490093370899558	0.00678734155371785	0.0022419011220336
674	80.5822143554688	-0.984412550926208	-6.69445466995239	-0.00425158534198999	0.00386527273803949	0.00418994715437293	0.00548864435404539
675	79.2835159301758	-0.335063904523849	-7.53860807418823	-0.0156151866540313	0.00126787810586393	-0.00912170019000769	-0.00230353930965066
676	80.5822143554688	-0.659738183021545	-7.60354280471802	-0.00879702530801296	-0.00392691092565656	-0.00555028254166245	-0.000355493422830477
677	82.5302658081055	-1.95843541622162	-7.34380340576172	0.000943203864153475	-0.00619963090866804	-0.0026282137259841	0.000943203864153475
678	79.9328689575195	-1.30908679962158	-6.82432460784912	0.0103587592020631	-0.00392691092565656	-0.00392691092565656	0.00581331877037883
679	81.2315673828125	-1.30908679962158	-7.34380340576172	0.0252937767654657	0.00483929552137852	-0.0026282137259841	-0.00230353930965066
680	78.6341705322266	-0.0103895775973797	-7.27886867523193	0.0152288740500808	0.00354059832170606	-0.0026282137259841	-0.00100484199356288
681	79.2835159301758	-0.659738183021545	-7.47367286682129	0.00873538758605719	-0.0026282137259841	-0.0123684434220195	0.00256657530553639
682	79.2835159301758	-0.335063904523849	-7.6684775352478	0.0226963832974434	0.00711201597005129	-0.00847235135734081	-0.00490093370899558
683	79.2835159301758	-0.659738183021545	-7.53860807418823	0.0230210572481155	0.0155535480007529	-0.00619963090866804	0.00418994715437293
684	80.5822143554688	-0.984412550926208	-7.47367286682129	0.0262678004801273	0.00678734155371785	-0.0026282137259841	0.000943203864153475
685	79.2835159301758	-0.659738183021545	-7.6684775352478	0.0103587592020631	0.00678734155371785	-0.00457625929266214	0.00354059832170606
686	78.6341705322266	-0.659738183021545	-7.53860807418823	-0.00100484199356288	0.00126787810586393	-0.00230353930965066	-0.00490093370899558
687	79.2835159301758	-0.335063904523849	-7.4087381362915	0.00483929552137852	0.00451462110504508	0.00808603875339031	0.00483929552137852
688	78.6341705322266	-1.30908679962158	-7.73341274261475	-0.0227580219507217	0.00289124972186983	-0.0026282137259841	0.00483929552137852
689	78.6341705322266	-0.335063904523849	-7.47367286682129	0.0116574559360743	0.00743668992072344	0.00289124972186983	0.00256657530553639
690	80.5822143554688	-0.984412550926208	-7.53860807418823	-0.00652430532500148	-0.00327756232582033	-0.0026282137259841	0.00678734155371785
691	80.5822143554688	-0.984412550926208	-7.6684775352478	-0.0146411629393697	-0.0026282137259841	-0.00360223650932312	-0.00165419070981443
692	80.5822143554688	-1.63376116752625	-7.53860807418823	0.00808603875339031	-0.0165892094373703	-0.00132951640989631	0.00256657530553639
693	77.9848251342773	-1.30908679962158	-7.34380340576172	-0.00425158534198999	-0.00197886489331722	0.00321592413820326	0.00516396993771195
694	82.5302658081055	-2.93245840072632	-7.4087381362915	-0.00197886489331722	-0.000355493422830477	0.00548864435404539	0.00451462110504508
695	81.2315673828125	-0.659738183021545	-7.21393346786499	-0.0143164889886975	-0.00619963090866804	-0.00652430532500148	-0.00944637414067984
696	80.5822143554688	-1.63376116752625	-6.95419406890869	0.0116574559360743	-0.0136671401560307	-0.00749832857400179	0.000293855206109583
697	79.9328689575195	-1.63376116752625	-6.43471527099609	0.011982130818069	-0.0113944197073579	-0.00392691092565656	0.000943203864153475
698	79.9328689575195	-2.93245840072632	-6.62951993942261	-0.00684897974133492	-0.00944637414067984	-0.00197886489331722	-0.00392691092565656
699	79.2835159301758	-1.63376116752625	-6.62951993942261	0.00386527273803949	-0.00879702530801296	0.000618529506027699	-0.00555028254166245
700	79.2835159301758	-1.95843541622162	-7.08406400680542	0.00808603875339031	-0.00490093370899558	-0.00977104809135199	-0.00295288790948689
701	79.9328689575195	-1.63376116752625	-7.21393346786499	-0.00652430532500148	-0.0146411629393697	-0.00912170019000769	-0.00619963090866804
702	79.2835159301758	-1.95843541622162	-6.43471527099609	0.000943203864153475	-0.00132951640989631	-0.00619963090866804	0.00451462110504508
703	80.5822143554688	-1.95843541622162	-6.49965000152588	-0.0188619289547205	0.00289124972186983	-0.000680167751852423	0.00743668992072344
704	80.5822143554688	-2.93245840072632	-6.69445466995239	-0.00555028254166245	0.000293855206109583	-0.00295288790948689	-0.00327756232582033
705	80.5822143554688	-2.60778403282166	-6.49965000152588	0.0022419011220336	-0.00295288790948689	-0.00392691092565656	0.000293855206109583
706	79.2835159301758	-2.28310966491699	-6.56458520889282	0.00256657530553639	-0.00490093370899558	-0.00652430532500148	0.0022419011220336
707	78.6341705322266	-1.95843541622162	-7.14899873733521	-0.00100484199356288	-0.00749832857400179	-0.00847235135734081	0.00776136433705688
708	79.2835159301758	-1.63376116752625	-7.08406400680542	0.00873538758605719	0.000618529506027699	0.000293855206109583	0.00516396993771195
709	79.9328689575195	-1.63376116752625	-7.08406400680542	-0.00457625929266214	0.00646266713738441	-0.000680167751852423	-3.08191010844894e-05
710	81.2315673828125	-2.28310966491699	-7.01912927627563	-0.00230353930965066	0.000293855206109583	-0.0136671401560307	0.00354059832170606
711	82.5302658081055	-2.28310966491699	-7.08406400680542	-0.00360223650932312	-0.00360223650932312	-0.00879702530801296	-0.0026282137259841
712	79.2835159301758	-1.30908679962158	-7.53860807418823	-0.00425158534198999	-0.0133424662053585	0.00321592413820326	-0.000680167751852423
713	79.2835159301758	-0.984412550926208	-7.6684775352478	-0.00392691092565656	-0.00684897974133492	-0.000680167751852423	0.0022419011220336
714	79.9328689575195	-1.95843541622162	-7.34380340576172	0.00386527273803949	-0.00619963090866804	0.00613799272105098	0.00256657530553639
715	81.2315673828125	-1.95843541622162	-7.47367286682129	0.00646266713738441	-0.00295288790948689	-0.0123684434220195	0.00256657530553639
716	77.9848251342773	-0.659738183021545	-7.60354280471802	-0.017887907102704	-0.00490093370899558	-0.00814767740666866	-0.00230353930965066
717	79.9328689575195	-2.28310966491699	-7.01912927627563	-0.00197886489331722	0.00386527273803949	-0.00165419070981443	0.000943203864153475
718	80.5822143554688	-1.63376116752625	-7.27886867523193	-0.0198359526693821	0.00321592413820326	-0.00782300252467394	-0.00327756232582033
719	79.9328689575195	-2.28310966491699	-7.4087381362915	0.00418994715437293	0.00516396993771195	-0.00847235135734081	0.000943203864153475
720	79.9328689575195	-1.30908679962158	-7.79834747314453	-0.00327756232582033	0.00159255252219737	-0.00425158534198999	-0.00684897974133492
721	79.2835159301758	-0.984412550926208	-7.79834747314453	-0.00717365415766835	-0.00165419070981443	-0.00392691092565656	-0.00165419070981443
722	79.2835159301758	-0.984412550926208	-7.73341274261475	0.00126787810586393	0.00776136433705688	-0.00295288790948689	0.000943203864153475
723	80.5822143554688	-2.28310966491699	-7.14899873733521	-0.00814767740666866	0.00516396993771195	0.0022419011220336	0.00159255252219737
724	79.9328689575195	-0.984412550926208	-7.34380340576172	-0.00717365415766835	0.00581331877037883	-0.00165419070981443	0.00451462110504508
725	79.9328689575195	-2.28310966491699	-7.47367286682129	0.00581331877037883	0.00256657530553639	0.00289124972186983	-0.00587495695799589
726	81.8809127807617	-2.28310966491699	-7.34380340576172	0.00841071270406246	0.0022419011220336	-0.00392691092565656	0.00126787810586393
727	79.9328689575195	-0.984412550926208	-7.6684775352478	0.00776136433705688	0.0022419011220336	0.000618529506027699	0.01100810803473
728	81.2315673828125	-1.30908679962158	-7.47367286682129	-0.00717365415766835	0.000618529506027699	0.00289124972186983	0.00159255252219737
729	79.9328689575195	-1.63376116752625	-7.34380340576172	0.01100810803473	-0.0026282137259841	-0.00132951640989631	-0.00295288790948689
730	80.5822143554688	-1.95843541622162	-7.14899873733521	0.00126787810586393	-0.00100484199356288	0.00321592413820326	-0.00327756232582033
731	77.3354721069336	-1.30908679962158	-7.60354280471802	0.00776136433705688	-0.00587495695799589	-0.00100484199356288	-0.00132951640989631
732	78.6341705322266	-1.30908679962158	-7.6684775352478	0.00711201597005129	-0.0026282137259841	0.00873538758605719	0.00159255252219737
733	79.9328689575195	-1.95843541622162	-7.60354280471802	-0.00619963090866804	-0.00165419070981443	0.0142548503354192	-0.00230353930965066
734	77.9848251342773	-1.63376116752625	-6.75938940048218	-0.00977104809135199	0.00256657530553639	0.00711201597005129	-0.00425158534198999
735	79.2835159301758	-1.63376116752625	-6.43471527099609	-0.00944637414067984	-0.00360223650932312	0.00483929552137852	0.000943203864153475
736	77.3354721069336	-0.984412550926208	-6.69445466995239	-0.0227580219507217	0.000293855206109583	-0.00749832857400179	-0.00912170019000769
737	78.6341705322266	-1.95843541622162	-6.88925933837891	-0.0133424662053585	-0.000680167751852423	0.00678734155371785	-0.00197886489331722
738	78.6341705322266	-1.95843541622162	-6.88925933837891	-0.0107450718060136	0.00678734155371785	-0.00619963090866804	0.00711201597005129
739	78.6341705322266	-2.60778403282166	-6.88925933837891	-0.00360223650932312	0.00418994715437293	0.00191722682211548	0.00191722682211548
740	78.6341705322266	-2.28310966491699	-6.75938940048218	-0.00392691092565656	0.00386527273803949	-0.00327756232582033	0.0022419011220336
741	77.9848251342773	-1.63376116752625	-6.62951993942261	0.0152288740500808	0.00354059832170606	-3.08191010844894e-05	-0.00652430532500148
742	76.0367736816406	-1.30908679962158	-7.21393346786499	0.00159255252219737	0.00386527273803949	-0.00555028254166245	0.00418994715437293
743	77.9848251342773	-2.28310966491699	-7.53860807418823	0.00841071270406246	0.00743668992072344	-0.00360223650932312	0.000943203864153475
744	78.6341705322266	-1.63376116752625	-7.79834747314453	0.00906006153672934	0.00451462110504508	0.00289124972186983	0.00418994715437293
745	77.9848251342773	-1.30908679962158	-7.01912927627563	-0.00100484199356288	-3.08191010844894e-05	-0.000680167751852423	0.00873538758605719
746	77.3354721069336	-1.30908679962158	-6.95419406890869	0.00386527273803949	0.00646266713738441	0.00191722682211548	0.00418994715437293
747	78.6341705322266	-1.63376116752625	-7.47367286682129	-0.0159398596733809	0.00906006153672934	-0.0026282137259841	0.00581331877037883
748	77.9848251342773	-1.30908679962158	-7.27886867523193	-0.0201606266200542	0.00776136433705688	0.00581331877037883	0.00159255252219737
749	77.3354721069336	-1.63376116752625	-7.73341274261475	-0.0133424662053585	0.00354059832170606	0.00386527273803949	-0.0026282137259841
750	79.2835159301758	-2.28310966491699	-7.01912927627563	-0.00587495695799589	-0.00132951640989631	0.00321592413820326	-0.00782300252467394
751	77.9848251342773	-1.95843541622162	-7.01912927627563	-0.0113944197073579	-0.00392691092565656	-0.00587495695799589	0.00418994715437293
752	78.6341705322266	-0.984412550926208	-7.08406400680542	-0.0208099745213985	0.000293855206109583	0.00126787810586393	-0.00327756232582033
753	79.9328689575195	-2.60778403282166	-7.34380340576172	-0.023407369852066	0.0022419011220336	0.00516396993771195	0.00159255252219737
754	78.6341705322266	-1.63376116752625	-7.14899873733521	-0.00555028254166245	0.00678734155371785	0.00354059832170606	-0.00230353930965066
755	80.5822143554688	-2.28310966491699	-7.27886867523193	-0.00522560812532902	0.00126787810586393	-3.08191010844894e-05	-0.0026282137259841
756	79.9328689575195	-1.63376116752625	-7.79834747314453	-0.00684897974133492	-0.0026282137259841	-0.0123684434220195	-0.00230353930965066
757	79.2835159301758	-1.95843541622162	-7.53860807418823	-0.00847235135734081	0.00256657530553639	-0.00490093370899558	0.00354059832170606
758	79.9328689575195	-1.63376116752625	-7.34380340576172	-0.00684897974133492	0.00483929552137852	0.00711201597005129	0.00581331877037883
759	79.9328689575195	-1.63376116752625	-6.75938940048218	0.0162028968334198	0.00613799272105098	-0.00197886489331722	0.0022419011220336
760	80.5822143554688	-1.63376116752625	-6.75938940048218	0.0168522447347641	0.0100340843200684	-0.0110697457566857	-0.00457625929266214
761	79.9328689575195	-1.95843541622162	-7.08406400680542	0.01100810803473	-3.08191010844894e-05	-0.00197886489331722	0.00159255252219737
762	81.2315673828125	-1.63376116752625	-7.34380340576172	0.0171769186854362	-0.00165419070981443	-0.00327756232582033	0.00678734155371785
763	80.5822143554688	-2.28310966491699	-6.82432460784912	0.0226963832974434	0.01100810803473	-0.00490093370899558	0.00776136433705688
764	80.5822143554688	-1.63376116752625	-7.01912927627563	0.0194496400654316	0.00743668992072344	-0.00717365415766835	0.00418994715437293
765	80.5822143554688	-2.60778403282166	-7.34380340576172	0.0285405199974775	0.00808603875339031	-0.00100484199356288	-0.00619963090866804
766	81.2315673828125	-2.60778403282166	-7.14899873733521	0.0175015944987535	0.00613799272105098	-0.00749832857400179	-0.00360223650932312
767	80.5822143554688	-2.28310966491699	-6.69445466995239	0.0207483377307653	0.00126787810586393	0.00191722682211548	-0.00587495695799589
768	81.2315673828125	-2.93245840072632	-6.95419406890869	0.00808603875339031	0.00548864435404539	0.00418994715437293	0.00581331877037883
769	80.5822143554688	-2.28310966491699	-7.14899873733521	0.0197743140161037	0.00548864435404539	0.00289124972186983	-0.00619963090866804
770	81.2315673828125	-2.93245840072632	-7.4087381362915	0.00548864435404539	0.00191722682211548	-0.00165419070981443	-0.0026282137259841
771	79.2835159301758	-1.95843541622162	-7.6684775352478	0.00191722682211548	-0.00132951640989631	-0.000680167751852423	-0.00912170019000769
772	79.2835159301758	-1.95843541622162	-7.34380340576172	0.0136055024340749	-0.00555028254166245	0.0022419011220336	-0.0104203969240189
773	81.2315673828125	-2.28310966491699	-6.95419406890869	-0.00944637414067984	-0.0026282137259841	0.000943203864153475	-0.00652430532500148
774	79.2835159301758	-1.63376116752625	-7.01912927627563	0.00159255252219737	0.00126787810586393	0.00289124972186983	-0.000680167751852423
775	81.8809127807617	-2.93245840072632	-7.21393346786499	0.000618529506027699	0.000293855206109583	-0.00587495695799589	-0.00814767740666866
776	79.2835159301758	-1.95843541622162	-7.86328220367432	-0.00555028254166245	0.00386527273803949	-0.00295288790948689	-0.00165419070981443
777	80.5822143554688	-1.95843541622162	-7.73341274261475	-0.00652430532500148	-0.00717365415766835	-0.00490093370899558	0.00646266713738441
778	78.6341705322266	-2.28310966491699	-7.4087381362915	0.011982130818069	-0.000355493422830477	0.00483929552137852	0.000943203864153475
779	81.2315673828125	-2.28310966491699	-7.34380340576172	0.00906006153672934	0.00386527273803949	-0.00814767740666866	0.00159255252219737
780	79.2835159301758	-1.63376116752625	-7.79834747314453	-0.00912170019000769	0.00126787810586393	-0.0110697457566857	-0.00652430532500148
781	79.9328689575195	-1.63376116752625	-7.86328220367432	0.00256657530553639	-0.00295288790948689	-0.0191866029053926	-0.00425158534198999
782	80.5822143554688	-1.63376116752625	-7.9282169342041	0.00126787810586393	0.00386527273803949	-0.00652430532500148	0.000618529506027699
783	80.5822143554688	-2.93245840072632	-7.6684775352478	0.00776136433705688	0.00678734155371785	-0.00230353930965066	-0.0026282137259841
784	79.9328689575195	-1.30908679962158	-7.9282169342041	0.00873538758605719	0.00906006153672934	-0.00457625929266214	-0.00327756232582033
785	79.9328689575195	-1.95843541622162	-7.60354280471802	0.00808603875339031	0.00483929552137852	-0.00847235135734081	-0.00100484199356288
786	81.2315673828125	-2.60778403282166	-7.86328220367432	0.0142548503354192	0.00159255252219737	-0.00490093370899558	0.00418994715437293
787	81.2315673828125	-2.93245840072632	-7.79834747314453	-0.00230353930965066	0.00678734155371785	-0.000680167751852423	0.000293855206109583
788	81.8809127807617	-2.60778403282166	-7.79834747314453	-0.00717365415766835	0.00451462110504508	-0.00100484199356288	0.00873538758605719
789	81.8809127807617	-2.93245840072632	-7.60354280471802	-0.0026282137259841	0.00256657530553639	0.00289124972186983	0.00126787810586393
790	80.5822143554688	-1.95843541622162	-7.86328220367432	-0.00295288790948689	0.00516396993771195	0.00126787810586393	-0.00360223650932312
791	78.6341705322266	-1.30908679962158	-7.73341274261475	-0.000355493422830477	-0.00717365415766835	-0.00165419070981443	0.000293855206109583
792	79.9328689575195	-1.95843541622162	-7.6684775352478	-0.00944637414067984	-0.00360223650932312	0.00483929552137852	0.00418994715437293
793	80.5822143554688	-2.60778403282166	-7.73341274261475	-0.00360223650932312	-0.00197886489331722	0.01100810803473	0.00159255252219737
794	81.2315673828125	-1.63376116752625	-7.14899873733521	-0.00490093370899558	0.00906006153672934	-0.00295288790948689	-0.000680167751852423
795	81.2315673828125	-2.60778403282166	-7.01912927627563	-0.00555028254166245	0.00548864435404539	-0.00327756232582033	0.000293855206109583
796	79.9328689575195	-1.30908679962158	-7.08406400680542	-0.00230353930965066	0.00256657530553639	-0.00457625929266214	-0.00100484199356288
797	79.9328689575195	-1.95843541622162	-6.75938940048218	-0.00749832857400179	-0.0113944197073579	-0.00132951640989631	-0.00132951640989631
798	81.8809127807617	-2.60778403282166	-6.75938940048218	-0.00165419070981443	0.00743668992072344	-0.00457625929266214	0.00581331877037883
799	79.9328689575195	-1.63376116752625	-7.01912927627563	0.000943203864153475	0.00386527273803949	-0.00749832857400179	0.00256657530553639
800	79.9328689575195	-1.95843541622162	-7.01912927627563	0.000943203864153475	0.00938473641872406	-0.000355493422830477	-0.00360223650932312
801	79.2835159301758	-1.63376116752625	-6.95419406890869	-0.00132951640989631	0.00256657530553639	-0.00132951640989631	-0.00522560812532902
802	79.9328689575195	-1.95843541622162	-6.95419406890869	0.00418994715437293	0.00516396993771195	-0.00327756232582033	0.0106834331527352
803	81.8809127807617	-2.60778403282166	-6.49965000152588	0.00873538758605719	0.00516396993771195	-0.00132951640989631	0.00289124972186983
804	79.9328689575195	-1.95843541622162	-6.95419406890869	0.0106834331527352	0.00386527273803949	-0.00392691092565656	-0.00100484199356288
805	80.5822143554688	-1.95843541622162	-7.01912927627563	0.0136055024340749	0.00354059832170606	-0.00425158534198999	-0.000355493422830477
806	82.5302658081055	-2.93245840072632	-6.82432460784912	-0.00327756232582033	0.00159255252219737	-0.00360223650932312	0.00516396993771195
807	81.8809127807617	-2.93245840072632	-6.88925933837891	0.00808603875339031	-0.00619963090866804	-0.00100484199356288	-0.000355493422830477
808	81.8809127807617	-2.60778403282166	-7.27886867523193	0.00906006153672934	0.00906006153672934	-0.00490093370899558	0.000943203864153475
809	81.2315673828125	-2.93245840072632	-6.95419406890869	0.0116574559360743	0.00289124972186983	0.00808603875339031	0.00581331877037883
810	79.9328689575195	-1.95843541622162	-7.47367286682129	0.0116574559360743	-0.00457625929266214	0.00159255252219737	-0.00132951640989631
811	81.2315673828125	-1.95843541622162	-7.79834747314453	0.00386527273803949	-0.00977104809135199	-0.00522560812532902	0.00159255252219737
812	81.2315673828125	-1.63376116752625	-7.86328220367432	-0.0123684434220195	-0.00230353930965066	0.000943203864153475	0.000293855206109583
813	82.5302658081055	-3.25713276863098	-7.60354280471802	0.000618529506027699	-0.00619963090866804	0.00873538758605719	-0.00457625929266214
814	79.2835159301758	-1.95843541622162	-7.47367286682129	-0.00392691092565656	-0.00360223650932312	0.00321592413820326	0.00386527273803949
815	81.2315673828125	-3.25713276863098	-7.01912927627563	0.00678734155371785	-0.0104203969240189	-0.00717365415766835	-0.00457625929266214
816	79.9328689575195	-1.95843541622162	-7.47367286682129	-0.00490093370899558	-0.0136671401560307	-0.00295288790948689	-0.00587495695799589
817	80.5822143554688	-2.93245840072632	-7.86328220367432	0.011982130818069	-0.0110697457566857	-0.00522560812532902	-0.00100484199356288
818	79.9328689575195	-2.28310966491699	-7.6684775352478	-0.00847235135734081	-0.00230353930965066	0.00613799272105098	0.00321592413820326
819	79.9328689575195	-2.60778403282166	-7.60354280471802	-0.00100484199356288	-0.00295288790948689	-0.000355493422830477	-0.00522560812532902
820	80.5822143554688	-1.95843541622162	-7.79834747314453	0.00126787810586393	-0.00490093370899558	0.000293855206109583	-0.00977104809135199
821	80.5822143554688	-2.93245840072632	-7.53860807418823	-0.0100957229733467	-0.00912170019000769	-0.00100484199356288	0.000293855206109583
822	81.2315673828125	-3.58180713653564	-7.60354280471802	-0.00944637414067984	0.00938473641872406	-0.00230353930965066	0.00386527273803949
823	81.2315673828125	-3.25713276863098	-7.6684775352478	-0.000680167751852423	0.0022419011220336	0.00321592413820326	0.00776136433705688
824	79.9328689575195	-2.60778403282166	-7.73341274261475	0.0116574559360743	-0.00555028254166245	-0.00944637414067984	0.00451462110504508
825	79.2835159301758	-1.95843541622162	-7.4087381362915	0.00354059832170606	-0.000680167751852423	-0.00197886489331722	0.000943203864153475
826	81.8809127807617	-3.25713276863098	-7.21393346786499	-0.0130177913233638	-0.0126931173726916	0.00126787810586393	-0.00100484199356288
827	80.5822143554688	-2.93245840072632	-7.21393346786499	-0.0156151866540313	-0.00490093370899558	-0.00230353930965066	0.0022419011220336
828	83.1796112060547	-2.93245840072632	-7.21393346786499	-0.00132951640989631	-0.00165419070981443	0.00418994715437293	-0.00197886489331722
829	81.8809127807617	-2.60778403282166	-7.4087381362915	0.00321592413820326	0.00841071270406246	-0.0104203969240189	0.000943203864153475
830	80.5822143554688	-1.63376116752625	-7.53860807418823	0.00354059832170606	0.00256657530553639	-0.00457625929266214	-0.00230353930965066
831	79.2835159301758	-0.335063904523849	-7.14899873733521	0.00483929552137852	-0.00360223650932312	0.000293855206109583	-0.00619963090866804
832	81.8809127807617	-1.63376116752625	-6.88925933837891	-0.00912170019000769	-0.00684897974133492	0.00451462110504508	-0.00587495695799589
833	81.8809127807617	-1.63376116752625	-6.56458520889282	-0.00555028254166245	-0.00392691092565656	0.0103587592020631	-0.00197886489331722
834	79.2835159301758	-1.30908679962158	-6.69445466995239	-0.00490093370899558	-0.00717365415766835	-0.000355493422830477	-0.00100484199356288
835	81.2315673828125	-2.28310966491699	-7.08406400680542	-0.00847235135734081	-0.00879702530801296	0.00516396993771195	-0.00814767740666866
836	79.2835159301758	-0.984412550926208	-7.14899873733521	-3.08191010844894e-05	-0.00425158534198999	-0.0100957229733467	0.000618529506027699
837	79.9328689575195	-1.95843541622162	-6.82432460784912	-0.0143164889886975	-0.00847235135734081	-0.00555028254166245	-3.08191010844894e-05
838	81.2315673828125	-1.95843541622162	-6.69445466995239	-0.0139918150380254	0.00256657530553639	0.0022419011220336	-0.00100484199356288
839	80.5822143554688	-1.95843541622162	-6.69445466995239	0.00516396993771195	0.00483929552137852	0.000293855206109583	-0.00132951640989631
840	81.2315673828125	-2.28310966491699	-7.01912927627563	0.00289124972186983	0.0022419011220336	-0.00392691092565656	-0.00132951640989631
841	80.5822143554688	-1.95843541622162	-7.53860807418823	-0.00782300252467394	0.00451462110504508	-0.00457625929266214	-0.00165419070981443
842	79.2835159301758	-0.659738183021545	-7.08406400680542	0.00321592413820326	0.0022419011220336	-0.00879702530801296	0.00646266713738441
843	80.5822143554688	-1.30908679962158	-7.08406400680542	0.0175015944987535	0.00970941036939621	-0.00360223650932312	0.00613799272105098
844	80.5822143554688	-1.95843541622162	-7.4087381362915	0.0265924744307995	0.00776136433705688	-0.00652430532500148	0.00808603875339031
845	77.9848251342773	-1.63376116752625	-7.34380340576172	0.0285405199974775	0.0022419011220336	-0.00912170019000769	0.00126787810586393
846	77.9848251342773	-0.984412550926208	-7.27886867523193	0.013930176384747	-0.00132951640989631	-0.00814767740666866	0.000618529506027699
847	79.2835159301758	-0.984412550926208	-7.6684775352478	-3.08191010844894e-05	0.00483929552137852	-0.00522560812532902	0.00581331877037883
848	78.6341705322266	-0.335063904523849	-7.6684775352478	0.0106834331527352	0.00581331877037883	-0.00587495695799589	0.00743668992072344
849	78.6341705322266	-1.63376116752625	-7.47367286682129	0.0149041991680861	0.00873538758605719	-0.00587495695799589	0.00743668992072344
850	77.9848251342773	-1.95843541622162	-7.34380340576172	0.00386527273803949	0.00256657530553639	0.00743668992072344	0.0022419011220336
851	77.3354721069336	-0.984412550926208	-7.34380340576172	0.00191722682211548	-0.00230353930965066	-0.00587495695799589	0.00159255252219737
852	77.3354721069336	-0.659738183021545	-7.27886867523193	-0.00717365415766835	-0.00944637414067984	-0.00360223650932312	0.00418994715437293
853	78.6341705322266	-2.28310966491699	-6.88925933837891	-0.0188619289547205	-0.00425158534198999	0.00646266713738441	-0.00197886489331722
854	77.3354721069336	-0.984412550926208	-7.14899873733521	-0.00684897974133492	0.00418994715437293	0.000618529506027699	-0.0100957229733467
855	79.2835159301758	-2.28310966491699	-6.95419406890869	-0.0139918150380254	-0.00327756232582033	0.00289124972186983	-0.00165419070981443
856	79.2835159301758	-2.60778403282166	-7.53860807418823	-0.0100957229733467	-0.00100484199356288	-0.0146411629393697	-3.08191010844894e-05
857	76.6861267089844	-1.30908679962158	-7.53860807418823	-0.00652430532500148	-0.00977104809135199	-0.00490093370899558	0.000943203864153475
858	77.3354721069336	-0.659738183021545	-6.75938940048218	-0.0227580219507217	0.00191722682211548	-0.00230353930965066	0.00711201597005129
859	76.6861267089844	-0.984412550926208	-7.08406400680542	-0.00295288790948689	0.00516396993771195	-0.00652430532500148	0.00776136433705688
860	79.9328689575195	-1.30908679962158	-7.01912927627563	-0.000355493422830477	0.00159255252219737	-0.00230353930965066	-0.00100484199356288
861	79.2835159301758	-1.95843541622162	-6.95419406890869	-0.00360223650932312	0.00646266713738441	-0.00555028254166245	-0.00652430532500148
862	81.2315673828125	-1.30908679962158	-7.14899873733521	-0.00490093370899558	0.000943203864153475	-0.00749832857400179	0.00646266713738441
863	79.2835159301758	-1.30908679962158	-6.69445466995239	-0.00944637414067984	0.0155535480007529	-0.00717365415766835	-0.00197886489331722
864	79.2835159301758	-1.30908679962158	-6.75938940048218	-0.00490093370899558	0.0113327819854021	-0.017887907102704	-0.000355493422830477
865	80.5822143554688	-1.30908679962158	-6.75938940048218	-0.0104203969240189	0.00646266713738441	-0.0133424662053585	-0.00165419070981443
866	81.2315673828125	-2.28310966491699	-7.01912927627563	-0.000355493422830477	0.000943203864153475	-0.0146411629393697	0.00289124972186983
867	79.2835159301758	-0.335063904523849	-6.62951993942261	-0.00490093370899558	-0.00132951640989631	0.000943203864153475	-0.00295288790948689
868	79.2835159301758	-1.30908679962158	-6.49965000152588	0.00808603875339031	0.0100340843200684	0.00841071270406246	-0.00425158534198999
869	79.2835159301758	-0.984412550926208	-7.01912927627563	0.00321592413820326	0.00906006153672934	-0.00295288790948689	0.0022419011220336
870	80.5822143554688	-1.30908679962158	-6.75938940048218	0.0142548503354192	0.00159255252219737	-0.00555028254166245	-0.00717365415766835
871	81.8809127807617	-2.60778403282166	-6.82432460784912	0.00906006153672934	-0.00100484199356288	-0.00392691092565656	-0.00100484199356288
872	81.2315673828125	-2.28310966491699	-7.01912927627563	0.00581331877037883	-0.00197886489331722	-0.00782300252467394	0.00191722682211548
873	81.2315673828125	-1.95843541622162	-7.01912927627563	0.00970941036939621	-0.00360223650932312	0.00548864435404539	-0.00165419070981443
874	79.9328689575195	-1.30908679962158	-7.6684775352478	0.00938473641872406	-0.00392691092565656	0.00516396993771195	-0.00522560812532902
875	79.2835159301758	-2.28310966491699	-7.27886867523193	-0.00230353930965066	-0.00197886489331722	0.00548864435404539	-0.00197886489331722
876	81.2315673828125	-1.95843541622162	-6.75938940048218	-0.00165419070981443	-0.00652430532500148	-0.00132951640989631	-0.00425158534198999
877	81.8809127807617	-2.60778403282166	-7.08406400680542	-0.00165419070981443	-0.00587495695799589	-0.00847235135734081	-0.00327756232582033
878	81.2315673828125	-0.659738183021545	-7.53860807418823	-0.00295288790948689	-0.000355493422830477	0.00743668992072344	0.00516396993771195
879	81.2315673828125	-2.60778403282166	-7.14899873733521	0.00191722682211548	0.00873538758605719	-0.00879702530801296	0.00483929552137852
880	81.2315673828125	-1.63376116752625	-6.95419406890869	0.00970941036939621	0.00678734155371785	-0.00360223650932312	0.00386527273803949
881	79.9328689575195	-1.63376116752625	-7.4087381362915	-0.00392691092565656	0.00256657530553639	-0.00425158534198999	-0.00587495695799589
882	81.2315673828125	-1.63376116752625	-6.88925933837891	0.00711201597005129	-0.000355493422830477	-0.00295288790948689	-0.00132951640989631
883	81.2315673828125	-2.28310966491699	-7.4087381362915	0.00289124972186983	0.00841071270406246	-0.000355493422830477	-0.00522560812532902
884	79.9328689575195	-0.335063904523849	-7.99315214157104	0.00159255252219737	0.00548864435404539	-0.00879702530801296	-0.00392691092565656
885	79.9328689575195	-2.28310966491699	-7.53860807418823	0.00159255252219737	0.00126787810586393	-0.00327756232582033	-0.00295288790948689
886	80.5822143554688	-1.95843541622162	-7.60354280471802	-3.08191010844894e-05	0.000618529506027699	-0.00490093370899558	-0.00847235135734081
887	81.2315673828125	-1.95843541622162	-7.73341274261475	-0.0156151866540313	0.00159255252219737	-0.00457625929266214	0.00743668992072344
888	81.2315673828125	-0.984412550926208	-7.79834747314453	-0.00652430532500148	0.000943203864153475	0.00678734155371785	0.000943203864153475
889	80.5822143554688	-1.63376116752625	-7.86328220367432	-0.00230353930965066	0.0136055024340749	0.000293855206109583	-0.00295288790948689
890	81.8809127807617	-2.28310966491699	-7.99315214157104	0.000618529506027699	0.00321592413820326	-0.00197886489331722	0.000293855206109583
891	80.5822143554688	-1.95843541622162	-7.99315214157104	-0.00522560812532902	0.00191722682211548	0.000943203864153475	0.0022419011220336
892	81.8809127807617	-2.28310966491699	-7.47367286682129	-0.00847235135734081	-0.0113944197073579	0.00711201597005129	-0.00230353930965066
893	81.2315673828125	-2.60778403282166	-7.27886867523193	-0.0104203969240189	0.00418994715437293	0.00126787810586393	0.000618529506027699
894	81.8809127807617	-1.30908679962158	-7.34380340576172	-0.00847235135734081	0.00354059832170606	-0.00295288790948689	0.000293855206109583
895	80.5822143554688	-0.659738183021545	-7.47367286682129	-0.0146411629393697	-0.00652430532500148	-0.00490093370899558	0.00451462110504508
896	83.1796112060547	-1.95843541622162	-7.34380340576172	-0.00717365415766835	0.000293855206109583	0.00256657530553639	0.00191722682211548
897	79.9328689575195	-1.63376116752625	-6.95419406890869	-0.00652430532500148	0.00548864435404539	-0.00782300252467394	0.0022419011220336
898	81.8809127807617	-2.28310966491699	-6.82432460784912	-0.00490093370899558	-0.00717365415766835	-0.000680167751852423	0.00516396993771195
899	81.2315673828125	-1.63376116752625	-6.95419406890869	0.00613799272105098	0.00581331877037883	-0.00360223650932312	-0.00100484199356288
900	81.8809127807617	-2.60778403282166	-5.98017120361328	0.00289124972186983	-0.00165419070981443	-0.00490093370899558	-0.00490093370899558
901	79.2835159301758	-0.984412550926208	-6.88925933837891	0.0126314787194133	0.00743668992072344	-0.00100484199356288	-0.00197886489331722
902	79.9328689575195	-1.95843541622162	-6.88925933837891	0.01100810803473	0.00581331877037883	-0.0104203969240189	0.00321592413820326
903	79.2835159301758	-1.30908679962158	-7.08406400680542	0.0181509424000978	0.00256657530553639	0.000618529506027699	0.00159255252219737
904	81.8809127807617	-2.28310966491699	-6.82432460784912	0.0210730116814375	0.0113327819854021	-0.00457625929266214	0.00191722682211548
905	79.9328689575195	-1.30908679962158	-7.01912927627563	0.0178262684494257	0.00873538758605719	-0.00879702530801296	-0.0117190945893526
906	81.8809127807617	-2.60778403282166	-6.49965000152588	0.0200989879667759	0.0022419011220336	0.00256657530553639	-0.00555028254166245
907	81.2315673828125	-1.95843541622162	-6.75938940048218	0.01847561635077	0.00191722682211548	0.00386527273803949	0.00321592413820326
908	81.2315673828125	-2.28310966491699	-6.95419406890869	0.0116574559360743	0.00126787810586393	0.0106834331527352	0.000618529506027699
909	82.5302658081055	-2.93245840072632	-6.88925933837891	0.012956153601408	0.00548864435404539	0.00418994715437293	0.00451462110504508
910	81.2315673828125	-2.93245840072632	-7.27886867523193	0.0168522447347641	-0.00295288790948689	-0.00165419070981443	0.00289124972186983
911	81.8809127807617	-2.60778403282166	-7.27886867523193	0.00126787810586393	-0.00197886489331722	-0.000355493422830477	-0.00684897974133492
912	81.2315673828125	-2.28310966491699	-7.34380340576172	-0.00684897974133492	-0.00977104809135199	0.000943203864153475	-0.00132951640989631
913	82.5302658081055	-2.28310966491699	-7.4087381362915	-0.00717365415766835	-0.00587495695799589	0.00678734155371785	0.00451462110504508
914	79.9328689575195	-2.93245840072632	-7.47367286682129	-0.0026282137259841	0.00159255252219737	0.00873538758605719	-0.00100484199356288
915	81.2315673828125	-3.25713276863098	-7.60354280471802	-0.0026282137259841	-0.0120437685400248	-0.00132951640989631	0.00289124972186983
916	81.8809127807617	-2.28310966491699	-7.73341274261475	0.00191722682211548	-0.00814767740666866	-0.00749832857400179	-0.00165419070981443
917	81.2315673828125	-2.93245840072632	-7.73341274261475	-0.0100957229733467	-0.00522560812532902	-0.00392691092565656	0.00516396993771195
918	79.9328689575195	-1.63376116752625	-7.73341274261475	-0.00652430532500148	-0.00360223650932312	0.000618529506027699	0.000618529506027699
919	81.8809127807617	-2.60778403282166	-7.21393346786499	0.00873538758605719	0.00159255252219737	-0.00425158534198999	0.00451462110504508
920	80.5822143554688	-2.93245840072632	-7.4087381362915	0.01847561635077	-0.00425158534198999	0.00711201597005129	-0.00360223650932312
921	81.2315673828125	-3.25713276863098	-7.4087381362915	-0.00749832857400179	-0.00360223650932312	-0.00425158534198999	-0.00295288790948689
922	81.8809127807617	-2.93245840072632	-7.34380340576172	-0.0120437685400248	-0.00327756232582033	0.000943203864153475	0.00906006153672934
923	80.5822143554688	-1.95843541622162	-7.60354280471802	0.00581331877037883	0.00548864435404539	-0.00165419070981443	-0.00165419070981443
924	81.8809127807617	-2.93245840072632	-7.27886867523193	0.020423661917448	0.000293855206109583	0.00289124972186983	-0.00392691092565656
925	80.5822143554688	-1.63376116752625	-6.69445466995239	0.00678734155371785	-0.00165419070981443	0.00159255252219737	-0.00295288790948689
926	81.2315673828125	-2.28310966491699	-6.88925933837891	0.01100810803473	-0.00392691092565656	-0.00360223650932312	-0.00490093370899558
927	81.2315673828125	-2.28310966491699	-7.47367286682129	0.00548864435404539	0.00289124972186983	-0.000680167751852423	0.00451462110504508
928	82.5302658081055	-1.95843541622162	-6.82432460784912	0.0126314787194133	0.00256657530553639	0.00678734155371785	0.00418994715437293
929	81.8809127807617	-1.63376116752625	-6.82432460784912	0.013930176384747	0.00613799272105098	0.00548864435404539	-0.00360223650932312
930	83.8289566040039	-1.63376116752625	-6.62951993942261	0.00808603875339031	-0.00327756232582033	-0.00457625929266214	-0.00230353930965066
931	80.5822143554688	-1.63376116752625	-6.56458520889282	0.0100340843200684	0.00126787810586393	-0.00425158534198999	-0.00132951640989631
932	80.5822143554688	-0.984412550926208	-7.08406400680542	0.00646266713738441	-0.00490093370899558	-3.08191010844894e-05	0.000943203864153475
933	81.2315673828125	-1.30908679962158	-7.14899873733521	-0.00652430532500148	-0.00360223650932312	0.00451462110504508	0.00126787810586393
934	80.5822143554688	-1.63376116752625	-7.4087381362915	0.00646266713738441	0.00906006153672934	0.000293855206109583	0.000943203864153475
935	81.2315673828125	-1.30908679962158	-6.88925933837891	-0.00717365415766835	-0.00360223650932312	-0.00457625929266214	-0.00944637414067984
936	80.5822143554688	-1.95843541622162	-6.75938940048218	-0.00522560812532902	-0.00457625929266214	-0.00425158534198999	-0.00425158534198999
937	80.5822143554688	-0.984412550926208	-6.75938940048218	-0.00619963090866804	-0.00360223650932312	0.00126787810586393	0.00418994715437293
938	81.2315673828125	-1.63376116752625	-7.01912927627563	-0.0026282137259841	0.00646266713738441	0.00711201597005129	0.00548864435404539
939	80.5822143554688	-1.63376116752625	-7.01912927627563	-0.00652430532500148	0.00711201597005129	0.00321592413820326	-0.00814767740666866
940	80.5822143554688	-1.63376116752625	-7.21393346786499	-0.00490093370899558	0.00159255252219737	-0.00327756232582033	0.00126787810586393
941	79.9328689575195	-1.95843541622162	-7.34380340576172	-0.000355493422830477	0.00743668992072344	-0.00392691092565656	-0.00587495695799589
942	77.9848251342773	-1.30908679962158	-6.69445466995239	0.000618529506027699	0.00613799272105098	-0.00652430532500148	0.00483929552137852
943	77.9848251342773	-0.984412550926208	-6.82432460784912	0.00776136433705688	0.00711201597005129	-0.00132951640989631	0.00743668992072344
944	78.6341705322266	-1.95843541622162	-7.34380340576172	-0.00619963090866804	0.00613799272105098	-0.00555028254166245	0.000943203864153475
945	78.6341705322266	-0.659738183021545	-7.27886867523193	0.000943203864153475	0.00808603875339031	-0.00522560812532902	-0.00100484199356288
946	77.9848251342773	-0.335063904523849	-7.01912927627563	-0.000680167751852423	0.00191722682211548	0.00451462110504508	0.00289124972186983
947	79.9328689575195	-1.63376116752625	-7.4087381362915	-3.08191010844894e-05	-0.000680167751852423	-0.00230353930965066	0.00776136433705688
948	77.9848251342773	-2.28310966491699	-7.27886867523193	-0.00327756232582033	0.00483929552137852	0.00451462110504508	0.00289124972186983
949	79.9328689575195	-1.95843541622162	-6.95419406890869	-0.0117190945893526	0.00808603875339031	-0.00425158534198999	0.00776136433705688
950	78.6341705322266	-1.63376116752625	-7.14899873733521	-0.00587495695799589	0.000943203864153475	0.000618529506027699	-0.00392691092565656
951	78.6341705322266	-1.30908679962158	-7.21393346786499	-0.0162645354866982	-0.00749832857400179	-0.00749832857400179	-0.00197886489331722
952	78.6341705322266	-0.659738183021545	-7.27886867523193	-0.0175632312893867	-0.00684897974133492	0.00548864435404539	-0.000355493422830477
953	81.2315673828125	-2.60778403282166	-6.88925933837891	-0.0110697457566857	-0.00197886489331722	-0.00425158534198999	0.00938473641872406
954	79.2835159301758	-0.335063904523849	-7.08406400680542	-0.00944637414067984	-0.00132951640989631	-0.0026282137259841	-3.08191010844894e-05
955	81.2315673828125	-2.28310966491699	-6.69445466995239	-0.00684897974133492	-0.0104203969240189	-0.000355493422830477	0.00126787810586393
956	81.2315673828125	-1.63376116752625	-6.69445466995239	-0.000355493422830477	-0.000355493422830477	-0.00360223650932312	-0.00847235135734081
957	81.2315673828125	-1.63376116752625	-7.01912927627563	-0.00327756232582033	-0.0130177913233638	-0.0104203969240189	-0.0026282137259841
958	79.9328689575195	-1.63376116752625	-7.79834747314453	-0.0026282137259841	0.00159255252219737	0.00126787810586393	-0.000680167751852423
959	80.5822143554688	-1.63376116752625	-7.34380340576172	0.0100340843200684	-0.000680167751852423	-0.0026282137259841	0.000618529506027699
960	81.8809127807617	-1.95843541622162	-6.88925933837891	0.00289124972186983	0.00321592413820326	-0.00360223650932312	-0.00717365415766835
961	80.5822143554688	-0.335063904523849	-6.69445466995239	0.00159255252219737	-0.0026282137259841	-0.00619963090866804	-0.00847235135734081
962	81.2315673828125	-0.659738183021545	-6.82432460784912	0.0149041991680861	0.00126787810586393	-0.00360223650932312	0.00548864435404539
963	79.9328689575195	-0.335063904523849	-7.27886867523193	0.01847561635077	0.00906006153672934	0.000293855206109583	-0.00100484199356288
964	83.1796112060547	-1.95843541622162	-6.88925933837891	0.020423661917448	0.0113327819854021	-0.00749832857400179	0.00678734155371785
965	81.8809127807617	-0.984412550926208	-7.01912927627563	0.0162028968334198	0.00256657530553639	-0.00782300252467394	-0.00295288790948689
966	80.5822143554688	-0.335063904523849	-7.08406400680542	0.00548864435404539	0.00289124972186983	0.000293855206109583	-0.0026282137259841
967	80.5822143554688	-1.30908679962158	-6.75938940048218	0.01100810803473	0.000618529506027699	0.00321592413820326	0.00321592413820326
968	82.5302658081055	-1.30908679962158	-6.75938940048218	0.012956153601408	-0.00230353930965066	-0.00879702530801296	0.00841071270406246
969	80.5822143554688	-0.984412550926208	-7.01912927627563	0.00256657530553639	0.00711201597005129	-0.000355493422830477	-0.00457625929266214
970	81.2315673828125	-1.30908679962158	-7.6684775352478	0.0116574559360743	0.000943203864153475	-0.00749832857400179	-0.00457625929266214
971	80.5822143554688	-0.0103895775973797	-7.86328220367432	-0.00847235135734081	0.00418994715437293	0.000618529506027699	-0.00522560812532902
972	78.6341705322266	-0.0103895775973797	-7.34380340576172	-0.00879702530801296	-0.00879702530801296	-0.0126931173726916	0.000618529506027699
973	81.8809127807617	-1.30908679962158	-7.47367286682129	-0.0104203969240189	0.00678734155371785	0.00256657530553639	0.00321592413820326
974	79.9328689575195	-0.335063904523849	-7.4087381362915	-0.00587495695799589	-0.00132951640989631	0.000618529506027699	0.00256657530553639
975	81.2315673828125	-1.63376116752625	-7.60354280471802	-0.00749832857400179	-0.0026282137259841	0.000618529506027699	-0.00522560812532902
976	81.2315673828125	-1.95843541622162	-7.27886867523193	-0.00555028254166245	-0.00619963090866804	0.00191722682211548	-0.00197886489331722
977	81.8809127807617	-1.30908679962158	-7.14899873733521	-0.00490093370899558	-0.00360223650932312	-0.00425158534198999	-0.0026282137259841
978	81.8809127807617	-1.30908679962158	-6.95419406890869	0.0168522447347641	0.00159255252219737	0.00516396993771195	0.00970941036939621
979	81.2315673828125	-1.95843541622162	-7.4087381362915	0.0123068047687411	0.00970941036939621	0.00126787810586393	-0.00100484199356288
980	79.9328689575195	-1.95843541622162	-6.56458520889282	0.00386527273803949	0.00126787810586393	-0.0139918150380254	-0.00360223650932312
981	81.2315673828125	-0.984412550926208	-6.88925933837891	0.0210730116814375	-0.00100484199356288	-0.000680167751852423	-0.00165419070981443
982	79.2835159301758	-0.984412550926208	-7.14899873733521	-0.0026282137259841	0.0022419011220336	-0.0100957229733467	-0.00165419070981443
983	82.5302658081055	-1.30908679962158	-7.14899873733521	0.0022419011220336	0.00646266713738441	-0.00782300252467394	0.00354059832170606
984	79.2835159301758	-0.984412550926208	-6.88925933837891	0.0123068047687411	0.00906006153672934	0.00126787810586393	0.000943203864153475
985	82.5302658081055	-2.28310966491699	-7.34380340576172	0.00548864435404539	0.00776136433705688	-0.0107450718060136	-0.00100484199356288
986	80.5822143554688	-0.335063904523849	-7.27886867523193	0.00873538758605719	0.00678734155371785	-0.00327756232582033	0.00159255252219737
987	80.5822143554688	-0.984412550926208	-7.4087381362915	-0.00814767740666866	0.00646266713738441	-0.00555028254166245	0.00483929552137852
988	81.2315673828125	-1.63376116752625	-7.4087381362915	-0.0123684434220195	0.00678734155371785	0.00613799272105098	-0.000680167751852423
989	80.5822143554688	-1.63376116752625	-7.60354280471802	-0.00327756232582033	0.00451462110504508	-0.00555028254166245	-0.00295288790948689
990	79.2835159301758	-0.659738183021545	-7.60354280471802	-0.0100957229733467	-0.00360223650932312	-0.0107450718060136	-0.0123684434220195
991	79.9328689575195	-1.63376116752625	-7.60354280471802	0.00711201597005129	-0.00360223650932312	-0.00749832857400179	-0.000355493422830477
992	79.9328689575195	-1.63376116752625	-7.47367286682129	-0.00847235135734081	-0.00230353930965066	-0.00717365415766835	0.00191722682211548
993	81.8809127807617	-2.93245840072632	-6.95419406890869	-0.00879702530801296	-0.00392691092565656	-0.00230353930965066	0.00256657530553639
994	80.5822143554688	-1.30908679962158	-7.6684775352478	0.00159255252219737	-0.00327756232582033	0.0100340843200684	-0.00652430532500148
995	79.2835159301758	-1.95843541622162	-7.4087381362915	0.000293855206109583	-0.00165419070981443	-0.0026282137259841	0.00159255252219737
996	81.8809127807617	-3.25713276863098	-7.47367286682129	-0.00977104809135199	-0.0113944197073579	-0.00295288790948689	-0.00425158534198999
997	81.8809127807617	-2.93245840072632	-7.27886867523193	0.00743668992072344	-0.00230353930965066	0.00289124972186983	0.00613799272105098
998	82.5302658081055	-3.58180713653564	-6.69445466995239	-0.00879702530801296	-0.00555028254166245	0.00386527273803949	0.00289124972186983
999	82.5302658081055	-2.93245840072632	-6.49965000152588	0.0155535480007529	0.00418994715437293	-0.00132951640989631	-0.00490093370899558
1000	81.2315673828125	-2.28310966491699	-7.08406400680542	0.0116574559360743	-0.00814767740666866	-0.00782300252467394	-0.00327756232582033
1001	80.5822143554688	-1.63376116752625	-7.21393346786499	0.00841071270406246	-0.00619963090866804	-0.00555028254166245	-0.0026282137259841
1002	80.5822143554688	-1.95843541622162	-7.14899873733521	0.00256657530553639	-3.08191010844894e-05	-0.00555028254166245	-3.08191010844894e-05
1003	81.2315673828125	-2.60778403282166	-6.82432460784912	0.0123068047687411	-0.00132951640989631	-0.00425158534198999	0.00906006153672934
1004	79.9328689575195	-0.984412550926208	-6.95419406890869	0.0194496400654316	0.00386527273803949	-0.00847235135734081	0.00126787810586393
1005	81.2315673828125	-2.28310966491699	-6.56458520889282	0.00159255252219737	0.00191722682211548	-0.0139918150380254	-0.00490093370899558
1006	79.2835159301758	-0.984412550926208	-6.62951993942261	0.00776136433705688	0.00256657530553639	-0.00717365415766835	-0.00522560812532902
1007	79.2835159301758	-0.0103895775973797	-6.75938940048218	0.00126787810586393	0.00808603875339031	0.000618529506027699	-0.00100484199356288
1008	79.9328689575195	-0.984412550926208	-6.36978054046631	0.00970941036939621	-0.00555028254166245	-0.000680167751852423	0.0106834331527352
1009	79.9328689575195	-0.335063904523849	-6.88925933837891	0.0162028968334198	0.00289124972186983	0.00776136433705688	-0.00587495695799589
1010	79.2835159301758	-0.659738183021545	-6.88925933837891	0.00418994715437293	0.00126787810586393	-0.00392691092565656	0.00743668992072344
1011	79.9328689575195	-0.659738183021545	-6.88925933837891	-0.00100484199356288	-0.00360223650932312	-0.00684897974133492	-0.0130177913233638
1012	80.5822143554688	-1.95843541622162	-6.95419406890869	-0.0123684434220195	0.00191722682211548	0.00418994715437293	-0.00652430532500148
1013	79.9328689575195	-1.63376116752625	-6.95419406890869	-0.00814767740666866	-0.00295288790948689	0.00159255252219737	0.00581331877037883
1014	80.5822143554688	-0.984412550926208	-7.14899873733521	0.00159255252219737	-0.00100484199356288	0.00646266713738441	-0.00197886489331722
1015	77.9848251342773	-1.30908679962158	-7.6684775352478	-0.00944637414067984	0.000943203864153475	0.00159255252219737	-0.00717365415766835
1016	77.9848251342773	-1.30908679962158	-7.27886867523193	-0.00392691092565656	-0.00457625929266214	-0.00360223650932312	-0.00230353930965066
1017	81.2315673828125	-1.95843541622162	-6.88925933837891	-0.00165419070981443	-0.00230353930965066	-0.00197886489331722	-0.00327756232582033
1018	79.2835159301758	-1.30908679962158	-7.27886867523193	-0.00587495695799589	0.00386527273803949	0.00126787810586393	-0.00392691092565656
1019	79.2835159301758	-0.659738183021545	-7.6684775352478	0.00386527273803949	0.00289124972186983	-3.08191010844894e-05	-0.00165419070981443
1020	77.3354721069336	-0.0103895775973797	-7.9282169342041	0.0162028968334198	0.00906006153672934	-0.00814767740666866	-0.00197886489331722
1021	79.2835159301758	-0.984412550926208	-7.53860807418823	0.00451462110504508	0.00126787810586393	-0.00912170019000769	-0.00295288790948689
1022	76.6861267089844	-0.0103895775973797	-7.53860807418823	-0.00684897974133492	0.00711201597005129	-0.00587495695799589	0.00938473641872406
1023	78.6341705322266	-1.63376116752625	-7.01912927627563	0.00841071270406246	0.00516396993771195	-0.00360223650932312	0.011982130818069
1024	76.6861267089844	-0.659738183021545	-7.53860807418823	-0.00457625929266214	0.00581331877037883	0.000293855206109583	-0.000355493422830477
1025	79.2835159301758	-1.95843541622162	-7.47367286682129	-0.0100957229733467	0.00418994715437293	-0.00327756232582033	0.00451462110504508
1026	77.9848251342773	-0.659738183021545	-7.60354280471802	-0.0165892094373703	-0.00100484199356288	-0.0139918150380254	-0.00392691092565656
1027	76.6861267089844	-0.659738183021545	-7.47367286682129	0.00321592413820326	-0.000680167751852423	-0.00327756232582033	0.00451462110504508
1028	77.3354721069336	-0.335063904523849	-7.60354280471802	0.00808603875339031	0.00548864435404539	0.000618529506027699	-0.00230353930965066
1029	77.3354721069336	-0.659738183021545	-7.14899873733521	-0.0117190945893526	-0.0026282137259841	-0.00230353930965066	0.00516396993771195
1030	77.3354721069336	-0.659738183021545	-7.27886867523193	0.0142548503354192	0.000943203864153475	-0.00360223650932312	-0.00295288790948689
1031	77.9848251342773	-0.984412550926208	-7.73341274261475	0.00906006153672934	0.000943203864153475	-0.00782300252467394	0.00418994715437293
1032	80.5822143554688	-1.95843541622162	-7.53860807418823	-0.0110697457566857	-0.00327756232582033	0.00743668992072344	0.00581331877037883
1033	77.9848251342773	-0.659738183021545	-7.4087381362915	-0.00814767740666866	0.000293855206109583	0.0022419011220336	0.00483929552137852
1034	81.2315673828125	-1.30908679962158	-7.08406400680542	-0.000355493422830477	0.00516396993771195	-0.00230353930965066	-0.0026282137259841
1035	78.6341705322266	-0.984412550926208	-6.75938940048218	0.0175015944987535	0.00289124972186983	-0.00457625929266214	-0.00132951640989631
1036	79.2835159301758	-0.984412550926208	-6.56458520889282	-0.0133424662053585	-0.00522560812532902	-0.00295288790948689	-0.00197886489331722
1037	80.5822143554688	-1.95843541622162	-6.82432460784912	-0.00749832857400179	0.000618529506027699	0.00289124972186983	0.00483929552137852
1038	80.5822143554688	-2.28310966491699	-7.08406400680542	-0.0117190945893526	0.00711201597005129	0.00321592413820326	0.00743668992072344
1039	79.2835159301758	-0.659738183021545	-6.95419406890869	-0.00425158534198999	0.00613799272105098	0.00321592413820326	-0.00132951640989631
1040	79.9328689575195	-0.984412550926208	-7.73341274261475	-0.0139918150380254	0.0113327819854021	-0.00295288790948689	-0.0026282137259841
1041	79.9328689575195	-0.0103895775973797	-6.95419406890869	-0.0123684434220195	-0.00295288790948689	-0.00100484199356288	-0.00197886489331722
1042	81.2315673828125	-1.63376116752625	-7.14899873733521	-0.00490093370899558	0.00678734155371785	-0.00360223650932312	0.00321592413820326
1043	81.2315673828125	-0.984412550926208	-7.47367286682129	-0.00360223650932312	0.00906006153672934	-0.00197886489331722	-0.00912170019000769
1044	79.9328689575195	-0.984412550926208	-7.53860807418823	-0.00327756232582033	0.00581331877037883	-0.00295288790948689	0.00126787810586393
1045	81.2315673828125	-1.95843541622162	-7.4087381362915	-0.00749832857400179	0.00418994715437293	0.00256657530553639	-0.00295288790948689
1046	81.2315673828125	-1.30908679962158	-7.6684775352478	0.020423661917448	-0.00457625929266214	-0.00587495695799589	0.000943203864153475
1047	79.2835159301758	-0.659738183021545	-7.60354280471802	0.000618529506027699	0.00613799272105098	-0.0110697457566857	0.00354059832170606
1048	79.2835159301758	-0.659738183021545	-7.21393346786499	0.0175015944987535	0.00451462110504508	0.00256657530553639	-0.00100484199356288
1049	79.9328689575195	-1.30908679962158	-7.53860807418823	0.0171769186854362	0.00386527273803949	0.000293855206109583	0.00548864435404539
1050	79.2835159301758	-0.984412550926208	-7.86328220367432	0.00743668992072344	0.00483929552137852	-0.00944637414067984	0.000943203864153475
1051	80.5822143554688	-1.30908679962158	-7.86328220367432	0.00256657530553639	-0.00619963090866804	-0.0110697457566857	0.00159255252219737
1052	81.2315673828125	-1.95843541622162	-7.47367286682129	-0.0126931173726916	-0.00522560812532902	0.00191722682211548	0.000943203864153475
1053	81.2315673828125	-1.30908679962158	-7.9282169342041	-0.00132951640989631	-0.00327756232582033	-0.00165419070981443	0.00873538758605719
1054	80.5822143554688	-2.28310966491699	-7.4087381362915	0.0113327819854021	0.0022419011220336	0.000293855206109583	-3.08191010844894e-05
1055	79.9328689575195	-1.30908679962158	-7.73341274261475	0.0113327819854021	-0.00360223650932312	-0.00132951640989631	-0.00619963090866804
1056	80.5822143554688	-0.659738183021545	-7.86328220367432	0.00841071270406246	-0.00295288790948689	-0.0104203969240189	-0.0026282137259841
1057	79.9328689575195	-1.95843541622162	-7.60354280471802	0.0103587592020631	-0.00100484199356288	-0.00425158534198999	-0.00652430532500148
1058	80.5822143554688	-1.63376116752625	-7.6684775352478	0.00711201597005129	0.00256657530553639	-0.00490093370899558	0.00289124972186983
1059	79.2835159301758	-0.659738183021545	-7.73341274261475	0.0188002903014421	0.00451462110504508	-0.0026282137259841	0.00289124972186983
1060	79.2835159301758	-0.659738183021545	-7.60354280471802	0.00354059832170606	0.000618529506027699	-0.00295288790948689	-0.00490093370899558
1061	79.9328689575195	-1.30908679962158	-6.95419406890869	0.00938473641872406	-0.00425158534198999	-0.00555028254166245	-0.00425158534198999
1062	80.5822143554688	-1.95843541622162	-7.4087381362915	-0.00230353930965066	0.00386527273803949	-0.00457625929266214	0.00126787810586393
1063	81.8809127807617	-1.95843541622162	-7.01912927627563	0.000293855206109583	0.00678734155371785	-0.00619963090866804	0.00646266713738441
1064	79.9328689575195	-0.984412550926208	-7.34380340576172	-3.08191010844894e-05	0.00646266713738441	0.000618529506027699	-0.00457625929266214
1065	81.2315673828125	-2.28310966491699	-6.75938940048218	-0.00360223650932312	0.00483929552137852	0.00548864435404539	-0.00652430532500148
1066	81.2315673828125	-2.60778403282166	-7.01912927627563	-0.00749832857400179	-0.0026282137259841	0.00516396993771195	-0.00587495695799589
1067	79.2835159301758	-0.984412550926208	-6.75938940048218	-0.00749832857400179	0.00354059832170606	-0.00879702530801296	-0.000680167751852423
1068	80.5822143554688	-1.63376116752625	-7.21393346786499	-0.00847235135734081	0.000618529506027699	0.00581331877037883	-0.00100484199356288
1069	79.2835159301758	-1.30908679962158	-6.62951993942261	0.00613799272105098	0.00970941036939621	0.00126787810586393	0.000293855206109583
1070	79.9328689575195	-1.30908679962158	-7.08406400680542	0.00776136433705688	-0.00457625929266214	-0.00684897974133492	-0.00425158534198999
1071	81.2315673828125	-2.60778403282166	-6.49965000152588	0.0103587592020631	-0.0104203969240189	-0.00847235135734081	-0.00425158534198999
1072	83.1796112060547	-2.93245840072632	-6.82432460784912	0.00386527273803949	0.00970941036939621	-0.000355493422830477	-0.00490093370899558
1073	79.9328689575195	-1.63376116752625	-6.17497587203979	0.00711201597005129	-0.0100957229733467	0.00548864435404539	-3.08191010844894e-05
1074	81.8809127807617	-2.60778403282166	-6.95419406890869	0.00321592413820326	-0.00587495695799589	-3.08191010844894e-05	0.00159255252219737
1075	79.9328689575195	-1.30908679962158	-7.21393346786499	-0.00782300252467394	-0.00360223650932312	0.00159255252219737	-0.00425158534198999
1076	80.5822143554688	-1.95843541622162	-6.95419406890869	-0.00619963090866804	-0.0026282137259841	-0.00912170019000769	-0.00197886489331722
1077	80.5822143554688	-2.28310966491699	-6.75938940048218	-0.00619963090866804	-0.0110697457566857	0.00451462110504508	-0.0026282137259841
1078	81.2315673828125	-3.25713276863098	-7.14899873733521	-0.00230353930965066	-0.000355493422830477	-0.00392691092565656	0.00776136433705688
1079	79.9328689575195	-1.95843541622162	-6.75938940048218	-0.00782300252467394	-3.08191010844894e-05	0.00808603875339031	-0.00425158534198999
1080	79.2835159301758	-2.28310966491699	-7.14899873733521	-0.00912170019000769	0.00321592413820326	-0.00555028254166245	-0.00879702530801296
1081	79.9328689575195	-2.60778403282166	-7.6684775352478	-0.00847235135734081	0.000618529506027699	-0.00814767740666866	-0.00457625929266214
1082	81.2315673828125	-3.58180713653564	-7.21393346786499	-0.0126931173726916	-0.00652430532500148	-0.00652430532500148	-0.00197886489331722
1083	81.8809127807617	-3.58180713653564	-7.47367286682129	-0.000680167751852423	0.00256657530553639	-0.0026282137259841	0.00354059832170606
1084	79.2835159301758	-2.93245840072632	-7.4087381362915	-0.0026282137259841	0.00451462110504508	-0.00457625929266214	0.00581331877037883
1085	81.8809127807617	-3.58180713653564	-7.34380340576172	0.00613799272105098	0.00581331877037883	-0.00295288790948689	0.0022419011220336
1086	80.5822143554688	-3.90648126602173	-7.6684775352478	0.00483929552137852	-0.00165419070981443	-0.00879702530801296	0.00289124972186983
1087	80.5822143554688	-2.93245840072632	-7.9282169342041	0.00841071270406246	-0.00522560812532902	-0.00684897974133492	-0.000680167751852423
1088	79.2835159301758	-2.93245840072632	-7.86328220367432	-0.00912170019000769	0.00191722682211548	-0.00197886489331722	0.00256657530553639
1089	79.9328689575195	-2.93245840072632	-7.79834747314453	0.00354059832170606	-0.00619963090866804	-0.00457625929266214	-0.0026282137259841
1090	79.2835159301758	-2.28310966491699	-7.9282169342041	0.0158782228827477	-0.00392691092565656	-0.00619963090866804	-0.0107450718060136
1091	81.8809127807617	-3.25713276863098	-7.34380340576172	0.00516396993771195	-0.00814767740666866	-0.00977104809135199	-0.00425158534198999
1092	80.5822143554688	-3.25713276863098	-7.27886867523193	0.011982130818069	-0.00717365415766835	-0.00132951640989631	-0.00619963090866804
1093	79.9328689575195	-2.60778403282166	-7.73341274261475	0.0022419011220336	-0.00490093370899558	0.00418994715437293	0.00646266713738441
1094	81.2315673828125	-2.93245840072632	-7.53860807418823	0.00873538758605719	0.00126787810586393	0.000293855206109583	-0.00165419070981443
1095	79.9328689575195	-2.60778403282166	-7.47367286682129	0.0171769186854362	-0.00490093370899558	-0.0026282137259841	-0.00425158534198999
1096	79.9328689575195	-1.95843541622162	-7.60354280471802	0.00678734155371785	-0.00490093370899558	0.000293855206109583	-0.00652430532500148
1097	79.9328689575195	-2.28310966491699	-7.08406400680542	0.00873538758605719	-0.00197886489331722	0.00191722682211548	-0.00230353930965066
1098	79.9328689575195	-1.95843541622162	-6.82432460784912	-0.00425158534198999	0.000618529506027699	-0.00132951640989631	0.00354059832170606
1099	79.9328689575195	-1.95843541622162	-7.08406400680542	0.00970941036939621	0.000293855206109583	0.000943203864153475	-0.00230353930965066
1100	80.5822143554688	-1.95843541622162	-7.01912927627563	0.00126787810586393	0.00159255252219737	0.00451462110504508	-0.00230353930965066
1101	79.9328689575195	-2.28310966491699	-7.01912927627563	0.000943203864153475	-0.00360223650932312	-0.00327756232582033	-0.00132951640989631
1102	81.8809127807617	-3.25713276863098	-6.82432460784912	-0.0026282137259841	0.00354059832170606	-0.00360223650932312	0.00970941036939621
1103	81.2315673828125	-2.93245840072632	-6.88925933837891	0.013930176384747	0.0113327819854021	0.000618529506027699	0.00126787810586393
1104	79.9328689575195	-2.28310966491699	-6.75938940048218	0.000618529506027699	0.0103587592020631	-0.0026282137259841	-3.08191010844894e-05
1105	80.5822143554688	-2.60778403282166	-6.82432460784912	0.0142548503354192	0.012956153601408	-0.00425158534198999	0.000943203864153475
1106	81.2315673828125	-2.93245840072632	-7.4087381362915	-0.000680167751852423	0.00906006153672934	-0.0110697457566857	0.00126787810586393
1107	79.2835159301758	-1.63376116752625	-7.14899873733521	-0.0136671401560307	-0.00197886489331722	0.00256657530553639	0.00354059832170606
1108	81.2315673828125	-1.95843541622162	-7.14899873733521	-0.00555028254166245	0.0158782228827477	0.00159255252219737	0.00354059832170606
1109	79.2835159301758	-0.984412550926208	-6.88925933837891	-0.00360223650932312	0.00613799272105098	0.00418994715437293	0.00321592413820326
1110	79.9328689575195	-1.95843541622162	-7.4087381362915	-0.0208099745213985	0.00451462110504508	-0.00295288790948689	-0.00295288790948689
1111	79.9328689575195	-2.28310966491699	-7.47367286682129	-0.0104203969240189	-0.00132951640989631	-0.00165419070981443	-0.00230353930965066
1112	81.2315673828125	-3.58180713653564	-7.4087381362915	-0.00717365415766835	-0.00847235135734081	-0.00425158534198999	0.00906006153672934
1113	77.3354721069336	-1.30908679962158	-7.6684775352478	-0.00684897974133492	-0.00100484199356288	0.00841071270406246	0.00776136433705688
1114	81.2315673828125	-2.60778403282166	-7.53860807418823	-0.0100957229733467	-0.0026282137259841	-0.00684897974133492	0.00418994715437293
1115	77.9848251342773	-1.30908679962158	-7.86328220367432	-0.00165419070981443	-0.00100484199356288	0.000618529506027699	0.00289124972186983
1116	77.3354721069336	-1.63376116752625	-7.4087381362915	-0.0130177913233638	-0.00814767740666866	-0.00360223650932312	-0.00490093370899558
1117	77.3354721069336	-2.28310966491699	-7.34380340576172	-0.00847235135734081	-0.00295288790948689	-0.000355493422830477	-0.00327756232582033
1118	77.9848251342773	-1.95843541622162	-7.60354280471802	0.00516396993771195	0.00841071270406246	-0.00360223650932312	0.00613799272105098
1119	77.9848251342773	-2.28310966491699	-7.79834747314453	0.00516396993771195	0.00483929552137852	-0.00360223650932312	-0.00100484199356288
1120	77.9848251342773	-2.28310966491699	-7.53860807418823	0.00646266713738441	0.00711201597005129	-0.00652430532500148	0.00581331877037883
1121	80.5822143554688	-2.60778403282166	-7.60354280471802	-0.00197886489331722	0.00256657530553639	0.000293855206109583	0.000943203864153475
1122	80.5822143554688	-3.25713276863098	-7.01912927627563	0.0723715499043465	-0.00619963090866804	-0.000680167751852423	0.01100810803473
1123	80.5822143554688	-2.60778403282166	-7.4087381362915	-0.017887907102704	0.00808603875339031	-0.00717365415766835	0.00646266713738441
1124	81.2315673828125	-1.63376116752625	-7.79834747314453	-0.00100484199356288	0.0142548503354192	-0.00100484199356288	0.00159255252219737
1125	81.2315673828125	-1.63376116752625	-7.73341274261475	-0.00132951640989631	0.00970941036939621	0.00386527273803949	0.000943203864153475
1126	81.8809127807617	-3.25713276863098	-7.47367286682129	-0.0100957229733467	0.0022419011220336	-0.000680167751852423	-0.00327756232582033
1127	82.5302658081055	-2.93245840072632	-7.53860807418823	-0.0100957229733467	0.00159255252219737	0.000293855206109583	0.00354059832170606
1128	81.2315673828125	-1.30908679962158	-7.4087381362915	-0.00360223650932312	0.00256657530553639	0.00711201597005129	-0.00619963090866804
1129	81.2315673828125	-1.63376116752625	-7.6684775352478	0.000943203864153475	0.0103587592020631	-0.00100484199356288	0.0022419011220336
1130	81.2315673828125	-2.28310966491699	-7.60354280471802	0.0103587592020631	0.00678734155371785	0.00126787810586393	-0.00814767740666866
1131	83.1796112060547	-2.93245840072632	-7.34380340576172	-0.0026282137259841	-0.00295288790948689	-0.0123684434220195	-0.000355493422830477
1132	80.5822143554688	-2.28310966491699	-7.53860807418823	-0.00457625929266214	-0.00717365415766835	0.00256657530553639	-0.00100484199356288
1133	79.9328689575195	-2.28310966491699	-7.4087381362915	0.0113327819854021	0.00548864435404539	-0.00327756232582033	0.00126787810586393
1134	81.8809127807617	-2.28310966491699	-7.14899873733521	0.00321592413820326	0.00678734155371785	0.00159255252219737	-0.00652430532500148
1135	81.8809127807617	-2.28310966491699	-7.08406400680542	0.00808603875339031	0.00581331877037883	0.00289124972186983	-0.00392691092565656
1136	81.2315673828125	-1.63376116752625	-7.21393346786499	0.0165275707840919	0.000293855206109583	-0.00425158534198999	-0.000355493422830477
1137	80.5822143554688	-1.95843541622162	-7.21393346786499	0.0162028968334198	0.00289124972186983	-0.00555028254166245	0.00808603875339031
1138	80.5822143554688	-1.95843541622162	-7.21393346786499	0.0106834331527352	0.00354059832170606	-0.00132951640989631	-0.00165419070981443
1139	79.2835159301758	-1.95843541622162	-7.21393346786499	0.00548864435404539	0.00354059832170606	-0.00619963090866804	0.00970941036939621
1140	82.5302658081055	-2.60778403282166	-7.08406400680542	0.00678734155371785	0.00386527273803949	0.000943203864153475	0.00386527273803949
1141	82.5302658081055	-2.60778403282166	-7.01912927627563	-0.00684897974133492	0.00418994715437293	-0.00912170019000769	-0.00652430532500148
1142	83.8289566040039	-3.25713276863098	-7.27886867523193	0.00646266713738441	0.000943203864153475	-0.00879702530801296	0.00516396993771195
1143	79.9328689575195	-1.95843541622162	-7.6684775352478	0.00321592413820326	0.00581331877037883	-0.00165419070981443	-0.000680167751852423
1144	82.5302658081055	-2.93245840072632	-7.86328220367432	0.011982130818069	0.00256657530553639	-0.00619963090866804	0.00321592413820326
1145	80.5822143554688	-1.95843541622162	-7.27886867523193	0.00970941036939621	0.00418994715437293	-0.00197886489331722	-0.00652430532500148
1146	83.8289566040039	-3.25713276863098	-7.34380340576172	0.000293855206109583	0.00483929552137852	-0.00197886489331722	-0.0026282137259841
1147	81.8809127807617	-3.25713276863098	-7.27886867523193	0.0197743140161037	-0.00100484199356288	0.00613799272105098	-0.00100484199356288
1148	82.5302658081055	-2.93245840072632	-7.79834747314453	-0.00749832857400179	0.00776136433705688	0.00321592413820326	-0.000680167751852423
1149	82.5302658081055	-2.28310966491699	-7.9282169342041	0.00808603875339031	0.0100340843200684	-0.000680167751852423	0.00386527273803949
1150	81.8809127807617	-3.25713276863098	-7.34380340576172	0.00548864435404539	0.000943203864153475	-0.00684897974133492	0.00191722682211548
1151	82.5302658081055	-2.93245840072632	-7.4087381362915	-0.017887907102704	0.00483929552137852	-0.000680167751852423	-0.00457625929266214
1152	81.2315673828125	-2.93245840072632	-7.01912927627563	-0.00165419070981443	-0.00587495695799589	0.00126787810586393	0.00191722682211548
1153	81.2315673828125	-1.63376116752625	-7.21393346786499	-0.0117190945893526	0.000618529506027699	0.00516396993771195	-0.00717365415766835
1154	82.5302658081055	-3.25713276863098	-7.21393346786499	-0.00100484199356288	-0.00165419070981443	0.00354059832170606	0.00289124972186983
1155	81.8809127807617	-2.93245840072632	-7.47367286682129	0.0106834331527352	0.00321592413820326	0.00808603875339031	-0.0104203969240189
1156	80.5822143554688	-2.28310966491699	-7.08406400680542	0.00386527273803949	-0.00490093370899558	-0.00782300252467394	0.00256657530553639
1157	80.5822143554688	-1.95843541622162	-7.60354280471802	0.0100340843200684	-0.00619963090866804	-0.00295288790948689	0.00743668992072344
1158	79.9328689575195	-1.95843541622162	-7.47367286682129	0.00678734155371785	0.00126787810586393	0.00613799272105098	0.00581331877037883
1159	81.2315673828125	-1.63376116752625	-7.4087381362915	0.00516396993771195	0.00483929552137852	-0.00619963090866804	-0.0026282137259841
1160	81.8809127807617	-2.93245840072632	-7.21393346786499	0.01100810803473	0.000943203864153475	-0.00425158534198999	-0.0026282137259841
1161	82.5302658081055	-3.25713276863098	-7.47367286682129	0.00126787810586393	0.000618529506027699	-0.00717365415766835	0.00126787810586393
1162	81.2315673828125	-3.25713276863098	-7.4087381362915	-0.00425158534198999	0.00451462110504508	-0.00619963090866804	0.00418994715437293
1163	81.2315673828125	-2.93245840072632	-7.6684775352478	-0.00132951640989631	0.00418994715437293	-0.00230353930965066	0.000943203864153475
1164	82.5302658081055	-3.58180713653564	-6.82432460784912	0.0123068047687411	0.00321592413820326	-3.08191010844894e-05	0.00483929552137852
1165	81.2315673828125	-2.93245840072632	-6.82432460784912	0.0103587592020631	0.00354059832170606	-0.00295288790948689	-0.00165419070981443
1166	81.2315673828125	-3.58180713653564	-6.56458520889282	-0.000680167751852423	-0.000680167751852423	-0.00457625929266214	0.00289124972186983
1167	81.8809127807617	-4.23115587234497	-6.82432460784912	0.00451462110504508	-0.00782300252467394	-0.0100957229733467	0.00191722682211548
1168	81.2315673828125	-3.58180713653564	-6.95419406890869	-0.00230353930965066	-0.00684897974133492	0.00646266713738441	0.00386527273803949
1169	82.5302658081055	-3.90648126602173	-6.23991060256958	-0.00327756232582033	-0.0107450718060136	0.00711201597005129	0.0106834331527352
1170	80.5822143554688	-3.58180713653564	-6.88925933837891	-0.00230353930965066	-0.00457625929266214	0.0022419011220336	-0.0133424662053585
1171	80.5822143554688	-3.90648126602173	-6.62951993942261	-0.0026282137259841	-0.0139918150380254	-0.00490093370899558	-0.00814767740666866
1172	81.2315673828125	-2.60778403282166	-7.47367286682129	-0.00555028254166245	-0.0117190945893526	-0.00392691092565656	0.00191722682211548
1173	80.5822143554688	-3.90648126602173	-7.6684775352478	-0.0100957229733467	-0.00457625929266214	0.00483929552137852	0.000943203864153475
1174	80.5822143554688	-3.25713276863098	-6.88925933837891	-0.00944637414067984	-0.0026282137259841	0.00256657530553639	-0.00295288790948689
1175	81.8809127807617	-3.58180713653564	-6.75938940048218	-0.00490093370899558	-0.00490093370899558	-0.000355493422830477	-0.00295288790948689
1176	80.5822143554688	-2.93245840072632	-7.01912927627563	0.00321592413820326	-0.00197886489331722	-0.00457625929266214	-0.00457625929266214
1177	80.5822143554688	-2.60778403282166	-6.88925933837891	-0.00522560812532902	-0.00652430532500148	-0.00360223650932312	-3.08191010844894e-05
1178	81.2315673828125	-2.28310966491699	-6.82432460784912	0.000293855206109583	0.00483929552137852	0.00289124972186983	0.00970941036939621
1179	81.8809127807617	-2.60778403282166	-7.6684775352478	-0.000355493422830477	0.00386527273803949	0.000618529506027699	0.00159255252219737
1180	81.8809127807617	-2.93245840072632	-7.47367286682129	0.0132808275520802	-0.00165419070981443	-0.00717365415766835	0.0022419011220336
1181	81.2315673828125	-2.60778403282166	-7.4087381362915	0.00938473641872406	0.0022419011220336	-0.00749832857400179	0.00613799272105098
1182	81.2315673828125	-1.95843541622162	-7.60354280471802	-0.000680167751852423	-0.000355493422830477	-0.00749832857400179	0.01100810803473
1183	79.9328689575195	-1.30908679962158	-6.82432460784912	0.00743668992072344	0.0113327819854021	-0.00360223650932312	-3.08191010844894e-05
1184	82.5302658081055	-2.60778403282166	-6.56458520889282	0.00126787810586393	0.00451462110504508	-0.00132951640989631	0.000293855206109583
1185	79.2835159301758	-1.30908679962158	-7.6684775352478	-0.00490093370899558	-0.00295288790948689	-0.0146411629393697	-0.000680167751852423
1186	81.8809127807617	-3.25713276863098	-7.53860807418823	0.00776136433705688	0.00483929552137852	-0.00652430532500148	-0.00814767740666866
1187	79.9328689575195	-2.28310966491699	-7.4087381362915	0.00321592413820326	-3.08191010844894e-05	-0.00197886489331722	0.00321592413820326
1188	79.2835159301758	-1.30908679962158	-7.47367286682129	0.00418994715437293	0.00646266713738441	0.00126787810586393	0.00289124972186983
1189	78.6341705322266	-1.63376116752625	-7.53860807418823	0.00548864435404539	0.00970941036939621	-0.0026282137259841	-0.00165419070981443
1190	79.2835159301758	-1.63376116752625	-7.21393346786499	-3.08191010844894e-05	0.00483929552137852	-0.00847235135734081	0.00289124972186983
1191	79.9328689575195	-2.60778403282166	-7.60354280471802	0.00191722682211548	-0.000355493422830477	-0.00652430532500148	0.00159255252219737
1192	79.9328689575195	-2.60778403282166	-7.4087381362915	-0.0120437685400248	-0.00490093370899558	-0.00165419070981443	0.00354059832170606
1193	79.9328689575195	-3.25713276863098	-7.53860807418823	-0.0136671401560307	-0.000680167751852423	-3.08191010844894e-05	0.0022419011220336
1194	77.3354721069336	-1.30908679962158	-7.47367286682129	-0.00977104809135199	0.000618529506027699	-0.00295288790948689	0.000943203864153475
1195	78.6341705322266	-1.63376116752625	-7.34380340576172	-0.0120437685400248	-0.0026282137259841	-0.00132951640989631	-0.00360223650932312
1196	78.6341705322266	-1.95843541622162	-6.88925933837891	-0.0191866029053926	0.00354059832170606	-0.00457625929266214	0.00613799272105098
1197	79.9328689575195	-2.60778403282166	-7.34380340576172	-0.017887907102704	-0.00295288790948689	-0.00132951640989631	0.00711201597005129
1198	77.3354721069336	-1.95843541622162	-7.6684775352478	-0.0139918150380254	0.00516396993771195	0.00354059832170606	-0.00132951640989631
1199	79.2835159301758	-1.63376116752625	-7.27886867523193	0.000293855206109583	0.00581331877037883	0.00191722682211548	0.00548864435404539
1200	79.9328689575195	-2.28310966491699	-6.56458520889282	-0.00619963090866804	-0.00100484199356288	0.00289124972186983	0.00126787810586393
1201	80.5822143554688	-2.28310966491699	-6.56458520889282	0.0217223595827818	0.00256657530553639	-0.0117190945893526	-0.00230353930965066
1202	80.5822143554688	-1.63376116752625	-6.56458520889282	-0.00619963090866804	0.00126787810586393	-0.00652430532500148	0.00451462110504508
1203	78.6341705322266	-1.30908679962158	-7.01912927627563	0.000618529506027699	0.00938473641872406	-0.000680167751852423	0.00711201597005129
1204	81.8809127807617	-1.63376116752625	-7.08406400680542	0.000943203864153475	0.00646266713738441	-0.00782300252467394	-0.00360223650932312
1205	80.5822143554688	-1.63376116752625	-6.95419406890869	0.0210730116814375	0.00256657530553639	-0.00847235135734081	-0.00782300252467394
1206	82.5302658081055	-1.95843541622162	-7.4087381362915	-0.00847235135734081	0.00646266713738441	-0.00912170019000769	0.00386527273803949
1207	81.2315673828125	-1.95843541622162	-7.47367286682129	0.00711201597005129	0.00581331877037883	-0.0139918150380254	0.00159255252219737
1208	79.9328689575195	-1.30908679962158	-6.82432460784912	-0.0026282137259841	0.00483929552137852	0.0106834331527352	-0.00230353930965066
1209	79.9328689575195	-1.30908679962158	-6.82432460784912	0.0149041991680861	0.01100810803473	0.000293855206109583	-0.00132951640989631
1210	81.2315673828125	-1.30908679962158	-7.34380340576172	0.00970941036939621	0.00321592413820326	0.00126787810586393	-0.00197886489331722
1211	82.5302658081055	-1.63376116752625	-7.14899873733521	0.0106834331527352	0.00678734155371785	-0.00717365415766835	0.000293855206109583
1212	83.8289566040039	-2.28310966491699	-6.75938940048218	0.00256657530553639	-0.00782300252467394	0.00126787810586393	0.00386527273803949
1213	81.2315673828125	-2.28310966491699	-7.34380340576172	0.00678734155371785	-0.00555028254166245	0.00613799272105098	0.00451462110504508
1214	80.5822143554688	-1.30908679962158	-7.34380340576172	0.0103587592020631	0.00451462110504508	-0.00165419070981443	0.00581331877037883
1215	81.2315673828125	-2.28310966491699	-7.21393346786499	0.00483929552137852	0.00418994715437293	-0.00165419070981443	-0.0026282137259841
1216	83.1796112060547	-2.93245840072632	-7.14899873733521	0.00646266713738441	-0.00360223650932312	-0.00684897974133492	-0.00490093370899558
1217	82.5302658081055	-1.63376116752625	-7.14899873733521	0.00743668992072344	-0.00100484199356288	-0.00165419070981443	0.00548864435404539
1218	82.5302658081055	-2.60778403282166	-7.34380340576172	0.011982130818069	0.00126787810586393	0.00483929552137852	0.00483929552137852
1219	80.5822143554688	-1.30908679962158	-7.60354280471802	0.0113327819854021	0.0113327819854021	0.00321592413820326	0.00646266713738441
1220	81.2315673828125	-1.30908679962158	-7.6684775352478	0.00191722682211548	-0.00652430532500148	-3.08191010844894e-05	-0.00619963090866804
1221	81.2315673828125	-2.28310966491699	-7.34380340576172	0.00711201597005129	0.000293855206109583	-0.00392691092565656	-0.00977104809135199
1222	82.5302658081055	-2.60778403282166	-7.53860807418823	0.00126787810586393	0.000293855206109583	-0.00295288790948689	0.00256657530553639
1223	80.5822143554688	-0.984412550926208	-7.99315214157104	0.00581331877037883	0.0116574559360743	0.00191722682211548	-0.0026282137259841
1224	81.8809127807617	-2.93245840072632	-7.08406400680542	0.00354059832170606	0.0136055024340749	-0.00944637414067984	0.00159255252219737
1225	80.5822143554688	-1.30908679962158	-7.9282169342041	-0.00132951640989631	0.00678734155371785	-0.00100484199356288	-0.00360223650932312
1226	81.2315673828125	-1.30908679962158	-7.47367286682129	-0.00814767740666866	0.00873538758605719	-0.00132951640989631	-0.00912170019000769
1227	83.1796112060547	-1.95843541622162	-7.4087381362915	-0.0162645354866982	-0.00392691092565656	-0.000680167751852423	0.000943203864153475
1228	83.1796112060547	-2.28310966491699	-7.60354280471802	-0.0123684434220195	0.00581331877037883	0.000293855206109583	0.00516396993771195
1229	82.5302658081055	-2.60778403282166	-7.73341274261475	-0.00847235135734081	0.00841071270406246	0.00321592413820326	-0.000355493422830477
1230	80.5822143554688	-1.63376116752625	-7.01912927627563	0.000943203864153475	0.00191722682211548	-0.00684897974133492	0.000618529506027699
1231	79.9328689575195	-1.63376116752625	-6.69445466995239	-0.000680167751852423	-0.000680167751852423	-0.0026282137259841	-0.00230353930965066
1232	81.2315673828125	-1.30908679962158	-7.14899873733521	-0.0152905117720366	-0.00360223650932312	-0.00100484199356288	0.00581331877037883
1233	81.8809127807617	-0.984412550926208	-7.01912927627563	-0.0120437685400248	-0.00619963090866804	0.00256657530553639	-3.08191010844894e-05
1234	82.5302658081055	-2.28310966491699	-7.01912927627563	0.000293855206109583	-0.000355493422830477	0.00386527273803949	-0.00100484199356288
1235	81.8809127807617	-1.30908679962158	-7.21393346786499	0.00418994715437293	-0.00457625929266214	-3.08191010844894e-05	0.00354059832170606
1236	80.5822143554688	-0.659738183021545	-7.14899873733521	0.0158782228827477	-0.00165419070981443	0.00451462110504508	-0.00165419070981443
1237	81.8809127807617	-2.28310966491699	-7.34380340576172	-0.000355493422830477	-0.00425158534198999	-0.00587495695799589	0.00354059832170606
1238	81.8809127807617	-1.95843541622162	-7.21393346786499	0.00938473641872406	0.000618529506027699	0.00873538758605719	0.00418994715437293
1239	81.2315673828125	-2.28310966491699	-7.01912927627563	0.00841071270406246	0.00256657530553639	-0.00360223650932312	-0.00392691092565656
1240	81.2315673828125	-1.30908679962158	-7.21393346786499	0.00548864435404539	0.00873538758605719	-0.00619963090866804	-0.00425158534198999
1241	80.5822143554688	-0.984412550926208	-7.34380340576172	0.00191722682211548	-3.08191010844894e-05	-0.00490093370899558	0.00126787810586393
1242	79.9328689575195	-0.984412550926208	-7.01912927627563	-0.0221086721867323	0.00386527273803949	-0.00555028254166245	0.00548864435404539
1243	80.5822143554688	-1.63376116752625	-7.01912927627563	-0.00457625929266214	0.00613799272105098	-0.00100484199356288	0.000293855206109583
1244	82.5302658081055	-2.28310966491699	-7.34380340576172	0.0158782228827477	0.00711201597005129	-0.00847235135734081	-0.00684897974133492
1245	82.5302658081055	-1.95843541622162	-7.21393346786499	0.0178262684494257	0.00354059832170606	-0.0123684434220195	-0.00619963090866804
1246	81.2315673828125	-1.95843541622162	-7.60354280471802	0.00321592413820326	0.00159255252219737	-0.0110697457566857	-0.00100484199356288
1247	80.5822143554688	-1.95843541622162	-7.4087381362915	0.0269171483814716	0.000943203864153475	-0.0126931173726916	0.00289124972186983
1248	81.8809127807617	-2.60778403282166	-7.47367286682129	0.0168522447347641	0.00386527273803949	0.011982130818069	-0.00230353930965066
1249	81.2315673828125	-2.28310966491699	-7.34380340576172	-3.08191010844894e-05	0.0155535480007529	-0.00230353930965066	-0.00392691092565656
1250	81.8809127807617	-1.95843541622162	-7.34380340576172	0.0217223595827818	-0.00132951640989631	-0.0026282137259841	0.00159255252219737
1251	80.5822143554688	-1.95843541622162	-7.21393346786499	0.01100810803473	-0.000355493422830477	-0.00555028254166245	-0.00814767740666866
1252	81.8809127807617	-2.60778403282166	-7.6684775352478	0.0116574559360743	-0.00749832857400179	-0.00457625929266214	0.00808603875339031
1253	82.5302658081055	-3.25713276863098	-7.53860807418823	-0.00457625929266214	-0.00652430532500148	0.00159255252219737	0.00613799272105098
1254	81.2315673828125	-2.93245840072632	-7.47367286682129	0.00126787810586393	0.00613799272105098	-3.08191010844894e-05	-0.00295288790948689
1255	81.8809127807617	-3.25713276863098	-6.82432460784912	0.00906006153672934	-0.0100957229733467	-0.00457625929266214	-0.000355493422830477
1256	80.5822143554688	-2.93245840072632	-6.95419406890869	0.00743668992072344	-0.0110697457566857	-0.00457625929266214	-0.00392691092565656
1257	81.2315673828125	-2.93245840072632	-6.82432460784912	0.000618529506027699	-0.0130177913233638	-0.00392691092565656	0.00646266713738441
1258	79.9328689575195	-2.93245840072632	-7.34380340576172	0.0132808275520802	-0.00360223650932312	-0.00132951640989631	0.000618529506027699
1259	80.5822143554688	-2.60778403282166	-7.6684775352478	0.00451462110504508	-0.00619963090866804	0.00743668992072344	-0.00457625929266214
1260	79.9328689575195	-2.93245840072632	-7.60354280471802	-0.00327756232582033	-0.00425158534198999	-0.00132951640989631	-0.00490093370899558
1261	80.5822143554688	-2.93245840072632	-7.73341274261475	0.0100340843200684	-0.00522560812532902	0.000943203864153475	-0.0026282137259841
1262	81.2315673828125	-3.58180713653564	-6.95419406890869	-0.00100484199356288	-3.08191010844894e-05	-0.00814767740666866	0.00483929552137852
1263	83.8289566040039	-4.23115587234497	-6.62951993942261	0.00159255252219737	-0.00587495695799589	-0.00912170019000769	0.00418994715437293
1264	80.5822143554688	-3.25713276863098	-6.82432460784912	-0.00555028254166245	0.000943203864153475	0.00451462110504508	0.00808603875339031
1265	80.5822143554688	-3.58180713653564	-6.88925933837891	-0.00295288790948689	-0.00230353930965066	-0.00782300252467394	-0.000355493422830477
1266	81.8809127807617	-3.90648126602173	-6.88925933837891	0.00191722682211548	-0.00555028254166245	-0.00522560812532902	0.00451462110504508
1267	81.8809127807617	-3.58180713653564	-6.95419406890869	-0.00847235135734081	-0.00652430532500148	-0.0026282137259841	0.00516396993771195
1268	83.1796112060547	-3.58180713653564	-6.75938940048218	0.00548864435404539	-0.00197886489331722	0.00354059832170606	0.00970941036939621
1269	83.1796112060547	-3.58180713653564	-7.08406400680542	0.0136055024340749	0.00581331877037883	-3.08191010844894e-05	0.000618529506027699
1270	82.5302658081055	-3.25713276863098	-7.27886867523193	-0.00100484199356288	-0.00295288790948689	-0.00717365415766835	-0.00425158534198999
1271	81.2315673828125	-2.60778403282166	-7.6684775352478	0.000293855206109583	-0.00619963090866804	-0.0143164889886975	-0.00165419070981443
1272	81.2315673828125	-0.984412550926208	-7.6684775352478	0.0100340843200684	-0.00879702530801296	-0.00944637414067984	-0.00230353930965066
1273	81.8809127807617	-2.93245840072632	-7.4087381362915	-0.00814767740666866	0.00451462110504508	-0.00425158534198999	0.00289124972186983
1274	80.5822143554688	-1.30908679962158	-7.53860807418823	-0.00230353930965066	-0.00425158534198999	0.00256657530553639	-0.00230353930965066
1275	81.8809127807617	-2.60778403282166	-7.14899873733521	-0.00132951640989631	0.00126787810586393	-0.00782300252467394	0.00289124972186983
1276	81.2315673828125	-0.984412550926208	-7.53860807418823	0.00613799272105098	-0.00879702530801296	0.000943203864153475	-0.00197886489331722
1277	79.2835159301758	-1.63376116752625	-7.47367286682129	0.00516396993771195	-0.00457625929266214	-0.00425158534198999	0.00776136433705688
1278	79.2835159301758	-1.95843541622162	-7.6684775352478	0.00126787810586393	0.0022419011220336	0.00256657530553639	0.000943203864153475
1279	79.9328689575195	-2.28310966491699	-6.88925933837891	0.00970941036939621	0.00483929552137852	-0.00295288790948689	-0.00327756232582033
1280	79.9328689575195	-1.95843541622162	-7.6684775352478	0.00581331877037883	0.000943203864153475	-0.00295288790948689	-0.00425158534198999
1281	80.5822143554688	-2.28310966491699	-6.75938940048218	0.00711201597005129	0.00256657530553639	0.00613799272105098	-0.00555028254166245
1282	82.5302658081055	-2.93245840072632	-6.69445466995239	0.00808603875339031	0.000293855206109583	-0.000355493422830477	0.00386527273803949
1283	81.2315673828125	-2.93245840072632	-6.88925933837891	0.00581331877037883	0.00873538758605719	-0.00684897974133492	0.0022419011220336
1284	80.5822143554688	-1.95843541622162	-7.60354280471802	0.00581331877037883	0.0113327819854021	-3.08191010844894e-05	-0.000355493422830477
1285	79.2835159301758	-1.95843541622162	-7.60354280471802	0.0022419011220336	0.00126787810586393	-0.00522560812532902	-0.00197886489331722
1286	81.2315673828125	-3.25713276863098	-7.27886867523193	-0.0146411629393697	0.000943203864153475	0.00808603875339031	-0.00100484199356288
1287	80.5822143554688	-2.60778403282166	-7.08406400680542	-0.00100484199356288	-0.00425158534198999	-0.00684897974133492	0.000943203864153475
1288	80.5822143554688	-2.93245840072632	-7.4087381362915	-0.0195112787187099	0.00516396993771195	-0.00197886489331722	0.00256657530553639
1289	81.2315673828125	-2.60778403282166	-7.47367286682129	-0.00392691092565656	0.00159255252219737	0.00516396993771195	0.00256657530553639
1290	79.2835159301758	-2.28310966491699	-7.60354280471802	-0.0152905117720366	0.00289124972186983	-0.0120437685400248	-0.00165419070981443
1291	77.3354721069336	-0.984412550926208	-7.60354280471802	-0.0110697457566857	-0.00197886489331722	0.00191722682211548	-0.00425158534198999
1292	79.9328689575195	-3.25713276863098	-7.53860807418823	-0.0165892094373703	-0.00392691092565656	-0.00490093370899558	0.00289124972186983
1293	80.5822143554688	-2.60778403282166	-7.21393346786499	-0.0165892094373703	-0.00522560812532902	-0.00425158534198999	-0.00587495695799589
1294	78.6341705322266	-2.60778403282166	-7.21393346786499	-0.00944637414067984	-3.08191010844894e-05	0.00516396993771195	-0.00295288790948689
1295	81.2315673828125	-2.93245840072632	-7.4087381362915	-0.00327756232582033	-0.00457625929266214	-0.00197886489331722	-0.0100957229733467
1296	79.2835159301758	-1.95843541622162	-7.01912927627563	-0.00879702530801296	-0.00392691092565656	-0.00392691092565656	-0.000355493422830477
1297	79.9328689575195	-1.95843541622162	-7.14899873733521	-0.0136671401560307	-0.00490093370899558	0.00418994715437293	0.00256657530553639
1298	79.9328689575195	-1.95843541622162	-6.88925933837891	-0.00847235135734081	0.00451462110504508	-0.00132951640989631	0.012956153601408
1299	80.5822143554688	-1.95843541622162	-6.82432460784912	0.00678734155371785	0.000618529506027699	0.00483929552137852	-0.00392691092565656
1300	80.5822143554688	-1.95843541622162	-7.14899873733521	-0.00587495695799589	0.00548864435404539	-0.00165419070981443	0.000943203864153475
1301	81.2315673828125	-2.28310966491699	-7.14899873733521	-0.00295288790948689	0.000618529506027699	-0.00555028254166245	0.000618529506027699
1302	81.2315673828125	-2.93245840072632	-6.95419406890869	-0.00490093370899558	0.0103587592020631	0.000943203864153475	0.000293855206109583
1303	81.2315673828125	-1.63376116752625	-7.08406400680542	0.0022419011220336	0.00289124972186983	-0.00619963090866804	0.00418994715437293
1304	81.2315673828125	-2.93245840072632	-7.08406400680542	0.00191722682211548	0.00970941036939621	0.000943203864153475	-0.00749832857400179
1305	81.2315673828125	-1.95843541622162	-6.56458520889282	0.00743668992072344	0.00483929552137852	-0.00425158534198999	-0.00555028254166245
1306	80.5822143554688	-1.30908679962158	-6.75938940048218	-3.08191010844894e-05	0.00711201597005129	0.00516396993771195	0.00126787810586393
1307	81.8809127807617	-2.93245840072632	-6.43471527099609	-0.00912170019000769	0.000293855206109583	-0.00587495695799589	0.00678734155371785
1308	81.2315673828125	-2.28310966491699	-6.36978054046631	-0.0143164889886975	0.00548864435404539	0.00126787810586393	-3.08191010844894e-05
1309	81.2315673828125	-1.95843541622162	-6.62951993942261	0.01100810803473	0.00646266713738441	-0.00295288790948689	0.00289124972186983
1310	81.8809127807617	-1.63376116752625	-7.27886867523193	0.0126314787194133	0.00516396993771195	-0.00197886489331722	-0.00197886489331722
1311	82.5302658081055	-2.28310966491699	-7.21393346786499	0.00354059832170606	-3.08191010844894e-05	-0.0146411629393697	0.00126787810586393
1312	81.2315673828125	-2.28310966491699	-7.4087381362915	-0.00847235135734081	-0.00392691092565656	0.00321592413820326	-0.00327756232582033
1313	81.2315673828125	-2.93245840072632	-7.60354280471802	-0.00327756232582033	-0.00522560812532902	-0.00197886489331722	0.00516396993771195
1314	80.5822143554688	-1.95843541622162	-7.99315214157104	0.00970941036939621	0.00418994715437293	0.00256657530553639	-0.0026282137259841
1315	81.2315673828125	-3.25713276863098	-7.60354280471802	0.00354059832170606	-0.000680167751852423	-0.00327756232582033	0.00483929552137852
1316	81.2315673828125	-2.28310966491699	-7.79834747314453	0.000293855206109583	-0.00392691092565656	-0.00814767740666866	-0.00522560812532902
1317	79.9328689575195	-1.95843541622162	-7.6684775352478	0.00418994715437293	-0.00132951640989631	-0.0104203969240189	-0.000355493422830477
1318	80.5822143554688	-2.28310966491699	-7.79834747314453	-0.0100957229733467	0.00548864435404539	0.00191722682211548	0.00256657530553639
1319	79.9328689575195	-1.63376116752625	-8.05808639526367	0.00354059832170606	0.00841071270406246	0.00938473641872406	0.000293855206109583
1320	82.5302658081055	-2.28310966491699	-7.86328220367432	0.00841071270406246	0.00516396993771195	-0.00717365415766835	0.00256657530553639
1321	80.5822143554688	-2.28310966491699	-7.79834747314453	0.00938473641872406	-0.00490093370899558	-0.00230353930965066	-0.00327756232582033
1322	83.1796112060547	-3.25713276863098	-7.47367286682129	0.00126787810586393	0.00646266713738441	-0.00230353930965066	-0.00619963090866804
1323	80.5822143554688	-2.28310966491699	-7.14899873733521	-0.00717365415766835	0.0113327819854021	-0.00684897974133492	0.00418994715437293
1324	83.1796112060547	-3.58180713653564	-6.75938940048218	0.00613799272105098	0.0100340843200684	-0.0107450718060136	0.00256657530553639
1325	81.2315673828125	-1.30908679962158	-7.47367286682129	-0.00912170019000769	0.00613799272105098	-0.00847235135734081	-0.00587495695799589
1326	81.2315673828125	-1.95843541622162	-7.6684775352478	-0.00587495695799589	0.000293855206109583	-0.00814767740666866	-0.00879702530801296
1327	80.5822143554688	-1.95843541622162	-7.47367286682129	-0.0126931173726916	0.000618529506027699	-0.00100484199356288	-3.08191010844894e-05
1328	79.9328689575195	-2.28310966491699	-7.34380340576172	-0.0152905117720366	0.00873538758605719	-0.00555028254166245	0.00321592413820326
1329	80.5822143554688	-1.63376116752625	-6.88925933837891	-3.08191010844894e-05	0.0022419011220336	0.00159255252219737	-0.00717365415766835
1330	81.2315673828125	-2.28310966491699	-6.75938940048218	0.00581331877037883	0.00548864435404539	-0.00912170019000769	-0.00230353930965066
1331	81.8809127807617	-1.95843541622162	-6.88925933837891	0.0149041991680861	-0.00652430532500148	-0.00295288790948689	-0.0107450718060136
1332	82.5302658081055	-2.93245840072632	-7.01912927627563	0.013930176384747	-0.00652430532500148	-0.00652430532500148	-0.00132951640989631
1333	81.8809127807617	-2.93245840072632	-6.88925933837891	-0.000355493422830477	-0.00197886489331722	0.0145795252174139	0.00483929552137852
1334	80.5822143554688	-1.95843541622162	-7.01912927627563	-0.000355493422830477	0.00548864435404539	-0.00295288790948689	-0.00392691092565656
1335	83.1796112060547	-3.25713276863098	-7.4087381362915	0.0152288740500808	-0.00197886489331722	0.00646266713738441	-0.000355493422830477
1336	81.8809127807617	-2.60778403282166	-7.34380340576172	0.00938473641872406	-0.00847235135734081	-0.00392691092565656	0.000293855206109583
1337	81.2315673828125	-3.25713276863098	-6.69445466995239	0.012956153601408	-0.0104203969240189	-0.00555028254166245	0.00159255252219737
1338	81.2315673828125	-2.93245840072632	-7.14899873733521	0.0123068047687411	-0.00749832857400179	0.00678734155371785	0.00646266713738441
1339	80.5822143554688	-3.58180713653564	-7.6684775352478	0.0175015944987535	-0.00684897974133492	0.00386527273803949	0.00678734155371785
1340	80.5822143554688	-2.93245840072632	-7.60354280471802	0.000618529506027699	-0.00457625929266214	0.00321592413820326	-0.0026282137259841
1341	81.8809127807617	-3.90648126602173	-7.53860807418823	-0.00782300252467394	-0.0117190945893526	-0.00912170019000769	-0.00165419070981443
1342	81.8809127807617	-3.58180713653564	-7.34380340576172	-0.00230353930965066	-0.00749832857400179	0.00678734155371785	-0.00490093370899558
1343	82.5302658081055	-3.58180713653564	-7.27886867523193	-0.0026282137259841	-0.00652430532500148	-0.00587495695799589	0.00678734155371785
1344	82.5302658081055	-3.90648126602173	-7.34380340576172	0.00711201597005129	-0.00100484199356288	0.00938473641872406	0.00386527273803949
1345	82.5302658081055	-2.93245840072632	-7.60354280471802	0.00743668992072344	-0.00132951640989631	-0.00230353930965066	-0.000680167751852423
1346	80.5822143554688	-2.60778403282166	-7.6684775352478	-0.0143164889886975	-0.00327756232582033	-0.0130177913233638	-0.00782300252467394
1347	81.8809127807617	-3.25713276863098	-7.14899873733521	-0.0113944197073579	0.00289124972186983	-0.00327756232582033	0.00289124972186983
1348	81.2315673828125	-2.28310966491699	-6.82432460784912	0.00711201597005129	-0.00165419070981443	-0.00879702530801296	-0.00165419070981443
1349	79.9328689575195	-2.28310966491699	-6.62951993942261	-0.00522560812532902	0.00776136433705688	-0.00814767740666866	0.000293855206109583
1350	80.5822143554688	-2.28310966491699	-7.73341274261475	0.0162028968334198	0.00386527273803949	0.00678734155371785	-0.00555028254166245
1351	81.8809127807617	-2.93245840072632	-7.21393346786499	0.00451462110504508	-0.00392691092565656	-0.00879702530801296	-0.00392691092565656
1352	81.8809127807617	-3.58180713653564	-7.14899873733521	0.0171769186854362	-0.00197886489331722	0.00451462110504508	0.00126787810586393
1353	81.2315673828125	-3.25713276863098	-6.82432460784912	0.00613799272105098	0.00289124972186983	0.000943203864153475	0.00548864435404539
1354	79.9328689575195	-2.60778403282166	-7.47367286682129	0.0136055024340749	0.000293855206109583	0.00548864435404539	-0.00132951640989631
1355	81.2315673828125	-3.25713276863098	-7.01912927627563	0.00743668992072344	-0.00587495695799589	0.0145795252174139	0.00354059832170606
1356	81.8809127807617	-2.28310966491699	-7.47367286682129	0.00321592413820326	-0.0292515084147453	-0.00619963090866804	0.000293855206109583
1357	78.6341705322266	-1.95843541622162	-7.6684775352478	0.00808603875339031	-0.00132951640989631	-0.00100484199356288	0.00711201597005129
1358	81.2315673828125	-2.28310966491699	-7.08406400680542	0.00483929552137852	-0.00295288790948689	-0.00425158534198999	-0.00132951640989631
1359	79.9328689575195	-2.28310966491699	-6.95419406890869	0.0100340843200684	0.00581331877037883	0.00938473641872406	-0.00132951640989631
1360	80.5822143554688	-2.28310966491699	-7.01912927627563	0.0113327819854021	0.0022419011220336	0.00256657530553639	-0.00749832857400179
1361	79.2835159301758	-1.95843541622162	-6.75938940048218	0.000618529506027699	-0.000355493422830477	-0.00392691092565656	0.00354059832170606
1362	81.8809127807617	-3.90648126602173	-6.62951993942261	-0.00847235135734081	0.00321592413820326	-0.00327756232582033	-0.000680167751852423
1363	77.9848251342773	-1.63376116752625	-7.79834747314453	0.00776136433705688	0.0158782228827477	-0.0026282137259841	0.00483929552137852
1364	80.5822143554688	-3.58180713653564	-7.53860807418823	-0.00555028254166245	0.011982130818069	-0.00230353930965066	-0.000355493422830477
1365	77.9848251342773	-1.95843541622162	-7.14899873733521	-0.00555028254166245	0.00354059832170606	-0.00782300252467394	-0.0026282137259841
1366	78.6341705322266	-2.60778403282166	-6.95419406890869	-0.0139918150380254	0.00938473641872406	-0.0113944197073579	-0.00327756232582033
1367	77.9848251342773	-1.95843541622162	-7.4087381362915	-0.00749832857400179	0.00516396993771195	-0.00197886489331722	-0.00392691092565656
1368	77.3354721069336	-2.28310966491699	-7.08406400680542	-0.0191866029053926	0.00711201597005129	-3.08191010844894e-05	0.00354059832170606
1369	78.6341705322266	-1.95843541622162	-7.73341274261475	0.00256657530553639	0.00743668992072344	0.0132808275520802	-0.00490093370899558
1370	78.6341705322266	-2.93245840072632	-7.60354280471802	-0.00717365415766835	0.0022419011220336	-0.00197886489331722	-0.0026282137259841
1371	79.2835159301758	-2.28310966491699	-7.9282169342041	-0.0136671401560307	-0.00425158534198999	-0.000355493422830477	-0.00100484199356288
1372	78.6341705322266	-2.60778403282166	-7.73341274261475	-0.0136671401560307	-0.00197886489331722	-0.00652430532500148	-0.00522560812532902
1373	79.9328689575195	-3.58180713653564	-7.21393346786499	-0.0130177913233638	0.000943203864153475	0.0103587592020631	0.00289124972186983
1374	78.6341705322266	-2.60778403282166	-7.08406400680542	0.000943203864153475	-0.0026282137259841	0.00418994715437293	-0.00165419070981443
1375	80.5822143554688	-3.25713276863098	-7.4087381362915	-0.00717365415766835	0.00646266713738441	-0.00197886489331722	-0.000680167751852423
1376	79.9328689575195	-2.60778403282166	-7.6684775352478	-0.00457625929266214	-0.00165419070981443	-0.00197886489331722	-0.00587495695799589
1377	79.2835159301758	-2.60778403282166	-7.6684775352478	-0.0136671401560307	-0.00132951640989631	-0.000680167751852423	0.00386527273803949
1378	79.2835159301758	-2.28310966491699	-7.53860807418823	0.00418994715437293	0.0022419011220336	-0.000355493422830477	0.00646266713738441
1379	79.9328689575195	-2.93245840072632	-7.47367286682129	0.0126314787194133	0.00711201597005129	0.000293855206109583	0.00613799272105098
1380	79.9328689575195	-1.95843541622162	-6.75938940048218	0.0162028968334198	-0.000680167751852423	-0.00165419070981443	-0.00977104809135199
1381	80.5822143554688	-2.28310966491699	-7.01912927627563	0.00126787810586393	-0.00457625929266214	-0.00392691092565656	-0.00619963090866804
1382	80.5822143554688	-3.25713276863098	-6.88925933837891	0.00321592413820326	-0.00360223650932312	-0.00425158534198999	-0.00360223650932312
1383	81.2315673828125	-2.60778403282166	-7.53860807418823	0.000293855206109583	0.00613799272105098	-0.00587495695799589	0.00906006153672934
1384	81.8809127807617	-3.25713276863098	-7.53860807418823	0.00970941036939621	0.00678734155371785	0.00126787810586393	0.00386527273803949
1385	80.5822143554688	-1.95843541622162	-6.95419406890869	-0.00457625929266214	0.0142548503354192	-0.0120437685400248	-0.0113944197073579
1386	79.9328689575195	-2.28310966491699	-6.82432460784912	-0.00847235135734081	0.00581331877037883	-0.00847235135734081	-0.00490093370899558
1387	81.2315673828125	-3.58180713653564	-7.21393346786499	-0.0146411629393697	0.00354059832170606	-0.0026282137259841	0.00906006153672934
1388	79.2835159301758	-3.25713276863098	-7.60354280471802	-0.0113944197073579	0.00516396993771195	0.00613799272105098	0.000618529506027699
1389	78.6341705322266	-2.60778403282166	-7.86328220367432	0.00191722682211548	0.00256657530553639	-0.0117190945893526	0.00613799272105098
1390	81.2315673828125	-2.93245840072632	-7.86328220367432	-0.00652430532500148	0.00743668992072344	-0.00782300252467394	-0.00327756232582033
1391	80.5822143554688	-2.93245840072632	-7.73341274261475	-0.00684897974133492	0.000293855206109583	0.000293855206109583	0.00321592413820326
1392	82.5302658081055	-3.58180713653564	-7.53860807418823	-0.00100484199356288	-0.00522560812532902	0.00321592413820326	-0.00684897974133492
1393	81.8809127807617	-3.58180713653564	-7.47367286682129	0.00873538758605719	-0.00327756232582033	-3.08191010844894e-05	-0.00392691092565656
1394	81.2315673828125	-2.28310966491699	-8.25289154052734	-0.00132951640989631	0.00451462110504508	0.00191722682211548	0.00159255252219737
1395	81.2315673828125	-3.58180713653564	-7.73341274261475	0.00873538758605719	-0.00392691092565656	0.0022419011220336	-0.00684897974133492
1396	82.5302658081055	-3.90648126602173	-8.05808639526367	-0.00165419070981443	-0.00490093370899558	-0.00555028254166245	-0.00425158534198999
1397	79.9328689575195	-2.28310966491699	-7.79834747314453	0.012956153601408	-0.00490093370899558	-0.00327756232582033	-0.00132951640989631
1398	81.2315673828125	-2.60778403282166	-7.79834747314453	-0.0113944197073579	0.000943203864153475	-0.00652430532500148	0.00289124972186983
1399	79.9328689575195	-1.95843541622162	-7.73341274261475	0.000293855206109583	0.00548864435404539	0.00483929552137852	-0.00327756232582033
1400	81.2315673828125	-2.93245840072632	-7.73341274261475	-0.000355493422830477	0.00743668992072344	-0.0126931173726916	0.000293855206109583
1401	81.2315673828125	-2.60778403282166	-7.08406400680542	-0.00392691092565656	-0.00230353930965066	-0.0100957229733467	-0.00197886489331722
1402	81.8809127807617	-3.90648126602173	-7.01912927627563	-0.00230353930965066	0.00159255252219737	-0.00587495695799589	0.0103587592020631
1403	80.5822143554688	-2.28310966491699	-7.6684775352478	-0.00847235135734081	0.011982130818069	-0.0113944197073579	0.00159255252219737
1404	81.8809127807617	-3.58180713653564	-6.95419406890869	0.0155535480007529	0.00581331877037883	-0.00555028254166245	0.000293855206109583
1405	79.9328689575195	-2.28310966491699	-7.01912927627563	0.0175015944987535	0.00678734155371785	-0.00327756232582033	-0.00425158534198999
1406	80.5822143554688	-2.60778403282166	-7.73341274261475	0.0100340843200684	0.00191722682211548	-0.0188619289547205	0.00418994715437293
1407	81.2315673828125	-3.58180713653564	-7.14899873733521	0.00159255252219737	0.00711201597005129	-0.00490093370899558	-0.00327756232582033
1408	81.2315673828125	-4.23115587234497	-6.62951993942261	0.00678734155371785	0.00711201597005129	-0.0104203969240189	0.00613799272105098
1409	79.9328689575195	-2.93245840072632	-6.49965000152588	0.0113327819854021	-0.00295288790948689	-0.00490093370899558	0.00354059832170606
1410	79.9328689575195	-2.60778403282166	-6.62951993942261	-0.00587495695799589	0.00873538758605719	-0.00619963090866804	-0.00392691092565656
1411	82.5302658081055	-3.25713276863098	-6.36978054046631	-0.0026282137259841	-0.00230353930965066	-0.00327756232582033	-0.00165419070981443
1412	81.8809127807617	-3.25713276863098	-6.82432460784912	-0.0143164889886975	-0.00197886489331722	-0.00360223650932312	-0.00165419070981443
1413	82.5302658081055	-3.58180713653564	-6.69445466995239	-0.00684897974133492	0.00256657530553639	0.00451462110504508	0.00159255252219737
1414	79.9328689575195	-2.28310966491699	-7.4087381362915	-0.0026282137259841	0.0022419011220336	-0.000355493422830477	-0.0026282137259841
1415	82.5302658081055	-3.58180713653564	-6.95419406890869	-0.00392691092565656	-0.00295288790948689	-0.000355493422830477	-0.00392691092565656
1416	81.2315673828125	-2.28310966491699	-7.14899873733521	-0.000355493422830477	-0.00392691092565656	-0.00619963090866804	-3.08191010844894e-05
1417	81.8809127807617	-2.28310966491699	-6.75938940048218	0.00678734155371785	-0.00490093370899558	-0.00327756232582033	0.000293855206109583
1418	81.2315673828125	-3.25713276863098	-7.08406400680542	0.013930176384747	0.00841071270406246	-0.00100484199356288	0.00548864435404539
1419	82.5302658081055	-3.58180713653564	-6.95419406890869	0.0207483377307653	0.00386527273803949	-0.00295288790948689	0.00159255252219737
1420	81.8809127807617	-3.25713276863098	-7.60354280471802	0.0165275707840919	0.00516396993771195	-0.00652430532500148	-0.00197886489331722
1421	80.5822143554688	-2.28310966491699	-7.27886867523193	0.00386527273803949	0.000293855206109583	-0.00684897974133492	0.000943203864153475
1422	80.5822143554688	-1.63376116752625	-7.47367286682129	-0.00425158534198999	-0.000355493422830477	-0.00360223650932312	-0.000680167751852423
1423	79.2835159301758	-2.28310966491699	-7.21393346786499	-0.000680167751852423	-0.00197886489331722	0.00159255252219737	-3.08191010844894e-05
1424	81.8809127807617	-3.58180713653564	-7.4087381362915	0.0171769186854362	0.00808603875339031	0.00159255252219737	0.000943203864153475
1425	81.2315673828125	-3.25713276863098	-7.34380340576172	0.00126787810586393	0.00191722682211548	-0.0104203969240189	-0.000355493422830477
1426	82.5302658081055	-2.93245840072632	-7.53860807418823	0.0188002903014421	0.00126787810586393	0.000293855206109583	-0.000680167751852423
1427	83.1796112060547	-2.93245840072632	-7.53860807418823	0.00159255252219737	0.0145795252174139	-0.00360223650932312	0.000618529506027699
1428	81.8809127807617	-2.93245840072632	-7.34380340576172	-0.00490093370899558	0.00873538758605719	0.0022419011220336	0.000943203864153475
1429	82.5302658081055	-3.25713276863098	-7.14899873733521	0.0106834331527352	0.00873538758605719	-0.00360223650932312	-0.00327756232582033
1430	81.8809127807617	-2.60778403282166	-7.47367286682129	0.0113327819854021	0.00646266713738441	0.00516396993771195	-0.0026282137259841
1431	80.5822143554688	-1.95843541622162	-7.21393346786499	0.01847561635077	-0.00425158534198999	0.000293855206109583	-0.000680167751852423
1432	81.8809127807617	-2.93245840072632	-7.01912927627563	-0.00652430532500148	-0.00977104809135199	-0.000355493422830477	0.00451462110504508
1433	82.5302658081055	-3.25713276863098	-6.75938940048218	0.00321592413820326	-0.00684897974133492	0.00873538758605719	-0.00100484199356288
1434	81.8809127807617	-2.60778403282166	-6.95419406890869	0.0181509424000978	0.00321592413820326	0.00289124972186983	-0.000355493422830477
1435	80.5822143554688	-1.95843541622162	-6.82432460784912	0.011982130818069	-3.08191010844894e-05	-0.00165419070981443	-0.00392691092565656
1436	82.5302658081055	-3.90648126602173	-6.88925933837891	0.00938473641872406	-0.00100484199356288	-0.00944637414067984	0.00321592413820326
1437	81.8809127807617	-3.25713276863098	-7.01912927627563	0.0155535480007529	-0.00165419070981443	-0.00457625929266214	0.00126787810586393
1438	82.5302658081055	-4.55583000183105	-6.75938940048218	-0.0165892094373703	0.000943203864153475	-0.00230353930965066	0.000943203864153475
1439	82.5302658081055	-3.25713276863098	-6.36978054046631	0.00808603875339031	0.00321592413820326	-0.00717365415766835	-0.00230353930965066
1440	82.5302658081055	-4.23115587234497	-6.17497587203979	-0.0175632312893867	-0.0026282137259841	-3.08191010844894e-05	0.00191722682211548
1441	80.5822143554688	-2.93245840072632	-6.17497587203979	-0.0123684434220195	-0.00847235135734081	0.000293855206109583	-0.00522560812532902
1442	81.8809127807617	-4.23115587234497	-6.30484533309937	0.0100340843200684	-0.00782300252467394	-0.0026282137259841	0.00191722682211548
1443	82.5302658081055	-4.55583000183105	-7.01912927627563	0.0103587592020631	-0.00782300252467394	-0.00165419070981443	0.0022419011220336
1444	80.5822143554688	-3.58180713653564	-7.08406400680542	0.00483929552137852	-0.00684897974133492	-0.00165419070981443	0.0022419011220336
1445	82.5302658081055	-4.88050413131714	-6.82432460784912	0.00841071270406246	0.00451462110504508	0.00386527273803949	-0.00717365415766835
1446	81.8809127807617	-4.23115587234497	-6.88925933837891	-0.0107450718060136	-0.00392691092565656	0.00126787810586393	-0.0026282137259841
1447	81.8809127807617	-2.93245840072632	-6.75938940048218	-0.00782300252467394	-0.0026282137259841	-0.000680167751852423	0.000618529506027699
1448	80.5822143554688	-3.58180713653564	-7.6684775352478	0.00581331877037883	-0.0026282137259841	-3.08191010844894e-05	0.000943203864153475
1449	81.2315673828125	-3.25713276863098	-7.73341274261475	-0.000355493422830477	-0.00100484199356288	0.00191722682211548	-3.08191010844894e-05
1450	81.2315673828125	-3.25713276863098	-7.08406400680542	0.00321592413820326	-0.00652430532500148	0.00321592413820326	-0.00684897974133492
1451	82.5302658081055	-4.88050413131714	-6.82432460784912	0.00613799272105098	-0.00522560812532902	-0.00490093370899558	0.00386527273803949
1452	83.1796112060547	-3.58180713653564	-7.34380340576172	-0.0100957229733467	-0.00782300252467394	0.00256657530553639	-0.00425158534198999
1453	81.2315673828125	-4.23115587234497	-7.01912927627563	0.00418994715437293	-0.00490093370899558	-0.00327756232582033	0.00451462110504508
1454	82.5302658081055	-2.60778403282166	-7.60354280471802	-0.00197886489331722	-0.00652430532500148	0.0100340843200684	0.00451462110504508
1455	81.8809127807617	-3.58180713653564	-7.53860807418823	0.00808603875339031	-0.00425158534198999	-0.00555028254166245	-0.00197886489331722
1456	82.5302658081055	-3.58180713653564	-7.6684775352478	0.0022419011220336	-0.0117190945893526	-0.00847235135734081	-0.00197886489331722
1457	81.8809127807617	-4.23115587234497	-7.47367286682129	-0.0188619289547205	-0.00879702530801296	-0.0104203969240189	0.00321592413820326
1458	82.5302658081055	-3.58180713653564	-7.27886867523193	0.0116574559360743	-0.00847235135734081	-0.00587495695799589	0.0022419011220336
1459	83.1796112060547	-4.55583000183105	-7.01912927627563	-0.00847235135734081	-0.00132951640989631	-0.00327756232582033	0.00126787810586393
1460	80.5822143554688	-3.25713276863098	-7.4087381362915	-0.0110697457566857	0.00613799272105098	0.00354059832170606	-0.00555028254166245
1461	79.9328689575195	-2.93245840072632	-7.08406400680542	0.00386527273803949	-0.00944637414067984	-0.00652430532500148	0.00418994715437293
1462	82.5302658081055	-3.90648126602173	-6.95419406890869	-0.00392691092565656	-0.00425158534198999	-0.00619963090866804	-0.00295288790948689
1463	81.8809127807617	-3.58180713653564	-7.27886867523193	-0.00132951640989631	0.00970941036939621	-0.00132951640989631	0.00516396993771195
1464	81.8809127807617	-2.28310966491699	-7.47367286682129	0.0103587592020631	0.000943203864153475	-0.00165419070981443	0.00159255252219737
1465	81.8809127807617	-3.58180713653564	-6.49965000152588	-0.00132951640989631	0.00289124972186983	-0.00295288790948689	0.00321592413820326
1466	82.5302658081055	-3.58180713653564	-6.69445466995239	0.0123068047687411	0.00256657530553639	-0.0107450718060136	-0.00425158534198999
1467	80.5822143554688	-2.28310966491699	-7.14899873733521	-0.0146411629393697	-0.00360223650932312	-0.00360223650932312	0.00386527273803949
1468	81.8809127807617	-2.60778403282166	-7.27886867523193	-0.00555028254166245	0.00256657530553639	-0.00230353930965066	0.00256657530553639
1469	79.9328689575195	-1.95843541622162	-7.01912927627563	-0.00100484199356288	0.00386527273803949	-0.000680167751852423	0.00613799272105098
1470	81.2315673828125	-2.28310966491699	-6.95419406890869	-0.00490093370899558	-0.0026282137259841	-0.00587495695799589	-0.00165419070981443
1471	81.8809127807617	-2.60778403282166	-6.56458520889282	-0.00392691092565656	-0.00197886489331722	-0.00652430532500148	-0.00132951640989631
1472	81.8809127807617	-2.93245840072632	-6.69445466995239	-0.0113944197073579	-0.00782300252467394	-0.00457625929266214	-0.00295288790948689
1473	79.9328689575195	-1.95843541622162	-7.14899873733521	0.000293855206109583	-0.00652430532500148	0.013930176384747	-0.000355493422830477
1474	81.8809127807617	-2.93245840072632	-7.08406400680542	0.00191722682211548	-0.000355493422830477	-0.00132951640989631	0.00743668992072344
1475	80.5822143554688	-2.28310966491699	-7.08406400680542	0.0152288740500808	-0.00100484199356288	-0.00944637414067984	-0.00490093370899558
1476	81.8809127807617	-2.60778403282166	-6.75938940048218	-0.00555028254166245	-0.0026282137259841	-0.00847235135734081	-0.000355493422830477
1477	81.2315673828125	-2.60778403282166	-6.62951993942261	0.00678734155371785	-0.00555028254166245	-0.00457625929266214	0.000618529506027699
1478	81.8809127807617	-3.25713276863098	-6.56458520889282	-0.0143164889886975	0.00418994715437293	0.00159255252219737	-0.000680167751852423
1479	81.2315673828125	-2.93245840072632	-7.4087381362915	0.0113327819854021	0.00126787810586393	0.000943203864153475	0.00191722682211548
1480	79.9328689575195	-1.63376116752625	-7.53860807418823	-0.00587495695799589	0.000618529506027699	0.0106834331527352	-0.00100484199356288
1481	81.2315673828125	-1.30908679962158	-7.60354280471802	0.000618529506027699	0.00191722682211548	-0.00555028254166245	-0.00165419070981443
1482	82.5302658081055	-2.93245840072632	-7.4087381362915	0.0188002903014421	0.00613799272105098	-0.00392691092565656	0.00516396993771195
1483	83.1796112060547	-3.58180713653564	-6.62951993942261	0.00289124972186983	0.00483929552137852	-0.00132951640989631	0.00191722682211548
1484	81.2315673828125	-2.28310966491699	-6.88925933837891	0.011982130818069	0.00321592413820326	-0.00327756232582033	0.00256657530553639
1485	81.8809127807617	-2.60778403282166	-7.4087381362915	0.00743668992072344	0.000293855206109583	-0.00684897974133492	-0.00392691092565656
1486	81.2315673828125	-2.60778403282166	-7.34380340576172	0.00711201597005129	-0.00425158534198999	0.00483929552137852	0.00516396993771195
1487	81.8809127807617	-1.95843541622162	-7.6684775352478	-0.00100484199356288	0.00581331877037883	-0.0120437685400248	0.00386527273803949
1488	79.9328689575195	-1.63376116752625	-7.60354280471802	0.00906006153672934	0.000943203864153475	0.0106834331527352	0.00386527273803949
1489	80.5822143554688	-2.28310966491699	-7.4087381362915	0.0162028968334198	0.00418994715437293	-0.00100484199356288	0.00841071270406246
1490	80.5822143554688	-2.28310966491699	-7.21393346786499	0.0126314787194133	0.00191722682211548	0.00126787810586393	-0.0100957229733467
1491	81.8809127807617	-2.93245840072632	-7.34380340576172	-0.00490093370899558	-3.08191010844894e-05	-0.00684897974133492	-3.08191010844894e-05
1492	81.2315673828125	-2.93245840072632	-7.53860807418823	0.0103587592020631	-0.00847235135734081	-0.00457625929266214	-0.00327756232582033
1493	80.5822143554688	-1.95843541622162	-7.47367286682129	-0.0149658378213644	-0.00132951640989631	0.00646266713738441	0.00483929552137852
1494	81.2315673828125	-2.93245840072632	-6.88925933837891	-0.00684897974133492	-0.0026282137259841	0.00711201597005129	-0.00360223650932312
1495	79.2835159301758	-2.28310966491699	-6.95419406890869	-0.0139918150380254	0.00354059832170606	0.00321592413820326	-0.00197886489331722
1496	79.9328689575195	-2.60778403282166	-6.69445466995239	-0.0185372550040483	-0.00165419070981443	-0.00522560812532902	-0.00295288790948689
1497	80.5822143554688	-2.93245840072632	-6.82432460784912	-0.0188619289547205	-0.00230353930965066	-0.00814767740666866	0.00711201597005129
1498	80.5822143554688	-2.60778403282166	-7.4087381362915	-0.0243813935667276	-0.00132951640989631	0.01100810803473	0.00808603875339031
1499	77.9848251342773	-2.93245840072632	-6.88925933837891	-0.00847235135734081	0.00354059832170606	0.00906006153672934	0.00451462110504508
1500	78.6341705322266	-2.28310966491699	-7.01912927627563	0.00516396993771195	0.00646266713738441	-0.00782300252467394	-0.000680167751852423
1501	78.6341705322266	-1.95843541622162	-6.49965000152588	-0.0159398596733809	0.00711201597005129	0.00159255252219737	-0.00132951640989631
1502	79.2835159301758	-3.25713276863098	-6.11004114151001	0.000943203864153475	-0.00165419070981443	-0.00782300252467394	0.0100340843200684
1503	77.3354721069336	-2.28310966491699	-6.88925933837891	0.0162028968334198	0.0100340843200684	0.00711201597005129	0.00646266713738441
1504	80.5822143554688	-2.93245840072632	-7.14899873733521	0.0152288740500808	0.00873538758605719	-0.00132951640989631	-0.00197886489331722
1505	77.9848251342773	-2.28310966491699	-7.01912927627563	0.00776136433705688	0.00418994715437293	0.00354059832170606	-0.00457625929266214
1506	78.6341705322266	-3.25713276863098	-6.69445466995239	-0.000355493422830477	0.00581331877037883	-0.00555028254166245	0.00548864435404539
1507	79.9328689575195	-2.60778403282166	-6.75938940048218	0.000293855206109583	-0.00132951640989631	-0.00392691092565656	0.00126787810586393
1508	78.6341705322266	-2.93245840072632	-6.75938940048218	0.000618529506027699	0.00678734155371785	0.000293855206109583	0.00451462110504508
1509	79.2835159301758	-2.93245840072632	-7.01912927627563	0.00808603875339031	0.00743668992072344	0.00808603875339031	-0.00230353930965066
1510	79.9328689575195	-3.58180713653564	-6.82432460784912	-0.00327756232582033	-0.000680167751852423	0.00516396993771195	0.00191722682211548
1511	79.2835159301758	-3.25713276863098	-6.88925933837891	0.00418994715437293	0.00841071270406246	-0.00132951640989631	-0.00717365415766835
1512	77.9848251342773	-3.25713276863098	-6.75938940048218	-0.0100957229733467	-0.00522560812532902	-0.00100484199356288	0.00354059832170606
1513	77.3354721069336	-2.28310966491699	-6.95419406890869	0.00678734155371785	0.000943203864153475	-0.00587495695799589	0.00451462110504508
1514	79.9328689575195	-3.58180713653564	-7.08406400680542	-0.00977104809135199	-0.00197886489331722	0.00548864435404539	0.00159255252219737
1515	79.9328689575195	-2.60778403282166	-7.47367286682129	-0.00814767740666866	0.00678734155371785	0.00581331877037883	-0.00100484199356288
1516	77.9848251342773	-1.95843541622162	-7.79834747314453	-0.0221086721867323	0.00289124972186983	-0.00327756232582033	0.00321592413820326
1517	79.2835159301758	-2.60778403282166	-7.60354280471802	-0.0107450718060136	-0.00587495695799589	-0.00230353930965066	0.00516396993771195
1518	77.9848251342773	-2.60778403282166	-7.4087381362915	-0.0169138833880424	0.00938473641872406	0.0022419011220336	0.0022419011220336
1519	79.2835159301758	-2.28310966491699	-7.53860807418823	0.00776136433705688	0.00646266713738441	0.00418994715437293	-0.000355493422830477
1520	77.9848251342773	-2.28310966491699	-7.4087381362915	-0.0169138833880424	-0.00100484199356288	0.0022419011220336	-0.00132951640989631
1521	81.2315673828125	-3.58180713653564	-7.08406400680542	-0.0100957229733467	-0.00100484199356288	-0.00392691092565656	-0.00295288790948689
1522	79.2835159301758	-2.28310966491699	-7.4087381362915	0.00646266713738441	0.000943203864153475	-0.00522560812532902	0.00581331877037883
1523	78.6341705322266	-2.28310966491699	-7.60354280471802	-0.0110697457566857	0.0142548503354192	-0.00879702530801296	0.00841071270406246
1524	80.5822143554688	-3.25713276863098	-7.47367286682129	-0.00165419070981443	0.011982130818069	0.00548864435404539	-0.000680167751852423
1525	79.2835159301758	-2.28310966491699	-6.88925933837891	-0.00392691092565656	-0.000680167751852423	-0.00360223650932312	-3.08191010844894e-05
1526	80.5822143554688	-2.60778403282166	-7.14899873733521	-0.0110697457566857	0.00191722682211548	-0.00100484199356288	-0.00197886489331722
1527	82.5302658081055	-3.25713276863098	-7.01912927627563	-0.00522560812532902	0.00159255252219737	-0.000355493422830477	0.00451462110504508
1528	81.2315673828125	-3.58180713653564	-6.88925933837891	0.000618529506027699	0.0100340843200684	-0.00197886489331722	-0.00100484199356288
1529	80.5822143554688	-2.93245840072632	-6.82432460784912	-0.0026282137259841	0.0100340843200684	-0.00197886489331722	-0.00360223650932312
1530	81.2315673828125	-3.58180713653564	-6.88925933837891	-0.00392691092565656	0.00354059832170606	-0.000355493422830477	0.00191722682211548
1531	79.9328689575195	-2.28310966491699	-6.82432460784912	-0.00944637414067984	0.00581331877037883	-0.017887907102704	-0.00522560812532902
1532	81.2315673828125	-2.28310966491699	-6.88925933837891	-0.000355493422830477	-0.00847235135734081	0.0106834331527352	0.00873538758605719
1533	83.1796112060547	-2.60778403282166	-6.82432460784912	0.00256657530553639	0.000293855206109583	0.00354059832170606	-0.00197886489331722
1534	81.8809127807617	-3.25713276863098	-6.95419406890869	0.00256657530553639	0.00581331877037883	0.00678734155371785	0.00451462110504508
1535	81.2315673828125	-2.93245840072632	-6.95419406890869	-0.00165419070981443	-0.00457625929266214	0.00646266713738441	0.000943203864153475
1536	81.2315673828125	-2.60778403282166	-7.01912927627563	0.00289124972186983	0.0022419011220336	-0.00587495695799589	-0.00230353930965066
1537	80.5822143554688	-1.95843541622162	-7.01912927627563	-0.00782300252467394	-3.08191010844894e-05	-0.000355493422830477	0.000943203864153475
1538	81.2315673828125	-2.28310966491699	-6.82432460784912	-0.0026282137259841	-0.00360223650932312	-0.00360223650932312	-0.0026282137259841
1539	79.9328689575195	-1.95843541622162	-7.34380340576172	0.0136055024340749	-0.000355493422830477	-0.000680167751852423	-0.00132951640989631
1540	82.5302658081055	-3.25713276863098	-7.6684775352478	0.000943203864153475	0.00516396993771195	-0.0120437685400248	0.00289124972186983
1541	81.2315673828125	-2.60778403282166	-7.01912927627563	-0.00490093370899558	0.00354059832170606	-0.000680167751852423	-0.00490093370899558
1542	80.5822143554688	-2.28310966491699	-7.14899873733521	-0.00652430532500148	0.00581331877037883	-0.0117190945893526	0.00808603875339031
1543	79.9328689575195	-1.63376116752625	-7.21393346786499	0.00970941036939621	0.00581331877037883	0.000943203864153475	-0.0026282137259841
1544	81.8809127807617	-3.25713276863098	-6.82432460784912	0.00873538758605719	0.0165275707840919	0.00483929552137852	-0.000355493422830477
1545	81.2315673828125	-2.28310966491699	-6.88925933837891	0.0116574559360743	0.0022419011220336	-0.0123684434220195	-0.00652430532500148
1546	81.2315673828125	-1.95843541622162	-7.4087381362915	0.00581331877037883	0.00321592413820326	-0.00652430532500148	-0.00230353930965066
1547	82.5302658081055	-3.25713276863098	-7.60354280471802	0.0113327819854021	0.00289124972186983	-0.0123684434220195	0.00126787810586393
1548	81.8809127807617	-3.58180713653564	-7.6684775352478	0.00321592413820326	0.00321592413820326	0.00354059832170606	0.00256657530553639
1549	81.8809127807617	-3.25713276863098	-7.6684775352478	0.012956153601408	0.00808603875339031	-0.0107450718060136	0.000618529506027699
1550	81.8809127807617	-3.25713276863098	-7.60354280471802	0.00808603875339031	0.00191722682211548	-0.00197886489331722	0.000293855206109583
1551	80.5822143554688	-2.60778403282166	-7.34380340576172	0.0181509424000978	-0.00522560812532902	0.00970941036939621	-0.0026282137259841
1552	79.9328689575195	-1.95843541622162	-7.79834747314453	0.00159255252219737	-0.00684897974133492	-0.0026282137259841	0.00483929552137852
1553	83.1796112060547	-2.93245840072632	-7.73341274261475	0.00483929552137852	-0.00619963090866804	0.00873538758605719	0.00841071270406246
1554	80.5822143554688	-2.28310966491699	-7.73341274261475	0.0197743140161037	0.00256657530553639	0.00191722682211548	0.000618529506027699
1555	82.5302658081055	-3.25713276863098	-7.6684775352478	0.00646266713738441	0.00191722682211548	-0.000680167751852423	-0.00165419070981443
1556	81.8809127807617	-1.95843541622162	-7.9282169342041	0.00581331877037883	-3.08191010844894e-05	-0.00360223650932312	-0.0026282137259841
1557	79.9328689575195	-2.28310966491699	-7.60354280471802	0.000293855206109583	-0.00132951640989631	-0.00490093370899558	0.00418994715437293
1558	79.9328689575195	-1.30908679962158	-7.73341274261475	0.00711201597005129	-0.00587495695799589	-0.00295288790948689	-0.00392691092565656
1559	80.5822143554688	-1.95843541622162	-7.86328220367432	0.0162028968334198	-0.00165419070981443	-0.00100484199356288	-0.00490093370899558
1560	81.8809127807617	-2.60778403282166	-7.6684775352478	0.0158782228827477	-0.00425158534198999	-0.000680167751852423	-0.00619963090866804
1561	81.2315673828125	-3.25713276863098	-6.82432460784912	0.00581331877037883	-0.0026282137259841	-3.08191010844894e-05	-0.000680167751852423
1562	81.2315673828125	-2.28310966491699	-7.21393346786499	-0.00327756232582033	0.00418994715437293	-0.00522560812532902	0.00289124972186983
1563	81.2315673828125	-1.95843541622162	-7.01912927627563	-0.00295288790948689	0.00613799272105098	-0.00327756232582033	0.00386527273803949
1564	81.8809127807617	-3.25713276863098	-6.75938940048218	0.00906006153672934	0.00808603875339031	0.00386527273803949	-0.00619963090866804
1565	79.9328689575195	-2.28310966491699	-7.14899873733521	-0.00392691092565656	0.00646266713738441	-0.00652430532500148	-0.00100484199356288
1566	81.2315673828125	-2.93245840072632	-6.95419406890869	-0.00587495695799589	0.000293855206109583	-0.00165419070981443	0.0022419011220336
1567	81.8809127807617	-3.25713276863098	-7.4087381362915	-0.00619963090866804	0.00483929552137852	-0.00392691092565656	0.00386527273803949
1568	83.8289566040039	-2.60778403282166	-7.6684775352478	-0.0139918150380254	0.00354059832170606	0.00191722682211548	-0.00295288790948689
1569	81.2315673828125	-1.63376116752625	-7.60354280471802	-0.00132951640989631	0.00743668992072344	0.00646266713738441	0.0022419011220336
1570	81.8809127807617	-2.60778403282166	-6.88925933837891	-0.00425158534198999	0.00451462110504508	-0.00847235135734081	-0.00425158534198999
1571	81.2315673828125	-2.60778403282166	-7.53860807418823	-0.00587495695799589	-0.000355493422830477	0.000293855206109583	-0.00327756232582033
1572	82.5302658081055	-3.58180713653564	-7.34380340576172	-0.0152905117720366	-0.00165419070981443	-0.00587495695799589	0.00191722682211548
1573	82.5302658081055	-3.25713276863098	-7.4087381362915	-0.0110697457566857	-0.0026282137259841	0.00289124972186983	-0.00100484199356288
1574	80.5822143554688	-2.28310966491699	-7.47367286682129	0.00191722682211548	0.00386527273803949	-0.00360223650932312	-0.00425158534198999
1575	80.5822143554688	-2.28310966491699	-6.88925933837891	0.000943203864153475	-0.00327756232582033	-0.00522560812532902	-0.00457625929266214
1576	81.8809127807617	-3.25713276863098	-6.43471527099609	0.0239950809627771	-0.00619963090866804	-0.00814767740666866	-0.00197886489331722
1577	81.8809127807617	-3.25713276863098	-6.95419406890869	-0.00360223650932312	-0.00392691092565656	-0.00490093370899558	0.00321592413820326
1578	80.5822143554688	-3.58180713653564	-6.88925933837891	0.0116574559360743	0.00548864435404539	0.0022419011220336	0.00451462110504508
1579	81.2315673828125	-1.95843541622162	-7.60354280471802	0.00808603875339031	0.0022419011220336	0.00289124972186983	-0.00132951640989631
1580	80.5822143554688	-2.93245840072632	-7.53860807418823	0.00743668992072344	-0.00230353930965066	-0.000680167751852423	0.000618529506027699
1581	81.8809127807617	-3.90648126602173	-7.27886867523193	0.00613799272105098	-0.00457625929266214	-0.00132951640989631	-0.00132951640989631
1582	79.9328689575195	-3.90648126602173	-7.01912927627563	0.00613799272105098	-0.0026282137259841	-0.00977104809135199	-0.00165419070981443
1583	81.2315673828125	-3.25713276863098	-7.6684775352478	0.00970941036939621	-0.00100484199356288	-0.0026282137259841	0.00808603875339031
1584	81.2315673828125	-4.23115587234497	-7.34380340576172	0.012956153601408	0.00289124972186983	-0.00197886489331722	-0.00555028254166245
1585	82.5302658081055	-3.58180713653564	-7.6684775352478	0.0100340843200684	0.000293855206109583	-0.00230353930965066	-0.00165419070981443
1586	80.5822143554688	-3.58180713653564	-7.86328220367432	-0.00522560812532902	-0.00327756232582033	-0.0100957229733467	-0.000680167751852423
1587	82.5302658081055	-3.25713276863098	-7.47367286682129	-0.00619963090866804	-0.00295288790948689	-0.0026282137259841	0.00256657530553639
1588	81.2315673828125	-4.55583000183105	-7.01912927627563	-0.00295288790948689	0.00451462110504508	0.00418994715437293	0.00191722682211548
1589	81.8809127807617	-4.55583000183105	-7.60354280471802	0.00581331877037883	-3.08191010844894e-05	-0.00197886489331722	-0.00782300252467394
1590	80.5822143554688	-3.25713276863098	-7.99315214157104	-0.00100484199356288	-0.000680167751852423	-0.00977104809135199	-0.00717365415766835
1591	80.5822143554688	-3.58180713653564	-7.6684775352478	-0.00652430532500148	-0.00782300252467394	-0.000680167751852423	-0.00619963090866804
1592	79.9328689575195	-2.93245840072632	-7.73341274261475	-0.00327756232582033	-0.0107450718060136	-0.00230353930965066	0.00970941036939621
1593	81.8809127807617	-3.90648126602173	-7.47367286682129	-0.00684897974133492	-0.00879702530801296	0.00159255252219737	-0.00847235135734081
1594	80.5822143554688	-4.23115587234497	-7.08406400680542	-0.0026282137259841	-0.00522560812532902	0.0100340843200684	-0.00749832857400179
1595	82.5302658081055	-4.55583000183105	-6.75938940048218	0.00418994715437293	-0.00522560812532902	-0.00749832857400179	-0.00132951640989631
1596	80.5822143554688	-3.58180713653564	-7.21393346786499	0.0022419011220336	-0.0104203969240189	0.00159255252219737	-0.00879702530801296
1597	80.5822143554688	-3.90648126602173	-6.95419406890869	-0.00944637414067984	-0.0191866029053926	-0.00749832857400179	0.00646266713738441
1598	80.5822143554688	-3.58180713653564	-7.01912927627563	-0.0130177913233638	-0.00457625929266214	0.000293855206109583	0.00678734155371785
1599	81.2315673828125	-3.90648126602173	-6.82432460784912	0.0113327819854021	0.00126787810586393	0.00841071270406246	-0.00425158534198999
1600	81.2315673828125	-3.25713276863098	-6.75938940048218	0.00808603875339031	-0.0139918150380254	0.00354059832170606	-0.00230353930965066
1601	82.5302658081055	-3.90648126602173	-6.75938940048218	0.0106834331527352	-0.0026282137259841	-0.00295288790948689	-0.00782300252467394
1602	80.5822143554688	-2.93245840072632	-6.69445466995239	0.01100810803473	-0.00879702530801296	-0.00944637414067984	0.00289124972186983
1603	80.5822143554688	-2.60778403282166	-6.69445466995239	0.0226963832974434	0.00808603875339031	-3.08191010844894e-05	0.00808603875339031
1604	82.5302658081055	-3.58180713653564	-6.23991060256958	0.0113327819854021	0.00776136433705688	-0.00814767740666866	-0.00327756232582033
1605	81.8809127807617	-2.93245840072632	-6.30484533309937	0.0149041991680861	0.00646266713738441	0.000943203864153475	-0.00490093370899558
1606	81.2315673828125	-2.60778403282166	-6.23991060256958	0.0113327819854021	-0.00522560812532902	-0.00879702530801296	-0.0026282137259841
1607	80.5822143554688	-1.63376116752625	-7.01912927627563	-0.00912170019000769	0.000943203864153475	0.00191722682211548	0.00873538758605719
1608	81.2315673828125	-3.25713276863098	-7.01912927627563	0.00938473641872406	0.00646266713738441	-0.00587495695799589	0.00483929552137852
1609	79.9328689575195	-1.63376116752625	-6.88925933837891	-0.00522560812532902	0.00841071270406246	-0.000355493422830477	-0.00652430532500148
1610	79.2835159301758	-2.28310966491699	-7.53860807418823	-0.00327756232582033	0.000943203864153475	-0.00197886489331722	-0.00132951640989631
1611	79.9328689575195	-1.95843541622162	-7.53860807418823	-0.00457625929266214	-0.00392691092565656	-0.00360223650932312	-0.00425158534198999
1612	79.9328689575195	-2.28310966491699	-6.69445466995239	-0.0104203969240189	-0.00652430532500148	0.000618529506027699	0.00581331877037883
1613	81.2315673828125	-2.93245840072632	-6.69445466995239	-0.00360223650932312	-0.00360223650932312	0.00386527273803949	-0.00425158534198999
1614	80.5822143554688	-2.28310966491699	-7.60354280471802	0.00256657530553639	0.00581331877037883	0.00646266713738441	-0.000680167751852423
1615	81.8809127807617	-3.25713276863098	-7.47367286682129	-0.00490093370899558	-0.000355493422830477	-0.00100484199356288	-0.00619963090866804
1616	79.2835159301758	-2.28310966491699	-7.73341274261475	-0.0117190945893526	0.00418994715437293	0.00126787810586393	-0.00652430532500148
1617	79.9328689575195	-2.28310966491699	-7.53860807418823	-0.0123684434220195	-0.00522560812532902	-0.00197886489331722	-3.08191010844894e-05
1618	79.9328689575195	-2.28310966491699	-7.47367286682129	-0.0110697457566857	0.0113327819854021	-0.00522560812532902	0.00516396993771195
1619	79.2835159301758	-2.28310966491699	-7.53860807418823	0.000943203864153475	0.0149041991680861	0.00613799272105098	-0.0026282137259841
1620	80.5822143554688	-2.28310966491699	-7.73341274261475	-0.00457625929266214	0.00581331877037883	-0.00749832857400179	-0.00587495695799589
1621	82.5302658081055	-3.58180713653564	-7.27886867523193	0.0113327819854021	0.00483929552137852	-0.00457625929266214	0.00548864435404539
1622	79.2835159301758	-1.95843541622162	-7.60354280471802	0.00386527273803949	0.00841071270406246	0.0022419011220336	0.00126787810586393
1623	81.2315673828125	-2.93245840072632	-7.47367286682129	-0.0139918150380254	0.0106834331527352	-0.0120437685400248	0.00841071270406246
1624	78.6341705322266	-1.63376116752625	-7.27886867523193	0.013930176384747	0.00970941036939621	-0.00392691092565656	0.00418994715437293
1625	80.5822143554688	-2.93245840072632	-7.14899873733521	0.000618529506027699	0.00451462110504508	-0.0133424662053585	0.000943203864153475
1626	78.6341705322266	-1.30908679962158	-7.6684775352478	-0.00912170019000769	0.00159255252219737	-0.00295288790948689	-0.00457625929266214
1627	79.2835159301758	-2.28310966491699	-7.60354280471802	-0.00879702530801296	0.00483929552137852	-0.00555028254166245	0.00386527273803949
1628	77.9848251342773	-1.63376116752625	-7.53860807418823	-0.0126931173726916	0.00548864435404539	-0.00165419070981443	0.00548864435404539
1629	77.9848251342773	-1.95843541622162	-7.4087381362915	-0.00912170019000769	0.0106834331527352	0.00386527273803949	0.00678734155371785
1630	77.3354721069336	-1.95843541622162	-7.4087381362915	-0.0026282137259841	0.000943203864153475	0.00159255252219737	-0.00490093370899558
1631	79.2835159301758	-1.95843541622162	-7.27886867523193	-0.0169138833880424	-0.000680167751852423	0.00191722682211548	-0.00100484199356288
1632	77.9848251342773	-1.95843541622162	-7.6684775352478	-0.0126931173726916	-0.00684897974133492	-0.00100484199356288	0.00289124972186983
1633	78.6341705322266	-2.28310966491699	-6.82432460784912	0.00970941036939621	-0.00782300252467394	0.01100810803473	0.00581331877037883
1634	78.6341705322266	-1.95843541622162	-7.01912927627563	0.00581331877037883	0.00548864435404539	0.00938473641872406	0.00483929552137852
1635	79.2835159301758	-2.60778403282166	-6.82432460784912	0.0136055024340749	0.00159255252219737	-0.00425158534198999	0.00354059832170606
1636	79.9328689575195	-2.60778403282166	-6.82432460784912	0.011982130818069	-0.00425158534198999	-0.00230353930965066	0.000618529506027699
1637	78.6341705322266	-1.63376116752625	-6.82432460784912	0.0106834331527352	0.000943203864153475	-0.00912170019000769	-0.00132951640989631
1638	79.2835159301758	-1.63376116752625	-7.73341274261475	-0.00587495695799589	0.00938473641872406	0.00289124972186983	0.00548864435404539
1639	78.6341705322266	-1.30908679962158	-7.21393346786499	0.0113327819854021	0.00418994715437293	-0.00165419070981443	-0.00360223650932312
1640	79.9328689575195	-2.93245840072632	-7.14899873733521	-0.0104203969240189	0.00548864435404539	-0.0123684434220195	0.0022419011220336
1641	80.5822143554688	-2.28310966491699	-6.82432460784912	-0.0107450718060136	0.00743668992072344	-0.00490093370899558	0.000618529506027699
1642	81.2315673828125	-2.60778403282166	-6.82432460784912	-0.00555028254166245	-0.00327756232582033	-0.0107450718060136	0.00256657530553639
1643	80.5822143554688	-2.60778403282166	-6.62951993942261	-0.0188619289547205	0.00159255252219737	0.000943203864153475	-0.000680167751852423
1644	79.2835159301758	-2.28310966491699	-7.08406400680542	0.00289124972186983	0.0116574559360743	0.0022419011220336	-0.00587495695799589
1645	81.2315673828125	-2.28310966491699	-7.6684775352478	0.00159255252219737	0.00743668992072344	-0.00879702530801296	-0.00457625929266214
1646	80.5822143554688	-2.28310966491699	-6.88925933837891	0.00191722682211548	0.00678734155371785	-0.000355493422830477	-3.08191010844894e-05
1647	78.6341705322266	-1.30908679962158	-7.14899873733521	-0.0117190945893526	0.00289124972186983	-0.00197886489331722	0.00386527273803949
1648	79.2835159301758	-1.63376116752625	-6.88925933837891	0.000293855206109583	0.00613799272105098	0.00516396993771195	0.00743668992072344
1649	79.2835159301758	-1.95843541622162	-6.82432460784912	-0.00230353930965066	0.00386527273803949	-0.00132951640989631	-0.00327756232582033
1650	80.5822143554688	-1.63376116752625	-7.53860807418823	-0.00912170019000769	0.00711201597005129	-0.00814767740666866	0.000943203864153475
1651	79.9328689575195	-2.60778403282166	-7.4087381362915	-0.0107450718060136	-0.00587495695799589	-0.00749832857400179	-0.00555028254166245
1652	81.2315673828125	-2.93245840072632	-7.47367286682129	-0.0191866029053926	0.00159255252219737	0.00191722682211548	0.000618529506027699
1653	82.5302658081055	-2.60778403282166	-7.4087381362915	-0.0201606266200542	-0.00490093370899558	0.00289124972186983	0.000293855206109583
1654	79.2835159301758	-1.63376116752625	-7.47367286682129	-0.0113944197073579	-0.00132951640989631	0.00418994715437293	0.00613799272105098
1655	80.5822143554688	-2.60778403282166	-7.08406400680542	-3.08191010844894e-05	-0.00814767740666866	0.00191722682211548	0.000943203864153475
1656	81.8809127807617	-2.60778403282166	-7.73341274261475	-0.00619963090866804	-0.00327756232582033	-0.00360223650932312	-0.000680167751852423
1657	82.5302658081055	-2.28310966491699	-7.86328220367432	0.00321592413820326	-0.00327756232582033	-0.0113944197073579	0.00516396993771195
1658	80.5822143554688	-1.63376116752625	-7.60354280471802	0.0022419011220336	0.00321592413820326	-0.00327756232582033	0.00613799272105098
1659	82.5302658081055	-2.28310966491699	-7.60354280471802	0.0191249661147594	0.00581331877037883	0.000293855206109583	-3.08191010844894e-05
1660	81.8809127807617	-1.95843541622162	-7.27886867523193	0.0175015944987535	-0.00165419070981443	0.00483929552137852	-0.00327756232582033
1661	81.2315673828125	-2.60778403282166	-7.14899873733521	0.00743668992072344	-0.00165419070981443	-0.0159398596733809	-3.08191010844894e-05
1662	81.8809127807617	-1.95843541622162	-7.34380340576172	0.00776136433705688	0.00970941036939621	-0.00879702530801296	-0.000355493422830477
1663	82.5302658081055	-2.28310966491699	-6.95419406890869	0.00548864435404539	0.00711201597005129	-0.0104203969240189	0.00256657530553639
1664	79.9328689575195	-0.335063904523849	-7.14899873733521	0.00256657530553639	0.0022419011220336	0.00256657530553639	-0.00879702530801296
1665	81.2315673828125	-2.28310966491699	-6.75938940048218	-0.0123684434220195	-0.00165419070981443	0.00191722682211548	-0.000680167751852423
1666	82.5302658081055	-1.63376116752625	-6.69445466995239	0.00354059832170606	-0.000355493422830477	-0.00847235135734081	-0.00717365415766835
1667	80.5822143554688	-0.984412550926208	-6.69445466995239	0.00678734155371785	-0.00165419070981443	0.00256657530553639	0.000618529506027699
1668	80.5822143554688	-1.30908679962158	-7.21393346786499	-0.000680167751852423	0.00354059832170606	0.0022419011220336	-0.000355493422830477
1669	79.9328689575195	-1.30908679962158	-7.21393346786499	0.0853585228323936	0.0022419011220336	0.00256657530553639	-0.000355493422830477
1670	81.8809127807617	-1.95843541622162	-7.14899873733521	-0.0152905117720366	0.000293855206109583	0.00613799272105098	-0.00652430532500148
1671	81.8809127807617	-2.28310966491699	-6.88925933837891	0.00711201597005129	0.000618529506027699	0.00483929552137852	0.00386527273803949
1672	82.5302658081055	-1.95843541622162	-7.4087381362915	-0.00717365415766835	0.00159255252219737	-0.00327756232582033	-0.000680167751852423
1673	79.9328689575195	-1.95843541622162	-6.69445466995239	-0.00587495695799589	0.00126787810586393	0.00613799272105098	0.0022419011220336
1674	81.8809127807617	-0.984412550926208	-7.6684775352478	-0.00652430532500148	-3.08191010844894e-05	0.00126787810586393	0.000293855206109583
1675	79.9328689575195	-0.659738183021545	-7.79834747314453	-0.00165419070981443	0.00678734155371785	0.00354059832170606	-0.00295288790948689
1676	82.5302658081055	-2.28310966491699	-7.53860807418823	-0.00392691092565656	-0.00555028254166245	-0.0126931173726916	-0.00327756232582033
1677	81.8809127807617	-1.63376116752625	-7.01912927627563	-0.000680167751852423	-0.00490093370899558	-0.00197886489331722	-0.00555028254166245
1678	82.5302658081055	-1.63376116752625	-7.08406400680542	-0.00197886489331722	0.00386527273803949	-0.00327756232582033	0.00581331877037883
1679	82.5302658081055	-1.63376116752625	-7.34380340576172	0.00418994715437293	0.000618529506027699	-0.00392691092565656	0.00126787810586393
1680	81.8809127807617	-1.95843541622162	-7.34380340576172	0.00646266713738441	0.00808603875339031	-0.00230353930965066	0.00191722682211548
1681	79.9328689575195	-0.984412550926208	-7.6684775352478	0.0278911720961332	-0.000680167751852423	-0.000680167751852423	-0.00100484199356288
1682	81.8809127807617	-1.95843541622162	-7.53860807418823	-0.0104203969240189	0.0142548503354192	-0.00684897974133492	0.00483929552137852
1683	80.5822143554688	-1.63376116752625	-7.53860807418823	0.000943203864153475	0.00386527273803949	-0.00392691092565656	0.00451462110504508
1684	80.5822143554688	-1.30908679962158	-7.79834747314453	0.00451462110504508	0.00970941036939621	-0.00749832857400179	-0.00327756232582033
1685	81.2315673828125	-0.984412550926208	-7.73341274261475	0.00516396993771195	0.00841071270406246	-0.00684897974133492	-0.00100484199356288
1686	81.2315673828125	-1.95843541622162	-7.34380340576172	-0.00619963090866804	0.00354059832170606	-0.00684897974133492	0.00354059832170606
1687	82.5302658081055	-2.28310966491699	-8.05808639526367	0.00646266713738441	-0.00230353930965066	-0.00132951640989631	0.00126787810586393
1688	81.2315673828125	-1.95843541622162	-8.18795680999756	0.00808603875339031	0.00386527273803949	-0.00360223650932312	0.00321592413820326
1689	81.8809127807617	-2.28310966491699	-7.6684775352478	0.0136055024340749	-0.000680167751852423	-0.00912170019000769	0.00289124972186983
1690	81.2315673828125	-2.28310966491699	-7.53860807418823	0.00970941036939621	-0.000680167751852423	0.00354059832170606	-0.000680167751852423
1691	81.2315673828125	-1.95843541622162	-7.4087381362915	-0.00619963090866804	-0.00360223650932312	-3.08191010844894e-05	-0.00197886489331722
1692	81.2315673828125	-1.95843541622162	-7.34380340576172	0.01847561635077	-0.00619963090866804	-0.00100484199356288	-0.00457625929266214
1693	80.5822143554688	-1.30908679962158	-7.79834747314453	-0.00555028254166245	-0.00197886489331722	0.0145795252174139	0.00321592413820326
1694	80.5822143554688	-1.63376116752625	-7.73341274261475	0.0132808275520802	0.0022419011220336	0.00581331877037883	-0.00100484199356288
1695	81.2315673828125	-0.984412550926208	-7.6684775352478	0.00938473641872406	-3.08191010844894e-05	-0.00230353930965066	0.00126787810586393
1696	81.2315673828125	-1.95843541622162	-7.4087381362915	0.0126314787194133	-0.00782300252467394	-0.00360223650932312	-0.00847235135734081
1697	81.2315673828125	-2.28310966491699	-6.62951993942261	0.000293855206109583	-0.00197886489331722	-0.00814767740666866	-0.00100484199356288
1698	81.2315673828125	-1.63376116752625	-6.56458520889282	0.00873538758605719	-0.0026282137259841	-0.00490093370899558	0.000293855206109583
1699	80.5822143554688	-2.28310966491699	-6.88925933837891	0.00678734155371785	0.00548864435404539	-0.00684897974133492	0.00711201597005129
1700	81.2315673828125	-1.95843541622162	-6.88925933837891	0.00808603875339031	0.000293855206109583	0.0022419011220336	-0.00879702530801296
1701	79.2835159301758	-0.984412550926208	-6.88925933837891	-0.00230353930965066	0.00516396993771195	-0.00977104809135199	-0.00392691092565656
1702	80.5822143554688	-2.60778403282166	-6.23991060256958	0.00289124972186983	0.00581331877037883	-0.00782300252467394	-0.00197886489331722
1703	79.9328689575195	-1.95843541622162	-6.36978054046631	-0.00522560812532902	0.00776136433705688	0.0022419011220336	-0.000680167751852423
1704	81.2315673828125	-2.28310966491699	-6.62951993942261	0.0213976856321096	0.00873538758605719	-0.00879702530801296	0.00289124972186983
1705	79.2835159301758	-1.63376116752625	-7.14899873733521	0.0103587592020631	-0.00425158534198999	-0.000680167751852423	-0.00652430532500148
1706	81.2315673828125	-1.95843541622162	-6.82432460784912	-0.000680167751852423	0.00159255252219737	-0.0130177913233638	-0.00457625929266214
1707	81.2315673828125	-2.28310966491699	-6.36978054046631	-0.00652430532500148	-0.00230353930965066	0.0113327819854021	0.00321592413820326
1708	83.1796112060547	-2.93245840072632	-6.36978054046631	-0.0026282137259841	0.00906006153672934	0.00126787810586393	-0.00295288790948689
1709	81.8809127807617	-2.60778403282166	-6.69445466995239	0.00321592413820326	0.00451462110504508	0.000293855206109583	0.0022419011220336
1710	81.8809127807617	-2.60778403282166	-6.49965000152588	0.00613799272105098	-0.00100484199356288	-0.00749832857400179	0.00159255252219737
1711	79.9328689575195	-1.30908679962158	-7.14899873733521	0.00159255252219737	-0.000355493422830477	-0.00587495695799589	-0.00100484199356288
1712	80.5822143554688	-2.60778403282166	-6.82432460784912	-0.00457625929266214	-0.0100957229733467	-0.00295288790948689	-0.00100484199356288
1713	79.9328689575195	-1.30908679962158	-7.14899873733521	-0.00392691092565656	-0.00360223650932312	0.00776136433705688	-0.00717365415766835
1714	81.2315673828125	-2.93245840072632	-7.27886867523193	0.00906006153672934	-0.00165419070981443	-0.000680167751852423	0.00191722682211548
1715	80.5822143554688	-1.63376116752625	-7.53860807418823	0.0188002903014421	0.00516396993771195	0.00451462110504508	-0.00230353930965066
1716	81.8809127807617	-2.93245840072632	-7.01912927627563	-0.00165419070981443	-0.00360223650932312	-0.000355493422830477	-0.00165419070981443
1717	82.5302658081055	-2.60778403282166	-7.53860807418823	-0.00295288790948689	-0.00652430532500148	0.00159255252219737	-0.00295288790948689
1718	81.8809127807617	-2.93245840072632	-7.21393346786499	0.00808603875339031	0.00711201597005129	0.000618529506027699	0.00386527273803949
1719	81.8809127807617	-3.25713276863098	-7.4087381362915	0.0113327819854021	0.00159255252219737	-0.00522560812532902	-0.0026282137259841
1720	81.2315673828125	-2.93245840072632	-7.14899873733521	0.000943203864153475	-0.00132951640989631	-0.00295288790948689	-0.00457625929266214
1721	81.2315673828125	-2.60778403282166	-7.6684775352478	0.020423661917448	-0.00425158534198999	-0.00392691092565656	0.00418994715437293
1722	79.9328689575195	-2.28310966491699	-7.4087381362915	-0.00522560812532902	0.00548864435404539	-0.00749832857400179	0.00418994715437293
1723	80.5822143554688	-1.95843541622162	-7.73341274261475	0.0113327819854021	0.00321592413820326	0.00808603875339031	0.00289124972186983
1724	81.2315673828125	-3.90648126602173	-7.47367286682129	0.000618529506027699	0.00321592413820326	-0.00100484199356288	0.00548864435404539
1725	81.8809127807617	-2.93245840072632	-7.60354280471802	0.0132808275520802	-3.08191010844894e-05	-0.00327756232582033	-0.0026282137259841
1726	80.5822143554688	-2.28310966491699	-7.53860807418823	-0.00749832857400179	-0.00392691092565656	-0.0117190945893526	0.00711201597005129
1727	81.2315673828125	-3.58180713653564	-7.21393346786499	-0.00490093370899558	-0.00749832857400179	0.00256657530553639	0.00516396993771195
1728	81.2315673828125	-3.90648126602173	-6.88925933837891	0.000293855206109583	-0.00165419070981443	0.00711201597005129	0.00808603875339031
1729	81.2315673828125	-3.90648126602173	-6.62951993942261	0.00289124972186983	-3.08191010844894e-05	-0.00327756232582033	0.0022419011220336
1730	80.5822143554688	-2.93245840072632	-7.14899873733521	0.0200989879667759	-0.00295288790948689	-0.00814767740666866	0.00321592413820326
1731	81.2315673828125	-3.25713276863098	-7.6684775352478	0.00191722682211548	-0.00555028254166245	-0.00587495695799589	-0.00457625929266214
1732	79.9328689575195	-3.25713276863098	-7.08406400680542	-0.00490093370899558	-0.00944637414067984	-0.00165419070981443	0.00711201597005129
1733	79.9328689575195	-3.25713276863098	-6.88925933837891	-0.0026282137259841	-0.0110697457566857	0.00646266713738441	-0.00165419070981443
1734	81.2315673828125	-3.90648126602173	-6.56458520889282	-0.00749832857400179	-0.00230353930965066	0.00613799272105098	-0.00165419070981443
1735	80.5822143554688	-2.93245840072632	-6.95419406890869	-0.00392691092565656	-0.0130177913233638	-3.08191010844894e-05	-0.00360223650932312
1736	81.2315673828125	-2.93245840072632	-7.01912927627563	-0.00165419070981443	-0.0139918150380254	-0.00587495695799589	-0.000355493422830477
1737	81.8809127807617	-3.90648126602173	-6.36978054046631	-0.00782300252467394	-0.0100957229733467	-0.00652430532500148	0.00256657530553639
1738	81.8809127807617	-3.90648126602173	-6.82432460784912	-0.00327756232582033	-0.00717365415766835	-0.00425158534198999	0.00126787810586393
1739	81.8809127807617	-3.58180713653564	-6.82432460784912	0.00191722682211548	-0.00230353930965066	0.00191722682211548	0.00321592413820326
1740	80.5822143554688	-3.58180713653564	-6.62951993942261	0.00451462110504508	0.00126787810586393	0.00451462110504508	0.00289124972186983
1741	80.5822143554688	-1.63376116752625	-6.88925933837891	-0.00230353930965066	-0.00944637414067984	-0.0123684434220195	-3.08191010844894e-05
1742	81.8809127807617	-2.28310966491699	-7.73341274261475	-0.00879702530801296	0.00354059832170606	-0.00392691092565656	0.01100810803473
1743	79.9328689575195	-2.28310966491699	-7.21393346786499	0.012956153601408	0.00906006153672934	0.00418994715437293	-0.00295288790948689
1744	82.5302658081055	-2.93245840072632	-6.69445466995239	0.00613799272105098	0.00354059832170606	0.0022419011220336	0.000293855206109583
1745	81.2315673828125	-2.28310966491699	-7.53860807418823	0.0197743140161037	0.0100340843200684	-0.00587495695799589	-0.00100484199356288
1746	80.5822143554688	-1.95843541622162	-7.34380340576172	0.00191722682211548	0.00841071270406246	-3.08191010844894e-05	0.00159255252219737
1747	79.2835159301758	-1.63376116752625	-7.4087381362915	-0.00490093370899558	-0.00197886489331722	-0.00197886489331722	0.00354059832170606
1748	80.5822143554688	-2.28310966491699	-7.34380340576172	-0.00327756232582033	0.00256657530553639	-0.000355493422830477	0.000618529506027699
1749	79.9328689575195	-1.30908679962158	-7.6684775352478	0.0165275707840919	0.00711201597005129	0.0022419011220336	-0.0100957229733467
1750	79.2835159301758	-1.63376116752625	-7.60354280471802	0.00581331877037883	0.00354059832170606	0.00289124972186983	-0.00295288790948689
1751	81.8809127807617	-1.95843541622162	-7.6684775352478	-0.00132951640989631	-0.00165419070981443	-0.00327756232582033	-0.00392691092565656
1752	79.9328689575195	-1.95843541622162	-6.75938940048218	-0.00132951640989631	-0.00100484199356288	-0.00230353930965066	0.00159255252219737
1753	79.9328689575195	-1.95843541622162	-7.34380340576172	-0.00555028254166245	0.00126787810586393	0.0103587592020631	-0.00197886489331722
1754	81.2315673828125	-2.93245840072632	-7.4087381362915	-0.0100957229733467	0.00516396993771195	-0.00684897974133492	-0.00230353930965066
1755	83.1796112060547	-2.28310966491699	-7.99315214157104	-0.00425158534198999	0.00191722682211548	0.00516396993771195	-0.00132951640989631
1756	79.2835159301758	-1.63376116752625	-7.53860807418823	-0.0107450718060136	0.00289124972186983	-0.00717365415766835	-0.0026282137259841
1757	81.2315673828125	-2.28310966491699	-7.27886867523193	-0.00684897974133492	-0.00392691092565656	-0.00749832857400179	-3.08191010844894e-05
1758	80.5822143554688	-2.93245840072632	-7.27886867523193	-0.0113944197073579	0.0100340843200684	0.00321592413820326	-0.0026282137259841
1759	80.5822143554688	-2.93245840072632	-7.08406400680542	-0.00132951640989631	0.00873538758605719	-0.00522560812532902	0.000618529506027699
1760	80.5822143554688	-0.984412550926208	-7.4087381362915	0.00970941036939621	0.00483929552137852	0.00354059832170606	0.0022419011220336
1761	80.5822143554688	-1.30908679962158	-7.79834747314453	0.00938473641872406	0.00451462110504508	-0.0139918150380254	0.000293855206109583
1762	79.9328689575195	-0.984412550926208	-7.73341274261475	-0.00684897974133492	-0.00230353930965066	-0.00847235135734081	0.00321592413820326
1763	81.2315673828125	-2.60778403282166	-7.4087381362915	0.0103587592020631	0.0106834331527352	-0.0100957229733467	0.00386527273803949
1764	78.6341705322266	-1.30908679962158	-6.82432460784912	0.0100340843200684	0.00159255252219737	-0.00165419070981443	-0.000355493422830477
1765	81.2315673828125	-2.93245840072632	-6.62951993942261	0.0155535480007529	-3.08191010844894e-05	-0.00230353930965066	-0.00847235135734081
1766	79.2835159301758	-1.63376116752625	-6.82432460784912	0.00256657530553639	0.00581331877037883	-0.00425158534198999	0.0103587592020631
1767	79.2835159301758	-1.63376116752625	-7.14899873733521	0.00159255252219737	0.00256657530553639	-0.00522560812532902	0.00126787810586393
1768	77.9848251342773	-1.63376116752625	-7.01912927627563	0.00743668992072344	0.0022419011220336	0.00483929552137852	0.000618529506027699
1769	77.3354721069336	-1.30908679962158	-7.08406400680542	-0.00619963090866804	0.00483929552137852	0.00516396993771195	0.00191722682211548
1770	78.6341705322266	-1.63376116752625	-7.08406400680542	0.00256657530553639	-0.00295288790948689	0.0022419011220336	0.00126787810586393
1771	79.2835159301758	-2.60778403282166	-6.82432460784912	-0.00977104809135199	-0.0026282137259841	-0.000680167751852423	0.00451462110504508
1772	77.9848251342773	-1.63376116752625	-6.75938940048218	-0.0182125810533762	-0.00197886489331722	-0.00100484199356288	0.00289124972186983
1773	78.6341705322266	-2.93245840072632	-7.01912927627563	-0.0159398596733809	-0.00327756232582033	0.00451462110504508	0.000943203864153475
1774	79.2835159301758	-1.63376116752625	-7.01912927627563	-0.0182125810533762	0.00159255252219737	-0.00100484199356288	0.00613799272105098
1775	79.9328689575195	-2.60778403282166	-6.88925933837891	-0.0113944197073579	-0.00197886489331722	0.00613799272105098	-0.00490093370899558
1776	78.6341705322266	-1.95843541622162	-6.95419406890869	-0.0162645354866982	-0.0026282137259841	-0.00782300252467394	0.000618529506027699
1777	77.9848251342773	-1.30908679962158	-7.53860807418823	-0.0165892094373703	-0.0117190945893526	-0.00587495695799589	0.00126787810586393
1778	77.9848251342773	-1.95843541622162	-7.14899873733521	-0.0169138833880424	-0.00132951640989631	0.0022419011220336	0.00126787810586393
1779	77.9848251342773	-1.30908679962158	-7.53860807418823	-0.00327756232582033	-0.00295288790948689	0.000943203864153475	0.00126787810586393
1780	78.6341705322266	-1.95843541622162	-7.6684775352478	0.00678734155371785	-0.00230353930965066	-0.00197886489331722	-0.00295288790948689
1781	79.2835159301758	-1.30908679962158	-7.14899873733521	-0.0133424662053585	-0.00230353930965066	-0.00197886489331722	-0.00847235135734081
1782	80.5822143554688	-2.60778403282166	-7.47367286682129	-0.0136671401560307	0.00126787810586393	-0.00425158534198999	0.00289124972186983
1783	80.5822143554688	-2.60778403282166	-7.34380340576172	-0.00392691092565656	0.0142548503354192	-0.00230353930965066	0.000618529506027699
1784	77.9848251342773	-1.30908679962158	-7.21393346786499	-0.00717365415766835	-0.00197886489331722	-0.0113944197073579	0.00354059832170606
1785	80.5822143554688	-2.60778403282166	-7.14899873733521	0.00483929552137852	0.00711201597005129	-0.00360223650932312	0.0022419011220336
1786	81.2315673828125	-2.60778403282166	-7.53860807418823	-0.00879702530801296	0.00613799272105098	-0.0130177913233638	0.000618529506027699
1787	81.2315673828125	-1.95843541622162	-7.9282169342041	-0.00944637414067984	0.0022419011220336	-0.00295288790948689	0.0022419011220336
1788	81.2315673828125	-1.95843541622162	-7.86328220367432	0.0158782228827477	0.00678734155371785	-3.08191010844894e-05	-0.000355493422830477
1789	82.5302658081055	-2.93245840072632	-7.4087381362915	0.00386527273803949	0.00711201597005129	0.00126787810586393	0.00191722682211548
1790	80.5822143554688	-2.60778403282166	-7.47367286682129	0.00256657530553639	0.00808603875339031	-0.00814767740666866	-0.00457625929266214
1791	81.8809127807617	-3.25713276863098	-7.34380340576172	0.00418994715437293	-0.00230353930965066	-0.00295288790948689	0.00386527273803949
1792	81.2315673828125	-2.28310966491699	-8.05808639526367	-0.00100484199356288	-0.00490093370899558	-0.00197886489331722	-0.00132951640989631
1793	81.8809127807617	-2.93245840072632	-7.6684775352478	0.00613799272105098	0.00386527273803949	0.00743668992072344	-0.00197886489331722
1794	79.9328689575195	-1.63376116752625	-7.86328220367432	0.0149041991680861	0.000293855206109583	0.00970941036939621	0.00191722682211548
1795	81.8809127807617	-2.93245840072632	-7.34380340576172	0.0152288740500808	0.00191722682211548	-0.0026282137259841	0.00126787810586393
1796	80.5822143554688	-1.63376116752625	-7.53860807418823	-0.00327756232582033	-0.00490093370899558	-0.0100957229733467	-0.00392691092565656
1797	80.5822143554688	-1.63376116752625	-7.14899873733521	-0.0240567177534103	-0.00230353930965066	-0.0026282137259841	0.00451462110504508
1798	79.9328689575195	-1.30908679962158	-7.6684775352478	0.012956153601408	0.00516396993771195	0.000293855206109583	-0.00327756232582033
1799	79.2835159301758	-2.28310966491699	-7.53860807418823	0.020423661917448	0.00906006153672934	-0.00295288790948689	-0.00197886489331722
1800	80.5822143554688	-1.30908679962158	-7.6684775352478	0.00711201597005129	0.00743668992072344	-0.0026282137259841	-0.00457625929266214
1801	81.2315673828125	-2.28310966491699	-7.53860807418823	-0.00327756232582033	0.000618529506027699	-0.00587495695799589	-0.00100484199356288
1802	81.8809127807617	-2.93245840072632	-7.34380340576172	0.00321592413820326	0.00516396993771195	-0.00814767740666866	-0.000680167751852423
1803	80.5822143554688	-2.60778403282166	-7.01912927627563	0.0116574559360743	0.0116574559360743	0.000943203864153475	0.00483929552137852
1804	81.2315673828125	-1.95843541622162	-7.60354280471802	0.0100340843200684	0.00743668992072344	-0.00587495695799589	0.00191722682211548
1805	79.2835159301758	-2.28310966491699	-7.79834747314453	0.0142548503354192	0.00581331877037883	0.00418994715437293	0.0022419011220336
1806	81.8809127807617	-2.93245840072632	-7.4087381362915	0.00646266713738441	0.00776136433705688	-0.00392691092565656	0.000943203864153475
1807	81.2315673828125	-2.60778403282166	-7.47367286682129	-0.0026282137259841	0.000618529506027699	-0.00100484199356288	0.00678734155371785
1808	81.8809127807617	-2.60778403282166	-6.82432460784912	-0.00619963090866804	0.00548864435404539	-0.00230353930965066	0.00354059832170606
1809	81.2315673828125	-2.60778403282166	-6.69445466995239	0.0022419011220336	0.00126787810586393	-0.00132951640989631	0.00776136433705688
1810	79.9328689575195	-1.95843541622162	-7.14899873733521	0.00159255252219737	0.00646266713738441	0.00191722682211548	-0.0026282137259841
1811	78.6341705322266	-0.984412550926208	-7.86328220367432	-0.00717365415766835	0.00938473641872406	-0.00717365415766835	-0.0117190945893526
1812	82.5302658081055	-2.93245840072632	-7.60354280471802	-0.00847235135734081	-0.0026282137259841	-0.00944637414067984	0.00386527273803949
1813	81.2315673828125	-1.95843541622162	-7.53860807418823	-0.00360223650932312	0.00159255252219737	0.00581331877037883	0.00256657530553639
1814	81.2315673828125	-1.63376116752625	-7.08406400680542	0.00256657530553639	0.00451462110504508	0.0116574559360743	-0.00165419070981443
1815	81.2315673828125	-2.60778403282166	-6.95419406890869	-3.08191010844894e-05	-0.00717365415766835	-0.00327756232582033	-0.00555028254166245
1816	81.2315673828125	-1.95843541622162	-6.95419406890869	-0.000680167751852423	-3.08191010844894e-05	-0.00944637414067984	-0.00587495695799589
1817	80.5822143554688	-1.30908679962158	-7.14899873733521	-0.00230353930965066	0.00126787810586393	-0.0117190945893526	-0.00165419070981443
1818	81.8809127807617	-2.93245840072632	-7.01912927627563	-0.00457625929266214	0.00711201597005129	-0.00197886489331722	0.00289124972186983
1819	81.2315673828125	-2.93245840072632	-7.08406400680542	0.013930176384747	0.00386527273803949	-0.00814767740666866	-0.00652430532500148
1820	81.2315673828125	-3.58180713653564	-7.53860807418823	0.00516396993771195	0.00483929552137852	-0.00132951640989631	-0.00814767740666866
1821	80.5822143554688	-3.25713276863098	-6.95419406890869	-0.00847235135734081	0.00451462110504508	-0.00879702530801296	-0.00619963090866804
1822	79.2835159301758	-1.30908679962158	-7.53860807418823	0.00841071270406246	0.000618529506027699	-0.00425158534198999	0.000943203864153475
1823	80.5822143554688	-2.60778403282166	-7.86328220367432	0.00743668992072344	0.00776136433705688	-0.00295288790948689	0.00126787810586393
1824	81.8809127807617	-2.60778403282166	-7.73341274261475	0.013930176384747	0.00711201597005129	-0.0120437685400248	0.00354059832170606
1825	82.5302658081055	-2.60778403282166	-7.79834747314453	0.00841071270406246	0.00451462110504508	-0.000355493422830477	-0.00100484199356288
1826	79.9328689575195	-1.63376116752625	-7.86328220367432	0.000943203864153475	0.000618529506027699	-0.0152905117720366	0.000618529506027699
1827	80.5822143554688	-1.63376116752625	-7.79834747314453	0.0149041991680861	0.00678734155371785	-0.0133424662053585	-0.00360223650932312
1828	79.9328689575195	-1.95843541622162	-7.08406400680542	0.0136055024340749	0.00613799272105098	0.00354059832170606	0.000293855206109583
1829	81.8809127807617	-2.93245840072632	-7.14899873733521	0.00418994715437293	0.0103587592020631	-0.00652430532500148	0.00646266713738441
1830	80.5822143554688	-2.28310966491699	-6.95419406890869	0.00938473641872406	0.000618529506027699	-0.000355493422830477	0.00126787810586393
1831	81.2315673828125	-1.95843541622162	-7.14899873733521	0.00418994715437293	0.00159255252219737	-0.0126931173726916	-0.00295288790948689
1832	79.9328689575195	-1.30908679962158	-7.34380340576172	-0.0100957229733467	-0.0107450718060136	0.00321592413820326	-0.00100484199356288
1833	81.8809127807617	-2.93245840072632	-6.75938940048218	-0.00165419070981443	-0.00847235135734081	0.00906006153672934	0.00126787810586393
1834	80.5822143554688	-1.30908679962158	-7.47367286682129	0.00321592413820326	-0.000355493422830477	-0.00165419070981443	-0.00230353930965066
1835	80.5822143554688	-2.28310966491699	-7.01912927627563	-0.000355493422830477	0.000618529506027699	0.00256657530553639	-0.000355493422830477
1836	81.2315673828125	-3.25713276863098	-7.4087381362915	0.000293855206109583	0.00126787810586393	-0.00684897974133492	-0.00522560812532902
1837	81.8809127807617	-2.60778403282166	-7.79834747314453	-0.00522560812532902	-0.00392691092565656	-0.00555028254166245	-0.00165419070981443
1838	81.2315673828125	-2.28310966491699	-7.21393346786499	0.00841071270406246	0.00159255252219737	0.00678734155371785	0.000293855206109583
1839	81.8809127807617	-2.60778403282166	-7.60354280471802	-0.00295288790948689	0.00776136433705688	0.00159255252219737	-0.00132951640989631
1840	82.5302658081055	-2.60778403282166	-7.27886867523193	-0.00165419070981443	0.000618529506027699	-0.00230353930965066	-0.00295288790948689
1841	81.2315673828125	-3.25713276863098	-7.21393346786499	-0.00490093370899558	-0.00197886489331722	-0.00717365415766835	-0.00457625929266214
1842	83.1796112060547	-2.93245840072632	-7.08406400680542	-0.0182125810533762	0.000293855206109583	-0.000355493422830477	0.0123068047687411
1843	81.2315673828125	-3.25713276863098	-6.95419406890869	-0.00977104809135199	0.0116574559360743	0.00808603875339031	0.00418994715437293
1844	81.2315673828125	-1.63376116752625	-7.14899873733521	-0.00295288790948689	0.00159255252219737	-0.00814767740666866	0.00126787810586393
1845	81.2315673828125	-2.60778403282166	-6.88925933837891	-0.017887907102704	0.00841071270406246	-0.00684897974133492	-0.00132951640989631
1846	81.8809127807617	-3.25713276863098	-6.82432460784912	-0.00717365415766835	-3.08191010844894e-05	-0.0113944197073579	0.00548864435404539
1847	81.2315673828125	-1.30908679962158	-7.34380340576172	-0.00327756232582033	-0.000680167751852423	-0.00977104809135199	0.00646266713738441
1848	80.5822143554688	-2.28310966491699	-7.27886867523193	0.00581331877037883	0.00418994715437293	-0.00230353930965066	0.00516396993771195
1849	80.5822143554688	-1.63376116752625	-7.14899873733521	-0.00295288790948689	0.00906006153672934	-0.00717365415766835	0.00321592413820326
1850	81.2315673828125	-2.93245840072632	-7.14899873733521	-0.00782300252467394	0.000293855206109583	-0.00684897974133492	0.00256657530553639
1851	81.2315673828125	-3.25713276863098	-6.95419406890869	0.000293855206109583	-0.0100957229733467	-0.00392691092565656	-0.00717365415766835
1852	82.5302658081055	-3.58180713653564	-6.69445466995239	-0.00392691092565656	-0.0185372550040483	-0.00132951640989631	0.00418994715437293
1853	80.5822143554688	-3.90648126602173	-6.69445466995239	0.00191722682211548	-0.0120437685400248	-0.00360223650932312	-0.00652430532500148
1854	80.5822143554688	-3.25713276863098	-6.69445466995239	0.00289124972186983	-0.0156151866540313	0.00256657530553639	-0.000680167751852423
1855	80.5822143554688	-2.93245840072632	-7.01912927627563	0.00711201597005129	-0.0136671401560307	0.00418994715437293	-0.00587495695799589
1856	81.2315673828125	-3.90648126602173	-6.95419406890869	0.0116574559360743	-0.0152905117720366	0.00451462110504508	-0.00197886489331722
1857	82.5302658081055	-4.23115587234497	-7.4087381362915	0.00906006153672934	-0.0133424662053585	-0.00295288790948689	-0.00165419070981443
1858	81.8809127807617	-3.90648126602173	-7.6684775352478	0.00256657530553639	-0.00684897974133492	0.012956153601408	-0.00360223650932312
1859	81.8809127807617	-3.90648126602173	-6.69445466995239	0.0149041991680861	-0.00490093370899558	0.00516396993771195	-0.00230353930965066
1860	82.5302658081055	-3.58180713653564	-6.95419406890869	0.00841071270406246	-0.0100957229733467	0.00354059832170606	-0.00100484199356288
1861	81.8809127807617	-3.25713276863098	-7.34380340576172	0.00613799272105098	-0.00684897974133492	0.000943203864153475	-0.00327756232582033
1862	81.8809127807617	-3.90648126602173	-7.01912927627563	-0.0100957229733467	-0.00522560812532902	-0.00197886489331722	0.00386527273803949
1863	81.2315673828125	-3.25713276863098	-6.88925933837891	-0.0136671401560307	0.0103587592020631	0.0022419011220336	-0.00230353930965066
1864	81.2315673828125	-1.95843541622162	-7.08406400680542	0.00776136433705688	0.000618529506027699	-0.000680167751852423	-0.00165419070981443
1865	81.2315673828125	-2.60778403282166	-7.27886867523193	0.00906006153672934	0.00159255252219737	-0.00684897974133492	0.00159255252219737
1866	81.2315673828125	-2.28310966491699	-7.08406400680542	0.00581331877037883	-0.00165419070981443	-0.0146411629393697	-0.00100484199356288
1867	81.8809127807617	-2.93245840072632	-7.21393346786499	0.000293855206109583	0.00516396993771195	0.00159255252219737	-0.00327756232582033
1868	81.2315673828125	-1.63376116752625	-7.21393346786499	0.0145795252174139	0.00483929552137852	-0.000355493422830477	0.00126787810586393
1869	81.2315673828125	-2.28310966491699	-7.08406400680542	0.011982130818069	0.0103587592020631	-0.00100484199356288	-3.08191010844894e-05
1870	81.8809127807617	-2.93245840072632	-6.82432460784912	0.00808603875339031	-0.00652430532500148	0.000618529506027699	-0.00327756232582033
1871	81.8809127807617	-2.60778403282166	-6.69445466995239	0.01100810803473	0.00256657530553639	-0.000680167751852423	0.000618529506027699
1872	81.2315673828125	-3.25713276863098	-6.62951993942261	0.00483929552137852	-0.00295288790948689	-0.00165419070981443	0.00516396993771195
1873	79.9328689575195	-1.63376116752625	-6.62951993942261	0.000943203864153475	0.00776136433705688	0.00483929552137852	0.00516396993771195
1874	81.8809127807617	-2.60778403282166	-7.08406400680542	0.0152288740500808	0.00776136433705688	0.00581331877037883	0.00743668992072344
1875	78.6341705322266	-1.63376116752625	-7.73341274261475	-0.0240567177534103	-0.00490093370899558	0.00159255252219737	0.000618529506027699
1876	82.5302658081055	-2.60778403282166	-7.4087381362915	0.00678734155371785	-0.000680167751852423	-0.0100957229733467	0.000618529506027699
1877	79.9328689575195	-2.60778403282166	-7.21393346786499	-0.0026282137259841	-0.00197886489331722	0.000943203864153475	0.00581331877037883
1878	82.5302658081055	-2.93245840072632	-6.69445466995239	0.00711201597005129	0.00256657530553639	0.00191722682211548	0.00646266713738441
1879	79.9328689575195	-2.28310966491699	-6.56458520889282	0.00548864435404539	0.00191722682211548	0.00548864435404539	0.00126787810586393
1880	81.8809127807617	-2.93245840072632	-6.82432460784912	0.00581331877037883	0.00354059832170606	-0.00490093370899558	-0.00197886489331722
1881	78.6341705322266	-1.30908679962158	-7.08406400680542	-0.00749832857400179	0.00354059832170606	-0.00457625929266214	-0.00100484199356288
1882	79.2835159301758	-2.60778403282166	-6.82432460784912	-0.0026282137259841	0.00548864435404539	-0.0117190945893526	0.0113327819854021
1883	78.6341705322266	-1.30908679962158	-7.53860807418823	0.00321592413820326	0.00873538758605719	-0.00522560812532902	0.00354059832170606
1884	79.9328689575195	-2.60778403282166	-7.34380340576172	0.00126787810586393	0.011982130818069	-0.00425158534198999	0.00613799272105098
1885	77.9848251342773	-1.30908679962158	-7.27886867523193	-0.00392691092565656	0.00711201597005129	-0.00100484199356288	0.000943203864153475
1886	79.9328689575195	-2.60778403282166	-6.75938940048218	0.00906006153672934	0.00743668992072344	0.00386527273803949	0.00256657530553639
1887	78.6341705322266	-2.60778403282166	-7.4087381362915	-0.0133424662053585	0.000293855206109583	-0.00490093370899558	0.00483929552137852
1888	78.6341705322266	-3.25713276863098	-7.27886867523193	-0.0266541130840778	0.01100810803473	0.00191722682211548	0.00581331877037883
1889	79.2835159301758	-2.60778403282166	-7.34380340576172	-0.00490093370899558	0.00776136433705688	0.0113327819854021	-3.08191010844894e-05
1890	78.6341705322266	-2.60778403282166	-7.14899873733521	0.00646266713738441	0.00126787810586393	-0.0026282137259841	-0.000355493422830477
1891	78.6341705322266	-1.95843541622162	-6.62951993942261	0.00321592413820326	-0.00555028254166245	-0.00165419070981443	-0.000680167751852423
1892	77.3354721069336	-1.63376116752625	-7.21393346786499	-0.00912170019000769	-0.00425158534198999	-0.000680167751852423	-0.000680167751852423
1893	78.6341705322266	-1.95843541622162	-7.6684775352478	-0.0133424662053585	0.00321592413820326	0.00808603875339031	0.0022419011220336
1894	79.2835159301758	-2.60778403282166	-6.82432460784912	0.00581331877037883	0.00613799272105098	0.00613799272105098	-0.00132951640989631
1895	78.6341705322266	-1.95843541622162	-7.01912927627563	0.00581331877037883	-0.000355493422830477	0.000293855206109583	0.00191722682211548
1896	78.6341705322266	-1.95843541622162	-7.53860807418823	0.00483929552137852	0.00354059832170606	-0.00197886489331722	-0.00132951640989631
1897	80.5822143554688	-2.93245840072632	-7.21393346786499	-0.000355493422830477	-0.00555028254166245	-0.00749832857400179	-0.000355493422830477
1898	80.5822143554688	-1.95843541622162	-7.01912927627563	-0.00555028254166245	0.0103587592020631	0.00906006153672934	0.000618529506027699
1899	82.5302658081055	-3.25713276863098	-7.47367286682129	-0.00327756232582033	0.00613799272105098	-0.00587495695799589	-0.00197886489331722
1900	79.2835159301758	-0.984412550926208	-7.08406400680542	-0.0139918150380254	0.00483929552137852	0.000943203864153475	-0.00814767740666866
1901	80.5822143554688	-1.95843541622162	-7.01912927627563	0.00808603875339031	-0.0026282137259841	-0.00522560812532902	-3.08191010844894e-05
1902	80.5822143554688	-1.30908679962158	-6.95419406890869	-0.0117190945893526	0.000943203864153475	-0.00295288790948689	0.000293855206109583
1903	79.9328689575195	-1.30908679962158	-6.95419406890869	0.00678734155371785	0.00613799272105098	-0.00197886489331722	0.0022419011220336
1904	83.1796112060547	-1.95843541622162	-6.56458520889282	-0.000355493422830477	0.0132808275520802	0.00873538758605719	-0.0026282137259841
1905	80.5822143554688	-1.63376116752625	-7.14899873733521	-0.00782300252467394	0.00386527273803949	-0.00814767740666866	-0.000355493422830477
1906	80.5822143554688	-1.63376116752625	-7.01912927627563	-0.00684897974133492	0.00386527273803949	-0.00879702530801296	-0.00977104809135199
1907	82.5302658081055	-2.60778403282166	-6.75938940048218	-0.0152905117720366	0.000943203864153475	0.00191722682211548	0.00516396993771195
1908	81.8809127807617	-2.60778403282166	-6.30484533309937	-0.0169138833880424	0.00386527273803949	-0.000355493422830477	-0.00197886489331722
1909	82.5302658081055	-2.93245840072632	-6.62951993942261	-0.00230353930965066	0.00841071270406246	-0.00132951640989631	0.00743668992072344
1910	82.5302658081055	-2.60778403282166	-6.56458520889282	-0.00165419070981443	0.00321592413820326	-0.00100484199356288	0.00776136433705688
1911	80.5822143554688	-1.63376116752625	-7.08406400680542	0.00159255252219737	0.000943203864153475	-0.00879702530801296	-0.00100484199356288
1912	81.8809127807617	-1.63376116752625	-7.27886867523193	-0.0107450718060136	-0.000680167751852423	0.00126787810586393	0.0022419011220336
1913	80.5822143554688	-1.63376116752625	-7.21393346786499	-0.00392691092565656	-0.00555028254166245	0.00321592413820326	0.00418994715437293
1914	83.1796112060547	-3.25713276863098	-6.82432460784912	0.00970941036939621	0.00516396993771195	0.00418994715437293	-0.00165419070981443
1915	81.8809127807617	-1.30908679962158	-7.53860807418823	0.00808603875339031	-0.00425158534198999	0.00126787810586393	-0.000355493422830477
1916	81.2315673828125	-1.63376116752625	-6.69445466995239	0.0142548503354192	-0.00977104809135199	-0.00652430532500148	-0.00327756232582033
1917	81.2315673828125	-2.28310966491699	-6.95419406890869	0.0113327819854021	-0.00230353930965066	-0.00587495695799589	0.00451462110504508
1918	81.8809127807617	-2.93245840072632	-7.60354280471802	0.00841071270406246	-0.00197886489331722	0.00548864435404539	0.00289124972186983
1919	80.5822143554688	-2.60778403282166	-7.08406400680542	0.00970941036939621	0.00548864435404539	-0.00165419070981443	-0.00165419070981443
1920	81.2315673828125	-1.95843541622162	-7.6684775352478	0.00873538758605719	0.00191722682211548	0.000293855206109583	-0.0026282137259841
1921	80.5822143554688	-1.63376116752625	-7.6684775352478	0.00613799272105098	-0.00295288790948689	-0.0026282137259841	-0.00782300252467394
1922	80.5822143554688	-1.95843541622162	-7.47367286682129	0.000293855206109583	0.00321592413820326	-0.00490093370899558	0.00159255252219737
1923	79.9328689575195	-1.95843541622162	-7.86328220367432	0.0113327819854021	0.00808603875339031	-0.00165419070981443	0.00289124972186983
1924	82.5302658081055	-2.93245840072632	-7.53860807418823	0.0165275707840919	0.00873538758605719	0.00418994715437293	0.00256657530553639
1925	82.5302658081055	-1.63376116752625	-7.86328220367432	0.0132808275520802	-0.00197886489331722	-0.00847235135734081	0.00418994715437293
1926	80.5822143554688	-1.63376116752625	-7.79834747314453	-0.00652430532500148	0.00841071270406246	-0.00782300252467394	-0.00165419070981443
1927	80.5822143554688	-2.60778403282166	-7.53860807418823	-0.00425158534198999	0.00256657530553639	-0.00522560812532902	-0.00295288790948689
1928	82.5302658081055	-2.60778403282166	-7.34380340576172	-0.00782300252467394	0.00841071270406246	-0.000680167751852423	0.00483929552137852
1929	81.8809127807617	-2.93245840072632	-7.47367286682129	-0.00717365415766835	0.00354059832170606	-0.00100484199356288	0.00841071270406246
1930	80.5822143554688	-1.95843541622162	-7.86328220367432	-0.00847235135734081	0.00613799272105098	-0.00360223650932312	-0.00587495695799589
1931	81.2315673828125	-1.30908679962158	-8.05808639526367	-0.0156151866540313	0.00354059832170606	-3.08191010844894e-05	0.00516396993771195
1932	80.5822143554688	-1.63376116752625	-7.34380340576172	-0.0172385573387146	-3.08191010844894e-05	-0.00100484199356288	0.00386527273803949
1933	83.1796112060547	-2.28310966491699	-7.73341274261475	-0.0107450718060136	0.000618529506027699	-0.0123684434220195	0.00808603875339031
1934	81.2315673828125	-2.28310966491699	-7.34380340576172	-0.00327756232582033	0.00354059832170606	-0.00587495695799589	0.000943203864153475
1935	81.8809127807617	-2.93245840072632	-7.34380340576172	0.000293855206109583	0.00516396993771195	-0.00652430532500148	0.00451462110504508
1936	81.2315673828125	-1.30908679962158	-7.21393346786499	0.00289124972186983	-0.00295288790948689	-0.0100957229733467	-0.000680167751852423
1937	81.8809127807617	-2.28310966491699	-7.08406400680542	-0.00295288790948689	0.00256657530553639	-0.00847235135734081	0.00289124972186983
1938	81.2315673828125	-2.28310966491699	-6.88925933837891	0.0165275707840919	0.00256657530553639	-0.00327756232582033	-0.00132951640989631
1939	81.8809127807617	-1.95843541622162	-6.95419406890869	0.0158782228827477	0.0022419011220336	0.00418994715437293	-0.00295288790948689
1940	81.2315673828125	-2.28310966491699	-6.82432460784912	0.0178262684494257	-3.08191010844894e-05	-0.0104203969240189	0.0022419011220336
1941	81.2315673828125	-2.28310966491699	-7.27886867523193	0.011982130818069	-0.00100484199356288	-0.0117190945893526	-0.000355493422830477
1942	80.5822143554688	-1.95843541622162	-7.6684775352478	0.0100340843200684	0.00321592413820326	-0.00490093370899558	0.00191722682211548
1943	83.8289566040039	-2.93245840072632	-7.60354280471802	0.00678734155371785	0.00841071270406246	0.00289124972186983	0.00678734155371785
1944	82.5302658081055	-3.58180713653564	-7.34380340576172	0.0106834331527352	0.00678734155371785	-3.08191010844894e-05	-0.00425158534198999
1945	82.5302658081055	-2.93245840072632	-6.82432460784912	0.0158782228827477	0.00906006153672934	-0.00132951640989631	-3.08191010844894e-05
1946	81.8809127807617	-2.28310966491699	-7.47367286682129	0.011982130818069	0.00321592413820326	-0.00457625929266214	-0.00165419070981443
1947	80.5822143554688	-1.63376116752625	-6.88925933837891	0.00938473641872406	-0.0026282137259841	-0.00879702530801296	0.00548864435404539
1948	81.8809127807617	-2.28310966491699	-6.88925933837891	0.000618529506027699	0.00613799272105098	0.000293855206109583	-0.0026282137259841
1949	80.5822143554688	-2.28310966491699	-7.21393346786499	-0.00295288790948689	0.00938473641872406	-0.00132951640989631	-0.00555028254166245
1950	81.2315673828125	-2.28310966491699	-7.27886867523193	0.000293855206109583	-0.000355493422830477	-0.00457625929266214	-0.00100484199356288
1951	83.1796112060547	-3.25713276863098	-7.08406400680542	-0.00327756232582033	-0.00814767740666866	-0.00165419070981443	-0.00425158534198999
1952	81.8809127807617	-2.93245840072632	-6.95419406890869	-0.00977104809135199	-0.00619963090866804	-0.00912170019000769	-0.00230353930965066
1953	81.8809127807617	-4.23115587234497	-6.62951993942261	-0.0149658378213644	-0.00490093370899558	-0.00425158534198999	-0.00165419070981443
1954	81.2315673828125	-3.90648126602173	-7.34380340576172	-0.00684897974133492	-0.000355493422830477	0.00289124972186983	-0.000355493422830477
1955	82.5302658081055	-4.55583000183105	-7.53860807418823	-0.00327756232582033	-0.00490093370899558	-0.00490093370899558	-0.00944637414067984
1956	81.8809127807617	-3.25713276863098	-7.73341274261475	-0.00879702530801296	-0.00912170019000769	-0.0172385573387146	-0.00392691092565656
1957	81.2315673828125	-3.90648126602173	-7.60354280471802	-0.00814767740666866	-0.000680167751852423	-0.00457625929266214	0.000293855206109583
1958	81.2315673828125	-3.90648126602173	-7.47367286682129	-0.00749832857400179	-0.00619963090866804	-0.00619963090866804	0.00548864435404539
1959	81.2315673828125	-3.58180713653564	-7.4087381362915	0.00711201597005129	0.00126787810586393	-0.0026282137259841	-0.00490093370899558
1960	81.2315673828125	-3.58180713653564	-6.62951993942261	-0.00619963090866804	-3.08191010844894e-05	-0.00879702530801296	-0.0026282137259841
1961	82.5302658081055	-4.88050413131714	-7.01912927627563	0.0100340843200684	-0.0169138833880424	-0.00717365415766835	0.00321592413820326
1962	81.8809127807617	-4.23115587234497	-7.60354280471802	0.00873538758605719	-0.00425158534198999	-0.00490093370899558	-0.00295288790948689
1963	82.5302658081055	-4.23115587234497	-7.34380340576172	0.0181509424000978	0.000618529506027699	-0.00490093370899558	0.0022419011220336
1964	80.5822143554688	-3.25713276863098	-7.01912927627563	0.0175015944987535	0.00970941036939621	-0.00100484199356288	0.00516396993771195
1965	83.1796112060547	-4.88050413131714	-6.62951993942261	0.0171769186854362	-3.08191010844894e-05	-0.00230353930965066	-0.00457625929266214
1966	81.8809127807617	-3.25713276863098	-7.4087381362915	0.0100340843200684	-3.08191010844894e-05	0.00451462110504508	-0.00782300252467394
1967	81.8809127807617	-3.25713276863098	-7.6684775352478	0.00386527273803949	-3.08191010844894e-05	-0.0026282137259841	-0.0026282137259841
1968	80.5822143554688	-2.93245840072632	-7.14899873733521	0.00548864435404539	0.00938473641872406	-0.00425158534198999	0.00289124972186983
1969	81.8809127807617	-2.93245840072632	-7.53860807418823	0.0223717093467712	-0.000680167751852423	-0.00457625929266214	0.00646266713738441
1970	81.2315673828125	-1.95843541622162	-7.60354280471802	0.0171769186854362	-3.08191010844894e-05	0.000618529506027699	-0.00327756232582033
1971	83.1796112060547	-3.90648126602173	-7.21393346786499	-0.00327756232582033	-0.00782300252467394	-0.00977104809135199	-0.000355493422830477
1972	81.8809127807617	-3.25713276863098	-7.27886867523193	-0.00555028254166245	-0.00814767740666866	-0.00165419070981443	-0.00100484199356288
1973	81.8809127807617	-3.90648126602173	-7.34380340576172	-0.00977104809135199	-0.00230353930965066	-0.000355493422830477	-0.00879702530801296
1974	79.9328689575195	-2.28310966491699	-8.05808639526367	0.00354059832170606	-0.000680167751852423	0.00678734155371785	-0.000355493422830477
1975	81.8809127807617	-3.90648126602173	-7.21393346786499	-0.00360223650932312	-0.00522560812532902	-0.00230353930965066	-0.00360223650932312
1976	81.8809127807617	-3.25713276863098	-7.60354280471802	-0.00587495695799589	-0.00522560812532902	-0.00912170019000769	-0.00814767740666866
1977	79.2835159301758	-2.93245840072632	-7.53860807418823	-0.00847235135734081	-0.00327756232582033	0.00191722682211548	0.0022419011220336
1978	79.9328689575195	-2.93245840072632	-7.27886867523193	0.00516396993771195	0.00516396993771195	-0.00327756232582033	0.00516396993771195
1979	80.5822143554688	-3.25713276863098	-6.88925933837891	0.00970941036939621	-0.00392691092565656	0.00191722682211548	0.00743668992072344
1980	79.9328689575195	-3.25713276863098	-7.08406400680542	-0.00425158534198999	0.00516396993771195	-0.00944637414067984	-0.00165419070981443
1981	80.5822143554688	-4.23115587234497	-6.88925933837891	-0.0026282137259841	-0.00100484199356288	-0.00360223650932312	0.00289124972186983
1982	80.5822143554688	-3.25713276863098	-7.47367286682129	0.011982130818069	0.00256657530553639	0.000618529506027699	0.000293855206109583
1983	79.9328689575195	-4.23115587234497	-7.27886867523193	0.00386527273803949	0.00451462110504508	-0.0107450718060136	0.01100810803473
1984	79.2835159301758	-2.60778403282166	-7.34380340576172	-0.0136671401560307	0.00548864435404539	0.00386527273803949	0.0022419011220336
1985	79.2835159301758	-3.90648126602173	-7.08406400680542	0.00581331877037883	0.00743668992072344	-0.0104203969240189	0.00126787810586393
1986	80.5822143554688	-3.90648126602173	-6.95419406890869	-0.0247060675173998	0.000943203864153475	-0.00684897974133492	0.00418994715437293
1987	78.6341705322266	-2.93245840072632	-7.6684775352478	0.00678734155371785	0.00776136433705688	-0.00327756232582033	0.00354059832170606
1988	79.2835159301758	-3.25713276863098	-7.6684775352478	0.00354059832170606	0.00548864435404539	-0.00457625929266214	0.00581331877037883
1989	77.9848251342773	-2.60778403282166	-7.60354280471802	0.00483929552137852	0.00418994715437293	0.00418994715437293	-0.000680167751852423
1990	80.5822143554688	-3.58180713653564	-7.21393346786499	-0.00132951640989631	-0.000680167751852423	-0.00782300252467394	-0.00522560812532902
1991	80.5822143554688	-3.25713276863098	-7.34380340576172	-0.00230353930965066	-0.00295288790948689	0.00646266713738441	-0.00360223650932312
1992	80.5822143554688	-3.90648126602173	-7.53860807418823	-0.0172385573387146	-0.00684897974133492	-0.00425158534198999	0.000943203864153475
1993	80.5822143554688	-3.58180713653564	-7.53860807418823	-0.0107450718060136	-0.00197886489331722	0.00743668992072344	0.00581331877037883
1994	77.9848251342773	-2.93245840072632	-7.53860807418823	-0.00652430532500148	0.000293855206109583	0.00354059832170606	0.00451462110504508
1995	79.2835159301758	-3.58180713653564	-7.6684775352478	-0.00457625929266214	0.00354059832170606	-0.00327756232582033	-0.00652430532500148
1996	79.2835159301758	-3.58180713653564	-7.4087381362915	-0.00977104809135199	-0.00847235135734081	-0.0100957229733467	-0.00619963090866804
1997	78.6341705322266	-2.93245840072632	-7.53860807418823	0.00159255252219737	-0.00587495695799589	-0.000355493422830477	-0.000355493422830477
1998	78.6341705322266	-2.60778403282166	-7.21393346786499	0.000293855206109583	0.00126787810586393	-0.00392691092565656	0.00451462110504508
1999	79.2835159301758	-2.93245840072632	-7.73341274261475	0.011982130818069	0.00256657530553639	-0.00360223650932312	0.00354059832170606
2000	81.2315673828125	-3.25713276863098	-7.14899873733521	0.00873538758605719	0.00159255252219737	0.0022419011220336	-0.00425158534198999
[truncated: 7,900 more rows]
