# Supplementary material for: Precise instruction and consideration of the vertical and horizontal force component increases validity and reliability of the 90:20 Isometric Posterior Chain Test
Source: PLoS One. 2024 Oct 28;19(10):e0312843. doi: 10.1371/journal.pone.0312843 (PMC11515970; doi:10.1371/journal.pone.0312843)
Supplement: S1 File — (ZIP) [file pone.0312843.s001.zip › S1_Raw_Data/M1_P10_iso_1.csv]

1	0.855192124843597	-0.529219150543213	-17.928186416626	-0.00749832857400179	0.00483929552137852	-0.0026282137259841	-0.00197886489331722
2	-2.39155101776123	-0.204544812440872	-17.8632507324219	-0.00100484199356288	0.00386527273803949	0.00321592413820326	0.00548864435404539
3	1.50454080104828	-0.853893458843231	-17.9931201934814	0.00126787810586393	0.0022419011220336	-0.00684897974133492	0.00289124972186983
4	-0.443505108356476	0.769478142261505	-18.3177947998047	-0.00165419070981443	0.00548864435404539	-0.000355493422830477	0.00354059832170606
5	2.15388941764832	-0.529219150543213	-17.7983169555664	0.00516396993771195	0.00159255252219737	0.000943203864153475	-0.000680167751852423
6	-0.443505108356476	0.769478142261505	-18.1229915618896	0.000943203864153475	0.00613799272105098	-0.00327756232582033	0.000293855206109583
7	-0.443505108356476	-0.529219150543213	-17.7983169555664	-0.00490093370899558	-0.00132951640989631	-0.00132951640989631	0.00938473641872406
8	-1.09285378456116	0.444803804159164	-17.928186416626	-0.00587495695799589	0.00256657530553639	0.00548864435404539	0.00548864435404539
9	2.15388941764832	0.120129495859146	-18.3177947998047	0.000618529506027699	-0.00230353930965066	-0.00392691092565656	-0.00295288790948689
10	0.205843508243561	-0.529219150543213	-17.928186416626	0.000618529506027699	0.00256657530553639	-0.00944637414067984	-0.00425158534198999
11	2.15388941764832	-0.529219150543213	-18.5125999450684	0.00808603875339031	0.0022419011220336	-0.000680167751852423	-0.000355493422830477
12	-0.443505108356476	0.444803804159164	-17.8632507324219	-0.00619963090866804	0.00256657530553639	-0.00619963090866804	0.00289124972186983
13	2.15388941764832	-0.529219150543213	-17.6035118103027	-0.00197886489331722	0.000293855206109583	0.00516396993771195	0.00548864435404539
14	-0.443505108356476	0.444803804159164	-17.9931201934814	-0.0026282137259841	0.000943203864153475	-0.00749832857400179	-0.00132951640989631
15	0.855192124843597	0.120129495859146	-18.3177947998047	0.00418994715437293	-0.00295288790948689	-0.00425158534198999	-0.0117190945893526
16	0.205843508243561	0.120129495859146	-17.9931201934814	0.000293855206109583	-0.00197886489331722	0.000943203864153475	0.00321592413820326
17	0.855192124843597	0.769478142261505	-17.8632507324219	-0.000680167751852423	-0.00295288790948689	-0.00490093370899558	0.00321592413820326
18	-0.443505108356476	1.09415245056152	-17.928186416626	-0.00132951640989631	-0.00165419070981443	-0.00230353930965066	0.000943203864153475
19	2.15388941764832	0.444803804159164	-18.1879253387451	-0.00230353930965066	-0.000680167751852423	-0.00652430532500148	0.00354059832170606
20	2.15388941764832	-0.853893458843231	-17.6035118103027	0.00451462110504508	0.00548864435404539	-0.0117190945893526	-0.00457625929266214
21	3.45258665084839	-1.82791638374329	-17.213903427124	0.0022419011220336	-0.00197886489331722	-0.00814767740666866	0.0022419011220336
22	1.50454080104828	-0.204544812440872	-17.6684474945068	0.00451462110504508	0.00418994715437293	0.00386527273803949	0.00256657530553639
23	-1.09285378456116	0.769478142261505	-17.7333812713623	-0.00392691092565656	-0.000355493422830477	0.00451462110504508	0.00321592413820326
24	0.855192124843597	0.769478142261505	-18.1879253387451	-0.00425158534198999	0.0022419011220336	-0.0126931173726916	-0.0026282137259841
25	2.15388941764832	-0.529219150543213	-17.2788372039795	0.00354059832170606	0.0022419011220336	-0.00490093370899558	-0.00490093370899558
26	-0.443505108356476	0.120129495859146	-17.3437728881836	0.000618529506027699	-0.0107450718060136	-0.00555028254166245	-0.00392691092565656
27	1.50454080104828	-0.204544812440872	-17.6684474945068	0.000293855206109583	0.00711201597005129	0.000618529506027699	0.00743668992072344
28	-1.74220240116119	-0.204544812440872	-17.3437728881836	-0.00555028254166245	0.00126787810586393	-0.00197886489331722	-0.000680167751852423
29	-0.443505108356476	0.120129495859146	-17.9931201934814	-3.08191010844894e-05	0.00743668992072344	-0.00912170019000769	-0.00522560812532902
30	0.855192124843597	-0.529219150543213	-18.1229915618896	-3.08191010844894e-05	0.00191722682211548	-0.00652430532500148	-0.00522560812532902
31	2.15388941764832	-1.50324213504791	-18.2528610229492	-0.00197886489331722	-3.08191010844894e-05	0.0022419011220336	-0.000355493422830477
32	2.15388941764832	0.120129495859146	-18.4476642608643	0.00289124972186983	0.00256657530553639	0.00191722682211548	0.00354059832170606
33	-1.09285378456116	0.444803804159164	-18.0580558776855	-0.0156151866540313	-0.00327756232582033	0.00613799272105098	0.0113327819854021
34	0.855192124843597	0.769478142261505	-17.928186416626	-0.00392691092565656	0.000943203864153475	0.000943203864153475	0.0022419011220336
35	2.15388941764832	0.444803804159164	-18.6424694061279	0.00418994715437293	0.00289124972186983	-0.00197886489331722	-0.00457625929266214
36	-0.443505108356476	0.120129495859146	-18.4476642608643	0.00743668992072344	-0.00165419070981443	-0.000680167751852423	0.00191722682211548
37	1.50454080104828	0.444803804159164	-18.3177947998047	0.000943203864153475	0.00418994715437293	0.0022419011220336	0.0022419011220336
38	-1.09285378456116	0.444803804159164	-18.1879253387451	-0.00782300252467394	0.00516396993771195	0.00548864435404539	0.00483929552137852
39	1.50454080104828	-0.529219150543213	-17.9931201934814	-0.00197886489331722	0.00776136433705688	-0.00717365415766835	-0.00100484199356288
40	1.50454080104828	-0.204544812440872	-18.1879253387451	0.00321592413820326	0.00289124972186983	-0.0130177913233638	-0.00522560812532902
41	2.80323791503906	-0.204544812440872	-17.6684474945068	0.00289124972186983	0.000943203864153475	-0.00684897974133492	-0.00230353930965066
42	2.15388941764832	-0.853893458843231	-17.4087066650391	0.00711201597005129	0.000618529506027699	0.00354059832170606	0.000618529506027699
43	-0.443505108356476	1.09415245056152	-17.7983169555664	-0.0149658378213644	-0.00100484199356288	-3.08191010844894e-05	-0.000355493422830477
44	-1.09285378456116	0.769478142261505	-17.5385761260986	-0.00360223650932312	-0.000355493422830477	-0.000355493422830477	-0.00197886489331722
45	1.50454080104828	-0.204544812440872	-17.4736423492432	0.00938473641872406	0.00613799272105098	-0.00977104809135199	-0.00100484199356288
46	-1.09285378456116	1.09415245056152	-17.3437728881836	0.00483929552137852	0.00548864435404539	0.00191722682211548	-0.00425158534198999
47	1.50454080104828	-1.50324213504791	-17.4087066650391	-0.00295288790948689	-0.00652430532500148	0.00548864435404539	-0.000355493422830477
48	0.205843508243561	0.120129495859146	-17.0190982818604	-0.00165419070981443	-0.00132951640989631	0.00159255252219737	0.00354059832170606
49	0.205843508243561	0.120129495859146	-16.8892288208008	-0.00392691092565656	0.00289124972186983	0.000943203864153475	0.00841071270406246
50	1.50454080104828	0.120129495859146	-17.4087066650391	0.00451462110504508	-0.00100484199356288	-0.00814767740666866	-0.00522560812532902
51	-0.443505108356476	0.120129495859146	-17.9931201934814	-0.00360223650932312	0.00354059832170606	0.00191722682211548	0.00289124972186983
52	1.50454080104828	-1.17856776714325	-17.9931201934814	-0.00392691092565656	-0.00879702530801296	-0.00230353930965066	0.0022419011220336
53	0.205843508243561	0.120129495859146	-17.7333812713623	-0.00100484199356288	0.0022419011220336	0.00938473641872406	0.00159255252219737
54	-1.74220240116119	1.09415245056152	-17.7983169555664	-0.00814767740666866	0.000618529506027699	-0.00295288790948689	0.00191722682211548
55	0.205843508243561	0.769478142261505	-18.0580558776855	0.00159255252219737	0.00678734155371785	-0.00977104809135199	-0.0104203969240189
56	-0.443505108356476	-0.204544812440872	-17.7983169555664	0.00354059832170606	0.00256657530553639	-0.00490093370899558	0.00126787810586393
57	0.205843508243561	0.444803804159164	-18.0580558776855	0.000293855206109583	-0.00490093370899558	0.00256657530553639	-0.000680167751852423
58	-1.74220240116119	0.444803804159164	-18.1229915618896	0.000293855206109583	-0.00132951640989631	0.0022419011220336	0.000943203864153475
59	0.205843508243561	-0.529219150543213	-18.0580558776855	-0.0110697457566857	-0.00230353930965066	-0.00814767740666866	-0.00425158534198999
60	0.855192124843597	0.120129495859146	-17.928186416626	0.00159255252219737	0.0022419011220336	-0.00490093370899558	0.00191722682211548
61	1.50454080104828	-0.204544812440872	-17.9931201934814	0.00159255252219737	0.0022419011220336	-0.00555028254166245	-0.00555028254166245
62	1.50454080104828	-0.853893458843231	-17.6035118103027	0.00126787810586393	0.00191722682211548	-0.00684897974133492	0.00906006153672934
63	-0.443505108356476	-0.204544812440872	-17.7983169555664	0.00386527273803949	0.00354059832170606	0.00646266713738441	0.00354059832170606
64	-1.74220240116119	1.4188266992569	-18.0580558776855	-0.00749832857400179	0.00321592413820326	-0.00652430532500148	0.00646266713738441
65	1.50454080104828	0.120129495859146	-17.928186416626	0.00289124972186983	0.00321592413820326	-0.00457625929266214	-0.00587495695799589
66	-0.443505108356476	0.769478142261505	-18.3177947998047	0.00256657530553639	0.00126787810586393	-0.00457625929266214	-0.00490093370899558
67	2.15388941764832	-0.204544812440872	-18.0580558776855	-0.00132951640989631	-0.000680167751852423	0.0022419011220336	0.00516396993771195
68	1.50454080104828	-1.50324213504791	-17.928186416626	-0.0113944197073579	-0.00295288790948689	-0.00100484199356288	0.00451462110504508
69	1.50454080104828	-0.204544812440872	-17.5385761260986	-0.00879702530801296	0.0022419011220336	-0.00295288790948689	0.00126787810586393
70	0.205843508243561	-0.204544812440872	-17.4736423492432	0.00191722682211548	-0.00522560812532902	-0.00555028254166245	-0.00425158534198999
71	0.855192124843597	1.4188266992569	-17.7333812713623	-0.00165419070981443	0.00776136433705688	-0.00392691092565656	0.00516396993771195
72	0.855192124843597	0.120129495859146	-17.4736423492432	0.00321592413820326	0.00646266713738441	-0.00327756232582033	-0.00392691092565656
73	1.50454080104828	-1.50324213504791	-17.2788372039795	-3.08191010844894e-05	-0.0113944197073579	0.000943203864153475	0.00354059832170606
74	0.205843508243561	0.444803804159164	-17.213903427124	-0.00230353930965066	0.00418994715437293	0.00613799272105098	-0.00912170019000769
75	-3.04089951515198	0.444803804159164	-17.3437728881836	-0.00360223650932312	0.00646266713738441	-0.00587495695799589	-0.000355493422830477
76	1.50454080104828	-0.529219150543213	-16.5645542144775	0.00613799272105098	0.01100810803473	-0.0120437685400248	-0.00327756232582033
77	0.205843508243561	1.09415245056152	-16.7593593597412	0.00516396993771195	-0.000355493422830477	-0.00132951640989631	0.00418994715437293
78	-0.443505108356476	0.120129495859146	-16.8242931365967	-0.000355493422830477	-0.0100957229733467	0.0022419011220336	-0.00490093370899558
79	2.15388941764832	0.120129495859146	-16.5645542144775	-0.00230353930965066	-0.00295288790948689	0.000293855206109583	0.000293855206109583
80	-1.09285378456116	0.120129495859146	-17.213903427124	0.00191722682211548	-0.00197886489331722	-0.00847235135734081	0.0022419011220336
81	0.205843508243561	0.769478142261505	-17.8632507324219	0.00581331877037883	0.00711201597005129	-0.00457625929266214	-0.00392691092565656
82	0.205843508243561	-0.204544812440872	-17.7983169555664	0.00808603875339031	0.00256657530553639	0.00126787810586393	0.01100810803473
83	-0.443505108356476	0.120129495859146	-17.928186416626	-0.00555028254166245	-0.00555028254166245	-0.00490093370899558	0.00613799272105098
84	0.205843508243561	-0.204544812440872	-17.6684474945068	-0.0026282137259841	-0.00132951640989631	0.00321592413820326	-0.00197886489331722
85	-3.04089951515198	1.09415245056152	-18.0580558776855	-0.00132951640989631	0.00386527273803949	-0.00327756232582033	-0.00425158534198999
86	0.855192124843597	-0.204544812440872	-18.0580558776855	0.00516396993771195	0.00159255252219737	-0.00684897974133492	-0.00684897974133492
87	3.45258665084839	0.444803804159164	-18.4476642608643	0.0113327819854021	-0.00132951640989631	0.00321592413820326	0.00548864435404539
88	1.50454080104828	-0.204544812440872	-17.9931201934814	-0.00360223650932312	-3.08191010844894e-05	0.00159255252219737	-0.00457625929266214
89	1.50454080104828	-0.204544812440872	-17.6035118103027	-0.00100484199356288	0.00418994715437293	-0.00847235135734081	-0.00327756232582033
90	-1.09285378456116	0.444803804159164	-17.7983169555664	-0.00587495695799589	0.00321592413820326	-0.00814767740666866	0.000618529506027699
91	0.205843508243561	0.769478142261505	-17.7333812713623	0.00711201597005129	0.00873538758605719	0.000293855206109583	-0.00782300252467394
92	0.855192124843597	1.09415245056152	-18.5775356292725	0.00386527273803949	-0.000680167751852423	-0.00555028254166245	0.00418994715437293
93	0.855192124843597	-0.529219150543213	-18.0580558776855	0.000618529506027699	-0.00230353930965066	0.00126787810586393	0.00191722682211548
94	2.15388941764832	-0.529219150543213	-17.7333812713623	-0.00360223650932312	-0.00425158534198999	-0.00132951640989631	-0.00652430532500148
95	-2.39155101776123	1.4188266992569	-17.928186416626	-0.00717365415766835	0.00386527273803949	-0.0110697457566857	-0.00360223650932312
96	1.50454080104828	0.120129495859146	-17.0840320587158	0.00711201597005129	-0.00230353930965066	-0.00230353930965066	0.00289124972186983
97	0.855192124843597	0.769478142261505	-17.4736423492432	0.00321592413820326	0.00581331877037883	-0.00522560812532902	0.00354059832170606
98	-0.443505108356476	0.769478142261505	-16.8892288208008	-0.00132951640989631	0.00321592413820326	0.00418994715437293	-0.00230353930965066
99	2.15388941764832	-0.853893458843231	-17.4087066650391	-0.00879702530801296	-0.00684897974133492	-0.00230353930965066	-0.00425158534198999
100	-0.443505108356476	0.120129495859146	-17.2788372039795	-0.00392691092565656	0.00483929552137852	-0.0133424662053585	-0.00197886489331722
101	0.855192124843597	-0.204544812440872	-17.3437728881836	0.00613799272105098	0.00386527273803949	-0.00230353930965066	0.00418994715437293
102	0.855192124843597	-0.204544812440872	-17.3437728881836	0.00159255252219737	0.00613799272105098	0.00191722682211548	0.00321592413820326
103	-0.443505108356476	0.444803804159164	-17.213903427124	-0.00555028254166245	-0.00652430532500148	0.00483929552137852	0.000618529506027699
104	2.15388941764832	-1.50324213504791	-17.1489677429199	-0.00100484199356288	-0.00782300252467394	0.00289124972186983	0.00191722682211548
105	-0.443505108356476	0.120129495859146	-16.8242931365967	0.00841071270406246	0.00289124972186983	-0.000355493422830477	-0.00327756232582033
106	0.205843508243561	0.444803804159164	-17.4087066650391	-0.0100957229733467	0.00256657530553639	-0.00977104809135199	0.000293855206109583
107	0.855192124843597	0.769478142261505	-17.6035118103027	0.00451462110504508	0.00256657530553639	-0.00132951640989631	0.00418994715437293
108	2.80323791503906	-0.529219150543213	-17.2788372039795	-0.00749832857400179	-0.00555028254166245	0.0022419011220336	-0.00197886489331722
109	0.855192124843597	-0.529219150543213	-18.0580558776855	-3.08191010844894e-05	-0.00360223650932312	-0.00360223650932312	-0.00360223650932312
110	-0.443505108356476	0.769478142261505	-17.8632507324219	-0.00197886489331722	0.000618529506027699	-0.00782300252467394	-0.00652430532500148
111	-3.04089951515198	0.444803804159164	-17.6684474945068	-0.00392691092565656	-0.000680167751852423	-0.00490093370899558	0.00289124972186983
112	-1.09285378456116	1.09415245056152	-17.7333812713623	-0.00425158534198999	0.00126787810586393	0.00159255252219737	0.00289124972186983
113	-0.443505108356476	0.769478142261505	-18.2528610229492	0.00159255252219737	0.00451462110504508	0.00873538758605719	-3.08191010844894e-05
114	2.15388941764832	-0.853893458843231	-17.6684474945068	-0.00165419070981443	-0.00619963090866804	-0.00392691092565656	0.00159255252219737
115	-0.443505108356476	0.120129495859146	-17.7333812713623	-0.00165419070981443	-0.000680167751852423	-0.0110697457566857	-0.00587495695799589
116	-1.09285378456116	1.09415245056152	-18.3177947998047	-0.00782300252467394	0.00483929552137852	0.00516396993771195	-0.00100484199356288
117	-0.443505108356476	0.444803804159164	-17.7983169555664	-0.00132951640989631	0.00581331877037883	0.00289124972186983	0.00516396993771195
118	-0.443505108356476	1.09415245056152	-17.928186416626	0.000943203864153475	-0.000680167751852423	0.00386527273803949	0.000293855206109583
119	2.15388941764832	-0.204544812440872	-17.4736423492432	0.00289124972186983	-0.000355493422830477	-0.000680167751852423	-0.00619963090866804
120	0.855192124843597	-1.17856776714325	-17.7333812713623	0.00483929552137852	-0.00619963090866804	-0.00457625929266214	-0.00425158534198999
121	0.855192124843597	-0.204544812440872	-17.7333812713623	-0.00879702530801296	0.00646266713738441	-3.08191010844894e-05	-0.00100484199356288
122	1.50454080104828	-0.204544812440872	-17.7333812713623	0.00711201597005129	-0.00165419070981443	0.01100810803473	0.00548864435404539
123	-0.443505108356476	1.4188266992569	-18.2528610229492	-0.00555028254166245	0.000293855206109583	-0.000680167751852423	-0.00165419070981443
124	0.855192124843597	-0.529219150543213	-17.5385761260986	-0.00392691092565656	0.00159255252219737	0.000293855206109583	-0.00230353930965066
125	0.855192124843597	-0.529219150543213	-17.7333812713623	0.00711201597005129	-0.00782300252467394	-0.00522560812532902	-0.00165419070981443
126	-0.443505108356476	-0.204544812440872	-16.8892288208008	-0.000680167751852423	0.00321592413820326	-0.00100484199356288	-0.00684897974133492
127	-1.74220240116119	1.09415245056152	-18.0580558776855	-0.000355493422830477	0.00483929552137852	-0.0026282137259841	0.00581331877037883
128	2.15388941764832	-0.204544812440872	-17.9931201934814	-0.00100484199356288	0.00256657530553639	-0.00977104809135199	0.00646266713738441
129	0.205843508243561	0.769478142261505	-18.0580558776855	0.00289124972186983	0.00289124972186983	0.00548864435404539	-0.000355493422830477
130	-0.443505108356476	-0.204544812440872	-18.0580558776855	0.00321592413820326	-0.00684897974133492	-0.00555028254166245	-0.00652430532500148
131	0.205843508243561	0.769478142261505	-16.8892288208008	0.000618529506027699	0.0100340843200684	-0.00327756232582033	0.00386527273803949
132	-1.74220240116119	0.444803804159164	-16.9541625976563	-0.00457625929266214	0.00386527273803949	0.00289124972186983	0.00418994715437293
133	-0.443505108356476	1.09415245056152	-17.4087066650391	-0.000680167751852423	0.00516396993771195	0.00126787810586393	-0.00197886489331722
134	0.855192124843597	0.769478142261505	-17.7983169555664	-0.00392691092565656	-0.00165419070981443	-3.08191010844894e-05	-0.00490093370899558
135	2.80323791503906	-1.17856776714325	-17.213903427124	0.0022419011220336	0.00126787810586393	-0.00490093370899558	-0.00457625929266214
136	-0.443505108356476	0.444803804159164	-17.928186416626	-0.00327756232582033	0.00516396993771195	-0.00490093370899558	0.00159255252219737
137	-2.39155101776123	-0.204544812440872	-17.1489677429199	-0.0152905117720366	0.00191722682211548	-0.000355493422830477	0.0022419011220336
138	-0.443505108356476	-0.529219150543213	-17.5385761260986	-0.00652430532500148	0.00354059832170606	-0.00782300252467394	0.00906006153672934
139	1.50454080104828	-0.529219150543213	-17.7983169555664	-0.00425158534198999	0.00191722682211548	-0.00522560812532902	-0.00717365415766835
140	2.15388941764832	-0.204544812440872	-17.928186416626	0.000293855206109583	0.00256657530553639	-0.00360223650932312	-0.000680167751852423
141	0.855192124843597	-1.17856776714325	-17.9931201934814	0.00289124972186983	0.00126787810586393	-0.00230353930965066	-0.00295288790948689
142	0.855192124843597	-0.853893458843231	-18.1229915618896	-0.000680167751852423	0.00581331877037883	0.00386527273803949	0.00548864435404539
143	0.205843508243561	0.769478142261505	-18.2528610229492	-0.00360223650932312	-0.000680167751852423	-0.00522560812532902	-0.000680167751852423
144	2.15388941764832	0.120129495859146	-18.3177947998047	0.000943203864153475	-0.00457625929266214	0.0022419011220336	0.00646266713738441
145	0.855192124843597	0.769478142261505	-17.8632507324219	-0.00295288790948689	0.000618529506027699	-0.00912170019000769	-0.00425158534198999
146	2.15388941764832	-1.17856776714325	-17.7983169555664	0.00548864435404539	0.0022419011220336	-0.00782300252467394	-0.00619963090866804
147	-1.09285378456116	0.444803804159164	-17.9931201934814	0.0022419011220336	0.0022419011220336	-0.00132951640989631	-0.00132951640989631
148	-1.09285378456116	0.444803804159164	-18.3177947998047	-0.00392691092565656	-3.08191010844894e-05	-0.00490093370899558	0.000618529506027699
149	0.205843508243561	0.769478142261505	-18.1879253387451	0.00191722682211548	0.00191722682211548	-0.00782300252467394	-0.0026282137259841
150	-0.443505108356476	-0.204544812440872	-17.7333812713623	0.0022419011220336	0.00743668992072344	-0.00392691092565656	-0.00522560812532902
151	1.50454080104828	-1.50324213504791	-17.6035118103027	0.00256657530553639	-0.00132951640989631	-0.00295288790948689	-0.00652430532500148
152	0.855192124843597	-0.204544812440872	-17.6684474945068	0.0113327819854021	0.00418994715437293	0.00776136433705688	0.00711201597005129
153	-0.443505108356476	0.444803804159164	-17.3437728881836	-0.00912170019000769	-0.00749832857400179	-0.00457625929266214	0.00289124972186983
154	0.205843508243561	1.09415245056152	-17.9931201934814	-0.00132951640989631	0.000618529506027699	-0.00197886489331722	-0.0026282137259841
155	1.50454080104828	-0.204544812440872	-17.8632507324219	0.00386527273803949	0.000943203864153475	-0.00782300252467394	-0.00392691092565656
156	0.855192124843597	-0.204544812440872	-18.0580558776855	0.000943203864153475	0.000943203864153475	-0.00977104809135199	-0.00197886489331722
157	1.50454080104828	0.120129495859146	-17.7333812713623	0.000943203864153475	-0.00165419070981443	0.000943203864153475	0.00841071270406246
158	-1.74220240116119	-0.529219150543213	-17.6684474945068	-0.00652430532500148	0.000293855206109583	-0.00100484199356288	0.00126787810586393
159	0.205843508243561	0.444803804159164	-17.7983169555664	0.00159255252219737	0.00451462110504508	-0.00749832857400179	-0.00555028254166245
160	0.205843508243561	1.09415245056152	-17.6684474945068	0.00256657530553639	0.00126787810586393	-0.00392691092565656	-0.00360223650932312
161	0.205843508243561	-0.529219150543213	-17.8632507324219	-0.000680167751852423	-0.00522560812532902	-3.08191010844894e-05	-0.00879702530801296
162	1.50454080104828	-0.204544812440872	-17.7983169555664	0.00256657530553639	0.00126787810586393	-0.00165419070981443	0.000943203864153475
163	-1.74220240116119	-0.204544812440872	-17.7983169555664	-0.00425158534198999	-0.00327756232582033	-0.00457625929266214	0.00159255252219737
164	0.205843508243561	1.74350106716156	-18.0580558776855	0.00548864435404539	0.00191722682211548	0.00483929552137852	-0.000355493422830477
165	1.50454080104828	0.120129495859146	-18.1229915618896	-3.08191010844894e-05	0.00548864435404539	-0.00295288790948689	-0.00652430532500148
166	0.855192124843597	0.120129495859146	-17.928186416626	0.00841071270406246	-0.0026282137259841	-0.0126931173726916	-0.00587495695799589
167	-0.443505108356476	0.120129495859146	-17.6035118103027	0.00678734155371785	0.00418994715437293	0.00159255252219737	0.00256657530553639
168	-3.6902482509613	1.09415245056152	-18.1229915618896	-0.0130177913233638	-0.00230353930965066	-0.00327756232582033	-0.00100484199356288
169	-1.09285378456116	-0.204544812440872	-17.928186416626	0.00191722682211548	-0.000680167751852423	0.000618529506027699	0.00289124972186983
170	2.15388941764832	-0.204544812440872	-18.2528610229492	-0.00522560812532902	0.00548864435404539	-0.0117190945893526	-0.00197886489331722
171	1.50454080104828	-0.529219150543213	-17.8632507324219	-0.00490093370899558	0.000293855206109583	-0.0026282137259841	-0.000355493422830477
172	0.205843508243561	-0.529219150543213	-17.9931201934814	0.00483929552137852	-0.0026282137259841	0.00808603875339031	0.00548864435404539
173	-1.09285378456116	-0.204544812440872	-17.4736423492432	-0.00782300252467394	-0.00165419070981443	0.000618529506027699	0.00873538758605719
174	2.15388941764832	-0.204544812440872	-17.7333812713623	-0.00457625929266214	0.00906006153672934	0.0022419011220336	0.00938473641872406
175	-0.443505108356476	1.4188266992569	-18.4476642608643	0.00159255252219737	0.00613799272105098	-0.00230353930965066	-0.0026282137259841
176	-0.443505108356476	0.444803804159164	-18.2528610229492	0.000293855206109583	0.00678734155371785	-0.000355493422830477	-0.00555028254166245
177	1.50454080104828	-0.529219150543213	-17.9931201934814	-0.00457625929266214	0.000618529506027699	-0.000355493422830477	0.00906006153672934
178	0.205843508243561	1.09415245056152	-17.8632507324219	-0.0026282137259841	0.00483929552137852	-0.00457625929266214	-0.00295288790948689
179	1.50454080104828	0.769478142261505	-17.928186416626	-0.000680167751852423	-0.00619963090866804	-0.00230353930965066	0.00159255252219737
180	1.50454080104828	0.444803804159164	-17.928186416626	-0.00197886489331722	0.00289124972186983	-0.0191866029053926	-0.00295288790948689
181	1.50454080104828	-0.529219150543213	-17.3437728881836	0.00159255252219737	-0.00295288790948689	-3.08191010844894e-05	-0.00555028254166245
182	2.15388941764832	-0.853893458843231	-17.2788372039795	0.00256657530553639	-0.00587495695799589	0.00256657530553639	0.00743668992072344
183	0.205843508243561	-0.204544812440872	-17.6684474945068	-0.00327756232582033	-0.00132951640989631	0.00354059832170606	0.00321592413820326
184	-0.443505108356476	1.09415245056152	-18.0580558776855	-0.00457625929266214	-0.00327756232582033	-0.00132951640989631	0.00483929552137852
185	2.15388941764832	0.120129495859146	-17.9931201934814	0.00516396993771195	0.00613799272105098	-0.00782300252467394	-0.00490093370899558
186	-0.443505108356476	0.769478142261505	-17.928186416626	0.00386527273803949	0.00256657530553639	-0.00197886489331722	0.000943203864153475
187	2.80323791503906	-1.82791638374329	-17.4736423492432	-0.00165419070981443	-0.000680167751852423	0.00581331877037883	0.011982130818069
188	-0.443505108356476	0.769478142261505	-17.6035118103027	0.000293855206109583	0.000943203864153475	-0.00327756232582033	-0.00230353930965066
189	-3.6902482509613	0.120129495859146	-17.6684474945068	-0.0120437685400248	-0.00197886489331722	-0.00360223650932312	-0.00522560812532902
190	0.855192124843597	-0.529219150543213	-17.6684474945068	0.00516396993771195	0.00808603875339031	-0.0126931173726916	-0.000355493422830477
191	1.50454080104828	-0.853893458843231	-17.9931201934814	0.00678734155371785	0.00646266713738441	-0.00425158534198999	0.00256657530553639
192	0.855192124843597	0.120129495859146	-17.6684474945068	0.01100810803473	-0.00197886489331722	0.000943203864153475	-3.08191010844894e-05
193	-1.09285378456116	0.444803804159164	-17.8632507324219	-0.00100484199356288	0.00289124972186983	0.00711201597005129	0.0022419011220336
194	0.205843508243561	0.120129495859146	-17.8632507324219	-0.00944637414067984	-0.00522560812532902	-0.00879702530801296	0.0022419011220336
195	-0.443505108356476	0.120129495859146	-17.7333812713623	0.0022419011220336	0.00516396993771195	-0.0110697457566857	-0.00619963090866804
196	1.50454080104828	-0.204544812440872	-18.3827304840088	0.000943203864153475	-0.00327756232582033	-0.00425158534198999	-0.00782300252467394
197	2.80323791503906	-0.853893458843231	-17.928186416626	-0.00100484199356288	0.000293855206109583	0.0022419011220336	0.00516396993771195
198	0.855192124843597	-0.204544812440872	-18.2528610229492	-0.00587495695799589	-0.00360223650932312	-0.00555028254166245	-0.00165419070981443
199	-1.09285378456116	-0.204544812440872	-17.928186416626	-0.00457625929266214	-0.000355493422830477	-0.00100484199356288	-0.00555028254166245
200	2.15388941764832	-0.529219150543213	-17.8632507324219	0.000943203864153475	0.00581331877037883	-0.00295288790948689	-3.08191010844894e-05
201	4.10193538665771	0.120129495859146	-17.9931201934814	0.00451462110504508	-0.00165419070981443	-0.0126931173726916	-0.00392691092565656
202	1.50454080104828	-0.853893458843231	-17.6035118103027	0.0022419011220336	0.011982130818069	-0.00457625929266214	0.0022419011220336
203	0.205843508243561	-0.529219150543213	-17.928186416626	0.000943203864153475	-0.00749832857400179	0.00418994715437293	-0.000355493422830477
204	-0.443505108356476	0.444803804159164	-18.3177947998047	-0.00977104809135199	0.00191722682211548	-0.00295288790948689	0.00321592413820326
205	0.855192124843597	-0.204544812440872	-18.0580558776855	-0.00360223650932312	0.00678734155371785	-0.00132951640989631	-0.00100484199356288
206	-0.443505108356476	1.74350106716156	-18.1229915618896	-0.00619963090866804	-0.00230353930965066	-0.0117190945893526	-0.00327756232582033
207	1.50454080104828	-0.204544812440872	-17.6684474945068	-0.00360223650932312	0.00516396993771195	0.000293855206109583	0.00354059832170606
208	0.855192124843597	-0.204544812440872	-17.6684474945068	0.00776136433705688	-0.00587495695799589	-0.00782300252467394	0.00516396993771195
209	0.855192124843597	-0.204544812440872	-16.8892288208008	-0.00230353930965066	0.00289124972186983	0.00483929552137852	-0.00652430532500148
210	0.205843508243561	-0.204544812440872	-17.8632507324219	-0.00457625929266214	0.0106834331527352	-0.00490093370899558	-3.08191010844894e-05
211	0.855192124843597	-0.529219150543213	-17.8632507324219	0.000293855206109583	0.0103587592020631	-0.00944637414067984	0.000943203864153475
212	1.50454080104828	-0.529219150543213	-17.8632507324219	0.00126787810586393	0.00906006153672934	-0.00425158534198999	-0.00197886489331722
213	0.855192124843597	0.120129495859146	-17.8632507324219	-0.00165419070981443	-0.00782300252467394	-3.08191010844894e-05	0.00191722682211548
214	0.855192124843597	0.444803804159164	-17.8632507324219	0.00711201597005129	-0.00360223650932312	-0.00230353930965066	-0.00392691092565656
215	-0.443505108356476	0.120129495859146	-17.3437728881836	-0.00100484199356288	0.00386527273803949	-0.0100957229733467	0.00418994715437293
216	0.205843508243561	0.444803804159164	-17.6035118103027	0.0022419011220336	0.00516396993771195	-0.00652430532500148	-0.00912170019000769
217	0.855192124843597	0.120129495859146	-17.5385761260986	0.00646266713738441	0.00808603875339031	0.00938473641872406	0.00451462110504508
218	0.205843508243561	0.769478142261505	-17.4736423492432	-0.00879702530801296	-0.000355493422830477	0.000293855206109583	0.00256657530553639
219	2.15388941764832	-1.17856776714325	-17.6684474945068	-0.00555028254166245	-3.08191010844894e-05	0.00386527273803949	0.000618529506027699
220	-0.443505108356476	0.769478142261505	-17.7983169555664	-0.0113944197073579	0.00841071270406246	0.000618529506027699	0.00159255252219737
221	0.205843508243561	0.120129495859146	-17.6035118103027	-0.0026282137259841	-3.08191010844894e-05	-0.00619963090866804	-0.000355493422830477
222	2.15388941764832	0.444803804159164	-17.6035118103027	0.00483929552137852	0.00126787810586393	0.00418994715437293	0.0022419011220336
223	0.855192124843597	-0.204544812440872	-17.4087066650391	-0.00197886489331722	-0.00652430532500148	0.000943203864153475	-0.00295288790948689
224	-0.443505108356476	0.120129495859146	-18.0580558776855	-0.00295288790948689	-0.00327756232582033	0.00354059832170606	-0.00100484199356288
225	-1.09285378456116	0.120129495859146	-17.213903427124	-0.00490093370899558	0.00354059832170606	-0.00749832857400179	0.000943203864153475
226	0.205843508243561	1.4188266992569	-17.5385761260986	0.00321592413820326	-0.00230353930965066	-0.00360223650932312	0.000618529506027699
227	1.50454080104828	0.444803804159164	-17.3437728881836	0.00126787810586393	-0.00132951640989631	-0.00490093370899558	0.00581331877037883
228	-0.443505108356476	0.769478142261505	-17.7333812713623	-0.000355493422830477	-0.00197886489331722	-0.0026282137259841	-0.00717365415766835
229	1.50454080104828	-1.50324213504791	-17.4087066650391	-0.00912170019000769	-0.00457625929266214	-0.00230353930965066	-0.00717365415766835
230	0.855192124843597	-0.204544812440872	-17.5385761260986	0.00841071270406246	0.0113327819854021	-0.00392691092565656	-0.00555028254166245
231	-1.09285378456116	-0.204544812440872	-17.8632507324219	-0.000355493422830477	0.000293855206109583	-0.000355493422830477	-0.00165419070981443
232	0.205843508243561	-0.204544812440872	-17.9931201934814	0.00808603875339031	-0.00165419070981443	-0.00165419070981443	0.00354059832170606
233	0.855192124843597	1.09415245056152	-18.0580558776855	-0.00392691092565656	-0.00522560812532902	0.00516396993771195	0.00548864435404539
234	1.50454080104828	-0.853893458843231	-17.928186416626	-0.00132951640989631	-0.0100957229733467	0.00418994715437293	0.00126787810586393
235	-0.443505108356476	0.120129495859146	-17.4736423492432	-0.00100484199356288	0.00418994715437293	-0.000680167751852423	-0.00327756232582033
236	0.205843508243561	0.120129495859146	-17.6684474945068	-0.00490093370899558	0.00483929552137852	-0.00230353930965066	-0.000680167751852423
237	1.50454080104828	0.120129495859146	-17.6035118103027	-0.00295288790948689	0.00289124972186983	0.00808603875339031	0.000618529506027699
238	0.855192124843597	0.769478142261505	-18.1229915618896	0.00386527273803949	0.00321592413820326	-0.00230353930965066	-0.00425158534198999
239	2.80323791503906	-1.17856776714325	-17.7983169555664	-0.00327756232582033	-0.0113944197073579	-0.0162645354866982	0.00289124972186983
240	0.205843508243561	-0.529219150543213	-17.6684474945068	-3.08191010844894e-05	0.00613799272105098	-0.00684897974133492	-0.00684897974133492
241	-1.09285378456116	-0.204544812440872	-17.8632507324219	-0.00847235135734081	0.00646266713738441	-0.0104203969240189	0.000618529506027699
242	2.15388941764832	0.120129495859146	-17.4736423492432	0.000293855206109583	0.00386527273803949	0.0022419011220336	0.00256657530553639
243	0.855192124843597	-0.204544812440872	-17.0190982818604	-0.00132951640989631	-0.00587495695799589	-0.00944637414067984	-0.0026282137259841
244	0.205843508243561	0.444803804159164	-17.6684474945068	-3.08191010844894e-05	-0.00652430532500148	-0.00197886489331722	-0.00684897974133492
245	0.855192124843597	-0.853893458843231	-17.7983169555664	0.00418994715437293	-0.00327756232582033	-0.00295288790948689	-0.00132951640989631
246	-1.09285378456116	0.444803804159164	-18.0580558776855	-0.00490093370899558	0.000943203864153475	-0.00782300252467394	-0.00132951640989631
247	2.15388941764832	0.444803804159164	-17.7333812713623	0.00321592413820326	0.0022419011220336	0.0126314787194133	-0.00295288790948689
248	-1.09285378456116	1.09415245056152	-18.4476642608643	-0.00360223650932312	0.00126787810586393	0.000293855206109583	-0.00295288790948689
249	2.15388941764832	-0.529219150543213	-17.7983169555664	-0.00490093370899558	-0.00230353930965066	-0.0026282137259841	-3.08191010844894e-05
250	2.15388941764832	-1.50324213504791	-17.5385761260986	0.00646266713738441	-0.00327756232582033	0.000618529506027699	0.00159255252219737
251	0.205843508243561	-0.529219150543213	-17.8632507324219	-0.00197886489331722	0.000943203864153475	0.00126787810586393	-0.00587495695799589
252	-1.74220240116119	0.120129495859146	-17.8632507324219	-0.00132951640989631	0.000618529506027699	0.00126787810586393	0.00711201597005129
253	2.15388941764832	0.769478142261505	-18.1879253387451	0.00126787810586393	0.00159255252219737	-0.00522560812532902	-0.000355493422830477
254	2.15388941764832	0.120129495859146	-18.1229915618896	-0.00392691092565656	0.00126787810586393	0.00159255252219737	-0.00100484199356288
255	-0.443505108356476	-0.853893458843231	-17.8632507324219	0.00483929552137852	0.00126787810586393	0.00159255252219737	0.000618529506027699
256	0.205843508243561	-0.204544812440872	-17.2788372039795	-0.00165419070981443	0.00906006153672934	-0.00555028254166245	0.000943203864153475
257	-0.443505108356476	-0.529219150543213	-17.3437728881836	-0.00425158534198999	0.000293855206109583	0.00711201597005129	0.00159255252219737
258	0.855192124843597	1.74350106716156	-17.8632507324219	-0.0026282137259841	-0.000680167751852423	-0.000680167751852423	-0.000680167751852423
259	0.855192124843597	0.120129495859146	-17.928186416626	0.00711201597005129	-0.00814767740666866	-0.00360223650932312	0.000943203864153475
260	1.50454080104828	-1.17856776714325	-17.213903427124	-0.00425158534198999	-0.00165419070981443	-0.00197886489331722	-0.00230353930965066
261	0.855192124843597	0.120129495859146	-17.213903427124	0.00808603875339031	0.00776136433705688	-0.00522560812532902	-0.00197886489331722
262	-1.09285378456116	0.120129495859146	-17.2788372039795	-0.00782300252467394	0.00191722682211548	0.012956153601408	0.000293855206109583
263	0.205843508243561	-0.204544812440872	-17.3437728881836	0.000943203864153475	-0.00684897974133492	-0.00555028254166245	0.00743668992072344
264	-0.443505108356476	0.769478142261505	-17.8632507324219	-0.00360223650932312	-0.00684897974133492	0.0022419011220336	-0.00165419070981443
265	2.15388941764832	-0.529219150543213	-17.7983169555664	0.00451462110504508	-0.0026282137259841	0.0022419011220336	-0.00230353930965066
266	0.855192124843597	1.09415245056152	-17.928186416626	-0.00327756232582033	0.00743668992072344	0.00321592413820326	-0.00100484199356288
267	-0.443505108356476	0.120129495859146	-17.928186416626	-0.0113944197073579	-0.00879702530801296	-0.00100484199356288	0.0123068047687411
268	0.855192124843597	0.769478142261505	-17.928186416626	0.00418994715437293	-0.0026282137259841	-0.000680167751852423	0.000293855206109583
269	2.15388941764832	-0.204544812440872	-17.8632507324219	-0.00392691092565656	-0.00100484199356288	-0.00879702530801296	0.00191722682211548
270	0.855192124843597	-0.853893458843231	-17.3437728881836	-0.00327756232582033	0.0116574559360743	-0.00619963090866804	-0.00360223650932312
271	2.15388941764832	-0.853893458843231	-17.4087066650391	-0.000355493422830477	0.00126787810586393	-0.00684897974133492	-0.00132951640989631
272	0.205843508243561	0.444803804159164	-17.928186416626	-3.08191010844894e-05	-0.00100484199356288	-3.08191010844894e-05	0.00289124972186983
273	0.855192124843597	0.769478142261505	-17.9931201934814	-0.00295288790948689	0.00451462110504508	0.00808603875339031	0.00126787810586393
274	2.15388941764832	0.120129495859146	-18.3827304840088	-0.00132951640989631	-0.000680167751852423	-0.00879702530801296	0.0022419011220336
275	0.855192124843597	0.120129495859146	-17.8632507324219	0.00256657530553639	0.00776136433705688	-0.00295288790948689	-0.00457625929266214
276	1.50454080104828	-0.529219150543213	-18.1229915618896	-0.00197886489331722	-0.00360223650932312	0.00159255252219737	0.00126787810586393
277	0.855192124843597	-0.204544812440872	-17.7983169555664	0.00354059832170606	0.00938473641872406	-0.00165419070981443	0.00678734155371785
278	0.855192124843597	-0.529219150543213	-17.7983169555664	-0.00587495695799589	0.00548864435404539	0.00581331877037883	0.00678734155371785
279	1.50454080104828	0.120129495859146	-18.3177947998047	-0.00490093370899558	-0.00230353930965066	-0.0117190945893526	0.000618529506027699
280	1.50454080104828	-0.853893458843231	-18.0580558776855	0.00451462110504508	0.00873538758605719	0.00451462110504508	-0.00717365415766835
281	2.80323791503906	-1.17856776714325	-18.1229915618896	0.00483929552137852	-0.00392691092565656	-0.00230353930965066	-0.00327756232582033
282	1.50454080104828	0.120129495859146	-18.0580558776855	-3.08191010844894e-05	-0.000680167751852423	0.00418994715437293	0.00159255252219737
283	0.855192124843597	0.120129495859146	-17.8632507324219	-0.00197886489331722	0.00776136433705688	0.000618529506027699	-0.0100957229733467
284	-0.443505108356476	0.769478142261505	-17.8632507324219	-0.00100484199356288	0.0022419011220336	-0.00684897974133492	0.00126787810586393
285	-0.443505108356476	0.444803804159164	-17.9931201934814	0.00548864435404539	0.00776136433705688	-3.08191010844894e-05	0.000293855206109583
286	-0.443505108356476	-1.17856776714325	-18.1229915618896	-0.00457625929266214	-0.00555028254166245	-0.00522560812532902	0.000293855206109583
287	-0.443505108356476	0.444803804159164	-18.2528610229492	-0.00457625929266214	0.000943203864153475	0.00256657530553639	0.00451462110504508
288	-1.09285378456116	0.769478142261505	-18.1229915618896	-0.00749832857400179	0.000293855206109583	-0.00327756232582033	0.00516396993771195
289	1.50454080104828	-0.204544812440872	-18.0580558776855	0.00483929552137852	-0.00360223650932312	-3.08191010844894e-05	-0.00490093370899558
290	0.855192124843597	-0.204544812440872	-17.6684474945068	0.00289124972186983	0.00191722682211548	-0.00782300252467394	-0.000355493422830477
291	0.855192124843597	-1.50324213504791	-17.2788372039795	0.00256657530553639	-0.00652430532500148	-0.0117190945893526	-0.00197886489331722
292	-0.443505108356476	-0.204544812440872	-17.6035118103027	0.0022419011220336	0.00354059832170606	-0.00782300252467394	-0.00100484199356288
293	-3.04089951515198	1.09415245056152	-17.6035118103027	-0.0126931173726916	0.00418994715437293	-0.00197886489331722	0.00418994715437293
294	1.50454080104828	-0.204544812440872	-17.4087066650391	0.00354059832170606	-0.0026282137259841	0.000943203864153475	-0.00132951640989631
295	0.855192124843597	0.120129495859146	-17.2788372039795	0.00646266713738441	0.00289124972186983	-0.0110697457566857	0.000293855206109583
296	1.50454080104828	-0.529219150543213	-17.213903427124	0.00548864435404539	0.000293855206109583	-0.00879702530801296	-0.00522560812532902
297	1.50454080104828	0.120129495859146	-17.213903427124	-0.0026282137259841	-0.00392691092565656	0.000293855206109583	0.000943203864153475
298	-1.09285378456116	-0.204544812440872	-17.3437728881836	-0.0136671401560307	-0.00490093370899558	0.00256657530553639	0.00321592413820326
299	0.205843508243561	-0.204544812440872	-17.8632507324219	-0.00165419070981443	0.00126787810586393	-0.00490093370899558	0.00126787810586393
300	2.15388941764832	0.769478142261505	-18.2528610229492	0.00256657530553639	0.0022419011220336	-0.00425158534198999	-0.000680167751852423
301	0.205843508243561	0.444803804159164	-18.1879253387451	0.0022419011220336	0.00581331877037883	-0.0113944197073579	-0.00360223650932312
302	2.80323791503906	-0.529219150543213	-18.1879253387451	-0.00360223650932312	-0.00490093370899558	-0.00197886489331722	0.00386527273803949
303	0.205843508243561	0.444803804159164	-17.928186416626	-0.00977104809135199	0.000618529506027699	0.00483929552137852	0.000943203864153475
304	0.855192124843597	-0.204544812440872	-17.6035118103027	0.00191722682211548	-0.00230353930965066	0.00256657530553639	0.00289124972186983
305	0.855192124843597	1.09415245056152	-18.1229915618896	-3.08191010844894e-05	-0.0026282137259841	-0.0117190945893526	-0.00652430532500148
306	1.50454080104828	-0.529219150543213	-18.0580558776855	-0.00327756232582033	0.00841071270406246	-0.00327756232582033	-0.00425158534198999
307	-0.443505108356476	-0.204544812440872	-18.2528610229492	0.00711201597005129	-0.00132951640989631	-0.00327756232582033	0.00678734155371785
308	-0.443505108356476	0.769478142261505	-18.1879253387451	-0.00425158534198999	-0.0026282137259841	-0.00100484199356288	-0.00295288790948689
309	0.205843508243561	-0.529219150543213	-17.9931201934814	-0.00295288790948689	-0.000680167751852423	0.000293855206109583	0.0022419011220336
310	2.15388941764832	0.120129495859146	-17.928186416626	0.00289124972186983	0.00581331877037883	-0.00197886489331722	-0.00457625929266214
311	0.855192124843597	-0.529219150543213	-17.4087066650391	-0.000355493422830477	0.00451462110504508	0.00256657530553639	-3.08191010844894e-05
312	0.855192124843597	-1.50324213504791	-17.7983169555664	-0.00100484199356288	-0.0100957229733467	0.00126787810586393	0.00711201597005129
313	-1.09285378456116	1.4188266992569	-18.3827304840088	-0.00295288790948689	-0.00295288790948689	0.00126787810586393	-0.00197886489331722
314	-1.09285378456116	0.120129495859146	-18.1229915618896	-0.00912170019000769	0.00354059832170606	0.000618529506027699	0.000293855206109583
315	0.205843508243561	0.769478142261505	-18.0580558776855	0.00354059832170606	0.00256657530553639	-0.0117190945893526	-3.08191010844894e-05
316	2.80323791503906	-0.529219150543213	-17.928186416626	-0.000355493422830477	0.000943203864153475	-0.00684897974133492	-0.00425158534198999
317	0.855192124843597	0.120129495859146	-17.7983169555664	0.00354059832170606	0.00126787810586393	-0.0026282137259841	0.00451462110504508
318	1.50454080104828	-0.204544812440872	-17.2788372039795	-0.00619963090866804	0.000618529506027699	-0.00165419070981443	0.00289124972186983
319	-0.443505108356476	-0.529219150543213	-17.6684474945068	-0.00782300252467394	0.00191722682211548	-0.00132951640989631	-0.00100484199356288
320	-0.443505108356476	1.09415245056152	-18.1879253387451	0.00548864435404539	0.00483929552137852	-0.00749832857400179	-0.00684897974133492
321	0.205843508243561	1.09415245056152	-18.3177947998047	-0.00360223650932312	0.00354059832170606	0.00289124972186983	0.00126787810586393
322	0.855192124843597	0.120129495859146	-17.9931201934814	0.000618529506027699	-0.000680167751852423	-0.00165419070981443	0.00159255252219737
323	1.50454080104828	-0.529219150543213	-17.7333812713623	0.00548864435404539	0.00808603875339031	0.00613799272105098	-0.000680167751852423
324	-0.443505108356476	0.120129495859146	-17.4736423492432	-0.0107450718060136	-0.00100484199356288	-0.00490093370899558	0.00483929552137852
325	0.205843508243561	1.09415245056152	-17.5385761260986	0.00548864435404539	0.00646266713738441	-0.00490093370899558	-0.00619963090866804
326	2.80323791503906	-0.204544812440872	-17.8632507324219	0.00159255252219737	0.00159255252219737	-0.0100957229733467	-0.00100484199356288
327	-0.443505108356476	1.09415245056152	-18.0580558776855	0.00256657530553639	0.00483929552137852	0.000293855206109583	0.00418994715437293
328	-0.443505108356476	0.120129495859146	-17.8632507324219	0.000293855206109583	-0.00522560812532902	-0.00522560812532902	-0.00230353930965066
329	0.205843508243561	-0.529219150543213	-17.7983169555664	-0.00717365415766835	0.000943203864153475	-0.0156151866540313	-0.00100484199356288
330	0.205843508243561	0.120129495859146	-17.6684474945068	0.00516396993771195	0.00581331877037883	-0.0100957229733467	-0.000680167751852423
331	0.855192124843597	0.120129495859146	-17.7983169555664	0.00321592413820326	0.000618529506027699	-0.00555028254166245	0.00516396993771195
332	0.205843508243561	0.120129495859146	-17.6035118103027	0.00289124972186983	-0.00295288790948689	-0.00132951640989631	0.00808603875339031
333	0.855192124843597	-0.529219150543213	-17.7983169555664	0.00516396993771195	-0.00652430532500148	-0.00392691092565656	-0.00165419070981443
334	0.855192124843597	-0.204544812440872	-17.928186416626	-0.00587495695799589	0.0022419011220336	-0.0026282137259841	-0.00425158534198999
335	-1.09285378456116	0.444803804159164	-17.4736423492432	-0.00230353930965066	0.00191722682211548	-0.00392691092565656	-0.00165419070981443
336	2.80323791503906	0.120129495859146	-17.8632507324219	0.00386527273803949	0.00418994715437293	-0.00944637414067984	-3.08191010844894e-05
337	0.205843508243561	1.09415245056152	-17.928186416626	-3.08191010844894e-05	-0.00490093370899558	0.00386527273803949	0.00451462110504508
338	0.205843508243561	-0.853893458843231	-17.7333812713623	-0.00100484199356288	-0.00977104809135199	-0.00360223650932312	-0.00425158534198999
339	0.855192124843597	1.4188266992569	-17.5385761260986	-0.00327756232582033	0.00483929552137852	-0.00522560812532902	-0.00295288790948689
340	-1.74220240116119	1.09415245056152	-17.9931201934814	-0.00197886489331722	0.00289124972186983	-0.0104203969240189	-0.00230353930965066
341	0.205843508243561	1.09415245056152	-18.1879253387451	-0.00457625929266214	0.00581331877037883	0.00159255252219737	-0.00197886489331722
342	-1.09285378456116	1.09415245056152	-18.1229915618896	-3.08191010844894e-05	0.000618529506027699	0.000943203864153475	0.00646266713738441
343	0.205843508243561	-0.529219150543213	-17.8632507324219	-0.00100484199356288	-0.00490093370899558	-0.00327756232582033	-0.00847235135734081
344	2.15388941764832	-0.529219150543213	-17.6684474945068	-0.00100484199356288	0.0022419011220336	-0.00425158534198999	-0.00132951640989631
345	-2.39155101776123	1.09415245056152	-17.7983169555664	-0.0026282137259841	-3.08191010844894e-05	-0.00879702530801296	-0.000355493422830477
346	1.50454080104828	-0.204544812440872	-17.2788372039795	0.00418994715437293	0.00548864435404539	0.00808603875339031	-0.00100484199356288
347	0.855192124843597	0.120129495859146	-18.1879253387451	0.00159255252219737	0.00386527273803949	-0.00295288790948689	0.00483929552137852
348	0.205843508243561	0.769478142261505	-17.928186416626	0.000618529506027699	-0.00360223650932312	0.00418994715437293	-0.00295288790948689
349	2.15388941764832	0.120129495859146	-17.7983169555664	-0.00944637414067984	-0.00879702530801296	-0.00230353930965066	0.00191722682211548
350	0.205843508243561	-0.529219150543213	-17.6684474945068	-0.00295288790948689	0.00321592413820326	-0.0110697457566857	0.00970941036939621
351	2.15388941764832	-0.529219150543213	-17.1489677429199	-0.00360223650932312	0.00906006153672934	-0.000355493422830477	-0.00132951640989631
352	-0.443505108356476	0.444803804159164	-17.6035118103027	0.000943203864153475	0.00289124972186983	-0.00132951640989631	0.00418994715437293
353	-0.443505108356476	0.769478142261505	-17.6035118103027	-0.00197886489331722	0.00581331877037883	0.0022419011220336	-0.00100484199356288
354	3.45258665084839	-1.17856776714325	-17.928186416626	0.0022419011220336	-0.00425158534198999	-0.00522560812532902	0.00159255252219737
355	0.205843508243561	1.09415245056152	-17.928186416626	0.00646266713738441	0.00451462110504508	-0.00652430532500148	-0.00749832857400179
356	0.855192124843597	0.120129495859146	-17.8632507324219	0.000293855206109583	-3.08191010844894e-05	-3.08191010844894e-05	0.000293855206109583
357	0.855192124843597	0.769478142261505	-18.1229915618896	0.000943203864153475	0.00613799272105098	-0.00749832857400179	0.0022419011220336
358	2.15388941764832	-0.529219150543213	-17.6684474945068	0.00289124972186983	-0.00165419070981443	0.00126787810586393	0.00418994715437293
359	0.205843508243561	0.444803804159164	-17.8632507324219	-0.00230353930965066	-0.00522560812532902	-0.00360223650932312	-0.00457625929266214
360	-1.09285378456116	0.769478142261505	-17.8632507324219	-0.00295288790948689	0.00646266713738441	-0.00425158534198999	-0.00490093370899558
361	0.205843508243561	-0.204544812440872	-17.9931201934814	0.000293855206109583	0.00418994715437293	0.000293855206109583	-0.000355493422830477
362	-0.443505108356476	0.120129495859146	-18.2528610229492	0.00418994715437293	0.000293855206109583	0.00808603875339031	0.00451462110504508
363	0.205843508243561	0.444803804159164	-18.2528610229492	-0.00619963090866804	-0.000680167751852423	-0.00295288790948689	-0.00165419070981443
364	-0.443505108356476	-0.204544812440872	-17.7983169555664	-0.0026282137259841	-0.00425158534198999	-0.00652430532500148	-0.000355493422830477
365	1.50454080104828	0.120129495859146	-17.1489677429199	-0.00165419070981443	0.00386527273803949	-0.00912170019000769	-0.00717365415766835
366	-1.74220240116119	0.444803804159164	-17.0840320587158	-0.000355493422830477	-0.00392691092565656	-0.00197886489331722	-0.00457625929266214
367	0.855192124843597	-0.204544812440872	-17.7333812713623	0.00126787810586393	0.000618529506027699	-0.00782300252467394	0.00354059832170606
368	1.50454080104828	-0.529219150543213	-17.8632507324219	-0.00392691092565656	-0.00619963090866804	0.00386527273803949	-0.00717365415766835
369	1.50454080104828	-1.17856776714325	-17.7983169555664	-3.08191010844894e-05	-0.0104203969240189	-0.00717365415766835	-0.00457625929266214
370	0.205843508243561	-0.529219150543213	-17.7333812713623	0.0022419011220336	0.00451462110504508	-0.00652430532500148	-0.00425158534198999
371	-3.04089951515198	-0.204544812440872	-17.6684474945068	-0.00782300252467394	0.00548864435404539	-0.00327756232582033	-0.000680167751852423
372	0.205843508243561	0.769478142261505	-18.0580558776855	-0.000355493422830477	-0.00457625929266214	0.00516396993771195	0.00873538758605719
373	1.50454080104828	-0.204544812440872	-17.6684474945068	0.00548864435404539	-3.08191010844894e-05	0.000943203864153475	-0.000680167751852423
374	0.205843508243561	-0.204544812440872	-17.4736423492432	-0.00782300252467394	-0.00717365415766835	-0.00490093370899558	0.000618529506027699
375	0.855192124843597	0.120129495859146	-17.8632507324219	0.00483929552137852	0.0022419011220336	-0.00360223650932312	-0.00782300252467394
376	-2.39155101776123	1.74350106716156	-18.1879253387451	-0.0143164889886975	0.00646266713738441	-0.00295288790948689	-0.00230353930965066
377	0.855192124843597	-0.204544812440872	-17.7983169555664	-0.00490093370899558	0.00126787810586393	0.00873538758605719	0.00483929552137852
378	0.205843508243561	0.769478142261505	-18.1229915618896	-0.00490093370899558	-0.00490093370899558	0.000618529506027699	-0.000355493422830477
379	-0.443505108356476	0.769478142261505	-17.8632507324219	-0.00295288790948689	0.00354059832170606	-0.00100484199356288	-0.000680167751852423
380	-0.443505108356476	0.120129495859146	-17.7983169555664	0.00321592413820326	-0.00425158534198999	-0.00392691092565656	-0.00490093370899558
381	-2.39155101776123	0.444803804159164	-17.4736423492432	-0.000680167751852423	0.0103587592020631	-0.00684897974133492	-0.000680167751852423
382	0.855192124843597	0.769478142261505	-18.0580558776855	-0.000355493422830477	-0.0026282137259841	0.000618529506027699	0.00678734155371785
383	0.855192124843597	0.769478142261505	-18.2528610229492	-0.00684897974133492	0.00321592413820326	0.00451462110504508	-0.00100484199356288
384	1.50454080104828	-0.529219150543213	-17.7333812713623	-0.000680167751852423	0.000943203864153475	-0.00490093370899558	0.00743668992072344
385	0.205843508243561	-0.529219150543213	-18.0580558776855	0.00159255252219737	0.00126787810586393	-0.00684897974133492	-0.00230353930965066
386	0.205843508243561	-0.204544812440872	-17.6684474945068	0.00159255252219737	0.00808603875339031	0.00159255252219737	0.000293855206109583
387	0.205843508243561	0.120129495859146	-17.7983169555664	0.0022419011220336	0.00743668992072344	0.00159255252219737	0.00646266713738441
388	-0.443505108356476	0.444803804159164	-17.928186416626	-0.00360223650932312	0.00678734155371785	-0.00652430532500148	-0.000680167751852423
389	0.855192124843597	0.444803804159164	-18.1879253387451	0.00159255252219737	-0.00165419070981443	-0.0026282137259841	-0.00100484199356288
390	0.205843508243561	-0.204544812440872	-18.1229915618896	0.0022419011220336	-0.00230353930965066	-0.00230353930965066	-0.0130177913233638
391	-1.09285378456116	0.444803804159164	-17.9931201934814	-0.00327756232582033	-0.00132951640989631	-0.00847235135734081	-0.000680167751852423
392	-1.09285378456116	0.769478142261505	-18.1229915618896	-0.00749832857400179	0.00776136433705688	0.00126787810586393	0.00516396993771195
393	0.205843508243561	0.769478142261505	-18.1879253387451	0.0022419011220336	0.00126787810586393	-0.000680167751852423	-0.000355493422830477
394	1.50454080104828	-0.204544812440872	-17.7983169555664	-0.00132951640989631	0.00613799272105098	-0.00132951640989631	-0.00587495695799589
395	0.205843508243561	0.120129495859146	-17.928186416626	0.00516396993771195	-0.000355493422830477	-0.00392691092565656	-0.00684897974133492
396	2.80323791503906	0.120129495859146	-18.0580558776855	0.0022419011220336	0.00516396993771195	-0.00295288790948689	-0.00587495695799589
397	-1.09285378456116	-0.204544812440872	-18.0580558776855	-0.00457625929266214	0.000943203864153475	-0.00360223650932312	0.00321592413820326
398	-1.09285378456116	1.09415245056152	-18.1879253387451	-0.00230353930965066	-3.08191010844894e-05	0.000943203864153475	0.00483929552137852
399	-0.443505108356476	0.444803804159164	-18.2528610229492	-0.00165419070981443	0.00808603875339031	0.00256657530553639	0.00159255252219737
400	0.205843508243561	-0.529219150543213	-17.7983169555664	-0.000355493422830477	-0.00782300252467394	-0.00457625929266214	-0.00100484199356288
401	-1.74220240116119	1.09415245056152	-17.7333812713623	0.00126787810586393	0.00418994715437293	0.00354059832170606	0.00418994715437293
402	-3.04089951515198	0.769478142261505	-17.6035118103027	-0.00814767740666866	0.00126787810586393	0.000618529506027699	0.00516396993771195
403	-0.443505108356476	0.769478142261505	-18.0580558776855	0.000943203864153475	-3.08191010844894e-05	0.00126787810586393	0.000943203864153475
404	2.15388941764832	0.120129495859146	-18.1229915618896	-0.000355493422830477	-0.000680167751852423	-0.00132951640989631	-0.00165419070981443
405	0.205843508243561	0.444803804159164	-18.0580558776855	0.000943203864153475	-0.00100484199356288	-0.00717365415766835	-0.00555028254166245
406	1.50454080104828	-1.17856776714325	-17.928186416626	0.00581331877037883	0.00613799272105098	-0.00619963090866804	-0.00295288790948689
407	-1.09285378456116	-0.529219150543213	-18.3827304840088	-0.00684897974133492	-0.00425158534198999	0.000293855206109583	0.00581331877037883
408	-0.443505108356476	1.09415245056152	-18.3827304840088	0.00126787810586393	-0.00100484199356288	0.0022419011220336	-0.00652430532500148
409	0.205843508243561	0.769478142261505	-18.1879253387451	-0.00360223650932312	0.00613799272105098	-0.00457625929266214	0.00970941036939621
410	1.50454080104828	0.769478142261505	-18.2528610229492	0.00354059832170606	0.00418994715437293	-0.00132951640989631	0.000943203864153475
411	-0.443505108356476	-0.204544812440872	-18.0580558776855	0.000293855206109583	-0.00197886489331722	-0.00749832857400179	0.0022419011220336
412	-1.09285378456116	0.769478142261505	-18.7723388671875	0.00191722682211548	0.00841071270406246	0.000943203864153475	0.000618529506027699
413	-1.74220240116119	1.09415245056152	-17.9931201934814	-0.000680167751852423	-0.00555028254166245	-0.00165419070981443	0.000943203864153475
414	1.50454080104828	-0.529219150543213	-18.4476642608643	0.00678734155371785	-0.00230353930965066	-0.00295288790948689	0.0022419011220336
415	-1.09285378456116	0.769478142261505	-18.4476642608643	0.00191722682211548	0.00451462110504508	-0.0113944197073579	-0.000680167751852423
416	0.205843508243561	-0.853893458843231	-18.3177947998047	0.00841071270406246	-0.00327756232582033	0.0022419011220336	-0.00165419070981443
417	0.205843508243561	-0.529219150543213	-18.5775356292725	-0.00295288790948689	0.00321592413820326	0.00548864435404539	0.00126787810586393
418	-2.39155101776123	1.4188266992569	-18.2528610229492	-0.0123684434220195	0.00126787810586393	0.00418994715437293	-0.00327756232582033
419	-0.443505108356476	0.769478142261505	-18.1879253387451	-0.00944637414067984	-3.08191010844894e-05	-0.00490093370899558	0.00418994715437293
420	0.855192124843597	0.769478142261505	-17.928186416626	0.00711201597005129	0.00321592413820326	-0.0143164889886975	-0.00327756232582033
421	0.205843508243561	-0.204544812440872	-17.7333812713623	0.000618529506027699	-0.000680167751852423	-0.000680167751852423	-0.00490093370899558
422	-1.74220240116119	0.769478142261505	-17.6035118103027	0.00581331877037883	0.00516396993771195	0.00776136433705688	0.00451462110504508
423	-2.39155101776123	0.769478142261505	-17.7983169555664	-0.0100957229733467	-0.0026282137259841	-0.00100484199356288	0.00743668992072344
424	2.15388941764832	-0.529219150543213	-17.928186416626	0.00159255252219737	-0.000355493422830477	0.00386527273803949	-0.00522560812532902
425	-1.09285378456116	1.09415245056152	-18.3177947998047	-0.000355493422830477	-0.00295288790948689	-0.00684897974133492	-3.08191010844894e-05
426	2.15388941764832	-0.204544812440872	-17.6035118103027	0.00483929552137852	0.000618529506027699	-0.00457625929266214	-0.00522560812532902
427	1.50454080104828	-1.50324213504791	-17.0840320587158	0.0022419011220336	-0.00555028254166245	0.00516396993771195	0.00841071270406246
428	-1.74220240116119	0.769478142261505	-17.213903427124	-0.00782300252467394	-0.00165419070981443	0.000618529506027699	-0.00522560812532902
429	-0.443505108356476	0.769478142261505	-17.1489677429199	0.00191722682211548	0.00548864435404539	0.00483929552137852	0.00678734155371785
430	0.855192124843597	1.09415245056152	-17.4087066650391	-0.00652430532500148	0.00483929552137852	-0.0104203969240189	-0.00684897974133492
431	-0.443505108356476	-0.204544812440872	-17.928186416626	0.00678734155371785	0.000618529506027699	-0.00522560812532902	0.00548864435404539
432	-1.09285378456116	-0.204544812440872	-18.2528610229492	0.00483929552137852	0.000618529506027699	0.00970941036939621	0.00646266713738441
433	0.205843508243561	1.09415245056152	-18.1229915618896	-0.00295288790948689	-0.00425158534198999	0.000618529506027699	0.0113327819854021
434	0.205843508243561	-0.204544812440872	-17.928186416626	-0.00977104809135199	0.00256657530553639	-0.000680167751852423	0.00516396993771195
435	0.205843508243561	1.09415245056152	-17.7983169555664	0.00581331877037883	0.00451462110504508	-0.00295288790948689	-0.00717365415766835
436	1.50454080104828	-0.204544812440872	-17.8632507324219	0.000293855206109583	0.00418994715437293	-0.00392691092565656	-0.0110697457566857
437	1.50454080104828	-1.50324213504791	-17.6684474945068	-0.00132951640989631	-0.0117190945893526	-0.00847235135734081	0.00581331877037883
438	0.205843508243561	0.769478142261505	-17.6035118103027	0.00418994715437293	0.00159255252219737	0.00970941036939621	-0.000680167751852423
439	-3.6902482509613	1.09415245056152	-17.7983169555664	-0.00814767740666866	-0.00295288790948689	-0.00327756232582033	0.000943203864153475
440	0.855192124843597	0.444803804159164	-17.7983169555664	0.00743668992072344	0.01100810803473	-0.00977104809135199	0.00321592413820326
441	0.855192124843597	0.769478142261505	-18.0580558776855	0.00678734155371785	0.00483929552137852	-0.00717365415766835	-0.00490093370899558
442	0.205843508243561	0.120129495859146	-17.7983169555664	0.00256657530553639	0.000618529506027699	0.00451462110504508	-0.00360223650932312
443	0.205843508243561	1.09415245056152	-18.0580558776855	0.00191722682211548	-3.08191010844894e-05	-0.00295288790948689	0.00354059832170606
444	-1.09285378456116	-0.204544812440872	-17.928186416626	-0.00782300252467394	-0.000355493422830477	-0.00684897974133492	0.00646266713738441
445	-0.443505108356476	1.09415245056152	-18.0580558776855	-3.08191010844894e-05	0.000943203864153475	-0.0120437685400248	-0.0104203969240189
446	0.855192124843597	-0.204544812440872	-17.928186416626	0.0022419011220336	0.00354059832170606	-0.00912170019000769	-0.00684897974133492
447	0.205843508243561	-0.204544812440872	-17.5385761260986	0.00256657530553639	-0.00132951640989631	0.00581331877037883	0.000618529506027699
448	1.50454080104828	0.120129495859146	-17.7983169555664	-0.0026282137259841	-0.00522560812532902	0.00256657530553639	0.0022419011220336
449	-1.09285378456116	1.09415245056152	-17.0840320587158	-0.0100957229733467	-0.00457625929266214	-0.00295288790948689	0.000293855206109583
450	-1.09285378456116	0.444803804159164	-17.213903427124	0.00581331877037883	0.00906006153672934	-0.0130177913233638	0.000618529506027699
451	0.855192124843597	0.444803804159164	-17.5385761260986	0.00321592413820326	0.00386527273803949	-0.00555028254166245	-0.00295288790948689
452	0.205843508243561	0.769478142261505	-17.4736423492432	0.000618529506027699	0.00321592413820326	0.00289124972186983	0.0022419011220336
453	-0.443505108356476	-0.204544812440872	-17.4736423492432	-0.00197886489331722	-0.00587495695799589	0.00191722682211548	0.00646266713738441
454	0.855192124843597	0.120129495859146	-17.7333812713623	-0.00295288790948689	-0.00230353930965066	-0.000355493422830477	-0.00132951640989631
455	-0.443505108356476	0.444803804159164	-17.2788372039795	0.00256657530553639	0.00159255252219737	-0.00522560812532902	0.00126787810586393
456	1.50454080104828	0.444803804159164	-16.9541625976563	0.00548864435404539	0.00906006153672934	-0.00782300252467394	-0.00425158534198999
457	0.205843508243561	0.120129495859146	-17.0190982818604	0.00483929552137852	0.00256657530553639	0.00386527273803949	0.00581331877037883
458	0.855192124843597	-0.529219150543213	-17.9931201934814	-0.00457625929266214	-0.00652430532500148	-0.00782300252467394	0.000618529506027699
459	-0.443505108356476	0.120129495859146	-18.0580558776855	-0.00684897974133492	0.00289124972186983	0.00159255252219737	0.00321592413820326
460	-3.6902482509613	1.09415245056152	-17.928186416626	-0.00619963090866804	0.00841071270406246	-0.0100957229733467	-0.00490093370899558
461	-1.09285378456116	1.09415245056152	-17.8632507324219	0.00581331877037883	0.00906006153672934	-0.00132951640989631	0.000293855206109583
462	-0.443505108356476	1.09415245056152	-17.7983169555664	-0.00457625929266214	0.00159255252219737	0.00808603875339031	0.00841071270406246
463	0.205843508243561	-1.17856776714325	-17.6684474945068	-0.00132951640989631	-0.00749832857400179	0.00548864435404539	0.000293855206109583
464	1.50454080104828	-0.204544812440872	-17.2788372039795	-0.00392691092565656	-0.00197886489331722	-3.08191010844894e-05	0.0022419011220336
465	-2.39155101776123	0.769478142261505	-18.1229915618896	-0.00879702530801296	0.00483929552137852	-0.00230353930965066	0.00159255252219737
466	1.50454080104828	-0.529219150543213	-17.7333812713623	0.00159255252219737	0.000943203864153475	-0.00230353930965066	-0.00847235135734081
467	1.50454080104828	0.120129495859146	-17.9931201934814	0.00289124972186983	-0.0026282137259841	0.0113327819854021	0.0136055024340749
468	0.205843508243561	0.120129495859146	-17.7983169555664	-0.000355493422830477	-3.08191010844894e-05	0.000618529506027699	-0.00652430532500148
469	1.50454080104828	-0.204544812440872	-17.928186416626	-0.0026282137259841	0.00386527273803949	0.00126787810586393	-0.00555028254166245
470	-3.04089951515198	1.4188266992569	-17.6684474945068	-0.00327756232582033	0.00581331877037883	-0.00327756232582033	-0.000680167751852423
471	-0.443505108356476	0.120129495859146	-17.7983169555664	0.00711201597005129	0.00191722682211548	0.00126787810586393	-0.00392691092565656
472	0.205843508243561	0.444803804159164	-18.1229915618896	-0.00132951640989631	0.00256657530553639	0.00321592413820326	0.00613799272105098
473	0.205843508243561	1.09415245056152	-18.1229915618896	0.00483929552137852	-0.00360223650932312	-0.00879702530801296	-0.00360223650932312
474	1.50454080104828	-1.17856776714325	-17.7333812713623	-0.00522560812532902	-0.00197886489331722	0.000943203864153475	0.0022419011220336
475	-1.74220240116119	1.09415245056152	-17.5385761260986	-0.00457625929266214	0.00159255252219737	-0.00457625929266214	-0.00425158534198999
476	0.855192124843597	-0.204544812440872	-17.0840320587158	0.00289124972186983	-0.000355493422830477	-0.00555028254166245	-0.00619963090866804
477	0.205843508243561	-0.204544812440872	-17.0190982818604	0.00841071270406246	0.00581331877037883	0.00418994715437293	0.00743668992072344
478	0.205843508243561	-0.204544812440872	-17.3437728881836	-0.00100484199356288	-0.00814767740666866	0.00159255252219737	-0.000355493422830477
479	0.205843508243561	-0.529219150543213	-17.4736423492432	-0.00360223650932312	-0.00425158534198999	0.000618529506027699	-0.00847235135734081
480	-1.74220240116119	0.769478142261505	-17.5385761260986	0.00386527273803949	0.00678734155371785	-0.00587495695799589	-0.0026282137259841
481	-3.04089951515198	1.09415245056152	-17.4087066650391	0.00483929552137852	-0.00619963090866804	-0.0026282137259841	-0.00295288790948689
482	-0.443505108356476	0.769478142261505	-17.4736423492432	-0.0026282137259841	0.00256657530553639	0.00191722682211548	0.00776136433705688
483	0.855192124843597	-0.204544812440872	-17.0190982818604	0.000943203864153475	-0.0026282137259841	0.00191722682211548	-0.00684897974133492
484	-0.443505108356476	-1.17856776714325	-16.8892288208008	0.00126787810586393	-0.00295288790948689	0.00451462110504508	0.00354059832170606
485	-1.74220240116119	1.09415245056152	-17.4736423492432	-0.00197886489331722	0.00386527273803949	-0.00944637414067984	-0.00360223650932312
486	-1.09285378456116	0.120129495859146	-17.213903427124	-0.00425158534198999	0.00581331877037883	-0.00879702530801296	0.000618529506027699
487	0.855192124843597	0.444803804159164	-17.4087066650391	0.00613799272105098	0.00354059832170606	-0.00327756232582033	0.00516396993771195
488	0.205843508243561	0.444803804159164	-17.9931201934814	-0.000355493422830477	-0.000355493422830477	-0.00327756232582033	0.00678734155371785
489	-0.443505108356476	-0.529219150543213	-17.7983169555664	0.00159255252219737	-0.00587495695799589	0.00191722682211548	-0.00165419070981443
490	0.855192124843597	0.120129495859146	-17.5385761260986	-0.00197886489331722	0.000943203864153475	-0.0120437685400248	-0.00425158534198999
491	-1.74220240116119	0.120129495859146	-17.5385761260986	-0.00132951640989631	0.00386527273803949	-0.00717365415766835	-0.00360223650932312
492	-0.443505108356476	-0.204544812440872	-17.7333812713623	-3.08191010844894e-05	-0.0026282137259841	0.00873538758605719	0.00678734155371785
493	0.855192124843597	0.769478142261505	-18.2528610229492	-0.00327756232582033	-0.00425158534198999	-0.00912170019000769	0.00159255252219737
494	0.855192124843597	0.444803804159164	-17.928186416626	-0.00457625929266214	-0.00847235135734081	-0.00132951640989631	-0.00392691092565656
495	0.205843508243561	-0.529219150543213	-17.8632507324219	0.000293855206109583	0.00516396993771195	-0.00392691092565656	-0.00100484199356288
496	-3.6902482509613	0.769478142261505	-17.7983169555664	-0.00392691092565656	0.0022419011220336	-0.00814767740666866	-0.00230353930965066
497	1.50454080104828	-0.529219150543213	-17.6035118103027	-0.00100484199356288	-0.00230353930965066	0.00451462110504508	0.00256657530553639
498	2.15388941764832	0.120129495859146	-17.928186416626	-0.00652430532500148	0.00159255252219737	0.00191722682211548	0.000618529506027699
499	-0.443505108356476	0.444803804159164	-18.0580558776855	0.00289124972186983	-0.00425158534198999	-0.000680167751852423	-0.00165419070981443
500	1.50454080104828	0.120129495859146	-18.1229915618896	0.000943203864153475	-0.000355493422830477	-0.00100484199356288	-0.00197886489331722
501	-1.09285378456116	1.09415245056152	-17.7983169555664	-0.00132951640989631	-0.000680167751852423	-3.08191010844894e-05	-0.00555028254166245
502	0.205843508243561	0.120129495859146	-18.0580558776855	0.00451462110504508	0.0106834331527352	0.00321592413820326	0.00451462110504508
503	2.15388941764832	-0.204544812440872	-17.7333812713623	-0.00132951640989631	-0.00100484199356288	-0.00814767740666866	0.00548864435404539
504	0.205843508243561	1.09415245056152	-17.6035118103027	0.00711201597005129	-0.000680167751852423	-0.00197886489331722	-0.00360223650932312
505	0.855192124843597	-1.50324213504791	-17.6684474945068	0.00808603875339031	-0.00165419070981443	-0.00392691092565656	-0.00100484199356288
506	-1.74220240116119	1.09415245056152	-17.928186416626	-0.00684897974133492	0.000943203864153475	-0.00392691092565656	0.000293855206109583
507	1.50454080104828	-0.529219150543213	-17.213903427124	-0.00587495695799589	-0.00327756232582033	-0.00132951640989631	0.00581331877037883
508	-0.443505108356476	1.09415245056152	-17.6035118103027	-0.00555028254166245	-0.00360223650932312	-0.0136671401560307	-0.00457625929266214
509	0.205843508243561	1.4188266992569	-17.2788372039795	-0.00522560812532902	-0.00360223650932312	-0.000355493422830477	0.00289124972186983
510	0.205843508243561	-1.82791638374329	-16.8242931365967	0.00548864435404539	-3.08191010844894e-05	-0.0100957229733467	-3.08191010844894e-05
511	1.50454080104828	-0.853893458843231	-16.434684753418	0.00613799272105098	0.00483929552137852	-3.08191010844894e-05	-0.00457625929266214
512	0.205843508243561	0.120129495859146	-17.213903427124	0.00256657530553639	0.00418994715437293	0.00321592413820326	0.00581331877037883
513	-0.443505108356476	1.09415245056152	-17.5385761260986	-0.00100484199356288	0.0022419011220336	-0.00490093370899558	0.000943203864153475
514	0.205843508243561	0.769478142261505	-18.0580558776855	-0.00230353930965066	0.00906006153672934	-0.00912170019000769	-0.000680167751852423
515	1.50454080104828	-1.17856776714325	-17.6684474945068	-0.00132951640989631	0.00483929552137852	-0.00392691092565656	-0.00977104809135199
516	-1.09285378456116	0.769478142261505	-17.7983169555664	0.00321592413820326	0.00613799272105098	-0.0159398596733809	-0.00165419070981443
517	-1.74220240116119	-0.853893458843231	-17.4736423492432	-0.0113944197073579	0.00256657530553639	0.00289124972186983	0.00548864435404539
518	1.50454080104828	-0.529219150543213	-17.6684474945068	-0.00197886489331722	-0.000355493422830477	-0.00132951640989631	0.00256657530553639
519	-1.74220240116119	1.4188266992569	-18.3177947998047	0.00191722682211548	0.000618529506027699	0.00646266713738441	-0.00360223650932312
520	-1.09285378456116	0.444803804159164	-18.3177947998047	0.00646266713738441	0.000943203864153475	0.00159255252219737	0.00256657530553639
521	-0.443505108356476	0.769478142261505	-18.2528610229492	0.0022419011220336	0.00516396993771195	-0.00587495695799589	-0.00327756232582033
522	-1.74220240116119	0.444803804159164	-17.9931201934814	-0.00230353930965066	0.00581331877037883	-0.00717365415766835	0.00516396993771195
523	2.15388941764832	-0.204544812440872	-17.8632507324219	-3.08191010844894e-05	0.00256657530553639	0.000943203864153475	0.00451462110504508
524	-0.443505108356476	0.444803804159164	-18.0580558776855	-0.0026282137259841	-0.00295288790948689	-0.0126931173726916	-0.00684897974133492
525	1.50454080104828	-1.17856776714325	-17.6684474945068	-0.00490093370899558	-3.08191010844894e-05	-0.00197886489331722	-0.00295288790948689
526	0.205843508243561	0.769478142261505	-18.2528610229492	0.00451462110504508	0.00386527273803949	-0.00392691092565656	-0.0026282137259841
527	0.205843508243561	0.120129495859146	-17.928186416626	-0.00425158534198999	0.00711201597005129	0.00256657530553639	0.00483929552137852
528	0.855192124843597	0.769478142261505	-18.3827304840088	0.00613799272105098	-0.00132951640989631	-0.00197886489331722	-0.000355493422830477
529	-1.09285378456116	0.444803804159164	-18.2528610229492	0.0022419011220336	-0.00522560812532902	-0.0126931173726916	-0.00457625929266214
530	0.855192124843597	0.120129495859146	-17.6035118103027	-0.0026282137259841	-0.000355493422830477	-0.00847235135734081	-0.00360223650932312
531	0.855192124843597	-1.50324213504791	-17.4087066650391	0.00386527273803949	-0.00230353930965066	-0.00847235135734081	-0.0107450718060136
532	0.855192124843597	0.120129495859146	-17.4087066650391	-0.00490093370899558	0.00841071270406246	0.00776136433705688	0.00483929552137852
533	0.205843508243561	0.444803804159164	-17.7983169555664	-0.00684897974133492	-0.00230353930965066	0.00321592413820326	-0.00327756232582033
534	-0.443505108356476	0.769478142261505	-18.2528610229492	-0.000355493422830477	-0.00360223650932312	-0.00912170019000769	-0.00684897974133492
535	2.15388941764832	-0.529219150543213	-17.6684474945068	-0.00165419070981443	0.0106834331527352	-0.00619963090866804	-0.00425158534198999
536	0.855192124843597	-0.853893458843231	-17.8632507324219	-0.000355493422830477	-0.00555028254166245	-0.00165419070981443	-0.00814767740666866
537	0.855192124843597	-0.204544812440872	-17.7333812713623	0.00321592413820326	0.00646266713738441	0.00613799272105098	0.00451462110504508
538	-1.09285378456116	-0.204544812440872	-17.5385761260986	-0.00457625929266214	0.00548864435404539	-0.00392691092565656	0.00581331877037883
539	-1.09285378456116	0.444803804159164	-17.7333812713623	0.0022419011220336	-0.00425158534198999	-0.0123684434220195	0.00581331877037883
540	-0.443505108356476	1.09415245056152	-18.3177947998047	0.00418994715437293	0.000943203864153475	-0.00977104809135199	-0.00360223650932312
541	0.205843508243561	-0.529219150543213	-18.2528610229492	-0.000355493422830477	-0.00327756232582033	-3.08191010844894e-05	-0.000355493422830477
542	2.15388941764832	-0.204544812440872	-18.2528610229492	0.00386527273803949	0.00646266713738441	0.00321592413820326	0.00159255252219737
543	-1.09285378456116	0.120129495859146	-18.0580558776855	-0.0104203969240189	0.00289124972186983	-0.00295288790948689	0.00776136433705688
544	-0.443505108356476	1.09415245056152	-18.0580558776855	-0.0026282137259841	0.00548864435404539	-0.00295288790948689	-0.00295288790948689
545	1.50454080104828	-0.204544812440872	-17.7333812713623	0.000618529506027699	0.00711201597005129	-0.00490093370899558	0.000618529506027699
546	0.855192124843597	-0.204544812440872	-17.8632507324219	0.00548864435404539	-0.00327756232582033	0.00321592413820326	0.00256657530553639
547	1.50454080104828	0.120129495859146	-17.928186416626	-0.00165419070981443	0.00159255252219737	0.00743668992072344	-0.00652430532500148
548	-1.74220240116119	0.769478142261505	-18.1879253387451	-0.0104203969240189	0.00321592413820326	0.00289124972186983	0.0100340843200684
549	1.50454080104828	-0.204544812440872	-17.9931201934814	-0.00327756232582033	0.000943203864153475	-0.00327756232582033	0.00873538758605719
550	2.15388941764832	-0.529219150543213	-17.928186416626	0.00516396993771195	0.00418994715437293	-0.00717365415766835	-0.00717365415766835
551	0.855192124843597	-0.853893458843231	-17.928186416626	0.00321592413820326	-0.00165419070981443	-0.00912170019000769	-0.000680167751852423
552	0.205843508243561	-0.529219150543213	-17.6684474945068	0.00159255252219737	0.00451462110504508	-0.0026282137259841	0.00678734155371785
553	-0.443505108356476	-0.853893458843231	-17.6035118103027	-0.00652430532500148	0.000293855206109583	0.00321592413820326	0.00289124972186983
554	-1.09285378456116	1.4188266992569	-18.1879253387451	0.000293855206109583	0.00418994715437293	-0.00944637414067984	-0.00360223650932312
555	1.50454080104828	0.444803804159164	-18.5775356292725	0.00451462110504508	0.000943203864153475	-0.00100484199356288	0.00711201597005129
556	0.855192124843597	0.120129495859146	-17.9931201934814	-0.00490093370899558	-0.00457625929266214	-0.00230353930965066	-0.00230353930965066
557	0.855192124843597	-0.853893458843231	-18.2528610229492	-3.08191010844894e-05	0.000943203864153475	0.00483929552137852	0.000293855206109583
558	-1.09285378456116	0.769478142261505	-17.928186416626	-0.00652430532500148	0.00418994715437293	0.000618529506027699	0.00321592413820326
559	-1.74220240116119	0.769478142261505	-17.6035118103027	-0.00490093370899558	0.0022419011220336	0.00256657530553639	-3.08191010844894e-05
560	0.205843508243561	0.444803804159164	-17.7983169555664	0.00159255252219737	0.00386527273803949	-0.00392691092565656	-0.00360223650932312
561	0.855192124843597	1.4188266992569	-17.9931201934814	0.00678734155371785	-0.00132951640989631	-0.0026282137259841	-0.00944637414067984
562	0.855192124843597	-0.853893458843231	-18.2528610229492	0.00451462110504508	-0.00197886489331722	0.00321592413820326	-0.00132951640989631
563	1.50454080104828	-0.204544812440872	-17.7983169555664	-0.00197886489331722	-0.00100484199356288	0.00483929552137852	0.0103587592020631
564	-1.74220240116119	1.09415245056152	-17.9931201934814	0.00418994715437293	0.00321592413820326	-0.00879702530801296	-0.00392691092565656
565	1.50454080104828	-0.204544812440872	-17.7983169555664	0.00354059832170606	0.00548864435404539	-0.00490093370899558	-0.0110697457566857
566	-0.443505108356476	1.09415245056152	-17.7333812713623	-0.00392691092565656	0.00678734155371785	-0.00457625929266214	-0.000680167751852423
567	2.15388941764832	-1.50324213504791	-17.6035118103027	-0.00132951640989631	-0.00490093370899558	-0.00197886489331722	-0.00490093370899558
568	-0.443505108356476	1.09415245056152	-17.6684474945068	-0.00587495695799589	-0.00100484199356288	-3.08191010844894e-05	-0.00522560812532902
569	-1.74220240116119	-0.529219150543213	-18.1229915618896	-0.00295288790948689	0.00743668992072344	0.00646266713738441	-0.00165419070981443
570	2.80323791503906	-0.529219150543213	-18.1879253387451	0.00841071270406246	0.00776136433705688	-0.00100484199356288	-0.000355493422830477
571	1.50454080104828	-0.204544812440872	-18.1229915618896	0.000293855206109583	0.00743668992072344	-0.0104203969240189	-0.0123684434220195
572	0.855192124843597	-0.529219150543213	-17.7333812713623	0.00159255252219737	0.00841071270406246	0.00191722682211548	-0.00327756232582033
573	0.855192124843597	-0.529219150543213	-17.7983169555664	-0.00425158534198999	-0.00295288790948689	0.00581331877037883	0.00256657530553639
574	-1.74220240116119	0.120129495859146	-17.6035118103027	-0.0156151866540313	0.000293855206109583	0.00191722682211548	-0.000355493422830477
575	0.205843508243561	1.09415245056152	-18.1879253387451	0.00354059832170606	0.00646266713738441	-0.00522560812532902	-0.0113944197073579
576	0.855192124843597	0.120129495859146	-18.2528610229492	0.01100810803473	0.00808603875339031	-0.00392691092565656	0.00256657530553639
577	0.855192124843597	0.444803804159164	-18.2528610229492	0.00418994715437293	-0.00360223650932312	-0.000680167751852423	-0.00100484199356288
578	0.855192124843597	-0.204544812440872	-18.3177947998047	0.00321592413820326	-3.08191010844894e-05	0.00451462110504508	-0.00230353930965066
579	-1.09285378456116	0.769478142261505	-18.1879253387451	-0.00717365415766835	-0.00197886489331722	-0.00295288790948689	0.00386527273803949
580	0.205843508243561	0.444803804159164	-17.8632507324219	0.00938473641872406	0.00354059832170606	-0.00555028254166245	-0.00425158534198999
581	1.50454080104828	0.769478142261505	-17.928186416626	0.000618529506027699	0.0100340843200684	-0.0100957229733467	-0.00197886489331722
582	-0.443505108356476	1.09415245056152	-17.9931201934814	0.00126787810586393	0.000618529506027699	0.00451462110504508	-0.00522560812532902
583	1.50454080104828	-1.50324213504791	-17.8632507324219	0.000618529506027699	0.00354059832170606	-0.00360223650932312	-3.08191010844894e-05
584	-1.09285378456116	0.444803804159164	-18.1879253387451	-0.00230353930965066	-0.00555028254166245	-0.00490093370899558	-0.00425158534198999
585	0.855192124843597	-0.529219150543213	-17.7333812713623	-0.000680167751852423	0.00451462110504508	-0.00522560812532902	-0.00230353930965066
586	-0.443505108356476	1.4188266992569	-17.6035118103027	-0.00132951640989631	0.00581331877037883	-0.00847235135734081	-0.00165419070981443
587	0.855192124843597	0.444803804159164	-17.7333812713623	0.00354059832170606	0.00354059832170606	0.000293855206109583	0.00354059832170606
588	2.80323791503906	-1.50324213504791	-17.1489677429199	-0.00587495695799589	-0.00684897974133492	0.00386527273803949	0.00418994715437293
589	1.50454080104828	0.120129495859146	-17.5385761260986	-0.00360223650932312	0.0022419011220336	-0.00100484199356288	0.000943203864153475
590	-1.74220240116119	0.769478142261505	-18.1229915618896	-0.00749832857400179	0.00289124972186983	-0.000355493422830477	-0.00555028254166245
591	0.205843508243561	0.769478142261505	-18.1879253387451	0.000943203864153475	0.00159255252219737	0.00191722682211548	-0.00555028254166245
592	-0.443505108356476	0.769478142261505	-17.9931201934814	-3.08191010844894e-05	-0.00100484199356288	0.00321592413820326	0.00126787810586393
593	0.205843508243561	-1.17856776714325	-17.7333812713623	-0.00814767740666866	-0.00392691092565656	0.00386527273803949	0.0022419011220336
594	2.80323791503906	-0.853893458843231	-17.4736423492432	-0.00522560812532902	-0.00392691092565656	-0.00392691092565656	0.00126787810586393
595	-2.39155101776123	0.444803804159164	-17.0190982818604	-0.00749832857400179	-0.00165419070981443	-0.00425158534198999	-0.00392691092565656
596	2.15388941764832	0.120129495859146	-17.7333812713623	0.00289124972186983	0.0022419011220336	0.00191722682211548	-0.00132951640989631
597	-1.09285378456116	0.769478142261505	-18.1229915618896	0.00289124972186983	-0.000680167751852423	0.00354059832170606	-0.000355493422830477
598	-0.443505108356476	-0.204544812440872	-17.928186416626	0.00126787810586393	-0.0107450718060136	-0.00684897974133492	0.00483929552137852
599	-0.443505108356476	0.769478142261505	-17.8632507324219	-0.00165419070981443	0.00159255252219737	0.00938473641872406	0.000293855206109583
600	-3.04089951515198	0.769478142261505	-17.6035118103027	-0.00392691092565656	0.00418994715437293	-0.0143164889886975	-0.00457625929266214
601	-1.09285378456116	0.769478142261505	-17.6684474945068	0.01100810803473	-0.00100484199356288	-0.00749832857400179	-0.00619963090866804
602	0.855192124843597	1.09415245056152	-17.7333812713623	0.000618529506027699	0.00581331877037883	-0.00425158534198999	0.00354059832170606
603	0.855192124843597	-0.529219150543213	-17.9931201934814	0.0022419011220336	0.000943203864153475	0.00613799272105098	0.00289124972186983
604	0.205843508243561	0.444803804159164	-17.928186416626	-0.00587495695799589	-0.000355493422830477	-0.00132951640989631	0.00418994715437293
605	-0.443505108356476	-0.204544812440872	-17.2788372039795	-0.00814767740666866	0.000293855206109583	-0.00360223650932312	0.0022419011220336
606	0.855192124843597	0.120129495859146	-17.7333812713623	0.00776136433705688	0.00516396993771195	-0.0113944197073579	0.00126787810586393
607	-0.443505108356476	1.4188266992569	-18.1229915618896	-0.00100484199356288	0.00678734155371785	-0.00522560812532902	0.00159255252219737
608	2.15388941764832	-0.204544812440872	-17.5385761260986	-0.00197886489331722	-0.00327756232582033	-0.00977104809135199	-0.00165419070981443
609	2.80323791503906	-1.17856776714325	-17.4087066650391	-0.0113944197073579	-0.00197886489331722	-0.00587495695799589	0.00516396993771195
610	-1.74220240116119	1.74350106716156	-17.7983169555664	0.0022419011220336	0.00418994715437293	-0.00782300252467394	-0.00555028254166245
611	-1.74220240116119	0.769478142261505	-17.5385761260986	-3.08191010844894e-05	-0.00165419070981443	-0.00360223650932312	0.00418994715437293
612	1.50454080104828	1.09415245056152	-18.3827304840088	0.000618529506027699	0.00581331877037883	-0.0100957229733467	0.00711201597005129
613	1.50454080104828	-0.529219150543213	-17.3437728881836	-0.00717365415766835	0.00418994715437293	0.00321592413820326	0.00483929552137852
614	1.50454080104828	-1.50324213504791	-17.1489677429199	-0.000680167751852423	-0.00717365415766835	-0.000355493422830477	-0.00197886489331722
615	0.205843508243561	1.4188266992569	-17.1489677429199	0.00451462110504508	0.00159255252219737	-0.00230353930965066	-0.00392691092565656
616	0.855192124843597	-0.204544812440872	-17.4087066650391	-0.00457625929266214	0.00743668992072344	-0.00847235135734081	0.00289124972186983
617	0.205843508243561	1.4188266992569	-18.0580558776855	0.00516396993771195	0.00256657530553639	0.00321592413820326	-0.000355493422830477
618	0.855192124843597	0.769478142261505	-18.1879253387451	0.00289124972186983	0.00126787810586393	0.00354059832170606	0.00548864435404539
619	2.80323791503906	-1.50324213504791	-17.7983169555664	-0.00197886489331722	-0.00912170019000769	-0.00652430532500148	0.00321592413820326
620	1.50454080104828	0.120129495859146	-17.6684474945068	0.00938473641872406	0.00581331877037883	0.00126787810586393	-0.00879702530801296
621	-1.74220240116119	-0.204544812440872	-17.6684474945068	-0.0123684434220195	0.00354059832170606	-0.00587495695799589	0.0022419011220336
622	0.205843508243561	1.4188266992569	-18.0580558776855	-0.000355493422830477	-0.00490093370899558	-0.00782300252467394	0.00289124972186983
623	0.855192124843597	1.09415245056152	-17.7983169555664	-0.00327756232582033	-0.0100957229733467	0.00516396993771195	0.0022419011220336
624	0.205843508243561	0.120129495859146	-17.8632507324219	0.00613799272105098	-0.00912170019000769	-0.0026282137259841	0.00354059832170606
625	-1.09285378456116	0.769478142261505	-18.3177947998047	0.000293855206109583	0.00256657530553639	0.000293855206109583	-0.00132951640989631
626	-1.74220240116119	-0.529219150543213	-17.9931201934814	-0.00782300252467394	0.00841071270406246	-0.00360223650932312	0.00581331877037883
627	0.205843508243561	0.769478142261505	-18.2528610229492	0.00289124972186983	0.000618529506027699	-0.000680167751852423	-0.00197886489331722
628	1.50454080104828	-0.204544812440872	-18.1229915618896	-0.00295288790948689	0.000293855206109583	0.00289124972186983	0.00938473641872406
629	1.50454080104828	0.444803804159164	-17.9931201934814	0.00159255252219737	-0.00197886489331722	-0.00165419070981443	0.00386527273803949
630	-0.443505108356476	-0.529219150543213	-17.8632507324219	0.00613799272105098	0.0022419011220336	-0.00490093370899558	-0.00360223650932312
631	-2.39155101776123	0.769478142261505	-18.1229915618896	-0.0113944197073579	0.00159255252219737	-0.00749832857400179	0.0022419011220336
632	-1.09285378456116	0.120129495859146	-18.2528610229492	0.0022419011220336	-0.00490093370899558	0.000293855206109583	0.00841071270406246
633	0.205843508243561	1.4188266992569	-18.5775356292725	0.000618529506027699	-3.08191010844894e-05	-0.000355493422830477	0.00516396993771195
634	1.50454080104828	0.120129495859146	-18.1229915618896	-0.0026282137259841	-0.00522560812532902	0.00354059832170606	-0.00457625929266214
635	-1.09285378456116	-0.204544812440872	-17.7333812713623	-0.00100484199356288	-0.00132951640989631	-0.00522560812532902	-0.00555028254166245
636	0.205843508243561	0.444803804159164	-17.7333812713623	-0.00360223650932312	0.00906006153672934	-0.00717365415766835	-0.0026282137259841
637	-1.09285378456116	1.09415245056152	-17.6035118103027	-0.00490093370899558	0.000293855206109583	-0.00587495695799589	0.00581331877037883
638	-0.443505108356476	0.444803804159164	-18.0580558776855	-0.00555028254166245	0.000618529506027699	0.00613799272105098	0.00256657530553639
639	1.50454080104828	-0.853893458843231	-17.7333812713623	-0.00392691092565656	-0.00327756232582033	0.00581331877037883	0.00386527273803949
640	2.80323791503906	-1.17856776714325	-17.7983169555664	-0.000680167751852423	-0.00814767740666866	-0.0107450718060136	-0.00425158534198999
641	2.15388941764832	0.120129495859146	-17.7333812713623	-0.00100484199356288	0.00386527273803949	0.00548864435404539	-0.00879702530801296
642	-2.39155101776123	0.444803804159164	-17.6684474945068	-0.00230353930965066	0.00711201597005129	-0.00327756232582033	0.00159255252219737
643	-0.443505108356476	0.769478142261505	-17.928186416626	-0.00360223650932312	0.000943203864153475	0.000618529506027699	0.00256657530553639
644	0.855192124843597	-0.529219150543213	-17.4087066650391	-0.00197886489331722	0.00516396993771195	0.00548864435404539	-0.0100957229733467
645	0.205843508243561	0.120129495859146	-17.8632507324219	0.0022419011220336	0.00451462110504508	-0.00749832857400179	-0.00327756232582033
646	0.855192124843597	-0.853893458843231	-17.7333812713623	0.00743668992072344	0.00613799272105098	-0.00717365415766835	0.00191722682211548
647	-2.39155101776123	0.769478142261505	-18.1229915618896	-0.00457625929266214	0.000618529506027699	-0.00360223650932312	0.000293855206109583
648	0.855192124843597	-0.204544812440872	-17.928186416626	-0.00295288790948689	-0.00782300252467394	0.0106834331527352	-0.000355493422830477
649	-1.09285378456116	0.769478142261505	-18.1229915618896	-0.00197886489331722	-0.00230353930965066	-0.00652430532500148	0.00159255252219737
650	-0.443505108356476	-0.204544812440872	-17.7983169555664	0.0022419011220336	0.000943203864153475	-0.0107450718060136	-0.00522560812532902
651	1.50454080104828	-0.529219150543213	-17.6684474945068	0.00451462110504508	0.000293855206109583	-0.00360223650932312	0.00126787810586393
652	-0.443505108356476	0.120129495859146	-17.7983169555664	0.00354059832170606	-0.000355493422830477	-0.00327756232582033	0.00873538758605719
653	1.50454080104828	0.120129495859146	-18.0580558776855	-0.00360223650932312	-0.00230353930965066	0.00354059832170606	0.00126787810586393
654	1.50454080104828	1.09415245056152	-18.4476642608643	-0.00230353930965066	-0.00100484199356288	-0.00879702530801296	0.00191722682211548
655	0.205843508243561	1.4188266992569	-18.2528610229492	0.00126787810586393	0.00159255252219737	-0.00944637414067984	-0.00392691092565656
656	0.855192124843597	-1.17856776714325	-17.6684474945068	0.0100340843200684	0.00451462110504508	-0.00522560812532902	-0.00749832857400179
657	-1.09285378456116	1.4188266992569	-17.8632507324219	-0.00197886489331722	0.000618529506027699	0.00386527273803949	0.00581331877037883
658	1.50454080104828	0.120129495859146	-17.7333812713623	-0.00197886489331722	-0.000680167751852423	0.00191722682211548	-0.00132951640989631
659	0.205843508243561	0.120129495859146	-17.7983169555664	0.00483929552137852	-0.00457625929266214	-0.000355493422830477	0.000293855206109583
660	1.50454080104828	-0.204544812440872	-18.1229915618896	0.00289124972186983	-0.00197886489331722	-0.000680167751852423	-0.00619963090866804
661	1.50454080104828	-0.853893458843231	-17.9931201934814	0.000618529506027699	-0.00392691092565656	-0.00522560812532902	-0.0026282137259841
662	-0.443505108356476	1.09415245056152	-17.8632507324219	-0.000355493422830477	-0.0026282137259841	-0.00230353930965066	0.00126787810586393
663	-1.74220240116119	1.09415245056152	-18.1229915618896	-0.00392691092565656	0.0022419011220336	0.00483929552137852	-0.00132951640989631
664	2.15388941764832	-0.204544812440872	-17.6684474945068	-0.00360223650932312	0.00548864435404539	-0.0110697457566857	-0.00230353930965066
665	0.205843508243561	1.09415245056152	-17.4736423492432	0.00646266713738441	0.00159255252219737	-0.00619963090866804	-0.00490093370899558
666	1.50454080104828	-1.17856776714325	-17.8632507324219	0.00289124972186983	-0.0117190945893526	0.000618529506027699	-0.00684897974133492
667	-0.443505108356476	1.09415245056152	-17.928186416626	0.000943203864153475	0.00418994715437293	-0.00457625929266214	-0.0026282137259841
668	-1.74220240116119	0.444803804159164	-17.7333812713623	-0.00977104809135199	0.00126787810586393	0.00321592413820326	0.00159255252219737
669	0.855192124843597	-0.204544812440872	-17.8632507324219	-0.00555028254166245	-0.00132951640989631	0.00548864435404539	-0.00295288790948689
670	1.50454080104828	-0.204544812440872	-17.928186416626	0.00613799272105098	0.00256657530553639	-0.00652430532500148	-0.00619963090866804
671	2.15388941764832	-0.529219150543213	-17.4736423492432	-0.00100484199356288	-0.000355493422830477	-0.0130177913233638	0.00418994715437293
672	0.205843508243561	-0.529219150543213	-17.3437728881836	0.00613799272105098	0.00418994715437293	0.000293855206109583	0.00256657530553639
673	-2.39155101776123	1.4188266992569	-17.8632507324219	-0.0100957229733467	0.00289124972186983	0.000943203864153475	0.0022419011220336
674	1.50454080104828	-0.204544812440872	-17.6684474945068	-0.0026282137259841	-0.00197886489331722	-0.00749832857400179	0.00256657530553639
675	0.855192124843597	0.444803804159164	-18.2528610229492	0.00191722682211548	0.00873538758605719	-0.00522560812532902	-0.00587495695799589
676	1.50454080104828	0.120129495859146	-17.7983169555664	0.0022419011220336	0.00970941036939621	0.00548864435404539	-0.00295288790948689
677	0.855192124843597	0.120129495859146	-17.7983169555664	-0.00587495695799589	-0.00132951640989631	-3.08191010844894e-05	0.00743668992072344
678	0.205843508243561	-0.204544812440872	-17.6035118103027	-0.00425158534198999	-0.00555028254166245	-0.00425158534198999	-0.000680167751852423
679	-0.443505108356476	0.444803804159164	-17.8632507324219	-0.0110697457566857	0.00516396993771195	-0.00425158534198999	0.0022419011220336
680	-0.443505108356476	1.09415245056152	-18.3827304840088	0.00548864435404539	0.00516396993771195	-0.00944637414067984	-0.00782300252467394
681	-1.09285378456116	0.444803804159164	-17.9931201934814	0.00321592413820326	0.00289124972186983	-0.00944637414067984	0.00646266713738441
682	0.205843508243561	-0.204544812440872	-17.928186416626	-0.00392691092565656	-0.00555028254166245	0.00873538758605719	0.00256657530553639
683	-1.74220240116119	1.09415245056152	-17.9931201934814	-0.00652430532500148	-0.00392691092565656	-0.00814767740666866	-0.00132951640989631
684	0.205843508243561	0.120129495859146	-17.8632507324219	-0.00490093370899558	0.00354059832170606	-0.0026282137259841	0.00289124972186983
685	3.45258665084839	-0.204544812440872	-17.4736423492432	0.00321592413820326	-0.00782300252467394	-0.0126931173726916	0.000293855206109583
686	-0.443505108356476	0.769478142261505	-17.5385761260986	0.00743668992072344	0.00613799272105098	-0.00977104809135199	-0.00392691092565656
687	2.15388941764832	-1.50324213504791	-17.7983169555664	-0.00100484199356288	-0.00652430532500148	0.00126787810586393	-0.00197886489331722
688	-1.74220240116119	1.09415245056152	-17.928186416626	-0.00165419070981443	-0.00100484199356288	0.00354059832170606	0.00808603875339031
689	-3.04089951515198	-0.204544812440872	-17.7333812713623	-0.00457625929266214	-0.00165419070981443	-0.00165419070981443	0.0145795252174139
690	-1.74220240116119	0.120129495859146	-17.7333812713623	0.00191722682211548	0.00386527273803949	-0.00425158534198999	-0.0133424662053585
691	-0.443505108356476	0.120129495859146	-18.2528610229492	0.00386527273803949	0.00581331877037883	0.0022419011220336	0.000293855206109583
692	0.205843508243561	0.769478142261505	-17.7333812713623	0.00354059832170606	0.00191722682211548	0.000293855206109583	0.00451462110504508
693	2.15388941764832	-0.204544812440872	-17.3437728881836	-0.00230353930965066	0.000293855206109583	0.00191722682211548	-0.000680167751852423
694	-2.39155101776123	1.09415245056152	-17.928186416626	-0.0117190945893526	0.00873538758605719	-0.00749832857400179	0.00386527273803949
695	1.50454080104828	-0.204544812440872	-17.7333812713623	0.00191722682211548	-0.00652430532500148	-0.0100957229733467	-0.00717365415766835
696	1.50454080104828	0.120129495859146	-18.1229915618896	0.000293855206109583	0.01100810803473	-0.00295288790948689	-0.00619963090866804
697	0.205843508243561	0.444803804159164	-17.6684474945068	-0.0100957229733467	-0.00165419070981443	-3.08191010844894e-05	0.000293855206109583
698	0.855192124843597	-1.17856776714325	-17.5385761260986	0.000943203864153475	-0.00619963090866804	-0.000680167751852423	0.00126787810586393
699	-1.74220240116119	0.444803804159164	-17.928186416626	-0.00490093370899558	0.000618529506027699	0.00451462110504508	0.00678734155371785
700	-2.39155101776123	1.4188266992569	-17.8632507324219	0.000293855206109583	0.00289124972186983	-0.00555028254166245	-0.00977104809135199
701	-0.443505108356476	1.09415245056152	-18.3177947998047	0.00581331877037883	0.00386527273803949	-0.00977104809135199	-0.00944637414067984
702	0.205843508243561	0.769478142261505	-18.2528610229492	-0.00132951640989631	0.00191722682211548	0.00483929552137852	0.00289124972186983
703	0.855192124843597	-0.529219150543213	-17.9931201934814	-0.00879702530801296	-0.0026282137259841	0.00256657530553639	0.00808603875339031
704	1.50454080104828	0.120129495859146	-17.6035118103027	-0.00360223650932312	-0.00522560812532902	-0.000355493422830477	-0.00425158534198999
705	-2.39155101776123	0.444803804159164	-18.1879253387451	-0.00587495695799589	0.00159255252219737	-0.00490093370899558	-0.00295288790948689
706	2.80323791503906	0.120129495859146	-17.7333812713623	0.00711201597005129	0.00516396993771195	0.000293855206109583	-0.00847235135734081
707	-1.09285378456116	1.4188266992569	-17.928186416626	0.00159255252219737	0.00516396993771195	0.00159255252219737	0.00418994715437293
708	1.50454080104828	-0.853893458843231	-18.0580558776855	0.00386527273803949	-0.00782300252467394	0.00159255252219737	0.000293855206109583
709	0.855192124843597	0.444803804159164	-17.928186416626	-0.00587495695799589	0.00386527273803949	-0.00684897974133492	-0.00457625929266214
710	-1.74220240116119	1.09415245056152	-17.928186416626	-0.00197886489331722	0.00289124972186983	-0.00847235135734081	-0.00555028254166245
711	0.205843508243561	1.4188266992569	-17.9931201934814	0.00581331877037883	-0.00230353930965066	-0.00425158534198999	0.00256657530553639
712	0.855192124843597	-0.529219150543213	-18.1229915618896	0.0106834331527352	0.00159255252219737	0.000943203864153475	-0.00522560812532902
713	2.15388941764832	-1.17856776714325	-17.6684474945068	-0.000355493422830477	-0.00749832857400179	-0.0120437685400248	0.00678734155371785
714	-1.09285378456116	1.09415245056152	-18.0580558776855	-0.00392691092565656	0.000618529506027699	0.000943203864153475	-0.00132951640989631
715	-1.74220240116119	0.120129495859146	-17.928186416626	-0.00425158534198999	0.00646266713738441	-0.0113944197073579	-3.08191010844894e-05
716	1.50454080104828	0.769478142261505	-17.928186416626	-0.00425158534198999	0.0103587592020631	-0.0117190945893526	-0.00522560812532902
717	-0.443505108356476	0.769478142261505	-18.1229915618896	0.0103587592020631	0.00776136433705688	0.00613799272105098	-0.000680167751852423
718	2.15388941764832	-0.204544812440872	-17.8632507324219	0.000293855206109583	-0.00132951640989631	-0.00717365415766835	0.00354059832170606
719	0.205843508243561	0.120129495859146	-17.6684474945068	-0.00490093370899558	-0.000680167751852423	0.00159255252219737	-0.00100484199356288
720	-0.443505108356476	1.09415245056152	-17.6035118103027	-0.00555028254166245	0.00386527273803949	-0.00652430532500148	-0.00587495695799589
721	-1.09285378456116	1.09415245056152	-17.5385761260986	0.00386527273803949	-0.000355493422830477	-0.00392691092565656	-0.00327756232582033
722	0.205843508243561	1.09415245056152	-18.1229915618896	0.00678734155371785	0.00483929552137852	0.000293855206109583	0.00386527273803949
723	0.855192124843597	0.444803804159164	-18.0580558776855	-0.00327756232582033	-0.00197886489331722	-0.00100484199356288	0.00743668992072344
724	1.50454080104828	-0.204544812440872	-17.4736423492432	0.00256657530553639	-0.00360223650932312	-0.00782300252467394	0.00386527273803949
725	-0.443505108356476	0.769478142261505	-17.213903427124	0.00256657530553639	0.00354059832170606	-0.0113944197073579	-3.08191010844894e-05
726	-1.74220240116119	0.769478142261505	-17.213903427124	-0.000680167751852423	0.00418994715437293	-0.00100484199356288	-0.000355493422830477
727	2.15388941764832	0.444803804159164	-17.0190982818604	0.00289124972186983	-0.00360223650932312	-0.00619963090866804	0.00678734155371785
728	1.50454080104828	0.120129495859146	-17.0190982818604	-3.08191010844894e-05	0.00159255252219737	0.00159255252219737	0.00159255252219737
729	0.205843508243561	-1.50324213504791	-17.8632507324219	-0.00100484199356288	-0.00587495695799589	-0.00360223650932312	0.00516396993771195
730	2.15388941764832	-0.529219150543213	-18.0580558776855	0.00191722682211548	0.00613799272105098	-0.0136671401560307	-0.00360223650932312
731	0.205843508243561	0.120129495859146	-17.9931201934814	0.000293855206109583	0.00289124972186983	-0.00555028254166245	0.00354059832170606
732	0.855192124843597	0.120129495859146	-17.928186416626	0.00289124972186983	0.00646266713738441	0.00516396993771195	0.00678734155371785
733	-0.443505108356476	0.769478142261505	-18.1229915618896	-0.00295288790948689	-0.000680167751852423	0.00354059832170606	-0.000355493422830477
734	1.50454080104828	-1.50324213504791	-17.6684474945068	-0.00684897974133492	-0.000680167751852423	0.00191722682211548	0.00126787810586393
735	-1.09285378456116	1.4188266992569	-18.1229915618896	-0.00132951640989631	-0.00587495695799589	-0.00587495695799589	-0.00684897974133492
736	-1.09285378456116	0.769478142261505	-18.2528610229492	-0.00327756232582033	0.00548864435404539	0.00516396993771195	-0.00425158534198999
737	2.15388941764832	-0.204544812440872	-18.0580558776855	-0.000680167751852423	0.00516396993771195	-0.00814767740666866	0.00646266713738441
738	0.205843508243561	0.444803804159164	-18.5125999450684	0.0022419011220336	-0.00197886489331722	0.00289124972186983	-0.00522560812532902
739	-0.443505108356476	0.120129495859146	-18.1879253387451	-0.00295288790948689	0.000943203864153475	0.00321592413820326	-0.00165419070981443
740	0.205843508243561	-0.204544812440872	-17.5385761260986	0.00321592413820326	0.00418994715437293	-0.00100484199356288	-0.00490093370899558
741	0.205843508243561	0.120129495859146	-17.4736423492432	-0.0149658378213644	0.00418994715437293	0.00483929552137852	-0.00392691092565656
742	0.205843508243561	0.120129495859146	-17.6684474945068	0.00321592413820326	0.00289124972186983	0.00354059832170606	0.00354059832170606
743	0.205843508243561	0.444803804159164	-18.3827304840088	-0.00749832857400179	0.000618529506027699	0.000943203864153475	0.00483929552137852
744	0.855192124843597	0.769478142261505	-17.928186416626	-0.00457625929266214	-0.00100484199356288	-0.00652430532500148	-0.0026282137259841
745	1.50454080104828	-1.82791638374329	-17.6684474945068	0.00776136433705688	-0.00425158534198999	-0.00555028254166245	-0.00132951640989631
746	-1.09285378456116	1.74350106716156	-17.8632507324219	-0.00652430532500148	0.00841071270406246	-0.00684897974133492	0.000618529506027699
747	-0.443505108356476	0.120129495859146	-17.5385761260986	-0.00230353930965066	0.00776136433705688	0.000293855206109583	0.00451462110504508
748	2.80323791503906	0.444803804159164	-16.9541625976563	0.0022419011220336	-0.00295288790948689	-0.00944637414067984	0.00613799272105098
749	-0.443505108356476	1.09415245056152	-17.6684474945068	-0.00457625929266214	0.00289124972186983	0.00126787810586393	-0.00684897974133492
750	-1.09285378456116	-0.204544812440872	-18.1229915618896	0.00678734155371785	-0.00522560812532902	-0.00295288790948689	-0.00555028254166245
751	0.205843508243561	0.769478142261505	-17.9931201934814	0.000943203864153475	0.000293855206109583	-0.0139918150380254	0.00191722682211548
752	-0.443505108356476	-0.204544812440872	-17.1489677429199	0.00289124972186983	0.00386527273803949	0.00451462110504508	0.00483929552137852
753	1.50454080104828	0.444803804159164	-17.2788372039795	0.00159255252219737	0.00126787810586393	-0.00555028254166245	0.00321592413820326
754	-0.443505108356476	0.769478142261505	-17.6035118103027	0.00418994715437293	-0.000680167751852423	-0.00684897974133492	0.00516396993771195
755	2.80323791503906	-1.50324213504791	-17.4087066650391	-0.000355493422830477	-0.00490093370899558	-0.00587495695799589	0.00159255252219737
756	0.855192124843597	1.09415245056152	-18.1229915618896	-0.00132951640989631	-0.00100484199356288	-0.00619963090866804	0.00289124972186983
757	-1.74220240116119	-0.204544812440872	-17.7333812713623	-0.0026282137259841	0.00808603875339031	0.00743668992072344	0.00191722682211548
758	-0.443505108356476	0.444803804159164	-18.0580558776855	-3.08191010844894e-05	-0.00392691092565656	-0.00457625929266214	0.00613799272105098
759	0.205843508243561	-0.204544812440872	-17.7983169555664	0.0022419011220336	0.0100340843200684	-0.00944637414067984	-0.00360223650932312
760	0.855192124843597	-1.17856776714325	-17.1489677429199	-0.00100484199356288	-0.00360223650932312	-0.00295288790948689	-0.00230353930965066
761	0.205843508243561	-0.529219150543213	-16.6944236755371	0.00613799272105098	0.00256657530553639	-3.08191010844894e-05	-0.00717365415766835
762	-1.09285378456116	0.120129495859146	-17.4736423492432	-0.00360223650932312	0.00289124972186983	-3.08191010844894e-05	0.00191722682211548
763	0.855192124843597	0.120129495859146	-17.8632507324219	0.00321592413820326	0.000618529506027699	-0.00197886489331722	-0.0107450718060136
764	-0.443505108356476	1.09415245056152	-18.1879253387451	-0.00100484199356288	0.00191722682211548	-0.00814767740666866	0.000943203864153475
765	2.15388941764832	-0.529219150543213	-17.6684474945068	-0.00327756232582033	-0.000355493422830477	-0.00619963090866804	-0.00295288790948689
766	0.205843508243561	0.120129495859146	-17.8632507324219	0.00743668992072344	-0.00457625929266214	-0.00132951640989631	-0.00360223650932312
767	-1.09285378456116	0.769478142261505	-17.1489677429199	-0.00684897974133492	0.00581331877037883	0.00321592413820326	0.00191722682211548
768	0.205843508243561	1.09415245056152	-17.5385761260986	-0.00132951640989631	-0.000680167751852423	-0.000680167751852423	0.0106834331527352
769	0.855192124843597	1.4188266992569	-18.1229915618896	-0.00100484199356288	-3.08191010844894e-05	-0.00197886489331722	-0.00912170019000769
770	-0.443505108356476	1.09415245056152	-18.0580558776855	0.00451462110504508	0.00354059832170606	-0.00619963090866804	-0.00684897974133492
771	-1.74220240116119	-0.853893458843231	-17.9931201934814	0.00711201597005129	-0.00100484199356288	-0.00555028254166245	-0.00165419070981443
772	-1.09285378456116	0.444803804159164	-17.8632507324219	0.00256657530553639	0.011982130818069	-0.00652430532500148	0.000293855206109583
773	0.205843508243561	-0.529219150543213	-17.1489677429199	-0.0100957229733467	-0.00100484199356288	0.00548864435404539	0.000943203864153475
774	-1.09285378456116	1.4188266992569	-17.7333812713623	-0.00392691092565656	-0.00327756232582033	-0.00132951640989631	-0.00165419070981443
775	2.80323791503906	-0.529219150543213	-16.8242931365967	0.00386527273803949	0.00516396993771195	-0.00197886489331722	-0.00295288790948689
776	0.855192124843597	0.120129495859146	-17.9931201934814	0.00354059832170606	-0.00555028254166245	-0.00490093370899558	-0.00327756232582033
777	1.50454080104828	0.120129495859146	-17.9931201934814	0.00289124972186983	-0.000355493422830477	0.00646266713738441	0.00191722682211548
778	-3.6902482509613	0.444803804159164	-17.8632507324219	-0.0117190945893526	-0.0026282137259841	-0.00197886489331722	0.0022419011220336
779	1.50454080104828	-0.529219150543213	-17.6035118103027	0.00808603875339031	0.000618529506027699	0.00159255252219737	-0.00197886489331722
780	0.855192124843597	-0.204544812440872	-17.7983169555664	0.00159255252219737	0.00321592413820326	-0.00490093370899558	-0.00717365415766835
781	2.15388941764832	-0.204544812440872	-17.4736423492432	0.00743668992072344	-0.00295288790948689	-0.00295288790948689	-0.00230353930965066
782	2.15388941764832	-0.853893458843231	-17.2788372039795	-0.00392691092565656	0.00126787810586393	0.0022419011220336	0.00613799272105098
783	-0.443505108356476	-0.529219150543213	-18.1229915618896	-0.00879702530801296	-0.00652430532500148	-0.0100957229733467	0.00321592413820326
784	-0.443505108356476	1.4188266992569	-18.1229915618896	-0.00490093370899558	0.00548864435404539	0.00159255252219737	-0.000355493422830477
785	0.205843508243561	-0.204544812440872	-18.3827304840088	-0.0026282137259841	0.00418994715437293	-0.00132951640989631	0.000618529506027699
786	0.205843508243561	0.120129495859146	-17.9931201934814	-0.00132951640989631	0.00191722682211548	-0.00522560812532902	-0.00360223650932312
787	0.205843508243561	-0.853893458843231	-17.928186416626	-3.08191010844894e-05	0.00256657530553639	-0.00165419070981443	0.00354059832170606
788	-1.09285378456116	1.09415245056152	-17.8632507324219	-0.00360223650932312	-0.00100484199356288	-0.00165419070981443	0.00418994715437293
789	0.205843508243561	0.769478142261505	-17.9931201934814	0.000618529506027699	0.00289124972186983	-0.00100484199356288	0.00483929552137852
790	0.205843508243561	0.769478142261505	-18.5125999450684	-0.00555028254166245	0.000618529506027699	-0.00425158534198999	0.00354059832170606
791	0.855192124843597	1.4188266992569	-18.3177947998047	0.00159255252219737	0.00678734155371785	0.000943203864153475	-0.0136671401560307
792	-0.443505108356476	-0.204544812440872	-18.1879253387451	-0.0026282137259841	-0.00360223650932312	0.00938473641872406	0.0132808275520802
793	0.855192124843597	-0.204544812440872	-17.928186416626	-0.00717365415766835	-0.000680167751852423	-0.0107450718060136	0.00159255252219737
794	-3.04089951515198	1.09415245056152	-17.8632507324219	-0.00749832857400179	0.00191722682211548	0.00191722682211548	-0.000355493422830477
795	0.855192124843597	-0.204544812440872	-17.7983169555664	0.00256657530553639	0.00646266713738441	-0.0100957229733467	-0.00100484199356288
796	-1.74220240116119	0.444803804159164	-18.0580558776855	0.00289124972186983	0.00678734155371785	-0.00327756232582033	0.00191722682211548
797	1.50454080104828	-1.50324213504791	-18.1229915618896	0.000293855206109583	-0.00587495695799589	-0.00749832857400179	0.00581331877037883
798	-0.443505108356476	0.444803804159164	-17.7983169555664	0.00159255252219737	-0.00100484199356288	-0.00814767740666866	-0.00165419070981443
799	-1.09285378456116	0.120129495859146	-17.928186416626	-0.0107450718060136	-0.000680167751852423	0.00354059832170606	0.000943203864153475
800	0.855192124843597	0.769478142261505	-18.2528610229492	-0.00295288790948689	0.0123068047687411	-0.0107450718060136	-0.00977104809135199
801	-0.443505108356476	0.769478142261505	-18.1229915618896	-0.00327756232582033	-0.00197886489331722	-0.00392691092565656	-0.00197886489331722
802	-1.09285378456116	0.444803804159164	-17.6684474945068	0.00483929552137852	-0.00652430532500148	0.00354059832170606	0.00516396993771195
803	0.855192124843597	0.444803804159164	-17.8632507324219	-3.08191010844894e-05	0.000943203864153475	0.00483929552137852	-0.000355493422830477
804	0.855192124843597	-0.529219150543213	-17.8632507324219	-0.00782300252467394	0.000943203864153475	0.0022419011220336	0.000943203864153475
805	0.205843508243561	1.09415245056152	-17.928186416626	0.00354059832170606	0.00581331877037883	-0.00425158534198999	-0.00717365415766835
806	0.855192124843597	0.444803804159164	-17.6035118103027	-0.00197886489331722	0.00321592413820326	-0.00132951640989631	0.000293855206109583
807	0.205843508243561	0.444803804159164	-17.0840320587158	0.00159255252219737	0.000618529506027699	0.00191722682211548	0.0022419011220336
808	-0.443505108356476	0.444803804159164	-17.0840320587158	-0.00197886489331722	0.00321592413820326	-0.00295288790948689	0.00516396993771195
809	-3.6902482509613	1.4188266992569	-17.2788372039795	-0.0152905117720366	-3.08191010844894e-05	-0.00619963090866804	0.00159255252219737
810	-0.443505108356476	1.09415245056152	-17.5385761260986	-0.000680167751852423	0.0106834331527352	-0.00457625929266214	-0.000355493422830477
811	1.50454080104828	0.769478142261505	-18.3177947998047	0.00321592413820326	0.00646266713738441	-0.00522560812532902	-0.00555028254166245
812	1.50454080104828	0.120129495859146	-17.7333812713623	0.00354059832170606	0.00418994715437293	0.00289124972186983	0.000618529506027699
813	0.855192124843597	0.120129495859146	-17.8632507324219	-0.00782300252467394	-0.000355493422830477	0.00159255252219737	0.00289124972186983
814	-0.443505108356476	-0.529219150543213	-17.6684474945068	-0.00295288790948689	-0.00230353930965066	-0.00555028254166245	0.000618529506027699
815	0.205843508243561	0.769478142261505	-17.6035118103027	0.00548864435404539	0.000618529506027699	-0.00814767740666866	-0.00814767740666866
816	0.855192124843597	0.120129495859146	-17.8632507324219	-0.00360223650932312	0.00386527273803949	-0.00457625929266214	-0.00230353930965066
817	0.205843508243561	0.120129495859146	-18.2528610229492	0.00516396993771195	0.000943203864153475	0.00613799272105098	0.00483929552137852
818	2.80323791503906	-0.853893458843231	-17.8632507324219	-0.00360223650932312	-0.00457625929266214	-3.08191010844894e-05	0.00354059832170606
819	0.205843508243561	0.120129495859146	-17.7983169555664	0.00581331877037883	-0.00587495695799589	-0.00717365415766835	0.00159255252219737
820	1.50454080104828	0.444803804159164	-17.928186416626	-0.00100484199356288	0.00808603875339031	-0.00197886489331722	0.000618529506027699
821	3.45258665084839	-0.529219150543213	-17.928186416626	0.00483929552137852	0.000293855206109583	-0.00165419070981443	-0.000680167751852423
822	2.15388941764832	-0.204544812440872	-17.4087066650391	0.00289124972186983	0.000293855206109583	-0.00197886489331722	0.0022419011220336
823	1.50454080104828	-0.853893458843231	-17.6035118103027	0.000293855206109583	-0.00684897974133492	0.00451462110504508	-3.08191010844894e-05
824	-0.443505108356476	1.09415245056152	-18.0580558776855	-0.00944637414067984	-0.00100484199356288	-0.00879702530801296	-0.000355493422830477
825	1.50454080104828	0.120129495859146	-17.928186416626	0.00418994715437293	-0.00100484199356288	-0.0120437685400248	0.00256657530553639
826	-2.39155101776123	1.4188266992569	-18.1879253387451	0.00418994715437293	0.0022419011220336	-0.00392691092565656	-0.0026282137259841
827	0.205843508243561	0.444803804159164	-18.1229915618896	0.00483929552137852	0.00354059832170606	-0.00100484199356288	-3.08191010844894e-05
828	2.80323791503906	-1.50324213504791	-17.5385761260986	-0.0113944197073579	-0.0120437685400248	-0.00165419070981443	0.00938473641872406
829	1.50454080104828	0.120129495859146	-17.6035118103027	-0.00132951640989631	0.00386527273803949	0.0022419011220336	-0.00814767740666866
830	-1.74220240116119	1.09415245056152	-18.0580558776855	-0.00912170019000769	-0.00132951640989631	-0.00522560812532902	-0.00132951640989631
831	0.205843508243561	1.09415245056152	-18.1879253387451	0.000618529506027699	-0.00327756232582033	-0.0110697457566857	0.000943203864153475
832	1.50454080104828	0.444803804159164	-17.928186416626	-0.0026282137259841	0.00938473641872406	0.00159255252219737	0.00873538758605719
833	0.855192124843597	-1.17856776714325	-17.7983169555664	0.00191722682211548	-0.0152905117720366	0.00451462110504508	-0.00100484199356288
834	-0.443505108356476	0.769478142261505	-17.6684474945068	-0.000355493422830477	-0.00165419070981443	0.00256657530553639	-3.08191010844894e-05
835	-0.443505108356476	0.769478142261505	-17.928186416626	-0.00197886489331722	0.00126787810586393	-0.00717365415766835	-0.000680167751852423
836	-0.443505108356476	0.444803804159164	-17.7983169555664	0.00743668992072344	-0.00132951640989631	-0.00977104809135199	0.000293855206109583
837	0.205843508243561	0.444803804159164	-17.9931201934814	-0.000355493422830477	0.00808603875339031	0.00191722682211548	0.0100340843200684
838	2.15388941764832	-1.82791638374329	-17.6684474945068	-0.00717365415766835	-0.00522560812532902	-0.00587495695799589	0.00289124972186983
839	2.80323791503906	-0.204544812440872	-17.928186416626	-0.00132951640989631	-0.00230353930965066	0.0123068047687411	-0.00230353930965066
840	0.205843508243561	0.769478142261505	-17.928186416626	0.00418994715437293	-0.00327756232582033	-0.00197886489331722	-0.0026282137259841
841	0.855192124843597	0.444803804159164	-17.8632507324219	0.00354059832170606	0.00516396993771195	-0.00684897974133492	-0.00522560812532902
842	1.50454080104828	-0.204544812440872	-17.5385761260986	-0.00197886489331722	0.000293855206109583	0.00548864435404539	0.00386527273803949
843	0.855192124843597	-0.853893458843231	-17.4087066650391	-0.00100484199356288	-0.00944637414067984	-0.00684897974133492	0.00256657530553639
844	-0.443505108356476	1.09415245056152	-18.1229915618896	-0.00327756232582033	0.00548864435404539	-0.00360223650932312	-0.00684897974133492
845	-0.443505108356476	-0.529219150543213	-17.7333812713623	-0.00132951640989631	0.0123068047687411	-0.00165419070981443	0.00289124972186983
846	0.855192124843597	0.444803804159164	-18.0580558776855	0.00970941036939621	0.00386527273803949	-0.0126931173726916	-0.00555028254166245
847	-1.09285378456116	1.09415245056152	-18.0580558776855	0.00613799272105098	0.00159255252219737	0.00256657530553639	-0.0026282137259841
848	0.855192124843597	-1.17856776714325	-17.5385761260986	-0.00490093370899558	-0.00457625929266214	0.0022419011220336	-0.00392691092565656
849	0.855192124843597	0.769478142261505	-17.5385761260986	-0.00100484199356288	0.00159255252219737	-0.00814767740666866	0.00289124972186983
850	-3.04089951515198	1.09415245056152	-17.7983169555664	0.00159255252219737	0.00516396993771195	-0.0152905117720366	-3.08191010844894e-05
851	-0.443505108356476	1.09415245056152	-18.1229915618896	0.00451462110504508	0.0022419011220336	-0.00295288790948689	-3.08191010844894e-05
852	0.205843508243561	0.769478142261505	-18.1229915618896	0.0022419011220336	0.00321592413820326	0.000943203864153475	-0.000355493422830477
853	1.50454080104828	-0.853893458843231	-17.8632507324219	-0.00100484199356288	-0.00814767740666866	0.000943203864153475	0.012956153601408
854	1.50454080104828	0.120129495859146	-17.7333812713623	-0.00230353930965066	-0.000680167751852423	0.00483929552137852	0.000618529506027699
855	-2.39155101776123	0.769478142261505	-17.7333812713623	-0.0104203969240189	0.00678734155371785	-0.00490093370899558	-0.00230353930965066
856	2.80323791503906	-0.204544812440872	-17.4736423492432	0.00711201597005129	-0.00132951640989631	-0.0123684434220195	0.00126787810586393
857	0.205843508243561	0.769478142261505	-18.1879253387451	0.00906006153672934	0.000943203864153475	0.000943203864153475	-0.00392691092565656
858	0.855192124843597	0.120129495859146	-17.7333812713623	-0.00360223650932312	-0.00230353930965066	0.0103587592020631	0.0022419011220336
859	0.855192124843597	-0.853893458843231	-17.9931201934814	-0.00392691092565656	0.0022419011220336	-0.00879702530801296	0.000618529506027699
860	-0.443505108356476	0.769478142261505	-18.0580558776855	-0.00717365415766835	0.00516396993771195	-0.00522560812532902	0.00289124972186983
861	1.50454080104828	0.120129495859146	-17.8632507324219	0.0022419011220336	0.0022419011220336	-0.0026282137259841	-0.00977104809135199
862	0.855192124843597	-0.529219150543213	-17.7983169555664	0.00646266713738441	0.00906006153672934	0.00256657530553639	0.00776136433705688
863	0.855192124843597	-0.204544812440872	-17.4087066650391	0.00289124972186983	0.000943203864153475	0.00386527273803949	0.00841071270406246
864	-0.443505108356476	0.120129495859146	-18.0580558776855	-0.00684897974133492	-0.00197886489331722	0.0022419011220336	-0.00555028254166245
865	0.205843508243561	-0.529219150543213	-17.7983169555664	-0.00619963090866804	0.00289124972186983	-0.00782300252467394	-3.08191010844894e-05
866	-1.09285378456116	0.769478142261505	-17.8632507324219	-0.00100484199356288	0.00646266713738441	-0.00555028254166245	-0.00717365415766835
867	0.855192124843597	0.769478142261505	-17.9931201934814	0.00711201597005129	-3.08191010844894e-05	-0.00490093370899558	0.0103587592020631
868	0.855192124843597	0.769478142261505	-17.2788372039795	-0.00132951640989631	0.000618529506027699	0.00970941036939621	0.00743668992072344
869	0.855192124843597	-0.529219150543213	-17.213903427124	-0.00684897974133492	-0.0149658378213644	-0.00197886489331722	-0.000355493422830477
870	0.855192124843597	0.769478142261505	-17.1489677429199	0.00386527273803949	0.00126787810586393	-0.00457625929266214	0.000618529506027699
871	-2.39155101776123	1.09415245056152	-17.6035118103027	-0.00230353930965066	0.00548864435404539	-0.00490093370899558	-0.000680167751852423
872	-0.443505108356476	0.444803804159164	-17.7333812713623	0.00256657530553639	-0.00555028254166245	0.000943203864153475	0.00483929552137852
873	-0.443505108356476	0.769478142261505	-17.5385761260986	-0.00522560812532902	0.0022419011220336	0.00548864435404539	-0.00165419070981443
874	1.50454080104828	-0.853893458843231	-17.0840320587158	-0.00132951640989631	-0.00230353930965066	-0.00197886489331722	0.00159255252219737
875	-0.443505108356476	1.09415245056152	-17.6684474945068	0.000618529506027699	0.00289124972186983	0.0022419011220336	-0.00425158534198999
876	-0.443505108356476	-0.204544812440872	-17.4087066650391	-0.00587495695799589	0.00646266713738441	0.00159255252219737	0.00483929552137852
877	0.855192124843597	0.120129495859146	-17.3437728881836	-0.00490093370899558	-0.00555028254166245	0.00581331877037883	0.00354059832170606
878	1.50454080104828	-0.204544812440872	-18.0580558776855	0.00159255252219737	0.00354059832170606	-0.00132951640989631	0.00126787810586393
879	1.50454080104828	0.444803804159164	-18.0580558776855	0.00191722682211548	-0.00619963090866804	-0.00847235135734081	-0.00360223650932312
880	0.205843508243561	0.444803804159164	-17.8632507324219	-0.00132951640989631	0.00256657530553639	-0.0104203969240189	-0.00197886489331722
881	-1.09285378456116	-0.204544812440872	-17.7983169555664	-0.00522560812532902	0.0100340843200684	-0.0120437685400248	-0.00197886489331722
882	2.15388941764832	0.444803804159164	-17.5385761260986	0.00354059832170606	0.00873538758605719	0.00159255252219737	-0.00197886489331722
883	0.855192124843597	-0.204544812440872	-17.5385761260986	-0.00295288790948689	0.00483929552137852	0.00808603875339031	0.00548864435404539
884	1.50454080104828	0.444803804159164	-17.9931201934814	-0.000355493422830477	-0.00555028254166245	-0.00555028254166245	0.00418994715437293
885	1.50454080104828	-1.50324213504791	-17.7983169555664	0.000293855206109583	-0.000680167751852423	-0.00522560812532902	-0.00522560812532902
886	-2.39155101776123	1.74350106716156	-18.0580558776855	-0.0026282137259841	-0.000680167751852423	-0.00717365415766835	0.00126787810586393
887	0.205843508243561	-0.529219150543213	-17.6035118103027	0.00354059832170606	0.00581331877037883	-0.00977104809135199	0.00938473641872406
888	0.855192124843597	0.769478142261505	-18.1229915618896	0.00191722682211548	0.00126787810586393	-0.00522560812532902	-3.08191010844894e-05
889	-0.443505108356476	1.4188266992569	-17.7333812713623	-0.00457625929266214	-0.00132951640989631	0.00159255252219737	-0.00197886489331722
890	-0.443505108356476	-0.853893458843231	-17.6035118103027	0.00678734155371785	-0.00100484199356288	0.00126787810586393	-0.00717365415766835
891	0.855192124843597	0.769478142261505	-17.7983169555664	-0.00295288790948689	0.00646266713738441	-0.00360223650932312	-0.000680167751852423
892	-1.74220240116119	0.769478142261505	-18.1879253387451	-0.00295288790948689	-0.000355493422830477	0.00354059832170606	0.0022419011220336
893	-0.443505108356476	0.769478142261505	-18.0580558776855	-0.00814767740666866	0.00256657530553639	-0.000355493422830477	0.00451462110504508
894	1.50454080104828	-0.204544812440872	-17.6684474945068	-0.00132951640989631	-0.00652430532500148	-0.00230353930965066	-0.000680167751852423
895	0.205843508243561	-0.204544812440872	-17.7983169555664	0.00321592413820326	-0.0026282137259841	-0.00847235135734081	0.00321592413820326
896	0.855192124843597	0.120129495859146	-17.6035118103027	0.000293855206109583	0.00516396993771195	0.00126787810586393	-0.00490093370899558
897	-2.39155101776123	-0.204544812440872	-17.4736423492432	-0.00522560812532902	0.0022419011220336	0.00451462110504508	0.00159255252219737
898	2.15388941764832	0.120129495859146	-17.8632507324219	-0.00360223650932312	0.00289124972186983	-0.0026282137259841	0.0103587592020631
899	0.205843508243561	1.09415245056152	-18.2528610229492	-0.00165419070981443	-0.00165419070981443	-0.00912170019000769	-0.00392691092565656
900	0.855192124843597	-0.204544812440872	-18.1879253387451	0.00841071270406246	-0.00100484199356288	-0.00522560812532902	-0.000680167751852423
901	0.855192124843597	0.444803804159164	-18.0580558776855	-3.08191010844894e-05	-0.00100484199356288	-0.0104203969240189	0.000943203864153475
902	-1.09285378456116	-0.204544812440872	-17.8632507324219	-0.00587495695799589	0.00126787810586393	-0.00100484199356288	0.00906006153672934
903	0.205843508243561	0.444803804159164	-17.5385761260986	0.00159255252219737	-3.08191010844894e-05	0.00256657530553639	0.000618529506027699
904	-1.09285378456116	0.769478142261505	-18.3827304840088	0.0022419011220336	-0.000680167751852423	-0.00555028254166245	-0.00522560812532902
905	1.50454080104828	-0.853893458843231	-17.9931201934814	0.000943203864153475	-0.00425158534198999	-0.00522560812532902	-0.0026282137259841
906	-1.09285378456116	-0.204544812440872	-18.3827304840088	0.00906006153672934	-0.00360223650932312	-0.00490093370899558	-0.00197886489331722
907	-0.443505108356476	0.120129495859146	-17.7333812713623	-0.00132951640989631	0.00646266713738441	0.00386527273803949	0.00354059832170606
908	-1.74220240116119	0.769478142261505	-17.7983169555664	-0.00457625929266214	0.00126787810586393	-0.0113944197073579	0.00483929552137852
909	0.205843508243561	0.769478142261505	-18.0580558776855	-0.00132951640989631	-3.08191010844894e-05	-0.00100484199356288	0.00159255252219737
910	0.855192124843597	0.120129495859146	-17.2788372039795	-0.00132951640989631	0.00516396993771195	-0.00230353930965066	-0.0117190945893526
911	1.50454080104828	-1.50324213504791	-17.7333812713623	-0.00230353930965066	-0.00360223650932312	-0.00197886489331722	-0.00522560812532902
912	0.855192124843597	0.120129495859146	-17.7333812713623	-3.08191010844894e-05	0.00678734155371785	-0.00360223650932312	0.00354059832170606
913	-0.443505108356476	1.09415245056152	-17.6035118103027	-0.00522560812532902	0.00321592413820326	0.00776136433705688	0.00646266713738441
914	-0.443505108356476	1.09415245056152	-17.7333812713623	-0.00360223650932312	-0.00165419070981443	-0.000355493422830477	-0.00392691092565656
915	1.50454080104828	-0.853893458843231	-17.5385761260986	-0.00230353930965066	0.00321592413820326	-0.00490093370899558	-0.00295288790948689
916	0.205843508243561	-0.204544812440872	-17.7333812713623	0.000618529506027699	-0.00782300252467394	-0.00197886489331722	-0.00717365415766835
917	0.855192124843597	0.120129495859146	-17.2788372039795	-0.000355493422830477	0.00289124972186983	0.00354059832170606	0.00289124972186983
918	-1.09285378456116	-0.529219150543213	-17.7333812713623	-0.00879702530801296	0.00451462110504508	0.00613799272105098	0.00386527273803949
919	1.50454080104828	0.444803804159164	-18.1879253387451	0.00354059832170606	-0.00100484199356288	-0.0130177913233638	-0.00100484199356288
920	-0.443505108356476	0.769478142261505	-18.1229915618896	0.00321592413820326	0.00970941036939621	-0.00944637414067984	-0.0156151866540313
921	1.50454080104828	-0.204544812440872	-17.8632507324219	-0.000680167751852423	-0.00392691092565656	-0.0120437685400248	-0.00782300252467394
922	1.50454080104828	-0.204544812440872	-17.928186416626	0.00711201597005129	0.00646266713738441	-0.00717365415766835	0.00516396993771195
923	-1.74220240116119	-0.529219150543213	-17.6684474945068	-0.0104203969240189	0.000943203864153475	-3.08191010844894e-05	0.0106834331527352
924	-1.09285378456116	1.09415245056152	-17.7333812713623	-0.00327756232582033	-0.00587495695799589	-0.00327756232582033	-0.00619963090866804
925	1.50454080104828	0.120129495859146	-17.9931201934814	0.00289124972186983	0.00451462110504508	-0.00879702530801296	-0.00652430532500148
926	-0.443505108356476	0.444803804159164	-18.0580558776855	0.00581331877037883	0.00159255252219737	-0.00912170019000769	-0.00100484199356288
927	1.50454080104828	-0.853893458843231	-17.928186416626	0.00126787810586393	0.00256657530553639	-0.000680167751852423	0.00451462110504508
928	-1.74220240116119	1.09415245056152	-18.3177947998047	-0.00782300252467394	0.00126787810586393	-0.00457625929266214	0.00159255252219737
929	-0.443505108356476	0.120129495859146	-17.5385761260986	-0.00977104809135199	-0.000680167751852423	-3.08191010844894e-05	0.000293855206109583
930	2.80323791503906	-0.204544812440872	-17.6035118103027	0.00483929552137852	0.00841071270406246	-0.00847235135734081	-0.00165419070981443
931	0.855192124843597	0.444803804159164	-17.6684474945068	0.000618529506027699	0.00808603875339031	0.0022419011220336	-0.00327756232582033
932	2.15388941764832	-1.50324213504791	-17.7983169555664	0.00354059832170606	-0.00490093370899558	0.00613799272105098	0.00483929552137852
933	0.205843508243561	0.444803804159164	-17.7983169555664	-0.00652430532500148	0.0022419011220336	0.0022419011220336	0.00126787810586393
934	-1.74220240116119	1.09415245056152	-17.9931201934814	-0.00944637414067984	0.000943203864153475	-0.00555028254166245	0.00159255252219737
935	0.855192124843597	0.120129495859146	-17.928186416626	0.00451462110504508	0.00354059832170606	-0.00457625929266214	-0.00132951640989631
936	0.205843508243561	0.769478142261505	-17.6035118103027	0.000943203864153475	-0.00327756232582033	-0.00100484199356288	-0.00165419070981443
937	2.80323791503906	-1.82791638374329	-17.4087066650391	0.000293855206109583	-0.00490093370899558	-0.00100484199356288	-3.08191010844894e-05
938	2.15388941764832	0.444803804159164	-17.7983169555664	-0.00327756232582033	-0.00749832857400179	-0.00392691092565656	0.000293855206109583
939	-3.04089951515198	1.09415245056152	-18.0580558776855	-0.00912170019000769	0.0022419011220336	-0.000680167751852423	0.00776136433705688
940	1.50454080104828	0.444803804159164	-18.4476642608643	0.00906006153672934	0.00581331877037883	-0.0117190945893526	-0.00490093370899558
941	0.855192124843597	1.09415245056152	-18.0580558776855	0.00289124972186983	0.00418994715437293	-0.0113944197073579	-0.00522560812532902
942	0.205843508243561	-0.529219150543213	-17.8632507324219	0.00808603875339031	-0.00944637414067984	-0.00197886489331722	0.0022419011220336
943	-1.09285378456116	0.444803804159164	-17.4087066650391	-0.000355493422830477	0.00418994715437293	-0.0026282137259841	-0.000680167751852423
944	-1.09285378456116	0.769478142261505	-17.6035118103027	-0.0104203969240189	-0.000355493422830477	-0.00717365415766835	0.00483929552137852
945	-0.443505108356476	0.120129495859146	-17.6684474945068	-0.00132951640989631	0.00289124972186983	-0.00230353930965066	-0.00717365415766835
946	-0.443505108356476	1.4188266992569	-18.1879253387451	-0.00327756232582033	0.00646266713738441	-0.00360223650932312	-0.000680167751852423
947	2.15388941764832	-0.853893458843231	-18.3177947998047	-0.000355493422830477	-0.00165419070981443	0.00191722682211548	-0.0026282137259841
948	0.205843508243561	0.444803804159164	-18.0580558776855	0.00321592413820326	0.00678734155371785	0.00191722682211548	0.000943203864153475
949	-0.443505108356476	0.120129495859146	-18.0580558776855	-0.00165419070981443	-0.00165419070981443	0.0022419011220336	0.00841071270406246
950	2.15388941764832	0.120129495859146	-17.7333812713623	0.00743668992072344	0.00354059832170606	-0.00555028254166245	-0.00684897974133492
951	2.15388941764832	0.769478142261505	-17.928186416626	-0.00230353930965066	0.00516396993771195	-0.0139918150380254	0.000293855206109583
952	2.15388941764832	0.120129495859146	-17.9931201934814	0.00711201597005129	-0.00230353930965066	0.00159255252219737	0.00483929552137852
953	1.50454080104828	-0.529219150543213	-18.0580558776855	-0.0026282137259841	-0.00165419070981443	0.0022419011220336	0.00418994715437293
954	-1.09285378456116	0.769478142261505	-18.6424694061279	-0.00197886489331722	0.00126787810586393	-0.00457625929266214	0.00321592413820326
955	0.855192124843597	-0.529219150543213	-18.707405090332	-0.00392691092565656	0.000293855206109583	-0.0107450718060136	-0.00652430532500148
956	-0.443505108356476	1.4188266992569	-18.7723388671875	0.00906006153672934	0.00451462110504508	0.00321592413820326	-0.00749832857400179
957	2.15388941764832	-0.529219150543213	-18.2528610229492	0.00451462110504508	0.00256657530553639	0.00321592413820326	0.00613799272105098
958	0.855192124843597	-0.529219150543213	-17.9931201934814	-0.000680167751852423	-0.00522560812532902	-0.0123684434220195	-0.000680167751852423
959	-1.09285378456116	1.09415245056152	-18.2528610229492	-0.00457625929266214	0.00321592413820326	0.0022419011220336	-0.00587495695799589
960	-1.09285378456116	1.4188266992569	-18.3177947998047	0.00191722682211548	0.00159255252219737	-0.00652430532500148	-0.00132951640989631
961	-0.443505108356476	1.09415245056152	-18.3827304840088	0.00711201597005129	0.0126314787194133	-0.00230353930965066	-0.00230353930965066
962	2.15388941764832	0.444803804159164	-18.1879253387451	0.00256657530553639	-0.000355493422830477	-0.00555028254166245	0.0116574559360743
963	2.15388941764832	-1.50324213504791	-17.7983169555664	0.00354059832170606	-0.00619963090866804	0.00386527273803949	0.00126787810586393
964	0.205843508243561	1.09415245056152	-17.8632507324219	-0.0026282137259841	0.00126787810586393	-0.00327756232582033	-0.000355493422830477
965	0.205843508243561	-0.204544812440872	-17.7333812713623	-0.00197886489331722	-0.00425158534198999	-0.00165419070981443	-0.00717365415766835
966	-0.443505108356476	1.4188266992569	-18.4476642608643	0.0022419011220336	0.00126787810586393	-0.00782300252467394	-0.00230353930965066
967	1.50454080104828	0.444803804159164	-18.3827304840088	0.00354059832170606	-0.000355493422830477	0.00548864435404539	0.00289124972186983
968	1.50454080104828	-0.529219150543213	-17.7333812713623	0.000293855206109583	-0.00652430532500148	0.00159255252219737	0.00256657530553639
969	2.15388941764832	-0.529219150543213	-17.6684474945068	-0.00522560812532902	-0.00295288790948689	-0.00197886489331722	-0.00197886489331722
970	-1.74220240116119	1.09415245056152	-17.928186416626	-0.00490093370899558	-0.000355493422830477	-0.00425158534198999	-0.00717365415766835
971	-0.443505108356476	1.09415245056152	-17.6035118103027	0.00321592413820326	0.000293855206109583	-0.00425158534198999	0.0022419011220336
972	1.50454080104828	1.09415245056152	-18.0580558776855	0.000943203864153475	0.00354059832170606	-0.00684897974133492	0.00808603875339031
973	-0.443505108356476	0.444803804159164	-17.5385761260986	-0.0026282137259841	-0.00522560812532902	0.0100340843200684	-0.00197886489331722
974	2.15388941764832	-0.853893458843231	-17.8632507324219	-0.00165419070981443	-0.00230353930965066	-0.00555028254166245	0.00256657530553639
975	-0.443505108356476	-0.204544812440872	-17.0840320587158	-0.00912170019000769	0.00289124972186983	-0.00587495695799589	-0.00522560812532902
976	-1.09285378456116	1.09415245056152	-17.7983169555664	0.00516396993771195	0.00581331877037883	-0.00425158534198999	-0.0026282137259841
977	0.855192124843597	0.444803804159164	-17.928186416626	-0.000355493422830477	0.00581331877037883	-0.00230353930965066	0.00126787810586393
978	-0.443505108356476	1.4188266992569	-17.4736423492432	-0.00230353930965066	0.00126787810586393	0.00191722682211548	0.00126787810586393
979	0.205843508243561	-0.204544812440872	-17.9931201934814	-0.00457625929266214	-0.00619963090866804	0.0022419011220336	0.00776136433705688
980	-1.74220240116119	1.09415245056152	-18.1229915618896	0.00418994715437293	0.00321592413820326	-0.00782300252467394	-0.00652430532500148
981	-1.09285378456116	-0.529219150543213	-17.6035118103027	-0.00879702530801296	0.00483929552137852	-0.00847235135734081	-3.08191010844894e-05
982	2.15388941764832	-0.529219150543213	-17.8632507324219	0.00386527273803949	-0.000680167751852423	-0.00749832857400179	0.00451462110504508
983	2.80323791503906	-0.853893458843231	-17.6684474945068	0.00354059832170606	-0.00295288790948689	-0.00100484199356288	-0.00684897974133492
984	0.205843508243561	-0.529219150543213	-17.6684474945068	-3.08191010844894e-05	-0.000355493422830477	-0.00360223650932312	-0.000680167751852423
985	0.205843508243561	0.444803804159164	-17.7333812713623	-0.00230353930965066	0.00841071270406246	-0.00587495695799589	-0.00165419070981443
986	-1.09285378456116	0.120129495859146	-18.0580558776855	0.00126787810586393	0.00354059832170606	-0.00814767740666866	0.00743668992072344
987	2.15388941764832	0.120129495859146	-18.1229915618896	0.00354059832170606	0.000618529506027699	-0.00587495695799589	-0.00165419070981443
988	1.50454080104828	0.769478142261505	-18.0580558776855	-0.00749832857400179	-0.00132951640989631	-0.00100484199356288	0.000943203864153475
989	0.205843508243561	-0.529219150543213	-17.8632507324219	-0.00230353930965066	-0.0104203969240189	0.00613799272105098	0.000293855206109583
990	0.855192124843597	0.444803804159164	-17.8632507324219	-0.00230353930965066	0.00678734155371785	-0.00814767740666866	-0.0026282137259841
991	-1.74220240116119	0.444803804159164	-17.7333812713623	-0.0126931173726916	0.00483929552137852	-0.00619963090866804	-0.00197886489331722
992	1.50454080104828	0.120129495859146	-17.3437728881836	-0.00360223650932312	-0.00392691092565656	0.0022419011220336	0.00159255252219737
993	0.855192124843597	1.4188266992569	-18.2528610229492	0.000618529506027699	0.00386527273803949	-0.00100484199356288	0.000618529506027699
994	2.15388941764832	-0.529219150543213	-17.7983169555664	-0.00522560812532902	-0.00425158534198999	0.00581331877037883	-0.00457625929266214
995	-0.443505108356476	0.444803804159164	-18.0580558776855	-0.00327756232582033	-0.00587495695799589	0.00126787810586393	-0.00392691092565656
996	-1.74220240116119	0.444803804159164	-17.4736423492432	-0.00490093370899558	0.000943203864153475	-0.00197886489331722	-0.00230353930965066
997	0.205843508243561	0.769478142261505	-17.4087066650391	-0.00392691092565656	0.00548864435404539	0.00711201597005129	0.000618529506027699
998	1.50454080104828	0.769478142261505	-17.5385761260986	0.00451462110504508	-0.00132951640989631	0.00581331877037883	0.000618529506027699
999	2.15388941764832	-0.529219150543213	-17.3437728881836	0.0022419011220336	-3.08191010844894e-05	0.00516396993771195	0.00289124972186983
1000	1.50454080104828	-0.204544812440872	-18.0580558776855	0.00906006153672934	-0.0117190945893526	-0.00977104809135199	-0.000355493422830477
1001	-1.74220240116119	1.4188266992569	-18.0580558776855	-3.08191010844894e-05	0.00970941036939621	-0.00360223650932312	-0.00295288790948689
1002	-1.09285378456116	1.4188266992569	-17.4736423492432	-0.00327756232582033	0.00743668992072344	-0.00879702530801296	-0.00197886489331722
1003	2.15388941764832	0.444803804159164	-18.0580558776855	0.000943203864153475	0.00646266713738441	-0.000355493422830477	0.00321592413820326
1004	1.50454080104828	0.120129495859146	-17.6035118103027	-3.08191010844894e-05	0.00386527273803949	-0.000355493422830477	-0.00425158534198999
1005	0.205843508243561	-0.529219150543213	-17.3437728881836	0.00483929552137852	0.00386527273803949	-0.00457625929266214	-0.00165419070981443
1006	0.205843508243561	0.769478142261505	-17.7983169555664	-0.0026282137259841	0.0100340843200684	0.000618529506027699	-0.00197886489331722
1007	-0.443505108356476	0.444803804159164	-17.7983169555664	-0.00100484199356288	0.00256657530553639	0.000293855206109583	-0.000355493422830477
1008	-0.443505108356476	1.4188266992569	-18.1879253387451	-0.00165419070981443	-0.00230353930965066	-0.00132951640989631	0.0022419011220336
1009	-0.443505108356476	0.769478142261505	-18.1229915618896	0.0022419011220336	0.00483929552137852	0.00126787810586393	0.00548864435404539
1010	0.205843508243561	-0.529219150543213	-18.1879253387451	0.00386527273803949	-0.00522560812532902	-0.00490093370899558	-0.00392691092565656
1011	0.205843508243561	0.444803804159164	-18.0580558776855	0.00289124972186983	0.0100340843200684	-0.00197886489331722	-0.00814767740666866
1012	0.205843508243561	0.444803804159164	-17.2788372039795	-0.0113944197073579	0.00841071270406246	0.000618529506027699	0.00548864435404539
1013	-0.443505108356476	0.769478142261505	-17.9931201934814	0.0022419011220336	-0.00457625929266214	0.00191722682211548	0.0022419011220336
1014	2.80323791503906	-0.204544812440872	-18.0580558776855	0.000943203864153475	0.00548864435404539	0.000618529506027699	0.00126787810586393
1015	-1.09285378456116	0.120129495859146	-18.0580558776855	0.0022419011220336	-0.00977104809135199	-0.0113944197073579	-0.00684897974133492
1016	-0.443505108356476	-0.529219150543213	-17.928186416626	0.000293855206109583	0.0106834331527352	-0.00230353930965066	-0.00457625929266214
1017	-2.39155101776123	-0.204544812440872	-17.0840320587158	-0.00814767740666866	0.00548864435404539	-0.00619963090866804	0.00841071270406246
1018	0.205843508243561	-0.529219150543213	-17.0840320587158	0.0194496400654316	0.00256657530553639	-0.00197886489331722	0.00256657530553639
1019	1.50454080104828	0.444803804159164	-17.7983169555664	0.00159255252219737	-0.00165419070981443	-0.00132951640989631	-0.00132951640989631
1020	0.855192124843597	0.444803804159164	-17.7983169555664	-0.00327756232582033	0.00289124972186983	-0.0104203969240189	-0.00490093370899558
1021	1.50454080104828	0.444803804159164	-17.6684474945068	0.00711201597005129	0.00159255252219737	-0.00132951640989631	-0.000680167751852423
1022	-1.09285378456116	0.120129495859146	-17.2788372039795	-0.00944637414067984	0.00613799272105098	0.00873538758605719	0.000943203864153475
1023	0.205843508243561	-0.204544812440872	-17.0190982818604	-0.00165419070981443	-3.08191010844894e-05	0.0022419011220336	-0.00360223650932312
1024	-0.443505108356476	0.120129495859146	-17.6035118103027	-0.00944637414067984	-0.00327756232582033	-0.0146411629393697	0.00646266713738441
1025	2.80323791503906	-0.529219150543213	-16.9541625976563	0.00613799272105098	0.00483929552137852	-0.00782300252467394	-0.00847235135734081
1026	-1.09285378456116	0.120129495859146	-17.0840320587158	-0.00327756232582033	0.00483929552137852	-0.00782300252467394	-0.00749832857400179
1027	-1.09285378456116	0.444803804159164	-17.2788372039795	-0.00230353930965066	0.00678734155371785	0.00938473641872406	0.00646266713738441
1028	2.80323791503906	-0.204544812440872	-17.6035118103027	0.00191722682211548	-0.00230353930965066	-0.00555028254166245	0.000618529506027699
1029	0.205843508243561	1.09415245056152	-17.7333812713623	-0.00490093370899558	-0.000680167751852423	0.000618529506027699	-0.00490093370899558
1030	0.205843508243561	0.120129495859146	-17.5385761260986	-0.000355493422830477	0.00678734155371785	-0.00879702530801296	-0.00165419070981443
1031	-0.443505108356476	-0.204544812440872	-17.7333812713623	0.00191722682211548	-0.00132951640989631	-0.00619963090866804	-0.00749832857400179
1032	-2.39155101776123	0.769478142261505	-17.6035118103027	-0.00684897974133492	0.000943203864153475	0.00321592413820326	0.00191722682211548
1033	0.855192124843597	0.444803804159164	-17.7333812713623	0.00256657530553639	-0.00295288790948689	-0.00457625929266214	0.00516396993771195
1034	1.50454080104828	-0.529219150543213	-17.9931201934814	-0.00295288790948689	-0.00230353930965066	-0.00327756232582033	0.00418994715437293
1035	0.205843508243561	0.444803804159164	-18.0580558776855	0.00483929552137852	0.00743668992072344	-0.00100484199356288	-0.00327756232582033
1036	0.205843508243561	-1.17856776714325	-17.7983169555664	0.00354059832170606	0.000293855206109583	-0.00457625929266214	-0.0117190945893526
1037	-0.443505108356476	0.769478142261505	-17.7333812713623	-0.00327756232582033	-0.00165419070981443	-0.00295288790948689	0.000943203864153475
1038	2.15388941764832	-0.529219150543213	-17.7333812713623	-0.00360223650932312	0.00159255252219737	0.0100340843200684	0.00516396993771195
1039	0.855192124843597	0.769478142261505	-17.9931201934814	-0.00132951640989631	-0.00295288790948689	-0.00619963090866804	-0.00879702530801296
1040	-1.09285378456116	1.4188266992569	-17.7983169555664	0.000293855206109583	-0.00100484199356288	-0.00165419070981443	-0.00977104809135199
1041	0.205843508243561	-0.204544812440872	-17.928186416626	0.00613799272105098	-0.00230353930965066	0.00581331877037883	-0.000680167751852423
1042	0.855192124843597	0.120129495859146	-17.7983169555664	-0.00360223650932312	-0.00295288790948689	-0.00197886489331722	0.00159255252219737
1043	0.205843508243561	0.120129495859146	-17.7333812713623	-0.00912170019000769	0.00126787810586393	0.00516396993771195	0.00126787810586393
1044	0.205843508243561	0.769478142261505	-18.1229915618896	-0.00977104809135199	0.000943203864153475	0.00354059832170606	0.00483929552137852
1045	2.15388941764832	-0.529219150543213	-17.0190982818604	0.000618529506027699	-0.00132951640989631	-0.0156151866540313	0.00321592413820326
1046	-0.443505108356476	-0.529219150543213	-17.1489677429199	0.00548864435404539	-0.00522560812532902	0.00354059832170606	-0.00522560812532902
1047	-1.09285378456116	0.120129495859146	-17.4736423492432	0.00126787810586393	-0.0026282137259841	0.00906006153672934	0.00321592413820326
1048	-0.443505108356476	0.769478142261505	-17.4736423492432	-0.0107450718060136	-0.00295288790948689	0.000618529506027699	0.00289124972186983
1049	1.50454080104828	0.769478142261505	-17.5385761260986	-0.00295288790948689	-0.00425158534198999	0.00841071270406246	-0.00197886489331722
1050	-0.443505108356476	1.09415245056152	-18.0580558776855	-0.000355493422830477	0.00548864435404539	-0.00230353930965066	-0.00814767740666866
1051	0.855192124843597	-0.529219150543213	-17.8632507324219	0.00548864435404539	0.00354059832170606	0.00581331877037883	-0.00295288790948689
1052	-0.443505108356476	1.09415245056152	-17.8632507324219	0.00256657530553639	-0.00100484199356288	0.0022419011220336	0.00126787810586393
1053	-1.74220240116119	0.769478142261505	-17.6035118103027	-0.00912170019000769	0.00256657530553639	-0.00295288790948689	-0.000355493422830477
1054	0.855192124843597	-0.204544812440872	-17.7983169555664	-0.00295288790948689	0.00483929552137852	0.0022419011220336	0.00938473641872406
1055	-1.09285378456116	0.769478142261505	-18.1879253387451	0.00126787810586393	0.00289124972186983	-0.00197886489331722	-3.08191010844894e-05
1056	2.80323791503906	-0.853893458843231	-17.928186416626	0.00159255252219737	-0.00555028254166245	-0.00684897974133492	-0.00360223650932312
1057	1.50454080104828	1.09415245056152	-17.8632507324219	0.000943203864153475	-0.000355493422830477	0.00776136433705688	-0.0026282137259841
1058	-0.443505108356476	-0.204544812440872	-17.8632507324219	-0.00230353930965066	0.0022419011220336	-0.000680167751852423	0.0106834331527352
1059	1.50454080104828	0.444803804159164	-17.7333812713623	-0.00912170019000769	-0.00457625929266214	-0.00717365415766835	-0.00132951640989631
1060	-0.443505108356476	1.09415245056152	-18.1229915618896	0.00386527273803949	0.00646266713738441	-0.00717365415766835	-0.00230353930965066
1061	0.855192124843597	0.444803804159164	-18.1229915618896	0.00289124972186983	0.00418994715437293	0.00126787810586393	-0.00295288790948689
1062	2.15388941764832	-0.853893458843231	-17.9931201934814	-0.0026282137259841	-0.000355493422830477	-0.000355493422830477	0.00191722682211548
1063	-0.443505108356476	-0.529219150543213	-18.0580558776855	-0.00327756232582033	-0.00425158534198999	0.00126787810586393	0.00289124972186983
1064	-1.09285378456116	1.74350106716156	-18.1229915618896	0.000943203864153475	0.00191722682211548	-0.00457625929266214	0.00386527273803949
1065	0.855192124843597	0.120129495859146	-18.0580558776855	-0.00652430532500148	0.0126314787194133	-0.00100484199356288	-0.00165419070981443
1066	0.205843508243561	0.444803804159164	-17.8632507324219	0.00873538758605719	0.00256657530553639	-0.0026282137259841	-0.00457625929266214
1067	1.50454080104828	-1.17856776714325	-17.6035118103027	-0.0026282137259841	-0.0117190945893526	0.00386527273803949	-3.08191010844894e-05
1068	-0.443505108356476	0.769478142261505	-18.1229915618896	-0.00230353930965066	-0.00295288790948689	0.00191722682211548	0.00743668992072344
1069	-2.39155101776123	0.444803804159164	-18.0580558776855	-0.00944637414067984	-0.00295288790948689	-0.00977104809135199	0.00321592413820326
1070	0.205843508243561	0.444803804159164	-17.928186416626	0.00451462110504508	0.00483929552137852	-0.00425158534198999	0.00159255252219737
1071	-0.443505108356476	0.444803804159164	-17.7333812713623	-0.000355493422830477	-0.000680167751852423	-0.00327756232582033	-0.00749832857400179
1072	0.205843508243561	-0.204544812440872	-17.928186416626	-0.00165419070981443	-0.0100957229733467	0.00516396993771195	0.00289124972186983
1073	-0.443505108356476	0.120129495859146	-17.7983169555664	-0.00132951640989631	0.000943203864153475	-0.0026282137259841	0.00289124972186983
1074	-1.09285378456116	0.120129495859146	-17.4087066650391	-0.00165419070981443	-0.0026282137259841	0.000618529506027699	-0.00230353930965066
1075	-1.09285378456116	0.769478142261505	-17.7333812713623	-0.00425158534198999	0.00516396993771195	-0.00522560812532902	-0.000680167751852423
1076	1.50454080104828	-0.529219150543213	-18.0580558776855	0.00191722682211548	0.00548864435404539	-0.00782300252467394	-0.00165419070981443
1077	2.15388941764832	-0.853893458843231	-17.6684474945068	-0.00457625929266214	-0.00392691092565656	0.00581331877037883	0.00418994715437293
1078	1.50454080104828	0.120129495859146	-17.213903427124	-0.00555028254166245	-0.00912170019000769	0.00191722682211548	0.00386527273803949
1079	-2.39155101776123	0.769478142261505	-17.7983169555664	-0.00425158534198999	-0.00295288790948689	0.000943203864153475	0.00126787810586393
1080	0.205843508243561	0.769478142261505	-17.7333812713623	-0.00295288790948689	-0.000355493422830477	-0.00295288790948689	-0.00749832857400179
1081	0.205843508243561	0.444803804159164	-17.7983169555664	0.00548864435404539	0.00451462110504508	-0.00327756232582033	-0.00782300252467394
1082	2.15388941764832	-0.853893458843231	-17.7333812713623	0.00906006153672934	-0.00587495695799589	-0.000680167751852423	0.00841071270406246
1083	0.205843508243561	0.769478142261505	-17.7333812713623	0.00191722682211548	0.00289124972186983	-0.00165419070981443	0.000943203864153475
1084	-2.39155101776123	0.769478142261505	-18.0580558776855	-0.00522560812532902	-0.0026282137259841	-0.00165419070981443	0.00256657530553639
1085	0.205843508243561	0.769478142261505	-18.0580558776855	0.00581331877037883	-0.0026282137259841	-0.00847235135734081	-0.0120437685400248
1086	-0.443505108356476	1.09415245056152	-18.0580558776855	0.00289124972186983	0.00289124972186983	-0.000355493422830477	0.00126787810586393
1087	1.50454080104828	-0.204544812440872	-17.5385761260986	0.00256657530553639	-0.00197886489331722	-0.00165419070981443	0.00548864435404539
1088	-0.443505108356476	0.120129495859146	-17.5385761260986	0.00646266713738441	-0.00100484199356288	-0.0026282137259841	-0.00197886489331722
1089	-1.74220240116119	1.09415245056152	-17.7983169555664	-0.00587495695799589	0.00711201597005129	-0.00392691092565656	-0.00327756232582033
1090	0.855192124843597	-0.204544812440872	-17.7983169555664	0.00386527273803949	0.0113327819854021	-0.00944637414067984	0.00289124972186983
1091	1.50454080104828	-0.204544812440872	-17.9931201934814	-3.08191010844894e-05	0.0103587592020631	-0.00847235135734081	-0.00360223650932312
1092	1.50454080104828	0.120129495859146	-17.7983169555664	0.00321592413820326	0.00289124972186983	-3.08191010844894e-05	0.00808603875339031
1093	-0.443505108356476	-1.17856776714325	-17.7333812713623	-0.00360223650932312	-0.00392691092565656	0.00159255252219737	-0.000680167751852423
1094	0.205843508243561	1.09415245056152	-17.9931201934814	-0.00197886489331722	0.00451462110504508	-0.00782300252467394	0.0022419011220336
1095	0.205843508243561	-0.204544812440872	-17.7333812713623	0.000943203864153475	0.00548864435404539	-0.00327756232582033	-0.00522560812532902
1096	0.205843508243561	0.769478142261505	-18.5125999450684	0.00906006153672934	0.00873538758605719	0.00354059832170606	-0.00587495695799589
1097	2.15388941764832	0.120129495859146	-18.0580558776855	0.00126787810586393	0.00289124972186983	-0.00490093370899558	0.00386527273803949
1098	2.15388941764832	-0.529219150543213	-18.1229915618896	-0.00360223650932312	-0.00652430532500148	-0.00295288790948689	0.000943203864153475
1099	-0.443505108356476	1.74350106716156	-17.9931201934814	-0.00360223650932312	-0.00230353930965066	-0.00490093370899558	-0.00165419070981443
1100	-2.39155101776123	0.769478142261505	-17.928186416626	-0.0026282137259841	0.00451462110504508	-0.00684897974133492	-0.00782300252467394
1101	0.205843508243561	1.09415245056152	-17.928186416626	-0.00295288790948689	0.00321592413820326	-0.00814767740666866	-0.00327756232582033
1102	2.15388941764832	-0.204544812440872	-17.3437728881836	0.00386527273803949	0.00321592413820326	0.00126787810586393	0.00126787810586393
1103	0.855192124843597	-1.17856776714325	-17.7333812713623	-0.00684897974133492	-0.0123684434220195	0.00581331877037883	-0.00100484199356288
1104	-0.443505108356476	0.769478142261505	-17.9931201934814	0.00386527273803949	0.00613799272105098	-0.00912170019000769	0.00581331877037883
1105	-2.39155101776123	-0.204544812440872	-17.7333812713623	-0.00912170019000769	-3.08191010844894e-05	-0.00165419070981443	-0.00360223650932312
1106	0.855192124843597	1.09415245056152	-17.928186416626	0.00256657530553639	0.00808603875339031	-0.00619963090866804	-0.00100484199356288
1107	-0.443505108356476	1.09415245056152	-18.0580558776855	-0.00230353930965066	0.00256657530553639	0.00159255252219737	0.00418994715437293
1108	0.855192124843597	0.444803804159164	-17.4736423492432	-0.00490093370899558	-0.00165419070981443	-0.00230353930965066	0.00646266713738441
1109	1.50454080104828	-0.529219150543213	-17.4087066650391	0.000293855206109583	0.00289124972186983	0.00191722682211548	-0.00165419070981443
1110	-1.09285378456116	-0.204544812440872	-17.7333812713623	-0.00977104809135199	0.000618529506027699	-0.00652430532500148	-3.08191010844894e-05
1111	1.50454080104828	-0.204544812440872	-17.928186416626	0.00581331877037883	0.00191722682211548	-0.00717365415766835	-0.00392691092565656
1112	1.50454080104828	-0.204544812440872	-18.2528610229492	0.00386527273803949	0.00483929552137852	-0.00295288790948689	0.011982130818069
1113	2.15388941764832	-0.204544812440872	-17.8632507324219	-0.00165419070981443	-0.00327756232582033	0.00678734155371785	0.00256657530553639
1114	-0.443505108356476	0.444803804159164	-17.928186416626	-0.00457625929266214	-0.000355493422830477	0.00808603875339031	-0.00197886489331722
1115	0.205843508243561	0.769478142261505	-18.0580558776855	-0.00132951640989631	0.00646266713738441	-0.00944637414067984	-0.00392691092565656
1116	0.205843508243561	0.120129495859146	-17.7333812713623	0.00191722682211548	0.00548864435404539	-0.00295288790948689	-0.00100484199356288
1117	0.855192124843597	0.120129495859146	-18.5775356292725	0.00678734155371785	0.00581331877037883	0.00451462110504508	0.00613799272105098
1118	0.205843508243561	0.444803804159164	-18.3827304840088	-0.000355493422830477	0.00126787810586393	-0.000680167751852423	0.00646266713738441
1119	-1.09285378456116	-0.204544812440872	-18.2528610229492	0.00289124972186983	-0.00522560812532902	0.00386527273803949	-0.00490093370899558
1120	-0.443505108356476	1.74350106716156	-18.6424694061279	-0.0026282137259841	0.00743668992072344	-0.00587495695799589	-0.00555028254166245
1121	-0.443505108356476	0.769478142261505	-17.9931201934814	0.00451462110504508	0.0022419011220336	-3.08191010844894e-05	-0.00230353930965066
1122	2.15388941764832	0.444803804159164	-18.0580558776855	0.00289124972186983	-0.00717365415766835	-3.08191010844894e-05	-0.000355493422830477
1123	2.15388941764832	-0.204544812440872	-17.6035118103027	-3.08191010844894e-05	-0.00392691092565656	0.00418994715437293	0.000943203864153475
1124	0.205843508243561	-0.529219150543213	-17.9931201934814	-0.00490093370899558	-0.00814767740666866	-0.00847235135734081	0.0022419011220336
1125	1.50454080104828	0.120129495859146	-17.7983169555664	-0.00587495695799589	0.00548864435404539	-0.00912170019000769	-0.00360223650932312
1126	-2.39155101776123	0.769478142261505	-17.4736423492432	-0.00197886489331722	0.0022419011220336	-0.00749832857400179	-0.00490093370899558
1127	0.205843508243561	0.769478142261505	-17.5385761260986	-0.000355493422830477	0.00386527273803949	0.00678734155371785	0.00354059832170606
1128	2.15388941764832	-0.529219150543213	-17.0190982818604	-0.00197886489331722	0.00159255252219737	0.00289124972186983	0.00808603875339031
1129	2.80323791503906	-1.82791638374329	-17.213903427124	-0.00132951640989631	-0.00912170019000769	-0.000680167751852423	-0.00490093370899558
1130	-1.09285378456116	1.4188266992569	-17.0840320587158	0.00191722682211548	-0.00197886489331722	0.000293855206109583	-0.00392691092565656
1131	-3.04089951515198	1.4188266992569	-17.4736423492432	-0.00165419070981443	0.00483929552137852	0.00354059832170606	0.00873538758605719
1132	-0.443505108356476	0.769478142261505	-18.1879253387451	0.00418994715437293	0.00613799272105098	-0.00165419070981443	0.000293855206109583
1133	-1.09285378456116	0.769478142261505	-18.1229915618896	-0.000355493422830477	-3.08191010844894e-05	0.00386527273803949	0.00418994715437293
1134	1.50454080104828	-0.853893458843231	-17.928186416626	0.00191722682211548	-0.00619963090866804	0.00386527273803949	0.00191722682211548
1135	2.15388941764832	-0.204544812440872	-16.9541625976563	-0.00457625929266214	0.00581331877037883	0.00159255252219737	-0.00230353930965066
1136	-1.74220240116119	0.444803804159164	-17.213903427124	0.00516396993771195	0.000618529506027699	-0.0136671401560307	0.00548864435404539
1137	2.15388941764832	-0.204544812440872	-17.3437728881836	0.00906006153672934	0.000618529506027699	0.00451462110504508	0.000943203864153475
1138	0.205843508243561	0.769478142261505	-18.1879253387451	0.00191722682211548	0.00354059832170606	0.000618529506027699	0.0022419011220336
1139	-0.443505108356476	0.444803804159164	-18.1879253387451	-0.00457625929266214	-0.00100484199356288	-0.00197886489331722	-0.000355493422830477
1140	0.205843508243561	0.769478142261505	-18.1879253387451	-0.00197886489331722	-0.00295288790948689	-0.00587495695799589	-3.08191010844894e-05
1141	-2.39155101776123	0.444803804159164	-18.0580558776855	-0.00717365415766835	0.00321592413820326	-0.00327756232582033	-0.00652430532500148
1142	1.50454080104828	-0.204544812440872	-17.6035118103027	-0.00717365415766835	0.00386527273803949	0.00321592413820326	0.00581331877037883
1143	0.205843508243561	1.4188266992569	-17.928186416626	-0.00782300252467394	-0.00197886489331722	-0.00425158534198999	0.00516396993771195
1144	1.50454080104828	0.120129495859146	-17.3437728881836	-0.00197886489331722	0.0022419011220336	0.00808603875339031	0.000943203864153475
1145	0.205843508243561	-0.204544812440872	-17.8632507324219	-0.00360223650932312	0.00906006153672934	-0.0107450718060136	-0.000355493422830477
1146	0.855192124843597	-0.529219150543213	-17.9931201934814	-0.00490093370899558	-0.00197886489331722	-0.00490093370899558	-0.00132951640989631
1147	2.15388941764832	-0.204544812440872	-18.1229915618896	0.00321592413820326	0.00289124972186983	0.00711201597005129	0.000293855206109583
1148	0.855192124843597	-0.204544812440872	-18.1879253387451	-0.00490093370899558	0.00191722682211548	-0.00782300252467394	0.00159255252219737
1149	0.205843508243561	0.444803804159164	-17.6684474945068	0.00386527273803949	-0.00522560812532902	0.000293855206109583	-0.00132951640989631
1150	0.205843508243561	-0.204544812440872	-17.8632507324219	0.00321592413820326	0.0022419011220336	-0.00749832857400179	0.00451462110504508
1151	-1.74220240116119	1.4188266992569	-17.4736423492432	-0.00522560812532902	-0.000355493422830477	0.00289124972186983	0.00386527273803949
1152	-1.74220240116119	0.769478142261505	-17.7333812713623	0.00289124972186983	-0.00197886489331722	-0.00555028254166245	0.00548864435404539
1153	-0.443505108356476	1.09415245056152	-18.3177947998047	-0.00295288790948689	0.000618529506027699	-0.00230353930965066	-3.08191010844894e-05
1154	0.205843508243561	0.444803804159164	-17.928186416626	-0.00295288790948689	-0.0107450718060136	-0.00782300252467394	-0.000355493422830477
1155	0.205843508243561	-1.17856776714325	-17.6684474945068	0.00711201597005129	-0.00490093370899558	-0.00100484199356288	-0.00132951640989631
1156	0.205843508243561	1.09415245056152	-17.8632507324219	0.00516396993771195	0.00321592413820326	-0.00977104809135199	0.000943203864153475
1157	-1.09285378456116	-0.204544812440872	-17.6035118103027	-0.00295288790948689	0.00711201597005129	0.00256657530553639	-0.00197886489331722
1158	1.50454080104828	0.120129495859146	-17.4736423492432	-0.00392691092565656	-0.00295288790948689	0.000293855206109583	-0.00132951640989631
1159	0.855192124843597	-0.204544812440872	-17.0190982818604	-0.00392691092565656	0.000618529506027699	-0.00814767740666866	0.00159255252219737
1160	2.15388941764832	-1.50324213504791	-17.213903427124	-0.00197886489331722	-0.00912170019000769	-0.00132951640989631	-0.00652430532500148
1161	1.50454080104828	0.120129495859146	-17.213903427124	-0.00522560812532902	0.00159255252219737	-0.00684897974133492	-0.00749832857400179
1162	-1.09285378456116	0.769478142261505	-17.8632507324219	0.000293855206109583	0.00613799272105098	-0.00522560812532902	-0.000355493422830477
1163	1.50454080104828	0.769478142261505	-18.0580558776855	-0.00457625929266214	0.00126787810586393	-0.00100484199356288	0.00581331877037883
1164	1.50454080104828	0.120129495859146	-17.5385761260986	-0.0026282137259841	-0.00652430532500148	0.00191722682211548	0.00289124972186983
1165	0.855192124843597	-0.853893458843231	-17.6684474945068	-0.0026282137259841	-0.0120437685400248	-0.00197886489331722	-0.0026282137259841
1166	0.855192124843597	0.769478142261505	-17.7333812713623	0.00289124972186983	0.00483929552137852	-0.0026282137259841	-0.0026282137259841
1167	0.205843508243561	-0.529219150543213	-17.7983169555664	-0.00522560812532902	-0.00457625929266214	0.00548864435404539	0.00516396993771195
1168	0.855192124843597	1.4188266992569	-18.2528610229492	-0.00522560812532902	-0.00230353930965066	0.00418994715437293	0.0022419011220336
1169	0.205843508243561	0.444803804159164	-17.928186416626	-0.00749832857400179	-0.00360223650932312	0.0022419011220336	0.000943203864153475
1170	0.855192124843597	-0.204544812440872	-17.6684474945068	-0.00392691092565656	-0.00230353930965066	-0.0146411629393697	-0.00132951640989631
1171	-0.443505108356476	0.444803804159164	-17.6035118103027	0.0100340843200684	0.000943203864153475	-0.00912170019000769	0.00386527273803949
1172	-2.39155101776123	1.4188266992569	-17.8632507324219	-0.00782300252467394	0.0022419011220336	0.00678734155371785	0.00906006153672934
1173	0.205843508243561	0.769478142261505	-17.7333812713623	0.0022419011220336	0.00159255252219737	-0.00619963090866804	0.00646266713738441
1174	2.15388941764832	-0.529219150543213	-17.9931201934814	-0.0026282137259841	0.00126787810586393	-0.00392691092565656	-3.08191010844894e-05
1175	0.205843508243561	0.120129495859146	-18.1879253387451	0.00516396993771195	-0.00197886489331722	0.00126787810586393	-0.00360223650932312
1176	0.855192124843597	-0.204544812440872	-17.7983169555664	-0.0026282137259841	0.011982130818069	-0.00587495695799589	0.00126787810586393
1177	-0.443505108356476	-0.853893458843231	-18.0580558776855	-0.00684897974133492	0.00808603875339031	0.00126787810586393	0.00873538758605719
1178	2.15388941764832	0.120129495859146	-17.8632507324219	-0.00165419070981443	-0.0026282137259841	0.000618529506027699	0.000293855206109583
1179	0.205843508243561	1.09415245056152	-17.7983169555664	-3.08191010844894e-05	-0.00425158534198999	-0.00749832857400179	0.000943203864153475
1180	-0.443505108356476	0.120129495859146	-17.7333812713623	0.00451462110504508	0.000943203864153475	-0.00392691092565656	-0.000355493422830477
1181	-0.443505108356476	0.120129495859146	-18.1229915618896	0.0022419011220336	-0.00360223650932312	-0.00165419070981443	0.00159255252219737
1182	-0.443505108356476	-0.204544812440872	-17.7333812713623	0.000293855206109583	0.00354059832170606	0.00451462110504508	0.00776136433705688
1183	0.855192124843597	-0.529219150543213	-17.7333812713623	-0.00457625929266214	0.00321592413820326	0.00321592413820326	0.00776136433705688
1184	0.855192124843597	0.769478142261505	-18.1879253387451	-0.00100484199356288	-0.000680167751852423	-0.00912170019000769	0.00289124972186983
1185	2.15388941764832	-0.529219150543213	-17.4736423492432	-0.00360223650932312	0.00354059832170606	-0.00165419070981443	-0.00165419070981443
1186	-1.09285378456116	0.120129495859146	-17.7983169555664	0.00451462110504508	0.00256657530553639	-0.00230353930965066	-0.00230353930965066
1187	-0.443505108356476	-0.529219150543213	-17.7983169555664	-0.00814767740666866	0.00354059832170606	0.00743668992072344	0.00711201597005129
1188	0.205843508243561	0.769478142261505	-18.1229915618896	0.00126787810586393	-0.00392691092565656	0.00451462110504508	0.0022419011220336
1189	-0.443505108356476	0.120129495859146	-18.0580558776855	0.00256657530553639	-0.00879702530801296	0.00581331877037883	-0.00197886489331722
1190	1.50454080104828	-0.529219150543213	-17.6684474945068	-0.00392691092565656	0.00159255252219737	-0.00749832857400179	0.000618529506027699
1191	2.15388941764832	-1.50324213504791	-17.6035118103027	0.00808603875339031	0.00126787810586393	-0.00684897974133492	-0.00360223650932312
1192	0.205843508243561	0.444803804159164	-17.6035118103027	0.00548864435404539	0.00646266713738441	0.00159255252219737	-3.08191010844894e-05
1193	-1.09285378456116	1.09415245056152	-17.5385761260986	0.00451462110504508	0.00321592413820326	-0.00587495695799589	0.00483929552137852
1194	0.855192124843597	0.769478142261505	-18.0580558776855	0.00548864435404539	0.00841071270406246	-0.0110697457566857	-0.00230353930965066
1195	1.50454080104828	-0.529219150543213	-17.8632507324219	0.00516396993771195	-0.0026282137259841	-0.00555028254166245	-0.00360223650932312
1196	-0.443505108356476	0.120129495859146	-17.9931201934814	0.00126787810586393	-0.00717365415766835	-0.00197886489331722	-0.00392691092565656
1197	0.855192124843597	0.120129495859146	-17.5385761260986	0.000293855206109583	0.00126787810586393	0.000293855206109583	-0.00230353930965066
1198	0.205843508243561	0.120129495859146	-17.928186416626	-0.00522560812532902	0.00451462110504508	-0.00100484199356288	-0.00522560812532902
1199	-0.443505108356476	1.4188266992569	-17.9931201934814	0.00321592413820326	-0.0026282137259841	-0.00684897974133492	-0.0110697457566857
1200	-0.443505108356476	1.09415245056152	-17.5385761260986	0.0022419011220336	0.00776136433705688	-0.00230353930965066	-0.00749832857400179
1201	1.50454080104828	-0.204544812440872	-17.7333812713623	-0.00197886489331722	-0.00782300252467394	-0.00717365415766835	-0.00652430532500148
1202	1.50454080104828	0.120129495859146	-17.8632507324219	0.00354059832170606	0.0022419011220336	-0.00230353930965066	0.00289124972186983
1203	-0.443505108356476	0.444803804159164	-18.0580558776855	-0.00977104809135199	0.00354059832170606	0.00126787810586393	-0.00425158534198999
1204	0.205843508243561	0.769478142261505	-18.1879253387451	0.00354059832170606	0.000293855206109583	0.0022419011220336	-0.00100484199356288
1205	2.15388941764832	0.120129495859146	-17.8632507324219	-0.00295288790948689	0.00451462110504508	-0.00490093370899558	-0.00522560812532902
1206	-1.09285378456116	-0.204544812440872	-18.0580558776855	-0.00425158534198999	0.00256657530553639	-0.00490093370899558	-0.00587495695799589
1207	0.855192124843597	1.09415245056152	-17.7983169555664	0.0100340843200684	-0.00100484199356288	-0.00425158534198999	-3.08191010844894e-05
1208	-3.04089951515198	0.769478142261505	-17.7983169555664	-0.00944637414067984	-0.00327756232582033	-0.000680167751852423	-3.08191010844894e-05
1209	0.855192124843597	-0.204544812440872	-17.8632507324219	-0.00490093370899558	0.00451462110504508	-0.00555028254166245	-0.00360223650932312
1210	1.50454080104828	0.120129495859146	-17.8632507324219	0.00191722682211548	0.00776136433705688	-0.0113944197073579	-0.000680167751852423
1211	0.855192124843597	-0.529219150543213	-17.6684474945068	0.0022419011220336	-0.000355493422830477	-0.00522560812532902	0.000618529506027699
1212	1.50454080104828	-0.529219150543213	-17.928186416626	0.00451462110504508	0.00418994715437293	0.000943203864153475	-0.00360223650932312
1213	-1.74220240116119	0.444803804159164	-17.7333812713623	-0.00457625929266214	0.000293855206109583	0.00451462110504508	0.00159255252219737
1214	0.205843508243561	1.09415245056152	-17.4736423492432	-0.0026282137259841	0.00581331877037883	-0.00392691092565656	-0.0026282137259841
1215	1.50454080104828	-0.204544812440872	-17.928186416626	0.00256657530553639	-0.000680167751852423	-0.017887907102704	0.00159255252219737
1216	1.50454080104828	0.444803804159164	-18.0580558776855	-0.00425158534198999	0.00191722682211548	-0.00684897974133492	-0.00230353930965066
1217	1.50454080104828	-0.529219150543213	-17.7333812713623	0.00581331877037883	-0.00717365415766835	0.00126787810586393	0.00126787810586393
1218	-2.39155101776123	1.09415245056152	-17.928186416626	-0.00327756232582033	0.00321592413820326	-0.00132951640989631	0.0022419011220336
1219	0.205843508243561	1.09415245056152	-17.7333812713623	0.00159255252219737	-0.00360223650932312	-0.00457625929266214	0.00354059832170606
1220	0.205843508243561	1.09415245056152	-17.8632507324219	-3.08191010844894e-05	0.00711201597005129	-0.0104203969240189	-0.00555028254166245
1221	0.205843508243561	0.769478142261505	-17.8632507324219	-0.00295288790948689	0.00873538758605719	-0.00944637414067984	-0.00230353930965066
1222	2.80323791503906	-0.529219150543213	-17.9931201934814	0.00451462110504508	-0.00360223650932312	-0.00165419070981443	0.00451462110504508
1223	0.205843508243561	0.120129495859146	-17.6684474945068	-0.0123684434220195	-0.00619963090866804	-0.00100484199356288	0.00516396993771195
1224	-1.09285378456116	0.769478142261505	-18.3177947998047	-0.00230353930965066	0.00354059832170606	0.00159255252219737	-0.00100484199356288
1225	2.15388941764832	-0.204544812440872	-18.0580558776855	-0.00619963090866804	0.00711201597005129	-0.00749832857400179	-0.00197886489331722
1226	0.205843508243561	0.769478142261505	-17.928186416626	0.00386527273803949	-0.00230353930965066	-0.00392691092565656	-0.00522560812532902
1227	0.205843508243561	0.120129495859146	-17.6684474945068	-0.00197886489331722	-0.00717365415766835	0.00581331877037883	-0.00230353930965066
1228	0.205843508243561	-0.529219150543213	-17.4087066650391	-0.00165419070981443	0.00191722682211548	0.00646266713738441	0.00159255252219737
1229	0.205843508243561	-0.204544812440872	-18.1879253387451	-0.00847235135734081	-0.000355493422830477	-0.00847235135734081	0.00516396993771195
1230	2.15388941764832	-0.204544812440872	-18.5125999450684	0.000618529506027699	0.00808603875339031	-0.0123684434220195	-0.00814767740666866
1231	0.855192124843597	1.09415245056152	-18.1879253387451	-0.00165419070981443	0.00548864435404539	0.000293855206109583	0.00321592413820326
1232	0.205843508243561	-1.82791638374329	-17.7983169555664	0.00321592413820326	-0.00457625929266214	-0.00100484199356288	0.0116574559360743
1233	1.50454080104828	-0.853893458843231	-17.8632507324219	-0.00360223650932312	0.00126787810586393	-0.00360223650932312	0.00581331877037883
1234	-2.39155101776123	1.4188266992569	-17.4736423492432	-0.0146411629393697	-0.00100484199356288	-0.00327756232582033	0.00191722682211548
1235	0.205843508243561	0.769478142261505	-17.7333812713623	0.00354059832170606	0.00646266713738441	-0.00717365415766835	0.00126787810586393
1236	1.50454080104828	-0.529219150543213	-17.7983169555664	0.00386527273803949	0.00711201597005129	-0.0026282137259841	-0.00457625929266214
1237	-0.443505108356476	-0.529219150543213	-18.1229915618896	0.00126787810586393	-0.00977104809135199	-0.0026282137259841	-0.00717365415766835
1238	-1.74220240116119	1.09415245056152	-17.9931201934814	-0.00230353930965066	0.00678734155371785	0.00548864435404539	0.0022419011220336
1239	-3.6902482509613	0.769478142261505	-17.6035118103027	-0.00879702530801296	-0.00230353930965066	-0.0100957229733467	0.00418994715437293
1240	-0.443505108356476	1.4188266992569	-17.7333812713623	0.00289124972186983	0.00126787810586393	0.00191722682211548	-0.00230353930965066
1241	-0.443505108356476	1.09415245056152	-17.8632507324219	0.00516396993771195	0.00516396993771195	-0.00327756232582033	-0.00165419070981443
1242	0.205843508243561	0.444803804159164	-17.5385761260986	0.00289124972186983	0.000293855206109583	0.00191722682211548	0.00548864435404539
1243	2.15388941764832	-1.17856776714325	-17.7983169555664	-0.00684897974133492	-0.00392691092565656	-0.00132951640989631	0.00841071270406246
1244	-1.74220240116119	0.769478142261505	-18.0580558776855	-0.00879702530801296	0.00613799272105098	0.000293855206109583	0.00126787810586393
1245	2.15388941764832	0.120129495859146	-17.6684474945068	0.00581331877037883	0.00743668992072344	-0.0123684434220195	-0.00360223650932312
1246	2.15388941764832	-0.204544812440872	-17.928186416626	0.00159255252219737	0.00191722682211548	-0.0126931173726916	0.00354059832170606
1247	0.205843508243561	0.769478142261505	-17.7333812713623	0.00386527273803949	0.00906006153672934	0.00483929552137852	0.00548864435404539
1248	1.50454080104828	-0.529219150543213	-17.6684474945068	-0.00555028254166245	-0.00555028254166245	0.00483929552137852	-0.000355493422830477
1249	-0.443505108356476	0.120129495859146	-17.9931201934814	-0.0113944197073579	0.00516396993771195	0.000943203864153475	-0.00132951640989631
1250	0.855192124843597	0.444803804159164	-18.3827304840088	-0.00360223650932312	0.000943203864153475	-0.00879702530801296	0.0022419011220336
1251	0.855192124843597	1.4188266992569	-18.5125999450684	0.00126787810586393	0.00646266713738441	-0.00619963090866804	-0.00814767740666866
1252	-1.09285378456116	0.769478142261505	-18.3177947998047	0.000618529506027699	0.00581331877037883	0.00548864435404539	0.00516396993771195
1253	1.50454080104828	-1.17856776714325	-17.7333812713623	-0.00295288790948689	-0.00977104809135199	-0.00425158534198999	0.00873538758605719
1254	1.50454080104828	-0.204544812440872	-17.4736423492432	-0.00197886489331722	-0.00360223650932312	-0.00327756232582033	-0.00327756232582033
1255	-1.09285378456116	1.09415245056152	-17.6684474945068	-0.000355493422830477	0.000943203864153475	-0.0026282137259841	-0.0026282137259841
1256	0.205843508243561	-0.529219150543213	-17.8632507324219	0.00159255252219737	0.00841071270406246	-0.00490093370899558	-0.00295288790948689
1257	0.205843508243561	0.120129495859146	-17.9931201934814	0.00191722682211548	-0.00392691092565656	0.00354059832170606	0.00776136433705688
1258	0.205843508243561	0.120129495859146	-17.9931201934814	0.00841071270406246	-0.0110697457566857	0.0022419011220336	-3.08191010844894e-05
1259	0.855192124843597	-0.204544812440872	-17.6684474945068	-0.00457625929266214	0.00776136433705688	-0.0026282137259841	0.00776136433705688
1260	0.205843508243561	-0.204544812440872	-17.5385761260986	-0.00457625929266214	-0.00392691092565656	-0.00619963090866804	-0.00619963090866804
1261	-0.443505108356476	0.769478142261505	-17.8632507324219	0.00646266713738441	0.00256657530553639	-0.00619963090866804	-0.00132951640989631
1262	0.205843508243561	1.09415245056152	-17.6035118103027	0.000943203864153475	0.0022419011220336	0.00256657530553639	-0.00392691092565656
1263	0.855192124843597	-1.50324213504791	-17.4736423492432	-0.00457625929266214	-0.00847235135734081	-0.00197886489331722	0.000293855206109583
1264	0.855192124843597	1.09415245056152	-18.1229915618896	-0.00555028254166245	0.00613799272105098	-0.00165419070981443	0.00354059832170606
1265	-1.09285378456116	0.444803804159164	-17.8632507324219	-0.00132951640989631	0.00191722682211548	-0.0113944197073579	-0.00555028254166245
1266	0.205843508243561	-0.204544812440872	-17.7983169555664	0.00711201597005129	0.012956153601408	-0.0120437685400248	-0.00327756232582033
1267	0.855192124843597	0.769478142261505	-17.928186416626	0.00581331877037883	0.00451462110504508	-0.00522560812532902	0.000618529506027699
1268	2.80323791503906	-1.17856776714325	-17.5385761260986	-0.00717365415766835	-0.00360223650932312	-0.00327756232582033	0.0022419011220336
1269	0.205843508243561	1.74350106716156	-17.5385761260986	-0.00717365415766835	0.0022419011220336	0.0022419011220336	0.00159255252219737
1270	-2.39155101776123	0.769478142261505	-17.928186416626	-0.00587495695799589	0.00354059832170606	-0.00782300252467394	-0.000680167751852423
1271	0.855192124843597	0.444803804159164	-17.928186416626	-0.00392691092565656	0.00418994715437293	-0.00230353930965066	-0.00327756232582033
1272	-0.443505108356476	1.4188266992569	-18.0580558776855	0.0022419011220336	-0.00197886489331722	-0.00295288790948689	-0.000355493422830477
1273	-0.443505108356476	0.444803804159164	-17.3437728881836	-0.00197886489331722	-0.00230353930965066	0.00938473641872406	0.00970941036939621
1274	0.855192124843597	0.444803804159164	-17.8632507324219	-0.00360223650932312	0.00191722682211548	-0.000355493422830477	0.00256657530553639
1275	-0.443505108356476	-0.204544812440872	-17.4087066650391	0.000943203864153475	0.00191722682211548	-0.00684897974133492	-0.00684897974133492
1276	-0.443505108356476	1.4188266992569	-17.928186416626	-0.00165419070981443	0.00873538758605719	-0.00587495695799589	-0.00684897974133492
1277	2.15388941764832	-0.853893458843231	-18.1879253387451	-3.08191010844894e-05	-0.0026282137259841	0.00289124972186983	0.00548864435404539
1278	1.50454080104828	0.444803804159164	-17.7983169555664	-0.00912170019000769	-0.00132951640989631	0.00354059832170606	0.000293855206109583
1279	1.50454080104828	-0.853893458843231	-17.7983169555664	0.00159255252219737	-0.00392691092565656	-0.00619963090866804	-3.08191010844894e-05
1280	-1.09285378456116	-0.204544812440872	-17.9931201934814	-0.00425158534198999	0.00159255252219737	-0.00619963090866804	-0.00457625929266214
1281	-0.443505108356476	0.769478142261505	-17.7983169555664	0.00354059832170606	0.00613799272105098	-0.00944637414067984	-0.00652430532500148
1282	1.50454080104828	0.769478142261505	-17.928186416626	-0.000680167751852423	0.00548864435404539	-3.08191010844894e-05	0.00451462110504508
1283	0.855192124843597	0.120129495859146	-17.5385761260986	0.00354059832170606	0.00159255252219737	0.00678734155371785	0.00678734155371785
1284	-0.443505108356476	-0.853893458843231	-17.9931201934814	-0.00555028254166245	-0.00295288790948689	-0.00132951640989631	-0.00197886489331722
1285	0.855192124843597	-0.529219150543213	-17.7983169555664	0.000293855206109583	0.00191722682211548	-0.0026282137259841	-0.00814767740666866
1286	-1.74220240116119	1.09415245056152	-17.9931201934814	-0.00197886489331722	-0.000355493422830477	-0.000680167751852423	-0.00587495695799589
1287	0.855192124843597	-0.529219150543213	-17.7333812713623	0.00418994715437293	0.00516396993771195	-0.00555028254166245	0.00841071270406246
1288	0.855192124843597	0.444803804159164	-17.928186416626	-0.00360223650932312	0.00451462110504508	0.000943203864153475	0.000943203864153475
1289	0.205843508243561	-0.853893458843231	-17.6684474945068	-0.0104203969240189	-0.00425158534198999	-0.00782300252467394	-0.000680167751852423
1290	0.205843508243561	1.4188266992569	-17.1489677429199	0.000943203864153475	0.00776136433705688	-0.00652430532500148	-0.00132951640989631
1291	-2.39155101776123	0.444803804159164	-17.4736423492432	-0.00555028254166245	0.00678734155371785	-0.00879702530801296	-0.00522560812532902
1292	1.50454080104828	1.4188266992569	-17.7333812713623	-0.00100484199356288	0.00711201597005129	-0.000680167751852423	0.000293855206109583
1293	1.50454080104828	0.444803804159164	-17.3437728881836	0.00581331877037883	-0.00392691092565656	-3.08191010844894e-05	-0.00100484199356288
1294	-1.09285378456116	-0.529219150543213	-17.1489677429199	-0.00457625929266214	-0.0107450718060136	-0.0026282137259841	0.000618529506027699
1295	2.15388941764832	0.444803804159164	-17.3437728881836	-3.08191010844894e-05	0.00970941036939621	-0.0100957229733467	-0.00782300252467394
1296	-2.39155101776123	0.120129495859146	-16.8242931365967	-0.00847235135734081	0.01100810803473	-0.00392691092565656	-0.00360223650932312
1297	1.50454080104828	0.120129495859146	-16.629487991333	-0.00230353930965066	0.00256657530553639	0.00548864435404539	0.00159255252219737
1298	-1.09285378456116	0.769478142261505	-17.7333812713623	-0.00295288790948689	0.00256657530553639	-0.00555028254166245	0.00970941036939621
1299	1.50454080104828	-0.204544812440872	-17.5385761260986	0.0022419011220336	-3.08191010844894e-05	-0.00295288790948689	-0.00230353930965066
1300	0.205843508243561	0.769478142261505	-17.6035118103027	0.00321592413820326	-0.00100484199356288	-0.00717365415766835	-0.00392691092565656
1301	-2.39155101776123	0.444803804159164	-17.8632507324219	-0.00490093370899558	0.000943203864153475	-3.08191010844894e-05	-0.00782300252467394
1302	1.50454080104828	1.09415245056152	-17.7333812713623	-0.0026282137259841	0.00191722682211548	0.00386527273803949	-0.000355493422830477
1303	0.855192124843597	0.769478142261505	-17.8632507324219	-0.0026282137259841	0.000618529506027699	0.00938473641872406	0.00548864435404539
1304	2.15388941764832	-0.204544812440872	-17.7983169555664	-0.00522560812532902	0.00289124972186983	0.00321592413820326	-0.000355493422830477
1305	0.205843508243561	0.444803804159164	-17.9931201934814	0.00289124972186983	0.00451462110504508	-0.0104203969240189	-0.00717365415766835
1306	1.50454080104828	0.444803804159164	-17.7333812713623	-0.00230353930965066	0.00256657530553639	0.00516396993771195	-3.08191010844894e-05
1307	1.50454080104828	0.120129495859146	-17.7333812713623	0.000943203864153475	0.00418994715437293	-0.00392691092565656	0.00256657530553639
1308	0.205843508243561	1.09415245056152	-18.0580558776855	-3.08191010844894e-05	-0.000355493422830477	-0.00684897974133492	0.00678734155371785
1309	0.855192124843597	0.769478142261505	-17.5385761260986	-0.00132951640989631	0.00678734155371785	-0.00295288790948689	0.000618529506027699
1310	0.205843508243561	-0.204544812440872	-17.6035118103027	0.00386527273803949	-0.00457625929266214	-0.00360223650932312	-0.0130177913233638
1311	-0.443505108356476	0.769478142261505	-18.0580558776855	0.000293855206109583	-0.00360223650932312	-3.08191010844894e-05	-0.00555028254166245
1312	-1.74220240116119	0.769478142261505	-17.928186416626	0.00354059832170606	0.00256657530553639	-0.00392691092565656	0.000293855206109583
1313	2.15388941764832	-0.529219150543213	-18.1229915618896	0.00776136433705688	0.00418994715437293	-0.00392691092565656	0.00678734155371785
1314	1.50454080104828	0.769478142261505	-17.213903427124	-0.00100484199356288	-0.00360223650932312	-0.00425158534198999	0.00321592413820326
1315	0.855192124843597	-0.529219150543213	-17.213903427124	0.00970941036939621	-0.0117190945893526	-0.0126931173726916	0.000618529506027699
1316	1.50454080104828	-0.204544812440872	-17.4087066650391	-3.08191010844894e-05	0.00711201597005129	0.000293855206109583	0.00646266713738441
1317	-1.74220240116119	0.120129495859146	-17.5385761260986	0.00256657530553639	-0.00132951640989631	0.00808603875339031	-0.00132951640989631
1318	-1.09285378456116	0.769478142261505	-17.6684474945068	-0.00230353930965066	-0.0026282137259841	0.00289124972186983	0.00646266713738441
1319	-0.443505108356476	0.444803804159164	-17.4087066650391	-0.00457625929266214	0.000618529506027699	0.000618529506027699	-0.00100484199356288
1320	0.205843508243561	-1.17856776714325	-17.2788372039795	0.00711201597005129	-0.00847235135734081	-0.00684897974133492	-0.00490093370899558
1321	0.205843508243561	1.4188266992569	-17.213903427124	0.00776136433705688	0.00418994715437293	-0.00587495695799589	-0.00392691092565656
1322	-3.04089951515198	0.444803804159164	-17.213903427124	-0.00684897974133492	-0.00360223650932312	0.00159255252219737	0.01100810803473
1323	0.855192124843597	0.769478142261505	-17.1489677429199	-0.00522560812532902	-0.00165419070981443	0.00646266713738441	-0.000355493422830477
1324	2.15388941764832	-0.204544812440872	-17.2788372039795	-0.000680167751852423	0.00159255252219737	-0.00295288790948689	0.00743668992072344
1325	0.855192124843597	1.09415245056152	-17.6035118103027	-0.000680167751852423	-0.00230353930965066	-0.00684897974133492	-0.00782300252467394
1326	1.50454080104828	-0.529219150543213	-17.213903427124	0.000293855206109583	-0.00522560812532902	-0.00587495695799589	-0.00165419070981443
1327	0.855192124843597	0.444803804159164	-17.8632507324219	-0.00587495695799589	0.000618529506027699	0.000293855206109583	0.00159255252219737
1328	0.205843508243561	1.74350106716156	-17.928186416626	0.00191722682211548	-0.00782300252467394	-0.00197886489331722	0.000293855206109583
1329	0.205843508243561	1.4188266992569	-17.9931201934814	-0.0117190945893526	0.00483929552137852	-0.00619963090866804	0.00386527273803949
1330	-0.443505108356476	0.769478142261505	-17.6684474945068	-3.08191010844894e-05	0.00711201597005129	-0.0169138833880424	-0.00652430532500148
1331	-0.443505108356476	0.120129495859146	-18.1229915618896	0.00126787810586393	0.00126787810586393	-0.000355493422830477	-0.00165419070981443
1332	-1.74220240116119	0.769478142261505	-18.2528610229492	-0.00392691092565656	0.00646266713738441	-0.00295288790948689	0.00256657530553639
1333	0.855192124843597	-0.204544812440872	-18.1879253387451	0.00159255252219737	0.00289124972186983	-0.00457625929266214	0.00354059832170606
1334	2.15388941764832	-0.529219150543213	-18.1229915618896	-3.08191010844894e-05	-0.00977104809135199	-0.00425158534198999	0.00613799272105098
1335	-1.09285378456116	0.769478142261505	-18.1879253387451	0.00743668992072344	-0.000680167751852423	-0.00782300252467394	-0.00457625929266214
1336	0.205843508243561	-1.82791638374329	-17.6035118103027	-0.00230353930965066	-0.00132951640989631	0.000293855206109583	-0.00392691092565656
1337	2.15388941764832	-0.529219150543213	-17.6035118103027	0.00418994715437293	-0.00165419070981443	-0.00652430532500148	0.00808603875339031
1338	-1.74220240116119	0.769478142261505	-18.3827304840088	-0.00132951640989631	-0.00295288790948689	-0.000355493422830477	-0.00392691092565656
1339	-0.443505108356476	0.769478142261505	-18.1879253387451	-0.00100484199356288	0.00321592413820326	0.0022419011220336	0.00289124972186983
1340	-0.443505108356476	0.769478142261505	-17.8632507324219	-3.08191010844894e-05	0.00483929552137852	-0.00555028254166245	-0.00749832857400179
1341	0.205843508243561	-0.529219150543213	-18.1229915618896	-3.08191010844894e-05	-0.00230353930965066	0.00646266713738441	-0.00327756232582033
1342	-0.443505108356476	1.4188266992569	-17.7983169555664	0.00159255252219737	0.00256657530553639	0.00321592413820326	0.00516396993771195
1343	-1.74220240116119	0.769478142261505	-17.6035118103027	-0.00717365415766835	0.00386527273803949	0.00354059832170606	0.00483929552137852
1344	2.15388941764832	0.120129495859146	-17.4736423492432	0.000293855206109583	-0.00100484199356288	0.00386527273803949	0.00613799272105098
1345	-1.09285378456116	0.444803804159164	-18.1879253387451	0.0022419011220336	0.000293855206109583	-0.00555028254166245	-0.00522560812532902
1346	2.15388941764832	-0.853893458843231	-17.8632507324219	-0.00327756232582033	0.00191722682211548	-0.00555028254166245	-0.00165419070981443
1347	1.50454080104828	-0.204544812440872	-17.0190982818604	-0.00619963090866804	0.00256657530553639	-0.00197886489331722	0.00126787810586393
1348	-2.39155101776123	0.769478142261505	-17.4087066650391	-0.00749832857400179	-0.00327756232582033	-0.00360223650932312	0.00483929552137852
1349	-1.09285378456116	1.09415245056152	-17.213903427124	-0.00132951640989631	-0.00555028254166245	0.00191722682211548	0.000618529506027699
1350	-1.74220240116119	-0.204544812440872	-16.8242931365967	0.00159255252219737	0.00548864435404539	-0.0152905117720366	-0.00522560812532902
1351	0.855192124843597	-0.853893458843231	-17.5385761260986	0.00418994715437293	0.00418994715437293	-0.00490093370899558	-0.00457625929266214
1352	0.205843508243561	0.769478142261505	-17.9931201934814	-0.00230353930965066	0.00776136433705688	0.00678734155371785	0.00256657530553639
1353	-1.74220240116119	0.769478142261505	-18.0580558776855	-0.0026282137259841	-0.0026282137259841	0.00191722682211548	0.0022419011220336
1354	1.50454080104828	-0.529219150543213	-17.6684474945068	-0.00490093370899558	0.00191722682211548	-0.00100484199356288	-0.00360223650932312
1355	0.855192124843597	0.769478142261505	-18.1229915618896	0.00483929552137852	0.00970941036939621	-0.0143164889886975	0.000293855206109583
1356	0.855192124843597	0.444803804159164	-17.3437728881836	0.00808603875339031	0.000618529506027699	-0.00912170019000769	-0.00327756232582033
1357	1.50454080104828	-0.204544812440872	-17.4087066650391	-0.000680167751852423	0.00159255252219737	0.00451462110504508	0.00418994715437293
1358	-1.09285378456116	0.769478142261505	-18.2528610229492	-0.00490093370899558	-0.00100484199356288	-0.00847235135734081	-3.08191010844894e-05
1359	-1.09285378456116	0.769478142261505	-18.1229915618896	-0.00490093370899558	0.00418994715437293	-0.00360223650932312	-0.00165419070981443
1360	-0.443505108356476	0.444803804159164	-18.0580558776855	0.00548864435404539	0.00191722682211548	-0.00587495695799589	-0.0026282137259841
1361	0.205843508243561	0.444803804159164	-18.1229915618896	0.00483929552137852	0.00191722682211548	-0.00490093370899558	-0.0026282137259841
1362	0.205843508243561	-0.529219150543213	-18.1229915618896	0.00126787810586393	0.000943203864153475	0.00126787810586393	0.00159255252219737
1363	1.50454080104828	0.444803804159164	-17.7333812713623	-0.000680167751852423	-0.00684897974133492	-0.000680167751852423	0.00289124972186983
1364	0.205843508243561	0.444803804159164	-17.2788372039795	-0.00522560812532902	-0.00165419070981443	0.00646266713738441	0.000293855206109583
1365	0.855192124843597	1.09415245056152	-17.9931201934814	-0.00295288790948689	-0.000355493422830477	-0.0100957229733467	-0.00717365415766835
1366	2.80323791503906	-0.204544812440872	-18.2528610229492	0.0181509424000978	0.00516396993771195	-0.00490093370899558	-0.00522560812532902
1367	0.855192124843597	-1.17856776714325	-18.0580558776855	0.000943203864153475	-0.00490093370899558	-0.00165419070981443	0.00841071270406246
1368	-1.09285378456116	1.09415245056152	-17.928186416626	-0.00230353930965066	-0.000355493422830477	-0.00100484199356288	0.00646266713738441
1369	-1.74220240116119	1.09415245056152	-17.7333812713623	-0.00619963090866804	0.00126787810586393	0.00289124972186983	0.00548864435404539
1370	-0.443505108356476	-0.204544812440872	-17.8632507324219	0.00451462110504508	0.00613799272105098	-0.00587495695799589	-0.00717365415766835
1371	0.205843508243561	-0.529219150543213	-17.6684474945068	0.00451462110504508	-0.000355493422830477	0.000618529506027699	0.000943203864153475
1372	0.205843508243561	-0.529219150543213	-17.9931201934814	-0.00230353930965066	0.000618529506027699	-0.00100484199356288	0.00386527273803949
1373	-0.443505108356476	1.09415245056152	-18.0580558776855	-0.00230353930965066	-0.00912170019000769	-0.00100484199356288	0.000618529506027699
1374	-1.74220240116119	0.120129495859146	-17.7333812713623	-0.00490093370899558	0.000293855206109583	0.00354059832170606	-0.00197886489331722
1375	-0.443505108356476	0.769478142261505	-17.9931201934814	-0.00230353930965066	0.0100340843200684	-0.0120437685400248	-0.000355493422830477
1376	1.50454080104828	-0.529219150543213	-17.7333812713623	0.00451462110504508	0.00386527273803949	-0.00295288790948689	-0.00425158534198999
1377	1.50454080104828	-0.529219150543213	-17.4087066650391	-0.00684897974133492	-0.00490093370899558	-0.00100484199356288	0.00938473641872406
1378	-0.443505108356476	1.09415245056152	-17.1489677429199	0.0022419011220336	-0.000680167751852423	-0.00327756232582033	0.000293855206109583
1379	-1.74220240116119	0.769478142261505	-17.6035118103027	-0.0120437685400248	0.000618529506027699	-0.00197886489331722	-0.00327756232582033
1380	0.855192124843597	1.4188266992569	-17.8632507324219	-0.00230353930965066	0.00386527273803949	-0.00555028254166245	-0.00782300252467394
1381	0.205843508243561	0.769478142261505	-18.1879253387451	-0.00165419070981443	0.00191722682211548	-3.08191010844894e-05	-0.00132951640989631
1382	0.855192124843597	0.444803804159164	-17.7333812713623	-0.00684897974133492	0.000293855206109583	0.00191722682211548	0.0113327819854021
1383	1.50454080104828	-0.204544812440872	-17.7983169555664	0.00191722682211548	-0.00555028254166245	0.00451462110504508	0.00159255252219737
1384	-0.443505108356476	-0.204544812440872	-17.7983169555664	-0.00425158534198999	0.00483929552137852	-0.00100484199356288	0.00548864435404539
1385	-0.443505108356476	0.444803804159164	-18.0580558776855	-0.0026282137259841	0.00126787810586393	-0.00944637414067984	-0.00814767740666866
1386	2.15388941764832	-0.529219150543213	-18.8372745513916	0.00808603875339031	0.00354059832170606	-0.00295288790948689	-0.00782300252467394
1387	0.205843508243561	0.120129495859146	-18.5125999450684	-0.00392691092565656	-0.0026282137259841	-0.00132951640989631	0.00256657530553639
1388	-0.443505108356476	-0.529219150543213	-18.1229915618896	-0.00490093370899558	-0.0117190945893526	-0.00100484199356288	0.00613799272105098
1389	0.205843508243561	0.769478142261505	-17.928186416626	0.00159255252219737	-0.00360223650932312	-0.0117190945893526	0.00289124972186983
1390	-1.09285378456116	-0.204544812440872	-17.7983169555664	-0.00132951640989631	-0.000355493422830477	-0.00197886489331722	-0.00490093370899558
1391	-0.443505108356476	0.120129495859146	-17.7983169555664	-0.00100484199356288	0.00321592413820326	-0.00360223650932312	-0.0026282137259841
1392	-0.443505108356476	1.09415245056152	-18.1229915618896	0.00743668992072344	0.00581331877037883	0.00126787810586393	0.00483929552137852
1393	0.205843508243561	-0.529219150543213	-18.1879253387451	-0.00100484199356288	-0.00847235135734081	0.00516396993771195	0.00159255252219737
1394	-0.443505108356476	0.120129495859146	-17.7983169555664	-0.00392691092565656	0.000943203864153475	-0.00360223650932312	-0.00392691092565656
1395	-3.04089951515198	0.769478142261505	-17.928186416626	-0.00619963090866804	0.01100810803473	-0.00717365415766835	0.00483929552137852
1396	2.15388941764832	-0.529219150543213	-17.6684474945068	0.00321592413820326	0.00159255252219737	-0.00652430532500148	0.0022419011220336
1397	0.855192124843597	-0.529219150543213	-17.5385761260986	-0.00490093370899558	0.00159255252219737	0.00126787810586393	0.00256657530553639
1398	-0.443505108356476	-0.529219150543213	-17.6684474945068	0.00256657530553639	-0.0107450718060136	0.00516396993771195	0.0022419011220336
1399	-0.443505108356476	0.444803804159164	-17.928186416626	-0.00457625929266214	0.00938473641872406	0.00159255252219737	-0.00749832857400179
1400	-1.74220240116119	0.444803804159164	-17.9931201934814	-0.00619963090866804	0.00516396993771195	-0.00490093370899558	0.00451462110504508
1401	0.205843508243561	1.4188266992569	-18.1879253387451	-3.08191010844894e-05	0.00418994715437293	-0.00749832857400179	-0.00230353930965066
1402	0.205843508243561	0.769478142261505	-17.9931201934814	0.00516396993771195	0.00483929552137852	0.00418994715437293	0.00646266713738441
1403	2.15388941764832	-1.17856776714325	-17.8632507324219	0.00354059832170606	-0.00165419070981443	-0.00425158534198999	-0.000355493422830477
1404	0.855192124843597	-0.204544812440872	-16.8892288208008	0.00354059832170606	-0.00100484199356288	-0.0026282137259841	-0.00360223650932312
1405	-3.6902482509613	1.09415245056152	-17.0840320587158	-0.0104203969240189	0.00873538758605719	-0.00879702530801296	-0.00360223650932312
1406	2.15388941764832	-0.529219150543213	-17.213903427124	0.00483929552137852	-0.00132951640989631	-0.0143164889886975	-0.00652430532500148
1407	0.205843508243561	-0.204544812440872	-17.9931201934814	0.0022419011220336	0.00126787810586393	0.00646266713738441	0.00191722682211548
1408	1.50454080104828	-0.529219150543213	-17.9931201934814	-0.00197886489331722	-0.00555028254166245	-0.00619963090866804	0.00354059832170606
1409	0.855192124843597	0.120129495859146	-17.7333812713623	0.00386527273803949	-0.00197886489331722	-0.00165419070981443	-0.00619963090866804
1410	-1.74220240116119	1.09415245056152	-17.928186416626	-0.00684897974133492	0.00256657530553639	-0.00977104809135199	-0.00165419070981443
1411	-0.443505108356476	1.09415245056152	-17.7983169555664	0.00354059832170606	0.00581331877037883	-0.00652430532500148	-0.00490093370899558
1412	0.205843508243561	0.120129495859146	-17.928186416626	0.00354059832170606	0.00126787810586393	0.000943203864153475	0.00581331877037883
1413	1.50454080104828	-0.529219150543213	-17.7333812713623	-0.00132951640989631	-0.000680167751852423	-0.00425158534198999	-0.00587495695799589
1414	0.855192124843597	-0.204544812440872	-18.0580558776855	0.00126787810586393	-0.00457625929266214	0.00354059832170606	-0.00197886489331722
1415	-0.443505108356476	0.120129495859146	-17.7983169555664	-0.00490093370899558	0.00841071270406246	-0.0185372550040483	-0.00360223650932312
1416	-1.74220240116119	0.769478142261505	-17.8632507324219	-0.00100484199356288	0.00289124972186983	-0.00132951640989631	-0.00425158534198999
1417	2.15388941764832	-0.204544812440872	-17.7983169555664	-0.00619963090866804	0.00743668992072344	0.00386527273803949	0.013930176384747
1418	-0.443505108356476	1.09415245056152	-17.7333812713623	-3.08191010844894e-05	-0.00295288790948689	0.00776136433705688	0.000943203864153475
1419	0.205843508243561	-0.204544812440872	-17.7333812713623	-0.00100484199356288	-0.00879702530801296	0.00906006153672934	-0.00295288790948689
1420	0.855192124843597	1.09415245056152	-17.9931201934814	-0.00490093370899558	-0.00132951640989631	-0.0152905117720366	-0.00295288790948689
1421	-0.443505108356476	0.769478142261505	-17.9931201934814	0.000618529506027699	0.00451462110504508	-0.00197886489331722	-0.00457625929266214
1422	-1.09285378456116	1.09415245056152	-18.3827304840088	-0.000355493422830477	0.011982130818069	0.00354059832170606	0.00386527273803949
1423	2.15388941764832	-0.204544812440872	-18.0580558776855	-0.00132951640989631	-0.000355493422830477	0.00354059832170606	0.000293855206109583
1424	1.50454080104828	-2.15259075164795	-17.5385761260986	0.0123068047687411	-0.00295288790948689	-0.00457625929266214	-0.00619963090866804
1425	-1.74220240116119	1.09415245056152	-17.6684474945068	-0.00684897974133492	0.00841071270406246	-0.00295288790948689	-3.08191010844894e-05
1426	-0.443505108356476	0.120129495859146	-17.3437728881836	-0.00425158534198999	0.00646266713738441	-0.00230353930965066	-0.00100484199356288
1427	1.50454080104828	-0.204544812440872	-17.4087066650391	0.00191722682211548	-0.000355493422830477	0.00289124972186983	-0.00197886489331722
1428	0.855192124843597	-0.204544812440872	-17.6035118103027	0.0022419011220336	-0.000355493422830477	-0.00165419070981443	-0.000680167751852423
1429	-0.443505108356476	-0.204544812440872	-17.4736423492432	-0.00197886489331722	-0.0104203969240189	0.00548864435404539	-0.00230353930965066
1430	-0.443505108356476	0.444803804159164	-17.3437728881836	0.00451462110504508	0.000943203864153475	-0.00360223650932312	-0.00392691092565656
1431	-1.74220240116119	0.769478142261505	-17.8632507324219	-0.00912170019000769	0.00646266713738441	-0.00522560812532902	-0.00392691092565656
1432	0.855192124843597	-0.204544812440872	-17.5385761260986	-0.00132951640989631	0.0100340843200684	0.00451462110504508	0.00289124972186983
1433	1.50454080104828	-0.529219150543213	-17.6684474945068	-0.00230353930965066	-0.000680167751852423	0.00321592413820326	0.0103587592020631
1434	0.205843508243561	0.120129495859146	-18.1229915618896	-0.0107450718060136	-0.00587495695799589	0.00191722682211548	0.000293855206109583
1435	1.50454080104828	0.120129495859146	-17.7983169555664	0.00548864435404539	-0.00230353930965066	-0.00522560812532902	-0.0110697457566857
1436	-1.74220240116119	0.444803804159164	-17.8632507324219	0.00159255252219737	-0.00360223650932312	-0.00944637414067984	-0.00230353930965066
1437	1.50454080104828	-0.204544812440872	-17.6684474945068	-0.00197886489331722	0.00970941036939621	0.00191722682211548	0.00548864435404539
1438	0.855192124843597	0.444803804159164	-18.1229915618896	-0.000355493422830477	-0.00132951640989631	0.00159255252219737	-0.00100484199356288
1439	-0.443505108356476	0.769478142261505	-17.8632507324219	-3.08191010844894e-05	-0.00425158534198999	-0.00490093370899558	-0.00197886489331722
1440	-0.443505108356476	0.120129495859146	-17.7983169555664	0.00678734155371785	-0.00197886489331722	0.00354059832170606	-0.00230353930965066
1441	-1.09285378456116	0.444803804159164	-18.2528610229492	-0.00295288790948689	-0.00392691092565656	-0.0113944197073579	0.000293855206109583
1442	-1.09285378456116	0.769478142261505	-18.3177947998047	0.00678734155371785	0.00418994715437293	0.000618529506027699	-0.00327756232582033
1443	1.50454080104828	-0.204544812440872	-18.3827304840088	-0.00587495695799589	-0.00132951640989631	-0.00814767740666866	0.0022419011220336
1444	1.50454080104828	-0.529219150543213	-17.6684474945068	0.00191722682211548	-0.000680167751852423	0.000943203864153475	-0.00977104809135199
1445	-0.443505108356476	-0.529219150543213	-17.9931201934814	-0.000680167751852423	-0.00327756232582033	-0.00360223650932312	-0.00392691092565656
1446	0.205843508243561	0.120129495859146	-17.2788372039795	0.00386527273803949	0.00678734155371785	-0.00814767740666866	-0.00782300252467394
1447	-1.74220240116119	0.120129495859146	-17.6684474945068	-0.00327756232582033	0.00646266713738441	-0.0026282137259841	0.00451462110504508
1448	2.80323791503906	-0.204544812440872	-18.2528610229492	-0.00457625929266214	0.00321592413820326	-0.00912170019000769	0.00906006153672934
1449	-1.09285378456116	1.4188266992569	-17.9931201934814	-0.00587495695799589	-0.00360223650932312	-0.00555028254166245	-0.00684897974133492
1450	-1.09285378456116	-0.853893458843231	-17.928186416626	-0.00132951640989631	-3.08191010844894e-05	-0.00490093370899558	0.00451462110504508
1451	-0.443505108356476	0.769478142261505	-17.7983169555664	0.00581331877037883	0.00906006153672934	-0.00360223650932312	-0.00392691092565656
1452	0.205843508243561	-0.529219150543213	-17.5385761260986	-0.00749832857400179	-3.08191010844894e-05	0.000293855206109583	0.0022419011220336
1453	1.50454080104828	-0.204544812440872	-17.6035118103027	-0.00197886489331722	0.000293855206109583	0.00289124972186983	0.00516396993771195
1454	-1.09285378456116	0.769478142261505	-17.8632507324219	0.00321592413820326	0.00516396993771195	0.00483929552137852	0.00451462110504508
1455	2.80323791503906	-1.82791638374329	-17.7983169555664	-0.00230353930965066	-0.00977104809135199	-0.00165419070981443	-0.00100484199356288
1456	-1.74220240116119	1.4188266992569	-17.5385761260986	0.000943203864153475	0.00613799272105098	-0.00652430532500148	-0.00684897974133492
1457	-1.74220240116119	-0.204544812440872	-17.0840320587158	-0.000355493422830477	-0.00230353930965066	0.000293855206109583	0.00938473641872406
1458	-0.443505108356476	0.769478142261505	-17.2788372039795	0.00159255252219737	-0.00425158534198999	-0.00327756232582033	0.00418994715437293
1459	-0.443505108356476	0.444803804159164	-17.7983169555664	0.000943203864153475	0.00386527273803949	-0.00327756232582033	-0.00197886489331722
1460	0.205843508243561	0.444803804159164	-17.7333812713623	-0.00197886489331722	-0.00197886489331722	-0.00132951640989631	0.000293855206109583
1461	-1.09285378456116	0.444803804159164	-18.2528610229492	-0.00295288790948689	0.00321592413820326	-0.00457625929266214	0.00354059832170606
1462	-1.09285378456116	0.769478142261505	-18.3177947998047	0.0022419011220336	-0.0026282137259841	0.00451462110504508	0.0022419011220336
1463	1.50454080104828	0.444803804159164	-18.0580558776855	0.000943203864153475	-0.00295288790948689	0.00516396993771195	0.0022419011220336
1464	-0.443505108356476	0.120129495859146	-17.7983169555664	-3.08191010844894e-05	0.00483929552137852	-0.00230353930965066	0.00126787810586393
1465	0.855192124843597	0.769478142261505	-17.3437728881836	-0.00100484199356288	0.00191722682211548	-0.00652430532500148	0.000618529506027699
1466	-0.443505108356476	-0.853893458843231	-16.8242931365967	-0.00425158534198999	-0.00392691092565656	-0.000355493422830477	0.00159255252219737
1467	-3.04089951515198	1.09415245056152	-17.1489677429199	-0.00912170019000769	0.00321592413820326	0.00678734155371785	0.0123068047687411
1468	0.205843508243561	0.120129495859146	-17.928186416626	0.00548864435404539	-0.00522560812532902	-0.00587495695799589	0.00776136433705688
1469	1.50454080104828	1.09415245056152	-18.3177947998047	0.00354059832170606	0.00159255252219737	-0.00197886489331722	0.00581331877037883
1470	-0.443505108356476	0.769478142261505	-17.928186416626	-0.00165419070981443	0.0022419011220336	-0.00717365415766835	0.000943203864153475
1471	0.205843508243561	0.120129495859146	-17.8632507324219	-3.08191010844894e-05	-0.00360223650932312	-0.0143164889886975	-0.00100484199356288
1472	0.205843508243561	-0.204544812440872	-17.7333812713623	-0.0026282137259841	-0.00522560812532902	0.000618529506027699	0.013930176384747
1473	0.205843508243561	-0.529219150543213	-17.5385761260986	0.00159255252219737	0.00581331877037883	0.00386527273803949	0.00354059832170606
1474	-0.443505108356476	1.74350106716156	-18.5125999450684	-0.00230353930965066	-0.00392691092565656	-0.00847235135734081	0.00289124972186983
1475	0.855192124843597	0.120129495859146	-17.9931201934814	-3.08191010844894e-05	0.00483929552137852	-0.00490093370899558	0.0022419011220336
1476	-1.09285378456116	0.120129495859146	-18.2528610229492	0.00386527273803949	-0.00522560812532902	-0.00684897974133492	0.00321592413820326
1477	0.205843508243561	0.120129495859146	-17.9931201934814	-0.00555028254166245	-3.08191010844894e-05	-0.00490093370899558	-0.000355493422830477
1478	-1.09285378456116	0.444803804159164	-17.7983169555664	-0.00684897974133492	0.0022419011220336	-0.000355493422830477	0.00873538758605719
1479	0.205843508243561	0.444803804159164	-17.8632507324219	-0.000680167751852423	0.00159255252219737	-0.00555028254166245	0.00711201597005129
1480	0.205843508243561	1.09415245056152	-17.6684474945068	-0.000355493422830477	0.00321592413820326	-0.0110697457566857	0.00451462110504508
1481	-1.09285378456116	-0.204544812440872	-18.0580558776855	0.00646266713738441	-0.0026282137259841	-0.00295288790948689	-0.00619963090866804
1482	0.205843508243561	0.769478142261505	-17.928186416626	-0.000355493422830477	0.000618529506027699	0.00256657530553639	0.00581331877037883
1483	-0.443505108356476	0.120129495859146	-17.8632507324219	-0.00912170019000769	-0.00165419070981443	0.00613799272105098	0.00191722682211548
1484	0.205843508243561	0.120129495859146	-17.6684474945068	0.00191722682211548	0.00126787810586393	0.000618529506027699	0.000293855206109583
1485	0.205843508243561	1.4188266992569	-17.9931201934814	-0.00132951640989631	0.00646266713738441	-0.0107450718060136	0.000293855206109583
1486	0.205843508243561	-0.853893458843231	-17.6035118103027	-3.08191010844894e-05	-0.00327756232582033	-0.0110697457566857	-0.00652430532500148
1487	-0.443505108356476	-0.529219150543213	-17.6035118103027	0.00321592413820326	0.00743668992072344	-0.00295288790948689	-0.00360223650932312
1488	-1.09285378456116	0.769478142261505	-18.1229915618896	-0.00944637414067984	0.00418994715437293	0.00354059832170606	0.00418994715437293
1489	0.205843508243561	1.09415245056152	-18.0580558776855	-0.00132951640989631	-0.00197886489331722	-0.00619963090866804	-0.00230353930965066
1490	0.205843508243561	0.769478142261505	-18.1229915618896	0.00354059832170606	0.00418994715437293	0.00386527273803949	0.00418994715437293
1491	0.205843508243561	1.09415245056152	-18.3177947998047	0.00289124972186983	0.00126787810586393	-0.00197886489331722	0.00418994715437293
1492	0.855192124843597	0.769478142261505	-18.0580558776855	0.000618529506027699	-0.00425158534198999	-0.00100484199356288	0.00613799272105098
1493	-0.443505108356476	-0.204544812440872	-17.7333812713623	-0.00749832857400179	-0.00587495695799589	0.000943203864153475	0.0145795252174139
1494	0.205843508243561	1.4188266992569	-18.0580558776855	-0.000355493422830477	-0.00684897974133492	0.00646266713738441	-0.00977104809135199
1495	2.15388941764832	-0.204544812440872	-18.3177947998047	-0.00100484199356288	0.00354059832170606	-0.00652430532500148	-0.00392691092565656
1496	0.855192124843597	0.444803804159164	-17.9931201934814	0.00581331877037883	0.000943203864153475	0.000293855206109583	-0.00197886489331722
1497	2.80323791503906	-1.50324213504791	-17.928186416626	0.00678734155371785	-0.00327756232582033	0.0103587592020631	0.00418994715437293
1498	-1.74220240116119	1.09415245056152	-17.7983169555664	-0.00717365415766835	0.00678734155371785	-0.00360223650932312	-3.08191010844894e-05
1499	-1.09285378456116	1.09415245056152	-17.7333812713623	0.000943203864153475	-0.00392691092565656	0.00256657530553639	-0.00295288790948689
1500	0.205843508243561	1.09415245056152	-17.928186416626	-0.00100484199356288	0.00451462110504508	-0.00457625929266214	-0.00425158534198999
1501	0.855192124843597	1.4188266992569	-17.8632507324219	0.00678734155371785	0.0022419011220336	-0.0107450718060136	-0.00652430532500148
1502	0.205843508243561	-0.529219150543213	-18.0580558776855	0.00321592413820326	-0.00360223650932312	0.00354059832170606	-3.08191010844894e-05
1503	1.50454080104828	0.120129495859146	-17.7983169555664	-0.0120437685400248	0.000293855206109583	-0.00619963090866804	0.00386527273803949
1504	-1.74220240116119	0.444803804159164	-17.928186416626	0.00159255252219737	0.00516396993771195	0.000618529506027699	-0.00132951640989631
1505	1.50454080104828	0.120129495859146	-18.1879253387451	0.00289124972186983	0.00743668992072344	-0.00717365415766835	-0.000680167751852423
1506	-0.443505108356476	0.769478142261505	-17.6684474945068	0.0103587592020631	0.0145795252174139	-0.00944637414067984	-0.0026282137259841
1507	1.50454080104828	-1.50324213504791	-17.2788372039795	-0.00360223650932312	-0.00425158534198999	0.00191722682211548	0.0116574559360743
1508	0.205843508243561	0.769478142261505	-17.928186416626	-0.0107450718060136	0.00581331877037883	-0.00392691092565656	0.00191722682211548
1509	-2.39155101776123	1.4188266992569	-18.0580558776855	-0.00814767740666866	0.00256657530553639	0.000943203864153475	-0.00100484199356288
1510	0.205843508243561	0.769478142261505	-18.0580558776855	-0.00132951640989631	0.00418994715437293	-0.00327756232582033	-0.00717365415766835
1511	-0.443505108356476	1.09415245056152	-17.9931201934814	0.0103587592020631	0.00289124972186983	-0.00165419070981443	-0.00619963090866804
1512	0.855192124843597	-0.204544812440872	-17.928186416626	0.00354059832170606	-0.00522560812532902	0.00483929552137852	0.00321592413820326
1513	1.50454080104828	-0.529219150543213	-17.4087066650391	-0.00847235135734081	0.00354059832170606	-0.00295288790948689	0.00906006153672934
1514	-1.74220240116119	0.444803804159164	-17.7333812713623	-0.00684897974133492	-0.00749832857400179	-0.00392691092565656	0.00354059832170606
1515	0.855192124843597	-0.204544812440872	-18.0580558776855	0.000293855206109583	0.00126787810586393	-0.00360223650932312	-0.0100957229733467
1516	-1.09285378456116	0.444803804159164	-18.2528610229492	0.00516396993771195	0.00581331877037883	0.000618529506027699	-0.00132951640989631
1517	1.50454080104828	-1.17856776714325	-17.6035118103027	0.00126787810586393	-0.000355493422830477	0.00386527273803949	0.00289124972186983
1518	-0.443505108356476	0.444803804159164	-18.2528610229492	-0.00912170019000769	-0.00717365415766835	0.00808603875339031	-0.00425158534198999
1519	-3.6902482509613	0.769478142261505	-18.1229915618896	-0.0110697457566857	-0.00684897974133492	-0.00360223650932312	0.00256657530553639
1520	0.205843508243561	0.444803804159164	-17.8632507324219	0.00386527273803949	0.00841071270406246	-0.00555028254166245	-0.00522560812532902
1521	-0.443505108356476	0.444803804159164	-18.2528610229492	0.0022419011220336	0.00191722682211548	-0.0123684434220195	-0.00587495695799589
1522	0.205843508243561	0.769478142261505	-18.1229915618896	0.000618529506027699	0.00159255252219737	0.00256657530553639	-0.0026282137259841
1523	0.855192124843597	-0.529219150543213	-17.7983169555664	0.00191722682211548	-0.00652430532500148	-0.000680167751852423	0.00289124972186983
1524	-1.74220240116119	1.4188266992569	-18.2528610229492	-0.00912170019000769	0.00126787810586393	-0.00295288790948689	0.00126787810586393
1525	2.15388941764832	-0.529219150543213	-17.9931201934814	0.00516396993771195	0.00321592413820326	-0.00165419070981443	-0.00944637414067984
1526	0.205843508243561	0.769478142261505	-18.2528610229492	-0.000355493422830477	0.0106834331527352	-0.00555028254166245	0.00159255252219737
1527	1.50454080104828	-0.204544812440872	-17.2788372039795	0.00386527273803949	0.00191722682211548	-0.00749832857400179	-0.00132951640989631
1528	0.855192124843597	0.120129495859146	-17.7983169555664	-0.00132951640989631	-0.000355493422830477	0.00516396993771195	-0.000355493422830477
1529	-1.09285378456116	1.74350106716156	-18.0580558776855	-0.00392691092565656	-0.00425158534198999	-0.00327756232582033	-0.00295288790948689
1530	-1.74220240116119	1.09415245056152	-17.4736423492432	-0.000355493422830477	0.00776136433705688	-0.00490093370899558	-0.00847235135734081
1531	-1.09285378456116	0.769478142261505	-18.1229915618896	-3.08191010844894e-05	0.00483929552137852	-0.00717365415766835	-0.00652430532500148
1532	-0.443505108356476	0.444803804159164	-17.928186416626	-0.00132951640989631	0.00581331877037883	0.00418994715437293	0.00256657530553639
1533	1.50454080104828	-1.17856776714325	-17.6684474945068	-0.00295288790948689	-0.00749832857400179	-0.00165419070981443	0.00354059832170606
1534	0.205843508243561	1.09415245056152	-17.2788372039795	-0.0026282137259841	-0.00425158534198999	-0.00749832857400179	0.00191722682211548
1535	0.855192124843597	-0.529219150543213	-17.8632507324219	-0.00165419070981443	0.00256657530553639	-0.00457625929266214	-0.00295288790948689
1536	0.205843508243561	1.4188266992569	-18.3177947998047	0.000293855206109583	-0.000355493422830477	-0.00749832857400179	-0.00977104809135199
1537	0.205843508243561	-0.204544812440872	-17.7983169555664	0.00581331877037883	0.00321592413820326	0.00159255252219737	0.00159255252219737
1538	-0.443505108356476	-0.529219150543213	-17.9931201934814	-0.00457625929266214	-0.00717365415766835	0.00386527273803949	-0.00392691092565656
1539	-0.443505108356476	1.09415245056152	-17.8632507324219	0.00126787810586393	0.00418994715437293	-0.00457625929266214	0.0022419011220336
1540	-1.74220240116119	1.09415245056152	-17.7983169555664	-0.00457625929266214	0.00159255252219737	0.000943203864153475	-0.00814767740666866
1541	-0.443505108356476	0.769478142261505	-17.6684474945068	0.00256657530553639	0.00289124972186983	-0.0113944197073579	0.00678734155371785
1542	0.855192124843597	1.09415245056152	-18.3177947998047	0.00289124972186983	-0.000680167751852423	0.00354059832170606	0.00548864435404539
1543	1.50454080104828	-1.17856776714325	-17.928186416626	0.00126787810586393	-0.00684897974133492	0.00678734155371785	0.00743668992072344
1544	-1.74220240116119	0.444803804159164	-17.9931201934814	-0.00587495695799589	-0.00197886489331722	-0.00977104809135199	-0.00327756232582033
1545	-1.09285378456116	-0.529219150543213	-18.1879253387451	-0.00587495695799589	0.00321592413820326	-0.00425158534198999	0.00159255252219737
1546	-0.443505108356476	1.09415245056152	-17.9931201934814	-0.0026282137259841	0.011982130818069	-0.00392691092565656	-0.00684897974133492
1547	0.855192124843597	-0.529219150543213	-17.928186416626	0.00289124972186983	0.00483929552137852	-0.0100957229733467	0.00906006153672934
1548	-0.443505108356476	0.120129495859146	-17.7983169555664	-0.00197886489331722	-0.00327756232582033	0.00711201597005129	0.00191722682211548
1549	0.205843508243561	0.120129495859146	-18.1879253387451	-0.00197886489331722	0.00743668992072344	-0.00392691092565656	0.00354059832170606
1550	-2.39155101776123	1.4188266992569	-18.3827304840088	-0.00749832857400179	0.00159255252219737	-0.00165419070981443	-0.00684897974133492
1551	-1.74220240116119	0.444803804159164	-18.1879253387451	-0.00100484199356288	0.00808603875339031	-0.00295288790948689	0.00126787810586393
1552	0.855192124843597	0.769478142261505	-18.0580558776855	0.00548864435404539	0.00418994715437293	0.00191722682211548	-0.00197886489331722
1553	2.15388941764832	-0.204544812440872	-17.7983169555664	-0.00782300252467394	-0.00100484199356288	0.00711201597005129	0.00418994715437293
1554	1.50454080104828	-1.17856776714325	-17.4736423492432	-0.00392691092565656	-0.00619963090866804	-0.00587495695799589	0.000293855206109583
1555	-0.443505108356476	1.4188266992569	-17.6684474945068	-0.00847235135734081	-0.00230353930965066	-0.00717365415766835	0.00191722682211548
1556	0.855192124843597	-0.204544812440872	-17.7983169555664	0.00711201597005129	0.00516396993771195	-0.00132951640989631	-0.00587495695799589
1557	1.50454080104828	0.120129495859146	-17.928186416626	-0.00490093370899558	-0.0026282137259841	0.00256657530553639	0.00159255252219737
1558	-0.443505108356476	0.769478142261505	-17.8632507324219	-0.0107450718060136	0.00386527273803949	-0.0026282137259841	0.00256657530553639
1559	0.855192124843597	-0.853893458843231	-17.928186416626	0.000618529506027699	-0.00392691092565656	-0.00555028254166245	-0.0026282137259841
1560	-1.09285378456116	1.09415245056152	-17.7333812713623	0.00321592413820326	-0.00457625929266214	0.000618529506027699	-0.0139918150380254
1561	-1.74220240116119	0.769478142261505	-17.5385761260986	-0.000355493422830477	0.00743668992072344	-0.00457625929266214	0.00159255252219737
1562	0.205843508243561	0.444803804159164	-17.8632507324219	-0.00425158534198999	-0.0026282137259841	0.000943203864153475	0.00386527273803949
1563	0.855192124843597	-0.204544812440872	-17.928186416626	-0.00684897974133492	-0.00100484199356288	0.00451462110504508	0.00321592413820326
1564	-0.443505108356476	-0.529219150543213	-17.9931201934814	-0.000355493422830477	-0.00619963090866804	-0.000355493422830477	-0.00457625929266214
1565	0.855192124843597	-0.204544812440872	-17.6035118103027	0.00451462110504508	0.00678734155371785	-0.00230353930965066	-0.00717365415766835
1566	-3.04089951515198	0.769478142261505	-17.928186416626	-0.00100484199356288	-0.00230353930965066	-0.00360223650932312	0.00321592413820326
1567	0.855192124843597	0.120129495859146	-17.6684474945068	0.00418994715437293	0.00191722682211548	-0.00197886489331722	-0.00230353930965066
1568	0.205843508243561	0.769478142261505	-17.8632507324219	0.000293855206109583	0.00646266713738441	0.00873538758605719	-0.000355493422830477
1569	0.205843508243561	0.120129495859146	-17.928186416626	0.000943203864153475	-0.00360223650932312	-0.00717365415766835	-0.00295288790948689
1570	0.205843508243561	0.769478142261505	-18.3177947998047	0.00321592413820326	-0.00684897974133492	0.00191722682211548	-0.00230353930965066
1571	-2.39155101776123	0.769478142261505	-18.1879253387451	-0.00977104809135199	0.00321592413820326	-0.00457625929266214	0.000293855206109583
1572	-1.09285378456116	0.769478142261505	-18.2528610229492	0.00581331877037883	-0.00295288790948689	0.00386527273803949	0.00159255252219737
1573	-0.443505108356476	0.769478142261505	-18.5125999450684	-0.0026282137259841	0.00418994715437293	-0.00392691092565656	-0.0026282137259841
1574	0.855192124843597	0.120129495859146	-17.7983169555664	-0.00717365415766835	-0.00457625929266214	0.00289124972186983	-0.00684897974133492
1575	0.855192124843597	-0.529219150543213	-17.7983169555664	0.00354059832170606	-0.00587495695799589	-0.0100957229733467	-0.00782300252467394
1576	1.50454080104828	-0.529219150543213	-17.8632507324219	0.000293855206109583	0.01100810803473	-0.000680167751852423	-0.00392691092565656
1577	0.205843508243561	-0.204544812440872	-18.0580558776855	0.00483929552137852	0.00418994715437293	-0.00100484199356288	-0.00165419070981443
1578	0.205843508243561	1.09415245056152	-18.4476642608643	-0.00392691092565656	-0.00165419070981443	-0.00684897974133492	0.00548864435404539
1579	0.205843508243561	0.444803804159164	-18.1879253387451	0.00191722682211548	0.000293855206109583	0.000293855206109583	0.00191722682211548
1580	0.855192124843597	-0.204544812440872	-18.1879253387451	0.00159255252219737	-0.0120437685400248	-0.0107450718060136	-3.08191010844894e-05
1581	-0.443505108356476	1.09415245056152	-17.8632507324219	0.00321592413820326	0.000618529506027699	-0.0026282137259841	-0.0104203969240189
1582	-1.09285378456116	0.120129495859146	-17.4736423492432	-0.00295288790948689	0.0022419011220336	0.00256657530553639	0.00581331877037883
1583	2.15388941764832	-0.529219150543213	-17.0840320587158	-0.00847235135734081	0.00516396993771195	-0.00360223650932312	0.00289124972186983
1584	0.205843508243561	1.09415245056152	-17.6684474945068	-0.00197886489331722	0.00126787810586393	-0.00132951640989631	-0.00684897974133492
1585	1.50454080104828	-0.529219150543213	-17.3437728881836	0.00386527273803949	-0.00132951640989631	-0.00814767740666866	-0.00522560812532902
1586	-0.443505108356476	0.769478142261505	-17.4087066650391	-0.00197886489331722	0.00289124972186983	-0.0107450718060136	-0.000355493422830477
1587	-1.09285378456116	0.120129495859146	-17.6684474945068	-0.00100484199356288	0.00711201597005129	0.00483929552137852	0.00159255252219737
1588	0.205843508243561	1.09415245056152	-17.2788372039795	0.000293855206109583	0.00126787810586393	-0.00425158534198999	0.00386527273803949
1589	0.855192124843597	0.769478142261505	-17.7983169555664	0.000293855206109583	-0.00977104809135199	-0.00230353930965066	0.00483929552137852
1590	0.205843508243561	0.120129495859146	-17.6035118103027	0.0022419011220336	0.00483929552137852	0.000943203864153475	0.00289124972186983
1591	0.205843508243561	-0.529219150543213	-17.6684474945068	0.0100340843200684	-0.00717365415766835	-0.00360223650932312	-0.00392691092565656
1592	-0.443505108356476	0.769478142261505	-17.5385761260986	-0.00522560812532902	-0.00100484199356288	0.000293855206109583	0.00613799272105098
1593	-0.443505108356476	0.769478142261505	-17.4087066650391	-0.00814767740666866	0.00289124972186983	0.00256657530553639	0.00516396993771195
1594	1.50454080104828	-0.204544812440872	-17.928186416626	-0.000355493422830477	-0.00230353930965066	-0.00522560812532902	0.00256657530553639
1595	0.205843508243561	0.769478142261505	-17.1489677429199	0.00613799272105098	0.00743668992072344	-0.00100484199356288	-0.00717365415766835
1596	0.205843508243561	-0.853893458843231	-17.213903427124	0.00191722682211548	-0.00847235135734081	-0.00425158534198999	0.00808603875339031
1597	2.15388941764832	0.120129495859146	-17.7983169555664	-0.00132951640989631	0.00711201597005129	-0.00782300252467394	0.000293855206109583
1598	-1.74220240116119	1.4188266992569	-18.3177947998047	-0.00522560812532902	0.000293855206109583	0.00321592413820326	-0.00749832857400179
1599	0.205843508243561	1.09415245056152	-18.0580558776855	-0.000355493422830477	-0.0026282137259841	0.0022419011220336	0.00516396993771195
1600	-0.443505108356476	0.444803804159164	-18.3177947998047	-0.00555028254166245	0.00386527273803949	-0.0123684434220195	-0.00230353930965066
1601	0.205843508243561	-0.204544812440872	-18.1879253387451	0.00191722682211548	-0.000355493422830477	-0.00587495695799589	-0.00230353930965066
1602	0.205843508243561	0.444803804159164	-17.9931201934814	-0.00132951640989631	0.00159255252219737	-0.00132951640989631	0.00451462110504508
1603	-0.443505108356476	-0.529219150543213	-17.4736423492432	-0.00587495695799589	0.00386527273803949	0.00646266713738441	0.00191722682211548
1604	0.205843508243561	0.769478142261505	-18.1229915618896	0.000943203864153475	0.00808603875339031	-0.0026282137259841	-0.00197886489331722
1605	0.855192124843597	0.120129495859146	-18.3827304840088	0.00386527273803949	0.00256657530553639	-0.000355493422830477	-0.0100957229733467
1606	-0.443505108356476	0.120129495859146	-17.928186416626	-0.00490093370899558	-0.00295288790948689	-3.08191010844894e-05	-0.00555028254166245
1607	2.15388941764832	-0.204544812440872	-17.7333812713623	-0.00165419070981443	0.00548864435404539	-0.00100484199356288	0.00516396993771195
1608	-3.6902482509613	0.769478142261505	-17.7983169555664	-0.00490093370899558	-0.00132951640989631	0.00711201597005129	0.0022419011220336
1609	-0.443505108356476	1.09415245056152	-17.213903427124	-0.000355493422830477	0.00321592413820326	0.0022419011220336	-0.000680167751852423
1610	0.205843508243561	0.120129495859146	-17.0190982818604	-0.000355493422830477	0.00711201597005129	-0.0107450718060136	-0.00360223650932312
1611	0.205843508243561	-0.529219150543213	-17.1489677429199	0.00613799272105098	0.00451462110504508	-0.00425158534198999	-0.00100484199356288
1612	0.205843508243561	0.769478142261505	-17.6684474945068	0.000618529506027699	-0.000680167751852423	-0.0026282137259841	0.00646266713738441
1613	-1.09285378456116	0.444803804159164	-17.3437728881836	-0.00912170019000769	0.00776136433705688	-0.00230353930965066	0.00418994715437293
1614	1.50454080104828	0.120129495859146	-17.1489677429199	-0.000355493422830477	0.000293855206109583	-0.0026282137259841	-0.00100484199356288
1615	-0.443505108356476	1.74350106716156	-17.6684474945068	-0.00360223650932312	0.00646266713738441	-0.00165419070981443	-0.0113944197073579
1616	0.205843508243561	-0.529219150543213	-17.0190982818604	0.00776136433705688	0.00906006153672934	0.00906006153672934	-0.000355493422830477
1617	2.80323791503906	-0.853893458843231	-16.7593593597412	0.00191722682211548	-0.00425158534198999	-0.00230353930965066	0.00711201597005129
1618	0.205843508243561	0.769478142261505	-17.4736423492432	0.000943203864153475	-0.00165419070981443	0.00548864435404539	-0.00100484199356288
1619	-3.04089951515198	1.4188266992569	-17.6035118103027	0.000943203864153475	0.00126787810586393	-0.0104203969240189	0.000618529506027699
1620	-0.443505108356476	1.09415245056152	-18.1229915618896	0.00159255252219737	0.00321592413820326	-0.00977104809135199	-0.00360223650932312
1621	0.855192124843597	0.444803804159164	-17.9931201934814	-0.00327756232582033	0.00386527273803949	-0.00132951640989631	-0.00100484199356288
1622	2.15388941764832	-1.17856776714325	-17.0840320587158	0.000293855206109583	-0.00814767740666866	-0.00360223650932312	0.00776136433705688
1623	0.855192124843597	-0.529219150543213	-17.4087066650391	-0.00587495695799589	-0.00490093370899558	0.000618529506027699	-0.000680167751852423
1624	-1.74220240116119	0.444803804159164	-17.6035118103027	-0.00912170019000769	0.00126787810586393	-0.00814767740666866	0.00191722682211548
1625	1.50454080104828	0.120129495859146	-17.7983169555664	-0.00165419070981443	-0.00392691092565656	-0.00490093370899558	-0.0110697457566857
1626	-0.443505108356476	0.769478142261505	-18.2528610229492	0.000293855206109583	0.00548864435404539	-0.00814767740666866	0.00191722682211548
1627	0.855192124843597	-1.17856776714325	-17.8632507324219	-0.00100484199356288	-0.00749832857400179	0.00126787810586393	0.00613799272105098
1628	0.205843508243561	0.444803804159164	-17.928186416626	-0.000680167751852423	0.00126787810586393	-0.000355493422830477	0.000618529506027699
1629	-1.09285378456116	-0.204544812440872	-17.6684474945068	-0.00879702530801296	0.00581331877037883	-0.00100484199356288	-3.08191010844894e-05
1630	1.50454080104828	-0.529219150543213	-17.2788372039795	0.00418994715437293	-0.0026282137259841	-0.0104203969240189	-0.00197886489331722
1631	2.15388941764832	-0.204544812440872	-17.0840320587158	0.0162028968334198	0.00841071270406246	-0.00100484199356288	-0.000680167751852423
1632	1.50454080104828	0.120129495859146	-17.213903427124	0.00711201597005129	0.00418994715437293	-0.00684897974133492	0.00451462110504508
1633	-1.09285378456116	0.120129495859146	-17.9931201934814	-0.0026282137259841	-0.00652430532500148	0.00906006153672934	0.0022419011220336
1634	-1.09285378456116	0.769478142261505	-17.8632507324219	-0.0026282137259841	-0.00100484199356288	-0.00490093370899558	0.00581331877037883
1635	1.50454080104828	-0.204544812440872	-17.7333812713623	0.00159255252219737	0.00386527273803949	-0.00522560812532902	-0.00490093370899558
1636	0.855192124843597	1.09415245056152	-18.0580558776855	0.000618529506027699	-0.00555028254166245	-0.00652430532500148	0.00126787810586393
1637	1.50454080104828	-0.204544812440872	-17.2788372039795	0.000943203864153475	-0.00295288790948689	0.00418994715437293	0.000618529506027699
1638	0.205843508243561	-0.204544812440872	-17.7333812713623	-0.00814767740666866	-0.00879702530801296	0.000293855206109583	-3.08191010844894e-05
1639	-0.443505108356476	1.09415245056152	-17.9931201934814	-0.00522560812532902	-0.00197886489331722	-0.000355493422830477	0.00159255252219737
1640	-1.74220240116119	1.4188266992569	-18.1879253387451	-0.000355493422830477	0.00841071270406246	-0.00684897974133492	-0.00295288790948689
1641	0.855192124843597	0.769478142261505	-18.0580558776855	0.000293855206109583	0.0113327819854021	0.00126787810586393	0.00191722682211548
1642	1.50454080104828	-0.529219150543213	-17.2788372039795	-0.00782300252467394	0.00451462110504508	0.00483929552137852	-0.00230353930965066
1643	-0.443505108356476	-0.204544812440872	-17.0190982818604	0.00126787810586393	-0.00555028254166245	0.00808603875339031	-0.0026282137259841
1644	0.855192124843597	1.09415245056152	-16.9541625976563	-0.00100484199356288	-0.00165419070981443	0.00581331877037883	0.000618529506027699
1645	-1.74220240116119	0.120129495859146	-17.6035118103027	-0.0026282137259841	0.00483929552137852	-0.00230353930965066	0.000293855206109583
1646	0.205843508243561	0.769478142261505	-18.1229915618896	0.00581331877037883	0.0022419011220336	-3.08191010844894e-05	-0.00652430532500148
1647	-0.443505108356476	1.09415245056152	-18.1879253387451	-0.00100484199356288	-0.00230353930965066	-0.00197886489331722	0.00191722682211548
1648	0.855192124843597	0.120129495859146	-17.5385761260986	-0.00360223650932312	0.00126787810586393	-0.00555028254166245	-0.00100484199356288
1649	2.15388941764832	-0.853893458843231	-17.7333812713623	-0.00197886489331722	0.00321592413820326	0.000293855206109583	-0.00100484199356288
1650	-1.09285378456116	-0.204544812440872	-17.6035118103027	-0.00847235135734081	0.00483929552137852	-0.00749832857400179	-0.00425158534198999
1651	0.205843508243561	0.444803804159164	-17.2788372039795	0.00646266713738441	0.000943203864153475	-0.00295288790948689	0.00289124972186983
1652	2.80323791503906	-0.204544812440872	-17.928186416626	-0.00100484199356288	0.00321592413820326	0.00159255252219737	0.00613799272105098
1653	-1.09285378456116	0.769478142261505	-17.7333812713623	0.00581331877037883	-0.00327756232582033	-0.00457625929266214	0.00289124972186983
1654	0.855192124843597	-0.204544812440872	-17.928186416626	-0.00327756232582033	-0.00132951640989631	0.0022419011220336	0.00159255252219737
1655	1.50454080104828	-0.529219150543213	-17.6684474945068	-0.00619963090866804	-0.00230353930965066	-0.00847235135734081	-0.00425158534198999
1656	-0.443505108356476	0.769478142261505	-17.928186416626	-0.00555028254166245	-0.00165419070981443	-0.0026282137259841	-0.00490093370899558
1657	0.855192124843597	0.120129495859146	-17.6684474945068	0.000943203864153475	-0.00165419070981443	-0.00165419070981443	0.00548864435404539
1658	-1.09285378456116	0.769478142261505	-17.6684474945068	-0.00522560812532902	0.00516396993771195	0.00548864435404539	0.00321592413820326
1659	-0.443505108356476	-1.17856776714325	-17.9931201934814	-0.00555028254166245	-0.00717365415766835	-0.00197886489331722	-0.000680167751852423
1660	-0.443505108356476	1.09415245056152	-18.0580558776855	-0.00295288790948689	-0.00165419070981443	-0.00879702530801296	-0.00360223650932312
1661	-3.04089951515198	1.09415245056152	-18.1229915618896	-0.00100484199356288	0.00613799272105098	-0.00295288790948689	-0.00619963090866804
1662	2.15388941764832	0.120129495859146	-17.4736423492432	-0.00360223650932312	-0.00197886489331722	-0.0026282137259841	0.000618529506027699
1663	0.855192124843597	-0.853893458843231	-17.7983169555664	-0.00327756232582033	-3.08191010844894e-05	-0.00100484199356288	-0.00619963090866804
1664	0.855192124843597	0.120129495859146	-17.7983169555664	-0.00684897974133492	-0.00360223650932312	-0.00814767740666866	0.000293855206109583
1665	1.50454080104828	-0.204544812440872	-16.629487991333	-0.00197886489331722	0.00873538758605719	-0.00490093370899558	-0.00522560812532902
1666	-1.09285378456116	-0.204544812440872	-17.8632507324219	-0.00490093370899558	0.00841071270406246	-0.00360223650932312	-0.00327756232582033
1667	-0.443505108356476	1.4188266992569	-18.0580558776855	-0.0026282137259841	-0.000680167751852423	0.00321592413820326	0.000293855206109583
1668	2.15388941764832	-0.529219150543213	-17.8632507324219	-0.000355493422830477	-0.00295288790948689	0.00321592413820326	0.0100340843200684
1669	3.45258665084839	-1.17856776714325	-17.6035118103027	-0.00425158534198999	-0.0123684434220195	-0.00522560812532902	-0.00360223650932312
1670	1.50454080104828	-0.853893458843231	-17.6684474945068	0.0022419011220336	0.000293855206109583	-0.0110697457566857	-0.00392691092565656
1671	-1.09285378456116	-0.529219150543213	-17.6035118103027	-0.00425158534198999	0.00711201597005129	-0.00360223650932312	-0.00100484199356288
1672	0.855192124843597	-0.529219150543213	-17.3437728881836	0.00126787810586393	0.00354059832170606	-0.0026282137259841	0.00516396993771195
1673	1.50454080104828	-0.853893458843231	-17.928186416626	0.00126787810586393	0.000943203864153475	-0.00165419070981443	-0.00425158534198999
1674	-0.443505108356476	0.769478142261505	-18.1229915618896	-0.000680167751852423	-0.00230353930965066	-0.000355493422830477	-0.0026282137259841
1675	2.15388941764832	-0.853893458843231	-17.7333812713623	-0.000355493422830477	0.00321592413820326	-0.00684897974133492	-0.00619963090866804
1676	-1.74220240116119	0.444803804159164	-17.7983169555664	-0.00197886489331722	-0.00132951640989631	-0.00652430532500148	-0.00619963090866804
1677	0.855192124843597	0.120129495859146	-17.928186416626	0.00126787810586393	0.00321592413820326	0.00191722682211548	0.00613799272105098
1678	-0.443505108356476	0.769478142261505	-17.8632507324219	0.0022419011220336	0.0022419011220336	0.00289124972186983	-0.00230353930965066
1679	0.205843508243561	0.769478142261505	-17.2788372039795	0.00191722682211548	0.00354059832170606	-0.00360223650932312	0.00159255252219737
1680	0.205843508243561	-0.529219150543213	-17.7983169555664	0.00386527273803949	-0.0110697457566857	-0.000680167751852423	-0.00749832857400179
1681	-1.74220240116119	1.09415245056152	-18.3827304840088	0.00159255252219737	0.00776136433705688	-0.00619963090866804	-0.00457625929266214
1682	-2.39155101776123	0.769478142261505	-18.1879253387451	0.000943203864153475	0.00548864435404539	0.00159255252219737	0.00711201597005129
1683	1.50454080104828	0.120129495859146	-17.8632507324219	-0.00782300252467394	0.00191722682211548	-0.00327756232582033	0.000293855206109583
1684	-1.09285378456116	1.09415245056152	-17.9931201934814	-0.000680167751852423	-0.0026282137259841	0.00841071270406246	-0.00327756232582033
1685	1.50454080104828	-1.50324213504791	-17.4736423492432	0.0022419011220336	-0.00684897974133492	-0.00977104809135199	-0.00100484199356288
1686	0.855192124843597	-0.529219150543213	-17.4087066650391	0.00289124972186983	0.00256657530553639	-0.00327756232582033	-0.00425158534198999
1687	-2.39155101776123	0.769478142261505	-17.9931201934814	-0.00522560812532902	-0.00295288790948689	0.00126787810586393	0.0022419011220336
1688	2.15388941764832	-0.204544812440872	-17.4736423492432	0.000293855206109583	0.00191722682211548	-3.08191010844894e-05	0.00126787810586393
1689	1.50454080104828	0.120129495859146	-17.4087066650391	0.00159255252219737	0.00743668992072344	-0.0026282137259841	0.000943203864153475
1690	0.205843508243561	-0.204544812440872	-17.9931201934814	-0.00392691092565656	-0.00197886489331722	-0.0107450718060136	-0.00522560812532902
1691	0.205843508243561	0.769478142261505	-17.9931201934814	0.00646266713738441	-0.0026282137259841	-0.00392691092565656	-0.00847235135734081
1692	-2.39155101776123	1.09415245056152	-17.6684474945068	-0.00457625929266214	0.00451462110504508	-3.08191010844894e-05	0.00743668992072344
1693	2.15388941764832	0.120129495859146	-17.6035118103027	-0.00295288790948689	0.000293855206109583	-0.00360223650932312	0.00548864435404539
1694	2.80323791503906	-0.204544812440872	-18.1229915618896	-0.00360223650932312	-0.00165419070981443	0.00451462110504508	0.00516396993771195
1695	0.205843508243561	0.769478142261505	-17.9931201934814	0.0100340843200684	0.00711201597005129	-0.00749832857400179	-0.00555028254166245
1696	2.15388941764832	-0.853893458843231	-17.1489677429199	0.00516396993771195	-0.000355493422830477	-0.00684897974133492	-0.00652430532500148
1697	-1.09285378456116	1.09415245056152	-17.3437728881836	0.00743668992072344	0.000943203864153475	0.00776136433705688	0.00873538758605719
1698	-1.09285378456116	1.09415245056152	-17.4736423492432	-0.000355493422830477	-0.00522560812532902	0.00191722682211548	0.00159255252219737
1699	0.205843508243561	1.09415245056152	-17.5385761260986	0.00906006153672934	0.00126787810586393	-0.00619963090866804	-3.08191010844894e-05
1700	0.855192124843597	0.769478142261505	-17.6035118103027	0.00548864435404539	0.00159255252219737	-0.00847235135734081	-0.0026282137259841
1701	1.50454080104828	-1.50324213504791	-17.9931201934814	-0.00425158534198999	-0.00392691092565656	-0.00425158534198999	-0.00295288790948689
1702	1.50454080104828	-0.204544812440872	-18.0580558776855	-0.00295288790948689	0.00386527273803949	-0.00165419070981443	0.00613799272105098
1703	-1.09285378456116	1.09415245056152	-18.1879253387451	0.0022419011220336	-0.00230353930965066	-0.00132951640989631	0.00159255252219737
1704	1.50454080104828	0.120129495859146	-18.1229915618896	-0.00132951640989631	-0.00360223650932312	-0.000680167751852423	0.000293855206109583
1705	-0.443505108356476	1.09415245056152	-18.0580558776855	0.00548864435404539	-3.08191010844894e-05	0.00418994715437293	-0.0026282137259841
1706	0.205843508243561	-0.529219150543213	-17.928186416626	0.00191722682211548	-0.00782300252467394	0.000293855206109583	-0.00197886489331722
1707	2.15388941764832	-0.529219150543213	-17.6035118103027	-0.00457625929266214	-0.00165419070981443	0.000618529506027699	-0.00814767740666866
1708	-0.443505108356476	-0.529219150543213	-17.9931201934814	-0.00847235135734081	-0.000355493422830477	-0.00165419070981443	0.00159255252219737
1709	1.50454080104828	0.444803804159164	-18.3827304840088	0.00386527273803949	-0.00197886489331722	-0.000680167751852423	-0.00132951640989631
1710	0.205843508243561	0.769478142261505	-18.2528610229492	0.00256657530553639	0.00873538758605719	-0.00749832857400179	0.00126787810586393
1711	1.50454080104828	-1.50324213504791	-18.1229915618896	0.00451462110504508	-0.00522560812532902	-0.0104203969240189	-0.00230353930965066
1712	0.855192124843597	0.120129495859146	-17.8632507324219	-0.00457625929266214	0.00581331877037883	0.00354059832170606	-0.00230353930965066
1713	-1.74220240116119	0.120129495859146	-17.7983169555664	-0.00652430532500148	-0.00230353930965066	0.00418994715437293	0.00159255252219737
1714	0.205843508243561	0.769478142261505	-17.6035118103027	-0.00652430532500148	-0.00100484199356288	-0.00684897974133492	0.00483929552137852
1715	2.15388941764832	-0.529219150543213	-17.4736423492432	0.00646266713738441	0.00646266713738441	-0.00490093370899558	-0.00327756232582033
1716	-0.443505108356476	1.09415245056152	-17.6035118103027	0.000943203864153475	-0.00490093370899558	-0.00782300252467394	-0.00587495695799589
1717	-0.443505108356476	-0.529219150543213	-17.1489677429199	0.00126787810586393	-0.000355493422830477	-0.00749832857400179	0.00548864435404539
1718	-0.443505108356476	-0.204544812440872	-17.2788372039795	-0.0130177913233638	0.00354059832170606	-0.0026282137259841	-0.00197886489331722
1719	1.50454080104828	1.4188266992569	-17.9931201934814	-3.08191010844894e-05	-0.00392691092565656	0.00548864435404539	0.00743668992072344
1720	0.855192124843597	0.769478142261505	-17.3437728881836	-0.0026282137259841	0.00418994715437293	-0.00814767740666866	-0.00555028254166245
1721	1.50454080104828	0.769478142261505	-17.0840320587158	0.00289124972186983	-0.00327756232582033	-0.00782300252467394	-0.00132951640989631
1722	2.15388941764832	-0.853893458843231	-17.928186416626	-0.00100484199356288	-0.00165419070981443	0.0100340843200684	0.000293855206109583
1723	0.205843508243561	0.120129495859146	-17.7983169555664	-0.00555028254166245	0.00321592413820326	0.00451462110504508	0.00906006153672934
1724	0.205843508243561	0.120129495859146	-17.8632507324219	-0.00165419070981443	-0.000680167751852423	0.000618529506027699	0.00256657530553639
1725	2.80323791503906	-0.204544812440872	-17.4736423492432	-3.08191010844894e-05	0.00256657530553639	-0.00327756232582033	0.000293855206109583
1726	-1.09285378456116	1.74350106716156	-17.7983169555664	0.00418994715437293	0.00289124972186983	-0.00457625929266214	-0.00619963090866804
1727	0.855192124843597	-1.17856776714325	-17.3437728881836	0.00386527273803949	-0.00879702530801296	0.00418994715437293	0.00354059832170606
1728	2.15388941764832	0.120129495859146	-17.4736423492432	-0.00165419070981443	-3.08191010844894e-05	-0.00360223650932312	0.00321592413820326
1729	-2.39155101776123	0.444803804159164	-18.1229915618896	-0.00782300252467394	-3.08191010844894e-05	0.0022419011220336	-0.00652430532500148
1730	0.205843508243561	1.09415245056152	-18.0580558776855	0.013930176384747	0.00970941036939621	-0.00749832857400179	-0.00360223650932312
1731	0.205843508243561	1.09415245056152	-18.1229915618896	0.00386527273803949	0.00483929552137852	-0.00782300252467394	-0.000355493422830477
1732	2.15388941764832	-0.853893458843231	-17.7983169555664	-0.00425158534198999	0.0022419011220336	-3.08191010844894e-05	0.00289124972186983
1733	0.205843508243561	0.444803804159164	-17.7983169555664	-0.00132951640989631	0.00354059832170606	0.0022419011220336	0.000943203864153475
1734	-3.04089951515198	1.09415245056152	-17.5385761260986	-0.00652430532500148	-0.00360223650932312	0.000293855206109583	-0.00197886489331722
1735	2.15388941764832	-0.204544812440872	-17.6684474945068	-0.000355493422830477	0.00321592413820326	-0.00652430532500148	-0.00912170019000769
1736	-1.09285378456116	0.769478142261505	-18.5775356292725	0.000293855206109583	0.00483929552137852	-0.00814767740666866	-0.00782300252467394
1737	0.205843508243561	0.120129495859146	-17.7983169555664	0.00483929552137852	-3.08191010844894e-05	0.00418994715437293	0.00906006153672934
1738	2.80323791503906	-0.204544812440872	-17.6684474945068	-0.0026282137259841	0.00126787810586393	0.00159255252219737	-0.00230353930965066
1739	0.205843508243561	0.769478142261505	-17.928186416626	-0.00814767740666866	-0.00457625929266214	0.00483929552137852	-3.08191010844894e-05
1740	0.205843508243561	1.09415245056152	-17.7983169555664	0.00126787810586393	0.000293855206109583	-0.00619963090866804	-0.00879702530801296
1741	0.855192124843597	1.09415245056152	-17.4087066650391	0.00191722682211548	0.00873538758605719	-0.0107450718060136	-0.00327756232582033
1742	2.15388941764832	-0.204544812440872	-17.1489677429199	0.00483929552137852	0.00646266713738441	0.000943203864153475	0.0103587592020631
1743	0.855192124843597	-0.853893458843231	-17.7983169555664	-0.00392691092565656	-0.00555028254166245	-0.00490093370899558	-0.000355493422830477
1744	-1.09285378456116	0.769478142261505	-17.928186416626	-0.0026282137259841	0.000293855206109583	-0.000355493422830477	-0.00295288790948689
1745	-1.09285378456116	-0.204544812440872	-17.7333812713623	0.00126787810586393	0.00386527273803949	-0.00197886489331722	-0.00132951640989631
1746	0.205843508243561	1.09415245056152	-18.2528610229492	0.00191722682211548	-0.000355493422830477	-0.0130177913233638	-0.00425158534198999
1747	0.205843508243561	0.769478142261505	-16.9541625976563	0.00451462110504508	0.00386527273803949	0.00191722682211548	-0.00360223650932312
1748	1.50454080104828	-1.82791638374329	-16.8242931365967	-0.00360223650932312	-0.00295288790948689	0.00256657530553639	-0.000680167751852423
1749	0.855192124843597	0.444803804159164	-17.6035118103027	0.00711201597005129	0.00354059832170606	-0.00295288790948689	-0.00652430532500148
1750	-2.39155101776123	1.09415245056152	-17.6035118103027	-0.00360223650932312	-0.00555028254166245	-0.00814767740666866	-0.00392691092565656
1751	-0.443505108356476	1.09415245056152	-18.2528610229492	0.00646266713738441	0.00386527273803949	-0.00132951640989631	0.00126787810586393
1752	1.50454080104828	-0.204544812440872	-17.7333812713623	-0.00132951640989631	0.00418994715437293	0.000943203864153475	0.00386527273803949
1753	1.50454080104828	-1.17856776714325	-17.6035118103027	-0.00295288790948689	-0.00782300252467394	-0.0107450718060136	0.00354059832170606
1754	0.205843508243561	1.09415245056152	-17.7333812713623	-0.00165419070981443	-0.00230353930965066	-0.000355493422830477	-0.00360223650932312
1755	-0.443505108356476	-0.529219150543213	-17.2788372039795	-0.00327756232582033	0.00126787810586393	-0.00132951640989631	0.00354059832170606
1756	0.205843508243561	1.09415245056152	-18.3177947998047	0.00321592413820326	0.00289124972186983	-0.0100957229733467	-0.00555028254166245
1757	-0.443505108356476	0.769478142261505	-18.3827304840088	0.00906006153672934	0.00354059832170606	-3.08191010844894e-05	0.00256657530553639
1758	0.205843508243561	-0.204544812440872	-18.1879253387451	0.00613799272105098	-0.00555028254166245	0.000618529506027699	0.000293855206109583
1759	0.205843508243561	0.444803804159164	-18.1229915618896	-0.0026282137259841	0.000618529506027699	0.00159255252219737	-0.00230353930965066
1760	-3.04089951515198	1.09415245056152	-18.1229915618896	-3.08191010844894e-05	0.00418994715437293	-0.00165419070981443	-0.00165419070981443
1761	1.50454080104828	0.769478142261505	-17.928186416626	0.00159255252219737	-0.000680167751852423	-0.0126931173726916	0.000618529506027699
1762	1.50454080104828	0.120129495859146	-17.928186416626	0.00191722682211548	0.00483929552137852	0.00159255252219737	0.00483929552137852
1763	2.15388941764832	-0.529219150543213	-18.0580558776855	0.000943203864153475	-0.00100484199356288	-0.00360223650932312	0.00743668992072344
1764	-1.09285378456116	0.120129495859146	-18.3827304840088	-0.00490093370899558	-0.00684897974133492	0.00321592413820326	0.00386527273803949
1765	-0.443505108356476	0.120129495859146	-17.9931201934814	0.00354059832170606	0.00743668992072344	-0.00652430532500148	-0.0100957229733467
1766	-0.443505108356476	1.09415245056152	-18.1229915618896	0.000943203864153475	0.00386527273803949	-0.00879702530801296	0.000943203864153475
1767	0.855192124843597	0.769478142261505	-17.8632507324219	0.00516396993771195	0.00386527273803949	-0.00619963090866804	0.000943203864153475
1768	1.50454080104828	0.444803804159164	-17.7333812713623	-0.000355493422830477	-0.000680167751852423	0.00516396993771195	0.00451462110504508
1769	2.15388941764832	-0.529219150543213	-17.7983169555664	0.00126787810586393	-0.00944637414067984	0.000618529506027699	0.00613799272105098
1770	0.855192124843597	0.769478142261505	-17.9931201934814	-0.0026282137259841	0.00743668992072344	-0.00587495695799589	0.00548864435404539
1771	-1.09285378456116	0.444803804159164	-17.928186416626	-0.00652430532500148	0.00776136433705688	-0.00425158534198999	-0.000680167751852423
1772	2.80323791503906	-0.529219150543213	-17.2788372039795	0.000293855206109583	0.00418994715437293	-0.0026282137259841	0.0149041991680861
1773	0.205843508243561	0.120129495859146	-17.1489677429199	-0.00100484199356288	-0.00165419070981443	0.00386527273803949	-0.00230353930965066
1774	-0.443505108356476	0.120129495859146	-17.2788372039795	-0.00165419070981443	-0.00717365415766835	-0.00587495695799589	0.00191722682211548
1775	0.855192124843597	0.120129495859146	-16.8242931365967	-0.00619963090866804	-0.00132951640989631	0.000293855206109583	-0.00100484199356288
1776	-3.6902482509613	0.444803804159164	-17.2788372039795	-0.00392691092565656	-0.00100484199356288	-0.00327756232582033	0.0100340843200684
1777	0.205843508243561	0.444803804159164	-17.8632507324219	-0.000680167751852423	0.00678734155371785	0.00483929552137852	0.0100340843200684
1778	0.855192124843597	0.444803804159164	-18.0580558776855	0.00418994715437293	0.000293855206109583	0.00451462110504508	0.00386527273803949
1779	0.205843508243561	0.444803804159164	-17.9931201934814	0.000943203864153475	-0.00717365415766835	0.00678734155371785	-0.00132951640989631
1780	-0.443505108356476	0.769478142261505	-17.7983169555664	0.00159255252219737	0.00354059832170606	-0.0113944197073579	-0.00230353930965066
1781	-1.09285378456116	1.09415245056152	-17.7333812713623	-0.00490093370899558	0.00451462110504508	-0.0123684434220195	-0.000355493422830477
1782	1.50454080104828	0.444803804159164	-17.4736423492432	-0.00717365415766835	0.00418994715437293	0.00354059832170606	0.0100340843200684
1783	2.15388941764832	-0.204544812440872	-18.0580558776855	-0.000355493422830477	0.00354059832170606	0.00126787810586393	0.00418994715437293
1784	0.205843508243561	0.769478142261505	-17.9931201934814	0.00126787810586393	0.00191722682211548	0.000618529506027699	-0.00457625929266214
1785	2.15388941764832	-1.17856776714325	-17.7333812713623	0.00159255252219737	0.000293855206109583	-0.00132951640989631	-0.00717365415766835
1786	0.205843508243561	1.4188266992569	-17.928186416626	0.00256657530553639	0.00354059832170606	-0.00425158534198999	-0.00100484199356288
1787	-1.09285378456116	0.444803804159164	-17.6684474945068	-0.0100957229733467	0.00646266713738441	0.00321592413820326	0.00678734155371785
1788	0.855192124843597	0.120129495859146	-17.6684474945068	-0.0026282137259841	-0.00295288790948689	-0.00165419070981443	-0.00425158534198999
1789	1.50454080104828	1.09415245056152	-17.7333812713623	0.0022419011220336	-0.00295288790948689	-0.00457625929266214	-0.00100484199356288
1790	0.205843508243561	-0.529219150543213	-17.9931201934814	-0.00814767740666866	-0.00684897974133492	0.000618529506027699	-0.00425158534198999
1791	2.15388941764832	0.444803804159164	-17.9931201934814	0.00386527273803949	0.0106834331527352	-0.000680167751852423	-0.00684897974133492
1792	-1.74220240116119	0.120129495859146	-17.7983169555664	-0.00555028254166245	0.00483929552137852	0.000943203864153475	-0.0026282137259841
1793	0.855192124843597	0.120129495859146	-17.6035118103027	-0.00879702530801296	-0.0026282137259841	-0.00652430532500148	0.0022419011220336
1794	0.855192124843597	1.4188266992569	-17.928186416626	-0.000355493422830477	0.00126787810586393	-0.00749832857400179	-0.00555028254166245
1795	1.50454080104828	-0.529219150543213	-17.5385761260986	0.0123068047687411	-0.000680167751852423	-0.00197886489331722	-0.00652430532500148
1796	-1.09285378456116	0.120129495859146	-17.7983169555664	-0.000680167751852423	0.00483929552137852	-0.00555028254166245	-0.00587495695799589
1797	-1.74220240116119	-0.204544812440872	-17.213903427124	-0.00879702530801296	0.0022419011220336	0.000943203864153475	0.00516396993771195
1798	1.50454080104828	0.120129495859146	-18.0580558776855	-0.00230353930965066	-0.00165419070981443	-3.08191010844894e-05	0.00386527273803949
1799	0.205843508243561	1.4188266992569	-18.1879253387451	-0.00197886489331722	-0.00197886489331722	-0.00132951640989631	-0.00555028254166245
1800	-1.09285378456116	0.769478142261505	-17.7983169555664	-0.00230353930965066	0.00711201597005129	0.00386527273803949	-0.00132951640989631
1801	0.205843508243561	-0.204544812440872	-17.7983169555664	0.00808603875339031	0.00191722682211548	-0.00847235135734081	-0.00652430532500148
1802	0.205843508243561	-0.204544812440872	-16.7593593597412	-0.00587495695799589	-0.00619963090866804	0.00321592413820326	-0.00327756232582033
1803	0.855192124843597	0.120129495859146	-17.6684474945068	0.00418994715437293	-0.00100484199356288	0.00938473641872406	0.00159255252219737
1804	-0.443505108356476	1.09415245056152	-18.3177947998047	0.00191722682211548	-0.00457625929266214	-0.00555028254166245	-0.00197886489331722
1805	1.50454080104828	-0.204544812440872	-17.7983169555664	-0.00392691092565656	-0.00132951640989631	-0.00425158534198999	0.000293855206109583
1806	-0.443505108356476	0.444803804159164	-17.928186416626	0.000618529506027699	-0.00457625929266214	-0.00912170019000769	-0.00555028254166245
1807	-1.09285378456116	0.120129495859146	-17.5385761260986	0.00256657530553639	0.00776136433705688	0.0022419011220336	-0.00132951640989631
1808	0.205843508243561	-0.204544812440872	-17.7333812713623	-0.00457625929266214	-0.000355493422830477	0.00418994715437293	0.00678734155371785
1809	-0.443505108356476	0.769478142261505	-17.9931201934814	-0.00230353930965066	0.00873538758605719	-0.00879702530801296	-0.00555028254166245
1810	0.855192124843597	1.09415245056152	-18.1879253387451	0.00256657530553639	0.00321592413820326	-0.00944637414067984	-0.00782300252467394
1811	0.205843508243561	-0.529219150543213	-18.1229915618896	0.00483929552137852	-0.000680167751852423	-0.00684897974133492	-0.00717365415766835
1812	0.855192124843597	-0.204544812440872	-18.0580558776855	0.00938473641872406	0.00386527273803949	-0.00392691092565656	0.000618529506027699
1813	-0.443505108356476	0.120129495859146	-17.9931201934814	-0.00652430532500148	0.000293855206109583	0.00938473641872406	0.00354059832170606
1814	-0.443505108356476	0.769478142261505	-18.2528610229492	0.000293855206109583	0.00126787810586393	-0.000680167751852423	0.000618529506027699
1815	2.15388941764832	-0.529219150543213	-17.7983169555664	0.00256657530553639	0.00678734155371785	-0.00360223650932312	-0.00944637414067984
1816	-0.443505108356476	0.120129495859146	-17.7983169555664	0.000943203864153475	-0.000680167751852423	-0.00749832857400179	-0.00295288790948689
1817	0.855192124843597	0.120129495859146	-17.928186416626	-0.0026282137259841	0.000293855206109583	0.00808603875339031	0.00451462110504508
1818	-0.443505108356476	-0.853893458843231	-18.2528610229492	-0.00879702530801296	-0.00165419070981443	-0.00522560812532902	0.00841071270406246
1819	1.50454080104828	0.769478142261505	-17.9931201934814	-0.00490093370899558	-0.00100484199356288	0.00256657530553639	0.00256657530553639
1820	0.205843508243561	1.4188266992569	-18.0580558776855	0.00191722682211548	0.000943203864153475	-0.0133424662053585	-0.00555028254166245
1821	0.855192124843597	-0.204544812440872	-17.928186416626	0.00159255252219737	-0.00360223650932312	-0.000355493422830477	0.00159255252219737
1822	2.15388941764832	-0.204544812440872	-17.4736423492432	0.000618529506027699	0.00321592413820326	-0.00717365415766835	0.00256657530553639
1823	-1.09285378456116	-0.204544812440872	-17.3437728881836	-0.00652430532500148	-0.00555028254166245	0.00418994715437293	-0.00619963090866804
1824	-0.443505108356476	1.4188266992569	-17.928186416626	0.00191722682211548	-0.0026282137259841	-0.00879702530801296	-0.00392691092565656
1825	2.80323791503906	0.120129495859146	-17.9931201934814	0.00191722682211548	0.00808603875339031	-0.00490093370899558	-0.00360223650932312
1826	0.855192124843597	0.444803804159164	-17.9931201934814	-0.00327756232582033	0.00548864435404539	0.000943203864153475	-0.00230353930965066
1827	1.50454080104828	-0.529219150543213	-17.6684474945068	0.00289124972186983	0.00159255252219737	0.00483929552137852	0.00516396993771195
1828	-0.443505108356476	-0.529219150543213	-17.7983169555664	-0.00684897974133492	0.00483929552137852	-0.00165419070981443	0.00483929552137852
1829	1.50454080104828	0.444803804159164	-17.6684474945068	-0.0026282137259841	-0.00132951640989631	-0.00360223650932312	0.00321592413820326
1830	0.855192124843597	1.4188266992569	-17.928186416626	0.00678734155371785	0.00581331877037883	-0.00652430532500148	-0.00457625929266214
1831	-0.443505108356476	1.74350106716156	-18.1229915618896	0.000943203864153475	0.000618529506027699	-0.00490093370899558	0.00126787810586393
1832	0.855192124843597	-1.50324213504791	-17.8632507324219	0.00451462110504508	-0.00490093370899558	0.00354059832170606	0.00354059832170606
1833	0.855192124843597	-0.204544812440872	-17.6684474945068	-0.00749832857400179	0.00126787810586393	0.0100340843200684	0.00126787810586393
1834	-1.09285378456116	1.4188266992569	-18.2528610229492	-0.00490093370899558	-0.00782300252467394	0.000943203864153475	-0.000680167751852423
1835	2.15388941764832	-0.204544812440872	-18.0580558776855	0.000943203864153475	0.000618529506027699	-0.00782300252467394	-0.00100484199356288
1836	0.205843508243561	0.769478142261505	-17.9931201934814	-0.00295288790948689	0.00776136433705688	-0.00587495695799589	-0.000355493422830477
1837	0.855192124843597	-1.17856776714325	-17.6684474945068	0.00451462110504508	-0.00879702530801296	0.0022419011220336	-0.00555028254166245
1838	0.205843508243561	0.120129495859146	-18.2528610229492	0.00581331877037883	0.00159255252219737	-0.00392691092565656	-0.00165419070981443
1839	-2.39155101776123	0.769478142261505	-18.3177947998047	-0.00327756232582033	0.0022419011220336	-0.00879702530801296	0.00386527273803949
1840	-0.443505108356476	0.769478142261505	-18.4476642608643	0.00354059832170606	0.00418994715437293	-0.0120437685400248	-0.00392691092565656
1841	-0.443505108356476	1.74350106716156	-18.2528610229492	0.00159255252219737	-0.00360223650932312	-0.00749832857400179	-0.00230353930965066
1842	2.15388941764832	-1.50324213504791	-17.8632507324219	-0.000680167751852423	-0.00944637414067984	0.00516396993771195	-0.00230353930965066
1843	2.80323791503906	-0.204544812440872	-17.7333812713623	0.00126787810586393	-0.00165419070981443	-0.00684897974133492	0.00354059832170606
1844	-2.39155101776123	0.769478142261505	-17.8632507324219	0.00159255252219737	0.00126787810586393	-3.08191010844894e-05	-0.00165419070981443
1845	0.855192124843597	-0.529219150543213	-18.1229915618896	0.00354059832170606	0.00516396993771195	-0.00490093370899558	-0.00749832857400179
1846	-1.74220240116119	0.769478142261505	-18.1229915618896	-0.0026282137259841	0.00321592413820326	-0.0110697457566857	0.00289124972186983
1847	-0.443505108356476	-0.204544812440872	-18.3177947998047	0.00386527273803949	-0.00360223650932312	0.0022419011220336	0.00906006153672934
1848	0.855192124843597	0.444803804159164	-18.0580558776855	-0.00295288790948689	0.00873538758605719	0.00386527273803949	0.00776136433705688
1849	-2.39155101776123	1.09415245056152	-18.0580558776855	-0.00457625929266214	-0.00392691092565656	-0.00360223650932312	0.00418994715437293
1850	1.50454080104828	0.444803804159164	-17.9931201934814	0.00321592413820326	0.00289124972186983	-0.00327756232582033	-0.00230353930965066
1851	-0.443505108356476	1.09415245056152	-18.0580558776855	-0.000355493422830477	0.0022419011220336	-0.00587495695799589	-0.00814767740666866
1852	-0.443505108356476	0.120129495859146	-18.1879253387451	0.00483929552137852	0.00191722682211548	-0.00132951640989631	-0.00100484199356288
1853	0.855192124843597	-1.17856776714325	-18.0580558776855	0.00581331877037883	0.00354059832170606	0.00743668992072344	0.0022419011220336
1854	-2.39155101776123	0.769478142261505	-18.2528610229492	-0.0126931173726916	-0.000355493422830477	0.00126787810586393	-0.000355493422830477
1855	0.205843508243561	0.769478142261505	-18.0580558776855	0.00354059832170606	-0.00392691092565656	0.00321592413820326	-0.00749832857400179
1856	0.205843508243561	1.09415245056152	-18.4476642608643	0.00418994715437293	0.00776136433705688	-0.0120437685400248	-0.00360223650932312
1857	0.855192124843597	0.769478142261505	-18.0580558776855	0.000618529506027699	0.000618529506027699	-0.00197886489331722	0.00289124972186983
1858	1.50454080104828	-0.853893458843231	-17.5385761260986	-3.08191010844894e-05	-0.00295288790948689	0.000293855206109583	0.00516396993771195
1859	-0.443505108356476	-0.204544812440872	-17.9931201934814	-0.00197886489331722	-0.00230353930965066	-0.000355493422830477	0.00776136433705688
1860	-0.443505108356476	0.120129495859146	-17.928186416626	0.00938473641872406	0.000293855206109583	-0.00619963090866804	-0.00197886489331722
1861	1.50454080104828	-0.529219150543213	-18.1879253387451	0.00191722682211548	0.01100810803473	-0.0113944197073579	0.000943203864153475
1862	-1.09285378456116	1.09415245056152	-18.1229915618896	-0.00230353930965066	0.000293855206109583	-0.00360223650932312	0.00321592413820326
1863	0.205843508243561	-0.529219150543213	-17.9931201934814	-0.00522560812532902	-0.0130177913233638	-3.08191010844894e-05	0.000943203864153475
1864	3.45258665084839	0.120129495859146	-17.6035118103027	-0.0026282137259841	0.00646266713738441	-0.00165419070981443	-3.08191010844894e-05
1865	-3.04089951515198	1.09415245056152	-17.9931201934814	-0.00684897974133492	0.00159255252219737	-0.00490093370899558	0.00613799272105098
1866	0.855192124843597	0.444803804159164	-18.2528610229492	0.00418994715437293	0.0022419011220336	-0.00490093370899558	-0.00327756232582033
1867	1.50454080104828	-0.204544812440872	-18.0580558776855	-3.08191010844894e-05	0.00321592413820326	-0.000680167751852423	0.00743668992072344
1868	2.15388941764832	-1.17856776714325	-18.2528610229492	-0.00295288790948689	-0.00522560812532902	0.00678734155371785	0.0022419011220336
1869	-1.09285378456116	1.09415245056152	-18.1879253387451	-0.00684897974133492	0.00191722682211548	0.00256657530553639	-0.00392691092565656
1870	-3.04089951515198	0.769478142261505	-18.0580558776855	-0.0110697457566857	0.00483929552137852	0.00451462110504508	0.0022419011220336
1871	1.50454080104828	0.444803804159164	-17.928186416626	0.00354059832170606	0.0022419011220336	-0.0117190945893526	0.00354059832170606
1872	0.205843508243561	0.769478142261505	-18.0580558776855	0.0022419011220336	0.00451462110504508	-0.00197886489331722	0.00354059832170606
1873	1.50454080104828	-0.529219150543213	-17.928186416626	-0.00522560812532902	0.00711201597005129	0.00451462110504508	0.00191722682211548
1874	0.855192124843597	-0.529219150543213	-18.1229915618896	-0.00555028254166245	-0.00879702530801296	-0.00652430532500148	0.00321592413820326
1875	-2.39155101776123	1.09415245056152	-18.3177947998047	-0.00230353930965066	0.00516396993771195	-0.00425158534198999	-0.00165419070981443
1876	1.50454080104828	0.120129495859146	-17.7333812713623	0.00289124972186983	0.00354059832170606	-0.00522560812532902	-0.00425158534198999
1877	0.205843508243561	1.09415245056152	-17.928186416626	-0.0026282137259841	-3.08191010844894e-05	-0.00230353930965066	-0.000680167751852423
1878	2.80323791503906	-0.529219150543213	-16.8892288208008	0.0022419011220336	-0.00295288790948689	-0.00360223650932312	0.00483929552137852
1879	0.855192124843597	-1.17856776714325	-16.9541625976563	0.00191722682211548	-0.0110697457566857	-0.00360223650932312	-0.00100484199356288
1880	-0.443505108356476	0.120129495859146	-17.7983169555664	0.00354059832170606	0.0022419011220336	-0.00782300252467394	0.00159255252219737
1881	1.50454080104828	-0.529219150543213	-17.7983169555664	0.00191722682211548	0.00256657530553639	-0.00879702530801296	0.00386527273803949
1882	-0.443505108356476	1.09415245056152	-18.2528610229492	-0.00100484199356288	0.00451462110504508	-0.00327756232582033	-0.00197886489331722
1883	1.50454080104828	0.769478142261505	-17.9931201934814	-0.00457625929266214	0.00451462110504508	0.00256657530553639	0.0022419011220336
1884	1.50454080104828	-1.17856776714325	-17.0190982818604	-0.00425158534198999	-0.00684897974133492	0.0022419011220336	0.00159255252219737
1885	2.15388941764832	-0.204544812440872	-17.1489677429199	0.00191722682211548	0.00191722682211548	-0.00522560812532902	-0.00619963090866804
1886	-0.443505108356476	0.769478142261505	-17.213903427124	-0.00587495695799589	0.00191722682211548	0.00256657530553639	-0.00490093370899558
1887	1.50454080104828	0.120129495859146	-17.4087066650391	-3.08191010844894e-05	0.00678734155371785	-0.000680167751852423	-0.0026282137259841
1888	0.855192124843597	0.444803804159164	-17.5385761260986	-0.000680167751852423	0.00256657530553639	0.000293855206109583	-3.08191010844894e-05
1889	0.205843508243561	-0.529219150543213	-17.9931201934814	0.00289124972186983	-0.000355493422830477	-0.00717365415766835	-0.00555028254166245
1890	0.205843508243561	1.09415245056152	-17.928186416626	0.00581331877037883	-0.00230353930965066	-0.00522560812532902	0.000943203864153475
1891	-3.04089951515198	0.769478142261505	-17.5385761260986	-0.00717365415766835	-0.000355493422830477	-0.00749832857400179	-0.000355493422830477
1892	0.855192124843597	1.09415245056152	-17.7983169555664	-0.000680167751852423	0.00386527273803949	0.00678734155371785	0.00711201597005129
1893	-0.443505108356476	1.09415245056152	-18.0580558776855	-0.00360223650932312	-0.000355493422830477	0.00126787810586393	0.00159255252219737
1894	1.50454080104828	-0.853893458843231	-17.8632507324219	-0.00619963090866804	-0.00555028254166245	0.000943203864153475	-0.00230353930965066
1895	0.855192124843597	0.120129495859146	-17.928186416626	-0.00425158534198999	0.00256657530553639	-0.0104203969240189	-0.00749832857400179
1896	-0.443505108356476	-0.204544812440872	-17.6684474945068	-0.00944637414067984	0.00711201597005129	-0.00392691092565656	-0.0026282137259841
1897	-0.443505108356476	0.769478142261505	-17.6684474945068	0.000618529506027699	-0.00360223650932312	-0.00197886489331722	0.00776136433705688
1898	2.15388941764832	-0.204544812440872	-17.213903427124	0.00321592413820326	0.00126787810586393	-0.00717365415766835	0.0022419011220336
1899	2.15388941764832	-0.529219150543213	-17.3437728881836	0.00678734155371785	-0.00587495695799589	0.00191722682211548	0.000618529506027699
1900	0.855192124843597	-1.17856776714325	-16.8892288208008	0.01100810803473	-0.00230353930965066	-0.00490093370899558	-0.0123684434220195
1901	0.205843508243561	-0.204544812440872	-17.4087066650391	0.00711201597005129	0.00808603875339031	-0.0156151866540313	-0.00197886489331722
1902	-0.443505108356476	1.09415245056152	-17.5385761260986	-0.00360223650932312	0.00159255252219737	-0.0026282137259841	0.00743668992072344
1903	0.855192124843597	0.769478142261505	-17.5385761260986	0.00191722682211548	-0.00587495695799589	-3.08191010844894e-05	0.00743668992072344
1904	1.50454080104828	-0.204544812440872	-17.0840320587158	-3.08191010844894e-05	0.00386527273803949	-0.00555028254166245	-0.00619963090866804
1905	0.855192124843597	-0.853893458843231	-17.213903427124	-0.00327756232582033	0.0022419011220336	-0.00782300252467394	-0.00392691092565656
1906	0.855192124843597	0.444803804159164	-17.0840320587158	0.0106834331527352	0.00581331877037883	-0.00425158534198999	-0.00782300252467394
1907	-0.443505108356476	0.444803804159164	-17.0840320587158	0.00256657530553639	0.00646266713738441	0.00126787810586393	0.00483929552137852
1908	0.205843508243561	0.769478142261505	-17.5385761260986	0.000618529506027699	-0.00360223650932312	0.00548864435404539	0.000618529506027699
1909	1.50454080104828	1.09415245056152	-18.1229915618896	-0.0026282137259841	0.000943203864153475	0.0022419011220336	0.00711201597005129
1910	0.855192124843597	-0.204544812440872	-17.8632507324219	0.000293855206109583	-0.00587495695799589	-0.00912170019000769	-0.00912170019000769
1911	0.205843508243561	-0.204544812440872	-17.213903427124	0.00289124972186983	0.00451462110504508	-0.00749832857400179	-0.00392691092565656
1912	-2.39155101776123	0.769478142261505	-16.8892288208008	-0.00457625929266214	0.00159255252219737	0.000943203864153475	0.0113327819854021
1913	0.855192124843597	0.769478142261505	-17.1489677429199	0.000293855206109583	-3.08191010844894e-05	0.00256657530553639	-0.00132951640989631
1914	2.15388941764832	0.120129495859146	-17.4087066650391	-0.00392691092565656	0.00354059832170606	-0.00165419070981443	-3.08191010844894e-05
1915	-0.443505108356476	0.120129495859146	-17.2788372039795	-0.000680167751852423	-0.00132951640989631	-0.00977104809135199	-0.00619963090866804
1916	2.80323791503906	-0.853893458843231	-17.4736423492432	-0.00327756232582033	0.00159255252219737	-0.00717365415766835	-0.00165419070981443
1917	1.50454080104828	0.444803804159164	-17.6035118103027	-0.00457625929266214	0.00126787810586393	-0.00457625929266214	-0.00360223650932312
1918	1.50454080104828	0.444803804159164	-17.6684474945068	0.00126787810586393	0.000943203864153475	-0.00100484199356288	0.000943203864153475
1919	1.50454080104828	1.09415245056152	-17.9931201934814	-0.00392691092565656	0.000618529506027699	-0.00587495695799589	-0.00490093370899558
1920	0.205843508243561	-0.529219150543213	-17.5385761260986	0.00159255252219737	-0.0026282137259841	-0.00684897974133492	-0.000355493422830477
1921	0.855192124843597	-0.853893458843231	-17.6684474945068	-0.000680167751852423	-0.00197886489331722	-0.00879702530801296	-0.00490093370899558
1922	-1.09285378456116	-0.204544812440872	-17.6684474945068	-3.08191010844894e-05	-0.00132951640989631	0.00451462110504508	0.00191722682211548
1923	-0.443505108356476	0.769478142261505	-18.0580558776855	-0.00749832857400179	-0.00132951640989631	-0.00944637414067984	0.00354059832170606
1924	0.855192124843597	0.444803804159164	-17.4087066650391	-0.00457625929266214	-0.00392691092565656	-0.00684897974133492	-0.00814767740666866
1925	-0.443505108356476	1.4188266992569	-17.8632507324219	-3.08191010844894e-05	0.00483929552137852	-0.00360223650932312	-0.00165419070981443
1926	-0.443505108356476	-0.204544812440872	-17.6035118103027	0.00191722682211548	0.00483929552137852	-0.00814767740666866	-0.00132951640989631
1927	0.205843508243561	1.09415245056152	-17.5385761260986	0.0022419011220336	0.00289124972186983	0.00386527273803949	0.00776136433705688
1928	-2.39155101776123	1.4188266992569	-17.4087066650391	-0.0100957229733467	-3.08191010844894e-05	0.00516396993771195	0.00191722682211548
1929	0.855192124843597	-0.204544812440872	-17.8632507324219	-0.00457625929266214	0.00548864435404539	0.00289124972186983	0.00613799272105098
1930	2.80323791503906	-0.529219150543213	-17.4087066650391	0.0022419011220336	-0.00100484199356288	-0.00912170019000769	-0.000355493422830477
1931	1.50454080104828	-0.853893458843231	-17.213903427124	0.00191722682211548	0.00678734155371785	-0.0026282137259841	-0.00879702530801296
1932	-0.443505108356476	-0.204544812440872	-17.1489677429199	-0.00327756232582033	0.00289124972186983	0.00321592413820326	0.00483929552137852
1933	-2.39155101776123	0.769478142261505	-17.1489677429199	-0.00522560812532902	0.0116574559360743	0.00678734155371785	0.00678734155371785
1934	0.855192124843597	0.444803804159164	-17.213903427124	-0.00295288790948689	-0.00197886489331722	-0.000680167751852423	-0.00197886489331722
1935	2.80323791503906	0.120129495859146	-17.2788372039795	-0.000355493422830477	0.00646266713738441	-0.00165419070981443	-0.00360223650932312
1936	-0.443505108356476	0.769478142261505	-17.6035118103027	-3.08191010844894e-05	0.00906006153672934	-0.00717365415766835	-0.00684897974133492
1937	1.50454080104828	-0.529219150543213	-17.1489677429199	-0.00457625929266214	-0.00555028254166245	0.00613799272105098	0.00776136433705688
1938	-1.74220240116119	1.74350106716156	-17.4736423492432	-0.0107450718060136	0.0022419011220336	0.00548864435404539	0.00191722682211548
1939	-1.09285378456116	1.09415245056152	-16.8892288208008	-0.0026282137259841	0.00516396993771195	-0.00100484199356288	0.00126787810586393
1940	0.205843508243561	1.09415245056152	-16.9541625976563	-3.08191010844894e-05	-0.00652430532500148	-0.0126931173726916	-3.08191010844894e-05
1941	0.205843508243561	0.769478142261505	-16.629487991333	0.00516396993771195	0.00548864435404539	-0.00165419070981443	-0.00165419070981443
1942	0.855192124843597	-1.50324213504791	-16.6944236755371	0.00483929552137852	-0.00165419070981443	0.000618529506027699	0.00906006153672934
1943	0.205843508243561	0.444803804159164	-17.0840320587158	-3.08191010844894e-05	0.0022419011220336	0.00646266713738441	-3.08191010844894e-05
1944	0.855192124843597	0.444803804159164	-17.4736423492432	-0.00782300252467394	0.00418994715437293	-0.00749832857400179	0.00159255252219737
1945	0.855192124843597	1.74350106716156	-17.6684474945068	-3.08191010844894e-05	0.00613799272105098	-0.00782300252467394	-0.00749832857400179
1946	0.205843508243561	0.769478142261505	-17.9931201934814	0.00646266713738441	0.00873538758605719	-0.00684897974133492	-0.00652430532500148
1947	0.205843508243561	0.444803804159164	-17.7333812713623	-0.00230353930965066	-0.00197886489331722	-0.00814767740666866	0.00841071270406246
1948	0.205843508243561	-0.204544812440872	-17.213903427124	0.00289124972186983	0.00289124972186983	0.00970941036939621	0.00451462110504508
1949	-0.443505108356476	-0.529219150543213	-17.6684474945068	-0.0149658378213644	-0.00132951640989631	-0.000680167751852423	-0.0026282137259841
1950	2.15388941764832	-0.204544812440872	-17.9931201934814	0.00548864435404539	0.000293855206109583	-0.00360223650932312	-0.00100484199356288
1951	2.15388941764832	0.769478142261505	-18.2528610229492	0.00613799272105098	0.00646266713738441	-0.00814767740666866	-0.00327756232582033
1952	2.15388941764832	0.769478142261505	-18.1879253387451	0.00581331877037883	0.00418994715437293	0.00418994715437293	-0.00230353930965066
1953	2.15388941764832	-0.529219150543213	-17.8632507324219	0.00354059832170606	-0.000680167751852423	-0.00392691092565656	-0.0026282137259841
1954	0.205843508243561	-0.529219150543213	-17.6035118103027	-0.0130177913233638	-0.00197886489331722	-0.00555028254166245	0.00678734155371785
1955	-0.443505108356476	1.09415245056152	-17.7333812713623	0.00289124972186983	-0.00457625929266214	-0.00100484199356288	-0.00977104809135199
1956	0.855192124843597	-0.204544812440872	-17.9931201934814	0.00354059832170606	0.00159255252219737	0.00256657530553639	0.00906006153672934
1957	0.205843508243561	0.444803804159164	-18.0580558776855	-3.08191010844894e-05	0.0022419011220336	0.000943203864153475	-0.00230353930965066
1958	0.205843508243561	-0.204544812440872	-17.9931201934814	-0.00360223650932312	-0.00912170019000769	-0.000355493422830477	0.00451462110504508
1959	-1.74220240116119	1.74350106716156	-17.3437728881836	-0.00230353930965066	-0.00619963090866804	0.00841071270406246	0.00646266713738441
1960	-1.74220240116119	1.09415245056152	-17.4087066650391	-0.00457625929266214	0.00938473641872406	-0.0120437685400248	-0.0026282137259841
1961	2.80323791503906	-0.529219150543213	-17.2788372039795	0.00354059832170606	0.00321592413820326	-0.00360223650932312	0.0022419011220336
1962	-1.09285378456116	1.09415245056152	-16.9541625976563	-0.00100484199356288	0.000618529506027699	0.000293855206109583	-0.0026282137259841
1963	1.50454080104828	-1.17856776714325	-17.5385761260986	-0.00327756232582033	-0.0126931173726916	-0.00100484199356288	-3.08191010844894e-05
1964	0.855192124843597	0.769478142261505	-17.4087066650391	-0.00230353930965066	-0.00132951640989631	-0.0123684434220195	-0.00555028254166245
1965	-2.39155101776123	0.444803804159164	-17.9931201934814	-0.00100484199356288	0.00483929552137852	-0.00652430532500148	-0.00782300252467394
1966	0.205843508243561	1.4188266992569	-17.6035118103027	0.00289124972186983	0.0100340843200684	-0.00684897974133492	-0.00684897974133492
1967	0.855192124843597	1.09415245056152	-17.1489677429199	0.00354059832170606	0.000618529506027699	-0.00132951640989631	0.00711201597005129
1968	2.15388941764832	-0.853893458843231	-16.9541625976563	0.000943203864153475	0.000618529506027699	0.00321592413820326	0.00354059832170606
1969	1.50454080104828	0.120129495859146	-16.8242931365967	-0.00490093370899558	-0.00587495695799589	0.000618529506027699	-0.000355493422830477
1970	-1.09285378456116	-0.529219150543213	-17.7333812713623	-0.00425158534198999	-0.00295288790948689	-0.00522560812532902	0.00256657530553639
1971	2.15388941764832	-0.204544812440872	-17.6684474945068	0.000618529506027699	0.00386527273803949	-0.0113944197073579	-0.00587495695799589
1972	2.15388941764832	-0.204544812440872	-18.0580558776855	0.00646266713738441	0.0116574559360743	0.00743668992072344	0.00841071270406246
1973	-0.443505108356476	0.769478142261505	-18.1879253387451	-0.00197886489331722	-0.0026282137259841	-0.00197886489331722	0.000618529506027699
1974	2.15388941764832	-1.17856776714325	-18.0580558776855	0.00159255252219737	0.00418994715437293	-0.00100484199356288	0.000618529506027699
1975	-1.09285378456116	1.4188266992569	-17.928186416626	-0.00652430532500148	0.00711201597005129	-0.00100484199356288	0.00126787810586393
1976	0.855192124843597	1.09415245056152	-17.8632507324219	0.00711201597005129	0.0116574559360743	-0.00327756232582033	-0.00165419070981443
1977	-0.443505108356476	0.444803804159164	-18.1229915618896	0.000293855206109583	0.00776136433705688	0.000618529506027699	0.00451462110504508
1978	2.80323791503906	-0.529219150543213	-18.1229915618896	-0.00295288790948689	-0.00847235135734081	-0.0110697457566857	0.000293855206109583
1979	0.855192124843597	-0.853893458843231	-18.3827304840088	-3.08191010844894e-05	-0.00295288790948689	0.00516396993771195	-0.00197886489331722
1980	-1.09285378456116	1.09415245056152	-18.1879253387451	-0.00392691092565656	0.00191722682211548	-0.00555028254166245	-0.0026282137259841
1981	1.50454080104828	0.444803804159164	-18.1229915618896	0.00191722682211548	-0.000680167751852423	-0.00912170019000769	-0.00619963090866804
1982	2.80323791503906	-0.204544812440872	-17.7983169555664	0.00354059832170606	0.00289124972186983	-0.00490093370899558	0.0103587592020631
1983	-0.443505108356476	0.120129495859146	-17.3437728881836	-0.00490093370899558	-0.00717365415766835	0.00159255252219737	-3.08191010844894e-05
1984	0.205843508243561	-0.529219150543213	-18.1229915618896	0.000943203864153475	-0.00392691092565656	0.00126787810586393	-0.00327756232582033
1985	2.15388941764832	-0.529219150543213	-17.7333812713623	-3.08191010844894e-05	0.00613799272105098	-0.00522560812532902	-0.00619963090866804
1986	-1.74220240116119	0.769478142261505	-18.1229915618896	-0.00132951640989631	0.00289124972186983	-0.00327756232582033	0.0022419011220336
1987	0.205843508243561	0.769478142261505	-17.928186416626	0.00873538758605719	0.00581331877037883	-0.000680167751852423	0.0022419011220336
1988	2.15388941764832	-0.204544812440872	-17.6684474945068	-0.00457625929266214	0.00483929552137852	0.000943203864153475	0.00191722682211548
1989	2.80323791503906	-0.853893458843231	-17.4736423492432	0.000293855206109583	-0.00360223650932312	-0.00555028254166245	-0.00197886489331722
1990	2.15388941764832	0.444803804159164	-17.6035118103027	-0.00684897974133492	-0.00197886489331722	-0.00230353930965066	-0.00295288790948689
1991	-0.443505108356476	-0.529219150543213	-17.6035118103027	-0.00197886489331722	0.000943203864153475	-0.00977104809135199	0.00191722682211548
1992	2.15388941764832	-0.204544812440872	-17.8632507324219	0.00126787810586393	-3.08191010844894e-05	0.0123068047687411	0.00776136433705688
1993	0.855192124843597	0.769478142261505	-18.5775356292725	0.00191722682211548	0.00126787810586393	-0.00457625929266214	-0.00555028254166245
1994	1.50454080104828	0.120129495859146	-18.2528610229492	-0.00360223650932312	-0.00814767740666866	-0.00457625929266214	-0.00327756232582033
1995	-0.443505108356476	-0.853893458843231	-17.6035118103027	-0.00360223650932312	-0.00230353930965066	-0.00230353930965066	-0.00944637414067984
1996	0.855192124843597	0.769478142261505	-18.1879253387451	-0.00132951640989631	0.00516396993771195	0.00451462110504508	0.00906006153672934
1997	-1.09285378456116	0.769478142261505	-17.2788372039795	-0.00457625929266214	0.00289124972186983	0.00191722682211548	0.00191722682211548
1998	1.50454080104828	-0.204544812440872	-17.9931201934814	0.00483929552137852	-0.00587495695799589	-0.00197886489331722	0.00776136433705688
1999	1.50454080104828	-0.204544812440872	-18.3177947998047	-0.00457625929266214	0.00711201597005129	-0.00490093370899558	0.000943203864153475
2000	1.50454080104828	-0.204544812440872	-18.2528610229492	0.00354059832170606	-0.00587495695799589	-0.00197886489331722	-0.00879702530801296
[truncated: 6,300 more rows]
