# Supplementary material for: Precise instruction and consideration of the vertical and horizontal force component increases validity and reliability of the 90:20 Isometric Posterior Chain Test
Source: PLoS One. 2024 Oct 28;19(10):e0312843. doi: 10.1371/journal.pone.0312843 (PMC11515970; doi:10.1371/journal.pone.0312843)
Supplement: S1 File — (ZIP) [file pone.0312843.s001.zip › S1_Raw_Data/M1_P10_iso_2.csv]

1	0.855192124843597	-0.529219150543213	-18.0580558776855	0.00581331877037883	0.00354059832170606	0.00548864435404539	-3.08191010844894e-05
2	-1.09285378456116	0.120129495859146	-18.4476642608643	-0.00230353930965066	-0.00814767740666866	0.000293855206109583	-0.000680167751852423
3	0.855192124843597	-1.17856776714325	-17.9931201934814	-0.00684897974133492	0.00581331877037883	-0.00879702530801296	-0.00392691092565656
4	0.205843508243561	-0.853893458843231	-18.1229915618896	0.00548864435404539	-0.0026282137259841	-0.00295288790948689	-0.00295288790948689
5	-1.74220240116119	0.120129495859146	-17.6035118103027	-0.00522560812532902	0.00159255252219737	0.00354059832170606	-0.000355493422830477
6	-1.74220240116119	0.120129495859146	-17.8632507324219	0.00159255252219737	-0.00555028254166245	-3.08191010844894e-05	0.00483929552137852
7	-0.443505108356476	0.120129495859146	-18.1879253387451	-0.0117190945893526	-0.00295288790948689	-0.00944637414067984	-0.00360223650932312
8	1.50454080104828	-0.204544812440872	-18.1879253387451	-0.00230353930965066	0.00548864435404539	-0.0133424662053585	-0.00587495695799589
9	1.50454080104828	-1.50324213504791	-17.9931201934814	0.00418994715437293	0.00321592413820326	-0.00360223650932312	0.00581331877037883
10	1.50454080104828	-2.15259075164795	-18.5125999450684	0.000293855206109583	-0.00425158534198999	-0.00490093370899558	-0.00100484199356288
11	0.855192124843597	-0.853893458843231	-18.1879253387451	0.00289124972186983	-0.00100484199356288	-0.00132951640989631	0.00516396993771195
12	-3.04089951515198	-0.204544812440872	-17.6684474945068	-0.0110697457566857	-0.000355493422830477	0.00159255252219737	-0.00522560812532902
13	0.855192124843597	0.120129495859146	-17.9931201934814	-0.00327756232582033	0.00581331877037883	-0.00879702530801296	-0.00230353930965066
14	1.50454080104828	-0.529219150543213	-18.0580558776855	0.00873538758605719	0.0162028968334198	0.00159255252219737	-0.00165419070981443
15	-1.09285378456116	0.444803804159164	-17.928186416626	-0.00522560812532902	-3.08191010844894e-05	0.000943203864153475	-0.00132951640989631
16	0.855192124843597	-1.17856776714325	-18.3177947998047	0.00548864435404539	-3.08191010844894e-05	-0.00749832857400179	0.0123068047687411
17	-1.09285378456116	0.769478142261505	-18.0580558776855	-0.00490093370899558	0.00483929552137852	0.0022419011220336	-0.0100957229733467
18	-0.443505108356476	-0.529219150543213	-17.6684474945068	-0.00619963090866804	0.00613799272105098	-0.00165419070981443	0.00386527273803949
19	0.205843508243561	-0.204544812440872	-17.928186416626	0.00386527273803949	0.00581331877037883	-0.00392691092565656	0.00321592413820326
20	-1.09285378456116	0.769478142261505	-18.3827304840088	-0.000355493422830477	-0.00100484199356288	0.00776136433705688	0.00548864435404539
21	-1.09285378456116	-0.204544812440872	-18.2528610229492	-0.00327756232582033	-0.00814767740666866	0.000943203864153475	0.00678734155371785
22	1.50454080104828	-1.50324213504791	-17.9931201934814	-0.00814767740666866	-0.00847235135734081	-0.00197886489331722	0.00159255252219737
23	-1.74220240116119	0.444803804159164	-18.2528610229492	-0.0107450718060136	0.000618529506027699	-0.0159398596733809	-0.00879702530801296
24	0.855192124843597	-0.529219150543213	-17.8632507324219	0.00711201597005129	0.00483929552137852	-0.00197886489331722	0.00451462110504508
25	1.50454080104828	0.120129495859146	-18.707405090332	0.000943203864153475	-0.00295288790948689	-0.00977104809135199	0.0022419011220336
26	1.50454080104828	-1.17856776714325	-17.7983169555664	0.00289124972186983	-0.00230353930965066	-0.00230353930965066	0.00354059832170606
27	-0.443505108356476	-0.529219150543213	-18.3177947998047	-0.00230353930965066	-0.00847235135734081	-0.0113944197073579	-0.0026282137259841
28	-1.09285378456116	-0.204544812440872	-18.3177947998047	0.00483929552137852	0.0022419011220336	-0.0139918150380254	-0.0117190945893526
29	-2.39155101776123	-0.204544812440872	-18.1229915618896	0.00126787810586393	-0.00392691092565656	0.000943203864153475	-0.00490093370899558
30	-1.09285378456116	0.444803804159164	-18.1879253387451	0.00613799272105098	0.00191722682211548	-3.08191010844894e-05	0.00386527273803949
31	-0.443505108356476	0.444803804159164	-18.1879253387451	0.0022419011220336	0.00321592413820326	-0.00230353930965066	0.000618529506027699
32	0.205843508243561	0.120129495859146	-18.4476642608643	-0.000355493422830477	-0.00295288790948689	0.0022419011220336	-0.00847235135734081
33	1.50454080104828	-1.82791638374329	-17.7983169555664	-0.00100484199356288	-0.00425158534198999	-0.00587495695799589	-0.00425158534198999
34	-1.09285378456116	0.120129495859146	-17.928186416626	0.00483929552137852	0.00906006153672934	0.00159255252219737	-0.00392691092565656
35	-0.443505108356476	-1.17856776714325	-17.8632507324219	-0.00295288790948689	0.00256657530553639	0.00386527273803949	0.0113327819854021
36	0.855192124843597	-0.853893458843231	-18.1229915618896	0.000618529506027699	-0.000355493422830477	0.00386527273803949	0.0022419011220336
37	1.50454080104828	-0.204544812440872	-18.3827304840088	-0.00360223650932312	-0.00165419070981443	0.000293855206109583	0.000943203864153475
38	0.205843508243561	0.120129495859146	-18.1229915618896	0.00711201597005129	-0.00295288790948689	-0.0026282137259841	-0.0026282137259841
39	-0.443505108356476	-0.529219150543213	-18.0580558776855	0.00678734155371785	-3.08191010844894e-05	-0.00457625929266214	0.00126787810586393
40	0.855192124843597	-0.529219150543213	-17.928186416626	-0.00197886489331722	0.00451462110504508	0.00646266713738441	0.00711201597005129
41	-1.74220240116119	-0.853893458843231	-17.9931201934814	-0.00132951640989631	0.00289124972186983	0.0022419011220336	0.00256657530553639
42	-1.09285378456116	0.444803804159164	-18.3177947998047	-0.00490093370899558	-0.00230353930965066	0.00451462110504508	-0.00522560812532902
43	1.50454080104828	-0.853893458843231	-18.2528610229492	-0.00652430532500148	0.00841071270406246	-0.0110697457566857	-0.00100484199356288
44	0.205843508243561	0.120129495859146	-17.9931201934814	0.00386527273803949	0.00256657530553639	-0.0104203969240189	-0.000680167751852423
45	0.855192124843597	-1.50324213504791	-17.8632507324219	-0.000680167751852423	-0.00684897974133492	-0.0107450718060136	-0.00100484199356288
46	-0.443505108356476	0.120129495859146	-17.7983169555664	-0.000680167751852423	0.00418994715437293	-3.08191010844894e-05	0.00386527273803949
47	-1.09285378456116	-0.529219150543213	-18.0580558776855	-0.0169138833880424	-0.00327756232582033	-0.00425158534198999	0.00906006153672934
48	1.50454080104828	0.120129495859146	-18.9022083282471	0.00126787810586393	0.00386527273803949	-0.00555028254166245	-0.0117190945893526
49	-1.09285378456116	0.769478142261505	-19.0320796966553	0.00256657530553639	0.00386527273803949	-0.0117190945893526	0.00159255252219737
50	-0.443505108356476	0.444803804159164	-18.2528610229492	0.00548864435404539	0.00548864435404539	-0.00977104809135199	0.00743668992072344
51	-0.443505108356476	-0.529219150543213	-17.9931201934814	0.000293855206109583	-0.00587495695799589	0.00289124972186983	0.0100340843200684
52	-1.09285378456116	0.120129495859146	-18.0580558776855	0.00256657530553639	0.00159255252219737	0.00321592413820326	0.00256657530553639
53	-1.09285378456116	-0.853893458843231	-17.7333812713623	-0.0100957229733467	0.00841071270406246	-0.0130177913233638	0.00191722682211548
54	0.205843508243561	-0.204544812440872	-18.1879253387451	0.00386527273803949	-0.00197886489331722	-0.00425158534198999	-0.00100484199356288
55	1.50454080104828	0.444803804159164	-18.3827304840088	0.000618529506027699	-0.00132951640989631	0.00354059832170606	0.00159255252219737
56	-1.09285378456116	-0.853893458843231	-17.9931201934814	0.000943203864153475	0.00159255252219737	-0.00197886489331722	0.00516396993771195
57	0.855192124843597	-1.82791638374329	-17.928186416626	0.0022419011220336	-0.00230353930965066	0.000293855206109583	-0.00165419070981443
58	0.855192124843597	-0.529219150543213	-17.6684474945068	-0.00782300252467394	0.00711201597005129	-0.00327756232582033	-0.00425158534198999
59	-1.74220240116119	-0.204544812440872	-17.6684474945068	-0.00165419070981443	0.00354059832170606	0.00126787810586393	0.00516396993771195
60	0.205843508243561	0.120129495859146	-18.3177947998047	0.00321592413820326	0.00548864435404539	-0.0100957229733467	0.00841071270406246
61	0.205843508243561	-0.529219150543213	-18.1229915618896	-0.00197886489331722	-0.00360223650932312	-0.00392691092565656	-0.00197886489331722
62	-0.443505108356476	-1.17856776714325	-17.9931201934814	0.00321592413820326	-3.08191010844894e-05	-0.00132951640989631	0.00581331877037883
63	1.50454080104828	-1.17856776714325	-18.5125999450684	0.00321592413820326	-0.000680167751852423	-0.00132951640989631	-0.00457625929266214
64	-1.74220240116119	0.120129495859146	-18.2528610229492	-0.00327756232582033	0.00418994715437293	0.00451462110504508	0.00289124972186983
65	0.205843508243561	-0.853893458843231	-17.6035118103027	0.0022419011220336	-0.00327756232582033	0.000618529506027699	0.00451462110504508
66	0.855192124843597	0.444803804159164	-18.3177947998047	-0.00587495695799589	-0.00197886489331722	0.00354059832170606	-0.000680167751852423
67	-0.443505108356476	0.769478142261505	-18.1879253387451	-0.00912170019000769	-0.000680167751852423	0.00483929552137852	-0.00814767740666866
68	-0.443505108356476	-1.17856776714325	-18.0580558776855	-0.00132951640989631	-0.00587495695799589	-0.00977104809135199	-0.000680167751852423
69	0.855192124843597	-0.529219150543213	-17.9931201934814	-0.00100484199356288	0.0022419011220336	-0.00977104809135199	-0.00100484199356288
70	-3.04089951515198	0.120129495859146	-18.6424694061279	-0.0120437685400248	0.00548864435404539	-0.00100484199356288	-3.08191010844894e-05
71	-1.74220240116119	0.444803804159164	-18.5775356292725	0.00159255252219737	0.00516396993771195	-0.00327756232582033	0.00613799272105098
72	1.50454080104828	-0.529219150543213	-18.7723388671875	0.00418994715437293	0.00418994715437293	-0.0107450718060136	0.00126787810586393
73	1.50454080104828	-0.853893458843231	-18.2528610229492	0.00581331877037883	0.00451462110504508	-0.00749832857400179	-0.0100957229733467
74	-1.09285378456116	-0.529219150543213	-18.7723388671875	0.00516396993771195	-3.08191010844894e-05	-0.00782300252467394	0.000618529506027699
75	0.855192124843597	-0.529219150543213	-18.5125999450684	0.0132808275520802	0.00256657530553639	0.00386527273803949	0.00678734155371785
76	-3.04089951515198	0.120129495859146	-18.707405090332	-0.00912170019000769	0.000943203864153475	0.00159255252219737	0.00126787810586393
77	1.50454080104828	-0.853893458843231	-18.1229915618896	0.00808603875339031	0.000293855206109583	0.0022419011220336	0.00516396993771195
78	0.855192124843597	-0.853893458843231	-17.9931201934814	-0.00360223650932312	0.00256657530553639	-0.00749832857400179	-0.00295288790948689
79	1.50454080104828	-0.529219150543213	-18.0580558776855	0.00256657530553639	0.00743668992072344	-0.00944637414067984	-0.00360223650932312
80	0.205843508243561	-1.17856776714325	-17.928186416626	0.00516396993771195	-0.0026282137259841	0.00906006153672934	0.00776136433705688
81	1.50454080104828	-0.529219150543213	-17.9931201934814	-0.00327756232582033	-0.00132951640989631	0.000943203864153475	0.00321592413820326
82	-1.09285378456116	-0.529219150543213	-18.5775356292725	-0.00879702530801296	-0.00132951640989631	0.00646266713738441	0.00451462110504508
83	-1.09285378456116	0.444803804159164	-18.8372745513916	0.00483929552137852	0.0022419011220336	-0.00847235135734081	-0.00165419070981443
84	1.50454080104828	-0.853893458843231	-17.9931201934814	0.00711201597005129	-0.00425158534198999	0.000618529506027699	0.00386527273803949
85	0.855192124843597	-0.204544812440872	-18.6424694061279	-0.00360223650932312	0.00418994715437293	0.00386527273803949	0.00126787810586393
86	-1.09285378456116	-0.853893458843231	-18.2528610229492	-0.00457625929266214	-0.00392691092565656	-0.00165419070981443	0.00418994715437293
87	-0.443505108356476	-0.853893458843231	-18.2528610229492	-0.00392691092565656	-0.00490093370899558	-0.00684897974133492	0.000618529506027699
88	0.855192124843597	-0.204544812440872	-18.9022083282471	-0.00295288790948689	-0.00230353930965066	-0.0146411629393697	-0.00197886489331722
89	-0.443505108356476	0.444803804159164	-18.9671440124512	-0.00132951640989631	0.00256657530553639	-0.00749832857400179	-0.00684897974133492
90	0.855192124843597	-0.853893458843231	-18.707405090332	-0.00132951640989631	0.000618529506027699	0.012956153601408	0.00256657530553639
91	2.15388941764832	-1.17856776714325	-18.4476642608643	0.000943203864153475	-0.0104203969240189	-0.00132951640989631	0.000943203864153475
92	-0.443505108356476	-0.529219150543213	-18.2528610229492	-0.00165419070981443	-0.00197886489331722	-0.00619963090866804	-0.00100484199356288
93	-1.74220240116119	0.444803804159164	-18.3827304840088	-0.00652430532500148	0.00581331877037883	0.000293855206109583	-0.00230353930965066
94	-0.443505108356476	-0.853893458843231	-18.5125999450684	0.00711201597005129	0.0103587592020631	0.0022419011220336	-3.08191010844894e-05
95	-1.09285378456116	0.769478142261505	-19.0320796966553	0.00548864435404539	0.00289124972186983	-0.00392691092565656	0.0100340843200684
96	0.205843508243561	-0.529219150543213	-18.5125999450684	-0.00295288790948689	-3.08191010844894e-05	-0.00360223650932312	0.00354059832170606
97	0.205843508243561	-0.529219150543213	-18.1229915618896	0.0022419011220336	-0.00814767740666866	-0.00814767740666866	-0.00132951640989631
98	0.205843508243561	-0.204544812440872	-18.1879253387451	-3.08191010844894e-05	0.00289124972186983	-0.0120437685400248	-0.00749832857400179
99	-1.74220240116119	-0.529219150543213	-17.6035118103027	-0.00847235135734081	0.00873538758605719	-3.08191010844894e-05	0.00289124972186983
100	-1.09285378456116	0.120129495859146	-17.6684474945068	0.000943203864153475	-0.00100484199356288	-0.00619963090866804	0.00289124972186983
101	0.205843508243561	0.444803804159164	-18.5125999450684	-0.00555028254166245	-0.00360223650932312	0.00906006153672934	0.00418994715437293
102	-0.443505108356476	0.444803804159164	-18.3827304840088	0.00126787810586393	0.000943203864153475	0.0022419011220336	-0.00587495695799589
103	0.855192124843597	-2.15259075164795	-17.928186416626	0.00321592413820326	-0.00165419070981443	-0.0107450718060136	-0.0026282137259841
104	-0.443505108356476	0.120129495859146	-18.1879253387451	0.00354059832170606	0.00938473641872406	-0.00327756232582033	-0.00165419070981443
105	-1.09285378456116	0.120129495859146	-17.7983169555664	-0.0100957229733467	-0.00230353930965066	0.00386527273803949	0.0022419011220336
106	0.855192124843597	0.120129495859146	-17.9931201934814	-0.00425158534198999	-0.00619963090866804	0.00126787810586393	-0.0026282137259841
107	0.855192124843597	0.444803804159164	-18.3827304840088	-0.00230353930965066	-0.00392691092565656	-0.00619963090866804	-0.00944637414067984
108	-0.443505108356476	0.444803804159164	-18.1879253387451	-0.00944637414067984	0.00386527273803949	-0.00197886489331722	-0.00749832857400179
109	0.205843508243561	-2.15259075164795	-18.0580558776855	0.00191722682211548	0.000293855206109583	-0.00392691092565656	0.00159255252219737
110	-0.443505108356476	0.120129495859146	-18.1879253387451	0.00191722682211548	-0.00230353930965066	0.00743668992072344	-0.0026282137259841
111	-3.04089951515198	1.09415245056152	-18.3177947998047	-0.0113944197073579	0.00289124972186983	0.00678734155371785	-0.0026282137259841
112	0.855192124843597	-0.853893458843231	-17.7333812713623	0.000618529506027699	-3.08191010844894e-05	0.00386527273803949	-0.00717365415766835
113	0.205843508243561	0.444803804159164	-17.9931201934814	0.00256657530553639	0.00808603875339031	-0.00522560812532902	-0.00100484199356288
114	0.855192124843597	-0.853893458843231	-18.1229915618896	-3.08191010844894e-05	0.00613799272105098	-0.00684897974133492	-0.00230353930965066
115	1.50454080104828	-1.82791638374329	-18.0580558776855	0.00126787810586393	-0.00327756232582033	0.00386527273803949	-0.00100484199356288
116	-0.443505108356476	0.444803804159164	-18.1879253387451	-0.00392691092565656	-0.00197886489331722	-0.00684897974133492	0.00483929552137852
117	-1.09285378456116	-0.853893458843231	-17.928186416626	0.00354059832170606	-0.000680167751852423	0.0022419011220336	-0.00944637414067984
118	1.50454080104828	-0.204544812440872	-18.3177947998047	-3.08191010844894e-05	0.00548864435404539	-0.00425158534198999	-0.00230353930965066
119	-1.74220240116119	0.444803804159164	-18.0580558776855	0.00613799272105098	0.00516396993771195	-0.0113944197073579	-0.00360223650932312
120	-0.443505108356476	-0.204544812440872	-17.9931201934814	0.000943203864153475	-0.00457625929266214	0.000293855206109583	0.00646266713738441
121	-1.09285378456116	-0.204544812440872	-18.3827304840088	-0.00619963090866804	-0.00132951640989631	-3.08191010844894e-05	0.000618529506027699
122	-0.443505108356476	-0.853893458843231	-17.9931201934814	-0.0146411629393697	-0.0026282137259841	-0.00490093370899558	0.00126787810586393
123	0.205843508243561	-0.529219150543213	-17.928186416626	-0.00360223650932312	0.00256657530553639	-0.00197886489331722	-0.0100957229733467
124	-0.443505108356476	0.769478142261505	-18.3827304840088	-0.00165419070981443	0.0103587592020631	-0.00847235135734081	0.00126787810586393
125	0.855192124843597	-1.17856776714325	-17.7983169555664	0.0022419011220336	-0.00132951640989631	-0.00100484199356288	-0.00295288790948689
126	-0.443505108356476	-0.529219150543213	-17.928186416626	-0.00684897974133492	-0.00814767740666866	-0.000680167751852423	-0.00295288790948689
127	0.205843508243561	-0.853893458843231	-17.928186416626	0.00516396993771195	0.000293855206109583	-3.08191010844894e-05	-0.00295288790948689
128	-0.443505108356476	-0.853893458843231	-17.928186416626	-0.00879702530801296	0.00418994715437293	-0.00652430532500148	-3.08191010844894e-05
129	1.50454080104828	-1.17856776714325	-17.9931201934814	-0.00100484199356288	0.00191722682211548	-0.00230353930965066	0.00354059832170606
130	-1.09285378456116	0.444803804159164	-18.3177947998047	0.00321592413820326	0.00354059832170606	-0.00619963090866804	-0.00327756232582033
131	0.205843508243561	0.120129495859146	-18.1229915618896	0.00418994715437293	-0.00717365415766835	0.00451462110504508	-0.00619963090866804
132	2.80323791503906	-2.47726511955261	-17.7983169555664	-0.00165419070981443	-0.0100957229733467	-0.00619963090866804	-0.00197886489331722
133	-1.09285378456116	0.769478142261505	-17.8632507324219	-0.00327756232582033	0.0022419011220336	-0.00847235135734081	-0.00879702530801296
134	-1.74220240116119	-0.853893458843231	-18.0580558776855	-0.00425158534198999	0.00418994715437293	0.00256657530553639	-0.00165419070981443
135	1.50454080104828	-1.17856776714325	-18.0580558776855	0.000943203864153475	0.0022419011220336	-0.00490093370899558	-0.000355493422830477
136	0.205843508243561	0.769478142261505	-18.5775356292725	0.00159255252219737	0.00451462110504508	0.00159255252219737	0.000618529506027699
137	-1.09285378456116	0.120129495859146	-18.707405090332	0.0022419011220336	-0.0026282137259841	-0.0026282137259841	0.0022419011220336
138	2.15388941764832	-1.82791638374329	-18.3177947998047	-0.00392691092565656	0.0022419011220336	-0.0204853005707264	-0.00587495695799589
139	0.855192124843597	-0.853893458843231	-17.7333812713623	0.00451462110504508	0.00386527273803949	-0.00100484199356288	0.000293855206109583
140	-1.09285378456116	-0.529219150543213	-17.8632507324219	-0.00425158534198999	0.00970941036939621	0.00191722682211548	0.00418994715437293
141	0.855192124843597	-1.17856776714325	-18.5775356292725	-0.00425158534198999	0.000618529506027699	-0.00327756232582033	-0.00327756232582033
142	-0.443505108356476	0.120129495859146	-18.9671440124512	-0.0026282137259841	0.00289124972186983	0.00451462110504508	-0.00197886489331722
143	0.855192124843597	0.444803804159164	-18.707405090332	0.000943203864153475	0.00126787810586393	-0.00197886489331722	-0.00782300252467394
144	1.50454080104828	-1.82791638374329	-17.7333812713623	0.00516396993771195	-0.00392691092565656	-0.0120437685400248	-0.00782300252467394
145	0.855192124843597	0.769478142261505	-18.6424694061279	-3.08191010844894e-05	0.00711201597005129	0.00646266713738441	0.00743668992072344
146	-3.04089951515198	0.769478142261505	-18.4476642608643	-0.00392691092565656	-0.00457625929266214	-0.00749832857400179	0.00256657530553639
147	-1.09285378456116	0.120129495859146	-18.1229915618896	0.000293855206109583	0.000618529506027699	0.00191722682211548	0.000618529506027699
148	0.855192124843597	-0.529219150543213	-18.2528610229492	-0.00360223650932312	0.000618529506027699	-0.00912170019000769	-0.00197886489331722
149	-0.443505108356476	-0.204544812440872	-18.1879253387451	0.00289124972186983	0.00483929552137852	0.00289124972186983	0.000618529506027699
150	-1.09285378456116	-0.529219150543213	-18.1229915618896	0.00289124972186983	-0.00230353930965066	0.00711201597005129	0.00126787810586393
151	-1.09285378456116	0.444803804159164	-17.7983169555664	-0.00814767740666866	0.00191722682211548	-0.00295288790948689	0.000943203864153475
152	0.205843508243561	0.120129495859146	-17.7333812713623	-0.00360223650932312	0.00451462110504508	-0.000355493422830477	-0.00684897974133492
153	-1.74220240116119	0.444803804159164	-18.1879253387451	0.000293855206109583	-0.00132951640989631	-0.00684897974133492	-0.0026282137259841
154	2.15388941764832	-0.204544812440872	-18.1879253387451	0.000293855206109583	0.00256657530553639	0.000618529506027699	-3.08191010844894e-05
155	2.15388941764832	-0.529219150543213	-18.3177947998047	0.00354059832170606	-0.00587495695799589	0.00159255252219737	-3.08191010844894e-05
156	0.855192124843597	-0.853893458843231	-17.928186416626	-0.000680167751852423	-0.00230353930965066	0.00321592413820326	0.00321592413820326
157	0.205843508243561	-0.204544812440872	-17.8632507324219	-0.00522560812532902	-0.00132951640989631	-0.00490093370899558	-0.000680167751852423
158	-0.443505108356476	0.444803804159164	-17.7983169555664	-0.00360223650932312	0.00970941036939621	-0.0123684434220195	-0.00327756232582033
159	-0.443505108356476	0.769478142261505	-18.0580558776855	0.00418994715437293	0.00581331877037883	0.000943203864153475	-0.00100484199356288
160	-1.09285378456116	-0.204544812440872	-18.1879253387451	-0.00295288790948689	0.00354059832170606	0.00581331877037883	0.00646266713738441
161	-1.09285378456116	-0.853893458843231	-18.2528610229492	-0.00230353930965066	-0.00490093370899558	0.00418994715437293	-3.08191010844894e-05
162	-1.09285378456116	0.769478142261505	-18.2528610229492	-0.00197886489331722	0.00256657530553639	0.00159255252219737	-0.00295288790948689
163	-0.443505108356476	-0.853893458843231	-17.8632507324219	-0.00717365415766835	0.00548864435404539	-0.0156151866540313	-0.0026282137259841
164	-0.443505108356476	0.120129495859146	-18.0580558776855	0.000618529506027699	0.011982130818069	-0.00814767740666866	-0.00230353930965066
165	0.205843508243561	-0.529219150543213	-18.0580558776855	0.00451462110504508	-0.000355493422830477	0.0123068047687411	-0.00360223650932312
166	0.205843508243561	-0.853893458843231	-18.1879253387451	-0.00814767740666866	0.00191722682211548	-0.00425158534198999	0.00159255252219737
167	2.15388941764832	-1.17856776714325	-18.2528610229492	-0.00230353930965066	-0.0100957229733467	0.00126787810586393	-0.00652430532500148
168	-0.443505108356476	0.769478142261505	-18.3177947998047	-0.000355493422830477	-0.00197886489331722	-0.00490093370899558	-0.00652430532500148
169	-3.04089951515198	0.444803804159164	-17.7333812713623	-0.00490093370899558	-3.08191010844894e-05	-0.000680167751852423	-0.0026282137259841
170	2.15388941764832	-0.529219150543213	-17.7333812713623	-3.08191010844894e-05	0.00516396993771195	0.00548864435404539	0.00386527273803949
171	1.50454080104828	-0.204544812440872	-18.1879253387451	-0.00360223650932312	-0.00457625929266214	-0.00360223650932312	0.00548864435404539
172	-0.443505108356476	0.444803804159164	-17.9931201934814	-0.00879702530801296	0.000618529506027699	-0.00652430532500148	-0.00197886489331722
173	0.855192124843597	-2.15259075164795	-17.7983169555664	0.00613799272105098	-0.00522560812532902	-0.00522560812532902	-0.00230353930965066
174	-0.443505108356476	0.444803804159164	-18.1879253387451	-0.00230353930965066	0.0022419011220336	-0.00619963090866804	-0.00717365415766835
175	-1.09285378456116	-0.853893458843231	-17.8632507324219	-0.00230353930965066	0.00126787810586393	-0.000355493422830477	0.0100340843200684
176	0.205843508243561	0.120129495859146	-18.0580558776855	0.00516396993771195	0.000943203864153475	0.00256657530553639	0.00159255252219737
177	1.50454080104828	-1.17856776714325	-18.3177947998047	0.00321592413820326	0.00126787810586393	-0.00652430532500148	0.000293855206109583
178	1.50454080104828	-0.204544812440872	-18.1229915618896	0.0022419011220336	0.00581331877037883	-0.00327756232582033	0.00289124972186983
179	-0.443505108356476	-0.853893458843231	-17.8632507324219	-0.00360223650932312	-0.00490093370899558	-0.000355493422830477	-0.00457625929266214
180	-1.09285378456116	0.120129495859146	-18.2528610229492	0.00386527273803949	0.00841071270406246	0.00126787810586393	0.0103587592020631
181	-3.04089951515198	0.769478142261505	-18.4476642608643	-0.00717365415766835	-0.000680167751852423	0.00159255252219737	0.00711201597005129
182	0.855192124843597	-0.529219150543213	-17.928186416626	-0.0026282137259841	0.000618529506027699	-0.00100484199356288	-0.000680167751852423
183	0.205843508243561	-0.529219150543213	-18.707405090332	0.00516396993771195	0.00646266713738441	-0.000355493422830477	0.00126787810586393
184	-1.74220240116119	0.444803804159164	-18.707405090332	-0.000680167751852423	0.00776136433705688	-0.00814767740666866	-0.00652430532500148
185	0.205843508243561	-1.82791638374329	-18.2528610229492	0.00711201597005129	-0.00847235135734081	0.0103587592020631	0.000618529506027699
186	-0.443505108356476	0.444803804159164	-18.3177947998047	-0.0107450718060136	-0.00360223650932312	0.000293855206109583	0.000618529506027699
187	-1.09285378456116	-0.529219150543213	-18.5775356292725	-0.00360223650932312	-0.00522560812532902	-0.00165419070981443	-3.08191010844894e-05
188	2.15388941764832	-0.853893458843231	-18.1229915618896	0.00451462110504508	0.00483929552137852	-0.00327756232582033	-0.00392691092565656
189	1.50454080104828	-0.529219150543213	-18.1879253387451	-0.0026282137259841	-0.00619963090866804	-0.0104203969240189	0.000293855206109583
190	0.205843508243561	-0.529219150543213	-18.1229915618896	0.00581331877037883	-3.08191010844894e-05	0.00418994715437293	0.00386527273803949
191	-0.443505108356476	-0.204544812440872	-18.1229915618896	-0.00295288790948689	-0.00684897974133492	0.00386527273803949	0.00321592413820326
192	-0.443505108356476	-0.529219150543213	-18.1879253387451	-0.00360223650932312	-0.00619963090866804	-0.00230353930965066	-0.0104203969240189
193	-2.39155101776123	0.120129495859146	-17.928186416626	-0.00360223650932312	0.00354059832170606	-0.00425158534198999	-0.00132951640989631
194	1.50454080104828	-1.17856776714325	-18.3177947998047	-0.000355493422830477	-0.000680167751852423	-0.0130177913233638	-0.00619963090866804
195	0.205843508243561	-0.204544812440872	-18.0580558776855	-0.00717365415766835	0.00354059832170606	0.000618529506027699	0.00548864435404539
196	-1.09285378456116	-0.204544812440872	-18.3177947998047	-3.08191010844894e-05	-0.00847235135734081	0.00483929552137852	-0.00295288790948689
197	-1.09285378456116	-0.204544812440872	-18.1879253387451	-0.00295288790948689	0.00516396993771195	-0.00100484199356288	0.00191722682211548
198	-1.09285378456116	-0.529219150543213	-17.7333812713623	-0.00555028254166245	-0.00100484199356288	-0.0026282137259841	0.00126787810586393
199	1.50454080104828	-1.17856776714325	-17.6684474945068	-0.00490093370899558	0.00516396993771195	0.000943203864153475	-0.00295288790948689
200	1.50454080104828	-0.853893458843231	-18.707405090332	0.00289124972186983	0.000293855206109583	-0.0026282137259841	0.00613799272105098
201	0.855192124843597	-1.17856776714325	-18.1229915618896	-0.00327756232582033	0.000293855206109583	-0.0026282137259841	0.00159255252219737
202	0.855192124843597	-1.17856776714325	-18.0580558776855	0.0022419011220336	-0.00587495695799589	-0.00165419070981443	-0.00782300252467394
203	-1.74220240116119	0.444803804159164	-18.2528610229492	-0.00522560812532902	0.00159255252219737	0.00191722682211548	-0.00392691092565656
204	-1.09285378456116	-0.853893458843231	-17.8632507324219	-0.00684897974133492	0.00808603875339031	-0.00425158534198999	0.00256657530553639
205	-0.443505108356476	0.444803804159164	-17.9931201934814	0.00938473641872406	0.000293855206109583	0.00516396993771195	0.00613799272105098
206	0.855192124843597	0.120129495859146	-18.2528610229492	-0.00295288790948689	-0.00782300252467394	0.00289124972186983	-0.00360223650932312
207	-0.443505108356476	0.444803804159164	-18.1879253387451	-0.00100484199356288	0.00418994715437293	-0.00944637414067984	-0.000680167751852423
208	0.205843508243561	-1.50324213504791	-18.5775356292725	0.00126787810586393	-0.00457625929266214	-0.00944637414067984	0.0022419011220336
209	-1.09285378456116	1.09415245056152	-18.1879253387451	0.00483929552137852	0.00159255252219737	0.00256657530553639	-0.00555028254166245
210	-3.6902482509613	0.120129495859146	-18.707405090332	-0.00165419070981443	0.00548864435404539	0.0022419011220336	0.0126314787194133
211	1.50454080104828	0.120129495859146	-18.6424694061279	-0.00100484199356288	0.000943203864153475	0.00126787810586393	0.000943203864153475
212	0.855192124843597	-0.204544812440872	-18.3827304840088	0.000293855206109583	0.00646266713738441	-0.00555028254166245	-0.00717365415766835
213	-1.09285378456116	-0.204544812440872	-18.6424694061279	0.00581331877037883	-0.00327756232582033	-0.0026282137259841	-0.00230353930965066
214	2.15388941764832	-2.15259075164795	-18.3827304840088	0.00191722682211548	-0.00132951640989631	-0.0107450718060136	-0.00782300252467394
215	-1.74220240116119	0.120129495859146	-18.9022083282471	-0.00490093370899558	0.000943203864153475	0.00548864435404539	0.00354059832170606
216	-1.74220240116119	-0.529219150543213	-17.9931201934814	-0.0110697457566857	0.00289124972186983	0.00256657530553639	0.000618529506027699
217	-0.443505108356476	0.120129495859146	-18.1879253387451	-3.08191010844894e-05	-0.00295288790948689	-0.0100957229733467	-0.00100484199356288
218	-0.443505108356476	-0.529219150543213	-17.928186416626	0.000943203864153475	0.00354059832170606	-0.00912170019000769	-0.00360223650932312
219	-0.443505108356476	0.120129495859146	-17.7983169555664	0.00321592413820326	0.00386527273803949	-0.00425158534198999	0.00159255252219737
220	0.205843508243561	-0.853893458843231	-17.9931201934814	-0.00100484199356288	-3.08191010844894e-05	0.000618529506027699	0.00776136433705688
221	-1.74220240116119	0.120129495859146	-18.2528610229492	-0.00652430532500148	0.000293855206109583	0.00711201597005129	-0.000355493422830477
222	-1.09285378456116	1.09415245056152	-18.3827304840088	0.000293855206109583	0.00159255252219737	-0.00555028254166245	-3.08191010844894e-05
223	0.855192124843597	-0.529219150543213	-18.5775356292725	-0.000355493422830477	-0.00132951640989631	-0.0026282137259841	-0.00522560812532902
224	-1.09285378456116	0.120129495859146	-18.1879253387451	0.00126787810586393	-3.08191010844894e-05	-0.00392691092565656	0.000943203864153475
225	0.855192124843597	-1.50324213504791	-17.7983169555664	-0.000680167751852423	0.00418994715437293	0.00516396993771195	-0.00555028254166245
226	2.15388941764832	-1.17856776714325	-17.5385761260986	-0.00522560812532902	-0.000680167751852423	-0.0026282137259841	0.00321592413820326
227	-1.09285378456116	0.444803804159164	-18.1229915618896	-0.00944637414067984	-0.0026282137259841	-0.00327756232582033	-0.00100484199356288
228	-0.443505108356476	0.444803804159164	-18.4476642608643	0.000618529506027699	0.00159255252219737	-0.00392691092565656	-0.000355493422830477
229	-0.443505108356476	0.769478142261505	-18.9671440124512	0.00970941036939621	0.0103587592020631	-0.0169138833880424	0.00289124972186983
230	1.50454080104828	-0.529219150543213	-18.6424694061279	-0.00717365415766835	0.00581331877037883	-0.00100484199356288	0.00126787810586393
231	1.50454080104828	-1.50324213504791	-18.4476642608643	-0.00619963090866804	-0.00782300252467394	0.00646266713738441	-0.00392691092565656
232	0.205843508243561	0.120129495859146	-18.4476642608643	-0.00522560812532902	-0.00100484199356288	0.00386527273803949	-0.00847235135734081
233	-1.09285378456116	-1.17856776714325	-18.3177947998047	-0.00717365415766835	0.0022419011220336	-3.08191010844894e-05	0.00159255252219737
234	-0.443505108356476	0.444803804159164	-18.9022083282471	0.000293855206109583	0.00516396993771195	-0.000355493422830477	-0.00749832857400179
235	0.855192124843597	-0.529219150543213	-18.8372745513916	0.00483929552137852	0.011982130818069	0.00256657530553639	0.00191722682211548
236	0.205843508243561	0.120129495859146	-18.707405090332	-0.00522560812532902	-0.00522560812532902	-0.00327756232582033	0.00483929552137852
237	2.15388941764832	-2.15259075164795	-18.4476642608643	-0.00295288790948689	-0.0120437685400248	0.000943203864153475	-0.000355493422830477
238	-0.443505108356476	0.444803804159164	-18.6424694061279	0.00386527273803949	0.00321592413820326	-3.08191010844894e-05	-0.00327756232582033
239	-3.6902482509613	0.444803804159164	-18.1879253387451	-0.00132951640989631	0.00451462110504508	-0.00749832857400179	-0.00360223650932312
240	0.205843508243561	0.444803804159164	-18.707405090332	0.00159255252219737	0.00289124972186983	0.00354059832170606	0.00646266713738441
241	-1.09285378456116	0.769478142261505	-19.0970134735107	0.000618529506027699	0.000618529506027699	-0.00197886489331722	0.00256657530553639
242	-1.09285378456116	0.444803804159164	-18.707405090332	-0.000680167751852423	-0.00619963090866804	-0.0104203969240189	0.00646266713738441
243	1.50454080104828	-2.47726511955261	-17.9931201934814	-0.00197886489331722	-0.00327756232582033	0.00386527273803949	-0.00392691092565656
244	0.205843508243561	-0.204544812440872	-18.4476642608643	0.00159255252219737	0.00711201597005129	-0.00977104809135199	-0.00587495695799589
245	-2.39155101776123	-0.204544812440872	-18.5775356292725	-0.00814767740666866	0.00191722682211548	0.00418994715437293	0.0022419011220336
246	1.50454080104828	-0.529219150543213	-18.0580558776855	0.00548864435404539	-0.00165419070981443	-0.00555028254166245	0.00743668992072344
247	1.50454080104828	-0.204544812440872	-18.3177947998047	0.00256657530553639	0.00126787810586393	-0.0130177913233638	-0.00457625929266214
248	0.205843508243561	-0.529219150543213	-18.0580558776855	0.00483929552137852	0.01100810803473	-0.00295288790948689	-0.00360223650932312
249	0.205843508243561	-1.50324213504791	-18.5125999450684	0.0100340843200684	-0.00425158534198999	-0.00847235135734081	-0.00814767740666866
250	0.205843508243561	-0.204544812440872	-18.7723388671875	-0.00360223650932312	0.00159255252219737	0.00418994715437293	0.000943203864153475
251	-1.74220240116119	-0.529219150543213	-18.1229915618896	-0.00327756232582033	-0.00457625929266214	0.00516396993771195	0.00711201597005129
252	-0.443505108356476	-0.204544812440872	-17.6684474945068	0.00418994715437293	-0.00295288790948689	-0.00977104809135199	-0.00132951640989631
253	2.15388941764832	-0.529219150543213	-18.6424694061279	0.000293855206109583	0.00451462110504508	-0.0117190945893526	0.000618529506027699
254	-1.09285378456116	0.444803804159164	-18.9022083282471	0.00386527273803949	0.000943203864153475	-0.0107450718060136	-0.00360223650932312
255	-0.443505108356476	-1.82791638374329	-18.7723388671875	0.0022419011220336	0.00126787810586393	0.00354059832170606	0.0022419011220336
256	0.205843508243561	0.444803804159164	-19.0320796966553	0.00159255252219737	-0.00717365415766835	0.00483929552137852	0.00354059832170606
257	-1.74220240116119	0.769478142261505	-18.707405090332	-0.00977104809135199	0.00256657530553639	-0.0104203969240189	-0.00360223650932312
258	0.855192124843597	-0.853893458843231	-18.3827304840088	0.00289124972186983	0.00548864435404539	-0.0107450718060136	-0.0100957229733467
259	2.80323791503906	-1.17856776714325	-17.928186416626	0.00743668992072344	0.00548864435404539	-0.00295288790948689	-0.00165419070981443
260	0.205843508243561	-0.853893458843231	-17.7333812713623	-0.00132951640989631	0.00159255252219737	0.0022419011220336	-0.00295288790948689
261	-1.09285378456116	-0.529219150543213	-18.3177947998047	0.00159255252219737	-0.00197886489331722	0.00646266713738441	0.00483929552137852
262	0.205843508243561	0.444803804159164	-18.3827304840088	-0.00457625929266214	0.000943203864153475	-0.00555028254166245	-0.00392691092565656
263	0.855192124843597	-0.529219150543213	-18.1229915618896	-0.00457625929266214	0.00678734155371785	-0.00295288790948689	-0.00717365415766835
264	-1.09285378456116	0.444803804159164	-18.9022083282471	-0.00522560812532902	-0.000680167751852423	-0.00555028254166245	-0.00197886489331722
265	1.50454080104828	-1.17856776714325	-18.0580558776855	0.000293855206109583	0.00646266713738441	-0.00327756232582033	0.00808603875339031
266	0.855192124843597	-1.50324213504791	-17.6684474945068	-0.00652430532500148	-0.00912170019000769	0.00354059832170606	-0.00847235135734081
267	0.855192124843597	-1.17856776714325	-17.928186416626	-0.00490093370899558	-0.00425158534198999	-0.00165419070981443	0.000618529506027699
268	-1.74220240116119	0.120129495859146	-18.2528610229492	-0.0100957229733467	0.00711201597005129	-0.0113944197073579	-0.000680167751852423
269	-1.09285378456116	-0.204544812440872	-18.3827304840088	0.00613799272105098	-0.000355493422830477	-0.00295288790948689	0.00451462110504508
270	-0.443505108356476	0.769478142261505	-18.5775356292725	0.00516396993771195	-3.08191010844894e-05	-0.00327756232582033	0.00159255252219737
271	1.50454080104828	-0.529219150543213	-18.0580558776855	-0.00295288790948689	0.00386527273803949	0.00354059832170606	0.000293855206109583
272	0.855192124843597	-2.15259075164795	-17.7983169555664	-0.00165419070981443	-0.00360223650932312	-0.000355493422830477	0.00159255252219737
273	-0.443505108356476	0.444803804159164	-17.8632507324219	0.00126787810586393	0.00581331877037883	-0.00360223650932312	-0.00197886489331722
274	-1.09285378456116	-0.529219150543213	-17.8632507324219	-0.00782300252467394	0.00126787810586393	-0.00717365415766835	0.00289124972186983
275	-0.443505108356476	-0.204544812440872	-18.2528610229492	-0.000680167751852423	0.00776136433705688	-0.00197886489331722	0.0100340843200684
276	0.855192124843597	-0.853893458843231	-18.3177947998047	-0.00165419070981443	0.000293855206109583	0.00354059832170606	0.00613799272105098
277	0.205843508243561	-0.204544812440872	-18.1229915618896	-0.00490093370899558	-0.00100484199356288	-0.00197886489331722	0.00289124972186983
278	-0.443505108356476	-0.853893458843231	-18.5775356292725	-3.08191010844894e-05	-0.00230353930965066	-0.00587495695799589	-0.00392691092565656
279	-1.09285378456116	1.09415245056152	-18.5775356292725	-0.00457625929266214	0.00386527273803949	0.00321592413820326	-0.00749832857400179
280	-3.6902482509613	0.444803804159164	-17.8632507324219	-0.00944637414067984	0.00451462110504508	-0.00619963090866804	0.00873538758605719
281	1.50454080104828	-0.853893458843231	-18.1229915618896	0.0022419011220336	-0.00132951640989631	0.00126787810586393	0.00451462110504508
282	0.205843508243561	-0.853893458843231	-18.3177947998047	-0.00197886489331722	0.00126787810586393	-0.00197886489331722	-0.00457625929266214
283	-0.443505108356476	-0.204544812440872	-18.3177947998047	-0.00132951640989631	0.00873538758605719	-0.00977104809135199	0.00451462110504508
284	2.15388941764832	-2.15259075164795	-17.8632507324219	0.00451462110504508	0.0022419011220336	-0.00749832857400179	0.000293855206109583
285	0.205843508243561	-0.529219150543213	-17.928186416626	-0.00165419070981443	-0.00132951640989631	0.00581331877037883	-0.00295288790948689
286	-3.6902482509613	0.444803804159164	-17.928186416626	-0.00652430532500148	0.00159255252219737	0.0022419011220336	0.00743668992072344
287	0.205843508243561	-0.853893458843231	-17.7333812713623	-0.00522560812532902	-0.000355493422830477	-0.00230353930965066	-0.00522560812532902
288	0.205843508243561	-0.204544812440872	-18.2528610229492	0.013930176384747	0.00581331877037883	-0.000680167751852423	-0.00490093370899558
289	0.205843508243561	-0.853893458843231	-18.1229915618896	-0.00165419070981443	0.00678734155371785	-0.00652430532500148	-0.0107450718060136
290	0.855192124843597	-1.82791638374329	-17.928186416626	-0.00100484199356288	-3.08191010844894e-05	-0.00392691092565656	-0.00360223650932312
291	0.205843508243561	-0.853893458843231	-17.6035118103027	-0.000355493422830477	0.00354059832170606	0.0116574559360743	0.000293855206109583
292	-1.09285378456116	0.120129495859146	-17.9931201934814	-0.00327756232582033	-0.00295288790948689	-0.00814767740666866	-0.0026282137259841
293	0.855192124843597	-0.204544812440872	-17.6684474945068	-0.000355493422830477	-0.00360223650932312	-0.0100957229733467	0.000293855206109583
294	0.205843508243561	-0.853893458843231	-17.6684474945068	-0.00652430532500148	0.00613799272105098	-0.00230353930965066	0.00321592413820326
295	0.205843508243561	-0.529219150543213	-18.1229915618896	0.000293855206109583	-0.00814767740666866	0.00776136433705688	0.00418994715437293
296	-0.443505108356476	-0.204544812440872	-18.2528610229492	0.000618529506027699	0.0022419011220336	0.00289124972186983	-0.00327756232582033
297	-0.443505108356476	-1.50324213504791	-17.6684474945068	-0.0169138833880424	-0.000355493422830477	-0.00555028254166245	0.00159255252219737
298	0.855192124843597	-0.529219150543213	-17.928186416626	-0.00392691092565656	0.00938473641872406	-0.0136671401560307	-0.00360223650932312
299	-0.443505108356476	-0.529219150543213	-18.0580558776855	-0.00197886489331722	0.00613799272105098	0.000293855206109583	0.00191722682211548
300	2.15388941764832	-0.853893458843231	-17.5385761260986	-3.08191010844894e-05	-0.00100484199356288	-0.00132951640989631	0.00678734155371785
301	-0.443505108356476	-0.529219150543213	-17.928186416626	0.00191722682211548	-0.0100957229733467	0.00581331877037883	-3.08191010844894e-05
302	-1.74220240116119	-0.204544812440872	-18.2528610229492	0.000293855206109583	-0.00132951640989631	0.00386527273803949	-0.00619963090866804
303	-0.443505108356476	-0.529219150543213	-18.0580558776855	-0.00587495695799589	0.0022419011220336	-0.00847235135734081	-0.00230353930965066
304	-0.443505108356476	0.444803804159164	-18.3177947998047	0.000943203864153475	0.00126787810586393	-0.0120437685400248	-0.00360223650932312
305	-0.443505108356476	0.769478142261505	-18.5125999450684	0.00354059832170606	0.00646266713738441	-0.000355493422830477	0.00483929552137852
306	1.50454080104828	-0.853893458843231	-17.5385761260986	0.00354059832170606	-0.0026282137259841	-0.00490093370899558	0.00451462110504508
307	0.855192124843597	-1.17856776714325	-17.928186416626	-0.00587495695799589	-0.0113944197073579	-0.00165419070981443	-0.0107450718060136
308	-0.443505108356476	0.444803804159164	-18.3177947998047	0.00613799272105098	0.00743668992072344	-0.00977104809135199	-0.00230353930965066
309	-1.74220240116119	0.120129495859146	-18.3827304840088	-0.00782300252467394	0.00516396993771195	-0.0136671401560307	-0.00717365415766835
310	-0.443505108356476	0.120129495859146	-18.707405090332	-0.0026282137259841	0.00743668992072344	-0.00165419070981443	0.000618529506027699
311	-1.09285378456116	0.769478142261505	-18.5775356292725	0.00646266713738441	-0.000680167751852423	0.00191722682211548	0.00841071270406246
312	1.50454080104828	-0.529219150543213	-17.8632507324219	-0.00132951640989631	0.00386527273803949	-0.00912170019000769	-0.00295288790948689
313	-0.443505108356476	-0.853893458843231	-17.7333812713623	-0.00197886489331722	0.00289124972186983	-0.00490093370899558	-0.00749832857400179
314	0.855192124843597	-0.204544812440872	-18.0580558776855	0.00776136433705688	0.00873538758605719	0.00256657530553639	-0.00879702530801296
315	-2.39155101776123	-0.853893458843231	-18.0580558776855	-0.00652430532500148	-0.000680167751852423	-0.00132951640989631	0.00678734155371785
316	2.15388941764832	-0.853893458843231	-18.1229915618896	-0.000355493422830477	-3.08191010844894e-05	0.00516396993771195	-0.000355493422830477
317	-0.443505108356476	1.09415245056152	-18.4476642608643	0.000618529506027699	-0.00132951640989631	-0.000355493422830477	0.00126787810586393
318	-0.443505108356476	-0.204544812440872	-18.1229915618896	-0.00392691092565656	-0.00295288790948689	-0.00555028254166245	-0.00197886489331722
319	0.205843508243561	-0.204544812440872	-17.7983169555664	0.00386527273803949	-0.00197886489331722	0.000293855206109583	0.00289124972186983
320	-1.74220240116119	0.769478142261505	-17.8632507324219	-0.00782300252467394	-0.00457625929266214	0.00418994715437293	-0.000355493422830477
321	-1.09285378456116	0.120129495859146	-18.1879253387451	-0.0126931173726916	0.000618529506027699	-0.00165419070981443	-0.00230353930965066
322	1.50454080104828	-0.853893458843231	-18.2528610229492	-0.00587495695799589	-0.00749832857400179	-0.00619963090866804	-0.0026282137259841
323	-0.443505108356476	0.769478142261505	-18.3827304840088	0.00256657530553639	0.00354059832170606	-0.00912170019000769	-0.00944637414067984
324	0.855192124843597	-1.82791638374329	-17.9931201934814	0.00548864435404539	-0.00360223650932312	0.000943203864153475	-0.00197886489331722
325	1.50454080104828	-0.853893458843231	-17.928186416626	-0.000680167751852423	0.00191722682211548	0.0022419011220336	0.000943203864153475
326	-2.39155101776123	0.444803804159164	-18.1229915618896	-0.00555028254166245	0.000943203864153475	-0.00522560812532902	0.00451462110504508
327	-0.443505108356476	-0.529219150543213	-17.6035118103027	-0.00360223650932312	0.00159255252219737	0.00289124972186983	0.00256657530553639
328	1.50454080104828	-1.17856776714325	-18.2528610229492	0.00354059832170606	0.00581331877037883	-0.0130177913233638	0.00516396993771195
329	0.855192124843597	-0.853893458843231	-18.1879253387451	0.00711201597005129	-3.08191010844894e-05	-0.00360223650932312	-0.0026282137259841
330	0.855192124843597	-1.82791638374329	-17.9931201934814	0.00386527273803949	-0.00327756232582033	-0.00782300252467394	0.00451462110504508
331	1.50454080104828	-0.853893458843231	-18.3827304840088	-0.00360223650932312	0.00483929552137852	-0.00814767740666866	0.00321592413820326
332	-2.39155101776123	0.120129495859146	-18.5775356292725	-0.00749832857400179	0.00321592413820326	-0.00587495695799589	0.000943203864153475
333	0.205843508243561	0.120129495859146	-18.5125999450684	0.00289124972186983	0.00678734155371785	-0.00944637414067984	-0.00327756232582033
334	0.855192124843597	-1.17856776714325	-17.8632507324219	0.00743668992072344	0.00646266713738441	-0.0104203969240189	0.00256657530553639
335	0.205843508243561	0.120129495859146	-18.3177947998047	-0.00457625929266214	0.00581331877037883	0.00159255252219737	0.00191722682211548
336	-0.443505108356476	-0.529219150543213	-18.3177947998047	0.00451462110504508	-0.00230353930965066	0.00126787810586393	0.0022419011220336
337	-0.443505108356476	-0.853893458843231	-17.928186416626	-0.00100484199356288	-0.00555028254166245	-0.00587495695799589	0.00256657530553639
338	-1.09285378456116	-0.529219150543213	-17.928186416626	-0.0110697457566857	0.00289124972186983	-0.0110697457566857	-0.00684897974133492
339	0.855192124843597	-0.853893458843231	-17.928186416626	-3.08191010844894e-05	0.00678734155371785	-0.00230353930965066	-0.00879702530801296
340	0.855192124843597	-0.853893458843231	-17.928186416626	0.000943203864153475	0.00451462110504508	-0.00197886489331722	0.00159255252219737
341	0.855192124843597	-1.17856776714325	-17.6035118103027	-0.00197886489331722	0.00159255252219737	0.00159255252219737	0.00743668992072344
342	-0.443505108356476	-0.529219150543213	-18.4476642608643	-0.00425158534198999	-0.00717365415766835	0.00646266713738441	-0.00457625929266214
343	1.50454080104828	-0.529219150543213	-17.928186416626	0.00418994715437293	0.00613799272105098	-0.00555028254166245	-0.00490093370899558
344	-1.74220240116119	0.120129495859146	-17.9931201934814	-0.00165419070981443	0.00256657530553639	-0.00457625929266214	0.00548864435404539
345	0.205843508243561	0.444803804159164	-18.0580558776855	-0.00132951640989631	0.011982130818069	-0.00100484199356288	-0.000355493422830477
346	0.205843508243561	-0.529219150543213	-18.1229915618896	0.000293855206109583	0.000943203864153475	0.0100340843200684	0.00678734155371785
347	-0.443505108356476	-0.529219150543213	-17.9931201934814	-0.00490093370899558	-0.00457625929266214	-0.00392691092565656	0.00159255252219737
348	-1.09285378456116	-0.853893458843231	-17.8632507324219	-0.00457625929266214	-0.00132951640989631	-0.00619963090866804	-0.00587495695799589
349	-3.04089951515198	0.444803804159164	-18.9671440124512	-0.00132951640989631	-3.08191010844894e-05	0.0022419011220336	-0.00100484199356288
350	-1.74220240116119	0.120129495859146	-18.7723388671875	0.00256657530553639	0.00386527273803949	-0.00165419070981443	0.00256657530553639
351	-0.443505108356476	0.120129495859146	-18.9022083282471	-0.00132951640989631	-0.000680167751852423	0.00970941036939621	0.00873538758605719
352	1.50454080104828	-0.204544812440872	-18.0580558776855	0.00581331877037883	-0.00717365415766835	-0.00197886489331722	-0.00100484199356288
353	2.15388941764832	-1.50324213504791	-18.2528610229492	0.00581331877037883	-0.00230353930965066	-0.00749832857400179	0.000943203864153475
354	-0.443505108356476	-0.204544812440872	-18.3827304840088	0.00938473641872406	0.00354059832170606	-0.00717365415766835	0.00386527273803949
355	-1.74220240116119	-0.204544812440872	-17.928186416626	-0.00392691092565656	0.000293855206109583	-3.08191010844894e-05	0.0113327819854021
356	0.205843508243561	-0.529219150543213	-18.0580558776855	-0.00165419070981443	0.00256657530553639	-0.00100484199356288	0.00678734155371785
357	0.205843508243561	0.120129495859146	-18.5775356292725	0.00418994715437293	0.00418994715437293	-0.00425158534198999	-0.00197886489331722
358	-0.443505108356476	0.120129495859146	-18.7723388671875	0.00776136433705688	0.00451462110504508	-0.0126931173726916	-3.08191010844894e-05
359	-0.443505108356476	-1.17856776714325	-18.5775356292725	0.0123068047687411	-0.00425158534198999	0.000943203864153475	-0.00100484199356288
360	0.855192124843597	0.120129495859146	-18.5775356292725	-0.00425158534198999	0.00970941036939621	-0.00749832857400179	0.00776136433705688
361	-3.6902482509613	0.444803804159164	-17.8632507324219	-0.00490093370899558	-0.00360223650932312	0.00191722682211548	0.00678734155371785
362	0.205843508243561	-0.529219150543213	-18.5775356292725	-0.00392691092565656	-0.00392691092565656	-0.00132951640989631	-3.08191010844894e-05
363	0.205843508243561	0.444803804159164	-19.0970134735107	-0.0026282137259841	-0.00619963090866804	-0.0146411629393697	-0.000680167751852423
364	0.855192124843597	-1.17856776714325	-18.5775356292725	0.0136055024340749	0.00581331877037883	0.00159255252219737	0.000618529506027699
365	0.855192124843597	-2.15259075164795	-17.9931201934814	0.00418994715437293	-0.0026282137259841	0.00808603875339031	0.00581331877037883
366	-0.443505108356476	0.120129495859146	-18.1229915618896	0.000293855206109583	-0.00230353930965066	-0.00327756232582033	0.00711201597005129
367	-0.443505108356476	-1.17856776714325	-18.2528610229492	-0.00490093370899558	0.00191722682211548	-0.00295288790948689	-0.00197886489331722
368	0.855192124843597	-0.529219150543213	-17.7333812713623	0.00159255252219737	0.0113327819854021	-0.0107450718060136	-0.0100957229733467
369	1.50454080104828	-0.853893458843231	-18.1229915618896	0.00613799272105098	0.00483929552137852	-0.00522560812532902	0.00126787810586393
370	1.50454080104828	-0.853893458843231	-18.6424694061279	0.0022419011220336	-0.00425158534198999	-0.00132951640989631	-0.00360223650932312
371	1.50454080104828	-1.50324213504791	-18.5125999450684	-0.00327756232582033	-0.00132951640989631	0.00256657530553639	0.00841071270406246
372	-1.74220240116119	0.120129495859146	-18.7723388671875	-0.00132951640989631	0.000943203864153475	-0.00490093370899558	-0.00230353930965066
373	-1.09285378456116	-0.204544812440872	-18.6424694061279	0.00743668992072344	0.00256657530553639	-0.0143164889886975	-3.08191010844894e-05
374	0.205843508243561	-0.529219150543213	-18.3177947998047	-3.08191010844894e-05	0.00581331877037883	-0.00912170019000769	-0.00912170019000769
375	0.205843508243561	0.120129495859146	-18.8372745513916	0.0022419011220336	-0.00295288790948689	-0.00197886489331722	0.00613799272105098
376	0.855192124843597	-0.529219150543213	-18.7723388671875	-0.00100484199356288	-0.00619963090866804	-0.000355493422830477	0.00159255252219737
377	0.855192124843597	-1.17856776714325	-18.1229915618896	0.00646266713738441	-0.00425158534198999	-0.000680167751852423	-0.000680167751852423
378	-1.09285378456116	-1.17856776714325	-17.9931201934814	-0.00749832857400179	0.00581331877037883	-0.00749832857400179	0.00256657530553639
379	1.50454080104828	-0.529219150543213	-17.928186416626	0.00159255252219737	0.00743668992072344	-0.00847235135734081	0.00289124972186983
380	1.50454080104828	-0.529219150543213	-18.0580558776855	-0.00132951640989631	0.00159255252219737	0.00548864435404539	-3.08191010844894e-05
381	0.855192124843597	-0.853893458843231	-17.6684474945068	0.00191722682211548	0.00516396993771195	-0.0026282137259841	0.00743668992072344
382	-0.443505108356476	-0.529219150543213	-18.5125999450684	-0.000355493422830477	-0.00652430532500148	-0.00425158534198999	-0.00295288790948689
383	1.50454080104828	-0.204544812440872	-18.6424694061279	-0.00197886489331722	0.00126787810586393	-0.00749832857400179	-0.00197886489331722
384	-2.39155101776123	0.444803804159164	-18.2528610229492	-0.00944637414067984	0.0132808275520802	0.000618529506027699	-0.00100484199356288
385	-0.443505108356476	0.444803804159164	-18.2528610229492	-0.00230353930965066	0.000293855206109583	-0.00652430532500148	0.00256657530553639
386	1.50454080104828	-1.17856776714325	-18.1229915618896	-0.0026282137259841	-0.00360223650932312	-0.00652430532500148	0.000618529506027699
387	-0.443505108356476	0.444803804159164	-17.9931201934814	-0.00295288790948689	-0.000680167751852423	-0.00425158534198999	-0.00360223650932312
388	-0.443505108356476	-0.853893458843231	-17.8632507324219	0.00873538758605719	-0.0113944197073579	-0.00749832857400179	-0.00490093370899558
389	-0.443505108356476	0.120129495859146	-18.1879253387451	-0.00100484199356288	0.00256657530553639	-0.00295288790948689	0.00776136433705688
390	-3.04089951515198	0.444803804159164	-18.3177947998047	-0.0110697457566857	0.0106834331527352	-0.000680167751852423	0.00581331877037883
391	-0.443505108356476	0.444803804159164	-18.2528610229492	0.00256657530553639	0.00613799272105098	-0.00100484199356288	-0.00392691092565656
392	0.205843508243561	0.444803804159164	-18.5125999450684	-0.00132951640989631	-0.00327756232582033	-0.0139918150380254	0.000943203864153475
393	0.855192124843597	-0.853893458843231	-17.928186416626	-0.00197886489331722	-0.00132951640989631	-0.00425158534198999	-0.0104203969240189
394	-1.09285378456116	-1.17856776714325	-18.3827304840088	0.00418994715437293	0.00126787810586393	-0.00749832857400179	-0.000680167751852423
395	1.50454080104828	-0.204544812440872	-18.2528610229492	0.00256657530553639	-0.00425158534198999	0.00386527273803949	0.00418994715437293
396	-1.74220240116119	-0.204544812440872	-18.5125999450684	-0.0191866029053926	-0.00522560812532902	-0.00555028254166245	-0.00100484199356288
397	-0.443505108356476	0.120129495859146	-18.9022083282471	0.00321592413820326	-0.00360223650932312	-0.00782300252467394	0.00289124972186983
398	0.205843508243561	0.120129495859146	-19.0320796966553	-0.00295288790948689	0.0022419011220336	-0.00490093370899558	-0.00327756232582033
399	-1.74220240116119	0.120129495859146	-18.7723388671875	0.01100810803473	0.00321592413820326	-0.00100484199356288	-0.00879702530801296
400	0.205843508243561	-0.853893458843231	-18.707405090332	-0.00360223650932312	0.0022419011220336	-0.00132951640989631	0.00906006153672934
401	0.855192124843597	-0.529219150543213	-18.0580558776855	-0.00619963090866804	-0.0026282137259841	-3.08191010844894e-05	0.00321592413820326
402	-1.74220240116119	0.120129495859146	-18.4476642608643	0.00418994715437293	0.00548864435404539	0.00191722682211548	-0.00490093370899558
403	1.50454080104828	-0.529219150543213	-18.7723388671875	0.00159255252219737	0.00711201597005129	-0.0107450718060136	-0.00230353930965066
404	0.205843508243561	-0.204544812440872	-18.9022083282471	0.00613799272105098	0.00321592413820326	-0.00327756232582033	-0.0026282137259841
405	1.50454080104828	-1.82791638374329	-18.4476642608643	0.000943203864153475	-0.00457625929266214	0.0022419011220336	-0.00490093370899558
406	-0.443505108356476	0.444803804159164	-18.0580558776855	-0.00230353930965066	-0.00295288790948689	0.00126787810586393	0.00191722682211548
407	-0.443505108356476	-0.529219150543213	-17.6684474945068	-0.0143164889886975	0.000293855206109583	-0.0104203969240189	-0.00457625929266214
408	1.50454080104828	-0.853893458843231	-18.1229915618896	-0.00490093370899558	0.00191722682211548	-0.00684897974133492	-0.00490093370899558
409	-0.443505108356476	0.769478142261505	-18.3827304840088	0.00938473641872406	0.00451462110504508	-0.0152905117720366	-0.000355493422830477
410	-1.09285378456116	0.120129495859146	-18.3177947998047	0.00289124972186983	0.000943203864153475	0.00354059832170606	0.00483929552137852
411	0.855192124843597	-1.82791638374329	-18.1879253387451	-0.00230353930965066	-0.00814767740666866	-0.00230353930965066	0.00321592413820326
412	-0.443505108356476	-0.529219150543213	-18.0580558776855	-0.00490093370899558	0.00159255252219737	0.00516396993771195	-0.00360223650932312
413	-3.6902482509613	0.120129495859146	-17.928186416626	-0.0149658378213644	0.000943203864153475	-0.0026282137259841	-0.00457625929266214
414	0.855192124843597	0.120129495859146	-18.1229915618896	0.00483929552137852	0.00548864435404539	-0.00782300252467394	0.00808603875339031
415	-0.443505108356476	0.444803804159164	-18.3177947998047	0.00159255252219737	0.00354059832170606	0.00386527273803949	0.00776136433705688
416	-0.443505108356476	0.120129495859146	-18.0580558776855	-0.00100484199356288	-0.0026282137259841	0.0022419011220336	0.00516396993771195
417	2.15388941764832	-2.47726511955261	-18.1229915618896	-0.00392691092565656	-0.00587495695799589	-0.00360223650932312	-0.00327756232582033
418	1.50454080104828	-0.204544812440872	-18.5775356292725	-0.00619963090866804	0.00613799272105098	-0.00879702530801296	-0.00717365415766835
419	-0.443505108356476	-0.853893458843231	-18.5125999450684	-0.00425158534198999	0.00418994715437293	0.00354059832170606	0.00451462110504508
420	2.15388941764832	-0.529219150543213	-17.9931201934814	0.00743668992072344	-0.00360223650932312	-0.00847235135734081	0.00613799272105098
421	-1.09285378456116	0.769478142261505	-18.1879253387451	0.00191722682211548	-0.00100484199356288	-0.00555028254166245	-0.00197886489331722
422	0.205843508243561	-0.529219150543213	-17.928186416626	0.00646266713738441	0.000618529506027699	-0.0026282137259841	-0.00425158534198999
423	0.205843508243561	-1.17856776714325	-17.9931201934814	-0.00230353930965066	0.00256657530553639	-0.0117190945893526	-0.00132951640989631
424	0.205843508243561	0.120129495859146	-18.9671440124512	0.000943203864153475	0.00776136433705688	-0.00360223650932312	0.000943203864153475
425	-1.09285378456116	0.120129495859146	-18.7723388671875	-0.00100484199356288	-0.0026282137259841	0.00354059832170606	0.00354059832170606
426	0.855192124843597	0.444803804159164	-18.8372745513916	-3.08191010844894e-05	-0.00197886489331722	-0.00879702530801296	0.00548864435404539
427	0.205843508243561	-0.204544812440872	-17.8632507324219	0.0223717093467712	0.00159255252219737	-0.00522560812532902	-0.000355493422830477
428	0.205843508243561	-1.50324213504791	-17.8632507324219	0.00516396993771195	-0.00165419070981443	-0.00912170019000769	-0.00100484199356288
429	0.855192124843597	-0.529219150543213	-17.6035118103027	-0.000355493422830477	0.00613799272105098	-0.00165419070981443	-0.00230353930965066
430	-1.09285378456116	-0.204544812440872	-18.3827304840088	-0.00425158534198999	0.000943203864153475	-0.000355493422830477	0.00548864435404539
431	0.855192124843597	-0.204544812440872	-18.1879253387451	-0.00327756232582033	0.000293855206109583	-0.00392691092565656	0.00289124972186983
432	0.855192124843597	-1.17856776714325	-18.1229915618896	-3.08191010844894e-05	0.00776136433705688	-0.0026282137259841	-0.0026282137259841
433	0.855192124843597	-0.853893458843231	-17.9931201934814	0.00581331877037883	0.00451462110504508	0.00256657530553639	-0.00814767740666866
434	0.205843508243561	-0.529219150543213	-17.9931201934814	0.000943203864153475	-0.0026282137259841	0.00126787810586393	0.00159255252219737
435	0.855192124843597	-1.17856776714325	-18.1879253387451	0.0132808275520802	0.00159255252219737	0.00354059832170606	0.00289124972186983
436	-2.39155101776123	0.120129495859146	-18.4476642608643	-0.00944637414067984	0.00354059832170606	-0.00165419070981443	0.00256657530553639
437	0.205843508243561	0.769478142261505	-18.7723388671875	0.000293855206109583	0.0022419011220336	0.00126787810586393	-0.00327756232582033
438	0.205843508243561	0.769478142261505	-18.9671440124512	-0.00230353930965066	0.00808603875339031	-0.00327756232582033	-0.00587495695799589
439	-0.443505108356476	0.120129495859146	-18.707405090332	-0.000680167751852423	-3.08191010844894e-05	-0.00652430532500148	-3.08191010844894e-05
440	0.205843508243561	-0.853893458843231	-18.707405090332	0.000943203864153475	-0.0107450718060136	-0.000680167751852423	0.00321592413820326
441	0.855192124843597	-1.50324213504791	-18.3177947998047	0.00516396993771195	-0.00197886489331722	-0.00100484199356288	0.00354059832170606
442	-3.04089951515198	0.120129495859146	-18.5125999450684	-0.00847235135734081	0.000618529506027699	-0.00100484199356288	0.00548864435404539
443	0.855192124843597	-0.529219150543213	-18.4476642608643	0.0022419011220336	0.00418994715437293	-0.0104203969240189	-0.00587495695799589
444	0.855192124843597	-0.529219150543213	-18.8372745513916	-0.000355493422830477	0.0103587592020631	-0.00100484199356288	-3.08191010844894e-05
445	0.855192124843597	-0.853893458843231	-18.4476642608643	0.0022419011220336	-0.0026282137259841	-0.00555028254166245	0.0100340843200684
446	1.50454080104828	-2.15259075164795	-18.5775356292725	-0.00327756232582033	-0.00717365415766835	0.0022419011220336	-3.08191010844894e-05
447	-0.443505108356476	0.444803804159164	-18.707405090332	-0.00814767740666866	0.00354059832170606	0.00159255252219737	0.00873538758605719
448	-3.04089951515198	0.444803804159164	-17.9931201934814	-0.0123684434220195	0.00386527273803949	-0.00360223650932312	-3.08191010844894e-05
449	-0.443505108356476	0.444803804159164	-17.9931201934814	-0.00132951640989631	0.00126787810586393	-0.00425158534198999	-0.00197886489331722
450	-1.74220240116119	0.769478142261505	-18.4476642608643	0.0022419011220336	0.00743668992072344	-0.000680167751852423	0.00548864435404539
451	-0.443505108356476	0.120129495859146	-18.2528610229492	-0.00100484199356288	-0.00392691092565656	-0.000355493422830477	0.00451462110504508
452	2.15388941764832	-2.15259075164795	-18.0580558776855	0.00126787810586393	-0.00295288790948689	-0.00132951640989631	-0.00197886489331722
453	-0.443505108356476	0.769478142261505	-18.2528610229492	0.00159255252219737	-0.00100484199356288	0.00743668992072344	-0.00100484199356288
454	-1.09285378456116	-0.529219150543213	-17.8632507324219	-0.00132951640989631	0.00289124972186983	-0.00522560812532902	0.00159255252219737
455	2.15388941764832	-0.853893458843231	-17.928186416626	0.00776136433705688	0.00581331877037883	0.00386527273803949	0.00483929552137852
456	0.205843508243561	0.769478142261505	-18.6424694061279	-0.00814767740666866	-0.00490093370899558	-3.08191010844894e-05	-0.00749832857400179
457	-1.09285378456116	-1.17856776714325	-18.3827304840088	0.000293855206109583	0.000618529506027699	-0.000355493422830477	0.00126787810586393
458	2.15388941764832	-1.50324213504791	-18.1879253387451	-0.00132951640989631	-0.00100484199356288	-0.0110697457566857	-0.00684897974133492
459	0.855192124843597	-0.204544812440872	-17.9931201934814	-0.00360223650932312	-0.00132951640989631	-0.00555028254166245	-0.00165419070981443
460	-0.443505108356476	-0.853893458843231	-18.0580558776855	-0.0026282137259841	0.00873538758605719	0.00386527273803949	0.00646266713738441
461	0.205843508243561	-0.853893458843231	-17.928186416626	-0.00295288790948689	-0.00360223650932312	-0.00847235135734081	0.000943203864153475
462	-0.443505108356476	0.769478142261505	-18.1879253387451	-0.00230353930965066	0.00191722682211548	0.000618529506027699	-3.08191010844894e-05
463	0.205843508243561	-1.17856776714325	-17.6684474945068	0.000943203864153475	-0.00392691092565656	-0.0110697457566857	-0.00132951640989631
464	0.205843508243561	-0.204544812440872	-18.1879253387451	0.00418994715437293	-3.08191010844894e-05	-0.000355493422830477	0.00711201597005129
465	0.205843508243561	-0.529219150543213	-18.7723388671875	0.000293855206109583	0.00808603875339031	0.00418994715437293	0.000293855206109583
466	-1.09285378456116	0.444803804159164	-18.7723388671875	-0.00457625929266214	0.000293855206109583	0.00191722682211548	0.000293855206109583
467	1.50454080104828	-0.853893458843231	-18.6424694061279	0.000293855206109583	0.00159255252219737	-0.00230353930965066	-0.00100484199356288
468	1.50454080104828	-0.529219150543213	-18.5125999450684	0.0022419011220336	0.000293855206109583	-0.00847235135734081	-0.00197886489331722
469	0.855192124843597	-0.853893458843231	-18.3827304840088	0.00321592413820326	0.00289124972186983	-0.00197886489331722	0.00191722682211548
470	0.855192124843597	-1.17856776714325	-17.5385761260986	-0.00425158534198999	-3.08191010844894e-05	0.00451462110504508	0.0126314787194133
471	-1.09285378456116	-0.853893458843231	-18.0580558776855	-0.00555028254166245	0.000618529506027699	-0.00717365415766835	-0.00295288790948689
472	-1.09285378456116	0.444803804159164	-18.9022083282471	-0.00392691092565656	-0.000355493422830477	0.01100810803473	-0.000680167751852423
473	0.855192124843597	-1.50324213504791	-18.7723388671875	0.00418994715437293	0.0113327819854021	-0.00782300252467394	-0.000680167751852423
474	0.855192124843597	0.444803804159164	-18.7723388671875	0.00516396993771195	-0.00230353930965066	-0.0130177913233638	-0.00100484199356288
475	-0.443505108356476	-0.204544812440872	-18.7723388671875	-0.00132951640989631	-0.00490093370899558	0.00841071270406246	-0.00230353930965066
476	0.855192124843597	-0.529219150543213	-18.1229915618896	-0.00814767740666866	0.00483929552137852	0.00581331877037883	0.000293855206109583
477	-1.09285378456116	-0.204544812440872	-17.928186416626	-0.0126931173726916	-0.00132951640989631	-0.000680167751852423	0.00321592413820326
478	-1.09285378456116	0.444803804159164	-18.4476642608643	0.00289124972186983	0.00970941036939621	-0.00100484199356288	-0.0117190945893526
479	-0.443505108356476	0.120129495859146	-19.0320796966553	-0.000680167751852423	0.000618529506027699	-0.0130177913233638	-0.0026282137259841
480	0.205843508243561	0.120129495859146	-18.7723388671875	0.00386527273803949	0.00159255252219737	0.00613799272105098	0.00581331877037883
481	-0.443505108356476	-0.529219150543213	-18.1229915618896	0.00483929552137852	-0.0123684434220195	0.00159255252219737	-0.00619963090866804
482	0.205843508243561	-0.529219150543213	-17.7983169555664	-0.0026282137259841	-0.00230353930965066	-0.000355493422830477	-0.00814767740666866
483	-1.74220240116119	-0.529219150543213	-17.7333812713623	-0.00230353930965066	-0.000680167751852423	-0.00522560812532902	0.000618529506027699
484	0.205843508243561	0.769478142261505	-17.6684474945068	-0.00457625929266214	0.00678734155371785	-0.00327756232582033	-0.00684897974133492
485	-1.09285378456116	-0.529219150543213	-18.3177947998047	0.00386527273803949	0.00548864435404539	0.00386527273803949	0.00159255252219737
486	0.855192124843597	0.444803804159164	-18.2528610229492	-0.00392691092565656	-0.00425158534198999	-0.000355493422830477	-0.00457625929266214
487	0.855192124843597	-2.15259075164795	-18.5775356292725	0.000943203864153475	-0.00814767740666866	0.00159255252219737	-0.00457625929266214
488	0.855192124843597	-0.529219150543213	-18.3177947998047	-0.000355493422830477	0.00126787810586393	-0.000680167751852423	-0.00425158534198999
489	-0.443505108356476	-1.17856776714325	-18.4476642608643	-0.00847235135734081	-0.00230353930965066	-0.00814767740666866	-0.00327756232582033
490	0.855192124843597	-0.853893458843231	-18.3177947998047	0.00386527273803949	-0.000355493422830477	0.00159255252219737	0.000618529506027699
491	-0.443505108356476	0.444803804159164	-18.6424694061279	0.00321592413820326	-0.00165419070981443	-0.00555028254166245	-0.00717365415766835
492	-0.443505108356476	0.120129495859146	-18.707405090332	0.00354059832170606	-0.00587495695799589	-0.000355493422830477	0.00256657530553639
493	2.15388941764832	-1.82791638374329	-18.5125999450684	-0.00587495695799589	-0.00490093370899558	-0.00749832857400179	-0.00165419070981443
494	-0.443505108356476	1.09415245056152	-18.9022083282471	-3.08191010844894e-05	0.00159255252219737	-0.00392691092565656	-0.00847235135734081
495	-3.04089951515198	-0.204544812440872	-18.5125999450684	-0.00392691092565656	0.00678734155371785	0.00808603875339031	0.00678734155371785
496	1.50454080104828	-0.204544812440872	-18.7723388671875	0.00418994715437293	0.00159255252219737	-0.00425158534198999	-0.00652430532500148
497	-0.443505108356476	0.769478142261505	-18.6424694061279	0.00678734155371785	-0.00230353930965066	-0.00782300252467394	-0.00879702530801296
498	-0.443505108356476	-0.529219150543213	-18.2528610229492	-0.00295288790948689	0.00483929552137852	-0.00522560812532902	-0.0026282137259841
499	1.50454080104828	-1.82791638374329	-18.5125999450684	-0.00100484199356288	0.00256657530553639	-0.00782300252467394	-0.00295288790948689
500	-0.443505108356476	-0.853893458843231	-18.5775356292725	-0.000680167751852423	-0.00100484199356288	0.000618529506027699	-0.00360223650932312
501	-1.74220240116119	-0.853893458843231	-18.5125999450684	-0.00165419070981443	-3.08191010844894e-05	-0.000680167751852423	0.00159255252219737
502	0.205843508243561	0.120129495859146	-18.7723388671875	-0.00555028254166245	0.00159255252219737	-0.0104203969240189	-0.0026282137259841
503	1.50454080104828	-0.529219150543213	-18.707405090332	0.00256657530553639	0.00321592413820326	-0.00490093370899558	-0.0123684434220195
504	-0.443505108356476	-1.17856776714325	-17.6035118103027	0.00159255252219737	-0.00197886489331722	0.00354059832170606	-0.00619963090866804
505	2.15388941764832	-0.529219150543213	-17.9931201934814	0.00256657530553639	0.0022419011220336	0.00418994715437293	0.00808603875339031
506	-1.09285378456116	-0.529219150543213	-18.8372745513916	-0.0152905117720366	-0.0026282137259841	-0.000680167751852423	-0.00327756232582033
507	-1.09285378456116	0.444803804159164	-18.3177947998047	-0.00425158534198999	-3.08191010844894e-05	-0.00425158534198999	0.00126787810586393
508	0.205843508243561	0.444803804159164	-18.3177947998047	-0.00392691092565656	0.0022419011220336	-0.00392691092565656	-0.00425158534198999
509	-0.443505108356476	0.444803804159164	-18.1879253387451	0.000293855206109583	0.00126787810586393	-0.00392691092565656	0.0022419011220336
510	-1.74220240116119	-0.853893458843231	-18.6424694061279	0.00289124972186983	-0.00879702530801296	0.00418994715437293	0.00581331877037883
511	0.855192124843597	-0.853893458843231	-18.3827304840088	-0.00457625929266214	-0.00457625929266214	-0.00522560812532902	0.000943203864153475
512	-1.09285378456116	-1.17856776714325	-18.5775356292725	-0.00749832857400179	-0.00360223650932312	0.00776136433705688	-0.00165419070981443
513	0.205843508243561	0.769478142261505	-19.1619491577148	-0.000355493422830477	0.000943203864153475	0.00159255252219737	-0.00782300252467394
514	0.855192124843597	-0.853893458843231	-18.9671440124512	0.00256657530553639	0.00418994715437293	-0.0133424662053585	-0.00684897974133492
515	1.50454080104828	-0.204544812440872	-18.6424694061279	0.00451462110504508	-0.00360223650932312	0.01100810803473	0.00548864435404539
516	0.855192124843597	-1.82791638374329	-18.4476642608643	0.0022419011220336	-0.0133424662053585	0.0022419011220336	-0.00360223650932312
517	0.855192124843597	-0.529219150543213	-18.5775356292725	-0.00132951640989631	0.00418994715437293	-0.00132951640989631	0.00191722682211548
518	-1.74220240116119	0.120129495859146	-17.928186416626	-0.00490093370899558	0.000943203864153475	0.00256657530553639	-0.00360223650932312
519	-0.443505108356476	0.769478142261505	-18.1229915618896	-0.00100484199356288	-0.00360223650932312	-0.00425158534198999	-0.00652430532500148
520	-0.443505108356476	0.444803804159164	-18.4476642608643	0.00191722682211548	0.00483929552137852	0.00711201597005129	0.00159255252219737
521	0.855192124843597	0.120129495859146	-18.3827304840088	-0.000680167751852423	0.00126787810586393	0.00126787810586393	-0.00684897974133492
522	0.205843508243561	-0.529219150543213	-18.1229915618896	-0.00392691092565656	-0.00490093370899558	-0.00132951640989631	-0.00132951640989631
523	-1.09285378456116	-1.17856776714325	-17.9931201934814	-0.00295288790948689	0.00256657530553639	0.000293855206109583	-0.00684897974133492
524	-3.04089951515198	-0.204544812440872	-18.0580558776855	-0.00392691092565656	-0.00295288790948689	-0.0143164889886975	-0.00197886489331722
525	0.855192124843597	-0.853893458843231	-17.7333812713623	0.00483929552137852	0.00289124972186983	0.00418994715437293	0.000943203864153475
526	0.855192124843597	-0.529219150543213	-18.5775356292725	-0.00619963090866804	-0.0026282137259841	0.00256657530553639	0.000293855206109583
527	1.50454080104828	-1.17856776714325	-18.6424694061279	-0.00295288790948689	-0.00555028254166245	-0.00879702530801296	-0.00197886489331722
528	1.50454080104828	-1.50324213504791	-18.3177947998047	-0.00457625929266214	-0.00132951640989631	-0.000680167751852423	0.00418994715437293
529	0.855192124843597	-0.204544812440872	-17.928186416626	-0.00749832857400179	0.00418994715437293	-0.00684897974133492	-0.00457625929266214
530	-1.74220240116119	-0.204544812440872	-17.928186416626	-0.0026282137259841	-0.00165419070981443	-0.00977104809135199	0.00321592413820326
531	-0.443505108356476	0.120129495859146	-17.8632507324219	-0.00457625929266214	0.0022419011220336	-0.00684897974133492	0.00289124972186983
532	-0.443505108356476	1.09415245056152	-18.6424694061279	-0.00619963090866804	-0.00522560812532902	-0.00132951640989631	-0.00457625929266214
533	1.50454080104828	-1.17856776714325	-18.3827304840088	0.000943203864153475	0.00321592413820326	-0.00327756232582033	-0.00327756232582033
534	0.205843508243561	-1.17856776714325	-18.9022083282471	0.00548864435404539	-0.000355493422830477	-0.0104203969240189	-0.00132951640989631
535	0.205843508243561	-0.204544812440872	-18.5125999450684	0.00191722682211548	0.0022419011220336	0.00678734155371785	0.00418994715437293
536	-1.74220240116119	0.120129495859146	-18.1229915618896	-0.00327756232582033	-0.00392691092565656	0.00159255252219737	0.00451462110504508
537	1.50454080104828	-0.853893458843231	-18.5125999450684	-0.00717365415766835	0.00386527273803949	-0.00522560812532902	0.000293855206109583
538	1.50454080104828	-0.204544812440872	-17.928186416626	0.00386527273803949	0.00159255252219737	-0.00587495695799589	-0.00295288790948689
539	-0.443505108356476	-0.529219150543213	-17.9931201934814	0.00256657530553639	0.00256657530553639	-3.08191010844894e-05	-0.00425158534198999
540	0.205843508243561	-0.204544812440872	-18.3177947998047	0.0022419011220336	0.00191722682211548	0.00548864435404539	0.00938473641872406
541	-2.39155101776123	0.444803804159164	-18.3827304840088	-0.00360223650932312	-0.00230353930965066	-0.00327756232582033	-0.000680167751852423
542	-1.09285378456116	0.120129495859146	-18.1879253387451	-0.00944637414067984	-0.00197886489331722	0.00516396993771195	0.00289124972186983
543	2.80323791503906	-0.529219150543213	-18.1879253387451	0.00289124972186983	0.00451462110504508	-0.0133424662053585	-0.00295288790948689
544	0.205843508243561	0.769478142261505	-18.1229915618896	0.01100810803473	0.000618529506027699	0.000293855206109583	-0.00652430532500148
545	0.855192124843597	-1.50324213504791	-17.7333812713623	-0.00555028254166245	-0.00295288790948689	0.00581331877037883	0.00613799272105098
546	-1.09285378456116	0.120129495859146	-17.928186416626	-0.00165419070981443	0.0022419011220336	-0.00392691092565656	-0.00360223650932312
547	-3.6902482509613	-0.529219150543213	-18.1229915618896	-0.0172385573387146	-0.00555028254166245	0.00386527273803949	0.00711201597005129
548	0.205843508243561	-0.204544812440872	-18.1229915618896	0.000293855206109583	-0.00457625929266214	-0.000355493422830477	-0.0026282137259841
549	0.205843508243561	0.444803804159164	-18.3177947998047	0.00289124972186983	0.00418994715437293	-0.00912170019000769	-0.00490093370899558
550	0.205843508243561	0.120129495859146	-18.3177947998047	0.00289124972186983	0.00256657530553639	0.00289124972186983	0.00418994715437293
551	0.855192124843597	-1.50324213504791	-17.5385761260986	-0.000680167751852423	-0.0120437685400248	0.00451462110504508	0.00613799272105098
552	-1.09285378456116	0.120129495859146	-17.7983169555664	0.0022419011220336	-0.00392691092565656	-0.00360223650932312	0.00386527273803949
553	-0.443505108356476	-1.17856776714325	-18.0580558776855	-0.0026282137259841	0.00970941036939621	0.00191722682211548	-0.000680167751852423
554	1.50454080104828	-0.529219150543213	-18.1879253387451	0.00354059832170606	0.00613799272105098	-0.00490093370899558	-0.00392691092565656
555	0.205843508243561	-1.17856776714325	-18.1879253387451	0.00418994715437293	0.00873538758605719	-0.00230353930965066	0.00159255252219737
556	0.205843508243561	0.120129495859146	-18.2528610229492	0.00191722682211548	-0.000355493422830477	-0.000355493422830477	0.00289124972186983
557	-0.443505108356476	-0.204544812440872	-18.4476642608643	0.00256657530553639	-0.00814767740666866	-0.00360223650932312	-0.00847235135734081
558	0.205843508243561	-0.529219150543213	-17.6035118103027	-0.000680167751852423	0.00451462110504508	-0.00197886489331722	-3.08191010844894e-05
559	-0.443505108356476	-1.17856776714325	-17.7333812713623	-0.000355493422830477	-3.08191010844894e-05	-0.00587495695799589	0.000618529506027699
560	1.50454080104828	-1.17856776714325	-18.1879253387451	0.00386527273803949	0.000618529506027699	-0.0026282137259841	0.00938473641872406
561	0.205843508243561	-0.853893458843231	-18.2528610229492	0.00159255252219737	-3.08191010844894e-05	-0.00230353930965066	0.00386527273803949
562	-0.443505108356476	-0.204544812440872	-17.928186416626	0.00191722682211548	0.00191722682211548	-0.00717365415766835	-0.00295288790948689
563	-0.443505108356476	-0.204544812440872	-18.2528610229492	0.011982130818069	-0.00684897974133492	-0.00327756232582033	-0.00425158534198999
564	-0.443505108356476	-0.529219150543213	-17.8632507324219	0.00418994715437293	0.0149041991680861	-0.00490093370899558	-0.000355493422830477
565	-3.04089951515198	0.444803804159164	-17.7333812713623	-0.00392691092565656	0.00678734155371785	0.00289124972186983	0.00159255252219737
566	-0.443505108356476	0.120129495859146	-18.2528610229492	-0.0026282137259841	0.00126787810586393	-3.08191010844894e-05	0.00743668992072344
567	-1.09285378456116	0.769478142261505	-18.5125999450684	-0.00295288790948689	0.00289124972186983	-0.0123684434220195	-0.00652430532500148
568	-0.443505108356476	-1.17856776714325	-17.928186416626	0.00386527273803949	0.00159255252219737	-0.00457625929266214	-0.00327756232582033
569	0.205843508243561	0.120129495859146	-18.1229915618896	-0.00165419070981443	-0.00360223650932312	0.000293855206109583	0.00451462110504508
570	-2.39155101776123	1.09415245056152	-17.928186416626	-0.00392691092565656	0.00483929552137852	0.00126787810586393	0.00711201597005129
571	-0.443505108356476	-0.204544812440872	-17.8632507324219	-0.00360223650932312	-0.00490093370899558	-0.00230353930965066	0.00938473641872406
572	2.80323791503906	-0.853893458843231	-17.7983169555664	-0.00619963090866804	0.00289124972186983	-0.00814767740666866	0.000943203864153475
573	-1.09285378456116	0.769478142261505	-17.9931201934814	-0.00132951640989631	0.00483929552137852	-0.00165419070981443	-0.00814767740666866
574	0.855192124843597	-1.50324213504791	-17.8632507324219	0.00841071270406246	-0.00295288790948689	-0.00684897974133492	0.000943203864153475
575	1.50454080104828	0.444803804159164	-17.8632507324219	-0.00360223650932312	0.00516396993771195	-0.00132951640989631	0.00646266713738441
576	-0.443505108356476	-0.529219150543213	-17.7983169555664	-0.00327756232582033	0.00451462110504508	-0.00100484199356288	0.00646266713738441
577	-0.443505108356476	0.769478142261505	-17.8632507324219	-0.00295288790948689	0.00548864435404539	-0.0026282137259841	0.00386527273803949
578	-0.443505108356476	0.120129495859146	-17.7983169555664	0.00191722682211548	-0.000355493422830477	-0.0169138833880424	0.00451462110504508
579	1.50454080104828	-0.853893458843231	-17.5385761260986	-0.00360223650932312	0.00418994715437293	-0.000355493422830477	0.00191722682211548
580	0.855192124843597	-1.82791638374329	-17.8632507324219	0.00354059832170606	-0.00425158534198999	0.00321592413820326	0.00938473641872406
581	1.50454080104828	-0.853893458843231	-18.0580558776855	-0.00230353930965066	-0.00652430532500148	-0.00100484199356288	-0.00100484199356288
582	-2.39155101776123	-0.529219150543213	-17.9931201934814	-0.00717365415766835	0.00159255252219737	-0.00587495695799589	-0.00782300252467394
583	-0.443505108356476	1.09415245056152	-18.2528610229492	0.00711201597005129	0.00386527273803949	-0.00230353930965066	-0.00100484199356288
584	0.205843508243561	-0.529219150543213	-18.5775356292725	0.00354059832170606	0.00321592413820326	-0.0117190945893526	-0.00684897974133492
585	-0.443505108356476	0.120129495859146	-17.8632507324219	0.00159255252219737	0.00256657530553639	0.00159255252219737	0.00548864435404539
586	1.50454080104828	-1.82791638374329	-17.7983169555664	0.000293855206109583	-0.0143164889886975	0.00581331877037883	0.000293855206109583
587	2.15388941764832	-1.17856776714325	-18.3177947998047	-0.00749832857400179	-0.00587495695799589	-0.00782300252467394	-0.000680167751852423
588	-0.443505108356476	-0.853893458843231	-18.1879253387451	-0.00392691092565656	0.0106834331527352	-0.0104203969240189	0.00256657530553639
589	0.855192124843597	-0.529219150543213	-18.0580558776855	0.00711201597005129	0.0022419011220336	-0.00425158534198999	-0.00392691092565656
590	1.50454080104828	-0.204544812440872	-18.1879253387451	-0.00295288790948689	0.00841071270406246	-0.00587495695799589	0.00418994715437293
591	0.205843508243561	0.444803804159164	-18.0580558776855	-0.00392691092565656	-0.00587495695799589	0.000293855206109583	0.00256657530553639
592	0.855192124843597	-1.50324213504791	-17.6684474945068	-0.00522560812532902	-0.00847235135734081	0.00548864435404539	-0.00879702530801296
593	-0.443505108356476	0.444803804159164	-17.928186416626	0.00159255252219737	-0.000355493422830477	-0.00360223650932312	-0.00295288790948689
594	-1.09285378456116	-0.853893458843231	-18.1879253387451	-0.00522560812532902	0.00873538758605719	-0.00944637414067984	0.00256657530553639
595	-1.09285378456116	0.769478142261505	-18.3177947998047	0.00808603875339031	-0.00230353930965066	0.00418994715437293	0.00646266713738441
596	-0.443505108356476	-0.529219150543213	-18.1879253387451	-0.00522560812532902	0.00548864435404539	-0.000355493422830477	0.00159255252219737
597	1.50454080104828	-0.529219150543213	-17.928186416626	0.00191722682211548	-0.00619963090866804	-0.000355493422830477	0.000618529506027699
598	0.855192124843597	-2.15259075164795	-18.0580558776855	0.00126787810586393	-0.0026282137259841	-0.00652430532500148	-0.0026282137259841
599	1.50454080104828	-0.204544812440872	-17.6035118103027	0.000293855206109583	0.00776136433705688	0.00451462110504508	0.000943203864153475
600	-1.09285378456116	-0.853893458843231	-17.7983169555664	-0.00197886489331722	0.00354059832170606	-0.00360223650932312	0.00970941036939621
601	0.855192124843597	-0.529219150543213	-17.928186416626	-0.00619963090866804	-0.00295288790948689	0.00354059832170606	0.00386527273803949
602	-0.443505108356476	0.444803804159164	-18.3827304840088	-0.00879702530801296	-0.00197886489331722	-0.00230353930965066	-0.00295288790948689
603	-0.443505108356476	0.120129495859146	-18.3177947998047	-0.00522560812532902	0.00711201597005129	-0.00230353930965066	0.00451462110504508
604	-0.443505108356476	-1.82791638374329	-17.8632507324219	-3.08191010844894e-05	-0.00782300252467394	-0.00425158534198999	-0.00392691092565656
605	-1.74220240116119	0.769478142261505	-18.4476642608643	-0.00197886489331722	0.00418994715437293	-0.00977104809135199	0.0116574559360743
606	-1.74220240116119	-0.853893458843231	-17.6035118103027	-0.0139918150380254	0.00938473641872406	0.00841071270406246	0.00873538758605719
607	0.855192124843597	0.444803804159164	-18.3177947998047	0.00126787810586393	0.0022419011220336	-0.00652430532500148	-0.00295288790948689
608	-0.443505108356476	1.4188266992569	-18.3827304840088	0.00191722682211548	0.000618529506027699	-0.00132951640989631	-0.00619963090866804
609	-0.443505108356476	0.120129495859146	-18.1879253387451	0.00711201597005129	0.00743668992072344	0.000943203864153475	0.00126787810586393
610	0.855192124843597	-0.853893458843231	-18.1879253387451	0.00841071270406246	-0.00684897974133492	-0.00100484199356288	0.00711201597005129
611	-1.09285378456116	1.09415245056152	-18.1229915618896	-0.00295288790948689	0.00256657530553639	-0.00295288790948689	0.00354059832170606
612	-2.39155101776123	-0.853893458843231	-18.2528610229492	-0.00814767740666866	-0.00327756232582033	-0.00327756232582033	0.00516396993771195
613	1.50454080104828	-0.529219150543213	-17.6684474945068	-0.000680167751852423	0.00191722682211548	-0.0120437685400248	-0.000680167751852423
614	0.855192124843597	0.444803804159164	-18.707405090332	0.00743668992072344	0.0106834331527352	0.000293855206109583	-0.00717365415766835
615	2.15388941764832	-1.17856776714325	-18.4476642608643	-0.00100484199356288	-0.00522560812532902	0.00646266713738441	0.00581331877037883
616	0.205843508243561	-1.17856776714325	-18.7723388671875	0.000618529506027699	-0.00490093370899558	-0.0100957229733467	0.00159255252219737
617	-1.09285378456116	0.444803804159164	-17.9931201934814	-0.00295288790948689	0.00418994715437293	-0.0026282137259841	-0.00555028254166245
618	-2.39155101776123	-0.529219150543213	-18.4476642608643	-0.0107450718060136	0.000618529506027699	-0.00944637414067984	-0.00684897974133492
619	0.855192124843597	-1.17856776714325	-17.7333812713623	0.000618529506027699	0.00354059832170606	-0.00749832857400179	-3.08191010844894e-05
620	0.855192124843597	-1.17856776714325	-18.0580558776855	-0.00132951640989631	0.00321592413820326	-0.00684897974133492	0.00256657530553639
621	-0.443505108356476	0.120129495859146	-18.2528610229492	0.00418994715437293	-0.00165419070981443	0.00321592413820326	0.00321592413820326
622	0.205843508243561	-0.853893458843231	-18.2528610229492	-0.00912170019000769	-0.0123684434220195	-0.00165419070981443	-0.00619963090866804
623	0.205843508243561	-0.853893458843231	-18.0580558776855	0.00159255252219737	0.00548864435404539	-0.00652430532500148	0.000618529506027699
624	-3.04089951515198	0.769478142261505	-18.1879253387451	-0.00295288790948689	0.000943203864153475	-0.00327756232582033	-0.00230353930965066
625	1.50454080104828	-0.853893458843231	-17.8632507324219	0.00613799272105098	0.00613799272105098	0.00191722682211548	0.0022419011220336
626	0.205843508243561	-0.529219150543213	-18.4476642608643	0.00483929552137852	0.00321592413820326	-0.00814767740666866	0.00321592413820326
627	0.855192124843597	-0.529219150543213	-18.3827304840088	-0.00425158534198999	-0.00684897974133492	0.00678734155371785	-0.00327756232582033
628	0.205843508243561	-1.17856776714325	-18.707405090332	-0.00619963090866804	-0.00457625929266214	-0.00652430532500148	-0.00457625929266214
629	1.50454080104828	-0.853893458843231	-18.9022083282471	0.00613799272105098	0.00776136433705688	-0.00165419070981443	-3.08191010844894e-05
630	-0.443505108356476	-0.529219150543213	-18.5775356292725	0.00159255252219737	-0.00230353930965066	-0.00912170019000769	0.00256657530553639
631	0.205843508243561	-0.853893458843231	-18.4476642608643	-0.00100484199356288	-0.0026282137259841	0.00678734155371785	0.00516396993771195
632	0.205843508243561	0.444803804159164	-17.9931201934814	-0.00522560812532902	0.00191722682211548	-0.00522560812532902	-0.00295288790948689
633	0.205843508243561	0.120129495859146	-17.928186416626	-0.00490093370899558	-0.00165419070981443	-0.00587495695799589	-0.00100484199356288
634	0.855192124843597	-1.50324213504791	-17.7333812713623	-3.08191010844894e-05	0.00516396993771195	-0.00132951640989631	-0.00360223650932312
635	-2.39155101776123	0.444803804159164	-18.4476642608643	-0.00749832857400179	0.0022419011220336	-0.00490093370899558	0.00386527273803949
636	2.15388941764832	-0.204544812440872	-18.1879253387451	0.00289124972186983	0.00256657530553639	0.00256657530553639	0.00256657530553639
637	1.50454080104828	0.444803804159164	-19.0320796966553	-0.00587495695799589	0.00613799272105098	-0.0117190945893526	0.000293855206109583
638	0.205843508243561	-0.204544812440872	-18.6424694061279	-0.00587495695799589	0.00808603875339031	-0.00912170019000769	0.00256657530553639
639	-0.443505108356476	-1.17856776714325	-17.9931201934814	0.012956153601408	-0.00230353930965066	-0.0104203969240189	-3.08191010844894e-05
640	-1.74220240116119	0.444803804159164	-17.8632507324219	-0.00197886489331722	0.00711201597005129	0.00678734155371785	0.00354059832170606
641	-1.74220240116119	-1.17856776714325	-17.9931201934814	-0.0126931173726916	0.000618529506027699	0.000943203864153475	0.00743668992072344
642	2.15388941764832	-0.853893458843231	-18.1879253387451	-0.000355493422830477	0.00126787810586393	-0.00360223650932312	-0.00944637414067984
643	-1.09285378456116	0.769478142261505	-18.5125999450684	0.000943203864153475	0.00191722682211548	-0.00132951640989631	-0.00457625929266214
644	1.50454080104828	-0.529219150543213	-17.7333812713623	0.00808603875339031	0.00191722682211548	-3.08191010844894e-05	0.00159255252219737
645	-1.09285378456116	-1.17856776714325	-17.9931201934814	-0.00197886489331722	-0.00814767740666866	0.00743668992072344	0.000293855206109583
646	1.50454080104828	-0.204544812440872	-18.1229915618896	-0.00360223650932312	-0.00457625929266214	0.00191722682211548	0.00938473641872406
647	-2.39155101776123	-0.204544812440872	-17.8632507324219	-0.00197886489331722	0.0022419011220336	-0.00165419070981443	-0.00684897974133492
648	0.205843508243561	0.120129495859146	-18.3177947998047	0.00451462110504508	0.00581331877037883	-0.0139918150380254	0.00191722682211548
649	0.205843508243561	1.09415245056152	-18.8372745513916	0.00126787810586393	0.00613799272105098	-0.000355493422830477	-0.00295288790948689
650	-1.09285378456116	-0.204544812440872	-18.707405090332	0.00516396993771195	-0.00197886489331722	0.0126314787194133	-0.00132951640989631
651	0.205843508243561	-0.853893458843231	-18.707405090332	-0.0026282137259841	-0.00295288790948689	0.00191722682211548	0.00548864435404539
652	-0.443505108356476	-0.853893458843231	-18.3177947998047	-0.0104203969240189	-0.00132951640989631	-0.00165419070981443	-0.00100484199356288
653	-1.09285378456116	-0.529219150543213	-18.3177947998047	-0.00782300252467394	0.00743668992072344	-0.00619963090866804	-0.00230353930965066
654	2.15388941764832	-0.204544812440872	-18.3177947998047	-0.00360223650932312	-0.000680167751852423	-0.0159398596733809	-0.000355493422830477
655	1.50454080104828	-0.529219150543213	-18.0580558776855	-0.00230353930965066	0.0022419011220336	0.00289124972186983	-0.0026282137259841
656	-0.443505108356476	-0.529219150543213	-18.3827304840088	0.00613799272105098	-0.0110697457566857	0.00613799272105098	0.00938473641872406
657	1.50454080104828	-0.853893458843231	-17.928186416626	-0.00652430532500148	0.00451462110504508	-0.00814767740666866	0.000943203864153475
658	-1.74220240116119	-0.529219150543213	-17.928186416626	-0.00782300252467394	0.00776136433705688	-0.0113944197073579	-0.00295288790948689
659	1.50454080104828	-0.529219150543213	-18.4476642608643	0.00418994715437293	0.00873538758605719	-0.00295288790948689	-0.000680167751852423
660	0.855192124843597	-1.50324213504791	-17.928186416626	-0.00327756232582033	0.00256657530553639	-0.00425158534198999	0.00743668992072344
661	0.205843508243561	-0.204544812440872	-17.7983169555664	0.00451462110504508	-0.00555028254166245	0.0022419011220336	-3.08191010844894e-05
662	-0.443505108356476	-0.853893458843231	-18.3177947998047	-0.00425158534198999	-0.0133424662053585	-0.00522560812532902	0.00126787810586393
663	0.855192124843597	-1.17856776714325	-17.9931201934814	-0.00684897974133492	0.000293855206109583	-0.0026282137259841	-0.00912170019000769
664	-2.39155101776123	-0.204544812440872	-18.2528610229492	-0.000680167751852423	0.00451462110504508	-0.00100484199356288	0.00516396993771195
665	1.50454080104828	0.120129495859146	-18.2528610229492	-0.0026282137259841	0.000293855206109583	0.000293855206109583	0.00289124972186983
666	-1.09285378456116	-0.529219150543213	-17.8632507324219	-0.00132951640989631	-0.00327756232582033	-0.00425158534198999	0.0022419011220336
667	1.50454080104828	-1.17856776714325	-17.7983169555664	0.00418994715437293	-0.00684897974133492	0.00191722682211548	-0.0107450718060136
668	0.205843508243561	-1.50324213504791	-18.0580558776855	0.00321592413820326	-0.00295288790948689	-0.00749832857400179	-0.00392691092565656
669	-0.443505108356476	0.120129495859146	-18.3827304840088	0.00873538758605719	0.00808603875339031	-0.00327756232582033	0.000293855206109583
670	-0.443505108356476	-0.853893458843231	-18.1229915618896	-0.00230353930965066	-0.00100484199356288	0.000943203864153475	0.00548864435404539
671	1.50454080104828	-0.853893458843231	-17.9931201934814	-0.00100484199356288	-0.00132951640989631	-0.00165419070981443	-0.00360223650932312
672	-0.443505108356476	-0.529219150543213	-18.1879253387451	-0.00425158534198999	0.00938473641872406	-0.00392691092565656	-0.00230353930965066
673	0.855192124843597	-0.204544812440872	-18.5125999450684	-0.00295288790948689	0.00191722682211548	-0.0123684434220195	-0.00100484199356288
674	0.205843508243561	-1.50324213504791	-17.5385761260986	0.00776136433705688	0.00159255252219737	-0.00587495695799589	-0.00587495695799589
675	-1.74220240116119	0.769478142261505	-18.2528610229492	-0.00490093370899558	0.00386527273803949	0.0113327819854021	0.0022419011220336
676	0.205843508243561	-0.204544812440872	-18.6424694061279	-0.00392691092565656	0.000293855206109583	-0.00295288790948689	0.00678734155371785
677	-1.09285378456116	0.444803804159164	-18.4476642608643	0.00451462110504508	0.00678734155371785	-0.000680167751852423	-0.000680167751852423
678	-0.443505108356476	0.444803804159164	-18.3177947998047	0.012956153601408	0.00289124972186983	-0.0026282137259841	-0.00457625929266214
679	0.855192124843597	-0.529219150543213	-18.1229915618896	0.00646266713738441	-0.000355493422830477	-0.00425158534198999	0.000618529506027699
680	0.205843508243561	-0.204544812440872	-17.9931201934814	0.00354059832170606	0.00354059832170606	0.00776136433705688	0.00646266713738441
681	-1.09285378456116	0.769478142261505	-17.8632507324219	-0.00490093370899558	-0.00392691092565656	-0.00392691092565656	0.00354059832170606
682	0.855192124843597	-1.17856776714325	-18.2528610229492	0.00289124972186983	0.00289124972186983	0.0022419011220336	0.0022419011220336
683	0.205843508243561	0.120129495859146	-18.4476642608643	-0.00100484199356288	0.00451462110504508	-0.00847235135734081	-0.00684897974133492
684	0.855192124843597	-0.853893458843231	-18.0580558776855	0.00451462110504508	0.00743668992072344	-0.00490093370899558	0.00646266713738441
685	0.205843508243561	-1.17856776714325	-17.8632507324219	-0.0026282137259841	-0.00847235135734081	-0.000355493422830477	0.00354059832170606
686	0.855192124843597	-1.17856776714325	-18.1229915618896	-0.0026282137259841	0.00418994715437293	-0.00100484199356288	-3.08191010844894e-05
687	-3.6902482509613	0.444803804159164	-17.928186416626	-0.0130177913233638	-0.00392691092565656	-0.00425158534198999	-0.000355493422830477
688	-1.09285378456116	0.444803804159164	-17.928186416626	-0.00230353930965066	0.00386527273803949	-0.00555028254166245	-0.00555028254166245
689	0.205843508243561	0.120129495859146	-18.5125999450684	-0.000680167751852423	0.0103587592020631	-0.00814767740666866	0.00159255252219737
690	-0.443505108356476	1.09415245056152	-18.2528610229492	-0.0026282137259841	-3.08191010844894e-05	0.00126787810586393	0.00126787810586393
691	-0.443505108356476	-0.529219150543213	-17.8632507324219	0.00159255252219737	-0.00684897974133492	0.00126787810586393	0.00191722682211548
692	2.15388941764832	-0.853893458843231	-17.6684474945068	0.000293855206109583	0.00451462110504508	-0.00944637414067984	-0.00619963090866804
693	-2.39155101776123	0.120129495859146	-17.8632507324219	-0.000355493422830477	0.00191722682211548	-0.00684897974133492	-0.00847235135734081
694	0.855192124843597	-0.853893458843231	-17.5385761260986	0.00938473641872406	-0.00230353930965066	0.000618529506027699	-0.00392691092565656
695	2.15388941764832	-0.853893458843231	-18.2528610229492	-0.00100484199356288	0.0126314787194133	-0.00749832857400179	-3.08191010844894e-05
696	-0.443505108356476	0.120129495859146	-18.3827304840088	0.000943203864153475	0.00321592413820326	-3.08191010844894e-05	0.00386527273803949
697	0.855192124843597	-2.15259075164795	-18.0580558776855	-0.00425158534198999	-0.00684897974133492	0.00906006153672934	0.000293855206109583
698	1.50454080104828	-1.17856776714325	-18.4476642608643	-0.00522560812532902	0.0022419011220336	-0.00652430532500148	-0.00847235135734081
699	-1.09285378456116	-0.204544812440872	-17.928186416626	0.00743668992072344	0.00483929552137852	-0.00360223650932312	-0.00132951640989631
700	1.50454080104828	-0.529219150543213	-17.6684474945068	-0.00425158534198999	-0.00230353930965066	-0.00392691092565656	0.00321592413820326
701	2.15388941764832	-0.529219150543213	-17.7333812713623	-0.00230353930965066	-0.00555028254166245	-0.00295288790948689	0.00581331877037883
702	-0.443505108356476	-0.529219150543213	-18.8372745513916	0.00386527273803949	-0.000355493422830477	-0.00555028254166245	0.00483929552137852
703	-0.443505108356476	-0.853893458843231	-18.4476642608643	0.000618529506027699	-0.00132951640989631	-0.00912170019000769	-0.0026282137259841
704	-1.74220240116119	0.120129495859146	-17.928186416626	0.000943203864153475	0.00938473641872406	-0.00295288790948689	-0.00230353930965066
705	-1.09285378456116	-0.204544812440872	-18.1879253387451	-0.00197886489331722	0.0022419011220336	0.00613799272105098	0.0022419011220336
706	-0.443505108356476	-0.204544812440872	-18.0580558776855	-0.00327756232582033	-3.08191010844894e-05	-0.000355493422830477	0.00321592413820326
707	0.855192124843597	-0.853893458843231	-17.6684474945068	0.00418994715437293	-0.00132951640989631	-0.00100484199356288	-0.00197886489331722
708	2.15388941764832	-2.15259075164795	-17.928186416626	-0.000355493422830477	-0.00847235135734081	-0.00555028254166245	-0.00132951640989631
709	0.205843508243561	-0.204544812440872	-18.3827304840088	0.00191722682211548	-3.08191010844894e-05	0.00159255252219737	0.00289124972186983
710	-1.09285378456116	-0.529219150543213	-18.0580558776855	-0.0104203969240189	0.01100810803473	0.00191722682211548	0.00711201597005129
711	2.15388941764832	-0.853893458843231	-17.9931201934814	-0.000355493422830477	0.00159255252219737	0.00126787810586393	0.00970941036939621
712	-0.443505108356476	0.769478142261505	-18.4476642608643	-0.00132951640989631	0.000293855206109583	-0.00327756232582033	-0.00684897974133492
713	0.855192124843597	-1.17856776714325	-17.7983169555664	0.000618529506027699	-0.00555028254166245	-0.00132951640989631	-0.00522560812532902
714	0.855192124843597	-0.529219150543213	-17.7333812713623	0.00678734155371785	-0.00652430532500148	-0.000680167751852423	0.000943203864153475
715	-1.09285378456116	0.769478142261505	-18.1879253387451	0.00191722682211548	0.00483929552137852	-0.00197886489331722	0.00354059832170606
716	-1.74220240116119	-0.853893458843231	-18.1879253387451	-0.00717365415766835	-3.08191010844894e-05	0.0123068047687411	0.00548864435404539
717	0.205843508243561	0.444803804159164	-18.3177947998047	-0.00295288790948689	0.000943203864153475	-0.00327756232582033	-0.00457625929266214
718	-0.443505108356476	0.444803804159164	-18.4476642608643	-0.00327756232582033	-0.00392691092565656	-0.00392691092565656	-0.00749832857400179
719	-1.09285378456116	-0.529219150543213	-18.5775356292725	0.00256657530553639	0.00159255252219737	-0.00100484199356288	0.00191722682211548
720	-0.443505108356476	-0.529219150543213	-18.1229915618896	0.00126787810586393	0.0022419011220336	-0.00749832857400179	-0.00230353930965066
721	-1.74220240116119	0.444803804159164	-17.7333812713623	0.00126787810586393	-0.00555028254166245	-0.00684897974133492	0.00321592413820326
722	-1.09285378456116	-0.853893458843231	-18.0580558776855	-0.00360223650932312	-0.000355493422830477	0.00418994715437293	0.000618529506027699
723	0.205843508243561	-0.204544812440872	-18.0580558776855	-0.00132951640989631	-0.00230353930965066	-0.00879702530801296	-0.0126931173726916
724	1.50454080104828	-0.529219150543213	-18.4476642608643	0.00548864435404539	0.00191722682211548	-0.00652430532500148	-0.00490093370899558
725	0.855192124843597	-1.82791638374329	-18.0580558776855	0.000618529506027699	0.00646266713738441	-0.00132951640989631	0.00126787810586393
726	1.50454080104828	-1.82791638374329	-18.1229915618896	0.000618529506027699	-0.00230353930965066	-0.00100484199356288	-0.00912170019000769
727	-1.74220240116119	0.444803804159164	-17.9931201934814	-0.00360223650932312	-0.00197886489331722	0.0022419011220336	-0.00522560812532902
728	-2.39155101776123	0.120129495859146	-17.8632507324219	-0.0026282137259841	-0.00619963090866804	-0.017887907102704	-0.00555028254166245
729	-0.443505108356476	-0.204544812440872	-18.2528610229492	0.000943203864153475	0.00354059832170606	0.00743668992072344	0.0022419011220336
730	-0.443505108356476	0.120129495859146	-18.2528610229492	0.00191722682211548	0.00548864435404539	0.00256657530553639	0.00808603875339031
731	0.205843508243561	-0.529219150543213	-17.9931201934814	-0.00165419070981443	-0.00749832857400179	0.00386527273803949	0.000293855206109583
732	2.15388941764832	-1.82791638374329	-17.6684474945068	-0.00619963090866804	-0.0107450718060136	-0.000355493422830477	0.000293855206109583
733	-1.09285378456116	0.120129495859146	-17.928186416626	-0.00749832857400179	-0.00165419070981443	-0.00295288790948689	-0.00327756232582033
734	0.205843508243561	-0.529219150543213	-17.6684474945068	0.00386527273803949	0.00191722682211548	-0.00360223650932312	-0.00425158534198999
735	1.50454080104828	-0.529219150543213	-17.8632507324219	0.00548864435404539	-0.00197886489331722	0.0103587592020631	-0.00360223650932312
736	0.205843508243561	0.120129495859146	-18.3827304840088	-0.00587495695799589	0.00354059832170606	-0.000680167751852423	-0.00230353930965066
737	0.205843508243561	-1.17856776714325	-18.0580558776855	-3.08191010844894e-05	-0.00490093370899558	0.00159255252219737	-0.00392691092565656
738	0.855192124843597	-1.17856776714325	-17.8632507324219	-0.0026282137259841	-0.00327756232582033	0.000943203864153475	-0.00587495695799589
739	0.855192124843597	-0.204544812440872	-17.7333812713623	-3.08191010844894e-05	0.00354059832170606	-0.00652430532500148	0.00191722682211548
740	1.50454080104828	-0.204544812440872	-17.9931201934814	0.00386527273803949	0.00159255252219737	-0.00782300252467394	-0.000355493422830477
741	1.50454080104828	-0.853893458843231	-18.1879253387451	-0.00490093370899558	-0.00555028254166245	-0.000680167751852423	-0.00327756232582033
742	0.205843508243561	0.120129495859146	-18.1229915618896	-0.00457625929266214	0.00451462110504508	-0.00814767740666866	0.00321592413820326
743	0.205843508243561	-0.204544812440872	-18.3827304840088	-0.00652430532500148	-0.00847235135734081	-0.00684897974133492	-0.00392691092565656
744	0.855192124843597	-0.529219150543213	-18.0580558776855	0.00581331877037883	0.00841071270406246	-0.00327756232582033	-0.00197886489331722
745	-1.74220240116119	-0.204544812440872	-18.7723388671875	-0.00132951640989631	-3.08191010844894e-05	0.0022419011220336	0.00386527273803949
746	-1.09285378456116	0.120129495859146	-18.707405090332	-0.00132951640989631	0.000943203864153475	0.00126787810586393	-0.00100484199356288
747	1.50454080104828	-0.529219150543213	-18.5775356292725	0.00256657530553639	0.000943203864153475	-0.00619963090866804	-3.08191010844894e-05
748	1.50454080104828	-0.853893458843231	-17.6035118103027	-0.00392691092565656	-0.00230353930965066	-0.00619963090866804	-0.00392691092565656
749	1.50454080104828	-1.82791638374329	-17.928186416626	0.000618529506027699	-0.000355493422830477	-0.00847235135734081	-0.00944637414067984
750	0.855192124843597	-0.529219150543213	-17.928186416626	0.00516396993771195	0.00516396993771195	-0.00197886489331722	0.000618529506027699
751	-3.04089951515198	-0.529219150543213	-17.7333812713623	-0.0100957229733467	-0.000680167751852423	-0.00295288790948689	0.000943203864153475
752	-0.443505108356476	0.120129495859146	-17.928186416626	-0.00295288790948689	0.00613799272105098	-0.00619963090866804	-0.00847235135734081
753	0.855192124843597	-0.529219150543213	-17.928186416626	-0.00457625929266214	0.00289124972186983	-0.00977104809135199	-0.0107450718060136
754	-1.09285378456116	0.120129495859146	-17.6684474945068	-0.000355493422830477	0.00743668992072344	-0.00522560812532902	-0.000680167751852423
755	-0.443505108356476	-0.853893458843231	-17.7333812713623	0.00159255252219737	-0.00490093370899558	0.00159255252219737	0.00354059832170606
756	0.855192124843597	-0.204544812440872	-18.3177947998047	-0.0026282137259841	0.00451462110504508	-0.00100484199356288	-0.00425158534198999
757	-3.6902482509613	0.769478142261505	-18.1879253387451	-0.0110697457566857	0.00483929552137852	0.00516396993771195	-0.00100484199356288
758	0.205843508243561	-0.204544812440872	-18.3177947998047	-0.00100484199356288	-0.000355493422830477	-0.0110697457566857	-0.00847235135734081
759	-0.443505108356476	0.444803804159164	-18.707405090332	0.000618529506027699	0.00418994715437293	-0.00684897974133492	-0.00360223650932312
760	-1.09285378456116	-0.204544812440872	-18.0580558776855	0.00126787810586393	0.00159255252219737	0.000943203864153475	-0.0026282137259841
761	0.205843508243561	-0.853893458843231	-17.928186416626	-0.00197886489331722	-0.00684897974133492	-3.08191010844894e-05	0.00159255252219737
762	-1.74220240116119	0.769478142261505	-18.1879253387451	0.00256657530553639	-0.00230353930965066	0.0100340843200684	-0.00652430532500148
763	-1.74220240116119	-0.853893458843231	-18.0580558776855	-0.00457625929266214	0.013930176384747	-0.00295288790948689	-0.00165419070981443
764	0.205843508243561	0.444803804159164	-18.3177947998047	0.00126787810586393	0.0022419011220336	-0.0165892094373703	0.00159255252219737
765	0.855192124843597	-0.529219150543213	-18.2528610229492	-0.000680167751852423	0.00191722682211548	-0.00230353930965066	0.00191722682211548
766	0.205843508243561	-1.50324213504791	-18.1879253387451	-0.00230353930965066	-0.00717365415766835	-3.08191010844894e-05	-0.00392691092565656
767	0.205843508243561	-0.529219150543213	-17.9931201934814	0.00191722682211548	-0.00132951640989631	-0.00425158534198999	0.00289124972186983
768	-0.443505108356476	0.444803804159164	-17.8632507324219	0.000293855206109583	-0.00522560812532902	-0.00619963090866804	-0.00132951640989631
769	-3.04089951515198	0.444803804159164	-18.2528610229492	0.000943203864153475	-3.08191010844894e-05	0.00126787810586393	-0.00230353930965066
770	-1.09285378456116	0.769478142261505	-18.3177947998047	0.00418994715437293	0.00418994715437293	-0.00360223650932312	0.0113327819854021
771	1.50454080104828	-0.529219150543213	-18.6424694061279	-0.00522560812532902	-0.000680167751852423	-0.00425158534198999	-3.08191010844894e-05
772	0.205843508243561	-1.17856776714325	-18.5125999450684	0.00256657530553639	-0.00847235135734081	-3.08191010844894e-05	0.00321592413820326
773	-0.443505108356476	0.120129495859146	-18.0580558776855	0.00548864435404539	0.00451462110504508	-0.0100957229733467	-0.00847235135734081
774	-2.39155101776123	-0.529219150543213	-18.1229915618896	-0.00944637414067984	0.00126787810586393	-0.00782300252467394	0.000618529506027699
775	0.855192124843597	-0.204544812440872	-18.4476642608643	-0.00230353930965066	0.00321592413820326	0.00159255252219737	0.00581331877037883
776	-0.443505108356476	-0.529219150543213	-18.8372745513916	-0.00555028254166245	0.000293855206109583	-0.00392691092565656	0.00126787810586393
777	2.80323791503906	-0.529219150543213	-18.5775356292725	0.00159255252219737	-0.0026282137259841	-0.00165419070981443	-0.00327756232582033
778	-0.443505108356476	-0.853893458843231	-18.707405090332	0.00289124972186983	-0.00132951640989631	-0.00197886489331722	-0.00490093370899558
779	-1.09285378456116	0.120129495859146	-18.6424694061279	0.00743668992072344	0.00678734155371785	-0.00425158534198999	-0.00165419070981443
780	-2.39155101776123	0.444803804159164	-18.4476642608643	-0.00555028254166245	0.0022419011220336	-0.00165419070981443	0.00516396993771195
781	-0.443505108356476	0.120129495859146	-18.5125999450684	0.00548864435404539	-0.00392691092565656	0.000618529506027699	0.00256657530553639
782	-0.443505108356476	1.09415245056152	-18.4476642608643	0.000293855206109583	0.00191722682211548	-0.00360223650932312	0.00548864435404539
783	0.855192124843597	-1.17856776714325	-18.0580558776855	-0.00814767740666866	0.00646266713738441	-0.00912170019000769	-0.00360223650932312
784	-0.443505108356476	-0.853893458843231	-18.3177947998047	0.00776136433705688	-0.00684897974133492	-0.00522560812532902	0.00321592413820326
785	1.50454080104828	-0.529219150543213	-17.9931201934814	-0.00197886489331722	0.00548864435404539	0.00321592413820326	0.00711201597005129
786	-2.39155101776123	-0.529219150543213	-18.3827304840088	-0.00847235135734081	-0.00230353930965066	-0.00165419070981443	0.00256657530553639
787	1.50454080104828	-0.529219150543213	-17.6684474945068	-0.00132951640989631	0.00451462110504508	-0.00165419070981443	0.0022419011220336
788	0.855192124843597	0.120129495859146	-17.9931201934814	0.000618529506027699	0.0022419011220336	-0.0100957229733467	-0.00327756232582033
789	-0.443505108356476	-1.17856776714325	-17.9931201934814	0.000293855206109583	0.00321592413820326	-0.00392691092565656	-0.00392691092565656
790	0.205843508243561	-0.853893458843231	-18.2528610229492	0.00906006153672934	-0.000680167751852423	0.00354059832170606	0.00386527273803949
791	0.205843508243561	-0.204544812440872	-18.1229915618896	-0.00879702530801296	-0.000680167751852423	-0.00132951640989631	-0.00327756232582033
792	-1.74220240116119	-0.529219150543213	-18.3827304840088	0.00191722682211548	0.00451462110504508	0.00483929552137852	0.00191722682211548
793	1.50454080104828	-0.853893458843231	-18.1879253387451	-3.08191010844894e-05	0.000618529506027699	-0.00652430532500148	-0.00749832857400179
794	-0.443505108356476	0.769478142261505	-17.928186416626	-0.00555028254166245	0.0022419011220336	-0.00522560812532902	0.00418994715437293
795	0.205843508243561	-1.82791638374329	-17.928186416626	0.0022419011220336	0.00191722682211548	0.00516396993771195	0.00906006153672934
796	0.205843508243561	0.120129495859146	-18.3177947998047	0.00159255252219737	-3.08191010844894e-05	-0.00100484199356288	0.00126787810586393
797	-3.04089951515198	0.444803804159164	-18.1229915618896	-0.00847235135734081	-0.00100484199356288	-0.00425158534198999	0.000293855206109583
798	0.855192124843597	-1.17856776714325	-18.4476642608643	0.00191722682211548	0.00516396993771195	-0.000355493422830477	-0.00522560812532902
799	2.15388941764832	-0.853893458843231	-18.6424694061279	0.00354059832170606	0.00321592413820326	-0.00684897974133492	-0.000680167751852423
800	0.855192124843597	-0.853893458843231	-17.6684474945068	-0.00197886489331722	0.00548864435404539	-0.00132951640989631	0.00321592413820326
801	-1.09285378456116	-0.853893458843231	-17.8632507324219	-0.00490093370899558	-0.00977104809135199	0.00159255252219737	0.00321592413820326
802	-0.443505108356476	0.444803804159164	-18.6424694061279	-0.00295288790948689	-0.00327756232582033	-0.0107450718060136	0.0100340843200684
803	-1.74220240116119	-0.529219150543213	-18.5775356292725	-0.00555028254166245	0.000943203864153475	0.00126787810586393	-0.00230353930965066
804	-1.09285378456116	0.120129495859146	-18.7723388671875	-0.00100484199356288	0.000943203864153475	-0.00749832857400179	-3.08191010844894e-05
805	0.855192124843597	-0.204544812440872	-18.3827304840088	0.0022419011220336	-0.00165419070981443	-0.00944637414067984	0.0103587592020631
806	0.205843508243561	-0.204544812440872	-17.7983169555664	0.00711201597005129	-0.00230353930965066	-0.0026282137259841	-0.0026282137259841
807	0.855192124843597	-2.15259075164795	-17.7983169555664	-0.00295288790948689	-0.00327756232582033	-3.08191010844894e-05	0.00256657530553639
808	0.855192124843597	-0.853893458843231	-17.4736423492432	-0.00425158534198999	0.00191722682211548	-0.00100484199356288	-0.00165419070981443
809	-1.09285378456116	-0.529219150543213	-17.928186416626	-0.00652430532500148	0.00516396993771195	-0.00814767740666866	-0.00360223650932312
810	0.855192124843597	-0.529219150543213	-18.1879253387451	0.00483929552137852	0.00418994715437293	0.00613799272105098	0.00483929552137852
811	1.50454080104828	-0.853893458843231	-18.1229915618896	-0.0026282137259841	-0.00327756232582033	-0.00327756232582033	0.00711201597005129
812	0.205843508243561	0.120129495859146	-18.1229915618896	-0.000355493422830477	-0.00847235135734081	-0.00522560812532902	-0.00360223650932312
813	0.855192124843597	-1.17856776714325	-18.6424694061279	0.00646266713738441	-0.00197886489331722	0.00289124972186983	0.000618529506027699
814	-1.09285378456116	0.769478142261505	-18.1229915618896	-0.00912170019000769	0.00321592413820326	-0.0026282137259841	0.00126787810586393
815	-1.74220240116119	0.120129495859146	-18.6424694061279	-0.00619963090866804	-0.00165419070981443	0.00743668992072344	0.00386527273803949
816	0.855192124843597	-0.204544812440872	-18.707405090332	0.00354059832170606	0.00548864435404539	0.000943203864153475	0.00483929552137852
817	-0.443505108356476	0.444803804159164	-18.7723388671875	-0.00230353930965066	0.0022419011220336	-0.00230353930965066	0.00159255252219737
818	0.205843508243561	-0.853893458843231	-18.7723388671875	0.0022419011220336	-0.00457625929266214	-0.0120437685400248	-0.0026282137259841
819	-0.443505108356476	0.444803804159164	-18.5775356292725	0.00159255252219737	0.00451462110504508	-0.00619963090866804	-0.0100957229733467
820	-2.39155101776123	0.444803804159164	-18.5125999450684	-0.00132951640989631	0.00289124972186983	0.00451462110504508	0.00841071270406246
821	1.50454080104828	-0.853893458843231	-18.3827304840088	0.0022419011220336	-0.00165419070981443	0.00126787810586393	0.00678734155371785
822	1.50454080104828	-0.204544812440872	-18.707405090332	-0.00457625929266214	-0.00230353930965066	-0.00490093370899558	-0.00977104809135199
823	-1.09285378456116	0.120129495859146	-18.9022083282471	-0.00392691092565656	0.00256657530553639	-0.00392691092565656	0.00451462110504508
824	1.50454080104828	-2.15259075164795	-18.0580558776855	0.00808603875339031	-0.00457625929266214	-0.00749832857400179	-0.00847235135734081
825	-0.443505108356476	0.444803804159164	-18.1879253387451	0.00256657530553639	0.00289124972186983	0.000943203864153475	0.00483929552137852
826	-1.09285378456116	-0.529219150543213	-17.928186416626	-0.0143164889886975	0.00289124972186983	0.00646266713738441	0.00386527273803949
827	0.205843508243561	0.444803804159164	-17.928186416626	-0.00522560812532902	-0.00132951640989631	-0.0026282137259841	-0.00392691092565656
828	0.205843508243561	0.120129495859146	-18.3177947998047	0.00516396993771195	0.01100810803473	-0.00165419070981443	-0.00327756232582033
829	-1.09285378456116	0.120129495859146	-18.2528610229492	-0.000680167751852423	0.00386527273803949	0.00159255252219737	0.00354059832170606
830	-1.09285378456116	-0.853893458843231	-18.1879253387451	-0.00392691092565656	-0.00749832857400179	0.00289124972186983	0.00841071270406246
831	-0.443505108356476	-0.204544812440872	-18.3177947998047	-0.00197886489331722	-0.00197886489331722	0.00159255252219737	-0.00132951640989631
832	-1.09285378456116	-0.204544812440872	-17.7983169555664	-0.00717365415766835	-0.00295288790948689	-0.00587495695799589	0.00386527273803949
833	-1.09285378456116	-1.17856776714325	-17.7333812713623	-0.00425158534198999	0.000943203864153475	-0.00879702530801296	-0.00425158534198999
834	0.205843508243561	-0.204544812440872	-18.1229915618896	0.00451462110504508	0.00451462110504508	-0.00555028254166245	-0.00327756232582033
835	0.855192124843597	-0.853893458843231	-17.8632507324219	0.00548864435404539	0.00289124972186983	0.00289124972186983	0.00711201597005129
836	0.855192124843597	-2.15259075164795	-18.0580558776855	0.000618529506027699	-0.00587495695799589	0.0132808275520802	0.000293855206109583
837	-0.443505108356476	-0.204544812440872	-18.3177947998047	-0.0107450718060136	0.00646266713738441	-0.00392691092565656	0.000618529506027699
838	-3.04089951515198	0.444803804159164	-18.1229915618896	-0.0026282137259841	0.0103587592020631	-0.00392691092565656	-0.00197886489331722
839	-1.09285378456116	0.120129495859146	-18.1879253387451	-0.000680167751852423	0.00808603875339031	-0.00684897974133492	-0.00684897974133492
840	0.205843508243561	0.120129495859146	-18.1879253387451	0.00321592413820326	0.00256657530553639	-0.00197886489331722	0.00483929552137852
841	-0.443505108356476	-0.204544812440872	-17.928186416626	-0.00587495695799589	0.00256657530553639	-3.08191010844894e-05	0.000618529506027699
842	0.855192124843597	-1.82791638374329	-17.7983169555664	0.00354059832170606	-0.00587495695799589	-0.000355493422830477	-0.00230353930965066
843	0.205843508243561	-0.204544812440872	-18.3177947998047	0.000943203864153475	0.00516396993771195	-0.0123684434220195	-0.00295288790948689
844	-1.09285378456116	-0.529219150543213	-17.928186416626	-0.00295288790948689	0.000618529506027699	-0.00717365415766835	-0.00522560812532902
845	1.50454080104828	-0.853893458843231	-18.0580558776855	0.00159255252219737	-0.00295288790948689	-0.00327756232582033	0.00483929552137852
846	-0.443505108356476	0.120129495859146	-18.3827304840088	-0.00295288790948689	-0.00360223650932312	-0.00684897974133492	0.0022419011220336
847	1.50454080104828	-1.17856776714325	-17.6035118103027	0.00191722682211548	-0.00327756232582033	-0.00360223650932312	-0.00587495695799589
848	0.205843508243561	-1.50324213504791	-17.7983169555664	0.000618529506027699	0.00289124972186983	-3.08191010844894e-05	-0.00327756232582033
849	0.855192124843597	-0.529219150543213	-18.1879253387451	-0.00457625929266214	0.00386527273803949	0.000293855206109583	0.000943203864153475
850	0.205843508243561	-1.17856776714325	-18.1229915618896	-0.00457625929266214	0.00841071270406246	0.000618529506027699	0.00743668992072344
851	2.15388941764832	-0.204544812440872	-18.1229915618896	-0.00522560812532902	-0.00619963090866804	-0.00392691092565656	-0.00684897974133492
852	-0.443505108356476	-1.17856776714325	-17.9931201934814	-0.00425158534198999	0.00354059832170606	-0.00392691092565656	-3.08191010844894e-05
853	-1.09285378456116	-0.529219150543213	-18.1229915618896	0.00191722682211548	0.00386527273803949	-0.0026282137259841	0.00321592413820326
854	0.855192124843597	-0.853893458843231	-17.6035118103027	-0.000355493422830477	0.00256657530553639	-0.00587495695799589	0.00321592413820326
855	-3.04089951515198	0.120129495859146	-18.1229915618896	-0.000355493422830477	0.0103587592020631	0.00548864435404539	0.00418994715437293
856	-0.443505108356476	0.120129495859146	-18.3177947998047	0.000943203864153475	0.000943203864153475	0.00386527273803949	-0.00295288790948689
857	1.50454080104828	0.120129495859146	-17.928186416626	-3.08191010844894e-05	-0.00619963090866804	-0.00360223650932312	-0.00425158534198999
858	1.50454080104828	-1.17856776714325	-17.8632507324219	-0.00165419070981443	0.00548864435404539	0.00191722682211548	-0.00132951640989631
859	2.15388941764832	-1.82791638374329	-17.8632507324219	0.00906006153672934	-0.00652430532500148	-0.00392691092565656	-0.00230353930965066
860	1.50454080104828	-0.853893458843231	-17.8632507324219	0.00354059832170606	-0.000680167751852423	0.00159255252219737	-0.00132951640989631
861	-3.6902482509613	0.444803804159164	-17.7333812713623	-0.00977104809135199	-0.00457625929266214	0.00711201597005129	0.00451462110504508
862	0.205843508243561	0.444803804159164	-18.8372745513916	-0.00457625929266214	0.00159255252219737	0.000943203864153475	-0.00165419070981443
863	1.50454080104828	-0.529219150543213	-19.0970134735107	-0.00652430532500148	0.00483929552137852	-0.00457625929266214	-0.00132951640989631
864	-0.443505108356476	0.444803804159164	-18.8372745513916	0.00711201597005129	0.00386527273803949	-0.00132951640989631	0.000293855206109583
865	0.205843508243561	-1.17856776714325	-18.707405090332	0.00483929552137852	-0.00619963090866804	-0.000680167751852423	0.00256657530553639
866	0.855192124843597	-0.529219150543213	-18.707405090332	-0.00912170019000769	0.000943203864153475	-0.00392691092565656	-0.000680167751852423
867	-3.04089951515198	-0.204544812440872	-18.5125999450684	-0.0113944197073579	0.00159255252219737	0.000943203864153475	0.00256657530553639
868	-1.09285378456116	0.120129495859146	-18.4476642608643	-0.00230353930965066	-0.000355493422830477	-0.00392691092565656	-0.00555028254166245
869	-0.443505108356476	0.120129495859146	-18.3827304840088	0.00191722682211548	0.00191722682211548	-0.00749832857400179	-0.00717365415766835
870	0.205843508243561	-0.204544812440872	-18.2528610229492	-0.00132951640989631	0.000618529506027699	-0.00230353930965066	0.012956153601408
871	-0.443505108356476	-0.529219150543213	-18.1229915618896	0.00126787810586393	0.00289124972186983	-0.0026282137259841	0.00159255252219737
872	0.855192124843597	0.444803804159164	-18.6424694061279	0.000293855206109583	-0.00132951640989631	-0.00619963090866804	-0.00132951640989631
873	-0.443505108356476	-0.853893458843231	-18.5125999450684	0.00483929552137852	0.00289124972186983	-0.0100957229733467	-0.00847235135734081
874	-0.443505108356476	0.120129495859146	-17.9931201934814	0.00159255252219737	0.00354059832170606	-0.0217839982360601	-0.00619963090866804
875	2.15388941764832	-0.204544812440872	-17.928186416626	-3.08191010844894e-05	0.00191722682211548	0.00289124972186983	-0.000355493422830477
876	0.855192124843597	-1.17856776714325	-18.3177947998047	0.00483929552137852	-0.0100957229733467	-0.00100484199356288	0.00386527273803949
877	-0.443505108356476	-0.204544812440872	-18.2528610229492	-0.00522560812532902	0.000618529506027699	-0.00490093370899558	-3.08191010844894e-05
878	-1.09285378456116	0.444803804159164	-17.9931201934814	-0.00652430532500148	0.0022419011220336	-0.00944637414067984	-0.00100484199356288
879	-1.09285378456116	1.09415245056152	-18.1229915618896	0.0022419011220336	0.00548864435404539	-0.0139918150380254	0.00451462110504508
880	-1.09285378456116	1.09415245056152	-18.3177947998047	-0.00100484199356288	0.00126787810586393	-3.08191010844894e-05	0.00548864435404539
881	0.855192124843597	-0.529219150543213	-17.8632507324219	-3.08191010844894e-05	-0.0026282137259841	-0.00522560812532902	0.00321592413820326
882	0.855192124843597	-1.50324213504791	-18.3827304840088	-0.00814767740666866	-0.00977104809135199	-0.00360223650932312	-3.08191010844894e-05
883	-1.09285378456116	0.444803804159164	-18.9671440124512	0.0022419011220336	0.01100810803473	0.00386527273803949	0.00191722682211548
884	-1.74220240116119	-1.50324213504791	-18.3827304840088	-0.0139918150380254	0.00386527273803949	-0.0100957229733467	-0.0026282137259841
885	0.855192124843597	-0.853893458843231	-18.5775356292725	-0.00230353930965066	0.00418994715437293	0.000943203864153475	0.000943203864153475
886	-0.443505108356476	0.120129495859146	-18.8372745513916	-0.0026282137259841	0.00743668992072344	-0.00100484199356288	0.00418994715437293
887	2.15388941764832	-0.529219150543213	-18.3827304840088	-0.00522560812532902	-0.00230353930965066	-0.00392691092565656	0.00808603875339031
888	0.855192124843597	-1.50324213504791	-18.1879253387451	0.00289124972186983	-0.00327756232582033	0.000293855206109583	-0.00490093370899558
889	-0.443505108356476	0.444803804159164	-18.707405090332	0.00386527273803949	0.00354059832170606	-0.00197886489331722	-0.00132951640989631
890	-1.74220240116119	-0.204544812440872	-18.3177947998047	-0.00717365415766835	0.00938473641872406	-0.00977104809135199	-0.00360223650932312
891	1.50454080104828	-0.853893458843231	-18.2528610229492	0.00418994715437293	-0.0107450718060136	0.00613799272105098	0.00483929552137852
892	0.855192124843597	-1.17856776714325	-17.9931201934814	-0.00132951640989631	-0.000680167751852423	0.00354059832170606	0.00159255252219737
893	-0.443505108356476	-0.204544812440872	-18.0580558776855	0.000943203864153475	0.00321592413820326	-0.00587495695799589	-0.000680167751852423
894	1.50454080104828	-1.17856776714325	-18.0580558776855	0.0100340843200684	-0.00684897974133492	-0.0110697457566857	-0.00652430532500148
895	-1.74220240116119	0.444803804159164	-18.1879253387451	0.00418994715437293	0.00354059832170606	0.00483929552137852	0.000618529506027699
896	-1.74220240116119	0.120129495859146	-18.5775356292725	-0.00230353930965066	0.00321592413820326	-0.00619963090866804	0.0022419011220336
897	0.205843508243561	-0.853893458843231	-18.3827304840088	0.00646266713738441	-0.0026282137259841	-0.00295288790948689	0.00159255252219737
898	0.855192124843597	-0.204544812440872	-18.1879253387451	-0.00392691092565656	0.00581331877037883	-0.00490093370899558	0.0022419011220336
899	-0.443505108356476	-0.853893458843231	-17.9931201934814	0.00776136433705688	-0.00782300252467394	-0.00684897974133492	-0.00879702530801296
900	-0.443505108356476	0.120129495859146	-18.3177947998047	-0.00230353930965066	0.00256657530553639	-3.08191010844894e-05	0.000293855206109583
901	-2.39155101776123	-0.529219150543213	-17.7333812713623	-0.00327756232582033	-0.00457625929266214	-0.00165419070981443	-0.00100484199356288
902	-0.443505108356476	-0.529219150543213	-17.4736423492432	-0.00360223650932312	-0.0026282137259841	-0.00132951640989631	0.00321592413820326
903	1.50454080104828	-0.204544812440872	-18.5125999450684	0.00159255252219737	0.00776136433705688	-0.0110697457566857	0.000618529506027699
904	2.15388941764832	-0.529219150543213	-18.6424694061279	0.000293855206109583	0.00159255252219737	-0.00457625929266214	-0.0107450718060136
905	0.855192124843597	-2.47726511955261	-18.8372745513916	-3.08191010844894e-05	-0.00295288790948689	-0.00100484199356288	0.00581331877037883
906	-0.443505108356476	0.120129495859146	-18.8372745513916	0.0022419011220336	-0.000355493422830477	0.00126787810586393	0.00256657530553639
907	-3.6902482509613	0.444803804159164	-18.9671440124512	-0.00555028254166245	0.0022419011220336	0.00159255252219737	-3.08191010844894e-05
908	-0.443505108356476	-0.204544812440872	-18.2528610229492	0.000293855206109583	0.00938473641872406	-0.00749832857400179	-0.00425158534198999
909	0.855192124843597	-1.17856776714325	-18.4476642608643	0.00386527273803949	0.00581331877037883	-0.0136671401560307	-0.000680167751852423
910	-0.443505108356476	-0.853893458843231	-18.0580558776855	0.00289124972186983	0.00581331877037883	-0.000680167751852423	0.00548864435404539
911	-1.09285378456116	-1.17856776714325	-18.3827304840088	-0.00197886489331722	-0.00684897974133492	-0.00749832857400179	0.00548864435404539
912	-1.09285378456116	0.444803804159164	-18.2528610229492	-0.00360223650932312	-0.00295288790948689	-0.00684897974133492	-0.00392691092565656
913	-1.09285378456116	-1.17856776714325	-17.928186416626	-0.00392691092565656	-0.00165419070981443	-0.00457625929266214	-0.00392691092565656
914	-0.443505108356476	0.444803804159164	-18.2528610229492	0.0022419011220336	-3.08191010844894e-05	-0.0026282137259841	-0.000355493422830477
915	0.855192124843597	-1.17856776714325	-17.6684474945068	-3.08191010844894e-05	-0.00295288790948689	-0.0026282137259841	0.00126787810586393
916	0.855192124843597	-0.204544812440872	-18.1879253387451	-0.00230353930965066	-0.000680167751852423	0.00418994715437293	0.000293855206109583
917	-0.443505108356476	-0.204544812440872	-18.3177947998047	0.000293855206109583	-0.00619963090866804	0.000293855206109583	0.00743668992072344
918	-1.74220240116119	0.444803804159164	-18.1229915618896	-0.00425158534198999	0.000618529506027699	-0.00782300252467394	-0.00587495695799589
919	-1.74220240116119	0.120129495859146	-18.2528610229492	-0.00360223650932312	0.00548864435404539	-0.00490093370899558	0.00581331877037883
920	0.205843508243561	0.120129495859146	-18.3827304840088	0.00451462110504508	-0.00230353930965066	0.00354059832170606	-0.00197886489331722
921	0.205843508243561	0.120129495859146	-17.928186416626	-0.00132951640989631	0.00418994715437293	0.00581331877037883	0.00483929552137852
922	1.50454080104828	-1.82791638374329	-17.7333812713623	-0.0026282137259841	-0.0139918150380254	0.000293855206109583	-0.00847235135734081
923	-2.39155101776123	0.444803804159164	-17.9931201934814	-0.00327756232582033	0.00548864435404539	-0.00100484199356288	-0.00457625929266214
924	-1.09285378456116	-0.853893458843231	-17.7983169555664	-0.00619963090866804	0.00321592413820326	-0.00522560812532902	-0.00132951640989631
925	0.855192124843597	0.120129495859146	-18.3177947998047	0.00256657530553639	0.00191722682211548	-0.00425158534198999	0.00873538758605719
926	1.50454080104828	-0.204544812440872	-18.2528610229492	0.00581331877037883	0.00354059832170606	0.00841071270406246	0.00354059832170606
927	0.855192124843597	-0.529219150543213	-18.6424694061279	0.00256657530553639	0.00354059832170606	-0.00230353930965066	0.00321592413820326
928	0.205843508243561	-1.17856776714325	-18.5125999450684	0.00256657530553639	-0.00457625929266214	-0.00392691092565656	0.00126787810586393
929	-1.09285378456116	0.769478142261505	-18.5125999450684	-0.000355493422830477	0.00386527273803949	0.00289124972186983	-0.00977104809135199
930	-3.6902482509613	0.444803804159164	-18.707405090332	-0.00555028254166245	0.000618529506027699	-0.0026282137259841	0.00191722682211548
931	0.205843508243561	0.444803804159164	-18.8372745513916	-0.000680167751852423	-0.00165419070981443	0.000293855206109583	0.00321592413820326
932	1.50454080104828	-0.529219150543213	-18.3177947998047	-0.00230353930965066	0.00159255252219737	0.00159255252219737	-0.00132951640989631
933	-0.443505108356476	-0.204544812440872	-17.7983169555664	-0.00132951640989631	0.00451462110504508	-0.00749832857400179	-0.00100484199356288
934	1.50454080104828	-0.853893458843231	-18.0580558776855	0.000618529506027699	-0.00522560812532902	-0.00814767740666866	-0.00392691092565656
935	-0.443505108356476	-0.529219150543213	-17.6035118103027	0.0022419011220336	0.00483929552137852	0.00386527273803949	-0.0026282137259841
936	-0.443505108356476	-1.50324213504791	-17.7983169555664	-0.00522560812532902	-0.00165419070981443	-0.00132951640989631	0.00678734155371785
937	1.50454080104828	-0.529219150543213	-18.8372745513916	-0.00132951640989631	0.0022419011220336	-0.0026282137259841	-0.00100484199356288
938	0.205843508243561	0.120129495859146	-18.9671440124512	-0.0026282137259841	0.00743668992072344	-0.0110697457566857	-0.00555028254166245
939	1.50454080104828	-0.853893458843231	-18.7723388671875	-0.00100484199356288	0.00873538758605719	-0.00619963090866804	-0.00132951640989631
940	0.855192124843597	-1.82791638374329	-17.8632507324219	0.0022419011220336	-0.00327756232582033	-0.00490093370899558	-0.00165419070981443
941	-0.443505108356476	-0.853893458843231	-17.8632507324219	-0.00425158534198999	0.00354059832170606	-0.00165419070981443	0.00451462110504508
942	-2.39155101776123	0.769478142261505	-17.7333812713623	-0.00912170019000769	-0.00847235135734081	-3.08191010844894e-05	-0.00197886489331722
943	0.205843508243561	-0.853893458843231	-17.9931201934814	0.0100340843200684	-0.000355493422830477	-0.00587495695799589	0.00159255252219737
944	0.205843508243561	0.120129495859146	-18.3177947998047	-0.00327756232582033	0.0100340843200684	-0.00230353930965066	-0.00490093370899558
945	0.855192124843597	-0.853893458843231	-18.1229915618896	0.00321592413820326	0.00678734155371785	-0.000355493422830477	0.000618529506027699
946	-0.443505108356476	-0.204544812440872	-17.7983169555664	-0.000680167751852423	0.000293855206109583	0.0100340843200684	0.00289124972186983
947	0.205843508243561	-1.17856776714325	-17.6684474945068	-0.00652430532500148	-0.00522560812532902	-0.00749832857400179	-0.00749832857400179
948	0.855192124843597	-0.204544812440872	-17.8632507324219	-0.00132951640989631	-0.000355493422830477	-0.00392691092565656	-0.000680167751852423
949	0.855192124843597	0.120129495859146	-18.0580558776855	0.000618529506027699	0.00451462110504508	-0.000355493422830477	0.00126787810586393
950	0.855192124843597	0.444803804159164	-18.2528610229492	0.00581331877037883	0.00191722682211548	0.00548864435404539	0.00321592413820326
951	0.855192124843597	-0.853893458843231	-18.3177947998047	0.00256657530553639	-0.00619963090866804	0.00126787810586393	-0.00165419070981443
952	0.855192124843597	-1.17856776714325	-18.1879253387451	0.00256657530553639	-0.00490093370899558	0.00321592413820326	-0.00197886489331722
953	-0.443505108356476	-0.529219150543213	-17.6035118103027	-0.00587495695799589	0.00613799272105098	-0.0100957229733467	-0.00295288790948689
954	0.205843508243561	0.444803804159164	-17.9931201934814	0.00776136433705688	0.00418994715437293	-0.000355493422830477	-0.0104203969240189
955	1.50454080104828	-0.529219150543213	-17.6684474945068	-0.00165419070981443	0.00321592413820326	-3.08191010844894e-05	0.00386527273803949
956	0.205843508243561	0.120129495859146	-17.7333812713623	-0.0026282137259841	-0.00100484199356288	-0.00100484199356288	0.00418994715437293
957	-0.443505108356476	-1.17856776714325	-18.0580558776855	-3.08191010844894e-05	-0.00684897974133492	-0.00230353930965066	-0.00522560812532902
958	-0.443505108356476	0.444803804159164	-18.0580558776855	0.00191722682211548	0.00126787810586393	-0.0104203969240189	-0.00619963090866804
959	-1.74220240116119	0.444803804159164	-18.2528610229492	-0.00587495695799589	0.00743668992072344	-0.00425158534198999	-0.00392691092565656
960	0.855192124843597	0.444803804159164	-18.3827304840088	0.00321592413820326	0.00386527273803949	-0.00814767740666866	-0.00100484199356288
961	0.855192124843597	-0.204544812440872	-17.9931201934814	-0.00132951640989631	0.00191722682211548	-0.00165419070981443	0.00483929552137852
962	-1.09285378456116	0.120129495859146	-17.4736423492432	-0.00522560812532902	-0.00847235135734081	-0.00100484199356288	-0.00555028254166245
963	1.50454080104828	-1.50324213504791	-17.4087066650391	-0.00360223650932312	-0.00619963090866804	0.00386527273803949	0.000293855206109583
964	-0.443505108356476	0.769478142261505	-18.1879253387451	0.00613799272105098	0.00678734155371785	-0.00490093370899558	-0.00295288790948689
965	0.205843508243561	-1.17856776714325	-17.7983169555664	-0.00619963090866804	0.00418994715437293	-0.00165419070981443	0.00418994715437293
966	0.855192124843597	-0.204544812440872	-18.1229915618896	-0.000680167751852423	0.00321592413820326	0.000618529506027699	0.00516396993771195
967	-0.443505108356476	0.769478142261505	-18.2528610229492	-0.00684897974133492	-0.00749832857400179	-0.00490093370899558	0.00418994715437293
968	-0.443505108356476	-0.529219150543213	-17.928186416626	-0.00360223650932312	-0.00879702530801296	-0.00360223650932312	-0.00522560812532902
969	0.205843508243561	0.120129495859146	-17.8632507324219	0.00354059832170606	-0.00327756232582033	0.000618529506027699	-0.00197886489331722
970	-3.04089951515198	0.769478142261505	-17.8632507324219	-0.0110697457566857	-0.0026282137259841	0.00159255252219737	-0.00490093370899558
971	-0.443505108356476	-0.204544812440872	-18.1229915618896	-0.00425158534198999	0.00386527273803949	0.000943203864153475	0.00646266713738441
972	2.15388941764832	-1.50324213504791	-17.5385761260986	-0.00457625929266214	0.00483929552137852	-0.0026282137259841	-0.00197886489331722
973	-1.09285378456116	0.444803804159164	-18.1229915618896	-0.00165419070981443	0.00159255252219737	-0.00425158534198999	-0.00425158534198999
974	0.855192124843597	-2.15259075164795	-17.7333812713623	0.00451462110504508	-0.000680167751852423	-0.00652430532500148	-0.00457625929266214
975	2.80323791503906	-0.853893458843231	-17.7333812713623	-0.00782300252467394	0.00678734155371785	0.000293855206109583	0.00451462110504508
976	-2.39155101776123	0.444803804159164	-17.6035118103027	-0.00977104809135199	0.00159255252219737	0.000293855206109583	0.000618529506027699
977	0.855192124843597	-0.853893458843231	-17.7983169555664	0.000618529506027699	0.000618529506027699	0.00451462110504508	-0.00490093370899558
978	1.50454080104828	-1.17856776714325	-17.9931201934814	-0.00684897974133492	0.00841071270406246	-0.0123684434220195	-0.00944637414067984
979	1.50454080104828	-0.853893458843231	-17.7983169555664	0.0113327819854021	0.00873538758605719	0.000943203864153475	-0.00912170019000769
980	1.50454080104828	-1.17856776714325	-17.928186416626	-0.00230353930965066	-0.00197886489331722	0.00548864435404539	-0.00360223650932312
981	-1.74220240116119	-1.17856776714325	-17.7333812713623	-0.00132951640989631	0.000943203864153475	-0.00197886489331722	0.00159255252219737
982	-1.74220240116119	-0.204544812440872	-17.928186416626	-0.00295288790948689	-0.00100484199356288	-0.00165419070981443	-0.00132951640989631
983	0.205843508243561	-0.529219150543213	-17.7983169555664	-0.00100484199356288	0.00516396993771195	-0.00555028254166245	-0.00912170019000769
984	-0.443505108356476	0.444803804159164	-18.8372745513916	0.00906006153672934	0.00646266713738441	-0.00684897974133492	-0.00490093370899558
985	2.80323791503906	-1.17856776714325	-18.2528610229492	-0.00392691092565656	-0.00165419070981443	0.00516396993771195	0.00776136433705688
986	-1.74220240116119	-0.529219150543213	-18.0580558776855	-0.00100484199356288	-0.00392691092565656	0.00451462110504508	0.00126787810586393
987	-1.09285378456116	-0.529219150543213	-17.7983169555664	-0.00912170019000769	-0.000355493422830477	0.0022419011220336	-3.08191010844894e-05
988	1.50454080104828	-0.204544812440872	-17.928186416626	0.00354059832170606	0.00483929552137852	-0.00944637414067984	-0.00392691092565656
989	0.855192124843597	-0.204544812440872	-17.928186416626	-0.00522560812532902	0.00354059832170606	-3.08191010844894e-05	0.00159255252219737
990	0.855192124843597	-1.17856776714325	-17.8632507324219	-0.00132951640989631	0.00873538758605719	0.00613799272105098	0.00354059832170606
991	1.50454080104828	-1.82791638374329	-17.7983169555664	-0.0026282137259841	-0.0100957229733467	0.00970941036939621	0.00386527273803949
992	0.205843508243561	0.444803804159164	-18.0580558776855	-0.00619963090866804	0.000618529506027699	0.00678734155371785	-0.00295288790948689
993	-1.74220240116119	-0.529219150543213	-17.7333812713623	-0.00295288790948689	-0.00132951640989631	0.00126787810586393	-0.000680167751852423
994	0.205843508243561	0.120129495859146	-17.928186416626	0.00678734155371785	0.00483929552137852	-0.00717365415766835	0.00548864435404539
995	-1.09285378456116	0.444803804159164	-18.2528610229492	-0.00587495695799589	0.00159255252219737	0.00451462110504508	0.00418994715437293
996	0.855192124843597	-0.853893458843231	-17.6684474945068	0.00776136433705688	0.000293855206109583	-0.000355493422830477	0.00483929552137852
997	0.205843508243561	-0.853893458843231	-18.2528610229492	-0.00165419070981443	-0.00522560812532902	0.00191722682211548	0.000943203864153475
998	-0.443505108356476	0.769478142261505	-18.3177947998047	0.000943203864153475	0.0022419011220336	-0.00944637414067984	-0.00717365415766835
999	-2.39155101776123	0.444803804159164	-18.3177947998047	-0.00782300252467394	0.00191722682211548	-0.00327756232582033	-0.0026282137259841
1000	-0.443505108356476	0.120129495859146	-18.3177947998047	0.00386527273803949	0.0022419011220336	0.00256657530553639	0.0126314787194133
1001	0.855192124843597	0.120129495859146	-18.3177947998047	0.00483929552137852	-0.000680167751852423	-0.00295288790948689	-0.00684897974133492
1002	1.50454080104828	-1.17856776714325	-17.7333812713623	0.00354059832170606	-0.00652430532500148	0.00191722682211548	0.00873538758605719
1003	-1.09285378456116	-0.204544812440872	-17.928186416626	-0.00457625929266214	0.00743668992072344	-0.000355493422830477	-0.00360223650932312
1004	-0.443505108356476	-0.853893458843231	-18.0580558776855	-0.00749832857400179	0.00548864435404539	0.00386527273803949	-0.00132951640989631
1005	-0.443505108356476	0.444803804159164	-18.1229915618896	-0.000355493422830477	0.00159255252219737	0.00191722682211548	0.00906006153672934
1006	1.50454080104828	-0.204544812440872	-18.3827304840088	-0.00197886489331722	-0.00490093370899558	-0.00295288790948689	0.00191722682211548
1007	0.855192124843597	0.120129495859146	-18.1229915618896	-0.0026282137259841	0.000618529506027699	0.000943203864153475	-0.00717365415766835
1008	-0.443505108356476	-0.529219150543213	-18.0580558776855	-0.0104203969240189	-0.00132951640989631	-0.00944637414067984	-0.0110697457566857
1009	-1.09285378456116	0.120129495859146	-17.5385761260986	0.00483929552137852	0.00483929552137852	-0.00100484199356288	-0.00230353930965066
1010	-1.74220240116119	0.120129495859146	-18.1229915618896	-0.00392691092565656	-0.00197886489331722	-0.00522560812532902	-0.000355493422830477
1011	0.205843508243561	0.769478142261505	-18.3177947998047	-0.00457625929266214	-0.00782300252467394	-0.000680167751852423	0.00289124972186983
1012	0.855192124843597	-0.853893458843231	-18.3177947998047	-0.000680167751852423	0.00159255252219737	-0.00100484199356288	-0.00457625929266214
1013	0.855192124843597	0.120129495859146	-18.1879253387451	0.00451462110504508	0.00321592413820326	-0.00912170019000769	-3.08191010844894e-05
1014	1.50454080104828	-1.50324213504791	-18.0580558776855	0.00386527273803949	-0.00490093370899558	0.00711201597005129	-0.00230353930965066
1015	0.205843508243561	-0.853893458843231	-17.7333812713623	0.00418994715437293	0.00873538758605719	-0.00295288790948689	0.00970941036939621
1016	-1.74220240116119	0.120129495859146	-17.928186416626	-0.00912170019000769	0.00581331877037883	0.00418994715437293	0.00321592413820326
1017	0.855192124843597	-0.853893458843231	-17.8632507324219	-0.00295288790948689	-3.08191010844894e-05	-0.00132951640989631	-0.00490093370899558
1018	1.50454080104828	-0.853893458843231	-18.1229915618896	-0.00295288790948689	0.00841071270406246	-0.00490093370899558	-0.0107450718060136
1019	1.50454080104828	-0.529219150543213	-18.0580558776855	0.0022419011220336	0.00711201597005129	-0.00717365415766835	0.00776136433705688
1020	2.15388941764832	-1.82791638374329	-17.9931201934814	0.00678734155371785	-0.00295288790948689	0.000618529506027699	0.00483929552137852
1021	-0.443505108356476	-0.204544812440872	-17.8632507324219	0.000293855206109583	0.00126787810586393	0.000618529506027699	0.00938473641872406
1022	-2.39155101776123	0.444803804159164	-18.4476642608643	-0.00912170019000769	-0.00132951640989631	-0.00749832857400179	-0.00457625929266214
1023	0.855192124843597	-0.853893458843231	-18.3827304840088	0.00516396993771195	0.000943203864153475	-0.00360223650932312	-0.00652430532500148
1024	-0.443505108356476	0.444803804159164	-18.9022083282471	0.00354059832170606	0.00126787810586393	-0.00879702530801296	-0.000355493422830477
1025	1.50454080104828	-1.50324213504791	-18.3827304840088	0.00191722682211548	-0.000680167751852423	-0.00652430532500148	0.00613799272105098
1026	-1.09285378456116	-0.529219150543213	-18.0580558776855	-0.0026282137259841	-0.00132951640989631	0.00873538758605719	0.00548864435404539
1027	-1.09285378456116	-0.529219150543213	-17.9931201934814	-0.0123684434220195	-0.00652430532500148	0.00548864435404539	-0.00100484199356288
1028	0.855192124843597	-0.853893458843231	-17.8632507324219	-0.00619963090866804	-0.00522560812532902	-0.00684897974133492	-0.0026282137259841
1029	0.855192124843597	-0.853893458843231	-17.928186416626	0.00970941036939621	0.00873538758605719	-0.00944637414067984	0.000618529506027699
1030	1.50454080104828	-0.204544812440872	-17.7333812713623	-0.0026282137259841	0.00418994715437293	0.0022419011220336	-3.08191010844894e-05
1031	2.15388941764832	-1.82791638374329	-17.928186416626	-0.00522560812532902	-0.0107450718060136	-0.00360223650932312	0.00743668992072344
1032	0.205843508243561	0.769478142261505	-18.2528610229492	0.000618529506027699	0.000943203864153475	0.00678734155371785	-0.00490093370899558
1033	-1.09285378456116	-0.529219150543213	-18.1229915618896	-0.00490093370899558	0.00289124972186983	-0.00392691092565656	-0.00327756232582033
1034	-1.09285378456116	0.444803804159164	-18.0580558776855	0.00841071270406246	0.00289124972186983	-0.00230353930965066	0.00191722682211548
1035	0.205843508243561	0.444803804159164	-18.3177947998047	0.00289124972186983	0.00159255252219737	-0.00230353930965066	0.00386527273803949
1036	0.855192124843597	-0.529219150543213	-17.7333812713623	0.000943203864153475	0.00873538758605719	0.00191722682211548	0.00289124972186983
1037	-1.09285378456116	-0.853893458843231	-18.0580558776855	-0.00230353930965066	-0.00490093370899558	0.00321592413820326	0.0103587592020631
1038	0.205843508243561	0.444803804159164	-18.4476642608643	0.000943203864153475	0.00581331877037883	-0.00587495695799589	-0.0026282137259841
1039	-3.04089951515198	1.09415245056152	-18.1229915618896	-0.00847235135734081	0.00483929552137852	0.00191722682211548	0.00126787810586393
1040	-1.74220240116119	0.444803804159164	-18.2528610229492	-0.000680167751852423	0.00808603875339031	0.00678734155371785	0.00938473641872406
1041	0.205843508243561	0.444803804159164	-18.3177947998047	0.00159255252219737	-0.00100484199356288	0.000943203864153475	0.00126787810586393
1042	1.50454080104828	-0.853893458843231	-17.7333812713623	-0.00652430532500148	-0.00684897974133492	0.00256657530553639	-0.00100484199356288
1043	-0.443505108356476	-0.204544812440872	-17.8632507324219	-0.00425158534198999	-0.000680167751852423	-0.00230353930965066	-0.00295288790948689
1044	0.205843508243561	-0.853893458843231	-18.5125999450684	-0.00522560812532902	0.00418994715437293	-0.00782300252467394	-0.00165419070981443
1045	-1.74220240116119	-0.853893458843231	-18.6424694061279	0.00581331877037883	0.00418994715437293	0.00126787810586393	0.0022419011220336
1046	1.50454080104828	-0.204544812440872	-18.9022083282471	-0.00522560812532902	-0.00100484199356288	-0.000680167751852423	0.000293855206109583
1047	-0.443505108356476	0.120129495859146	-18.707405090332	0.000293855206109583	0.00191722682211548	-0.00197886489331722	0.00159255252219737
1048	0.205843508243561	-0.853893458843231	-18.1229915618896	-0.0026282137259841	-0.00814767740666866	0.0022419011220336	-0.00360223650932312
1049	-0.443505108356476	0.444803804159164	-17.7333812713623	0.00126787810586393	0.00581331877037883	-0.00490093370899558	0.00126787810586393
1050	-3.04089951515198	0.120129495859146	-17.6035118103027	-0.0026282137259841	-0.00230353930965066	0.00516396993771195	0.00808603875339031
1051	0.205843508243561	-0.204544812440872	-18.3177947998047	-0.00100484199356288	0.0022419011220336	-0.00230353930965066	-0.00360223650932312
1052	0.205843508243561	-0.853893458843231	-18.3827304840088	0.00126787810586393	-0.00522560812532902	0.00159255252219737	0.00483929552137852
1053	-0.443505108356476	0.120129495859146	-18.1879253387451	0.00581331877037883	0.00678734155371785	-0.0100957229733467	-0.00165419070981443
1054	2.80323791503906	-2.15259075164795	-18.5125999450684	0.00743668992072344	-0.0100957229733467	-0.00360223650932312	0.00516396993771195
1055	-0.443505108356476	-0.853893458843231	-17.928186416626	0.00581331877037883	0.00483929552137852	0.00386527273803949	0.00516396993771195
1056	-3.04089951515198	0.120129495859146	-17.7983169555664	-0.0104203969240189	-0.00165419070981443	-0.00619963090866804	0.00776136433705688
1057	2.15388941764832	-1.17856776714325	-17.8632507324219	-0.0026282137259841	0.0022419011220336	-0.00490093370899558	-0.00457625929266214
1058	1.50454080104828	-0.529219150543213	-18.3177947998047	-0.00132951640989631	0.00483929552137852	-0.0104203969240189	-0.00944637414067984
1059	1.50454080104828	-1.17856776714325	-18.1229915618896	0.0106834331527352	0.000943203864153475	-0.0139918150380254	0.00516396993771195
1060	2.80323791503906	-1.82791638374329	-17.9931201934814	0.00808603875339031	-0.00165419070981443	0.00386527273803949	0.00548864435404539
1061	0.205843508243561	-0.204544812440872	-17.928186416626	0.000293855206109583	-0.00295288790948689	0.0100340843200684	-0.00587495695799589
1062	-2.39155101776123	0.444803804159164	-18.0580558776855	-0.00782300252467394	0.000943203864153475	0.00321592413820326	-0.00717365415766835
1063	1.50454080104828	-0.529219150543213	-17.6684474945068	-0.00197886489331722	0.0022419011220336	-0.0146411629393697	-0.00652430532500148
1064	0.205843508243561	0.120129495859146	-18.4476642608643	0.00126787810586393	0.00354059832170606	-0.0133424662053585	-0.00555028254166245
1065	-1.09285378456116	-0.204544812440872	-18.3177947998047	0.00646266713738441	-0.000680167751852423	0.00516396993771195	-0.00879702530801296
1066	0.855192124843597	-0.529219150543213	-18.1229915618896	-0.00587495695799589	-0.00392691092565656	0.000293855206109583	0.00483929552137852
1067	-1.09285378456116	-0.853893458843231	-18.0580558776855	0.00126787810586393	0.00191722682211548	0.00354059832170606	-0.00619963090866804
1068	0.205843508243561	-0.853893458843231	-17.928186416626	0.00386527273803949	0.00289124972186983	-0.00879702530801296	-0.00912170019000769
1069	1.50454080104828	-0.853893458843231	-17.9931201934814	-3.08191010844894e-05	0.0022419011220336	-0.0104203969240189	-0.00425158534198999
1070	2.15388941764832	-0.853893458843231	-17.6684474945068	0.00743668992072344	0.00581331877037883	0.00646266713738441	-3.08191010844894e-05
1071	0.205843508243561	-1.50324213504791	-17.9931201934814	0.00191722682211548	-0.00879702530801296	0.00451462110504508	-0.00327756232582033
1072	-0.443505108356476	0.444803804159164	-18.3177947998047	0.00581331877037883	-0.00165419070981443	-0.00457625929266214	-0.000680167751852423
1073	-1.74220240116119	-0.853893458843231	-17.7983169555664	-0.00944637414067984	0.00483929552137852	-0.000680167751852423	-3.08191010844894e-05
1074	-1.09285378456116	0.120129495859146	-17.9931201934814	-0.000680167751852423	0.00483929552137852	-0.00977104809135199	-0.00587495695799589
1075	-0.443505108356476	0.444803804159164	-18.2528610229492	0.00256657530553639	0.00191722682211548	-0.00392691092565656	0.00808603875339031
1076	2.15388941764832	-0.853893458843231	-17.6035118103027	-0.00197886489331722	0.00159255252219737	0.0022419011220336	-3.08191010844894e-05
1077	-1.09285378456116	-0.529219150543213	-18.1229915618896	-3.08191010844894e-05	-0.00490093370899558	0.00938473641872406	-0.00977104809135199
1078	-1.09285378456116	-0.204544812440872	-18.1229915618896	-0.0026282137259841	0.00906006153672934	-0.00425158534198999	-0.0113944197073579
1079	-1.74220240116119	0.120129495859146	-18.3177947998047	-0.00619963090866804	-3.08191010844894e-05	-0.00295288790948689	-0.00555028254166245
1080	-1.09285378456116	0.769478142261505	-18.2528610229492	0.00354059832170606	0.00418994715437293	-0.00847235135734081	-0.00425158534198999
1081	-0.443505108356476	0.120129495859146	-18.3177947998047	-0.000355493422830477	-0.00587495695799589	-0.00392691092565656	-0.00555028254166245
1082	1.50454080104828	-1.17856776714325	-17.8632507324219	-0.00522560812532902	-0.00132951640989631	0.00159255252219737	0.00159255252219737
1083	-1.09285378456116	-0.529219150543213	-17.7333812713623	-0.00360223650932312	-0.00165419070981443	-0.000355493422830477	-0.00749832857400179
1084	0.855192124843597	-0.204544812440872	-18.1229915618896	-0.00132951640989631	0.00256657530553639	-0.00425158534198999	0.00321592413820326
1085	-0.443505108356476	-0.529219150543213	-18.0580558776855	-0.00100484199356288	0.00159255252219737	0.00516396993771195	0.00159255252219737
1086	0.855192124843597	0.769478142261505	-18.5125999450684	-0.00652430532500148	-3.08191010844894e-05	-0.000680167751852423	0.000293855206109583
1087	0.205843508243561	0.444803804159164	-18.3177947998047	-0.00587495695799589	-0.000680167751852423	-0.000355493422830477	0.000943203864153475
1088	-1.09285378456116	-0.853893458843231	-18.1229915618896	-0.000355493422830477	0.00256657530553639	-0.00587495695799589	0.0022419011220336
1089	0.205843508243561	0.120129495859146	-17.7983169555664	0.00646266713738441	-0.000355493422830477	0.00418994715437293	-0.00847235135734081
1090	-1.74220240116119	0.444803804159164	-17.6035118103027	0.000618529506027699	0.00418994715437293	0.0022419011220336	0.00646266713738441
1091	0.855192124843597	0.120129495859146	-18.1229915618896	0.000943203864153475	-0.00360223650932312	-0.0117190945893526	0.000618529506027699
1092	1.50454080104828	-0.853893458843231	-18.1879253387451	-0.000355493422830477	0.000293855206109583	0.00256657530553639	-0.00100484199356288
1093	-1.09285378456116	0.769478142261505	-18.2528610229492	-0.00100484199356288	0.00613799272105098	-0.00295288790948689	-0.00327756232582033
1094	0.205843508243561	-1.50324213504791	-17.8632507324219	-0.00295288790948689	-0.00100484199356288	-0.00814767740666866	-0.00425158534198999
1095	1.50454080104828	-1.17856776714325	-17.9931201934814	0.00678734155371785	0.00354059832170606	-0.0026282137259841	0.00451462110504508
1096	-3.04089951515198	0.120129495859146	-17.8632507324219	-0.0113944197073579	0.00159255252219737	0.00191722682211548	-0.00100484199356288
1097	0.205843508243561	-1.17856776714325	-17.6035118103027	-0.00684897974133492	-0.00555028254166245	-0.000355493422830477	0.000618529506027699
1098	1.50454080104828	-1.17856776714325	-18.3177947998047	0.00354059832170606	0.00841071270406246	-0.0117190945893526	-0.000355493422830477
1099	0.855192124843597	0.120129495859146	-18.4476642608643	0.00321592413820326	-0.00132951640989631	-0.00944637414067984	0.00678734155371785
1100	1.50454080104828	-2.15259075164795	-18.1229915618896	0.00256657530553639	-0.00782300252467394	0.00743668992072344	0.00743668992072344
1101	2.15388941764832	-0.853893458843231	-17.9931201934814	-0.00522560812532902	0.000943203864153475	-0.00814767740666866	0.00548864435404539
1102	-3.6902482509613	-0.204544812440872	-17.8632507324219	-0.0159398596733809	-0.00522560812532902	0.000943203864153475	-0.00132951640989631
1103	-1.09285378456116	0.120129495859146	-17.928186416626	0.000943203864153475	0.00678734155371785	-0.0107450718060136	-0.00165419070981443
1104	1.50454080104828	-0.853893458843231	-17.8632507324219	0.000618529506027699	0.00970941036939621	-0.0143164889886975	-0.00652430532500148
1105	0.205843508243561	0.769478142261505	-18.4476642608643	-0.00132951640989631	0.00711201597005129	0.00938473641872406	-0.00165419070981443
1106	-0.443505108356476	-1.82791638374329	-18.0580558776855	0.0123068047687411	-0.00749832857400179	-0.0026282137259841	0.0022419011220336
1107	1.50454080104828	-1.50324213504791	-17.928186416626	0.00808603875339031	0.00289124972186983	-0.0126931173726916	-0.0026282137259841
1108	-0.443505108356476	-0.853893458843231	-17.6684474945068	-0.00749832857400179	0.00191722682211548	-0.00230353930965066	-0.00847235135734081
1109	1.50454080104828	-0.853893458843231	-17.6035118103027	0.00678734155371785	0.00678734155371785	-0.00652430532500148	-0.00879702530801296
1110	1.50454080104828	-1.17856776714325	-17.928186416626	0.00743668992072344	0.00451462110504508	0.00386527273803949	0.00256657530553639
1111	0.205843508243561	-0.204544812440872	-17.9931201934814	-0.00100484199356288	-0.00522560812532902	-0.00197886489331722	-0.00782300252467394
1112	-1.09285378456116	-0.529219150543213	-18.4476642608643	-0.00425158534198999	-0.00587495695799589	-0.00684897974133492	-0.00132951640989631
1113	0.855192124843597	-0.529219150543213	-17.928186416626	-0.00425158534198999	0.000943203864153475	-0.00295288790948689	-0.00587495695799589
1114	-1.74220240116119	0.120129495859146	-18.3177947998047	-0.00132951640989631	0.00191722682211548	-0.00392691092565656	0.00256657530553639
1115	-0.443505108356476	0.444803804159164	-18.0580558776855	-0.00230353930965066	0.000943203864153475	0.00808603875339031	0.00516396993771195
1116	-0.443505108356476	0.120129495859146	-18.1879253387451	-0.00490093370899558	-0.00230353930965066	-0.00425158534198999	0.00159255252219737
1117	0.205843508243561	-0.853893458843231	-17.6684474945068	0.00191722682211548	-0.00490093370899558	0.0126314787194133	0.000618529506027699
1118	0.205843508243561	-0.853893458843231	-18.5125999450684	0.00159255252219737	0.00548864435404539	-0.00879702530801296	-0.00360223650932312
1119	-1.09285378456116	-0.853893458843231	-18.0580558776855	-0.00490093370899558	0.00743668992072344	-0.00360223650932312	0.00321592413820326
1120	2.15388941764832	-1.17856776714325	-18.1229915618896	-0.00100484199356288	0.00256657530553639	0.00483929552137852	0.00354059832170606
1121	-0.443505108356476	0.120129495859146	-18.1229915618896	0.00581331877037883	-0.00100484199356288	-0.000355493422830477	-0.00295288790948689
1122	-0.443505108356476	0.444803804159164	-18.1229915618896	-0.00522560812532902	-3.08191010844894e-05	-0.00132951640989631	0.000618529506027699
1123	2.15388941764832	-1.82791638374329	-17.8632507324219	-0.00197886489331722	-0.000680167751852423	-0.00717365415766835	-0.00814767740666866
1124	-0.443505108356476	0.444803804159164	-17.8632507324219	-0.00522560812532902	0.00808603875339031	-0.00392691092565656	-0.00652430532500148
1125	-1.74220240116119	-0.204544812440872	-17.928186416626	-0.00165419070981443	0.00678734155371785	0.013930176384747	0.00938473641872406
1126	2.15388941764832	-0.529219150543213	-18.1229915618896	-0.00392691092565656	-0.0026282137259841	-0.000680167751852423	0.00159255252219737
1127	-0.443505108356476	0.444803804159164	-18.2528610229492	-0.00587495695799589	-0.00100484199356288	-0.00684897974133492	-0.00847235135734081
1128	-0.443505108356476	-0.204544812440872	-17.928186416626	-0.00100484199356288	-0.00132951640989631	-0.000355493422830477	-0.000355493422830477
1129	0.205843508243561	-1.17856776714325	-18.0580558776855	0.00418994715437293	-0.00165419070981443	-0.00490093370899558	-0.00425158534198999
1130	-1.09285378456116	-0.204544812440872	-17.928186416626	0.00321592413820326	0.00321592413820326	0.0022419011220336	0.000618529506027699
1131	-2.39155101776123	-0.529219150543213	-17.8632507324219	-0.00295288790948689	-0.00295288790948689	-0.00912170019000769	0.00386527273803949
1132	-1.09285378456116	0.444803804159164	-18.1229915618896	-0.0026282137259841	0.00191722682211548	-0.00295288790948689	-0.000355493422830477
1133	0.855192124843597	-0.529219150543213	-18.6424694061279	-0.00100484199356288	0.000943203864153475	-0.00814767740666866	-0.00457625929266214
1134	0.205843508243561	-0.204544812440872	-17.7983169555664	0.000618529506027699	0.0022419011220336	0.0022419011220336	-0.00100484199356288
1135	-0.443505108356476	-1.50324213504791	-18.0580558776855	0.000293855206109583	-0.00425158534198999	-0.00100484199356288	0.00516396993771195
1136	1.50454080104828	-0.853893458843231	-17.9931201934814	0.000293855206109583	-0.00879702530801296	0.000943203864153475	0.00321592413820326
1137	-1.09285378456116	0.444803804159164	-18.3827304840088	-0.0123684434220195	0.00354059832170606	-0.00977104809135199	0.00516396993771195
1138	0.205843508243561	0.120129495859146	-18.5775356292725	0.00126787810586393	0.0022419011220336	-0.00555028254166245	0.000293855206109583
1139	-0.443505108356476	0.769478142261505	-18.5775356292725	0.000293855206109583	-0.0026282137259841	-0.0104203969240189	-0.00457625929266214
1140	-0.443505108356476	0.769478142261505	-18.3177947998047	0.00159255252219737	-3.08191010844894e-05	-0.00100484199356288	0.00808603875339031
1141	-0.443505108356476	-0.529219150543213	-18.6424694061279	0.00321592413820326	0.000943203864153475	-0.00197886489331722	0.00256657530553639
1142	0.205843508243561	-0.853893458843231	-18.1879253387451	-0.00425158534198999	0.00126787810586393	-0.00555028254166245	0.00613799272105098
1143	0.205843508243561	-0.529219150543213	-18.2528610229492	-0.00197886489331722	-0.00360223650932312	-0.00782300252467394	0.000293855206109583
1144	-1.09285378456116	0.769478142261505	-18.5775356292725	-0.00100484199356288	-0.000355493422830477	-0.00555028254166245	0.00354059832170606
1145	2.15388941764832	-0.529219150543213	-18.4476642608643	0.00743668992072344	0.000293855206109583	0.00938473641872406	0.00516396993771195
1146	0.855192124843597	-1.50324213504791	-17.9931201934814	-0.00522560812532902	0.000943203864153475	0.000618529506027699	0.00191722682211548
1147	0.855192124843597	-0.853893458843231	-18.0580558776855	-0.00847235135734081	-0.00425158534198999	0.00581331877037883	0.00289124972186983
1148	-0.443505108356476	-0.204544812440872	-17.928186416626	-0.00912170019000769	-0.00100484199356288	-0.00490093370899558	-0.00782300252467394
1149	1.50454080104828	-0.853893458843231	-17.6684474945068	-0.00360223650932312	0.011982130818069	0.00646266713738441	-0.0026282137259841
1150	1.50454080104828	-0.529219150543213	-18.0580558776855	0.00743668992072344	0.00159255252219737	0.00451462110504508	0.00711201597005129
1151	-0.443505108356476	0.444803804159164	-17.7333812713623	-3.08191010844894e-05	-0.00587495695799589	0.00321592413820326	0.0022419011220336
1152	-0.443505108356476	-0.529219150543213	-18.2528610229492	-0.00327756232582033	-0.00165419070981443	-0.00132951640989631	-0.000680167751852423
1153	0.205843508243561	-0.853893458843231	-18.1229915618896	-0.00392691092565656	0.00873538758605719	-0.00912170019000769	0.00191722682211548
1154	-3.04089951515198	0.120129495859146	-17.928186416626	-0.00392691092565656	0.00321592413820326	-0.00619963090866804	0.000943203864153475
1155	2.15388941764832	-0.853893458843231	-18.0580558776855	-0.00165419070981443	0.000943203864153475	0.00289124972186983	0.00613799272105098
1156	0.205843508243561	0.769478142261505	-18.3177947998047	0.00386527273803949	-0.00132951640989631	0.00126787810586393	-0.00100484199356288
1157	1.50454080104828	-0.853893458843231	-17.7333812713623	-0.00684897974133492	0.00126787810586393	-0.00555028254166245	0.00256657530553639
1158	0.855192124843597	-1.82791638374329	-17.7333812713623	0.00906006153672934	0.00451462110504508	-0.00782300252467394	-0.00230353930965066
1159	0.205843508243561	0.120129495859146	-18.9022083282471	-0.00522560812532902	0.00516396993771195	0.000943203864153475	0.00159255252219737
1160	0.205843508243561	0.120129495859146	-18.707405090332	0.00126787810586393	0.0103587592020631	0.00289124972186983	0.00678734155371785
1161	2.15388941764832	-1.17856776714325	-18.6424694061279	0.00321592413820326	-0.0026282137259841	0.00289124972186983	0.00386527273803949
1162	1.50454080104828	-0.529219150543213	-18.5125999450684	-0.00847235135734081	-0.00197886489331722	0.00841071270406246	-3.08191010844894e-05
1163	-1.09285378456116	-0.529219150543213	-17.928186416626	0.000618529506027699	-0.00295288790948689	-0.00782300252467394	-0.00977104809135199
1164	2.15388941764832	-1.17856776714325	-17.7983169555664	-3.08191010844894e-05	0.00289124972186983	-0.00977104809135199	-0.00132951640989631
1165	-2.39155101776123	0.444803804159164	-18.0580558776855	0.000618529506027699	0.000618529506027699	0.00678734155371785	0.00678734155371785
1166	-1.74220240116119	0.120129495859146	-18.2528610229492	-0.00230353930965066	-0.00457625929266214	0.00613799272105098	0.00386527273803949
1167	0.855192124843597	-0.853893458843231	-18.2528610229492	0.000293855206109583	-0.00197886489331722	-0.00652430532500148	-0.0026282137259841
1168	2.15388941764832	-0.529219150543213	-18.0580558776855	-0.00587495695799589	-0.000680167751852423	0.000293855206109583	-0.0107450718060136
1169	1.50454080104828	-1.82791638374329	-17.7983169555664	0.00256657530553639	-0.00132951640989631	-0.00360223650932312	-0.00392691092565656
1170	-0.443505108356476	0.444803804159164	-18.0580558776855	0.000293855206109583	0.00516396993771195	-0.00457625929266214	0.00548864435404539
1171	-3.6902482509613	0.444803804159164	-17.928186416626	-0.00587495695799589	0.00191722682211548	0.00613799272105098	0.00159255252219737
1172	1.50454080104828	-0.853893458843231	-17.7333812713623	-0.00555028254166245	0.00191722682211548	0.000943203864153475	-0.000680167751852423
1173	-1.09285378456116	0.120129495859146	-18.5775356292725	0.00256657530553639	0.00970941036939621	-0.0123684434220195	-0.00392691092565656
1174	0.855192124843597	-0.204544812440872	-18.0580558776855	-0.00197886489331722	0.00613799272105098	-0.000680167751852423	-0.00977104809135199
1175	0.855192124843597	-1.82791638374329	-18.0580558776855	-0.00165419070981443	-0.00782300252467394	0.00159255252219737	-0.000355493422830477
1176	0.205843508243561	0.444803804159164	-17.928186416626	-0.00295288790948689	0.000943203864153475	-0.00295288790948689	0.000293855206109583
1177	-2.39155101776123	-0.204544812440872	-17.8632507324219	-0.00522560812532902	-0.00392691092565656	-0.00132951640989631	-0.00684897974133492
1178	-0.443505108356476	-0.529219150543213	-17.6035118103027	-0.00360223650932312	0.00808603875339031	-0.0110697457566857	-0.00425158534198999
1179	0.855192124843597	-0.853893458843231	-17.928186416626	0.00354059832170606	0.0100340843200684	-0.00749832857400179	-0.00587495695799589
1180	1.50454080104828	-1.17856776714325	-18.1229915618896	0.01100810803473	0.000618529506027699	0.00159255252219737	0.000293855206109583
1181	-1.09285378456116	-1.17856776714325	-18.5775356292725	0.00159255252219737	-0.00392691092565656	-0.0026282137259841	-0.00425158534198999
1182	-1.74220240116119	0.444803804159164	-18.5125999450684	-0.00522560812532902	0.00354059832170606	-0.00717365415766835	-0.00327756232582033
1183	-0.443505108356476	-0.853893458843231	-18.6424694061279	-0.00197886489331722	0.00548864435404539	-0.0110697457566857	-0.0136671401560307
1184	-0.443505108356476	0.769478142261505	-18.1879253387451	-0.00230353930965066	0.00321592413820326	-0.00522560812532902	-0.00652430532500148
1185	-0.443505108356476	-0.529219150543213	-17.7333812713623	0.00159255252219737	0.00646266713738441	-0.00619963090866804	0.00548864435404539
1186	2.15388941764832	-1.17856776714325	-18.1879253387451	-0.0100957229733467	-0.00782300252467394	0.00516396993771195	-0.00230353930965066
1187	-1.09285378456116	-0.204544812440872	-18.2528610229492	-0.00360223650932312	-0.000680167751852423	0.00418994715437293	-0.000680167751852423
1188	-1.74220240116119	0.120129495859146	-18.1879253387451	-0.0107450718060136	0.00321592413820326	-0.0113944197073579	0.00808603875339031
1189	-1.09285378456116	-0.204544812440872	-18.8372745513916	-0.00100484199356288	0.00256657530553639	-0.00327756232582033	-0.00197886489331722
1190	-1.74220240116119	1.09415245056152	-18.8372745513916	0.0116574559360743	0.00841071270406246	-0.00392691092565656	0.00548864435404539
1191	0.855192124843597	-0.529219150543213	-17.7333812713623	0.000943203864153475	-0.00197886489331722	-0.0026282137259841	0.0100340843200684
1192	0.205843508243561	-1.82791638374329	-17.6684474945068	-0.00619963090866804	-0.00619963090866804	-0.0104203969240189	0.00451462110504508
1193	0.205843508243561	0.444803804159164	-18.3177947998047	0.00354059832170606	0.00970941036939621	-0.00197886489331722	-0.017887907102704
1194	-1.74220240116119	-0.529219150543213	-18.1229915618896	-0.00100484199356288	-0.000355493422830477	-0.00230353930965066	0.00191722682211548
1195	-0.443505108356476	0.120129495859146	-18.1879253387451	0.0106834331527352	0.00483929552137852	0.00354059832170606	0.00386527273803949
1196	0.855192124843597	-0.204544812440872	-18.3177947998047	0.00256657530553639	-0.00652430532500148	-0.00295288790948689	-0.00522560812532902
1197	0.855192124843597	-0.529219150543213	-18.6424694061279	-0.00749832857400179	0.00418994715437293	-0.00425158534198999	-0.000355493422830477
1198	0.205843508243561	-1.17856776714325	-18.4476642608643	0.000618529506027699	-0.00230353930965066	0.00321592413820326	-0.00749832857400179
1199	-0.443505108356476	0.444803804159164	-17.8632507324219	0.00126787810586393	0.00354059832170606	0.000293855206109583	-0.00619963090866804
1200	-3.6902482509613	0.444803804159164	-18.3177947998047	-0.00197886489331722	0.00678734155371785	0.00321592413820326	0.00256657530553639
1201	0.205843508243561	0.120129495859146	-18.2528610229492	-0.0026282137259841	0.00418994715437293	-0.00425158534198999	-0.00197886489331722
1202	0.855192124843597	-0.529219150543213	-18.3177947998047	-0.00392691092565656	0.00289124972186983	0.00354059832170606	-0.00360223650932312
1203	0.855192124843597	-0.529219150543213	-17.928186416626	0.00613799272105098	0.00126787810586393	-0.00717365415766835	-0.000355493422830477
1204	-0.443505108356476	-0.853893458843231	-17.9931201934814	0.00581331877037883	-0.00555028254166245	-0.00392691092565656	-0.00425158534198999
1205	0.855192124843597	-0.853893458843231	-17.7983169555664	0.00191722682211548	0.00451462110504508	0.00354059832170606	0.00321592413820326
1206	-1.74220240116119	-0.529219150543213	-17.7983169555664	-0.0110697457566857	0.00451462110504508	0.00191722682211548	-0.0026282137259841
1207	1.50454080104828	-0.204544812440872	-18.1879253387451	0.00126787810586393	-0.00587495695799589	0.000618529506027699	-0.00652430532500148
1208	2.15388941764832	0.120129495859146	-18.5125999450684	0.00483929552137852	0.00581331877037883	-0.00522560812532902	-0.00100484199356288
1209	0.855192124843597	-0.204544812440872	-18.1879253387451	0.00646266713738441	0.00126787810586393	-0.00587495695799589	-0.00652430532500148
1210	0.855192124843597	-2.15259075164795	-17.8632507324219	0.00159255252219737	-0.00360223650932312	0.00516396993771195	0.00386527273803949
1211	-0.443505108356476	-0.853893458843231	-17.7983169555664	-0.00457625929266214	-0.000355493422830477	-0.0123684434220195	-0.00360223650932312
1212	-3.04089951515198	0.769478142261505	-18.4476642608643	-0.0107450718060136	-0.00132951640989631	-0.00132951640989631	-0.00782300252467394
1213	1.50454080104828	-1.17856776714325	-18.3177947998047	0.000293855206109583	-0.000355493422830477	-0.00490093370899558	0.00191722682211548
1214	0.205843508243561	0.120129495859146	-18.9671440124512	0.00159255252219737	0.00873538758605719	-0.0130177913233638	-0.00197886489331722
1215	0.855192124843597	-0.853893458843231	-18.5775356292725	0.00841071270406246	0.000943203864153475	0.0022419011220336	-0.00782300252467394
1216	0.205843508243561	-0.529219150543213	-18.6424694061279	-0.00522560812532902	-0.00392691092565656	0.0022419011220336	-0.000680167751852423
1217	2.15388941764832	-1.17856776714325	-17.9931201934814	-0.00165419070981443	-0.00749832857400179	0.000943203864153475	0.00548864435404539
1218	0.205843508243561	-0.529219150543213	-18.3827304840088	-0.00327756232582033	0.00354059832170606	-0.00425158534198999	-0.00684897974133492
1219	0.855192124843597	-0.204544812440872	-18.6424694061279	0.00873538758605719	0.00581331877037883	0.000943203864153475	-0.00295288790948689
1220	1.50454080104828	-0.853893458843231	-18.707405090332	-0.00555028254166245	-0.000680167751852423	-0.00360223650932312	-0.00165419070981443
1221	0.855192124843597	-1.82791638374329	-18.707405090332	0.00256657530553639	-0.00749832857400179	0.00256657530553639	-0.00295288790948689
1222	0.855192124843597	-1.17856776714325	-18.0580558776855	-0.0026282137259841	0.00743668992072344	-0.00295288790948689	0.00159255252219737
1223	-2.39155101776123	0.120129495859146	-18.1879253387451	-0.00392691092565656	0.00418994715437293	-0.00295288790948689	-0.00425158534198999
1224	0.855192124843597	-0.853893458843231	-18.4476642608643	0.00289124972186983	0.0022419011220336	-0.00912170019000769	0.000293855206109583
1225	-1.09285378456116	0.769478142261505	-18.8372745513916	0.00191722682211548	0.00906006153672934	-3.08191010844894e-05	0.000943203864153475
1226	-0.443505108356476	0.120129495859146	-18.3177947998047	0.00256657530553639	0.0022419011220336	-0.000355493422830477	0.00906006153672934
1227	1.50454080104828	-1.82791638374329	-18.5125999450684	0.000293855206109583	-0.00944637414067984	-0.00847235135734081	-0.00425158534198999
1228	0.855192124843597	-0.204544812440872	-18.5775356292725	0.0022419011220336	0.00451462110504508	-0.00619963090866804	-0.00490093370899558
1229	-1.74220240116119	-1.17856776714325	-18.4476642608643	-0.00360223650932312	0.00841071270406246	0.000618529506027699	0.00126787810586393
1230	0.205843508243561	0.120129495859146	-18.8372745513916	0.00159255252219737	-0.00327756232582033	-0.00295288790948689	0.00126787810586393
1231	-0.443505108356476	1.09415245056152	-18.8372745513916	0.00386527273803949	0.00548864435404539	-0.00165419070981443	0.00321592413820326
1232	1.50454080104828	-0.853893458843231	-18.3177947998047	-3.08191010844894e-05	-0.00100484199356288	-0.00327756232582033	-0.000680167751852423
1233	0.205843508243561	-0.853893458843231	-18.3177947998047	0.0022419011220336	-0.00977104809135199	-0.000355493422830477	-0.000355493422830477
1234	0.205843508243561	0.120129495859146	-18.6424694061279	-0.00100484199356288	0.00418994715437293	-0.00360223650932312	-0.00555028254166245
1235	-3.04089951515198	0.444803804159164	-18.7723388671875	-0.00652430532500148	-0.00425158534198999	0.00711201597005129	0.00808603875339031
1236	0.205843508243561	0.444803804159164	-18.7723388671875	0.00289124972186983	-0.00100484199356288	-0.00360223650932312	0.00581331877037883
1237	-0.443505108356476	0.120129495859146	-18.9022083282471	-0.0113944197073579	-0.00522560812532902	-0.0026282137259841	-0.00327756232582033
1238	0.855192124843597	-0.853893458843231	-17.928186416626	0.0022419011220336	0.00451462110504508	-0.0100957229733467	-0.00490093370899558
1239	2.15388941764832	-2.15259075164795	-17.7983169555664	-0.00100484199356288	-0.00327756232582033	-0.00425158534198999	0.00776136433705688
1240	0.205843508243561	-0.204544812440872	-18.2528610229492	0.00159255252219737	0.00451462110504508	-0.00684897974133492	0.00970941036939621
1241	-1.09285378456116	-0.853893458843231	-18.5775356292725	-0.00490093370899558	-0.00100484199356288	0.00418994715437293	0.000618529506027699
1242	2.15388941764832	-0.853893458843231	-18.707405090332	-0.00457625929266214	0.00126787810586393	-0.00392691092565656	0.00516396993771195
1243	0.205843508243561	0.120129495859146	-18.9671440124512	-0.00295288790948689	0.00613799272105098	-0.00100484199356288	-0.00457625929266214
1244	0.855192124843597	-0.853893458843231	-18.6424694061279	0.00581331877037883	0.00159255252219737	0.00613799272105098	0.00938473641872406
1245	0.205843508243561	-0.853893458843231	-18.4476642608643	0.000943203864153475	-0.00230353930965066	-0.00230353930965066	0.00386527273803949
1246	-1.74220240116119	0.120129495859146	-18.707405090332	-0.00165419070981443	0.00289124972186983	0.00483929552137852	0.00354059832170606
1247	-3.04089951515198	0.444803804159164	-18.4476642608643	-0.00652430532500148	-0.000355493422830477	0.00776136433705688	-0.000355493422830477
1248	-0.443505108356476	0.444803804159164	-18.9022083282471	-0.00879702530801296	0.00354059832170606	-0.0156151866540313	-0.0026282137259841
1249	1.50454080104828	-0.853893458843231	-18.7723388671875	0.0113327819854021	-0.000680167751852423	0.00159255252219737	-0.00392691092565656
1250	1.50454080104828	-0.853893458843231	-18.6424694061279	-0.00522560812532902	-0.00522560812532902	0.00386527273803949	0.00289124972186983
1251	1.50454080104828	-1.17856776714325	-18.2528610229492	-3.08191010844894e-05	0.00418994715437293	-0.00555028254166245	0.01100810803473
1252	-2.39155101776123	0.444803804159164	-18.9022083282471	-0.00749832857400179	0.00256657530553639	0.00613799272105098	0.000618529506027699
1253	0.855192124843597	-0.204544812440872	-18.4476642608643	0.00613799272105098	0.00581331877037883	-0.0100957229733467	-0.00230353930965066
1254	0.205843508243561	-0.204544812440872	-18.5125999450684	0.00289124972186983	0.00548864435404539	-0.00847235135734081	0.00126787810586393
1255	0.205843508243561	0.120129495859146	-18.9022083282471	0.0022419011220336	0.00321592413820326	-0.000680167751852423	0.00906006153672934
1256	0.205843508243561	-0.529219150543213	-18.8372745513916	0.0022419011220336	-0.00555028254166245	-0.000355493422830477	0.00451462110504508
1257	0.855192124843597	-0.853893458843231	-18.3177947998047	-0.00327756232582033	0.00386527273803949	0.0022419011220336	-0.00457625929266214
1258	-0.443505108356476	-0.853893458843231	-18.4476642608643	-0.00912170019000769	-0.00295288790948689	-0.0117190945893526	-0.00197886489331722
1259	1.50454080104828	-0.529219150543213	-17.9931201934814	-0.00132951640989631	0.00159255252219737	0.00613799272105098	-0.00879702530801296
1260	0.205843508243561	-0.853893458843231	-18.3827304840088	0.000293855206109583	0.00159255252219737	-0.00132951640989631	0.00516396993771195
1261	-0.443505108356476	0.444803804159164	-18.0580558776855	0.0022419011220336	-3.08191010844894e-05	-0.00749832857400179	0.00354059832170606
1262	1.50454080104828	-1.17856776714325	-18.8372745513916	0.00191722682211548	-0.0100957229733467	-3.08191010844894e-05	-0.00522560812532902
1263	0.205843508243561	-0.853893458843231	-18.6424694061279	-0.00684897974133492	0.00581331877037883	0.000943203864153475	-0.00165419070981443
1264	-0.443505108356476	-0.204544812440872	-18.707405090332	-0.00814767740666866	0.000293855206109583	-0.00197886489331722	-0.00230353930965066
1265	-0.443505108356476	0.120129495859146	-18.7723388671875	-0.00522560812532902	-0.00100484199356288	0.00906006153672934	0.0022419011220336
1266	0.855192124843597	-0.204544812440872	-18.5125999450684	-0.00392691092565656	0.00159255252219737	0.013930176384747	0.000943203864153475
1267	0.205843508243561	-0.204544812440872	-18.2528610229492	-0.0100957229733467	-0.00619963090866804	-0.00165419070981443	-0.000680167751852423
1268	0.205843508243561	-0.204544812440872	-18.5125999450684	0.00289124972186983	-0.00717365415766835	-0.00490093370899558	-0.00457625929266214
1269	-1.74220240116119	0.444803804159164	-18.6424694061279	-0.000355493422830477	0.00938473641872406	0.000943203864153475	-0.000680167751852423
1270	-1.09285378456116	0.120129495859146	-18.5125999450684	-0.00555028254166245	0.00581331877037883	-0.0107450718060136	0.00354059832170606
1271	0.205843508243561	0.120129495859146	-18.8372745513916	0.00516396993771195	0.000618529506027699	-0.00555028254166245	0.00581331877037883
1272	-1.09285378456116	0.769478142261505	-18.2528610229492	0.00159255252219737	-0.000680167751852423	-0.00360223650932312	-0.00684897974133492
1273	0.205843508243561	-1.50324213504791	-17.7333812713623	-0.00295288790948689	-0.00490093370899558	-0.0107450718060136	-0.00652430532500148
1274	-0.443505108356476	0.120129495859146	-18.4476642608643	0.00613799272105098	0.00321592413820326	-0.000680167751852423	-0.000355493422830477
1275	-1.74220240116119	-0.529219150543213	-18.5125999450684	-0.00652430532500148	-0.00100484199356288	0.000943203864153475	0.0100340843200684
1276	0.855192124843597	-0.529219150543213	-18.5775356292725	-0.000680167751852423	0.00159255252219737	0.00354059832170606	0.00548864435404539
1277	0.855192124843597	0.120129495859146	-19.0970134735107	-0.00814767740666866	-0.000355493422830477	-0.000680167751852423	0.00289124972186983
1278	-0.443505108356476	0.769478142261505	-18.6424694061279	-0.00230353930965066	0.00354059832170606	-0.00360223650932312	-0.00100484199356288
1279	0.855192124843597	-2.47726511955261	-18.1879253387451	-0.00100484199356288	-0.00457625929266214	-0.00327756232582033	0.00776136433705688
1280	1.50454080104828	-0.853893458843231	-17.8632507324219	0.000293855206109583	0.0022419011220336	0.00256657530553639	-0.00132951640989631
1281	-3.04089951515198	-0.853893458843231	-17.6684474945068	-0.00912170019000769	0.000943203864153475	-0.00295288790948689	0.00646266713738441
1282	0.205843508243561	0.444803804159164	-18.3177947998047	-0.00457625929266214	-0.000355493422830477	-0.00230353930965066	0.00451462110504508
1283	2.15388941764832	-0.529219150543213	-18.1879253387451	-0.00392691092565656	0.00418994715437293	-0.0107450718060136	0.000293855206109583
1284	-1.09285378456116	0.444803804159164	-18.2528610229492	-0.000680167751852423	0.00646266713738441	0.00354059832170606	-0.000355493422830477
1285	-0.443505108356476	-0.853893458843231	-17.928186416626	0.000293855206109583	-0.00782300252467394	0.00386527273803949	0.00256657530553639
1286	0.855192124843597	-0.529219150543213	-17.6684474945068	0.00354059832170606	0.00191722682211548	-0.00587495695799589	0.00613799272105098
1287	-1.74220240116119	-0.204544812440872	-17.7983169555664	-0.00457625929266214	-0.000355493422830477	0.00159255252219737	-0.00165419070981443
1288	0.855192124843597	0.120129495859146	-18.1229915618896	0.00581331877037883	0.00776136433705688	-0.00360223650932312	-0.00555028254166245
1289	0.855192124843597	0.120129495859146	-18.4476642608643	0.00321592413820326	0.0132808275520802	-0.0149658378213644	0.00483929552137852
1290	-0.443505108356476	0.444803804159164	-18.1229915618896	0.00581331877037883	0.00289124972186983	0.00159255252219737	-0.00684897974133492
1291	0.855192124843597	-1.82791638374329	-18.0580558776855	0.00548864435404539	-0.00457625929266214	0.00126787810586393	0.00743668992072344
1292	0.855192124843597	-0.853893458843231	-17.6035118103027	-0.0026282137259841	-0.00165419070981443	-0.00522560812532902	-0.00230353930965066
1293	-3.04089951515198	0.120129495859146	-17.7983169555664	0.00289124972186983	0.00613799272105098	-0.00197886489331722	-0.0026282137259841
1294	1.50454080104828	-0.529219150543213	-17.6035118103027	0.00386527273803949	0.00191722682211548	-0.00684897974133492	-0.00425158534198999
1295	0.205843508243561	-0.204544812440872	-17.928186416626	-0.00165419070981443	0.00289124972186983	-0.00327756232582033	0.00678734155371785
1296	1.50454080104828	-1.50324213504791	-17.7983169555664	0.00548864435404539	-0.00165419070981443	-0.00684897974133492	0.00256657530553639
1297	1.50454080104828	-1.17856776714325	-17.928186416626	-0.00295288790948689	0.00159255252219737	-0.0100957229733467	-0.000355493422830477
1298	-1.09285378456116	-0.529219150543213	-18.1229915618896	-0.000680167751852423	0.000618529506027699	-0.0100957229733467	-0.00879702530801296
1299	-0.443505108356476	-1.17856776714325	-17.928186416626	0.00354059832170606	0.00678734155371785	-0.000680167751852423	-0.000680167751852423
1300	1.50454080104828	-0.204544812440872	-18.0580558776855	-0.00230353930965066	0.00386527273803949	0.000618529506027699	-0.000680167751852423
1301	-1.09285378456116	-0.853893458843231	-17.4736423492432	-0.00165419070981443	0.00126787810586393	0.00159255252219737	0.00354059832170606
1302	0.205843508243561	-0.529219150543213	-17.928186416626	-0.00619963090866804	-0.00197886489331722	-0.00132951640989631	-0.00165419070981443
1303	0.855192124843597	-0.853893458843231	-17.8632507324219	-3.08191010844894e-05	-0.00490093370899558	-0.00652430532500148	-0.00587495695799589
1304	-3.04089951515198	0.769478142261505	-18.0580558776855	-0.00230353930965066	0.00711201597005129	-0.00295288790948689	0.00613799272105098
1305	-0.443505108356476	-0.853893458843231	-17.7983169555664	0.00418994715437293	0.000943203864153475	0.00289124972186983	-0.00230353930965066
1306	-0.443505108356476	1.09415245056152	-18.0580558776855	-0.00457625929266214	0.00159255252219737	0.00548864435404539	0.00548864435404539
1307	0.205843508243561	-0.204544812440872	-17.5385761260986	0.00321592413820326	-0.00425158534198999	-0.00457625929266214	-0.00425158534198999
1308	2.80323791503906	-1.82791638374329	-17.3437728881836	-0.00717365415766835	0.000618529506027699	-0.00782300252467394	-0.0026282137259841
1309	0.205843508243561	-0.853893458843231	-17.9931201934814	0.000943203864153475	0.00418994715437293	-0.00652430532500148	-0.00619963090866804
1310	-1.74220240116119	-0.529219150543213	-18.1229915618896	-0.00847235135734081	-0.00197886489331722	0.00646266713738441	0.00581331877037883
1311	0.855192124843597	-0.529219150543213	-17.8632507324219	0.00289124972186983	0.000618529506027699	-0.00555028254166245	-0.00522560812532902
1312	0.855192124843597	-0.529219150543213	-17.928186416626	0.00159255252219737	0.000293855206109583	-0.00100484199356288	-0.00555028254166245
1313	-0.443505108356476	0.120129495859146	-17.8632507324219	0.00289124972186983	0.00451462110504508	0.000618529506027699	-0.00132951640989631
1314	2.15388941764832	-2.15259075164795	-17.6035118103027	0.000293855206109583	-0.00717365415766835	-0.0113944197073579	0.0022419011220336
1315	-1.09285378456116	-0.204544812440872	-17.5385761260986	0.00256657530553639	-0.00522560812532902	0.00516396993771195	-0.00522560812532902
1316	-3.04089951515198	0.444803804159164	-17.8632507324219	-0.0100957229733467	-0.00490093370899558	-0.00457625929266214	0.00841071270406246
1317	-0.443505108356476	0.444803804159164	-18.1229915618896	-0.00295288790948689	0.00451462110504508	0.000293855206109583	0.0022419011220336
1318	0.205843508243561	0.444803804159164	-17.8632507324219	0.000943203864153475	0.00386527273803949	-0.00944637414067984	-0.000680167751852423
1319	-1.09285378456116	0.120129495859146	-17.4736423492432	0.00126787810586393	0.00516396993771195	-0.00165419070981443	-0.00197886489331722
1320	1.50454080104828	-2.15259075164795	-17.3437728881836	0.00711201597005129	-0.00425158534198999	0.00970941036939621	0.00354059832170606
1321	1.50454080104828	-0.853893458843231	-17.6035118103027	-0.00619963090866804	0.00451462110504508	0.00159255252219737	0.00386527273803949
1322	-3.6902482509613	0.769478142261505	-17.6035118103027	-0.0113944197073579	0.000618529506027699	-0.00717365415766835	-0.00100484199356288
1323	0.855192124843597	-0.853893458843231	-17.7983169555664	-0.00555028254166245	0.0022419011220336	-0.00879702530801296	-0.00327756232582033
1324	1.50454080104828	-0.853893458843231	-18.0580558776855	-0.00100484199356288	0.00516396993771195	-0.0026282137259841	0.00289124972186983
1325	0.855192124843597	-0.853893458843231	-17.7333812713623	-0.000355493422830477	0.00483929552137852	0.00711201597005129	0.00159255252219737
1326	0.855192124843597	-2.15259075164795	-17.8632507324219	-0.0026282137259841	-0.00327756232582033	-0.00100484199356288	0.00354059832170606
1327	-0.443505108356476	-0.204544812440872	-17.9931201934814	0.00256657530553639	-0.00327756232582033	-0.00490093370899558	-0.00100484199356288
1328	-1.09285378456116	0.769478142261505	-17.8632507324219	-0.00782300252467394	0.000618529506027699	-0.00457625929266214	-0.00587495695799589
1329	-0.443505108356476	0.120129495859146	-17.6684474945068	0.00256657530553639	0.0123068047687411	-0.00522560812532902	0.00191722682211548
1330	0.205843508243561	0.444803804159164	-18.1229915618896	-0.00132951640989631	0.00678734155371785	-0.00490093370899558	0.00354059832170606
1331	-1.09285378456116	0.120129495859146	-18.1229915618896	0.00126787810586393	-0.000355493422830477	0.00678734155371785	-0.00360223650932312
1332	1.50454080104828	-1.82791638374329	-17.7983169555664	0.00516396993771195	-0.00165419070981443	-0.000355493422830477	0.00613799272105098
1333	-1.09285378456116	0.120129495859146	-17.7983169555664	-0.00749832857400179	0.00289124972186983	-0.00652430532500148	0.000618529506027699
1334	0.855192124843597	-1.17856776714325	-17.6684474945068	0.00256657530553639	0.00191722682211548	0.000943203864153475	-0.000680167751852423
1335	0.855192124843597	-1.17856776714325	-17.6035118103027	0.000293855206109583	0.00743668992072344	-0.00327756232582033	-0.000355493422830477
1336	-1.09285378456116	0.120129495859146	-17.7333812713623	0.000943203864153475	0.00126787810586393	0.00191722682211548	0.00191722682211548
1337	0.205843508243561	-0.529219150543213	-18.2528610229492	0.000943203864153475	-0.00749832857400179	-0.000680167751852423	-0.00944637414067984
1338	-1.09285378456116	-0.529219150543213	-18.1229915618896	-0.00100484199356288	-3.08191010844894e-05	-0.00360223650932312	-0.00425158534198999
1339	-1.74220240116119	-1.17856776714325	-17.6035118103027	0.00354059832170606	0.00613799272105098	-0.00392691092565656	0.00354059832170606
1340	0.205843508243561	0.120129495859146	-17.7983169555664	0.00548864435404539	0.00581331877037883	0.00159255252219737	0.000293855206109583
1341	-0.443505108356476	0.769478142261505	-18.4476642608643	-0.00392691092565656	0.000293855206109583	0.00289124972186983	-0.00132951640989631
1342	0.855192124843597	-0.529219150543213	-17.4736423492432	-0.00230353930965066	0.00191722682211548	0.000293855206109583	-0.000355493422830477
1343	0.205843508243561	-1.17856776714325	-17.928186416626	-0.00197886489331722	-0.0110697457566857	-0.00457625929266214	-0.00360223650932312
1344	0.855192124843597	-0.529219150543213	-18.1879253387451	0.00126787810586393	0.0022419011220336	-0.000680167751852423	-0.00944637414067984
1345	-1.74220240116119	-0.204544812440872	-18.1879253387451	-0.00944637414067984	0.0113327819854021	0.00256657530553639	0.00906006153672934
1346	2.15388941764832	-0.853893458843231	-17.928186416626	-0.00425158534198999	-0.00230353930965066	0.00451462110504508	-0.00619963090866804
1347	0.855192124843597	-0.204544812440872	-17.928186416626	0.00386527273803949	0.0022419011220336	-0.00814767740666866	-0.00522560812532902
1348	0.855192124843597	-1.17856776714325	-17.8632507324219	0.00159255252219737	0.00776136433705688	-0.00522560812532902	-0.00652430532500148
1349	2.15388941764832	-2.47726511955261	-17.8632507324219	0.0100340843200684	0.00354059832170606	-0.0104203969240189	-0.00100484199356288
1350	0.205843508243561	-0.853893458843231	-18.1229915618896	0.00191722682211548	0.00873538758605719	0.00548864435404539	-0.00587495695799589
1351	-1.74220240116119	-0.529219150543213	-18.0580558776855	-0.0100957229733467	-0.00587495695799589	-0.00295288790948689	0.000943203864153475
1352	0.205843508243561	0.120129495859146	-18.0580558776855	-0.00457625929266214	0.00483929552137852	-0.00100484199356288	-3.08191010844894e-05
1353	1.50454080104828	-0.204544812440872	-18.1879253387451	-0.00392691092565656	-0.00327756232582033	-0.00457625929266214	-0.00100484199356288
1354	-0.443505108356476	0.120129495859146	-18.5125999450684	0.00386527273803949	0.00451462110504508	-0.00132951640989631	-0.00457625929266214
1355	-0.443505108356476	-1.17856776714325	-18.3827304840088	0.00970941036939621	-0.00782300252467394	0.000618529506027699	0.00321592413820326
1356	0.855192124843597	-0.529219150543213	-17.7333812713623	0.000618529506027699	0.000943203864153475	0.00354059832170606	-0.00490093370899558
1357	-0.443505108356476	0.444803804159164	-18.2528610229492	-0.0100957229733467	0.00289124972186983	-0.00197886489331722	0.00516396993771195
1358	-0.443505108356476	-0.204544812440872	-18.3177947998047	0.00321592413820326	0.00418994715437293	-0.00425158534198999	0.00321592413820326
1359	0.205843508243561	0.120129495859146	-18.3827304840088	0.00678734155371785	0.00743668992072344	-0.00197886489331722	-0.00425158534198999
1360	0.205843508243561	-0.204544812440872	-18.1879253387451	0.00386527273803949	-0.00360223650932312	0.00256657530553639	0.00581331877037883
1361	0.205843508243561	-1.17856776714325	-17.8632507324219	-0.00782300252467394	-0.00814767740666866	0.000943203864153475	0.00418994715437293
1362	-2.39155101776123	-0.529219150543213	-17.6035118103027	-0.00879702530801296	0.00354059832170606	-0.00197886489331722	-0.00295288790948689
1363	-0.443505108356476	0.769478142261505	-18.1229915618896	-0.00327756232582033	0.000943203864153475	-0.00425158534198999	-0.00165419070981443
1364	-0.443505108356476	-0.529219150543213	-18.0580558776855	0.0022419011220336	0.00613799272105098	-0.00555028254166245	-0.00912170019000769
1365	1.50454080104828	-0.529219150543213	-17.8632507324219	-0.00425158534198999	-0.000680167751852423	0.00289124972186983	0.0162028968334198
1366	0.205843508243561	-0.529219150543213	-18.1879253387451	-0.00165419070981443	-0.0120437685400248	0.00483929552137852	-0.00619963090866804
1367	-1.74220240116119	0.120129495859146	-18.1229915618896	-0.00295288790948689	-0.00619963090866804	0.00516396993771195	-0.00392691092565656
1368	-0.443505108356476	-1.17856776714325	-17.7333812713623	-0.00132951640989631	0.00776136433705688	-0.0104203969240189	-0.00230353930965066
1369	-0.443505108356476	-0.204544812440872	-17.7333812713623	0.000618529506027699	0.000943203864153475	-0.000355493422830477	0.00451462110504508
1370	-1.09285378456116	-0.529219150543213	-18.1229915618896	-0.00360223650932312	0.00841071270406246	0.00483929552137852	-0.000355493422830477
1371	-0.443505108356476	-0.204544812440872	-18.7723388671875	0.000618529506027699	0.000293855206109583	-0.00360223650932312	0.00711201597005129
1372	1.50454080104828	-1.17856776714325	-18.2528610229492	0.00581331877037883	-0.00944637414067984	0.00938473641872406	-0.00360223650932312
1373	0.855192124843597	-0.529219150543213	-17.928186416626	-0.00197886489331722	0.00548864435404539	-0.00814767740666866	-0.00100484199356288
1374	-2.39155101776123	-0.204544812440872	-18.1879253387451	-0.0026282137259841	0.00548864435404539	-0.0126931173726916	0.00970941036939621
1375	1.50454080104828	-0.853893458843231	-18.3827304840088	0.00776136433705688	0.00516396993771195	-0.000355493422830477	0.00418994715437293
1376	-1.09285378456116	0.444803804159164	-18.6424694061279	0.0022419011220336	-0.000355493422830477	-3.08191010844894e-05	-3.08191010844894e-05
1377	0.855192124843597	-0.853893458843231	-18.4476642608643	0.00126787810586393	-0.00425158534198999	-0.00132951640989631	0.000943203864153475
1378	2.15388941764832	-2.47726511955261	-18.5775356292725	0.00159255252219737	-0.00490093370899558	-0.00847235135734081	-0.000355493422830477
1379	0.855192124843597	-0.204544812440872	-18.1229915618896	-0.00165419070981443	0.000618529506027699	0.000293855206109583	-3.08191010844894e-05
1380	-1.74220240116119	-0.853893458843231	-17.928186416626	-0.000680167751852423	-3.08191010844894e-05	-3.08191010844894e-05	0.00776136433705688
1381	0.205843508243561	0.444803804159164	-18.0580558776855	-0.00230353930965066	-0.00165419070981443	0.000943203864153475	-0.000355493422830477
1382	-1.09285378456116	1.09415245056152	-18.707405090332	-0.00100484199356288	0.00159255252219737	-0.00457625929266214	-0.00490093370899558
1383	1.50454080104828	-1.17856776714325	-17.7333812713623	-0.00132951640989631	0.000618529506027699	0.00321592413820326	-0.00490093370899558
1384	0.205843508243561	-0.853893458843231	-18.3177947998047	-0.00425158534198999	-0.00749832857400179	-0.0110697457566857	-0.00197886489331722
1385	-1.09285378456116	0.769478142261505	-18.7723388671875	0.000618529506027699	0.00743668992072344	0.00613799272105098	0.00516396993771195
1386	-1.74220240116119	-0.853893458843231	-18.4476642608643	-0.00944637414067984	-0.00522560812532902	0.00516396993771195	-0.00165419070981443
1387	2.15388941764832	-0.529219150543213	-17.9931201934814	-0.00165419070981443	-0.00230353930965066	-0.00230353930965066	0.000293855206109583
1388	1.50454080104828	0.120129495859146	-18.3177947998047	0.000618529506027699	0.00191722682211548	0.000293855206109583	-0.00814767740666866
1389	0.205843508243561	0.444803804159164	-18.4476642608643	0.00191722682211548	0.00418994715437293	0.00256657530553639	0.00321592413820326
1390	1.50454080104828	-2.15259075164795	-18.6424694061279	-0.00457625929266214	-0.00132951640989631	0.00289124972186983	-0.000680167751852423
1391	0.855192124843597	-0.853893458843231	-18.5775356292725	0.00289124972186983	0.000943203864153475	-0.00555028254166245	0.00646266713738441
1392	-3.6902482509613	0.120129495859146	-18.7723388671875	-0.00879702530801296	0.0022419011220336	-0.00457625929266214	-0.000355493422830477
1393	0.855192124843597	0.120129495859146	-18.7723388671875	0.000293855206109583	-0.00230353930965066	-0.0113944197073579	0.000618529506027699
1394	-0.443505108356476	-0.529219150543213	-18.6424694061279	0.00321592413820326	0.013930176384747	-0.00522560812532902	0.00159255252219737
1395	-1.09285378456116	0.120129495859146	-18.5775356292725	0.00451462110504508	0.00159255252219737	-0.00132951640989631	0.00841071270406246
1396	0.855192124843597	-1.50324213504791	-18.1879253387451	-0.00230353930965066	-0.00457625929266214	-0.00392691092565656	0.00159255252219737
1397	-1.74220240116119	-0.204544812440872	-18.9022083282471	-0.000355493422830477	0.0022419011220336	-0.0104203969240189	-0.000355493422830477
1398	-1.09285378456116	0.444803804159164	-18.3177947998047	-0.00327756232582033	0.00126787810586393	-0.00749832857400179	-0.00197886489331722
1399	-0.443505108356476	0.120129495859146	-18.3827304840088	0.00256657530553639	0.00841071270406246	-0.0120437685400248	-0.000680167751852423
1400	-0.443505108356476	0.120129495859146	-18.3177947998047	0.00418994715437293	-0.00197886489331722	0.00970941036939621	-0.00360223650932312
1401	-0.443505108356476	0.120129495859146	-18.5125999450684	-0.0026282137259841	-0.0117190945893526	-0.00457625929266214	-0.00327756232582033
1402	1.50454080104828	-1.17856776714325	-17.6684474945068	-0.00392691092565656	-0.00100484199356288	0.00548864435404539	-0.00100484199356288
1403	-1.09285378456116	0.120129495859146	-18.1229915618896	-0.00684897974133492	-0.00327756232582033	-0.0100957229733467	0.000293855206109583
1404	0.855192124843597	-0.204544812440872	-17.9931201934814	-0.00132951640989631	-0.0026282137259841	-0.00782300252467394	-0.0100957229733467
1405	1.50454080104828	-1.17856776714325	-18.2528610229492	0.00321592413820326	0.00191722682211548	0.00581331877037883	0.00581331877037883
1406	0.205843508243561	-0.204544812440872	-18.7723388671875	0.000618529506027699	-0.00782300252467394	-0.00522560812532902	0.00386527273803949
1407	-1.09285378456116	-0.529219150543213	-18.4476642608643	-0.00490093370899558	-0.00814767740666866	-0.00522560812532902	-0.0026282137259841
1408	0.855192124843597	-0.204544812440872	-17.7983169555664	0.00483929552137852	0.000618529506027699	-0.00944637414067984	0.00483929552137852
1409	-1.09285378456116	-0.204544812440872	-17.6035118103027	-0.00100484199356288	0.00418994715437293	-0.0120437685400248	0.00516396993771195
1410	-0.443505108356476	0.769478142261505	-18.0580558776855	0.00483929552137852	0.00581331877037883	-0.00100484199356288	0.00354059832170606
1411	-0.443505108356476	0.120129495859146	-18.5775356292725	0.00256657530553639	0.00256657530553639	0.00126787810586393	-3.08191010844894e-05
1412	2.15388941764832	-0.529219150543213	-18.1879253387451	-0.000355493422830477	0.00646266713738441	-0.00327756232582033	-3.08191010844894e-05
1413	0.205843508243561	-1.82791638374329	-17.928186416626	-0.00165419070981443	-0.00944637414067984	-0.0123684434220195	-0.00490093370899558
1414	0.855192124843597	-0.204544812440872	-18.5775356292725	-0.00457625929266214	0.00970941036939621	-0.00522560812532902	-0.000680167751852423
1415	-0.443505108356476	-0.529219150543213	-18.5125999450684	-0.0026282137259841	0.00711201597005129	-0.00165419070981443	0.00191722682211548
1416	-0.443505108356476	-0.853893458843231	-18.3827304840088	0.00613799272105098	-0.00165419070981443	0.00256657530553639	0.00678734155371785
1417	2.15388941764832	-0.529219150543213	-18.8372745513916	0.000943203864153475	0.00483929552137852	-0.0113944197073579	0.00646266713738441
1418	0.855192124843597	-1.17856776714325	-18.5775356292725	0.0100340843200684	-0.00132951640989631	-0.0130177913233638	-0.00295288790948689
1419	1.50454080104828	-2.15259075164795	-18.707405090332	-0.00197886489331722	-0.00360223650932312	-0.0133424662053585	-3.08191010844894e-05
1420	0.205843508243561	-0.204544812440872	-18.5775356292725	0.00126787810586393	-0.00327756232582033	0.000943203864153475	0.00354059832170606
1421	-1.09285378456116	-0.529219150543213	-17.6684474945068	-0.00327756232582033	0.00386527273803949	0.0022419011220336	-0.000355493422830477
1422	-0.443505108356476	-0.204544812440872	-18.5125999450684	0.00159255252219737	0.00159255252219737	-3.08191010844894e-05	0.00451462110504508
1423	1.50454080104828	-0.529219150543213	-18.707405090332	0.000618529506027699	0.00191722682211548	-0.0130177913233638	-0.00132951640989631
1424	-0.443505108356476	0.120129495859146	-18.707405090332	0.00483929552137852	0.00613799272105098	-0.00490093370899558	-0.00100484199356288
1425	0.205843508243561	-0.853893458843231	-18.7723388671875	0.00483929552137852	-0.00749832857400179	0.00418994715437293	0.000943203864153475
1426	1.50454080104828	-0.529219150543213	-18.0580558776855	0.00354059832170606	-0.00295288790948689	0.00711201597005129	0.00126787810586393
1427	-1.74220240116119	0.120129495859146	-18.0580558776855	-0.0130177913233638	0.00256657530553639	-0.00100484199356288	0.00159255252219737
1428	0.205843508243561	0.444803804159164	-17.9931201934814	-0.00490093370899558	0.00354059832170606	0.000943203864153475	-0.0026282137259841
1429	-0.443505108356476	0.769478142261505	-18.1229915618896	-0.00100484199356288	0.00516396993771195	-0.00197886489331722	-0.00490093370899558
1430	1.50454080104828	0.120129495859146	-18.1879253387451	0.00126787810586393	0.00646266713738441	0.00418994715437293	0.00581331877037883
1431	2.15388941764832	-1.50324213504791	-18.1229915618896	0.00386527273803949	-0.00425158534198999	-0.00100484199356288	0.00126787810586393
1432	-0.443505108356476	0.120129495859146	-17.7333812713623	-0.00944637414067984	0.00126787810586393	-0.00490093370899558	-0.00392691092565656
1433	-2.39155101776123	-0.204544812440872	-17.928186416626	-0.00555028254166245	0.0022419011220336	-0.00230353930965066	-0.00100484199356288
1434	0.205843508243561	-0.204544812440872	-17.6035118103027	0.00354059832170606	0.00678734155371785	-0.0123684434220195	-0.00425158534198999
1435	-0.443505108356476	-0.204544812440872	-17.6684474945068	-0.000355493422830477	0.00483929552137852	0.00289124972186983	0.00483929552137852
1436	-1.09285378456116	-0.529219150543213	-17.7983169555664	0.0022419011220336	-0.0026282137259841	0.00743668992072344	-0.000680167751852423
1437	0.205843508243561	-0.853893458843231	-18.3177947998047	-0.00392691092565656	-0.00619963090866804	-0.00230353930965066	0.000293855206109583
1438	-1.09285378456116	0.120129495859146	-18.1229915618896	0.000293855206109583	-0.0026282137259841	-0.0120437685400248	0.00256657530553639
1439	-2.39155101776123	0.120129495859146	-18.0580558776855	-0.00782300252467394	-0.00132951640989631	-0.00912170019000769	-0.00327756232582033
1440	0.205843508243561	0.120129495859146	-18.2528610229492	0.00873538758605719	0.00646266713738441	0.00386527273803949	0.00483929552137852
1441	-0.443505108356476	0.444803804159164	-18.707405090332	-0.00360223650932312	-0.00230353930965066	0.00159255252219737	0.000293855206109583
1442	0.205843508243561	-0.853893458843231	-17.7983169555664	-0.00197886489331722	0.00483929552137852	-0.00652430532500148	0.00386527273803949
1443	-1.74220240116119	-0.853893458843231	-17.7983169555664	0.00451462110504508	-0.00295288790948689	0.00126787810586393	-0.00587495695799589
1444	0.855192124843597	-0.529219150543213	-18.3177947998047	0.0022419011220336	0.00126787810586393	-0.00587495695799589	-0.00327756232582033
1445	-1.09285378456116	-0.529219150543213	-18.1229915618896	0.00321592413820326	0.00776136433705688	-3.08191010844894e-05	0.00711201597005129
1446	-0.443505108356476	0.444803804159164	-18.1879253387451	-0.00360223650932312	0.00516396993771195	-0.0107450718060136	0.00483929552137852
1447	1.50454080104828	-0.529219150543213	-18.1229915618896	0.00321592413820326	0.000293855206109583	-0.00457625929266214	0.00289124972186983
1448	1.50454080104828	-0.853893458843231	-17.7983169555664	-0.00100484199356288	0.00289124972186983	-0.00230353930965066	-0.00425158534198999
1449	1.50454080104828	-1.82791638374329	-17.6035118103027	0.0116574559360743	0.00191722682211548	0.00289124972186983	0.00289124972186983
1450	0.855192124843597	-0.853893458843231	-17.7983169555664	-0.00457625929266214	0.00581331877037883	0.00191722682211548	0.00711201597005129
1451	-2.39155101776123	0.444803804159164	-17.9931201934814	-0.0133424662053585	-3.08191010844894e-05	-0.00295288790948689	0.00191722682211548
1452	0.855192124843597	0.120129495859146	-18.0580558776855	-0.00749832857400179	-0.0026282137259841	0.00483929552137852	0.00418994715437293
1453	2.15388941764832	-1.17856776714325	-17.7983169555664	0.000943203864153475	0.000943203864153475	-0.00879702530801296	-0.00165419070981443
1454	-1.09285378456116	0.120129495859146	-18.1229915618896	-0.00652430532500148	-0.0026282137259841	0.000943203864153475	-0.0120437685400248
1455	0.205843508243561	-0.204544812440872	-17.9931201934814	0.000943203864153475	0.00451462110504508	-0.00230353930965066	0.00678734155371785
1456	0.205843508243561	-0.529219150543213	-17.4736423492432	-0.00295288790948689	-0.00230353930965066	0.000618529506027699	0.00548864435404539
1457	0.205843508243561	-0.853893458843231	-17.928186416626	-0.00490093370899558	0.00159255252219737	-0.00749832857400179	-0.00490093370899558
1458	0.855192124843597	-0.204544812440872	-18.5125999450684	0.0022419011220336	0.00321592413820326	-0.00847235135734081	0.000618529506027699
1459	0.855192124843597	0.120129495859146	-18.3827304840088	-3.08191010844894e-05	-3.08191010844894e-05	-0.0143164889886975	0.00873538758605719
1460	0.855192124843597	-1.17856776714325	-18.2528610229492	-0.000355493422830477	-0.00295288790948689	-0.00197886489331722	0.000943203864153475
1461	1.50454080104828	-0.853893458843231	-17.8632507324219	0.00256657530553639	-0.00392691092565656	-0.00392691092565656	0.00191722682211548
1462	-1.09285378456116	-0.204544812440872	-18.3827304840088	-0.00555028254166245	-0.0026282137259841	-0.00165419070981443	0.00418994715437293
1463	-0.443505108356476	0.769478142261505	-18.5775356292725	0.00548864435404539	0.00678734155371785	-0.00717365415766835	-0.00230353930965066
1464	-0.443505108356476	-0.204544812440872	-18.8372745513916	0.00613799272105098	0.00191722682211548	-0.000355493422830477	-0.00197886489331722
1465	0.205843508243561	0.120129495859146	-18.2528610229492	0.00289124972186983	0.00938473641872406	-0.00230353930965066	0.00873538758605719
1466	1.50454080104828	-2.47726511955261	-18.1229915618896	-0.00132951640989631	-0.00749832857400179	0.00159255252219737	0.00678734155371785
1467	-1.09285378456116	0.444803804159164	-18.2528610229492	-0.00295288790948689	0.00386527273803949	0.000293855206109583	0.00354059832170606
1468	-2.39155101776123	0.444803804159164	-17.928186416626	-0.00782300252467394	0.00159255252219737	-0.00587495695799589	0.00386527273803949
1469	-1.09285378456116	0.769478142261505	-17.928186416626	0.00256657530553639	0.00159255252219737	0.00159255252219737	-0.00100484199356288
1470	-0.443505108356476	0.769478142261505	-18.3827304840088	0.00289124972186983	0.000293855206109583	-0.00490093370899558	0.0100340843200684
1471	0.855192124843597	-0.529219150543213	-18.1229915618896	-3.08191010844894e-05	0.00548864435404539	0.00354059832170606	0.00159255252219737
1472	0.855192124843597	-1.50324213504791	-18.1229915618896	0.00451462110504508	-0.00912170019000769	0.000618529506027699	0.00386527273803949
1473	-0.443505108356476	0.444803804159164	-18.2528610229492	0.00256657530553639	0.00516396993771195	-0.00392691092565656	-0.00782300252467394
1474	-0.443505108356476	-0.529219150543213	-17.7983169555664	-0.00912170019000769	0.00483929552137852	-0.00847235135734081	-0.00522560812532902
1475	2.15388941764832	-0.853893458843231	-17.7983169555664	-0.00230353930965066	0.00191722682211548	0.00548864435404539	0.00451462110504508
1476	-0.443505108356476	0.769478142261505	-18.1229915618896	-0.00295288790948689	-0.00652430532500148	-0.00100484199356288	-0.00717365415766835
1477	-0.443505108356476	0.120129495859146	-18.0580558776855	-0.00457625929266214	0.00289124972186983	-0.00230353930965066	-0.00847235135734081
1478	0.855192124843597	-2.47726511955261	-18.0580558776855	-0.00717365415766835	-0.000680167751852423	-0.00425158534198999	-0.00782300252467394
1479	0.855192124843597	-0.204544812440872	-18.1229915618896	-3.08191010844894e-05	0.012956153601408	-0.00912170019000769	-0.00555028254166245
1480	-3.04089951515198	-0.204544812440872	-17.9931201934814	-0.000680167751852423	0.00256657530553639	0.0022419011220336	0.0103587592020631
1481	0.855192124843597	0.444803804159164	-18.1879253387451	0.0022419011220336	-0.00457625929266214	-0.00814767740666866	0.00386527273803949
1482	1.50454080104828	0.444803804159164	-18.1879253387451	-0.00457625929266214	-0.00457625929266214	-0.00197886489331722	-0.0149658378213644
1483	1.50454080104828	-0.853893458843231	-18.3177947998047	-0.00717365415766835	0.00548864435404539	-0.00555028254166245	-0.0117190945893526
1484	0.855192124843597	-0.529219150543213	-18.8372745513916	0.00613799272105098	-0.00847235135734081	-0.0126931173726916	0.00126787810586393
1485	1.50454080104828	-0.853893458843231	-18.707405090332	-0.00132951640989631	0.00126787810586393	0.00451462110504508	0.00126787810586393
1486	-3.04089951515198	0.120129495859146	-18.5125999450684	-0.00425158534198999	-0.00230353930965066	0.00678734155371785	0.00483929552137852
1487	2.80323791503906	-0.853893458843231	-18.5125999450684	-0.00360223650932312	0.00256657530553639	-0.00717365415766835	-0.00847235135734081
1488	1.50454080104828	-0.853893458843231	-18.0580558776855	0.00159255252219737	0.00516396993771195	-0.00587495695799589	-3.08191010844894e-05
1489	1.50454080104828	-0.853893458843231	-17.7333812713623	0.00711201597005129	0.00386527273803949	-0.00490093370899558	-0.00457625929266214
1490	0.855192124843597	-1.82791638374329	-17.9931201934814	0.0022419011220336	0.000293855206109583	-0.00522560812532902	0.00581331877037883
1491	-1.74220240116119	0.444803804159164	-18.1229915618896	-0.000680167751852423	0.000293855206109583	-0.00165419070981443	0.01100810803473
1492	-3.04089951515198	0.769478142261505	-18.7723388671875	-0.0104203969240189	0.00776136433705688	-0.00490093370899558	-0.00100484199356288
1493	0.855192124843597	-1.17856776714325	-17.8632507324219	0.000618529506027699	0.00483929552137852	-0.00684897974133492	-0.00879702530801296
1494	0.855192124843597	0.120129495859146	-18.3177947998047	0.00613799272105098	0.00451462110504508	-0.0117190945893526	-0.0026282137259841
1495	-0.443505108356476	0.444803804159164	-18.1879253387451	0.00159255252219737	0.00418994715437293	-0.00425158534198999	-0.00360223650932312
1496	1.50454080104828	-1.50324213504791	-17.6684474945068	0.00548864435404539	-0.00555028254166245	0.00451462110504508	0.00256657530553639
1497	0.855192124843597	0.769478142261505	-18.3177947998047	-0.00814767740666866	-0.00230353930965066	-0.00684897974133492	-0.00392691092565656
1498	-2.39155101776123	0.444803804159164	-18.3827304840088	-0.00717365415766835	-3.08191010844894e-05	-0.00619963090866804	-0.00684897974133492
1499	-0.443505108356476	0.444803804159164	-18.3827304840088	0.00256657530553639	0.00354059832170606	0.00354059832170606	0.00159255252219737
1500	0.855192124843597	0.120129495859146	-18.3827304840088	0.00386527273803949	0.00321592413820326	0.000943203864153475	0.00256657530553639
1501	0.855192124843597	-0.853893458843231	-17.928186416626	0.00126787810586393	-0.00425158534198999	0.00678734155371785	0.000293855206109583
1502	1.50454080104828	-1.17856776714325	-17.5385761260986	0.0022419011220336	0.000943203864153475	0.00483929552137852	-0.0026282137259841
1503	-1.74220240116119	0.769478142261505	-18.1879253387451	-0.00912170019000769	0.00418994715437293	-0.00652430532500148	0.0022419011220336
1504	0.855192124843597	-0.529219150543213	-18.0580558776855	-0.00360223650932312	-0.000680167751852423	0.00126787810586393	-0.00782300252467394
1505	-0.443505108356476	0.444803804159164	-18.3177947998047	-0.00457625929266214	0.00678734155371785	0.00776136433705688	0.00483929552137852
1506	2.15388941764832	-1.17856776714325	-18.2528610229492	0.000293855206109583	-0.00230353930965066	0.00321592413820326	-0.00327756232582033
1507	-0.443505108356476	-0.529219150543213	-18.1879253387451	-0.0107450718060136	-0.0126931173726916	-0.00684897974133492	-0.00165419070981443
1508	-1.09285378456116	0.120129495859146	-18.5775356292725	-0.00457625929266214	0.00386527273803949	-0.00490093370899558	-0.00392691092565656
1509	-1.74220240116119	0.120129495859146	-18.3177947998047	-0.00327756232582033	0.00451462110504508	-0.00587495695799589	0.000293855206109583
1510	-1.09285378456116	0.120129495859146	-18.3827304840088	0.00418994715437293	0.00808603875339031	0.000618529506027699	0.00289124972186983
1511	0.855192124843597	-0.529219150543213	-18.2528610229492	0.0022419011220336	0.00321592413820326	-0.00392691092565656	0.00646266713738441
1512	0.855192124843597	-0.853893458843231	-18.3827304840088	-0.00749832857400179	-0.00100484199356288	-0.0110697457566857	0.000293855206109583
1513	-0.443505108356476	-0.529219150543213	-18.707405090332	-0.00132951640989631	-0.00490093370899558	-0.00230353930965066	-0.0026282137259841
1514	1.50454080104828	-0.853893458843231	-17.928186416626	0.00386527273803949	0.00711201597005129	-0.00522560812532902	-0.00749832857400179
1515	-1.09285378456116	-1.17856776714325	-17.6684474945068	0.00159255252219737	0.000618529506027699	-0.00360223650932312	0.00581331877037883
1516	-0.443505108356476	0.444803804159164	-17.9931201934814	-0.00295288790948689	-0.00587495695799589	0.00159255252219737	0.00873538758605719
1517	0.205843508243561	0.120129495859146	-18.3177947998047	-0.00879702530801296	-0.000680167751852423	-0.00392691092565656	-0.00230353930965066
1518	0.855192124843597	-0.853893458843231	-18.0580558776855	0.00418994715437293	0.000943203864153475	0.000618529506027699	0.00354059832170606
1519	2.15388941764832	-1.82791638374329	-17.9931201934814	0.00418994715437293	0.00126787810586393	-0.00522560812532902	-0.0026282137259841
1520	1.50454080104828	-0.529219150543213	-17.9931201934814	-0.00197886489331722	0.00289124972186983	0.00516396993771195	0.000618529506027699
1521	-2.39155101776123	0.120129495859146	-17.7983169555664	-0.0026282137259841	0.00646266713738441	0.00289124972186983	0.00321592413820326
1522	0.205843508243561	0.120129495859146	-17.928186416626	-0.00457625929266214	0.000618529506027699	-0.0107450718060136	-0.00457625929266214
1523	0.855192124843597	-0.204544812440872	-18.1879253387451	-0.00717365415766835	0.00289124972186983	-0.00782300252467394	-0.00879702530801296
1524	-0.443505108356476	-0.204544812440872	-18.3177947998047	-0.00132951640989631	0.00126787810586393	-0.00392691092565656	-0.00197886489331722
1525	1.50454080104828	-2.15259075164795	-18.3177947998047	0.00386527273803949	-0.00197886489331722	-0.00230353930965066	0.000293855206109583
1526	-1.74220240116119	0.444803804159164	-17.9931201934814	0.00516396993771195	-3.08191010844894e-05	0.0103587592020631	0.00159255252219737
1527	-1.09285378456116	-1.17856776714325	-17.928186416626	-0.0169138833880424	-0.00165419070981443	0.00126787810586393	-0.00587495695799589
1528	2.15388941764832	-0.853893458843231	-17.7333812713623	-0.0026282137259841	-0.00100484199356288	-0.00684897974133492	-0.00165419070981443
1529	2.15388941764832	-0.529219150543213	-17.8632507324219	-0.00587495695799589	0.00321592413820326	-0.00197886489331722	-0.00717365415766835
1530	0.855192124843597	-0.204544812440872	-18.6424694061279	-0.00165419070981443	0.00516396993771195	0.000943203864153475	0.00581331877037883
1531	0.205843508243561	-0.853893458843231	-18.2528610229492	-0.00295288790948689	-0.00555028254166245	-0.00197886489331722	0.00354059832170606
1532	-1.09285378456116	0.120129495859146	-18.3177947998047	-0.0026282137259841	-0.00360223650932312	0.00256657530553639	0.000943203864153475
1533	-1.74220240116119	-0.529219150543213	-17.9931201934814	-0.00522560812532902	0.00516396993771195	-0.00392691092565656	-0.00944637414067984
1534	-1.74220240116119	0.120129495859146	-18.5775356292725	0.00516396993771195	0.00743668992072344	-0.00457625929266214	-0.000355493422830477
1535	-0.443505108356476	0.120129495859146	-18.6424694061279	-0.00327756232582033	0.00743668992072344	-0.00165419070981443	-0.000355493422830477
1536	1.50454080104828	-0.529219150543213	-18.1879253387451	0.000293855206109583	-0.00522560812532902	0.0022419011220336	0.00256657530553639
1537	-1.09285378456116	-1.17856776714325	-18.8372745513916	-0.00327756232582033	-0.0120437685400248	-0.00619963090866804	-0.00814767740666866
1538	0.205843508243561	0.120129495859146	-18.2528610229492	-0.00295288790948689	-0.000355493422830477	-0.00295288790948689	-0.00295288790948689
1539	-4.33959674835205	1.09415245056152	-18.2528610229492	-0.00327756232582033	0.00516396993771195	0.000293855206109583	-3.08191010844894e-05
1540	-0.443505108356476	0.120129495859146	-18.0580558776855	0.00126787810586393	0.00418994715437293	-0.00327756232582033	-0.00165419070981443
1541	1.50454080104828	-0.529219150543213	-18.3827304840088	0.00970941036939621	0.00776136433705688	-0.00295288790948689	0.00841071270406246
1542	0.205843508243561	-0.853893458843231	-17.6035118103027	-0.00132951640989631	-0.00587495695799589	0.00256657530553639	-0.00619963090866804
1543	0.205843508243561	-0.853893458843231	-17.928186416626	0.00646266713738441	-0.00684897974133492	-0.00295288790948689	-0.00522560812532902
1544	0.855192124843597	-0.529219150543213	-17.7333812713623	0.00354059832170606	0.00516396993771195	-0.00360223650932312	-0.00522560812532902
1545	-2.39155101776123	-0.204544812440872	-18.0580558776855	-0.00197886489331722	0.00711201597005129	0.00126787810586393	0.000293855206109583
1546	-0.443505108356476	0.444803804159164	-18.2528610229492	0.00321592413820326	0.00646266713738441	0.00289124972186983	0.00159255252219737
1547	-0.443505108356476	0.120129495859146	-18.3827304840088	-0.00327756232582033	0.00548864435404539	-0.0107450718060136	0.00289124972186983
1548	-0.443505108356476	-0.204544812440872	-17.9931201934814	-0.00555028254166245	0.00256657530553639	-0.00392691092565656	-0.00490093370899558
1549	-1.74220240116119	-0.529219150543213	-17.8632507324219	-3.08191010844894e-05	0.00451462110504508	-0.00652430532500148	-0.0026282137259841
1550	-1.09285378456116	0.444803804159164	-18.3177947998047	0.0103587592020631	0.00321592413820326	-0.00230353930965066	0.00483929552137852
1551	-0.443505108356476	-0.529219150543213	-18.4476642608643	-0.00230353930965066	-0.00100484199356288	0.00743668992072344	0.00418994715437293
1552	0.855192124843597	-0.853893458843231	-18.1229915618896	-0.00587495695799589	-0.00814767740666866	-0.00327756232582033	-0.00295288790948689
1553	0.205843508243561	0.120129495859146	-18.3177947998047	-0.00522560812532902	0.00321592413820326	-0.017887907102704	0.0022419011220336
1554	1.50454080104828	-0.853893458843231	-17.8632507324219	0.00581331877037883	-0.00230353930965066	0.00418994715437293	-0.00490093370899558
1555	1.50454080104828	-0.853893458843231	-17.6684474945068	0.00386527273803949	0.00256657530553639	0.00581331877037883	0.00743668992072344
1556	-1.74220240116119	0.120129495859146	-17.7983169555664	-0.00230353930965066	-3.08191010844894e-05	0.0022419011220336	0.00354059832170606
1557	0.205843508243561	-0.853893458843231	-18.1229915618896	-0.0026282137259841	0.00418994715437293	-0.0107450718060136	-0.00327756232582033
1558	1.50454080104828	-0.529219150543213	-18.3827304840088	0.00289124972186983	0.00548864435404539	-0.00522560812532902	0.000618529506027699
1559	0.205843508243561	-1.17856776714325	-17.928186416626	0.00191722682211548	0.00776136433705688	-0.0152905117720366	0.00256657530553639
1560	1.50454080104828	-1.82791638374329	-17.9931201934814	-0.00100484199356288	-0.0120437685400248	-0.00749832857400179	0.000943203864153475
1561	1.50454080104828	-0.529219150543213	-17.928186416626	0.00126787810586393	0.0132808275520802	0.0123068047687411	0.00289124972186983
1562	-2.39155101776123	0.444803804159164	-17.5385761260986	-0.017887907102704	-0.00327756232582033	-0.0133424662053585	0.00354059832170606
1563	2.15388941764832	-0.853893458843231	-17.8632507324219	-0.00425158534198999	0.00354059832170606	0.00418994715437293	0.00289124972186983
1564	-0.443505108356476	0.769478142261505	-18.2528610229492	0.00613799272105098	0.0132808275520802	-0.00619963090866804	-0.00327756232582033
1565	-1.09285378456116	0.120129495859146	-17.9931201934814	-0.00197886489331722	0.00646266713738441	0.00743668992072344	0.00678734155371785
1566	1.50454080104828	-1.82791638374329	-17.7983169555664	0.00354059832170606	-0.0123684434220195	0.00516396993771195	0.00321592413820326
1567	0.855192124843597	-0.204544812440872	-17.7333812713623	-0.00587495695799589	-0.00360223650932312	0.00516396993771195	-0.00749832857400179
1568	-2.39155101776123	-0.529219150543213	-17.6684474945068	-0.0113944197073579	-0.00165419070981443	-0.00425158534198999	-3.08191010844894e-05
1569	2.80323791503906	-0.529219150543213	-17.7333812713623	0.00289124972186983	-0.00230353930965066	-0.0139918150380254	-0.00327756232582033
1570	0.205843508243561	-0.853893458843231	-18.1879253387451	0.00646266713738441	-0.00392691092565656	-0.00684897974133492	-0.00100484199356288
1571	0.205843508243561	-0.204544812440872	-18.1229915618896	0.00191722682211548	-0.00522560812532902	-0.0026282137259841	0.00191722682211548
1572	0.205843508243561	-0.853893458843231	-18.2528610229492	-0.00425158534198999	-0.00814767740666866	0.00191722682211548	-0.0107450718060136
1573	1.50454080104828	-0.853893458843231	-17.9931201934814	0.00548864435404539	0.000943203864153475	-0.00100484199356288	-0.00587495695799589
1574	-2.39155101776123	0.120129495859146	-18.1879253387451	-0.0130177913233638	0.00613799272105098	-0.00555028254166245	-0.00230353930965066
1575	-1.09285378456116	0.120129495859146	-17.8632507324219	0.0022419011220336	0.00451462110504508	-0.00522560812532902	0.000293855206109583
1576	0.205843508243561	0.120129495859146	-18.1879253387451	-0.00360223650932312	-0.00165419070981443	-0.00132951640989631	0.000618529506027699
1577	-0.443505108356476	0.769478142261505	-18.3177947998047	-0.00490093370899558	-0.00100484199356288	-0.00555028254166245	-0.000355493422830477
1578	-1.09285378456116	-0.853893458843231	-18.2528610229492	0.000293855206109583	-0.000355493422830477	-0.0146411629393697	-0.000355493422830477
1579	-1.09285378456116	-0.204544812440872	-18.1229915618896	0.000943203864153475	0.00126787810586393	0.00126787810586393	0.00321592413820326
1580	-1.74220240116119	0.769478142261505	-18.2528610229492	-0.00749832857400179	0.00613799272105098	0.00581331877037883	0.00906006153672934
1581	-0.443505108356476	-0.204544812440872	-18.5775356292725	0.00256657530553639	0.00256657530553639	0.00516396993771195	0.0022419011220336
1582	0.855192124843597	-1.17856776714325	-18.1879253387451	-0.00100484199356288	0.00159255252219737	-0.00522560812532902	-3.08191010844894e-05
1583	0.205843508243561	-0.853893458843231	-17.8632507324219	-0.00360223650932312	0.00126787810586393	-0.00360223650932312	-0.00100484199356288
1584	-1.09285378456116	-0.204544812440872	-18.3177947998047	0.0100340843200684	0.00938473641872406	-0.00327756232582033	-0.00425158534198999
1585	1.50454080104828	-0.204544812440872	-18.0580558776855	-0.00327756232582033	0.00321592413820326	-0.00425158534198999	0.00548864435404539
1586	-1.09285378456116	0.120129495859146	-18.3177947998047	-0.00230353930965066	0.00711201597005129	0.00354059832170606	0.00191722682211548
1587	-0.443505108356476	0.120129495859146	-18.3177947998047	0.000943203864153475	-3.08191010844894e-05	0.000618529506027699	-0.00295288790948689
1588	0.855192124843597	-0.204544812440872	-18.1229915618896	-0.00165419070981443	-0.00100484199356288	-0.00587495695799589	0.00321592413820326
1589	-0.443505108356476	-0.204544812440872	-17.9931201934814	0.0022419011220336	0.000293855206109583	-0.00392691092565656	-0.00587495695799589
1590	-1.09285378456116	-0.204544812440872	-18.1229915618896	0.00646266713738441	-0.00295288790948689	0.00289124972186983	0.000618529506027699
1591	0.855192124843597	-0.853893458843231	-18.1879253387451	-0.00327756232582033	0.00613799272105098	-0.00165419070981443	0.000618529506027699
1592	-1.09285378456116	-0.529219150543213	-18.0580558776855	0.000943203864153475	0.0022419011220336	-0.00619963090866804	-0.00197886489331722
1593	-0.443505108356476	0.769478142261505	-18.1879253387451	-0.00587495695799589	-0.00100484199356288	-0.0104203969240189	0.00873538758605719
1594	1.50454080104828	-1.17856776714325	-17.9931201934814	0.00743668992072344	0.00289124972186983	-0.00782300252467394	-0.00425158534198999
1595	-0.443505108356476	-0.204544812440872	-17.9931201934814	0.00159255252219737	-0.0100957229733467	0.00646266713738441	-0.000680167751852423
1596	0.855192124843597	-0.853893458843231	-17.7333812713623	0.00159255252219737	-0.000355493422830477	-0.000355493422830477	0.00581331877037883
1597	-1.74220240116119	-0.853893458843231	-18.1229915618896	-0.0133424662053585	-0.00132951640989631	-0.00619963090866804	0.00191722682211548
1598	-1.74220240116119	0.120129495859146	-18.3827304840088	-0.00132951640989631	0.00256657530553639	-0.0133424662053585	-0.00327756232582033
1599	-1.09285378456116	0.444803804159164	-19.0320796966553	0.00841071270406246	0.00386527273803949	-0.00392691092565656	0.0022419011220336
1600	0.205843508243561	0.120129495859146	-18.707405090332	-3.08191010844894e-05	-0.00392691092565656	-0.00197886489331722	-0.0026282137259841
1601	1.50454080104828	-1.82791638374329	-18.6424694061279	0.00256657530553639	-0.0156151866540313	0.00386527273803949	0.00418994715437293
1602	1.50454080104828	-0.529219150543213	-18.1879253387451	0.000618529506027699	-0.00295288790948689	0.00289124972186983	0.00191722682211548
1603	-2.39155101776123	0.444803804159164	-18.4476642608643	-0.0100957229733467	0.00256657530553639	-0.00360223650932312	-0.00360223650932312
1604	2.15388941764832	-0.853893458843231	-18.6424694061279	-0.00132951640989631	0.00711201597005129	-0.00457625929266214	-0.00392691092565656
1605	-1.09285378456116	0.444803804159164	-18.9671440124512	-0.00457625929266214	-0.00100484199356288	-0.00392691092565656	0.00256657530553639
1606	1.50454080104828	-0.529219150543213	-18.3827304840088	-3.08191010844894e-05	-0.00360223650932312	0.00256657530553639	0.00418994715437293
1607	1.50454080104828	-2.15259075164795	-17.928186416626	-0.0026282137259841	-0.00587495695799589	0.00289124972186983	-3.08191010844894e-05
1608	0.855192124843597	-0.529219150543213	-17.8632507324219	-0.00165419070981443	0.00516396993771195	-0.00555028254166245	-0.00522560812532902
1609	-1.74220240116119	-0.204544812440872	-17.3437728881836	0.00321592413820326	0.00548864435404539	-0.00619963090866804	0.000943203864153475
1610	0.855192124843597	-0.853893458843231	-17.9931201934814	0.00159255252219737	0.000293855206109583	-0.00132951640989631	0.000943203864153475
1611	-0.443505108356476	0.769478142261505	-18.3177947998047	-0.00749832857400179	0.000618529506027699	0.00418994715437293	0.00516396993771195
1612	0.855192124843597	-0.529219150543213	-17.9931201934814	-0.00165419070981443	0.00808603875339031	0.00289124972186983	-0.00652430532500148
1613	-0.443505108356476	-1.82791638374329	-18.0580558776855	-0.00555028254166245	-0.00522560812532902	-0.00327756232582033	-0.000680167751852423
1614	-2.39155101776123	1.09415245056152	-18.1879253387451	0.00548864435404539	0.00516396993771195	-0.0026282137259841	0.00256657530553639
1615	-1.74220240116119	-0.529219150543213	-17.4736423492432	-0.00457625929266214	-0.0026282137259841	-0.000355493422830477	0.00386527273803949
1616	-0.443505108356476	0.444803804159164	-18.0580558776855	-0.000355493422830477	-0.00165419070981443	0.00613799272105098	0.00711201597005129
1617	0.855192124843597	-0.204544812440872	-18.2528610229492	-0.00165419070981443	0.00354059832170606	-0.00100484199356288	0.00126787810586393
1618	-0.443505108356476	-1.17856776714325	-17.9931201934814	-0.00619963090866804	0.00516396993771195	-0.0123684434220195	-0.00165419070981443
1619	2.15388941764832	-2.15259075164795	-18.1229915618896	0.00711201597005129	-0.00587495695799589	-0.0123684434220195	0.00516396993771195
1620	0.205843508243561	-0.204544812440872	-17.9931201934814	0.00808603875339031	0.00678734155371785	0.000943203864153475	0.00873538758605719
1621	-0.443505108356476	-0.529219150543213	-17.7333812713623	-0.0107450718060136	0.00386527273803949	-0.00100484199356288	-0.00197886489331722
1622	0.855192124843597	0.444803804159164	-17.928186416626	-0.000680167751852423	-0.00100484199356288	-0.000355493422830477	-0.000680167751852423
1623	0.205843508243561	0.444803804159164	-18.707405090332	-0.00879702530801296	-0.00132951640989631	-0.0172385573387146	-0.00230353930965066
1624	0.855192124843597	-1.17856776714325	-18.1229915618896	0.00646266713738441	-0.00490093370899558	0.00321592413820326	0.00126787810586393
1625	-0.443505108356476	-0.529219150543213	-18.3177947998047	-0.00100484199356288	0.00191722682211548	0.00516396993771195	0.00483929552137852
1626	-1.74220240116119	1.09415245056152	-18.7723388671875	-0.000680167751852423	-0.00392691092565656	0.00418994715437293	-0.00197886489331722
1627	-1.09285378456116	-0.853893458843231	-18.5125999450684	-0.00392691092565656	-3.08191010844894e-05	0.00159255252219737	0.000618529506027699
1628	2.15388941764832	-0.853893458843231	-17.9931201934814	-0.00847235135734081	0.00451462110504508	-0.00327756232582033	0.00256657530553639
1629	-0.443505108356476	-0.529219150543213	-17.8632507324219	0.00743668992072344	0.00743668992072344	-0.00555028254166245	-0.0110697457566857
1630	-1.09285378456116	-0.529219150543213	-18.0580558776855	-0.000355493422830477	0.000618529506027699	0.000293855206109583	0.00516396993771195
1631	0.205843508243561	-0.204544812440872	-18.3177947998047	-0.00230353930965066	-0.00165419070981443	-0.00230353930965066	-0.00100484199356288
1632	-0.443505108356476	-0.529219150543213	-18.0580558776855	-0.0100957229733467	-0.00457625929266214	0.00451462110504508	-0.00879702530801296
1633	-1.09285378456116	0.444803804159164	-18.2528610229492	0.00581331877037883	0.00321592413820326	-0.0143164889886975	0.00191722682211548
1634	2.15388941764832	-0.853893458843231	-18.0580558776855	0.00776136433705688	0.00191722682211548	-0.00684897974133492	0.000618529506027699
1635	-1.09285378456116	-0.529219150543213	-17.928186416626	-0.00360223650932312	0.000618529506027699	0.00938473641872406	0.00126787810586393
1636	0.205843508243561	-0.853893458843231	-17.928186416626	0.00256657530553639	-3.08191010844894e-05	-0.000680167751852423	-0.00360223650932312
1637	-1.09285378456116	0.120129495859146	-18.2528610229492	-0.00360223650932312	-0.00230353930965066	0.00159255252219737	0.00354059832170606
1638	-2.39155101776123	-0.204544812440872	-18.1229915618896	-0.0113944197073579	0.000293855206109583	-0.000680167751852423	-0.00457625929266214
1639	0.205843508243561	-0.529219150543213	-18.1229915618896	0.00256657530553639	0.000943203864153475	-0.000355493422830477	0.000943203864153475
1640	0.205843508243561	-0.529219150543213	-18.1229915618896	0.00548864435404539	0.00354059832170606	-0.0126931173726916	0.00256657530553639
1641	-0.443505108356476	0.120129495859146	-18.0580558776855	0.000293855206109583	0.00126787810586393	0.0022419011220336	-0.00619963090866804
1642	-0.443505108356476	-0.204544812440872	-18.1229915618896	0.00386527273803949	-0.0104203969240189	0.00289124972186983	-0.00360223650932312
1643	0.205843508243561	-0.853893458843231	-17.7333812713623	-0.0026282137259841	0.00711201597005129	-0.0117190945893526	-0.00392691092565656
1644	-3.04089951515198	0.444803804159164	-18.3827304840088	-0.00327756232582033	-0.00100484199356288	-0.00847235135734081	0.00418994715437293
1645	-0.443505108356476	-0.529219150543213	-18.0580558776855	0.000618529506027699	0.011982130818069	0.00321592413820326	0.00613799272105098
1646	1.50454080104828	-0.853893458843231	-18.4476642608643	-0.00587495695799589	0.0022419011220336	-0.0146411629393697	0.00289124972186983
1647	0.205843508243561	-0.204544812440872	-18.1879253387451	-0.00555028254166245	0.00256657530553639	0.00256657530553639	0.00321592413820326
1648	-1.09285378456116	-0.853893458843231	-18.0580558776855	-0.00230353930965066	-0.00619963090866804	-0.00425158534198999	-0.00717365415766835
1649	-1.09285378456116	0.444803804159164	-18.3827304840088	0.00776136433705688	0.00970941036939621	-0.00782300252467394	-0.00230353930965066
1650	-0.443505108356476	-0.204544812440872	-18.5775356292725	0.000293855206109583	0.00808603875339031	0.00191722682211548	0.00548864435404539
1651	0.205843508243561	-0.204544812440872	-18.6424694061279	0.00776136433705688	-0.000680167751852423	-0.00165419070981443	-0.00197886489331722
1652	0.205843508243561	0.120129495859146	-18.4476642608643	-0.00522560812532902	0.00483929552137852	-0.00522560812532902	-0.0026282137259841
1653	2.80323791503906	-0.853893458843231	-18.1229915618896	-0.00457625929266214	0.000943203864153475	-3.08191010844894e-05	-0.0026282137259841
1654	-0.443505108356476	-1.17856776714325	-17.928186416626	0.000618529506027699	-0.00814767740666866	0.000618529506027699	-0.00490093370899558
1655	-1.09285378456116	0.769478142261505	-18.0580558776855	0.00289124972186983	0.00873538758605719	0.00418994715437293	-0.00132951640989631
1656	-1.09285378456116	-0.204544812440872	-17.6684474945068	0.00386527273803949	-0.00295288790948689	-0.00749832857400179	-0.000355493422830477
1657	1.50454080104828	0.120129495859146	-18.2528610229492	0.00678734155371785	0.00256657530553639	0.000943203864153475	0.00159255252219737
1658	0.205843508243561	0.120129495859146	-18.5775356292725	0.00418994715437293	0.00418994715437293	-0.00327756232582033	-0.00327756232582033
1659	0.205843508243561	0.444803804159164	-18.3177947998047	0.00386527273803949	0.000618529506027699	-0.00652430532500148	-0.00295288790948689
1660	0.205843508243561	-1.50324213504791	-18.2528610229492	0.000943203864153475	-0.00457625929266214	-0.000355493422830477	-0.000680167751852423
1661	-1.09285378456116	-0.204544812440872	-18.6424694061279	-0.00132951640989631	0.000618529506027699	-3.08191010844894e-05	-0.00457625929266214
1662	-1.74220240116119	-1.17856776714325	-18.3827304840088	-0.00652430532500148	-0.000680167751852423	0.0022419011220336	0.00354059832170606
1663	-0.443505108356476	-0.204544812440872	-17.7983169555664	-0.00522560812532902	0.00483929552137852	-0.00100484199356288	-0.00749832857400179
1664	0.855192124843597	0.120129495859146	-18.5775356292725	0.000943203864153475	0.00354059832170606	-0.00360223650932312	-3.08191010844894e-05
1665	-0.443505108356476	-1.17856776714325	-17.9931201934814	-0.000680167751852423	0.000293855206109583	0.00386527273803949	-0.0026282137259841
1666	2.15388941764832	-2.47726511955261	-17.7983169555664	0.000293855206109583	-0.00490093370899558	-0.00555028254166245	-0.000680167751852423
1667	0.205843508243561	-0.529219150543213	-17.6035118103027	0.000618529506027699	-0.00165419070981443	0.00776136433705688	-0.00197886489331722
1668	-0.443505108356476	-0.204544812440872	-17.928186416626	-0.0113944197073579	-0.00295288790948689	-0.00652430532500148	-0.00652430532500148
1669	1.50454080104828	-0.853893458843231	-17.7333812713623	0.00289124972186983	0.00711201597005129	-0.00555028254166245	-0.00360223650932312
1670	2.15388941764832	-0.529219150543213	-18.1879253387451	0.00159255252219737	-0.000680167751852423	-0.000355493422830477	0.00126787810586393
1671	0.205843508243561	0.120129495859146	-18.7723388671875	-0.00847235135734081	0.00256657530553639	0.00159255252219737	0.00516396993771195
1672	0.855192124843597	-2.15259075164795	-18.7723388671875	0.00256657530553639	-0.00652430532500148	0.00256657530553639	0.000618529506027699
1673	-1.09285378456116	0.769478142261505	-18.6424694061279	-0.00100484199356288	0.00191722682211548	-0.00100484199356288	-0.00425158534198999
1674	-2.39155101776123	0.444803804159164	-17.9931201934814	0.00678734155371785	0.000293855206109583	-0.00490093370899558	-0.00360223650932312
1675	2.15388941764832	-0.853893458843231	-18.6424694061279	0.000943203864153475	0.00646266713738441	-0.00327756232582033	-0.000680167751852423
1676	-0.443505108356476	0.444803804159164	-18.6424694061279	-0.00132951640989631	0.00256657530553639	0.000618529506027699	0.00386527273803949
1677	0.205843508243561	-1.82791638374329	-18.3827304840088	-0.00392691092565656	-0.00847235135734081	0.00873538758605719	0.00289124972186983
1678	2.15388941764832	-1.82791638374329	-18.0580558776855	0.00548864435404539	0.00386527273803949	-0.00555028254166245	0.00613799272105098
1679	-1.09285378456116	-0.204544812440872	-18.1229915618896	0.00418994715437293	0.00841071270406246	-0.0156151866540313	-0.0104203969240189
1680	0.855192124843597	-0.853893458843231	-17.9931201934814	0.000618529506027699	0.00743668992072344	0.000618529506027699	0.00808603875339031
1681	1.50454080104828	-0.853893458843231	-18.4476642608643	0.00516396993771195	-0.00165419070981443	-0.00132951640989631	0.00354059832170606
1682	-1.09285378456116	0.769478142261505	-18.1229915618896	0.00548864435404539	-0.00327756232582033	-0.00197886489331722	-0.000680167751852423
1683	0.855192124843597	-0.529219150543213	-18.0580558776855	-0.00100484199356288	0.000943203864153475	-0.0126931173726916	-0.000680167751852423
1684	1.50454080104828	-0.853893458843231	-18.0580558776855	0.00289124972186983	0.00678734155371785	0.00256657530553639	-0.00165419070981443
1685	-1.09285378456116	0.444803804159164	-18.3177947998047	-0.00522560812532902	0.00581331877037883	0.00354059832170606	0.00548864435404539
1686	-1.74220240116119	0.120129495859146	-18.2528610229492	-0.00977104809135199	-0.00197886489331722	0.00289124972186983	-3.08191010844894e-05
1687	2.15388941764832	-0.853893458843231	-18.0580558776855	-0.00425158534198999	-0.00684897974133492	0.00191722682211548	0.00126787810586393
1688	0.205843508243561	-0.853893458843231	-17.7983169555664	-0.00912170019000769	0.00418994715437293	-0.00684897974133492	-0.00100484199356288
1689	0.205843508243561	-1.50324213504791	-17.7333812713623	0.00354059832170606	-3.08191010844894e-05	-0.00457625929266214	-0.00197886489331722
1690	0.205843508243561	0.120129495859146	-18.6424694061279	0.00159255252219737	-0.00392691092565656	-0.00490093370899558	0.000943203864153475
1691	-2.39155101776123	0.769478142261505	-18.3177947998047	-0.0117190945893526	-0.000680167751852423	-0.000355493422830477	0.00418994715437293
1692	0.205843508243561	-0.853893458843231	-18.1229915618896	0.00256657530553639	0.00418994715437293	0.00711201597005129	0.00516396993771195
1693	0.205843508243561	0.120129495859146	-18.3827304840088	-0.00425158534198999	0.000293855206109583	-0.0120437685400248	-0.000680167751852423
1694	0.205843508243561	-0.529219150543213	-17.9931201934814	0.00289124972186983	0.000943203864153475	-0.000680167751852423	-0.00392691092565656
1695	-0.443505108356476	-1.82791638374329	-17.7333812713623	0.00321592413820326	0.00289124972186983	0.00256657530553639	-0.00100484199356288
1696	1.50454080104828	-0.204544812440872	-18.0580558776855	-0.00197886489331722	-0.00814767740666866	-0.00587495695799589	-0.0026282137259841
1697	-3.04089951515198	0.444803804159164	-18.3177947998047	-0.00490093370899558	-0.00425158534198999	-0.00360223650932312	-0.0026282137259841
1698	-1.09285378456116	0.444803804159164	-18.1229915618896	0.0022419011220336	0.000943203864153475	-0.00555028254166245	-0.00912170019000769
1699	0.205843508243561	-0.529219150543213	-18.2528610229492	0.00354059832170606	0.00646266713738441	-0.00814767740666866	-0.00619963090866804
1700	-1.09285378456116	-0.529219150543213	-17.928186416626	0.00354059832170606	0.00938473641872406	0.00483929552137852	-0.00165419070981443
1701	-1.09285378456116	-0.853893458843231	-18.6424694061279	-0.00295288790948689	-0.00977104809135199	0.000618529506027699	-0.000355493422830477
1702	-0.443505108356476	0.120129495859146	-17.7333812713623	-0.00684897974133492	-0.00619963090866804	-0.00392691092565656	-0.00295288790948689
1703	-1.09285378456116	-0.853893458843231	-17.928186416626	0.00191722682211548	-0.0026282137259841	-0.00132951640989631	0.00159255252219737
1704	-1.09285378456116	0.769478142261505	-18.3177947998047	-0.00652430532500148	0.00646266713738441	-0.000680167751852423	0.000943203864153475
1705	1.50454080104828	-0.853893458843231	-18.1879253387451	0.0103587592020631	0.00256657530553639	0.00548864435404539	0.00646266713738441
1706	1.50454080104828	-1.17856776714325	-18.1879253387451	-0.00327756232582033	0.000618529506027699	0.00483929552137852	0.000943203864153475
1707	-1.09285378456116	-1.17856776714325	-18.2528610229492	-0.00490093370899558	-0.00717365415766835	-0.00360223650932312	0.00451462110504508
1708	-1.09285378456116	0.120129495859146	-17.9931201934814	-0.00295288790948689	-0.000680167751852423	-0.00652430532500148	-0.00197886489331722
1709	-3.6902482509613	0.120129495859146	-17.8632507324219	-0.00847235135734081	0.00808603875339031	-0.0110697457566857	0.000943203864153475
1710	-0.443505108356476	0.444803804159164	-18.2528610229492	-0.00197886489331722	-0.000355493422830477	0.00516396993771195	0.00548864435404539
1711	0.205843508243561	-0.529219150543213	-18.707405090332	-0.00295288790948689	-0.00392691092565656	0.000618529506027699	0.00321592413820326
1712	-0.443505108356476	-0.204544812440872	-18.7723388671875	-0.00230353930965066	0.0022419011220336	0.000293855206109583	0.00613799272105098
1713	0.855192124843597	-1.82791638374329	-17.928186416626	-0.00360223650932312	-0.00360223650932312	-0.00587495695799589	-0.00652430532500148
1714	-0.443505108356476	-0.204544812440872	-17.9931201934814	0.00873538758605719	0.000293855206109583	-0.00457625929266214	-0.00100484199356288
1715	-3.04089951515198	0.444803804159164	-18.4476642608643	-0.00392691092565656	0.00483929552137852	0.0100340843200684	0.00516396993771195
1716	0.205843508243561	-0.204544812440872	-18.1879253387451	-0.00457625929266214	-0.000680167751852423	0.000293855206109583	-0.00652430532500148
1717	0.205843508243561	-1.50324213504791	-18.707405090332	-3.08191010844894e-05	-0.00684897974133492	0.00581331877037883	-0.00847235135734081
1718	0.855192124843597	-0.204544812440872	-18.7723388671875	-0.00132951640989631	0.0100340843200684	-0.00652430532500148	-0.00522560812532902
1719	-0.443505108356476	-0.853893458843231	-18.707405090332	0.00548864435404539	0.00418994715437293	-0.0026282137259841	-0.0100957229733467
1720	-1.74220240116119	0.444803804159164	-18.7723388671875	-3.08191010844894e-05	0.00159255252219737	0.00126787810586393	0.00289124972186983
1721	0.205843508243561	-0.853893458843231	-18.7723388671875	-0.00977104809135199	0.00776136433705688	-0.00522560812532902	-0.00230353930965066
1722	2.15388941764832	-0.529219150543213	-17.6684474945068	0.000943203864153475	0.00256657530553639	-0.00619963090866804	-0.00360223650932312
1723	-0.443505108356476	0.444803804159164	-18.8372745513916	0.00126787810586393	0.00548864435404539	-0.00457625929266214	-0.00847235135734081
1724	0.855192124843597	-0.853893458843231	-18.5775356292725	0.00386527273803949	0.00548864435404539	-0.00912170019000769	-0.00197886489331722
1725	-1.09285378456116	-0.853893458843231	-18.7723388671875	0.00483929552137852	-0.0110697457566857	-0.000680167751852423	0.000943203864153475
1726	0.205843508243561	-0.529219150543213	-18.5125999450684	-0.000355493422830477	-0.0026282137259841	0.00808603875339031	0.00159255252219737
1727	-0.443505108356476	-0.853893458843231	-17.8632507324219	-0.00782300252467394	0.00256657530553639	-0.0026282137259841	0.00386527273803949
1728	1.50454080104828	-0.853893458843231	-17.9931201934814	-0.00717365415766835	0.00483929552137852	-0.00522560812532902	-0.00814767740666866
1729	0.205843508243561	-0.529219150543213	-17.5385761260986	-0.00977104809135199	0.00354059832170606	-0.0026282137259841	0.000293855206109583
1730	0.205843508243561	-1.17856776714325	-17.6684474945068	0.00418994715437293	0.000943203864153475	0.00711201597005129	0.00906006153672934
1731	-0.443505108356476	-0.853893458843231	-18.1229915618896	0.00483929552137852	0.00256657530553639	0.00256657530553639	0.000293855206109583
1732	-0.443505108356476	-0.853893458843231	-18.1229915618896	-0.00490093370899558	0.00418994715437293	-0.00295288790948689	0.00354059832170606
1733	-2.39155101776123	0.120129495859146	-18.1229915618896	-0.00360223650932312	0.00451462110504508	-0.00652430532500148	-0.0026282137259841
1734	-0.443505108356476	-0.204544812440872	-18.2528610229492	0.00451462110504508	0.00418994715437293	-0.00522560812532902	-0.00684897974133492
1735	1.50454080104828	-0.204544812440872	-17.9931201934814	0.000618529506027699	-0.000680167751852423	-0.00392691092565656	0.00516396993771195
1736	-0.443505108356476	0.120129495859146	-18.1879253387451	-0.000355493422830477	-0.000680167751852423	0.000293855206109583	0.00191722682211548
1737	-0.443505108356476	-1.17856776714325	-18.4476642608643	0.000293855206109583	0.00451462110504508	-0.00717365415766835	0.00126787810586393
1738	-1.09285378456116	-0.204544812440872	-18.6424694061279	-0.00749832857400179	0.00613799272105098	-0.0026282137259841	-0.00684897974133492
1739	0.855192124843597	-0.529219150543213	-18.4476642608643	-0.00587495695799589	0.00191722682211548	-0.00392691092565656	-0.00457625929266214
1740	2.15388941764832	-0.853893458843231	-18.5775356292725	0.000943203864153475	0.00516396993771195	-0.00619963090866804	0.00451462110504508
1741	1.50454080104828	-0.853893458843231	-18.7723388671875	0.00354059832170606	-0.00327756232582033	0.00386527273803949	-0.00619963090866804
1742	-0.443505108356476	-0.853893458843231	-18.3177947998047	0.0022419011220336	-0.00197886489331722	-0.00165419070981443	0.00386527273803949
1743	0.855192124843597	-1.50324213504791	-18.5125999450684	0.00289124972186983	0.000293855206109583	-0.00522560812532902	0.00126787810586393
1744	-1.09285378456116	0.120129495859146	-18.5125999450684	-0.00230353930965066	0.00159255252219737	-0.00717365415766835	-0.00197886489331722
1745	0.205843508243561	0.120129495859146	-18.7723388671875	0.000293855206109583	0.0100340843200684	0.00126787810586393	0.00678734155371785
1746	0.205843508243561	0.444803804159164	-18.9671440124512	0.00159255252219737	-0.00619963090866804	-0.00100484199356288	-3.08191010844894e-05
1747	-0.443505108356476	1.09415245056152	-18.8372745513916	0.000618529506027699	-0.00197886489331722	-0.00100484199356288	-0.00490093370899558
1748	-0.443505108356476	-0.529219150543213	-18.6424694061279	0.000943203864153475	-0.00327756232582033	-0.00197886489331722	0.00451462110504508
1749	0.855192124843597	-0.204544812440872	-17.8632507324219	-0.000680167751852423	0.000293855206109583	-0.0107450718060136	-0.0100957229733467
1750	-3.04089951515198	0.769478142261505	-17.9931201934814	-0.00457625929266214	0.00321592413820326	0.00581331877037883	0.00451462110504508
1751	-1.09285378456116	-0.529219150543213	-18.1229915618896	-0.00392691092565656	0.00321592413820326	-0.00327756232582033	0.00354059832170606
1752	0.205843508243561	0.120129495859146	-18.3177947998047	-0.000680167751852423	0.00191722682211548	-0.0107450718060136	0.000618529506027699
1753	0.855192124843597	-0.529219150543213	-18.1879253387451	0.00321592413820326	-0.00132951640989631	-0.00327756232582033	0.00126787810586393
1754	-0.443505108356476	-1.82791638374329	-17.9931201934814	0.00516396993771195	-0.00652430532500148	-0.00522560812532902	-0.00652430532500148
1755	0.205843508243561	-0.204544812440872	-18.0580558776855	0.00159255252219737	0.00418994715437293	-0.000355493422830477	0.00678734155371785
1756	-0.443505108356476	-0.853893458843231	-17.7983169555664	-0.00717365415766835	-0.00360223650932312	0.00126787810586393	0.00321592413820326
1757	-1.09285378456116	0.769478142261505	-18.5125999450684	-0.00490093370899558	0.00776136433705688	0.00126787810586393	0.00159255252219737
1758	-1.09285378456116	0.120129495859146	-18.3827304840088	-0.00587495695799589	0.00678734155371785	0.000618529506027699	0.000943203864153475
1759	-1.09285378456116	0.120129495859146	-18.2528610229492	-3.08191010844894e-05	0.00776136433705688	-0.00490093370899558	0.00613799272105098
1760	0.205843508243561	-0.529219150543213	-18.2528610229492	0.00126787810586393	-0.00717365415766835	0.00581331877037883	0.00808603875339031
1761	-0.443505108356476	-0.204544812440872	-17.8632507324219	-0.00457625929266214	0.000618529506027699	0.000943203864153475	0.00354059832170606
1762	-0.443505108356476	-0.204544812440872	-18.1879253387451	-0.00749832857400179	-0.00425158534198999	0.000618529506027699	0.00256657530553639
1763	0.855192124843597	-0.853893458843231	-17.7333812713623	-0.00197886489331722	-0.00522560812532902	0.000618529506027699	-0.00652430532500148
1764	-1.09285378456116	0.769478142261505	-18.7723388671875	0.0022419011220336	0.00483929552137852	-3.08191010844894e-05	0.00613799272105098
1765	1.50454080104828	0.120129495859146	-18.6424694061279	0.00321592413820326	-0.00197886489331722	0.000293855206109583	0.00646266713738441
1766	0.855192124843597	-1.50324213504791	-18.5775356292725	-0.0026282137259841	-0.00977104809135199	0.00776136433705688	0.00191722682211548
1767	0.205843508243561	0.120129495859146	-18.5775356292725	-0.00230353930965066	-0.00100484199356288	0.00646266713738441	0.00581331877037883
1768	-0.443505108356476	-0.204544812440872	-18.1229915618896	0.0022419011220336	0.00289124972186983	-0.00587495695799589	-0.00392691092565656
1769	0.855192124843597	-0.204544812440872	-17.7983169555664	-0.00230353930965066	0.000943203864153475	-0.00425158534198999	-0.0107450718060136
1770	0.855192124843597	-0.529219150543213	-17.7983169555664	-0.00132951640989631	0.00581331877037883	0.00159255252219737	0.0103587592020631
1771	-0.443505108356476	0.444803804159164	-18.2528610229492	0.00289124972186983	-0.00165419070981443	-0.00425158534198999	-3.08191010844894e-05
1772	0.205843508243561	-2.15259075164795	-18.3177947998047	-0.0026282137259841	-0.00457625929266214	0.000943203864153475	0.000943203864153475
1773	-0.443505108356476	0.444803804159164	-18.2528610229492	-0.00782300252467394	-0.00197886489331722	-0.00587495695799589	-0.000680167751852423
1774	-3.6902482509613	0.120129495859146	-18.1229915618896	-0.00944637414067984	0.000293855206109583	-0.00619963090866804	-0.000680167751852423
1775	0.205843508243561	0.769478142261505	-18.1229915618896	0.00776136433705688	0.00321592413820326	0.00321592413820326	0.00191722682211548
1776	0.205843508243561	0.444803804159164	-17.6684474945068	-0.00360223650932312	0.00678734155371785	-0.00944637414067984	0.000618529506027699
1777	1.50454080104828	-1.17856776714325	-17.7333812713623	-0.00684897974133492	-0.00230353930965066	0.00418994715437293	-0.00555028254166245
1778	0.855192124843597	-1.82791638374329	-18.1879253387451	0.00451462110504508	-0.00197886489331722	-0.00652430532500148	0.00159255252219737
1779	-0.443505108356476	0.120129495859146	-18.3177947998047	0.00418994715437293	0.00191722682211548	-0.00230353930965066	-0.000680167751852423
1780	-0.443505108356476	-0.529219150543213	-18.2528610229492	-0.00490093370899558	0.00321592413820326	-0.00360223650932312	0.00548864435404539
1781	0.855192124843597	-0.853893458843231	-17.9931201934814	0.0022419011220336	0.00191722682211548	0.00516396993771195	0.000293855206109583
1782	1.50454080104828	-0.529219150543213	-17.9931201934814	0.00126787810586393	0.0022419011220336	0.00126787810586393	-0.00814767740666866
1783	-0.443505108356476	0.120129495859146	-17.7983169555664	0.00581331877037883	0.00321592413820326	-0.00392691092565656	-0.00977104809135199
1784	0.855192124843597	-1.82791638374329	-17.9931201934814	0.00483929552137852	0.00159255252219737	-0.0107450718060136	-0.00392691092565656
1785	-2.39155101776123	0.444803804159164	-18.3177947998047	0.00159255252219737	0.0103587592020631	0.00159255252219737	0.00191722682211548
1786	-2.39155101776123	0.444803804159164	-17.9931201934814	-0.00392691092565656	0.00256657530553639	-0.0026282137259841	0.00256657530553639
1787	2.15388941764832	-0.853893458843231	-18.0580558776855	-0.00684897974133492	0.000618529506027699	-0.00165419070981443	0.000293855206109583
1788	0.855192124843597	-0.853893458843231	-18.0580558776855	-0.000355493422830477	0.00418994715437293	-0.00555028254166245	-0.00295288790948689
1789	0.855192124843597	-1.17856776714325	-18.2528610229492	0.00548864435404539	0.00418994715437293	-0.000680167751852423	-0.00425158534198999
1790	-0.443505108356476	0.444803804159164	-18.2528610229492	0.000943203864153475	-0.00165419070981443	-0.00555028254166245	0.0022419011220336
1791	-2.39155101776123	0.769478142261505	-18.3827304840088	-0.00360223650932312	0.00321592413820326	0.000293855206109583	0.00808603875339031
1792	0.855192124843597	-0.529219150543213	-17.7333812713623	-0.00555028254166245	-0.00392691092565656	-0.00555028254166245	-0.00295288790948689
1793	-0.443505108356476	0.444803804159164	-18.4476642608643	-0.00360223650932312	0.00516396993771195	-0.0143164889886975	-0.00619963090866804
1794	1.50454080104828	-0.529219150543213	-17.9931201934814	0.00451462110504508	0.00646266713738441	-0.00652430532500148	-0.00425158534198999
1795	0.205843508243561	-2.47726511955261	-17.7983169555664	0.00191722682211548	-0.00327756232582033	-0.00587495695799589	0.0022419011220336
1796	0.205843508243561	0.444803804159164	-17.8632507324219	-0.00230353930965066	-0.00522560812532902	0.00548864435404539	-0.00327756232582033
1797	-3.6902482509613	1.09415245056152	-18.0580558776855	-0.0117190945893526	0.00354059832170606	0.000618529506027699	-0.00392691092565656
1798	0.205843508243561	-1.17856776714325	-18.0580558776855	0.00126787810586393	0.00808603875339031	-0.0113944197073579	-0.000680167751852423
1799	1.50454080104828	-0.529219150543213	-18.4476642608643	0.00808603875339031	0.00613799272105098	-0.00587495695799589	-0.00392691092565656
1800	0.855192124843597	-0.853893458843231	-17.9931201934814	-0.00230353930965066	0.0022419011220336	0.00126787810586393	0.000618529506027699
1801	-0.443505108356476	-1.17856776714325	-17.6684474945068	0.00159255252219737	-0.00555028254166245	-0.00132951640989631	0.00776136433705688
1802	0.205843508243561	0.120129495859146	-17.7983169555664	0.0022419011220336	-0.00490093370899558	-0.00295288790948689	-0.00327756232582033
1803	-1.74220240116119	-0.204544812440872	-17.4087066650391	-0.00652430532500148	0.0103587592020631	-0.00782300252467394	-0.00814767740666866
1804	-1.09285378456116	0.120129495859146	-18.1229915618896	0.00451462110504508	0.00483929552137852	-0.00100484199356288	-0.00652430532500148
1805	1.50454080104828	-0.204544812440872	-17.6035118103027	0.00386527273803949	-0.00100484199356288	0.000293855206109583	0.00743668992072344
1806	0.855192124843597	-0.529219150543213	-17.4736423492432	0.0022419011220336	-0.00490093370899558	0.00808603875339031	0.00418994715437293
1807	-1.09285378456116	-0.529219150543213	-17.4087066650391	0.00289124972186983	0.00126787810586393	-0.00619963090866804	-0.00165419070981443
1808	-0.443505108356476	0.120129495859146	-17.928186416626	-0.00555028254166245	-0.00587495695799589	-0.00327756232582033	0.00354059832170606
1809	-3.04089951515198	0.444803804159164	-17.7983169555664	0.000618529506027699	0.00159255252219737	-0.0026282137259841	-0.00749832857400179
1810	0.855192124843597	-0.853893458843231	-17.7333812713623	-0.00717365415766835	0.00516396993771195	-0.00230353930965066	0.00938473641872406
1811	0.855192124843597	-1.17856776714325	-18.1229915618896	0.00516396993771195	-0.00425158534198999	0.00646266713738441	-3.08191010844894e-05
1812	-0.443505108356476	-0.204544812440872	-18.3827304840088	0.00191722682211548	-0.00425158534198999	-0.0136671401560307	-0.00587495695799589
1813	0.205843508243561	-0.853893458843231	-17.7333812713623	-0.0026282137259841	0.00483929552137852	0.00516396993771195	-0.00490093370899558
1814	-1.09285378456116	-0.529219150543213	-17.6684474945068	-0.00360223650932312	0.00256657530553639	-0.00912170019000769	-0.000355493422830477
1815	-1.09285378456116	-0.204544812440872	-18.0580558776855	0.000618529506027699	-0.00132951640989631	0.00159255252219737	0.00418994715437293
1816	1.50454080104828	-0.204544812440872	-17.8632507324219	0.000293855206109583	-0.00457625929266214	0.00191722682211548	0.00321592413820326
1817	2.15388941764832	-0.529219150543213	-17.928186416626	-0.00684897974133492	0.000618529506027699	0.000293855206109583	-0.00100484199356288
1818	0.205843508243561	-0.529219150543213	-18.1879253387451	-0.00684897974133492	0.00191722682211548	0.00159255252219737	-0.0026282137259841
1819	-0.443505108356476	0.444803804159164	-18.3827304840088	0.00159255252219737	0.00581331877037883	-0.00652430532500148	-0.00165419070981443
1820	-3.04089951515198	0.444803804159164	-18.1879253387451	-0.00425158534198999	0.000293855206109583	0.000293855206109583	0.0132808275520802
1821	2.15388941764832	-1.17856776714325	-17.928186416626	0.00711201597005129	0.00678734155371785	0.00548864435404539	-0.0026282137259841
1822	1.50454080104828	-0.529219150543213	-18.0580558776855	-0.00619963090866804	-0.00457625929266214	-0.00782300252467394	0.00289124972186983
1823	-0.443505108356476	-0.204544812440872	-17.5385761260986	0.000943203864153475	0.00743668992072344	-0.00392691092565656	-3.08191010844894e-05
1824	2.15388941764832	-2.15259075164795	-17.6684474945068	0.00418994715437293	-0.00360223650932312	-0.0100957229733467	-0.00425158534198999
1825	-1.09285378456116	0.444803804159164	-18.1879253387451	0.00646266713738441	-0.00555028254166245	-0.00100484199356288	0.00191722682211548
1826	-0.443505108356476	-0.853893458843231	-17.6684474945068	-0.00587495695799589	0.00321592413820326	-0.00619963090866804	0.00548864435404539
1827	2.15388941764832	-0.529219150543213	-17.9931201934814	-0.00522560812532902	-0.00490093370899558	-0.00295288790948689	-0.00197886489331722
1828	0.855192124843597	-0.204544812440872	-18.1879253387451	0.00321592413820326	0.0022419011220336	-0.00165419070981443	-0.00522560812532902
1829	0.855192124843597	-0.853893458843231	-17.8632507324219	0.00354059832170606	0.00678734155371785	-0.00522560812532902	-0.00295288790948689
1830	2.15388941764832	-2.15259075164795	-17.7333812713623	-3.08191010844894e-05	-0.00587495695799589	-0.0104203969240189	0.00321592413820326
1831	-0.443505108356476	0.769478142261505	-18.1229915618896	0.000618529506027699	-0.000355493422830477	-0.00230353930965066	0.00289124972186983
1832	-3.04089951515198	0.444803804159164	-18.3827304840088	-0.00295288790948689	-0.000680167751852423	-0.00295288790948689	0.00321592413820326
1833	2.15388941764832	-1.17856776714325	-17.9931201934814	0.00159255252219737	-0.00230353930965066	-0.00392691092565656	0.0022419011220336
1834	-0.443505108356476	0.120129495859146	-18.4476642608643	-0.000680167751852423	0.000293855206109583	-0.00165419070981443	-0.00619963090866804
1835	0.855192124843597	-0.853893458843231	-17.928186416626	0.00483929552137852	0.00321592413820326	-0.000680167751852423	0.00678734155371785
1836	-0.443505108356476	-0.853893458843231	-17.7983169555664	0.00548864435404539	0.000618529506027699	-0.00230353930965066	0.00354059832170606
1837	0.205843508243561	-1.17856776714325	-17.7983169555664	-0.0107450718060136	-0.00425158534198999	-0.00814767740666866	-0.00392691092565656
1838	-1.74220240116119	-0.853893458843231	-17.7983169555664	-0.00555028254166245	0.000943203864153475	-0.000355493422830477	0.00581331877037883
1839	2.15388941764832	-0.204544812440872	-17.8632507324219	0.00354059832170606	0.00743668992072344	-3.08191010844894e-05	0.000943203864153475
1840	0.855192124843597	-0.853893458843231	-18.0580558776855	-0.00490093370899558	0.00321592413820326	-0.00522560812532902	-0.00522560812532902
1841	0.855192124843597	-0.853893458843231	-17.928186416626	-0.00555028254166245	0.000293855206109583	0.0022419011220336	0.00451462110504508
1842	-1.74220240116119	-0.529219150543213	-17.928186416626	-0.00392691092565656	-0.00749832857400179	-0.00587495695799589	-3.08191010844894e-05
1843	-0.443505108356476	-0.204544812440872	-17.928186416626	-0.0100957229733467	0.00711201597005129	-0.00749832857400179	-0.00295288790948689
1844	-0.443505108356476	-0.853893458843231	-17.9931201934814	-0.00425158534198999	0.00646266713738441	-0.0139918150380254	-0.00587495695799589
1845	0.205843508243561	0.120129495859146	-18.3177947998047	0.00256657530553639	0.00516396993771195	0.000293855206109583	0.00191722682211548
1846	-0.443505108356476	0.444803804159164	-18.4476642608643	0.000943203864153475	0.000293855206109583	-0.000680167751852423	0.00386527273803949
1847	-1.09285378456116	-1.17856776714325	-17.9931201934814	-0.00425158534198999	-0.00587495695799589	0.000293855206109583	0.00354059832170606
1848	-1.09285378456116	-1.50324213504791	-17.7983169555664	-0.00100484199356288	-0.000355493422830477	-0.00100484199356288	-0.00392691092565656
1849	-1.09285378456116	0.120129495859146	-17.7333812713623	-0.00457625929266214	0.00548864435404539	-0.00684897974133492	-0.00327756232582033
1850	-1.09285378456116	0.769478142261505	-17.7333812713623	0.00354059832170606	0.00354059832170606	-0.00100484199356288	-3.08191010844894e-05
1851	0.855192124843597	-0.529219150543213	-18.1879253387451	0.000293855206109583	-0.00230353930965066	0.00256657530553639	0.00126787810586393
1852	0.205843508243561	-0.529219150543213	-18.1879253387451	0.000293855206109583	-0.000680167751852423	-0.00749832857400179	0.00451462110504508
1853	-0.443505108356476	-0.529219150543213	-18.3177947998047	-3.08191010844894e-05	-0.00652430532500148	-0.0026282137259841	-0.0026282137259841
1854	0.205843508243561	-1.17856776714325	-17.8632507324219	0.0022419011220336	0.00581331877037883	-0.00814767740666866	-0.00392691092565656
1855	-2.39155101776123	-0.853893458843231	-17.8632507324219	-0.00619963090866804	0.00646266713738441	0.00776136433705688	0.00256657530553639
1856	1.50454080104828	-0.529219150543213	-17.928186416626	-0.00457625929266214	0.00289124972186983	0.00159255252219737	0.00613799272105098
1857	-1.09285378456116	0.120129495859146	-18.3177947998047	-0.00360223650932312	-0.00327756232582033	-0.00587495695799589	0.000943203864153475
1858	0.205843508243561	0.444803804159164	-18.2528610229492	-0.00652430532500148	-0.00197886489331722	-0.00457625929266214	-0.00165419070981443
1859	0.205843508243561	-1.50324213504791	-18.1229915618896	-0.000680167751852423	-0.00522560812532902	0.000943203864153475	-0.00522560812532902
1860	-1.09285378456116	-0.204544812440872	-17.8632507324219	-0.00392691092565656	0.00321592413820326	0.000943203864153475	-0.00165419070981443
1861	-2.39155101776123	0.444803804159164	-17.8632507324219	-0.00327756232582033	0.00191722682211548	-0.00360223650932312	0.00808603875339031
1862	0.855192124843597	0.120129495859146	-18.1229915618896	-0.00457625929266214	-0.00749832857400179	0.00289124972186983	-0.00490093370899558
1863	1.50454080104828	-0.853893458843231	-17.928186416626	0.000293855206109583	0.00808603875339031	-0.00652430532500148	-0.0026282137259841
1864	-0.443505108356476	0.444803804159164	-17.9931201934814	0.000943203864153475	0.00191722682211548	-0.00457625929266214	0.00191722682211548
1865	0.855192124843597	-2.47726511955261	-18.1879253387451	0.00418994715437293	-0.00555028254166245	-3.08191010844894e-05	0.00873538758605719
1866	1.50454080104828	-0.529219150543213	-18.0580558776855	0.00354059832170606	0.00256657530553639	-0.000355493422830477	0.00289124972186983
1867	-3.04089951515198	0.444803804159164	-18.707405090332	-0.0159398596733809	-0.00100484199356288	-0.00295288790948689	0.000943203864153475
1868	0.205843508243561	0.769478142261505	-18.6424694061279	-0.00132951640989631	0.00418994715437293	-0.0026282137259841	0.000618529506027699
1869	0.205843508243561	0.444803804159164	-18.1879253387451	-0.00132951640989631	0.00451462110504508	-0.00100484199356288	-0.00457625929266214
1870	0.855192124843597	-1.17856776714325	-17.6684474945068	-0.00295288790948689	0.0022419011220336	-3.08191010844894e-05	-0.00327756232582033
1871	0.205843508243561	-1.82791638374329	-17.928186416626	0.00386527273803949	-0.00392691092565656	0.00418994715437293	0.00646266713738441
1872	-1.09285378456116	1.09415245056152	-18.3827304840088	-3.08191010844894e-05	-0.00457625929266214	-0.00555028254166245	-0.00295288790948689
1873	-1.09285378456116	-0.529219150543213	-18.3827304840088	-0.0117190945893526	0.00191722682211548	-0.00944637414067984	-0.00490093370899558
1874	-0.443505108356476	0.120129495859146	-18.3177947998047	0.00126787810586393	0.00126787810586393	0.00354059832170606	0.000943203864153475
1875	0.855192124843597	0.769478142261505	-18.3177947998047	0.00159255252219737	0.00776136433705688	0.00159255252219737	-0.00197886489331722
1876	0.855192124843597	-1.17856776714325	-17.5385761260986	-0.00425158534198999	0.00581331877037883	0.000943203864153475	0.000618529506027699
1877	2.80323791503906	-2.15259075164795	-17.8632507324219	-0.00360223650932312	-0.00619963090866804	-0.00197886489331722	0.00386527273803949
1878	-1.74220240116119	1.09415245056152	-18.7723388671875	0.00321592413820326	-0.00132951640989631	-0.00912170019000769	-0.00847235135734081
1879	-2.39155101776123	0.120129495859146	-18.707405090332	-0.000355493422830477	0.00841071270406246	-0.00100484199356288	-0.000355493422830477
1880	0.205843508243561	0.444803804159164	-18.7723388671875	-0.00230353930965066	-0.00749832857400179	-0.00230353930965066	0.00646266713738441
1881	-1.09285378456116	0.769478142261505	-18.7723388671875	0.00159255252219737	-0.00522560812532902	0.00516396993771195	-0.00490093370899558
1882	0.205843508243561	-0.529219150543213	-18.5125999450684	0.00743668992072344	-0.00360223650932312	-0.000680167751852423	-0.00132951640989631
1883	1.50454080104828	-1.50324213504791	-17.7333812713623	0.00159255252219737	-0.00327756232582033	-0.0149658378213644	-0.00132951640989631
1884	-2.39155101776123	0.769478142261505	-18.0580558776855	-0.00847235135734081	-3.08191010844894e-05	-0.000680167751852423	-0.00360223650932312
1885	0.205843508243561	-0.529219150543213	-18.1879253387451	-0.00165419070981443	-0.00165419070981443	-0.0113944197073579	0.00418994715437293
1886	0.205843508243561	-0.853893458843231	-18.3827304840088	0.00418994715437293	-0.00490093370899558	0.0100340843200684	0.00451462110504508
1887	-0.443505108356476	-0.529219150543213	-17.9931201934814	-0.00425158534198999	0.00483929552137852	-0.0104203969240189	-0.00522560812532902
1888	0.205843508243561	-1.50324213504791	-17.928186416626	0.00159255252219737	-0.0104203969240189	-3.08191010844894e-05	-3.08191010844894e-05
1889	0.205843508243561	-0.204544812440872	-17.8632507324219	0.00354059832170606	-0.00555028254166245	-0.00392691092565656	-0.00100484199356288
1890	-2.39155101776123	0.120129495859146	-17.9931201934814	-0.00165419070981443	0.00256657530553639	-0.0113944197073579	0.000943203864153475
1891	-1.09285378456116	0.120129495859146	-18.3177947998047	-0.00100484199356288	0.000943203864153475	0.00873538758605719	0.00678734155371785
1892	0.855192124843597	-0.529219150543213	-18.3177947998047	-0.00457625929266214	0.00516396993771195	-0.00587495695799589	0.00354059832170606
1893	-0.443505108356476	0.120129495859146	-18.2528610229492	-0.00749832857400179	0.0022419011220336	-0.00522560812532902	-0.0026282137259841
1894	0.205843508243561	-2.15259075164795	-18.4476642608643	0.000618529506027699	0.00646266713738441	-0.00132951640989631	0.000618529506027699
1895	0.205843508243561	-1.17856776714325	-17.7983169555664	0.000293855206109583	0.00289124972186983	-0.00782300252467394	-0.0026282137259841
1896	-1.74220240116119	0.120129495859146	-17.928186416626	-0.00652430532500148	-0.0026282137259841	0.00678734155371785	0.00841071270406246
1897	0.205843508243561	0.120129495859146	-18.2528610229492	0.000293855206109583	0.00354059832170606	-0.00425158534198999	0.000943203864153475
1898	-1.09285378456116	0.769478142261505	-18.3827304840088	0.00613799272105098	0.00581331877037883	-0.0152905117720366	0.000943203864153475
1899	-0.443505108356476	0.120129495859146	-18.3177947998047	0.00841071270406246	0.00873538758605719	-0.00100484199356288	-0.000680167751852423
1900	-1.09285378456116	-0.853893458843231	-18.2528610229492	0.00321592413820326	-0.0136671401560307	-3.08191010844894e-05	0.00126787810586393
1901	-0.443505108356476	0.444803804159164	-18.0580558776855	-0.00327756232582033	-3.08191010844894e-05	-0.00490093370899558	0.00906006153672934
1902	-0.443505108356476	-1.17856776714325	-18.4476642608643	-0.0113944197073579	-0.00652430532500148	-0.00587495695799589	0.0022419011220336
1903	-0.443505108356476	0.120129495859146	-18.3177947998047	-0.00295288790948689	-0.00132951640989631	-0.0107450718060136	-0.00360223650932312
1904	1.50454080104828	-0.853893458843231	-18.1229915618896	0.00808603875339031	0.00841071270406246	-0.00977104809135199	0.00126787810586393
1905	2.15388941764832	-0.204544812440872	-18.1229915618896	0.00613799272105098	-3.08191010844894e-05	0.00126787810586393	-0.00327756232582033
1906	-0.443505108356476	-1.50324213504791	-17.9931201934814	-0.00295288790948689	-0.00490093370899558	0.00321592413820326	0.00159255252219737
1907	0.855192124843597	-0.529219150543213	-18.0580558776855	-0.0123684434220195	-0.00197886489331722	-0.000355493422830477	-0.00327756232582033
1908	-0.443505108356476	-1.17856776714325	-17.8632507324219	-0.0026282137259841	0.00126787810586393	-0.00717365415766835	-0.00132951640989631
1909	0.855192124843597	-0.529219150543213	-17.8632507324219	0.0100340843200684	0.00808603875339031	0.000618529506027699	-0.00392691092565656
1910	0.855192124843597	-1.17856776714325	-17.8632507324219	-0.00165419070981443	0.00418994715437293	-0.0026282137259841	0.00711201597005129
1911	1.50454080104828	-1.17856776714325	-18.0580558776855	0.000293855206109583	-0.00100484199356288	0.00159255252219737	0.00321592413820326
1912	-0.443505108356476	-0.529219150543213	-18.3827304840088	0.000943203864153475	-0.00749832857400179	0.00321592413820326	-0.00749832857400179
1913	0.205843508243561	-0.853893458843231	-18.0580558776855	-0.00457625929266214	-0.000355493422830477	-0.00100484199356288	-0.00230353930965066
1914	-1.74220240116119	0.120129495859146	-18.0580558776855	-0.00522560812532902	0.00386527273803949	-0.00132951640989631	0.0022419011220336
1915	-0.443505108356476	0.444803804159164	-18.2528610229492	0.00354059832170606	0.00841071270406246	0.00646266713738441	-0.00197886489331722
1916	0.855192124843597	-0.853893458843231	-17.8632507324219	0.00386527273803949	-3.08191010844894e-05	0.00256657530553639	0.000293855206109583
1917	1.50454080104828	-0.853893458843231	-17.6684474945068	-0.0026282137259841	0.00126787810586393	-0.0026282137259841	-0.00165419070981443
1918	0.205843508243561	-2.15259075164795	-18.5125999450684	-0.00619963090866804	-0.00717365415766835	-0.0107450718060136	-0.0117190945893526
1919	-0.443505108356476	-0.529219150543213	-18.3827304840088	0.00548864435404539	0.00678734155371785	-0.00327756232582033	-0.00555028254166245
1920	0.205843508243561	-0.853893458843231	-17.9931201934814	-3.08191010844894e-05	-0.000355493422830477	-0.00457625929266214	0.00256657530553639
1921	0.855192124843597	-0.529219150543213	-18.0580558776855	-0.00425158534198999	-3.08191010844894e-05	-0.000355493422830477	0.00386527273803949
1922	-1.09285378456116	0.444803804159164	-18.1879253387451	0.00613799272105098	-0.00197886489331722	0.00256657530553639	-3.08191010844894e-05
1923	1.50454080104828	-2.15259075164795	-17.2788372039795	-0.00684897974133492	0.000943203864153475	-0.00587495695799589	0.00126787810586393
1924	-0.443505108356476	-0.529219150543213	-17.928186416626	-0.00100484199356288	0.000943203864153475	-0.00587495695799589	-0.00100484199356288
1925	-3.04089951515198	-0.204544812440872	-18.1229915618896	-0.00392691092565656	0.00386527273803949	0.00386527273803949	0.00613799272105098
1926	-1.09285378456116	0.120129495859146	-18.2528610229492	0.00126787810586393	-0.00197886489331722	-0.00100484199356288	0.00418994715437293
1927	-1.09285378456116	-0.529219150543213	-18.3177947998047	-0.00295288790948689	-0.000355493422830477	-0.00912170019000769	0.00289124972186983
1928	-0.443505108356476	0.769478142261505	-18.1879253387451	-0.00555028254166245	-0.00197886489331722	-0.00944637414067984	-0.00782300252467394
1929	-0.443505108356476	-0.853893458843231	-17.928186416626	0.0103587592020631	-0.00165419070981443	-0.00327756232582033	-0.00230353930965066
1930	-0.443505108356476	0.120129495859146	-17.7983169555664	0.00191722682211548	0.00743668992072344	0.00289124972186983	0.00354059832170606
1931	-3.04089951515198	0.769478142261505	-18.3177947998047	-0.00749832857400179	-0.00132951640989631	0.00613799272105098	-0.00230353930965066
1932	1.50454080104828	-0.853893458843231	-18.0580558776855	0.00191722682211548	-0.00619963090866804	-0.00782300252467394	-0.00100484199356288
1933	0.205843508243561	0.444803804159164	-18.4476642608643	0.00516396993771195	0.000293855206109583	-0.00230353930965066	-0.00587495695799589
1934	0.855192124843597	-0.529219150543213	-17.928186416626	0.00776136433705688	0.00906006153672934	-0.0130177913233638	-0.00295288790948689
1935	1.50454080104828	-2.47726511955261	-17.8632507324219	0.00289124972186983	-0.00555028254166245	0.0022419011220336	0.00256657530553639
1936	0.855192124843597	0.444803804159164	-18.0580558776855	0.000293855206109583	0.00191722682211548	-0.0026282137259841	0.00159255252219737
1937	-3.6902482509613	0.769478142261505	-18.0580558776855	-0.00912170019000769	-0.000355493422830477	0.00776136433705688	0.00126787810586393
1938	-0.443505108356476	0.120129495859146	-18.2528610229492	0.00289124972186983	0.00256657530553639	-0.00425158534198999	-0.00327756232582033
1939	0.205843508243561	0.120129495859146	-18.3827304840088	0.00678734155371785	0.00743668992072344	-0.00619963090866804	0.000943203864153475
1940	-1.09285378456116	0.120129495859146	-18.2528610229492	0.00711201597005129	0.000293855206109583	0.0103587592020631	-0.000680167751852423
1941	-0.443505108356476	-0.853893458843231	-18.1229915618896	-0.00392691092565656	-0.00490093370899558	0.013930176384747	0.00678734155371785
1942	1.50454080104828	-0.853893458843231	-17.5385761260986	-0.00814767740666866	-0.000680167751852423	-0.00392691092565656	0.00386527273803949
1943	-2.39155101776123	0.769478142261505	-17.6684474945068	-0.0110697457566857	0.000618529506027699	-0.00619963090866804	-0.00490093370899558
1944	-0.443505108356476	-0.204544812440872	-18.0580558776855	0.000293855206109583	0.00873538758605719	0.00516396993771195	0.00256657530553639
1945	-0.443505108356476	0.444803804159164	-18.1229915618896	-0.000680167751852423	0.000943203864153475	-0.0026282137259841	-0.00165419070981443
1946	0.855192124843597	-0.529219150543213	-17.7333812713623	0.00354059832170606	-0.00522560812532902	0.000943203864153475	0.000618529506027699
1947	0.855192124843597	-1.17856776714325	-17.7333812713623	-0.00165419070981443	-0.00717365415766835	0.00126787810586393	0.0022419011220336
1948	0.205843508243561	-0.204544812440872	-18.0580558776855	-0.00490093370899558	-0.00392691092565656	-0.00230353930965066	-0.00197886489331722
1949	0.205843508243561	0.120129495859146	-17.8632507324219	-0.00132951640989631	0.00386527273803949	0.00159255252219737	-0.00295288790948689
1950	0.855192124843597	-0.204544812440872	-17.9931201934814	-0.000680167751852423	-0.00360223650932312	0.00483929552137852	-0.000680167751852423
1951	0.205843508243561	-0.853893458843231	-18.0580558776855	-0.00782300252467394	-0.00392691092565656	0.00581331877037883	-0.00165419070981443
1952	-1.09285378456116	-0.853893458843231	-18.3177947998047	0.00451462110504508	-0.00490093370899558	-0.00327756232582033	-0.00295288790948689
1953	0.205843508243561	-0.204544812440872	-18.3177947998047	0.000943203864153475	0.00483929552137852	-0.00912170019000769	-0.00879702530801296
1954	-1.09285378456116	-1.17856776714325	-17.8632507324219	0.00126787810586393	0.00516396993771195	-0.00327756232582033	-0.00100484199356288
1955	-0.443505108356476	0.769478142261505	-18.0580558776855	0.000293855206109583	0.000293855206109583	0.00581331877037883	0.00191722682211548
1956	1.50454080104828	-0.204544812440872	-17.7983169555664	0.000293855206109583	-0.00197886489331722	0.00321592413820326	0.00386527273803949
1957	0.205843508243561	-0.204544812440872	-17.8632507324219	0.000293855206109583	-0.00132951640989631	-0.00555028254166245	0.00289124972186983
1958	1.50454080104828	-0.853893458843231	-18.3827304840088	-0.00457625929266214	-0.0107450718060136	-0.0156151866540313	-0.00197886489331722
1959	-0.443505108356476	0.120129495859146	-18.3177947998047	0.00354059832170606	0.01100810803473	-0.00295288790948689	0.000618529506027699
1960	-1.74220240116119	-0.853893458843231	-17.8632507324219	-0.00327756232582033	0.00159255252219737	0.00321592413820326	0.00938473641872406
1961	2.15388941764832	-0.529219150543213	-17.9931201934814	-0.00717365415766835	-0.00457625929266214	-0.00132951640989631	0.00613799272105098
1962	-0.443505108356476	0.444803804159164	-17.8632507324219	0.00159255252219737	0.00581331877037883	-0.00555028254166245	-0.00490093370899558
1963	1.50454080104828	-0.529219150543213	-17.6035118103027	0.000293855206109583	-0.00230353930965066	-0.00425158534198999	0.000943203864153475
1964	0.205843508243561	-1.17856776714325	-18.3177947998047	0.000943203864153475	-0.00652430532500148	-0.00944637414067984	0.00386527273803949
1965	0.855192124843597	-0.204544812440872	-18.1879253387451	-0.00619963090866804	0.00808603875339031	0.00451462110504508	0.00548864435404539
1966	-3.04089951515198	0.444803804159164	-18.1879253387451	-0.00717365415766835	-0.00522560812532902	-0.00522560812532902	0.00289124972186983
1967	0.205843508243561	-0.204544812440872	-17.8632507324219	0.00483929552137852	-0.00295288790948689	-0.00555028254166245	0.00451462110504508
1968	0.855192124843597	-0.853893458843231	-17.8632507324219	0.000618529506027699	0.00126787810586393	-0.00717365415766835	-0.0169138833880424
1969	0.205843508243561	-0.853893458843231	-17.6684474945068	0.00126787810586393	0.00321592413820326	-0.00652430532500148	-0.00132951640989631
1970	0.855192124843597	-2.15259075164795	-17.7983169555664	0.00354059832170606	-0.00912170019000769	0.00159255252219737	0.00354059832170606
1971	-0.443505108356476	0.120129495859146	-18.2528610229492	0.00289124972186983	-0.00132951640989631	-0.00100484199356288	0.000943203864153475
1972	-3.04089951515198	-0.204544812440872	-18.2528610229492	-0.00814767740666866	0.00126787810586393	0.000943203864153475	-0.00652430532500148
1973	1.50454080104828	-0.853893458843231	-18.0580558776855	-0.00360223650932312	0.00354059832170606	-0.0123684434220195	-0.0026282137259841
1974	0.205843508243561	0.444803804159164	-18.4476642608643	-0.00165419070981443	0.0103587592020631	-0.0100957229733467	0.00256657530553639
1975	1.50454080104828	-1.17856776714325	-17.8632507324219	0.00256657530553639	0.00711201597005129	0.00873538758605719	-0.0026282137259841
1976	-1.09285378456116	-1.17856776714325	-17.928186416626	-0.00197886489331722	-0.00749832857400179	-0.00522560812532902	0.00516396993771195
1977	-1.09285378456116	-0.204544812440872	-17.8632507324219	0.00321592413820326	0.00418994715437293	0.00646266713738441	-0.00392691092565656
1978	-1.74220240116119	-0.204544812440872	-17.7983169555664	-0.00717365415766835	0.0100340843200684	-0.0156151866540313	-0.0026282137259841
1979	-0.443505108356476	0.120129495859146	-18.1229915618896	0.000943203864153475	0.00451462110504508	-0.00522560812532902	-0.00132951640989631
1980	0.205843508243561	0.120129495859146	-18.3827304840088	0.00289124972186983	0.00191722682211548	-0.00132951640989631	-0.00295288790948689
1981	-0.443505108356476	0.120129495859146	-18.2528610229492	-0.00327756232582033	-0.000355493422830477	-0.00717365415766835	0.0022419011220336
1982	1.50454080104828	-1.82791638374329	-17.6035118103027	0.00386527273803949	-0.00457625929266214	0.00159255252219737	0.0022419011220336
1983	-1.09285378456116	0.769478142261505	-17.9931201934814	-0.00555028254166245	0.00256657530553639	-0.00360223650932312	-0.00165419070981443
1984	-1.09285378456116	0.120129495859146	-17.928186416626	0.00256657530553639	0.00191722682211548	-0.00457625929266214	-0.00165419070981443
1985	-1.09285378456116	0.444803804159164	-18.3827304840088	0.00516396993771195	-0.000680167751852423	-0.00327756232582033	0.00126787810586393
1986	0.855192124843597	-1.17856776714325	-18.1229915618896	-0.00230353930965066	0.00321592413820326	0.00483929552137852	-0.00132951640989631
1987	0.855192124843597	-0.529219150543213	-17.928186416626	0.000293855206109583	-0.00749832857400179	0.00289124972186983	-0.00100484199356288
1988	-1.09285378456116	0.120129495859146	-17.928186416626	0.000618529506027699	0.00126787810586393	-0.0100957229733467	-0.00360223650932312
1989	-1.09285378456116	0.120129495859146	-17.6684474945068	-0.00555028254166245	0.00873538758605719	-0.00230353930965066	0.00289124972186983
1990	-1.09285378456116	0.769478142261505	-17.9931201934814	0.00159255252219737	0.00418994715437293	-0.00230353930965066	0.00483929552137852
1991	0.855192124843597	0.444803804159164	-18.4476642608643	0.00159255252219737	0.00191722682211548	0.000618529506027699	0.00354059832170606
1992	2.15388941764832	-0.853893458843231	-18.1229915618896	-0.00327756232582033	0.00256657530553639	-0.00360223650932312	0.00386527273803949
1993	-0.443505108356476	-0.529219150543213	-18.2528610229492	-0.000355493422830477	-0.00360223650932312	-3.08191010844894e-05	-0.00425158534198999
1994	0.855192124843597	-1.17856776714325	-18.0580558776855	-0.000355493422830477	0.00191722682211548	-0.00327756232582033	0.00451462110504508
1995	-3.04089951515198	0.120129495859146	-18.0580558776855	-0.00619963090866804	0.00516396993771195	-0.00619963090866804	0.00289124972186983
1996	2.15388941764832	-1.17856776714325	-17.6684474945068	-0.000355493422830477	0.00386527273803949	-0.000680167751852423	-0.00165419070981443
1997	0.205843508243561	0.120129495859146	-18.3827304840088	-0.00327756232582033	0.00418994715437293	-0.00132951640989631	-0.00327756232582033
1998	0.205843508243561	-0.204544812440872	-18.3177947998047	0.000293855206109583	-0.00132951640989631	-0.0139918150380254	-0.00165419070981443
1999	0.205843508243561	-1.50324213504791	-18.3177947998047	0.00548864435404539	-0.0026282137259841	-0.00132951640989631	-0.00619963090866804
2000	1.50454080104828	-0.853893458843231	-17.9931201934814	-0.00490093370899558	0.00159255252219737	0.0103587592020631	0.00678734155371785
[truncated: 6,340 more rows]
