# Supplementary material for: Precise instruction and consideration of the vertical and horizontal force component increases validity and reliability of the 90:20 Isometric Posterior Chain Test
Source: PLoS One. 2024 Oct 28;19(10):e0312843. doi: 10.1371/journal.pone.0312843 (PMC11515970; doi:10.1371/journal.pone.0312843)
Supplement: S1 File — (ZIP) [file pone.0312843.s001.zip › S1_Raw_Data/M1_P10_iso_3.csv]

1	0.205843508243561	0.120129495859146	-19.0320796966553	-0.00295288790948689	0.00386527273803949	-0.00132951640989631	-0.0026282137259841
2	0.205843508243561	0.444803804159164	-18.6424694061279	0.00516396993771195	0.00483929552137852	-0.00555028254166245	-0.000680167751852423
3	-0.443505108356476	0.120129495859146	-18.707405090332	-0.00100484199356288	0.00191722682211548	-0.00652430532500148	-0.00132951640989631
4	-1.09285378456116	0.444803804159164	-18.5125999450684	0.0022419011220336	0.000943203864153475	0.0103587592020631	0.00321592413820326
5	-1.74220240116119	0.444803804159164	-18.4476642608643	-0.00782300252467394	0.000293855206109583	-3.08191010844894e-05	0.00646266713738441
6	0.855192124843597	-0.529219150543213	-18.3827304840088	-0.00392691092565656	-0.000355493422830477	-0.00619963090866804	-0.00295288790948689
7	0.205843508243561	0.769478142261505	-18.6424694061279	0.0022419011220336	0.0022419011220336	-0.00912170019000769	-0.0026282137259841
8	2.80323791503906	-0.529219150543213	-18.9671440124512	0.00451462110504508	0.00418994715437293	-0.0110697457566857	0.00159255252219737
9	0.855192124843597	-1.50324213504791	-18.5775356292725	0.00289124972186983	-0.00425158534198999	0.00289124972186983	-0.00814767740666866
10	0.205843508243561	-0.853893458843231	-18.4476642608643	0.00191722682211548	-0.00782300252467394	0.00646266713738441	-0.0026282137259841
11	1.50454080104828	-0.853893458843231	-18.1879253387451	-0.00652430532500148	0.00646266713738441	-0.00230353930965066	-0.00392691092565656
12	-3.04089951515198	0.120129495859146	-18.2528610229492	-0.00684897974133492	0.00386527273803949	-0.00327756232582033	-0.00425158534198999
13	-0.443505108356476	1.09415245056152	-18.6424694061279	0.00289124972186983	0.00256657530553639	-0.00425158534198999	0.00256657530553639
14	1.50454080104828	-0.853893458843231	-18.8372745513916	0.000293855206109583	0.00321592413820326	-0.00132951640989631	0.00581331877037883
15	-0.443505108356476	0.769478142261505	-18.6424694061279	0.00354059832170606	0.00289124972186983	0.00483929552137852	-0.00392691092565656
16	0.855192124843597	-1.17856776714325	-18.6424694061279	0.00678734155371785	-0.00782300252467394	-0.00425158534198999	-0.00230353930965066
17	0.855192124843597	0.444803804159164	-18.3827304840088	-0.00327756232582033	0.00808603875339031	0.00418994715437293	-0.00425158534198999
18	-1.09285378456116	0.769478142261505	-18.3177947998047	0.0022419011220336	0.000943203864153475	0.00159255252219737	0.00289124972186983
19	-2.39155101776123	0.769478142261505	-18.5775356292725	-0.0110697457566857	0.00581331877037883	0.01100810803473	0.00126787810586393
20	1.50454080104828	0.120129495859146	-18.6424694061279	-0.00392691092565656	-0.000355493422830477	-0.00652430532500148	0.00581331877037883
21	1.50454080104828	0.120129495859146	-18.7723388671875	-0.00944637414067984	0.00321592413820326	-0.00522560812532902	-0.00717365415766835
22	2.15388941764832	-1.17856776714325	-18.4476642608643	0.00613799272105098	0.00321592413820326	-0.0139918150380254	-0.00230353930965066
23	2.15388941764832	-1.82791638374329	-18.4476642608643	-0.00619963090866804	-0.00425158534198999	-0.00425158534198999	0.000618529506027699
24	1.50454080104828	0.120129495859146	-17.6684474945068	0.00646266713738441	0.00678734155371785	0.00321592413820326	-0.000355493422830477
25	-3.6902482509613	1.09415245056152	-17.8632507324219	-0.00522560812532902	-0.00717365415766835	-0.00555028254166245	0.00321592413820326
26	0.855192124843597	-0.529219150543213	-18.0580558776855	0.00516396993771195	-0.00814767740666866	-0.00360223650932312	0.00581331877037883
27	-0.443505108356476	1.09415245056152	-19.0320796966553	0.00743668992072344	0.00483929552137852	-0.00684897974133492	-0.00944637414067984
28	-0.443505108356476	0.769478142261505	-18.6424694061279	0.00126787810586393	-0.00230353930965066	-0.00847235135734081	0.00321592413820326
29	1.50454080104828	-1.17856776714325	-18.5125999450684	0.0022419011220336	-0.00100484199356288	-0.00327756232582033	0.00581331877037883
30	-0.443505108356476	0.444803804159164	-18.2528610229492	0.00126787810586393	-0.00555028254166245	0.00159255252219737	-0.00197886489331722
31	-1.09285378456116	0.444803804159164	-18.2528610229492	0.000618529506027699	-0.000355493422830477	-0.00522560812532902	0.00256657530553639
32	-1.74220240116119	1.4188266992569	-17.9931201934814	-0.00360223650932312	0.00321592413820326	-0.0175632312893867	0.00159255252219737
33	0.205843508243561	1.09415245056152	-18.8372745513916	-0.00295288790948689	0.00451462110504508	0.00159255252219737	-0.00100484199356288
34	-1.09285378456116	0.444803804159164	-18.4476642608643	-0.00327756232582033	0.00321592413820326	-0.00197886489331722	0.00386527273803949
35	2.80323791503906	-0.204544812440872	-17.9931201934814	-0.00944637414067984	0.0022419011220336	0.00126787810586393	0.00548864435404539
36	-1.09285378456116	-0.529219150543213	-18.0580558776855	0.00126787810586393	-0.0117190945893526	-0.00814767740666866	-0.00555028254166245
37	0.205843508243561	-0.529219150543213	-17.8632507324219	0.000293855206109583	0.0022419011220336	0.0022419011220336	-0.00457625929266214
38	-0.443505108356476	-0.529219150543213	-17.7333812713623	-0.00522560812532902	-0.00165419070981443	-0.0100957229733467	0.000943203864153475
39	-1.09285378456116	0.769478142261505	-18.3177947998047	-0.000680167751852423	0.0022419011220336	0.011982130818069	0.000943203864153475
40	1.50454080104828	-0.529219150543213	-17.9931201934814	0.00321592413820326	-0.00100484199356288	0.00159255252219737	-0.00490093370899558
41	1.50454080104828	-0.529219150543213	-18.2528610229492	-0.0110697457566857	-0.00165419070981443	-0.00619963090866804	-0.00132951640989631
42	0.855192124843597	-0.529219150543213	-18.3827304840088	-0.000680167751852423	0.00581331877037883	-0.00684897974133492	-0.00425158534198999
43	0.855192124843597	-1.50324213504791	-17.8632507324219	0.00743668992072344	0.000943203864153475	-0.00360223650932312	0.0106834331527352
44	0.855192124843597	-0.529219150543213	-18.0580558776855	0.000943203864153475	-0.00100484199356288	0.00743668992072344	0.00483929552137852
45	-2.39155101776123	0.769478142261505	-18.1879253387451	-0.00587495695799589	-0.00717365415766835	-0.00555028254166245	0.00581331877037883
46	2.15388941764832	-0.529219150543213	-17.9931201934814	0.00354059832170606	0.00418994715437293	-0.00197886489331722	-0.00782300252467394
47	0.205843508243561	0.444803804159164	-18.4476642608643	0.00483929552137852	0.00321592413820326	-0.00879702530801296	-0.00490093370899558
48	-0.443505108356476	0.769478142261505	-18.6424694061279	-3.08191010844894e-05	0.00418994715437293	-0.000680167751852423	-0.000680167751852423
49	2.15388941764832	-1.82791638374329	-17.8632507324219	0.000618529506027699	0.000293855206109583	-0.00132951640989631	0.00678734155371785
50	2.80323791503906	-0.204544812440872	-18.5125999450684	0.000943203864153475	-0.00879702530801296	0.000943203864153475	0.00548864435404539
51	-2.39155101776123	1.09415245056152	-18.3827304840088	-0.00749832857400179	-0.00392691092565656	-0.0107450718060136	-0.00684897974133492
52	-2.39155101776123	0.769478142261505	-18.3177947998047	-0.00457625929266214	0.000943203864153475	-0.00425158534198999	-0.00230353930965066
53	1.50454080104828	0.444803804159164	-18.3177947998047	0.00256657530553639	0.00126787810586393	-0.00879702530801296	0.0142548503354192
54	0.855192124843597	-0.529219150543213	-18.1879253387451	0.0022419011220336	0.00776136433705688	0.00516396993771195	-0.00490093370899558
55	0.205843508243561	-0.529219150543213	-17.8632507324219	-0.00295288790948689	-0.00392691092565656	-3.08191010844894e-05	0.00483929552137852
56	-0.443505108356476	-0.853893458843231	-17.9931201934814	-0.00100484199356288	-0.00165419070981443	-0.00619963090866804	-0.00197886489331722
57	0.205843508243561	-0.204544812440872	-17.7983169555664	0.00191722682211548	0.00906006153672934	-0.00425158534198999	-0.00360223650932312
58	-2.39155101776123	-0.529219150543213	-17.7333812713623	-0.00749832857400179	0.00159255252219737	-0.00782300252467394	0.00386527273803949
59	0.855192124843597	0.444803804159164	-18.3827304840088	0.00321592413820326	0.00483929552137852	-0.00392691092565656	0.00970941036939621
60	-0.443505108356476	0.769478142261505	-18.3827304840088	-0.00684897974133492	-0.00490093370899558	-0.00684897974133492	0.00126787810586393
61	0.205843508243561	-0.204544812440872	-17.8632507324219	-0.0026282137259841	0.00256657530553639	0.000293855206109583	-0.00132951640989631
62	2.15388941764832	-1.50324213504791	-17.928186416626	0.00354059832170606	-0.00425158534198999	-0.0026282137259841	-0.00684897974133492
63	0.205843508243561	-0.853893458843231	-17.6684474945068	0.000943203864153475	-0.00327756232582033	-0.00230353930965066	-0.00522560812532902
64	-1.74220240116119	0.769478142261505	-17.928186416626	-0.0026282137259841	0.00321592413820326	0.00516396993771195	0.00938473641872406
65	-1.09285378456116	0.120129495859146	-18.3177947998047	-0.00295288790948689	0.000618529506027699	-0.00295288790948689	0.000943203864153475
66	2.15388941764832	-0.204544812440872	-18.1229915618896	-0.00230353930965066	-3.08191010844894e-05	0.000293855206109583	-0.0104203969240189
67	0.205843508243561	0.444803804159164	-18.0580558776855	0.00289124972186983	0.00613799272105098	-0.0117190945893526	-0.00652430532500148
68	2.80323791503906	0.120129495859146	-17.928186416626	0.00354059832170606	0.00354059832170606	-0.00652430532500148	0.000293855206109583
69	0.205843508243561	-1.50324213504791	-17.7983169555664	0.00191722682211548	-3.08191010844894e-05	-0.00555028254166245	-0.00717365415766835
70	0.855192124843597	-0.529219150543213	-17.6035118103027	0.00483929552137852	0.000618529506027699	-0.000355493422830477	-0.00197886489331722
71	-0.443505108356476	-0.529219150543213	-18.1879253387451	-0.0182125810533762	0.00354059832170606	-0.00490093370899558	0.00191722682211548
72	2.15388941764832	-0.204544812440872	-18.2528610229492	-0.00230353930965066	-0.0026282137259841	-0.0110697457566857	-0.00944637414067984
73	0.855192124843597	-0.204544812440872	-18.3177947998047	0.00516396993771195	0.00126787810586393	-0.00782300252467394	-0.00490093370899558
74	1.50454080104828	-0.529219150543213	-17.9931201934814	0.0022419011220336	0.00126787810586393	-3.08191010844894e-05	-0.00197886489331722
75	0.855192124843597	-0.204544812440872	-18.0580558776855	0.00126787810586393	-0.00587495695799589	0.000943203864153475	-0.00230353930965066
76	0.855192124843597	-0.853893458843231	-17.7983169555664	-0.00555028254166245	-0.00490093370899558	0.00483929552137852	0.000943203864153475
77	-0.443505108356476	0.444803804159164	-17.9931201934814	-0.00165419070981443	0.00191722682211548	-0.00749832857400179	0.00289124972186983
78	-3.04089951515198	0.769478142261505	-18.2528610229492	-0.00555028254166245	0.01100810803473	-0.00360223650932312	0.000293855206109583
79	0.855192124843597	0.120129495859146	-18.3827304840088	-0.00132951640989631	0.00516396993771195	0.00841071270406246	0.00581331877037883
80	-0.443505108356476	0.444803804159164	-18.4476642608643	-0.00360223650932312	-0.00392691092565656	-0.00555028254166245	0.00354059832170606
81	0.205843508243561	0.444803804159164	-18.6424694061279	-0.0026282137259841	-0.00132951640989631	0.00191722682211548	-0.00197886489331722
82	0.205843508243561	-0.853893458843231	-17.7333812713623	0.000618529506027699	-0.00912170019000769	-0.000355493422830477	-0.00587495695799589
83	0.855192124843597	0.444803804159164	-17.8632507324219	0.00711201597005129	0.000943203864153475	0.00191722682211548	-0.00749832857400179
84	-1.74220240116119	1.09415245056152	-18.4476642608643	-0.00684897974133492	0.00516396993771195	-0.00490093370899558	0.00354059832170606
85	0.205843508243561	-0.529219150543213	-18.1879253387451	-0.00425158534198999	-0.00814767740666866	0.00938473641872406	-0.00425158534198999
86	0.855192124843597	-0.529219150543213	-17.9931201934814	-0.00587495695799589	0.00321592413820326	-0.00587495695799589	-0.000355493422830477
87	0.205843508243561	0.769478142261505	-18.4476642608643	0.000943203864153475	0.00743668992072344	-0.00392691092565656	-0.00847235135734081
88	0.205843508243561	-0.853893458843231	-17.6035118103027	-0.00197886489331722	-0.00392691092565656	0.00289124972186983	0.00354059832170606
89	0.205843508243561	-0.853893458843231	-17.9931201934814	0.00548864435404539	-0.000680167751852423	0.000293855206109583	0.00581331877037883
90	-0.443505108356476	-0.529219150543213	-18.0580558776855	-0.00360223650932312	0.0022419011220336	0.00321592413820326	-0.00587495695799589
91	-1.74220240116119	-0.529219150543213	-18.1229915618896	-0.00652430532500148	0.00289124972186983	-0.000355493422830477	0.00548864435404539
92	1.50454080104828	-0.529219150543213	-18.0580558776855	-0.00165419070981443	0.0022419011220336	-0.0104203969240189	-0.00360223650932312
93	1.50454080104828	-0.204544812440872	-18.1879253387451	0.00289124972186983	0.00548864435404539	-0.00197886489331722	0.00159255252219737
94	-0.443505108356476	0.769478142261505	-18.0580558776855	-3.08191010844894e-05	-0.00197886489331722	-0.000355493422830477	0.00418994715437293
95	-0.443505108356476	0.120129495859146	-18.0580558776855	0.000618529506027699	-0.00522560812532902	-0.00457625929266214	0.00256657530553639
96	1.50454080104828	-1.82791638374329	-17.6684474945068	0.00191722682211548	-0.00457625929266214	-0.00392691092565656	-0.00717365415766835
97	-0.443505108356476	0.769478142261505	-18.3177947998047	-0.00132951640989631	0.00418994715437293	-0.000680167751852423	0.00159255252219737
98	-1.74220240116119	0.769478142261505	-18.3177947998047	-0.00684897974133492	0.00418994715437293	-0.00684897974133492	0.00581331877037883
99	0.855192124843597	-0.529219150543213	-17.928186416626	0.00289124972186983	0.00321592413820326	-3.08191010844894e-05	0.000618529506027699
100	-1.09285378456116	0.769478142261505	-18.1879253387451	0.00321592413820326	-0.000355493422830477	-0.00360223650932312	-0.00327756232582033
101	0.205843508243561	0.444803804159164	-17.9931201934814	-0.0120437685400248	-0.00490093370899558	-0.00555028254166245	-0.00100484199356288
102	-0.443505108356476	-1.17856776714325	-17.8632507324219	-0.000680167751852423	-0.00684897974133492	0.000943203864153475	-0.00295288790948689
103	0.205843508243561	0.120129495859146	-18.3177947998047	0.00126787810586393	0.00451462110504508	-0.00197886489331722	0.00548864435404539
104	-1.74220240116119	0.769478142261505	-18.1879253387451	-0.0110697457566857	-0.00327756232582033	0.00451462110504508	0.00483929552137852
105	1.50454080104828	-0.529219150543213	-18.707405090332	-0.00522560812532902	0.00256657530553639	0.00354059832170606	0.00256657530553639
106	0.855192124843597	-0.204544812440872	-18.5125999450684	-0.000680167751852423	0.00256657530553639	-0.00360223650932312	0.00126787810586393
107	1.50454080104828	0.444803804159164	-18.6424694061279	-0.00132951640989631	0.000943203864153475	-0.0104203969240189	-0.00392691092565656
108	0.855192124843597	-0.529219150543213	-18.1879253387451	0.00646266713738441	0.00386527273803949	0.000618529506027699	0.0022419011220336
109	0.205843508243561	-0.853893458843231	-18.5125999450684	0.000618529506027699	-0.00814767740666866	0.00678734155371785	0.00451462110504508
110	0.205843508243561	0.120129495859146	-18.5775356292725	0.00808603875339031	-3.08191010844894e-05	0.00613799272105098	0.00646266713738441
111	-1.09285378456116	0.120129495859146	-18.5775356292725	-0.0107450718060136	0.00289124972186983	-0.00360223650932312	-0.00490093370899558
112	0.855192124843597	-0.204544812440872	-18.4476642608643	0.00743668992072344	-0.00392691092565656	-0.00814767740666866	-0.00230353930965066
113	0.205843508243561	0.444803804159164	-18.5775356292725	-0.0026282137259841	0.00354059832170606	-0.00652430532500148	-0.000680167751852423
114	0.205843508243561	0.444803804159164	-18.5775356292725	-3.08191010844894e-05	0.00418994715437293	-0.00587495695799589	0.00483929552137852
115	0.855192124843597	-0.853893458843231	-18.1229915618896	-3.08191010844894e-05	0.000293855206109583	-0.00230353930965066	0.00256657530553639
116	0.205843508243561	-0.529219150543213	-18.5775356292725	-0.00555028254166245	-0.00587495695799589	0.000618529506027699	-0.000355493422830477
117	0.855192124843597	-0.204544812440872	-18.8372745513916	-0.00132951640989631	0.00906006153672934	-0.0143164889886975	-0.00327756232582033
118	-3.6902482509613	0.444803804159164	-18.2528610229492	-0.0107450718060136	0.000618529506027699	0.00289124972186983	0.00321592413820326
119	0.855192124843597	-0.853893458843231	-17.9931201934814	0.000943203864153475	0.00256657530553639	0.000618529506027699	0.00613799272105098
120	0.855192124843597	0.444803804159164	-18.3827304840088	-0.00165419070981443	-0.00425158534198999	0.00451462110504508	-0.00165419070981443
121	-0.443505108356476	0.769478142261505	-18.0580558776855	-0.00782300252467394	-0.00327756232582033	-0.00165419070981443	0.00516396993771195
122	0.205843508243561	-0.529219150543213	-18.1879253387451	-0.00555028254166245	0.00289124972186983	-0.00587495695799589	0.00159255252219737
123	-0.443505108356476	-0.204544812440872	-18.3177947998047	0.00776136433705688	0.000618529506027699	-0.00717365415766835	-0.00165419070981443
124	-2.39155101776123	0.444803804159164	-18.3827304840088	0.00386527273803949	0.00581331877037883	0.00581331877037883	0.00776136433705688
125	0.205843508243561	-0.853893458843231	-18.0580558776855	-0.00652430532500148	0.000618529506027699	0.000618529506027699	0.00386527273803949
126	0.855192124843597	0.444803804159164	-18.6424694061279	-0.000680167751852423	-0.0026282137259841	-0.00749832857400179	-0.00522560812532902
127	2.15388941764832	-0.204544812440872	-18.6424694061279	-0.00457625929266214	0.00386527273803949	-0.0130177913233638	-0.00457625929266214
128	0.855192124843597	-0.853893458843231	-18.1879253387451	0.00873538758605719	0.00483929552137852	-0.00360223650932312	-0.000355493422830477
129	0.855192124843597	-0.529219150543213	-18.7723388671875	-0.000680167751852423	-0.0120437685400248	0.00321592413820326	-0.000355493422830477
130	0.205843508243561	0.444803804159164	-18.3827304840088	-0.00230353930965066	0.00581331877037883	0.00386527273803949	-0.00132951640989631
131	-1.74220240116119	0.120129495859146	-18.1879253387451	-0.0110697457566857	-0.00165419070981443	-0.00327756232582033	-0.0026282137259841
132	-0.443505108356476	0.444803804159164	-18.2528610229492	0.00418994715437293	0.00613799272105098	-0.00977104809135199	-0.00392691092565656
133	-0.443505108356476	0.444803804159164	-18.1879253387451	-0.00360223650932312	-0.000680167751852423	0.00483929552137852	0.00191722682211548
134	0.205843508243561	0.769478142261505	-17.8632507324219	-3.08191010844894e-05	0.00126787810586393	-0.00100484199356288	-0.00100484199356288
135	0.205843508243561	-1.17856776714325	-18.4476642608643	0.00646266713738441	-0.00717365415766835	0.00613799272105098	-0.00100484199356288
136	0.205843508243561	-0.204544812440872	-18.3827304840088	-0.0026282137259841	-0.00392691092565656	0.00159255252219737	-0.00587495695799589
137	0.855192124843597	-0.529219150543213	-17.8632507324219	-0.00717365415766835	0.00808603875339031	-0.00782300252467394	-0.00814767740666866
138	-2.39155101776123	0.769478142261505	-18.1879253387451	0.00321592413820326	0.00451462110504508	-3.08191010844894e-05	-3.08191010844894e-05
139	0.855192124843597	-0.204544812440872	-17.928186416626	-0.00717365415766835	0.00354059832170606	0.00159255252219737	0.00678734155371785
140	1.50454080104828	-0.529219150543213	-17.9931201934814	0.000618529506027699	-0.00197886489331722	-0.00165419070981443	0.00451462110504508
141	0.205843508243561	0.120129495859146	-18.0580558776855	0.00321592413820326	-0.00619963090866804	0.00256657530553639	-0.0026282137259841
142	-0.443505108356476	-0.204544812440872	-18.7723388671875	-0.00555028254166245	0.00289124972186983	-0.00652430532500148	-0.00165419070981443
143	-1.09285378456116	0.444803804159164	-18.2528610229492	0.000618529506027699	0.00126787810586393	-0.00879702530801296	0.000618529506027699
144	0.205843508243561	-0.529219150543213	-18.3177947998047	-0.00652430532500148	0.00776136433705688	-0.00360223650932312	0.01100810803473
145	0.205843508243561	-0.529219150543213	-18.4476642608643	-0.00522560812532902	0.00321592413820326	0.00516396993771195	0.00386527273803949
146	-0.443505108356476	0.444803804159164	-18.5125999450684	-0.000680167751852423	0.000618529506027699	-0.00879702530801296	-0.00100484199356288
147	1.50454080104828	-1.17856776714325	-18.3177947998047	-3.08191010844894e-05	0.00191722682211548	-0.0110697457566857	-0.00717365415766835
148	-0.443505108356476	0.120129495859146	-17.8632507324219	0.00548864435404539	0.00418994715437293	-0.00197886489331722	0.00159255252219737
149	1.50454080104828	-2.47726511955261	-18.1879253387451	0.00159255252219737	-0.00327756232582033	0.00289124972186983	0.00906006153672934
150	-1.09285378456116	0.769478142261505	-18.707405090332	-0.00684897974133492	0.00451462110504508	0.00808603875339031	0.00256657530553639
151	-2.39155101776123	1.09415245056152	-18.5775356292725	-0.0113944197073579	-3.08191010844894e-05	-0.0113944197073579	-0.00230353930965066
152	-0.443505108356476	0.444803804159164	-18.5775356292725	-0.00165419070981443	0.00159255252219737	-0.0126931173726916	0.000293855206109583
153	-1.09285378456116	0.769478142261505	-18.5775356292725	0.00191722682211548	0.0103587592020631	-0.00814767740666866	-0.00847235135734081
154	0.855192124843597	0.120129495859146	-17.9931201934814	-0.00295288790948689	0.00191722682211548	-0.00392691092565656	0.00938473641872406
155	-0.443505108356476	-0.204544812440872	-18.0580558776855	-0.00132951640989631	0.00191722682211548	-0.00295288790948689	0.000293855206109583
156	0.205843508243561	-0.853893458843231	-18.3177947998047	0.00191722682211548	-0.00782300252467394	-0.0130177913233638	-0.00360223650932312
157	-1.09285378456116	0.120129495859146	-17.9931201934814	0.00873538758605719	0.013930176384747	-0.00197886489331722	-0.00522560812532902
158	-0.443505108356476	-0.204544812440872	-18.1229915618896	-0.00327756232582033	0.00516396993771195	-0.00847235135734081	0.00321592413820326
159	0.205843508243561	-0.204544812440872	-17.5385761260986	0.00646266713738441	0.00289124972186983	0.00289124972186983	-0.00587495695799589
160	0.855192124843597	-0.529219150543213	-17.9931201934814	-0.00100484199356288	0.00581331877037883	-0.00619963090866804	0.00808603875339031
161	1.50454080104828	-0.204544812440872	-18.1879253387451	0.000618529506027699	0.000618529506027699	-0.0152905117720366	-0.00295288790948689
162	-0.443505108356476	0.120129495859146	-18.3177947998047	0.00354059832170606	0.00418994715437293	-0.00490093370899558	-0.000680167751852423
163	0.205843508243561	-0.204544812440872	-18.2528610229492	-0.00132951640989631	0.00191722682211548	-0.00197886489331722	-0.0026282137259841
164	0.205843508243561	-0.853893458843231	-17.9931201934814	0.00126787810586393	0.00548864435404539	-0.00132951640989631	0.00354059832170606
165	-0.443505108356476	-0.853893458843231	-17.928186416626	-0.00555028254166245	-0.000355493422830477	0.00483929552137852	-0.00619963090866804
166	-1.09285378456116	0.769478142261505	-17.928186416626	0.000293855206109583	-0.00717365415766835	-0.00327756232582033	-0.00132951640989631
167	0.855192124843597	-0.204544812440872	-18.1229915618896	-0.0026282137259841	-0.00230353930965066	-0.0185372550040483	-0.00197886489331722
168	0.205843508243561	0.120129495859146	-18.3827304840088	0.00483929552137852	-0.00230353930965066	0.000618529506027699	-0.00132951640989631
169	1.50454080104828	-1.50324213504791	-17.9931201934814	0.00483929552137852	-0.00555028254166245	0.00743668992072344	0.00289124972186983
170	0.855192124843597	-0.853893458843231	-18.5125999450684	-3.08191010844894e-05	-0.0026282137259841	0.00581331877037883	-0.00490093370899558
171	-1.09285378456116	0.444803804159164	-18.1879253387451	-0.00879702530801296	0.00191722682211548	-0.0026282137259841	-0.00717365415766835
172	-0.443505108356476	-0.204544812440872	-17.8632507324219	0.00191722682211548	0.00970941036939621	-0.00522560812532902	-0.00132951640989631
173	1.50454080104828	-0.529219150543213	-17.7983169555664	0.00711201597005129	0.00808603875339031	-0.00814767740666866	-0.00912170019000769
174	1.50454080104828	-0.204544812440872	-18.2528610229492	0.00808603875339031	-0.00814767740666866	0.000618529506027699	0.00256657530553639
175	-1.09285378456116	0.444803804159164	-18.2528610229492	-0.00360223650932312	-0.00555028254166245	0.00289124972186983	0.00743668992072344
176	1.50454080104828	-1.82791638374329	-17.928186416626	-0.00619963090866804	-0.00230353930965066	-0.00490093370899558	-0.0026282137259841
177	0.205843508243561	0.444803804159164	-18.1879253387451	0.00386527273803949	-0.0026282137259841	-0.00490093370899558	-0.00392691092565656
178	-1.74220240116119	-0.529219150543213	-17.7333812713623	-0.0126931173726916	-0.00392691092565656	0.00321592413820326	0.00386527273803949
179	-0.443505108356476	0.120129495859146	-17.6684474945068	0.000943203864153475	0.000293855206109583	0.00289124972186983	0.00841071270406246
180	2.15388941764832	-0.853893458843231	-18.2528610229492	-0.000680167751852423	-0.00230353930965066	-0.000355493422830477	0.0022419011220336
181	0.855192124843597	-0.529219150543213	-18.1229915618896	-0.000680167751852423	0.0022419011220336	0.00289124972186983	-0.00230353930965066
182	0.855192124843597	-0.853893458843231	-18.7723388671875	-0.00587495695799589	0.00354059832170606	-0.00457625929266214	-0.00490093370899558
183	0.855192124843597	-0.529219150543213	-18.1879253387451	0.00321592413820326	-0.00197886489331722	-0.000355493422830477	-0.00360223650932312
184	0.205843508243561	-0.204544812440872	-17.9931201934814	-0.0026282137259841	0.00808603875339031	0.00159255252219737	0.00126787810586393
185	0.205843508243561	-0.204544812440872	-17.6035118103027	-0.00327756232582033	-0.00100484199356288	0.00548864435404539	-0.00197886489331722
186	0.855192124843597	0.769478142261505	-18.1879253387451	0.000618529506027699	0.00386527273803949	-0.00457625929266214	-0.00977104809135199
187	1.50454080104828	-0.529219150543213	-18.3827304840088	-0.00652430532500148	-0.00327756232582033	-0.0126931173726916	-0.00749832857400179
188	-1.09285378456116	0.444803804159164	-18.1879253387451	0.000943203864153475	0.00873538758605719	0.000618529506027699	-0.00360223650932312
189	0.855192124843597	-1.17856776714325	-17.8632507324219	0.00548864435404539	-0.0113944197073579	0.00191722682211548	0.00321592413820326
190	0.855192124843597	-1.17856776714325	-17.8632507324219	0.000618529506027699	-0.00619963090866804	0.00581331877037883	-0.00197886489331722
191	0.855192124843597	-0.853893458843231	-17.6035118103027	-0.00749832857400179	-0.00555028254166245	-0.00457625929266214	0.000293855206109583
192	-0.443505108356476	-0.204544812440872	-17.7333812713623	-0.000355493422830477	-0.000680167751852423	0.00289124972186983	-0.00132951640989631
193	0.205843508243561	-0.529219150543213	-18.1879253387451	-0.00132951640989631	0.0022419011220336	-0.00425158534198999	0.00516396993771195
194	0.205843508243561	0.769478142261505	-18.3827304840088	-0.00555028254166245	0.00938473641872406	-0.00360223650932312	0.00256657530553639
195	0.855192124843597	0.120129495859146	-18.2528610229492	-3.08191010844894e-05	0.00191722682211548	0.000943203864153475	-0.00522560812532902
196	0.205843508243561	-1.82791638374329	-17.7983169555664	-0.00360223650932312	-0.0107450718060136	-0.00132951640989631	-0.00327756232582033
197	0.205843508243561	0.120129495859146	-17.928186416626	-0.00425158534198999	0.00126787810586393	-0.00879702530801296	-0.0100957229733467
198	-0.443505108356476	-0.529219150543213	-17.5385761260986	0.0022419011220336	0.000943203864153475	0.000943203864153475	0.00483929552137852
199	-1.09285378456116	0.769478142261505	-18.3177947998047	0.00126787810586393	0.000943203864153475	0.00354059832170606	-0.000355493422830477
200	1.50454080104828	-0.853893458843231	-18.1879253387451	0.00451462110504508	-0.000680167751852423	-0.0136671401560307	0.00354059832170606
201	0.855192124843597	-0.529219150543213	-18.1879253387451	0.00581331877037883	0.000943203864153475	0.00451462110504508	-0.00327756232582033
202	2.15388941764832	-0.853893458843231	-18.2528610229492	-0.00392691092565656	0.00678734155371785	-0.00457625929266214	-0.00392691092565656
203	1.50454080104828	-1.50324213504791	-17.928186416626	0.00548864435404539	-0.00587495695799589	-0.00165419070981443	0.00126787810586393
204	0.855192124843597	-0.529219150543213	-17.7333812713623	0.00126787810586393	0.00289124972186983	0.00354059832170606	-0.00392691092565656
205	-2.39155101776123	-0.204544812440872	-17.928186416626	-0.0139918150380254	-0.00165419070981443	-0.00165419070981443	-0.00132951640989631
206	-0.443505108356476	0.769478142261505	-18.1879253387451	0.0022419011220336	-0.00360223650932312	-0.00490093370899558	-0.00360223650932312
207	1.50454080104828	-0.853893458843231	-18.2528610229492	-0.000680167751852423	0.00808603875339031	-0.00847235135734081	-0.00814767740666866
208	-0.443505108356476	0.120129495859146	-18.3177947998047	0.00354059832170606	0.00548864435404539	0.000943203864153475	0.01100810803473
209	0.205843508243561	0.120129495859146	-17.8632507324219	-0.00425158534198999	-0.00100484199356288	-0.0123684434220195	0.00711201597005129
210	0.855192124843597	-1.50324213504791	-17.7983169555664	-0.000355493422830477	-0.00847235135734081	0.00354059832170606	0.00289124972186983
211	0.205843508243561	-0.529219150543213	-17.6684474945068	-0.00717365415766835	-0.00197886489331722	0.00191722682211548	-0.00652430532500148
212	-0.443505108356476	-0.529219150543213	-18.5775356292725	-0.0107450718060136	-0.00132951640989631	0.00289124972186983	-0.000355493422830477
213	0.855192124843597	-0.204544812440872	-18.5775356292725	0.00451462110504508	0.00743668992072344	-0.00522560812532902	-0.00619963090866804
214	0.205843508243561	0.444803804159164	-18.9671440124512	0.0022419011220336	0.00289124972186983	-0.00327756232582033	-0.00230353930965066
215	2.15388941764832	-0.529219150543213	-17.928186416626	0.000943203864153475	-0.00327756232582033	-0.00522560812532902	-3.08191010844894e-05
216	0.205843508243561	-0.853893458843231	-18.5775356292725	0.00386527273803949	-0.00749832857400179	0.000618529506027699	-0.00717365415766835
217	-1.09285378456116	1.09415245056152	-18.4476642608643	-0.00587495695799589	-0.000680167751852423	-0.00295288790948689	0.00126787810586393
218	-0.443505108356476	-0.529219150543213	-17.8632507324219	0.000943203864153475	0.0106834331527352	-0.00197886489331722	0.0022419011220336
219	-1.09285378456116	0.444803804159164	-18.3827304840088	0.00256657530553639	0.00386527273803949	0.00386527273803949	0.00743668992072344
220	0.205843508243561	-0.204544812440872	-17.9931201934814	-0.00230353930965066	0.000943203864153475	-0.0026282137259841	0.0022419011220336
221	1.50454080104828	-0.853893458843231	-18.1229915618896	0.00289124972186983	0.00126787810586393	-0.00587495695799589	-0.00619963090866804
222	0.205843508243561	-0.853893458843231	-17.8632507324219	0.0152288740500808	-0.00197886489331722	-0.00782300252467394	-0.00360223650932312
223	2.15388941764832	-1.50324213504791	-17.6684474945068	-0.00132951640989631	0.000943203864153475	0.00321592413820326	0.00256657530553639
224	0.855192124843597	-0.853893458843231	-18.1879253387451	-0.000355493422830477	0.00159255252219737	0.00418994715437293	0.000293855206109583
225	-3.04089951515198	0.444803804159164	-18.6424694061279	-0.00717365415766835	0.013930176384747	0.00126787810586393	0.000618529506027699
226	-1.09285378456116	0.769478142261505	-18.9022083282471	0.00256657530553639	-0.00165419070981443	-0.00197886489331722	0.00191722682211548
227	2.15388941764832	-0.853893458843231	-18.6424694061279	0.00451462110504508	0.00354059832170606	-0.00912170019000769	-0.00457625929266214
228	-0.443505108356476	0.444803804159164	-18.7723388671875	-0.00197886489331722	0.000943203864153475	-0.00619963090866804	0.00256657530553639
229	-0.443505108356476	-0.529219150543213	-17.8632507324219	0.000943203864153475	-0.00587495695799589	0.00808603875339031	-0.00100484199356288
230	1.50454080104828	-1.82791638374329	-17.6035118103027	-0.0100957229733467	-0.00652430532500148	0.00126787810586393	0.0113327819854021
231	0.855192124843597	-0.529219150543213	-17.928186416626	-0.00522560812532902	-0.000355493422830477	0.00451462110504508	-0.00457625929266214
232	-2.39155101776123	-0.853893458843231	-18.707405090332	-0.00684897974133492	0.00483929552137852	-0.00619963090866804	0.00321592413820326
233	2.15388941764832	-0.529219150543213	-18.4476642608643	0.00646266713738441	0.0132808275520802	-0.00360223650932312	0.00776136433705688
234	-1.74220240116119	0.769478142261505	-18.9022083282471	0.0022419011220336	0.00256657530553639	0.00289124972186983	0.00256657530553639
235	1.50454080104828	0.120129495859146	-18.707405090332	-0.00814767740666866	-0.000355493422830477	-0.00944637414067984	0.00418994715437293
236	-0.443505108356476	-1.17856776714325	-18.2528610229492	0.00483929552137852	-0.00717365415766835	0.000618529506027699	-0.0100957229733467
237	-0.443505108356476	0.120129495859146	-18.5775356292725	-0.00360223650932312	0.00841071270406246	-0.0100957229733467	0.00256657530553639
238	-2.39155101776123	-0.204544812440872	-18.5125999450684	0.000293855206109583	0.00321592413820326	-0.00652430532500148	-0.00327756232582033
239	-1.09285378456116	0.769478142261505	-18.7723388671875	0.00483929552137852	0.00354059832170606	0.00808603875339031	0.000943203864153475
240	0.205843508243561	-0.204544812440872	-18.6424694061279	0.00256657530553639	0.00451462110504508	-0.00327756232582033	-0.00100484199356288
241	2.15388941764832	-0.529219150543213	-18.707405090332	0.00483929552137852	0.00321592413820326	0.00159255252219737	0.00321592413820326
242	2.15388941764832	-0.529219150543213	-17.928186416626	-0.00490093370899558	0.00581331877037883	-0.00912170019000769	-0.00295288790948689
243	0.855192124843597	-1.82791638374329	-18.0580558776855	-0.00392691092565656	-0.00295288790948689	-0.00295288790948689	-0.00490093370899558
244	0.205843508243561	-0.853893458843231	-17.928186416626	0.00289124972186983	0.000618529506027699	0.01100810803473	0.00418994715437293
245	-0.443505108356476	-0.853893458843231	-18.4476642608643	-0.00165419070981443	-0.00165419070981443	-0.00749832857400179	0.00289124972186983
246	-0.443505108356476	-0.204544812440872	-18.707405090332	-0.00490093370899558	0.00386527273803949	-0.00230353930965066	-0.00749832857400179
247	1.50454080104828	0.444803804159164	-18.9022083282471	0.00191722682211548	0.00159255252219737	-0.00360223650932312	-0.00847235135734081
248	0.205843508243561	-0.204544812440872	-18.3177947998047	0.00256657530553639	0.00386527273803949	-0.00912170019000769	0.00321592413820326
249	-0.443505108356476	0.120129495859146	-18.4476642608643	0.0123068047687411	-0.0026282137259841	0.000293855206109583	0.00808603875339031
250	-1.09285378456116	-0.529219150543213	-18.3177947998047	0.000618529506027699	-0.00684897974133492	-0.00912170019000769	-0.00295288790948689
251	-0.443505108356476	0.120129495859146	-18.0580558776855	-0.00977104809135199	0.00483929552137852	-0.0123684434220195	-0.00392691092565656
252	-3.04089951515198	0.444803804159164	-18.3827304840088	-0.00165419070981443	0.00126787810586393	0.000943203864153475	-0.00360223650932312
253	-0.443505108356476	0.444803804159164	-18.1229915618896	-0.00165419070981443	0.00743668992072344	-0.00684897974133492	-0.00100484199356288
254	2.15388941764832	-0.853893458843231	-18.1879253387451	0.00516396993771195	0.00321592413820326	0.000293855206109583	0.00678734155371785
255	-0.443505108356476	0.444803804159164	-18.1229915618896	0.0022419011220336	-0.00425158534198999	-0.00165419070981443	0.00321592413820326
256	1.50454080104828	-0.853893458843231	-17.5385761260986	0.00126787810586393	-0.00457625929266214	0.00516396993771195	-0.00490093370899558
257	-0.443505108356476	-0.204544812440872	-18.5775356292725	0.000943203864153475	-0.00782300252467394	-0.0152905117720366	-0.00879702530801296
258	1.50454080104828	-0.529219150543213	-18.707405090332	0.000943203864153475	0.00581331877037883	-0.00847235135734081	-0.00100484199356288
259	-3.04089951515198	1.09415245056152	-18.8372745513916	-0.00847235135734081	-0.00100484199356288	0.00516396993771195	0.00418994715437293
260	0.205843508243561	0.444803804159164	-18.5775356292725	-0.00230353930965066	-0.00619963090866804	0.0022419011220336	0.00483929552137852
261	0.855192124843597	-0.529219150543213	-18.707405090332	-0.00327756232582033	0.000293855206109583	-0.00522560812532902	-0.0026282137259841
262	0.205843508243561	-0.529219150543213	-17.7983169555664	0.00451462110504508	-0.000680167751852423	-0.00749832857400179	-0.00912170019000769
263	-0.443505108356476	-1.50324213504791	-17.6035118103027	-0.00197886489331722	-0.00197886489331722	-0.00165419070981443	0.00808603875339031
264	-0.443505108356476	-0.204544812440872	-18.2528610229492	0.00256657530553639	-0.00327756232582033	-0.000680167751852423	0.00451462110504508
265	-0.443505108356476	0.444803804159164	-18.3827304840088	0.000943203864153475	0.00191722682211548	-0.00490093370899558	0.00256657530553639
266	-1.09285378456116	-0.204544812440872	-18.4476642608643	-0.0123684434220195	0.00256657530553639	0.00191722682211548	-0.00587495695799589
267	0.205843508243561	0.120129495859146	-18.6424694061279	-0.00165419070981443	0.00581331877037883	-0.00360223650932312	-0.00360223650932312
268	0.205843508243561	0.444803804159164	-18.4476642608643	0.00418994715437293	0.00970941036939621	-0.00392691092565656	0.00354059832170606
269	1.50454080104828	-0.853893458843231	-17.5385761260986	0.00808603875339031	0.00126787810586393	-3.08191010844894e-05	0.00159255252219737
270	2.15388941764832	-1.50324213504791	-17.9931201934814	-0.00132951640989631	-0.00814767740666866	0.000618529506027699	0.00743668992072344
271	1.50454080104828	-0.529219150543213	-18.3177947998047	-0.000355493422830477	-0.000680167751852423	-0.00295288790948689	-0.0026282137259841
272	-0.443505108356476	0.120129495859146	-18.5775356292725	0.00191722682211548	0.000293855206109583	-0.0100957229733467	0.00321592413820326
273	0.205843508243561	-0.529219150543213	-18.5125999450684	0.00126787810586393	0.00711201597005129	-0.00392691092565656	0.00873538758605719
274	1.50454080104828	-0.204544812440872	-18.4476642608643	-0.00132951640989631	-0.00197886489331722	0.00354059832170606	0.00126787810586393
275	-0.443505108356476	1.09415245056152	-18.5775356292725	0.000943203864153475	0.00191722682211548	-0.00230353930965066	0.00256657530553639
276	1.50454080104828	-0.204544812440872	-18.5125999450684	-0.00425158534198999	-0.00490093370899558	-0.00814767740666866	-0.000355493422830477
277	-1.09285378456116	-0.529219150543213	-18.6424694061279	-0.00425158534198999	-0.00944637414067984	0.000943203864153475	-0.00165419070981443
278	-0.443505108356476	0.444803804159164	-18.5125999450684	0.00354059832170606	0.00386527273803949	0.000618529506027699	0.00354059832170606
279	-1.09285378456116	0.444803804159164	-18.8372745513916	-0.00132951640989631	0.00711201597005129	0.00678734155371785	0.00451462110504508
280	-0.443505108356476	1.09415245056152	-17.9931201934814	0.000293855206109583	-3.08191010844894e-05	-3.08191010844894e-05	0.0022419011220336
281	-0.443505108356476	0.444803804159164	-18.2528610229492	0.00321592413820326	0.00386527273803949	-0.00782300252467394	0.000943203864153475
282	0.855192124843597	1.09415245056152	-17.928186416626	-0.00165419070981443	0.00451462110504508	-0.00587495695799589	-0.00782300252467394
283	-1.74220240116119	0.444803804159164	-18.1229915618896	0.00646266713738441	-0.00197886489331722	-0.00327756232582033	0.00743668992072344
284	-0.443505108356476	-0.529219150543213	-18.707405090332	0.00354059832170606	0.00256657530553639	0.00711201597005129	-0.000355493422830477
285	0.855192124843597	-0.204544812440872	-18.5775356292725	0.000293855206109583	-0.00165419070981443	-0.0026282137259841	-0.00165419070981443
286	-3.6902482509613	1.09415245056152	-18.4476642608643	-0.00457625929266214	-0.00132951640989631	-3.08191010844894e-05	0.000618529506027699
287	0.205843508243561	-0.529219150543213	-18.5125999450684	-0.00782300252467394	0.00646266713738441	-0.00782300252467394	-0.00652430532500148
288	0.855192124843597	-0.853893458843231	-18.5125999450684	0.00126787810586393	0.00581331877037883	-0.00360223650932312	-0.00100484199356288
289	-1.74220240116119	0.769478142261505	-18.3177947998047	0.00483929552137852	0.00451462110504508	0.0022419011220336	0.00289124972186983
290	1.50454080104828	-1.17856776714325	-18.5125999450684	0.00354059832170606	-0.00295288790948689	0.00289124972186983	0.0126314787194133
291	2.80323791503906	-1.17856776714325	-18.5125999450684	0.00321592413820326	-0.00619963090866804	0.00256657530553639	-0.00555028254166245
292	0.205843508243561	0.120129495859146	-18.6424694061279	-0.00619963090866804	0.00354059832170606	-0.00197886489331722	-0.00814767740666866
293	-0.443505108356476	-0.529219150543213	-18.3177947998047	-0.00652430532500148	0.00548864435404539	-0.0107450718060136	0.00743668992072344
294	0.855192124843597	-0.204544812440872	-18.4476642608643	0.00191722682211548	0.00321592413820326	0.00418994715437293	-0.00197886489331722
295	-0.443505108356476	1.4188266992569	-18.6424694061279	0.00841071270406246	-0.00230353930965066	0.00159255252219737	-0.00230353930965066
296	1.50454080104828	-0.853893458843231	-18.3177947998047	-0.0113944197073579	0.000618529506027699	-0.00360223650932312	-0.00327756232582033
297	0.205843508243561	-1.17856776714325	-18.3177947998047	-0.0026282137259841	-0.0120437685400248	0.00191722682211548	-0.00457625929266214
298	-1.09285378456116	0.769478142261505	-18.3177947998047	0.00126787810586393	0.0103587592020631	-0.00132951640989631	0.00646266713738441
299	-1.09285378456116	-0.529219150543213	-17.928186416626	-0.0107450718060136	0.00418994715437293	0.0132808275520802	0.00483929552137852
300	0.205843508243561	0.444803804159164	-18.1879253387451	-0.00619963090866804	0.00159255252219737	-0.00490093370899558	0.000618529506027699
301	0.205843508243561	0.769478142261505	-17.8632507324219	-0.00944637414067984	-0.00555028254166245	-0.00652430532500148	-0.00977104809135199
302	0.205843508243561	0.444803804159164	-17.6035118103027	-0.00100484199356288	0.00613799272105098	-0.00490093370899558	-0.00847235135734081
303	1.50454080104828	0.120129495859146	-18.1229915618896	0.00321592413820326	0.00418994715437293	0.00483929552137852	0.00289124972186983
304	0.205843508243561	-0.204544812440872	-18.2528610229492	0.00873538758605719	-0.00814767740666866	-0.00295288790948689	-0.00392691092565656
305	0.855192124843597	-0.529219150543213	-17.8632507324219	-0.00295288790948689	-3.08191010844894e-05	0.00191722682211548	0.00354059832170606
306	-3.04089951515198	0.120129495859146	-18.707405090332	-0.0026282137259841	0.00386527273803949	-0.00587495695799589	0.00483929552137852
307	2.15388941764832	0.120129495859146	-17.928186416626	0.00841071270406246	0.00516396993771195	-0.00425158534198999	-0.00879702530801296
308	2.15388941764832	-0.529219150543213	-17.7333812713623	0.00548864435404539	0.00613799272105098	-0.00392691092565656	0.000943203864153475
309	-0.443505108356476	0.769478142261505	-17.9931201934814	0.000943203864153475	0.0022419011220336	-0.0026282137259841	0.00256657530553639
310	-1.09285378456116	-0.529219150543213	-18.1229915618896	-3.08191010844894e-05	-0.00360223650932312	0.00126787810586393	-0.0026282137259841
311	0.205843508243561	-0.204544812440872	-17.928186416626	-0.00717365415766835	0.00289124972186983	0.0022419011220336	-0.00652430532500148
312	0.855192124843597	-0.204544812440872	-17.9931201934814	-0.00652430532500148	0.00321592413820326	-0.00425158534198999	-0.00490093370899558
313	0.205843508243561	0.120129495859146	-17.928186416626	0.00483929552137852	0.00581331877037883	0.00126787810586393	0.00191722682211548
314	-0.443505108356476	0.769478142261505	-18.1229915618896	0.00126787810586393	0.00678734155371785	-0.0026282137259841	0.00386527273803949
315	2.15388941764832	0.120129495859146	-17.6684474945068	0.00159255252219737	-0.00392691092565656	0.00516396993771195	-3.08191010844894e-05
316	0.205843508243561	-0.204544812440872	-17.6035118103027	-0.00425158534198999	-0.00425158534198999	-0.0100957229733467	-0.00392691092565656
317	-0.443505108356476	-0.529219150543213	-17.928186416626	-3.08191010844894e-05	-0.00230353930965066	-0.0100957229733467	-3.08191010844894e-05
318	0.205843508243561	0.444803804159164	-18.3177947998047	-0.00327756232582033	0.00159255252219737	-0.0100957229733467	0.0116574559360743
319	-0.443505108356476	0.444803804159164	-17.928186416626	0.000943203864153475	0.000618529506027699	0.00321592413820326	-3.08191010844894e-05
320	0.205843508243561	-0.529219150543213	-18.1229915618896	-0.0026282137259841	-0.00490093370899558	0.00646266713738441	0.0103587592020631
321	0.855192124843597	1.4188266992569	-18.7723388671875	-0.00295288790948689	0.00289124972186983	-0.00782300252467394	-0.00717365415766835
322	0.205843508243561	0.769478142261505	-18.3827304840088	0.000293855206109583	0.00418994715437293	-0.0133424662053585	-0.0100957229733467
323	-0.443505108356476	-0.529219150543213	-18.2528610229492	-0.000680167751852423	-0.00684897974133492	-0.00360223650932312	0.00548864435404539
324	2.15388941764832	-0.529219150543213	-17.7333812713623	-0.00165419070981443	0.00581331877037883	0.00386527273803949	-0.000680167751852423
325	0.205843508243561	-0.204544812440872	-17.8632507324219	-0.00782300252467394	-0.00132951640989631	-0.00392691092565656	0.0022419011220336
326	-2.39155101776123	1.09415245056152	-18.1879253387451	-0.0113944197073579	0.0022419011220336	0.000618529506027699	-3.08191010844894e-05
327	1.50454080104828	-0.529219150543213	-17.8632507324219	0.00354059832170606	0.000943203864153475	-0.00522560812532902	-0.00619963090866804
328	-0.443505108356476	-0.204544812440872	-17.8632507324219	0.000943203864153475	0.00321592413820326	-0.00327756232582033	0.00256657530553639
329	0.205843508243561	0.120129495859146	-18.0580558776855	-0.00132951640989631	0.00418994715437293	0.0132808275520802	0.00516396993771195
330	0.855192124843597	-0.853893458843231	-18.1879253387451	-3.08191010844894e-05	-0.0149658378213644	-0.0026282137259841	-0.000680167751852423
331	0.205843508243561	1.09415245056152	-18.3177947998047	0.000293855206109583	-0.000355493422830477	-0.00912170019000769	-0.00392691092565656
332	-1.74220240116119	0.769478142261505	-17.9931201934814	-0.00684897974133492	0.00776136433705688	0.00126787810586393	-0.000680167751852423
333	0.855192124843597	0.444803804159164	-18.1879253387451	0.00126787810586393	0.00256657530553639	0.00191722682211548	-3.08191010844894e-05
334	0.855192124843597	0.769478142261505	-17.9931201934814	0.00289124972186983	-3.08191010844894e-05	0.00354059832170606	0.00776136433705688
335	0.855192124843597	-0.204544812440872	-17.6684474945068	0.000618529506027699	-0.0026282137259841	-0.00132951640989631	-0.000355493422830477
336	0.855192124843597	0.120129495859146	-18.1879253387451	-0.00425158534198999	0.00321592413820326	0.000618529506027699	0.000618529506027699
337	1.50454080104828	-1.17856776714325	-17.928186416626	0.00646266713738441	-0.00100484199356288	-0.0026282137259841	-0.00230353930965066
338	0.205843508243561	-0.529219150543213	-17.928186416626	0.00516396993771195	0.00808603875339031	-0.0104203969240189	0.00776136433705688
339	-2.39155101776123	0.769478142261505	-17.9931201934814	-0.00327756232582033	0.00548864435404539	0.000943203864153475	-0.00100484199356288
340	0.855192124843597	-0.529219150543213	-17.8632507324219	0.00483929552137852	-0.00392691092565656	-0.00100484199356288	-0.00230353930965066
341	0.205843508243561	-0.853893458843231	-17.7333812713623	0.00191722682211548	-0.000680167751852423	-0.00197886489331722	-0.00165419070981443
342	2.15388941764832	0.444803804159164	-18.0580558776855	-0.00100484199356288	0.00743668992072344	-0.00652430532500148	-0.000680167751852423
343	0.205843508243561	0.120129495859146	-18.3827304840088	0.00613799272105098	-0.00490093370899558	-0.00197886489331722	-0.0026282137259841
344	0.205843508243561	-0.853893458843231	-17.928186416626	0.0168522447347641	0.00678734155371785	0.00321592413820326	0.00289124972186983
345	0.205843508243561	-0.529219150543213	-17.9931201934814	-0.00814767740666866	-0.00165419070981443	0.00418994715437293	-0.00360223650932312
346	-3.04089951515198	1.09415245056152	-18.1879253387451	-0.00587495695799589	0.00386527273803949	-0.00490093370899558	-0.00522560812532902
347	0.855192124843597	-0.529219150543213	-17.7983169555664	0.00483929552137852	-0.000355493422830477	-0.000680167751852423	-0.0120437685400248
348	0.855192124843597	0.769478142261505	-17.8632507324219	0.00776136433705688	0.00548864435404539	-0.00522560812532902	0.00386527273803949
349	-0.443505108356476	0.769478142261505	-17.7333812713623	0.0022419011220336	0.00516396993771195	0.00256657530553639	0.000618529506027699
350	1.50454080104828	-1.82791638374329	-17.7333812713623	-0.0120437685400248	-0.0211346503347158	0.000618529506027699	-0.00132951640989631
351	2.15388941764832	-0.853893458843231	-18.0580558776855	-0.00392691092565656	0.00321592413820326	-0.00392691092565656	-0.000680167751852423
352	-1.09285378456116	0.120129495859146	-17.928186416626	-0.00847235135734081	0.00970941036939621	-0.00197886489331722	-0.0026282137259841
353	-1.09285378456116	-0.529219150543213	-17.928186416626	-0.00425158534198999	0.00841071270406246	-0.00587495695799589	0.00613799272105098
354	0.205843508243561	0.444803804159164	-18.0580558776855	0.00451462110504508	0.000293855206109583	-3.08191010844894e-05	-0.00522560812532902
355	0.205843508243561	-0.204544812440872	-17.8632507324219	-0.0026282137259841	-0.00197886489331722	-0.0026282137259841	-0.00165419070981443
356	0.855192124843597	0.444803804159164	-18.1879253387451	0.00483929552137852	-0.00587495695799589	0.0100340843200684	0.00126787810586393
357	0.205843508243561	-0.204544812440872	-18.3177947998047	-0.00100484199356288	0.00191722682211548	-0.00749832857400179	-0.00392691092565656
358	0.205843508243561	-0.204544812440872	-18.0580558776855	-0.00360223650932312	-0.0026282137259841	0.00191722682211548	-0.00652430532500148
359	-3.6902482509613	0.769478142261505	-18.0580558776855	-0.00684897974133492	0.00613799272105098	0.00386527273803949	0.00516396993771195
360	1.50454080104828	-0.204544812440872	-17.7983169555664	-3.08191010844894e-05	-0.00522560812532902	0.00483929552137852	0.00516396993771195
361	1.50454080104828	-0.204544812440872	-17.928186416626	0.000943203864153475	-3.08191010844894e-05	-0.00100484199356288	-0.00425158534198999
362	1.50454080104828	-0.529219150543213	-17.928186416626	-3.08191010844894e-05	0.00191722682211548	0.000618529506027699	-0.00165419070981443
363	2.15388941764832	-1.17856776714325	-18.0580558776855	-0.00132951640989631	-0.00100484199356288	-0.00490093370899558	-0.00100484199356288
364	0.205843508243561	-0.529219150543213	-18.1229915618896	0.000618529506027699	0.00256657530553639	-0.00944637414067984	0.000943203864153475
365	0.205843508243561	-0.529219150543213	-17.7983169555664	0.000943203864153475	0.00126787810586393	0.00256657530553639	-0.00392691092565656
366	-1.09285378456116	0.769478142261505	-18.1229915618896	-0.0123684434220195	-0.0026282137259841	-0.0120437685400248	0.00126787810586393
367	2.15388941764832	-0.204544812440872	-17.8632507324219	0.00256657530553639	0.00126787810586393	0.00159255252219737	0.000943203864153475
368	-1.09285378456116	0.120129495859146	-17.928186416626	-0.00132951640989631	0.01100810803473	-0.000355493422830477	0.00548864435404539
369	0.855192124843597	0.120129495859146	-18.1229915618896	-0.00197886489331722	-0.0026282137259841	0.00711201597005129	0.00354059832170606
370	0.855192124843597	-1.17856776714325	-18.0580558776855	0.00581331877037883	-0.00977104809135199	0.0022419011220336	-0.00165419070981443
371	0.855192124843597	-0.529219150543213	-17.9931201934814	-0.0026282137259841	-3.08191010844894e-05	-0.00425158534198999	-0.0026282137259841
372	-1.09285378456116	-0.529219150543213	-17.8632507324219	-0.00977104809135199	0.00743668992072344	-0.0123684434220195	-3.08191010844894e-05
373	0.855192124843597	0.120129495859146	-17.8632507324219	-0.0026282137259841	0.00678734155371785	0.000618529506027699	-0.00295288790948689
374	0.205843508243561	0.444803804159164	-17.928186416626	-0.00100484199356288	0.00386527273803949	-0.00490093370899558	0.00613799272105098
375	2.80323791503906	-0.529219150543213	-17.8632507324219	0.00613799272105098	-0.00295288790948689	-0.00490093370899558	0.00451462110504508
376	-1.74220240116119	0.769478142261505	-18.3177947998047	-0.00132951640989631	-0.00230353930965066	-0.00587495695799589	-0.00425158534198999
377	0.205843508243561	-0.529219150543213	-18.3177947998047	0.00289124972186983	0.000943203864153475	-0.00100484199356288	-3.08191010844894e-05
378	1.50454080104828	-0.204544812440872	-17.928186416626	-0.00327756232582033	0.0100340843200684	-0.0110697457566857	0.00386527273803949
379	-2.39155101776123	1.4188266992569	-18.1229915618896	-0.0162645354866982	-3.08191010844894e-05	0.00126787810586393	0.0022419011220336
380	1.50454080104828	-0.204544812440872	-17.7983169555664	-0.00197886489331722	-0.00425158534198999	0.0022419011220336	-0.000680167751852423
381	2.15388941764832	0.120129495859146	-17.8632507324219	-0.00944637414067984	-0.00327756232582033	-0.00619963090866804	-0.00100484199356288
382	0.855192124843597	-0.204544812440872	-18.2528610229492	-0.00782300252467394	0.00743668992072344	-0.00132951640989631	-0.00652430532500148
383	1.50454080104828	-1.17856776714325	-18.3177947998047	0.00191722682211548	-0.00165419070981443	0.00126787810586393	0.00516396993771195
384	2.15388941764832	-1.50324213504791	-18.1229915618896	-0.00555028254166245	-0.00684897974133492	0.00354059832170606	0.00418994715437293
385	-0.443505108356476	0.120129495859146	-17.8632507324219	-0.00230353930965066	0.00289124972186983	0.00418994715437293	0.00418994715437293
386	-3.04089951515198	0.769478142261505	-18.1879253387451	-0.0139918150380254	0.00646266713738441	-0.00684897974133492	-0.0026282137259841
387	2.15388941764832	-0.204544812440872	-17.7983169555664	0.00581331877037883	0.00873538758605719	-0.00717365415766835	-0.00652430532500148
388	0.855192124843597	1.09415245056152	-18.1229915618896	0.00711201597005129	-0.00100484199356288	-0.0100957229733467	-0.000680167751852423
389	-1.09285378456116	0.444803804159164	-18.1229915618896	0.00126787810586393	0.00191722682211548	-0.00100484199356288	0.0126314787194133
390	2.15388941764832	-1.82791638374329	-18.0580558776855	0.00483929552137852	-0.0113944197073579	0.00191722682211548	-3.08191010844894e-05
391	1.50454080104828	-0.204544812440872	-18.0580558776855	0.000618529506027699	-0.00587495695799589	-0.00360223650932312	0.000293855206109583
392	-1.09285378456116	-0.529219150543213	-18.3177947998047	0.00386527273803949	0.00970941036939621	0.00321592413820326	0.00159255252219737
393	-0.443505108356476	0.120129495859146	-18.3827304840088	0.0022419011220336	0.00548864435404539	-0.00230353930965066	-0.00295288790948689
394	-0.443505108356476	1.09415245056152	-17.8632507324219	0.00126787810586393	0.00613799272105098	0.00906006153672934	0.00191722682211548
395	1.50454080104828	-0.853893458843231	-18.1229915618896	0.00191722682211548	0.000293855206109583	-0.00165419070981443	-0.00165419070981443
396	0.205843508243561	0.769478142261505	-18.1879253387451	-0.00619963090866804	0.00451462110504508	-0.00360223650932312	0.00126787810586393
397	0.205843508243561	-0.204544812440872	-18.1229915618896	0.00613799272105098	-0.00814767740666866	-0.0100957229733467	-0.00717365415766835
398	0.205843508243561	-0.529219150543213	-17.9931201934814	0.00126787810586393	0.00418994715437293	-0.00944637414067984	0.000618529506027699
399	-1.74220240116119	0.769478142261505	-18.0580558776855	-0.00944637414067984	-3.08191010844894e-05	-0.00522560812532902	0.00483929552137852
400	0.205843508243561	-0.529219150543213	-17.5385761260986	-3.08191010844894e-05	0.000618529506027699	-0.00684897974133492	-0.00197886489331722
401	1.50454080104828	-0.204544812440872	-17.7983169555664	0.000618529506027699	-0.00197886489331722	-0.0159398596733809	-0.00230353930965066
402	1.50454080104828	-0.529219150543213	-18.0580558776855	0.00256657530553639	0.00873538758605719	-0.00717365415766835	0.0022419011220336
403	0.205843508243561	-0.204544812440872	-18.1229915618896	0.00581331877037883	0.000293855206109583	-0.00392691092565656	-0.000355493422830477
404	0.205843508243561	-1.82791638374329	-18.0580558776855	0.00386527273803949	-0.00132951640989631	0.00548864435404539	0.00321592413820326
405	0.205843508243561	0.120129495859146	-18.5125999450684	-0.00327756232582033	-0.00684897974133492	-0.00392691092565656	0.00159255252219737
406	-3.6902482509613	1.09415245056152	-18.1879253387451	-0.00847235135734081	-0.00100484199356288	-0.000680167751852423	-0.00295288790948689
407	1.50454080104828	-0.529219150543213	-17.7983169555664	0.00548864435404539	0.00613799272105098	0.00159255252219737	-0.00555028254166245
408	1.50454080104828	0.769478142261505	-18.7723388671875	0.00776136433705688	0.00548864435404539	-0.00197886489331722	-0.00490093370899558
409	0.205843508243561	-0.204544812440872	-18.1229915618896	-0.000355493422830477	-0.00100484199356288	-0.00392691092565656	-0.00717365415766835
410	1.50454080104828	-1.17856776714325	-18.0580558776855	-0.000355493422830477	-0.00522560812532902	-0.000680167751852423	-0.00295288790948689
411	2.15388941764832	-1.17856776714325	-17.9931201934814	0.00191722682211548	-0.00717365415766835	-0.00327756232582033	-0.00327756232582033
412	1.50454080104828	-0.529219150543213	-17.928186416626	0.00126787810586393	0.00191722682211548	-0.00490093370899558	-0.00717365415766835
413	-1.09285378456116	0.120129495859146	-17.7333812713623	-0.00327756232582033	0.00646266713738441	-0.000355493422830477	0.00256657530553639
414	0.855192124843597	0.444803804159164	-17.928186416626	0.00386527273803949	-0.0026282137259841	-0.00457625929266214	-0.00100484199356288
415	0.205843508243561	-0.529219150543213	-18.3177947998047	-0.00457625929266214	-0.00555028254166245	0.00483929552137852	-0.00490093370899558
416	-1.09285378456116	0.120129495859146	-18.1229915618896	0.0022419011220336	0.000943203864153475	0.00289124972186983	0.000618529506027699
417	0.855192124843597	-0.853893458843231	-18.1879253387451	-0.00295288790948689	-3.08191010844894e-05	-0.0126931173726916	-0.00360223650932312
418	2.15388941764832	-1.17856776714325	-17.9931201934814	-0.00132951640989631	0.000943203864153475	0.000293855206109583	-0.00587495695799589
419	-3.04089951515198	1.09415245056152	-17.9931201934814	-0.00522560812532902	0.00516396993771195	0.00354059832170606	0.00646266713738441
420	0.855192124843597	-0.529219150543213	-18.3177947998047	-0.0110697457566857	-0.000680167751852423	-0.00814767740666866	0.00191722682211548
421	1.50454080104828	-0.853893458843231	-18.3177947998047	0.00289124972186983	-0.00230353930965066	-0.00360223650932312	-0.00392691092565656
422	0.855192124843597	-0.529219150543213	-18.8372745513916	-0.00490093370899558	0.00776136433705688	-0.00360223650932312	-0.00327756232582033
423	2.15388941764832	-0.529219150543213	-18.0580558776855	0.00483929552137852	0.00548864435404539	-0.0026282137259841	0.00776136433705688
424	0.855192124843597	-1.50324213504791	-17.8632507324219	0.00126787810586393	-0.000355493422830477	-0.00684897974133492	0.000943203864153475
425	0.855192124843597	0.444803804159164	-17.928186416626	0.000618529506027699	-0.00392691092565656	0.00126787810586393	0.00126787810586393
426	-2.39155101776123	0.444803804159164	-18.5125999450684	-0.00847235135734081	0.00548864435404539	-0.00814767740666866	0.00159255252219737
427	1.50454080104828	-0.529219150543213	-18.0580558776855	0.0022419011220336	0.00516396993771195	-0.0026282137259841	-0.00230353930965066
428	-1.74220240116119	0.444803804159164	-18.9671440124512	0.00126787810586393	0.000293855206109583	-0.00360223650932312	0.000618529506027699
429	-0.443505108356476	0.120129495859146	-18.3177947998047	-0.000680167751852423	0.00613799272105098	-0.00392691092565656	0.00678734155371785
430	2.15388941764832	-1.50324213504791	-17.8632507324219	-0.00490093370899558	-0.00619963090866804	0.00970941036939621	0.000618529506027699
431	1.50454080104828	-1.17856776714325	-17.9931201934814	0.0022419011220336	-0.0104203969240189	-0.00490093370899558	-0.00197886489331722
432	0.855192124843597	-0.529219150543213	-17.6684474945068	-0.0026282137259841	0.00386527273803949	-0.00100484199356288	-0.0026282137259841
433	-2.39155101776123	0.444803804159164	-17.8632507324219	-0.000355493422830477	0.0100340843200684	0.000618529506027699	-0.00425158534198999
434	-0.443505108356476	0.444803804159164	-18.1229915618896	-3.08191010844894e-05	-0.000355493422830477	0.00289124972186983	0.00873538758605719
435	1.50454080104828	-0.853893458843231	-18.7723388671875	0.00256657530553639	0.00289124972186983	-0.00327756232582033	-0.00587495695799589
436	0.205843508243561	0.444803804159164	-18.4476642608643	0.00126787810586393	0.0022419011220336	0.0022419011220336	0.00159255252219737
437	1.50454080104828	-0.853893458843231	-18.7723388671875	-0.00392691092565656	-0.00230353930965066	-0.00165419070981443	-0.00555028254166245
438	1.50454080104828	-0.853893458843231	-18.4476642608643	0.00548864435404539	0.00126787810586393	-0.000680167751852423	-0.00100484199356288
439	-2.39155101776123	0.444803804159164	-18.5125999450684	-0.00912170019000769	0.00386527273803949	0.00776136433705688	0.00548864435404539
440	-1.09285378456116	0.444803804159164	-17.6684474945068	-0.00879702530801296	0.0022419011220336	-0.00360223650932312	-0.000680167751852423
441	1.50454080104828	-0.529219150543213	-17.9931201934814	-0.00912170019000769	-0.00197886489331722	-0.00944637414067984	0.00256657530553639
442	1.50454080104828	-0.204544812440872	-18.2528610229492	-0.00652430532500148	0.00256657530553639	-0.00490093370899558	-0.00327756232582033
443	1.50454080104828	-0.204544812440872	-18.0580558776855	0.00548864435404539	0.000943203864153475	-0.00132951640989631	0.00191722682211548
444	1.50454080104828	-2.15259075164795	-17.8632507324219	-3.08191010844894e-05	0.00159255252219737	-0.00782300252467394	0.00321592413820326
445	-1.09285378456116	0.120129495859146	-18.1229915618896	-0.000355493422830477	-0.00749832857400179	-0.00555028254166245	-3.08191010844894e-05
446	-1.74220240116119	0.444803804159164	-17.8632507324219	-0.00879702530801296	-0.000680167751852423	-3.08191010844894e-05	0.00159255252219737
447	0.855192124843597	-0.529219150543213	-17.7333812713623	0.00321592413820326	0.00451462110504508	-0.0130177913233638	-0.00814767740666866
448	0.855192124843597	1.09415245056152	-18.5125999450684	0.00646266713738441	0.00970941036939621	-3.08191010844894e-05	-0.00555028254166245
449	-1.09285378456116	0.444803804159164	-18.3177947998047	-0.00165419070981443	-3.08191010844894e-05	0.00289124972186983	0.00776136433705688
450	1.50454080104828	-1.17856776714325	-17.8632507324219	-0.000680167751852423	-0.00132951640989631	-0.00555028254166245	0.000618529506027699
451	1.50454080104828	-1.17856776714325	-17.928186416626	0.00418994715437293	-0.00749832857400179	-0.0026282137259841	-0.00555028254166245
452	-1.74220240116119	-0.204544812440872	-17.6035118103027	-0.000680167751852423	-0.000680167751852423	-0.00295288790948689	-0.00587495695799589
453	-3.04089951515198	0.120129495859146	-17.8632507324219	-0.00165419070981443	0.00516396993771195	0.00159255252219737	0.00354059832170606
454	-0.443505108356476	0.444803804159164	-18.707405090332	0.00191722682211548	0.0022419011220336	0.000293855206109583	0.0022419011220336
455	0.855192124843597	-0.853893458843231	-18.8372745513916	-0.00327756232582033	-0.00392691092565656	-0.00295288790948689	0.00386527273803949
456	-0.443505108356476	0.769478142261505	-18.707405090332	-0.00977104809135199	-0.00782300252467394	-0.00295288790948689	-0.00295288790948689
457	2.15388941764832	-2.47726511955261	-18.707405090332	-0.00165419070981443	-3.08191010844894e-05	-0.00782300252467394	-0.0100957229733467
458	2.15388941764832	-0.853893458843231	-18.4476642608643	0.00581331877037883	-0.00100484199356288	0.00678734155371785	-0.00165419070981443
459	-1.74220240116119	0.769478142261505	-18.3827304840088	-0.00490093370899558	0.00386527273803949	0.00289124972186983	0.00938473641872406
460	-1.74220240116119	0.769478142261505	-18.2528610229492	-0.000680167751852423	0.00354059832170606	0.00613799272105098	0.00386527273803949
461	1.50454080104828	-0.853893458843231	-18.1879253387451	-0.0026282137259841	-0.00132951640989631	-0.00814767740666866	-0.0026282137259841
462	0.855192124843597	-1.17856776714325	-18.1229915618896	-3.08191010844894e-05	0.000293855206109583	-0.0149658378213644	-0.0026282137259841
463	0.855192124843597	-0.853893458843231	-18.5775356292725	0.00483929552137852	0.00256657530553639	-0.00360223650932312	-0.00522560812532902
464	0.855192124843597	-1.17856776714325	-18.4476642608643	-0.00457625929266214	-0.00295288790948689	0.00938473641872406	0.00256657530553639
465	-1.09285378456116	0.769478142261505	-17.9931201934814	-0.00165419070981443	-0.00360223650932312	-0.00555028254166245	0.000943203864153475
466	-0.443505108356476	-0.204544812440872	-17.928186416626	-0.0117190945893526	-0.00295288790948689	-0.00425158534198999	-0.00165419070981443
467	0.205843508243561	-0.529219150543213	-17.8632507324219	0.00159255252219737	0.0103587592020631	-0.00977104809135199	-0.00425158534198999
468	-0.443505108356476	0.769478142261505	-18.4476642608643	0.00548864435404539	0.00483929552137852	-0.0100957229733467	-0.000680167751852423
469	-0.443505108356476	0.769478142261505	-18.2528610229492	0.00646266713738441	0.00386527273803949	0.00613799272105098	0.00191722682211548
470	0.205843508243561	-1.50324213504791	-18.0580558776855	0.00256657530553639	-0.00977104809135199	0.00581331877037883	-0.00587495695799589
471	0.855192124843597	-0.853893458843231	-17.7983169555664	-0.00587495695799589	0.000293855206109583	-0.00555028254166245	0.00159255252219737
472	-1.74220240116119	0.444803804159164	-17.6035118103027	-0.00327756232582033	0.00418994715437293	-0.00327756232582033	-0.00425158534198999
473	-1.09285378456116	0.769478142261505	-17.5385761260986	-0.00132951640989631	0.00191722682211548	0.000293855206109583	-0.00652430532500148
474	2.15388941764832	0.120129495859146	-18.1229915618896	0.00321592413820326	0.00256657530553639	-0.00295288790948689	0.000618529506027699
475	0.205843508243561	-0.853893458843231	-18.3177947998047	0.00289124972186983	0.00418994715437293	-0.000680167751852423	-0.00652430532500148
476	0.205843508243561	0.444803804159164	-18.1879253387451	-0.00555028254166245	-0.00587495695799589	-0.00879702530801296	0.00159255252219737
477	2.15388941764832	-1.50324213504791	-18.1879253387451	-0.00132951640989631	0.000293855206109583	-0.0123684434220195	-0.00912170019000769
478	1.50454080104828	-0.853893458843231	-17.8632507324219	0.000943203864153475	-0.00197886489331722	0.00646266713738441	-0.0026282137259841
479	-2.39155101776123	1.09415245056152	-17.928186416626	-0.00619963090866804	0.00516396993771195	-0.00555028254166245	0.00743668992072344
480	-0.443505108356476	0.444803804159164	-17.928186416626	-0.00100484199356288	-0.00197886489331722	-0.00684897974133492	0.0022419011220336
481	1.50454080104828	-0.529219150543213	-18.2528610229492	0.000293855206109583	0.00483929552137852	-0.00684897974133492	-0.00457625929266214
482	0.855192124843597	-0.529219150543213	-18.1879253387451	0.000618529506027699	0.00159255252219737	0.000293855206109583	-0.00457625929266214
483	1.50454080104828	-1.17856776714325	-17.7333812713623	0.00159255252219737	0.00321592413820326	0.00418994715437293	0.00386527273803949
484	-1.09285378456116	-1.17856776714325	-17.8632507324219	0.00386527273803949	-0.00425158534198999	0.00256657530553639	0.00776136433705688
485	-1.74220240116119	0.769478142261505	-18.0580558776855	-0.00457625929266214	0.000618529506027699	0.00483929552137852	-0.000680167751852423
486	-0.443505108356476	-0.853893458843231	-18.1229915618896	-0.00814767740666866	-0.00132951640989631	-0.00392691092565656	0.000618529506027699
487	-0.443505108356476	0.120129495859146	-18.2528610229492	0.00613799272105098	0.00581331877037883	-0.0152905117720366	0.0022419011220336
488	2.15388941764832	0.444803804159164	-18.6424694061279	0.00159255252219737	0.00841071270406246	0.00386527273803949	0.00289124972186983
489	-0.443505108356476	0.769478142261505	-18.1229915618896	0.00126787810586393	-0.00230353930965066	-0.00327756232582033	0.00906006153672934
490	0.205843508243561	-1.17856776714325	-17.9931201934814	0.0106834331527352	-0.00555028254166245	0.00256657530553639	0.0022419011220336
491	0.205843508243561	-0.529219150543213	-17.7983169555664	-0.00814767740666866	0.00581331877037883	-0.00749832857400179	0.000293855206109583
492	-2.39155101776123	0.120129495859146	-17.6684474945068	-0.00425158534198999	0.00289124972186983	-0.0195112787187099	-0.00230353930965066
493	-1.09285378456116	0.444803804159164	-17.928186416626	-0.00619963090866804	0.000943203864153475	0.00126787810586393	0.00354059832170606
494	0.205843508243561	0.120129495859146	-18.2528610229492	0.00386527273803949	0.00451462110504508	0.00418994715437293	0.00516396993771195
495	2.15388941764832	-0.853893458843231	-17.7983169555664	-0.00100484199356288	0.00386527273803949	-0.00944637414067984	0.00516396993771195
496	-0.443505108356476	0.444803804159164	-17.928186416626	-0.00490093370899558	-0.0026282137259841	0.00256657530553639	-0.00457625929266214
497	0.855192124843597	-1.82791638374329	-17.6684474945068	0.00321592413820326	-0.00132951640989631	-0.00749832857400179	-0.00555028254166245
498	0.855192124843597	-0.529219150543213	-17.7333812713623	0.00159255252219737	0.00548864435404539	-0.00814767740666866	0.00191722682211548
499	-2.39155101776123	0.444803804159164	-17.8632507324219	-0.00327756232582033	0.000293855206109583	-0.00100484199356288	0.000293855206109583
500	-0.443505108356476	1.09415245056152	-18.1879253387451	0.0022419011220336	0.00256657530553639	-0.00457625929266214	0.00516396993771195
501	-0.443505108356476	-0.529219150543213	-18.3827304840088	0.000943203864153475	0.00126787810586393	-0.00977104809135199	-0.0110697457566857
502	0.855192124843597	-0.853893458843231	-18.4476642608643	-0.00295288790948689	0.0132808275520802	-0.00717365415766835	-0.00197886489331722
503	0.205843508243561	-0.529219150543213	-17.8632507324219	-3.08191010844894e-05	0.00256657530553639	-0.00522560812532902	-0.000355493422830477
504	0.205843508243561	-0.204544812440872	-17.8632507324219	0.00776136433705688	0.000943203864153475	0.00548864435404539	-0.00165419070981443
505	-0.443505108356476	0.120129495859146	-17.9931201934814	-0.00392691092565656	0.00354059832170606	-0.00619963090866804	0.00418994715437293
506	0.205843508243561	-0.204544812440872	-17.6684474945068	-0.00490093370899558	-0.000680167751852423	-0.00165419070981443	0.00354059832170606
507	-0.443505108356476	0.444803804159164	-18.3177947998047	-0.000355493422830477	-0.000680167751852423	-0.0139918150380254	-0.0117190945893526
508	0.855192124843597	-0.204544812440872	-18.3827304840088	-0.000680167751852423	0.00321592413820326	-0.00619963090866804	0.00386527273803949
509	-0.443505108356476	0.769478142261505	-18.2528610229492	0.00354059832170606	-0.00360223650932312	-0.00295288790948689	0.00938473641872406
510	-0.443505108356476	-1.17856776714325	-17.7983169555664	-0.00782300252467394	-0.00457625929266214	-0.00587495695799589	0.00354059832170606
511	-1.09285378456116	0.444803804159164	-17.7983169555664	-0.00912170019000769	0.00126787810586393	0.00418994715437293	-0.0026282137259841
512	-3.04089951515198	1.74350106716156	-18.4476642608643	-0.0100957229733467	0.00191722682211548	-0.00522560812532902	-0.00197886489331722
513	-0.443505108356476	1.09415245056152	-18.6424694061279	0.00321592413820326	0.00126787810586393	-0.00360223650932312	-0.00132951640989631
514	0.855192124843597	-0.529219150543213	-18.8372745513916	-0.00782300252467394	-0.00360223650932312	0.000293855206109583	0.00711201597005129
515	0.855192124843597	-0.204544812440872	-18.707405090332	-0.00684897974133492	-0.00555028254166245	-0.00100484199356288	-0.00165419070981443
516	-0.443505108356476	0.120129495859146	-18.1879253387451	0.00613799272105098	-0.000680167751852423	-0.00522560812532902	-0.00197886489331722
517	1.50454080104828	-2.15259075164795	-18.3177947998047	-0.000355493422830477	-0.00717365415766835	-0.00879702530801296	-0.00132951640989631
518	-0.443505108356476	0.120129495859146	-17.7333812713623	0.013930176384747	0.00678734155371785	-0.000355493422830477	0.00256657530553639
519	-1.74220240116119	0.120129495859146	-17.8632507324219	-0.00847235135734081	0.00516396993771195	0.00256657530553639	0.00743668992072344
520	0.205843508243561	0.444803804159164	-18.8372745513916	0.00159255252219737	0.00483929552137852	-0.00100484199356288	-0.00392691092565656
521	-0.443505108356476	0.769478142261505	-18.9022083282471	-0.00392691092565656	-0.000680167751852423	-0.00490093370899558	-0.00522560812532902
522	0.205843508243561	-0.529219150543213	-17.8632507324219	-0.00327756232582033	0.00581331877037883	-0.0123684434220195	0.000293855206109583
523	0.855192124843597	-0.853893458843231	-18.1229915618896	0.00808603875339031	0.0022419011220336	-0.00490093370899558	0.01100810803473
524	-0.443505108356476	0.444803804159164	-18.1229915618896	-0.00360223650932312	-0.0026282137259841	-0.00100484199356288	0.00483929552137852
525	-0.443505108356476	0.444803804159164	-17.5385761260986	-0.000355493422830477	-0.00100484199356288	-0.0026282137259841	-0.00132951640989631
526	0.205843508243561	-0.853893458843231	-17.7983169555664	-0.00717365415766835	-0.00230353930965066	0.000618529506027699	-0.00360223650932312
527	-0.443505108356476	0.444803804159164	-18.3177947998047	0.000618529506027699	0.0100340843200684	-0.00457625929266214	-3.08191010844894e-05
528	1.50454080104828	-0.204544812440872	-18.4476642608643	0.00711201597005129	0.00516396993771195	-0.0123684434220195	0.000293855206109583
529	-1.09285378456116	0.444803804159164	-18.1879253387451	-0.000680167751852423	-0.00360223650932312	0.00581331877037883	0.00483929552137852
530	0.205843508243561	-0.529219150543213	-18.0580558776855	-0.0026282137259841	-0.00847235135734081	-0.00165419070981443	-0.00457625929266214
531	0.205843508243561	0.120129495859146	-17.6684474945068	0.00516396993771195	0.00354059832170606	-0.000355493422830477	-0.00100484199356288
532	-1.74220240116119	0.444803804159164	-18.0580558776855	-0.00425158534198999	0.00483929552137852	-0.00652430532500148	0.00386527273803949
533	-1.09285378456116	0.769478142261505	-18.3827304840088	-0.00197886489331722	0.00711201597005129	-0.00425158534198999	0.00451462110504508
534	0.205843508243561	-0.529219150543213	-18.8372745513916	-3.08191010844894e-05	0.00516396993771195	-0.00457625929266214	0.00548864435404539
535	1.50454080104828	-0.529219150543213	-18.6424694061279	-0.00230353930965066	0.00289124972186983	0.00256657530553639	-0.00327756232582033
536	-0.443505108356476	0.444803804159164	-18.6424694061279	-0.00132951640989631	0.00354059832170606	0.0022419011220336	0.000293855206109583
537	0.855192124843597	-1.50324213504791	-18.3827304840088	-0.00392691092565656	-0.00327756232582033	-0.00457625929266214	0.00548864435404539
538	-0.443505108356476	0.444803804159164	-17.7333812713623	-0.00360223650932312	0.00516396993771195	-0.00425158534198999	-0.00132951640989631
539	-1.74220240116119	0.120129495859146	-18.3177947998047	-0.00977104809135199	-3.08191010844894e-05	0.00354059832170606	0.00321592413820326
540	-1.09285378456116	0.444803804159164	-18.3177947998047	-0.00457625929266214	-0.000355493422830477	-0.00782300252467394	0.00256657530553639
541	0.205843508243561	0.120129495859146	-18.9022083282471	-0.00165419070981443	-0.00230353930965066	0.00581331877037883	0.00126787810586393
542	0.205843508243561	0.444803804159164	-18.5775356292725	0.00289124972186983	0.00289124972186983	-3.08191010844894e-05	0.00126787810586393
543	-0.443505108356476	0.120129495859146	-18.3177947998047	0.00906006153672934	0.000293855206109583	-0.00457625929266214	0.0022419011220336
544	-1.09285378456116	-0.204544812440872	-18.4476642608643	0.00646266713738441	-3.08191010844894e-05	0.00483929552137852	0.00776136433705688
545	-0.443505108356476	0.769478142261505	-18.6424694061279	0.000618529506027699	0.00483929552137852	-0.00295288790948689	0.00256657530553639
546	-1.09285378456116	0.120129495859146	-18.5125999450684	-0.00814767740666866	-0.000680167751852423	-0.00197886489331722	-0.000680167751852423
547	-0.443505108356476	1.09415245056152	-18.8372745513916	0.00191722682211548	0.00191722682211548	-0.00197886489331722	-0.00619963090866804
548	0.855192124843597	-0.529219150543213	-18.3177947998047	0.00483929552137852	0.00289124972186983	-0.00652430532500148	-3.08191010844894e-05
549	0.855192124843597	0.120129495859146	-18.5125999450684	0.00418994715437293	0.000618529506027699	0.00256657530553639	0.00159255252219737
550	0.205843508243561	-0.529219150543213	-18.5775356292725	0.00418994715437293	-0.00522560812532902	0.00386527273803949	-0.00295288790948689
551	-0.443505108356476	0.769478142261505	-17.928186416626	0.00256657530553639	-0.00522560812532902	0.0022419011220336	-0.00197886489331722
552	-2.39155101776123	0.769478142261505	-18.6424694061279	-0.00360223650932312	0.00354059832170606	-0.00782300252467394	-0.00100484199356288
553	0.205843508243561	0.444803804159164	-18.7723388671875	-3.08191010844894e-05	0.00776136433705688	-0.00684897974133492	-0.00197886489331722
554	1.50454080104828	0.120129495859146	-18.0580558776855	-0.00100484199356288	-0.00165419070981443	0.00354059832170606	-0.00392691092565656
555	0.205843508243561	0.769478142261505	-18.3827304840088	0.000618529506027699	0.0103587592020631	-0.00360223650932312	-0.00165419070981443
556	1.50454080104828	-0.853893458843231	-17.7983169555664	-0.00197886489331722	-0.0113944197073579	0.00191722682211548	-3.08191010844894e-05
557	-1.09285378456116	-1.17856776714325	-17.6684474945068	0.0022419011220336	-0.00165419070981443	-0.0133424662053585	-0.00457625929266214
558	-1.09285378456116	0.120129495859146	-18.1879253387451	-0.00132951640989631	0.00516396993771195	0.000943203864153475	-0.00457625929266214
559	-0.443505108356476	-0.853893458843231	-18.707405090332	-0.00749832857400179	-0.00295288790948689	0.0100340843200684	-0.00295288790948689
560	-1.09285378456116	1.09415245056152	-18.2528610229492	-0.000680167751852423	-0.00165419070981443	-3.08191010844894e-05	0.00256657530553639
561	0.205843508243561	0.769478142261505	-18.7723388671875	0.000943203864153475	-0.000355493422830477	-0.00360223650932312	-0.000680167751852423
562	0.855192124843597	-0.853893458843231	-18.4476642608643	0.00386527273803949	-0.00587495695799589	-0.00197886489331722	-0.000680167751852423
563	1.50454080104828	-0.853893458843231	-18.1229915618896	0.00159255252219737	-0.00360223650932312	-0.0117190945893526	-0.00360223650932312
564	-0.443505108356476	-1.50324213504791	-18.1879253387451	0.00970941036939621	-0.00717365415766835	0.000943203864153475	-0.00132951640989631
565	-0.443505108356476	0.120129495859146	-18.8372745513916	-0.00100484199356288	0.00386527273803949	0.000618529506027699	0.00159255252219737
566	-3.6902482509613	0.769478142261505	-18.9022083282471	-0.00555028254166245	-3.08191010844894e-05	-0.00360223650932312	-0.00100484199356288
567	-0.443505108356476	-0.529219150543213	-18.4476642608643	-0.00425158534198999	0.0103587592020631	-0.00717365415766835	-0.00457625929266214
568	-0.443505108356476	0.444803804159164	-19.2918186187744	-3.08191010844894e-05	0.00418994715437293	-0.00425158534198999	0.000618529506027699
569	2.15388941764832	-0.529219150543213	-18.6424694061279	-0.00295288790948689	0.000293855206109583	-3.08191010844894e-05	0.00386527273803949
570	0.205843508243561	-0.204544812440872	-18.6424694061279	-0.00197886489331722	-0.00749832857400179	0.00970941036939621	0.00613799272105098
571	2.15388941764832	-0.529219150543213	-18.9671440124512	-0.00132951640989631	0.000618529506027699	-0.00230353930965066	-0.00457625929266214
572	0.855192124843597	-0.204544812440872	-18.6424694061279	0.000618529506027699	0.000943203864153475	-0.00457625929266214	-0.00100484199356288
573	-2.39155101776123	-0.529219150543213	-18.3827304840088	0.00126787810586393	0.00483929552137852	-0.00132951640989631	0.0022419011220336
574	0.205843508243561	0.769478142261505	-18.6424694061279	0.00970941036939621	0.00418994715437293	-3.08191010844894e-05	0.0022419011220336
575	1.50454080104828	0.120129495859146	-18.6424694061279	-0.00360223650932312	-0.00230353930965066	0.00711201597005129	0.00386527273803949
576	0.205843508243561	0.769478142261505	-17.7333812713623	-0.00847235135734081	-0.00652430532500148	0.00289124972186983	0.00191722682211548
577	1.50454080104828	-1.17856776714325	-17.7983169555664	0.000943203864153475	-0.00717365415766835	-0.00652430532500148	-0.00652430532500148
578	-0.443505108356476	0.444803804159164	-18.1229915618896	0.00776136433705688	0.00451462110504508	-0.00619963090866804	0.00126787810586393
579	0.855192124843597	-0.529219150543213	-17.8632507324219	-0.00132951640989631	0.00386527273803949	0.00256657530553639	0.00613799272105098
580	0.855192124843597	-0.529219150543213	-18.6424694061279	-0.00652430532500148	0.00386527273803949	-0.00132951640989631	0.00386527273803949
581	0.205843508243561	0.769478142261505	-18.7723388671875	0.000943203864153475	-0.0026282137259841	0.00256657530553639	-0.00295288790948689
582	-0.443505108356476	1.09415245056152	-18.7723388671875	-0.00100484199356288	0.00354059832170606	-0.00360223650932312	0.00483929552137852
583	2.15388941764832	-0.529219150543213	-18.5775356292725	0.00711201597005129	0.00646266713738441	-0.00879702530801296	0.00516396993771195
584	1.50454080104828	-1.50324213504791	-18.707405090332	0.000943203864153475	-0.00587495695799589	0.0106834331527352	0.00289124972186983
585	0.205843508243561	0.120129495859146	-18.9671440124512	-0.00197886489331722	-0.000355493422830477	-0.000355493422830477	0.00906006153672934
586	0.205843508243561	-0.529219150543213	-18.707405090332	-0.0113944197073579	-0.00197886489331722	-0.00165419070981443	-0.00490093370899558
587	-1.09285378456116	1.09415245056152	-18.6424694061279	-0.00522560812532902	0.00354059832170606	-0.00295288790948689	-3.08191010844894e-05
588	0.855192124843597	-0.529219150543213	-18.3827304840088	-0.00230353930965066	0.00418994715437293	-0.00392691092565656	0.00126787810586393
589	0.205843508243561	0.444803804159164	-18.5125999450684	0.00256657530553639	0.00321592413820326	0.00386527273803949	0.000618529506027699
590	0.205843508243561	0.120129495859146	-18.2528610229492	0.00289124972186983	0.000943203864153475	0.000618529506027699	-0.00165419070981443
591	1.50454080104828	-1.17856776714325	-18.4476642608643	0.00516396993771195	-0.0172385573387146	-0.00684897974133492	-0.00684897974133492
592	0.855192124843597	-0.204544812440872	-18.5775356292725	-0.00132951640989631	0.00451462110504508	-0.00619963090866804	0.00289124972186983
593	-1.09285378456116	0.444803804159164	-18.5775356292725	-0.00457625929266214	0.0132808275520802	-0.00684897974133492	0.00516396993771195
594	-0.443505108356476	0.444803804159164	-18.3827304840088	0.000943203864153475	0.0022419011220336	0.00451462110504508	0.00581331877037883
595	-0.443505108356476	0.769478142261505	-18.9671440124512	-0.00392691092565656	0.00321592413820326	-0.00652430532500148	0.00289124972186983
596	2.15388941764832	-0.204544812440872	-18.4476642608643	0.00418994715437293	-0.00327756232582033	-0.00197886489331722	-0.000680167751852423
597	-0.443505108356476	-0.529219150543213	-18.707405090332	-0.00425158534198999	-0.00587495695799589	-0.0162645354866982	-0.00977104809135199
598	0.855192124843597	0.120129495859146	-18.8372745513916	-3.08191010844894e-05	-0.000680167751852423	-0.00165419070981443	-0.000355493422830477
599	-0.443505108356476	-0.204544812440872	-18.5775356292725	0.00483929552137852	-0.00197886489331722	0.00776136433705688	-0.00360223650932312
600	-1.74220240116119	-0.204544812440872	-17.8632507324219	-0.00132951640989631	-0.00132951640989631	0.00678734155371785	0.00289124972186983
601	0.855192124843597	-0.529219150543213	-18.3827304840088	-0.00490093370899558	0.00451462110504508	-0.00879702530801296	-0.000680167751852423
602	1.50454080104828	-0.204544812440872	-18.0580558776855	0.0022419011220336	0.00386527273803949	-0.00652430532500148	-0.00717365415766835
603	1.50454080104828	-0.204544812440872	-17.6684474945068	-0.00360223650932312	0.00289124972186983	-0.00782300252467394	0.0100340843200684
604	0.205843508243561	-1.17856776714325	-18.1879253387451	-0.00132951640989631	-0.00327756232582033	0.00321592413820326	-0.00392691092565656
605	-1.09285378456116	1.4188266992569	-18.3827304840088	-0.00490093370899558	-0.000355493422830477	-0.00392691092565656	0.000293855206109583
606	-0.443505108356476	-0.529219150543213	-17.8632507324219	-0.00847235135734081	0.00808603875339031	-0.00490093370899558	0.00159255252219737
607	-1.09285378456116	0.769478142261505	-18.2528610229492	-0.0026282137259841	0.00159255252219737	-0.00749832857400179	-0.00684897974133492
608	0.855192124843597	0.120129495859146	-17.9931201934814	0.00548864435404539	0.00516396993771195	-0.0026282137259841	0.000293855206109583
609	0.205843508243561	1.09415245056152	-17.8632507324219	0.00191722682211548	0.00743668992072344	0.00321592413820326	0.000943203864153475
610	0.855192124843597	0.120129495859146	-18.2528610229492	0.00126787810586393	-0.0133424662053585	0.00418994715437293	-0.00360223650932312
611	0.205843508243561	0.444803804159164	-18.1229915618896	-0.00457625929266214	-0.0110697457566857	0.00126787810586393	-0.00230353930965066
612	-0.443505108356476	1.09415245056152	-17.9931201934814	0.00451462110504508	-0.00360223650932312	-0.00295288790948689	-0.00619963090866804
613	-1.74220240116119	0.444803804159164	-18.1229915618896	-0.00749832857400179	0.00354059832170606	-0.00360223650932312	0.00256657530553639
614	-0.443505108356476	1.74350106716156	-18.1879253387451	0.00256657530553639	0.00159255252219737	0.00548864435404539	0.00451462110504508
615	0.855192124843597	-0.204544812440872	-17.9931201934814	-0.00684897974133492	-0.000680167751852423	-0.000680167751852423	0.00483929552137852
616	0.205843508243561	0.120129495859146	-17.7983169555664	-0.000680167751852423	0.00451462110504508	-0.0110697457566857	0.00548864435404539
617	0.855192124843597	-1.17856776714325	-18.2528610229492	0.000293855206109583	-0.00619963090866804	-0.00847235135734081	-0.00619963090866804
618	0.855192124843597	-0.529219150543213	-17.9931201934814	-0.000680167751852423	0.00646266713738441	-0.0117190945893526	0.00159255252219737
619	-1.09285378456116	0.444803804159164	-18.2528610229492	-0.00587495695799589	0.0022419011220336	-3.08191010844894e-05	0.00354059832170606
620	0.205843508243561	-0.204544812440872	-17.8632507324219	0.000293855206109583	-0.00619963090866804	0.00548864435404539	0.00646266713738441
621	0.855192124843597	-0.853893458843231	-18.3827304840088	-0.00327756232582033	0.00483929552137852	-0.00295288790948689	0.00159255252219737
622	2.15388941764832	-0.204544812440872	-18.3177947998047	0.00613799272105098	-0.00360223650932312	-0.00230353930965066	-0.00879702530801296
623	-0.443505108356476	-0.529219150543213	-18.0580558776855	0.00191722682211548	0.000293855206109583	0.00159255252219737	0.000293855206109583
624	0.205843508243561	-0.529219150543213	-18.2528610229492	0.0123068047687411	-0.00717365415766835	-0.00684897974133492	0.00256657530553639
625	0.855192124843597	-0.853893458843231	-18.2528610229492	0.00256657530553639	-0.00197886489331722	-3.08191010844894e-05	0.00126787810586393
626	-3.6902482509613	0.444803804159164	-18.0580558776855	-0.00749832857400179	0.0106834331527352	-0.00587495695799589	0.000943203864153475
627	0.205843508243561	-0.204544812440872	-18.0580558776855	-0.00522560812532902	-0.00425158534198999	-0.00619963090866804	-0.00587495695799589
628	0.855192124843597	0.444803804159164	-18.1879253387451	0.00386527273803949	0.00256657530553639	-0.00197886489331722	0.00451462110504508
629	0.855192124843597	-0.204544812440872	-17.8632507324219	0.00418994715437293	-0.00197886489331722	-0.0110697457566857	0.0022419011220336
630	-0.443505108356476	0.120129495859146	-18.2528610229492	0.00159255252219737	-0.00652430532500148	0.00256657530553639	-0.00522560812532902
631	0.855192124843597	0.120129495859146	-18.3177947998047	-0.00197886489331722	-0.00425158534198999	-0.00684897974133492	0.00126787810586393
632	-0.443505108356476	1.09415245056152	-18.1879253387451	-0.00392691092565656	0.0103587592020631	-3.08191010844894e-05	-0.00197886489331722
633	-2.39155101776123	0.769478142261505	-18.1229915618896	-0.0100957229733467	0.00548864435404539	-0.00619963090866804	0.000618529506027699
634	3.45258665084839	-0.529219150543213	-18.0580558776855	0.00126787810586393	-0.00100484199356288	0.00191722682211548	0.00678734155371785
635	1.50454080104828	0.120129495859146	-17.6684474945068	-0.00100484199356288	-0.00327756232582033	0.00386527273803949	-0.000355493422830477
636	-0.443505108356476	0.769478142261505	-17.928186416626	-0.00555028254166245	0.00678734155371785	-0.00490093370899558	-0.00197886489331722
637	2.15388941764832	-1.17856776714325	-17.8632507324219	-0.00457625929266214	-0.00490093370899558	0.00126787810586393	-0.00295288790948689
638	1.50454080104828	-0.204544812440872	-17.7333812713623	0.00451462110504508	0.00483929552137852	-0.00619963090866804	-0.00360223650932312
639	-1.74220240116119	0.120129495859146	-17.928186416626	-0.00425158534198999	0.00126787810586393	-0.000680167751852423	0.000943203864153475
640	0.855192124843597	0.120129495859146	-17.928186416626	-0.00782300252467394	-0.00327756232582033	0.0022419011220336	0.00126787810586393
641	-0.443505108356476	1.09415245056152	-17.6035118103027	-0.00327756232582033	0.0022419011220336	0.00126787810586393	-0.00717365415766835
642	-1.09285378456116	0.120129495859146	-18.3177947998047	0.00126787810586393	0.00483929552137852	-0.00360223650932312	-0.00944637414067984
643	0.205843508243561	0.444803804159164	-18.2528610229492	0.000943203864153475	-0.00100484199356288	-0.00847235135734081	-3.08191010844894e-05
644	0.205843508243561	-0.529219150543213	-18.1879253387451	0.00321592413820326	-0.00132951640989631	0.00256657530553639	-0.0026282137259841
645	0.855192124843597	-0.529219150543213	-17.7333812713623	-0.00717365415766835	-0.00814767740666866	-0.00100484199356288	0.000618529506027699
646	-3.04089951515198	0.769478142261505	-17.8632507324219	-0.00879702530801296	0.00646266713738441	-0.00327756232582033	-0.00132951640989631
647	0.205843508243561	0.120129495859146	-17.6035118103027	-0.00360223650932312	0.000618529506027699	-0.00717365415766835	-0.00360223650932312
648	0.855192124843597	0.769478142261505	-17.7333812713623	0.00386527273803949	-0.00132951640989631	0.000293855206109583	-0.00100484199356288
649	2.15388941764832	-0.853893458843231	-17.928186416626	0.00873538758605719	0.00354059832170606	0.00386527273803949	0.00289124972186983
650	1.50454080104828	-0.204544812440872	-17.7983169555664	0.00678734155371785	0.0022419011220336	-0.00230353930965066	0.00191722682211548
651	1.50454080104828	-1.50324213504791	-17.8632507324219	-0.00522560812532902	-0.00684897974133492	-0.00652430532500148	0.0022419011220336
652	2.15388941764832	-0.529219150543213	-18.0580558776855	0.00159255252219737	-3.08191010844894e-05	-0.0130177913233638	0.000293855206109583
653	-1.74220240116119	-0.204544812440872	-17.5385761260986	-0.00652430532500148	0.000618529506027699	-0.0026282137259841	0.00321592413820326
654	0.855192124843597	-0.529219150543213	-17.4087066650391	0.00418994715437293	0.00256657530553639	0.00711201597005129	0.00483929552137852
655	1.50454080104828	0.120129495859146	-18.1229915618896	0.0022419011220336	-0.00327756232582033	0.00191722682211548	-0.00132951640989631
656	0.855192124843597	0.444803804159164	-18.1879253387451	-0.00392691092565656	0.000293855206109583	-0.000680167751852423	-0.00360223650932312
657	-1.09285378456116	-0.204544812440872	-17.7333812713623	0.00191722682211548	0.00678734155371785	-0.00912170019000769	-0.00652430532500148
658	1.50454080104828	-0.853893458843231	-17.928186416626	0.00159255252219737	-0.00197886489331722	-0.0152905117720366	0.00289124972186983
659	0.205843508243561	-0.204544812440872	-17.7333812713623	0.00808603875339031	0.00418994715437293	-0.0104203969240189	0.00354059832170606
660	-3.04089951515198	0.769478142261505	-17.8632507324219	-0.00295288790948689	0.00354059832170606	-0.00197886489331722	0.00289124972186983
661	0.855192124843597	0.444803804159164	-18.3177947998047	0.00126787810586393	0.00386527273803949	-0.00749832857400179	-0.00165419070981443
662	-0.443505108356476	1.09415245056152	-18.2528610229492	0.00289124972186983	0.000618529506027699	-0.00782300252467394	-0.00457625929266214
663	0.205843508243561	0.769478142261505	-18.0580558776855	0.00743668992072344	0.00678734155371785	-0.000680167751852423	-3.08191010844894e-05
664	2.15388941764832	-1.82791638374329	-17.7983169555664	-0.00165419070981443	-0.00619963090866804	-3.08191010844894e-05	0.00516396993771195
665	0.205843508243561	-0.529219150543213	-17.6684474945068	0.00191722682211548	-0.00100484199356288	0.00354059832170606	-0.00230353930965066
666	-3.04089951515198	0.444803804159164	-17.7333812713623	-0.00490093370899558	-0.000680167751852423	-0.00197886489331722	-0.00684897974133492
667	0.855192124843597	-0.853893458843231	-17.4087066650391	-0.00392691092565656	0.00743668992072344	-0.00132951640989631	-0.000680167751852423
668	2.15388941764832	0.120129495859146	-18.0580558776855	-0.00360223650932312	-0.00295288790948689	-0.00230353930965066	-0.00522560812532902
669	-0.443505108356476	0.444803804159164	-18.4476642608643	-0.00230353930965066	0.00743668992072344	0.00451462110504508	0.00808603875339031
670	2.15388941764832	-0.853893458843231	-18.0580558776855	-0.00392691092565656	-0.00360223650932312	-0.00360223650932312	-0.00490093370899558
671	0.855192124843597	-1.50324213504791	-17.928186416626	-0.00392691092565656	-0.00717365415766835	-0.00619963090866804	-0.00684897974133492
672	0.205843508243561	-0.529219150543213	-17.7333812713623	-0.000680167751852423	0.00321592413820326	-0.00782300252467394	-0.00587495695799589
673	-1.09285378456116	-0.853893458843231	-17.7333812713623	-0.00717365415766835	0.00548864435404539	-0.00717365415766835	0.0100340843200684
674	-1.74220240116119	0.120129495859146	-17.7983169555664	-0.000355493422830477	-0.000355493422830477	0.00516396993771195	0.00321592413820326
675	-0.443505108356476	0.769478142261505	-18.5125999450684	0.00483929552137852	-0.00652430532500148	-0.00555028254166245	0.00126787810586393
676	2.15388941764832	-0.529219150543213	-18.0580558776855	-0.00425158534198999	0.00483929552137852	-0.00100484199356288	-0.00360223650932312
677	-0.443505108356476	0.444803804159164	-18.0580558776855	-0.00230353930965066	-0.000355493422830477	0.00581331877037883	-0.0156151866540313
678	-1.09285378456116	-0.853893458843231	-18.1229915618896	0.00354059832170606	-0.00197886489331722	-0.0026282137259841	-0.00360223650932312
679	1.50454080104828	-0.204544812440872	-17.7333812713623	-0.00425158534198999	0.00191722682211548	-0.00360223650932312	0.00159255252219737
680	-1.09285378456116	0.120129495859146	-17.8632507324219	-0.00197886489331722	-0.00295288790948689	-0.00619963090866804	-0.000680167751852423
681	0.855192124843597	0.444803804159164	-18.2528610229492	-0.00522560812532902	-0.00100484199356288	0.00483929552137852	-0.00977104809135199
682	0.855192124843597	0.444803804159164	-18.6424694061279	0.000943203864153475	-0.00425158534198999	-0.00587495695799589	-0.00652430532500148
683	1.50454080104828	-0.204544812440872	-18.0580558776855	0.000618529506027699	0.00256657530553639	-0.00490093370899558	-0.00100484199356288
684	1.50454080104828	-1.82791638374329	-17.8632507324219	-0.00197886489331722	-0.00197886489331722	0.000618529506027699	0.0022419011220336
685	0.205843508243561	0.120129495859146	-18.1229915618896	0.00289124972186983	0.000618529506027699	-0.00100484199356288	0.00126787810586393
686	-0.443505108356476	0.120129495859146	-17.6035118103027	-0.00457625929266214	0.00386527273803949	-0.0113944197073579	0.00516396993771195
687	-1.74220240116119	0.769478142261505	-18.0580558776855	-0.00652430532500148	0.00321592413820326	-0.00457625929266214	-0.00555028254166245
688	2.15388941764832	-0.853893458843231	-18.1229915618896	0.011982130818069	0.00191722682211548	-0.00490093370899558	0.000943203864153475
689	0.205843508243561	1.74350106716156	-18.6424694061279	0.00776136433705688	0.00581331877037883	-0.00425158534198999	0.00354059832170606
690	-0.443505108356476	0.444803804159164	-17.8632507324219	0.00159255252219737	-0.00457625929266214	-0.000355493422830477	-0.000680167751852423
691	2.15388941764832	-1.50324213504791	-17.8632507324219	-0.00392691092565656	-0.0100957229733467	-0.00847235135734081	0.00289124972186983
692	0.855192124843597	-0.204544812440872	-17.7333812713623	0.00321592413820326	0.00613799272105098	-0.00132951640989631	-0.00522560812532902
693	-3.6902482509613	-0.853893458843231	-17.6684474945068	-0.00132951640989631	0.00483929552137852	-0.00717365415766835	0.00516396993771195
694	0.205843508243561	0.120129495859146	-18.3177947998047	-0.000355493422830477	0.00938473641872406	0.00483929552137852	-0.00100484199356288
695	0.205843508243561	0.769478142261505	-18.5125999450684	-0.00197886489331722	-3.08191010844894e-05	-0.00230353930965066	-0.00392691092565656
696	0.855192124843597	-0.529219150543213	-17.9931201934814	-0.00165419070981443	0.00321592413820326	-0.00457625929266214	-0.00230353930965066
697	0.855192124843597	0.444803804159164	-18.1879253387451	-0.0026282137259841	0.00906006153672934	-0.0113944197073579	0.00191722682211548
698	-0.443505108356476	-0.204544812440872	-18.5775356292725	-0.000680167751852423	-0.00522560812532902	-0.000355493422830477	-0.00555028254166245
699	0.855192124843597	-0.529219150543213	-18.0580558776855	-0.00392691092565656	0.00483929552137852	0.00678734155371785	0.00321592413820326
700	-0.443505108356476	-0.853893458843231	-18.3827304840088	-0.00619963090866804	-0.00100484199356288	-0.00457625929266214	0.00776136433705688
701	1.50454080104828	-0.204544812440872	-18.1879253387451	-0.00197886489331722	0.00906006153672934	-0.00619963090866804	-0.00360223650932312
702	0.855192124843597	-0.204544812440872	-18.8372745513916	0.00191722682211548	0.00289124972186983	-0.00457625929266214	-0.00457625929266214
703	0.855192124843597	-0.204544812440872	-18.5775356292725	0.00126787810586393	0.000618529506027699	-3.08191010844894e-05	0.0022419011220336
704	0.855192124843597	-1.17856776714325	-18.4476642608643	-0.00749832857400179	-0.00522560812532902	0.00483929552137852	0.00354059832170606
705	-0.443505108356476	-0.529219150543213	-18.5775356292725	0.00516396993771195	-0.00814767740666866	0.0100340843200684	0.0103587592020631
706	2.15388941764832	-0.204544812440872	-17.928186416626	-0.00522560812532902	0.00386527273803949	-0.00230353930965066	0.000618529506027699
707	-1.74220240116119	0.769478142261505	-18.9022083282471	-0.00879702530801296	-0.000680167751852423	-0.00392691092565656	-0.00132951640989631
708	0.855192124843597	-0.204544812440872	-18.1229915618896	-0.000355493422830477	0.00613799272105098	-0.000680167751852423	0.0113327819854021
709	0.855192124843597	0.769478142261505	-18.5125999450684	0.00613799272105098	0.00191722682211548	-0.00814767740666866	0.00613799272105098
710	0.205843508243561	0.444803804159164	-18.3177947998047	-0.00100484199356288	-0.00295288790948689	-0.00490093370899558	-0.00457625929266214
711	0.855192124843597	-0.529219150543213	-18.1229915618896	-0.000355493422830477	-0.00490093370899558	-0.00392691092565656	-0.00100484199356288
712	0.205843508243561	-0.204544812440872	-18.2528610229492	-0.00100484199356288	-0.00100484199356288	-0.00295288790948689	-0.00360223650932312
713	-0.443505108356476	0.769478142261505	-18.2528610229492	0.00646266713738441	0.00483929552137852	-0.00555028254166245	0.00256657530553639
714	-2.39155101776123	0.769478142261505	-18.3177947998047	-0.00132951640989631	0.00581331877037883	0.0100340843200684	0.011982130818069
715	2.80323791503906	-0.204544812440872	-18.0580558776855	-0.00132951640989631	0.000618529506027699	-0.00197886489331722	-0.000680167751852423
716	0.205843508243561	0.769478142261505	-18.4476642608643	0.00354059832170606	-0.00944637414067984	-0.0104203969240189	-0.00132951640989631
717	0.855192124843597	-0.204544812440872	-17.928186416626	0.00126787810586393	0.000618529506027699	0.00126787810586393	-0.00100484199356288
718	1.50454080104828	-1.82791638374329	-18.5125999450684	0.00256657530553639	-0.00944637414067984	-0.00490093370899558	0.00256657530553639
719	-1.09285378456116	-0.529219150543213	-18.3177947998047	0.00126787810586393	0.00418994715437293	-0.00327756232582033	0.00191722682211548
720	-1.09285378456116	-0.529219150543213	-18.6424694061279	-0.00717365415766835	-0.00132951640989631	0.00841071270406246	0.00354059832170606
721	1.50454080104828	-0.204544812440872	-18.5125999450684	-0.000680167751852423	-0.000680167751852423	-0.00230353930965066	0.00711201597005129
722	0.855192124843597	-0.853893458843231	-18.6424694061279	-0.0113944197073579	0.00613799272105098	-0.00327756232582033	-0.00717365415766835
723	1.50454080104828	-0.529219150543213	-18.4476642608643	0.00938473641872406	0.00581331877037883	0.000293855206109583	0.00321592413820326
724	0.205843508243561	-0.853893458843231	-18.3827304840088	0.000618529506027699	0.000618529506027699	0.00159255252219737	0.00548864435404539
725	-0.443505108356476	-0.204544812440872	-18.3827304840088	-0.000355493422830477	-0.00555028254166245	0.00256657530553639	0.000293855206109583
726	0.855192124843597	-0.204544812440872	-18.5125999450684	-0.00360223650932312	0.00483929552137852	-0.00100484199356288	-0.00360223650932312
727	-2.39155101776123	0.444803804159164	-18.7723388671875	-0.00619963090866804	0.00386527273803949	-0.00132951640989631	-3.08191010844894e-05
728	-0.443505108356476	0.769478142261505	-18.707405090332	-0.000680167751852423	0.00386527273803949	0.000943203864153475	-0.00165419070981443
729	0.855192124843597	-0.529219150543213	-18.8372745513916	-0.00490093370899558	0.00126787810586393	-0.00749832857400179	0.00386527273803949
730	0.205843508243561	0.444803804159164	-18.3177947998047	-0.00555028254166245	-0.00327756232582033	0.00289124972186983	0.00386527273803949
731	-0.443505108356476	0.120129495859146	-17.7983169555664	-0.00847235135734081	-0.000355493422830477	0.00126787810586393	-3.08191010844894e-05
732	-1.74220240116119	-0.204544812440872	-18.6424694061279	0.00386527273803949	0.00581331877037883	-0.00392691092565656	-0.00490093370899558
733	-1.09285378456116	0.769478142261505	-18.9022083282471	0.000618529506027699	-0.0026282137259841	-0.0026282137259841	0.0022419011220336
734	-1.09285378456116	-0.204544812440872	-18.5775356292725	-0.0026282137259841	0.00451462110504508	-0.00197886489331722	0.0022419011220336
735	0.855192124843597	-0.529219150543213	-18.1229915618896	-0.00457625929266214	0.00159255252219737	0.00126787810586393	0.00289124972186983
736	0.855192124843597	0.444803804159164	-18.3177947998047	-0.00587495695799589	0.00418994715437293	-0.0172385573387146	-0.000355493422830477
737	1.50454080104828	-0.529219150543213	-17.6684474945068	0.00451462110504508	0.00808603875339031	-0.00749832857400179	-0.00847235135734081
738	0.855192124843597	-2.15259075164795	-18.1229915618896	0.00581331877037883	-0.00327756232582033	-0.00912170019000769	0.00483929552137852
739	0.205843508243561	0.120129495859146	-18.7723388671875	0.00159255252219737	-0.000355493422830477	-0.00847235135734081	0.0022419011220336
740	-1.74220240116119	-0.204544812440872	-18.0580558776855	-0.00392691092565656	0.000943203864153475	0.00386527273803949	0.00646266713738441
741	0.205843508243561	-0.529219150543213	-18.1879253387451	0.00256657530553639	-3.08191010844894e-05	-0.00360223650932312	-0.00132951640989631
742	2.15388941764832	-0.853893458843231	-18.1229915618896	0.000618529506027699	0.01100810803473	-0.00522560812532902	-0.00490093370899558
743	1.50454080104828	-0.529219150543213	-18.3827304840088	0.00548864435404539	-0.00132951640989631	-0.00684897974133492	-0.00392691092565656
744	-1.09285378456116	0.120129495859146	-18.3177947998047	0.00678734155371785	-0.00814767740666866	0.00418994715437293	0.00386527273803949
745	0.855192124843597	-0.529219150543213	-18.707405090332	-0.000355493422830477	-0.00619963090866804	-0.00165419070981443	0.00613799272105098
746	1.50454080104828	-0.529219150543213	-18.2528610229492	-0.000680167751852423	-0.00490093370899558	-0.00425158534198999	-0.00425158534198999
747	-3.04089951515198	0.444803804159164	-18.2528610229492	-0.00944637414067984	0.00841071270406246	-0.0026282137259841	-0.00197886489331722
748	0.205843508243561	0.444803804159164	-18.1879253387451	0.00418994715437293	0.000943203864153475	-0.00230353930965066	0.00159255252219737
749	0.205843508243561	-0.204544812440872	-18.1229915618896	0.00256657530553639	0.00289124972186983	0.00126787810586393	-0.00652430532500148
750	0.855192124843597	-0.204544812440872	-17.928186416626	-0.00425158534198999	0.000293855206109583	0.00126787810586393	0.00386527273803949
751	0.855192124843597	-0.204544812440872	-17.9931201934814	0.000293855206109583	-0.00392691092565656	-0.00652430532500148	-3.08191010844894e-05
752	-0.443505108356476	0.120129495859146	-18.3827304840088	0.0022419011220336	-0.00197886489331722	-0.0130177913233638	-0.0117190945893526
753	-0.443505108356476	0.444803804159164	-18.7723388671875	0.0022419011220336	0.0022419011220336	-0.00230353930965066	-0.00132951640989631
754	-0.443505108356476	-0.529219150543213	-18.4476642608643	-0.00587495695799589	0.0126314787194133	-3.08191010844894e-05	0.00354059832170606
755	0.205843508243561	0.769478142261505	-18.0580558776855	-0.00425158534198999	-0.00555028254166245	0.00711201597005129	-0.00490093370899558
756	0.855192124843597	0.120129495859146	-18.1229915618896	-0.00100484199356288	0.00354059832170606	-0.00230353930965066	0.000618529506027699
757	1.50454080104828	-0.204544812440872	-17.7983169555664	0.000943203864153475	0.00159255252219737	-0.0110697457566857	-0.00749832857400179
758	0.855192124843597	-1.17856776714325	-18.1879253387451	0.00613799272105098	-0.00587495695799589	-0.00132951640989631	-0.00457625929266214
759	-1.74220240116119	0.769478142261505	-17.928186416626	-0.000680167751852423	0.00418994715437293	0.00418994715437293	0.0022419011220336
760	-0.443505108356476	0.769478142261505	-17.7333812713623	-0.00619963090866804	0.000293855206109583	-0.00392691092565656	-0.00392691092565656
761	-0.443505108356476	0.120129495859146	-17.9931201934814	-0.00782300252467394	0.0022419011220336	0.00548864435404539	-0.00230353930965066
762	1.50454080104828	0.120129495859146	-17.7983169555664	-0.000680167751852423	0.00613799272105098	-0.0123684434220195	-0.00684897974133492
763	0.205843508243561	0.444803804159164	-18.3177947998047	-0.00457625929266214	0.00711201597005129	-0.00944637414067984	0.000943203864153475
764	-1.09285378456116	0.769478142261505	-18.1229915618896	-0.00327756232582033	0.0113327819854021	0.00711201597005129	-0.00327756232582033
765	0.855192124843597	-1.50324213504791	-18.2528610229492	-0.00425158534198999	-0.00944637414067984	0.00970941036939621	0.00289124972186983
766	0.855192124843597	-0.204544812440872	-18.0580558776855	-0.00132951640989631	-0.00392691092565656	-0.00132951640989631	-0.00717365415766835
767	-1.74220240116119	0.120129495859146	-18.3177947998047	-0.00782300252467394	0.00613799272105098	-0.0143164889886975	-0.00522560812532902
768	-0.443505108356476	0.444803804159164	-18.1229915618896	0.00354059832170606	0.00289124972186983	-0.00230353930965066	-0.00132951640989631
769	2.80323791503906	-0.853893458843231	-17.8632507324219	0.00711201597005129	0.000943203864153475	-0.00457625929266214	0.00191722682211548
770	1.50454080104828	-0.204544812440872	-17.7333812713623	-0.00197886489331722	-0.00360223650932312	0.0022419011220336	0.000293855206109583
771	1.50454080104828	-0.529219150543213	-18.0580558776855	-0.00327756232582033	-0.00490093370899558	0.00418994715437293	-0.00522560812532902
772	2.15388941764832	-1.50324213504791	-18.1229915618896	-0.00782300252467394	-0.00197886489331722	-0.00847235135734081	0.00354059832170606
773	1.50454080104828	-0.204544812440872	-17.928186416626	0.00191722682211548	0.00418994715437293	-0.00619963090866804	-0.00522560812532902
774	-1.09285378456116	0.120129495859146	-17.9931201934814	-0.0026282137259841	0.0022419011220336	0.00321592413820326	0.0113327819854021
775	0.205843508243561	0.769478142261505	-18.1879253387451	-0.0026282137259841	-0.00165419070981443	-0.00100484199356288	0.000943203864153475
776	0.855192124843597	-0.204544812440872	-17.9931201934814	0.00451462110504508	-0.00392691092565656	-0.00165419070981443	-0.00295288790948689
777	-0.443505108356476	0.444803804159164	-17.928186416626	0.000618529506027699	0.00873538758605719	0.00126787810586393	-0.00327756232582033
778	0.855192124843597	-1.17856776714325	-18.0580558776855	0.000943203864153475	0.000943203864153475	0.0022419011220336	0.00256657530553639
779	0.205843508243561	1.09415245056152	-18.2528610229492	-0.00555028254166245	-0.00230353930965066	-0.000355493422830477	-0.000680167751852423
780	-1.74220240116119	1.09415245056152	-18.1879253387451	-0.00490093370899558	-0.00360223650932312	0.00873538758605719	-0.00197886489331722
781	-1.09285378456116	0.444803804159164	-18.1229915618896	-0.00652430532500148	0.0022419011220336	-0.0120437685400248	0.00191722682211548
782	0.205843508243561	1.09415245056152	-18.0580558776855	-0.00522560812532902	0.0126314787194133	-0.00327756232582033	-0.00165419070981443
783	0.205843508243561	0.769478142261505	-18.1879253387451	0.00613799272105098	0.00906006153672934	0.00289124972186983	0.00126787810586393
784	1.50454080104828	0.444803804159164	-18.3177947998047	-0.00197886489331722	-3.08191010844894e-05	0.00646266713738441	0.00386527273803949
785	2.15388941764832	-1.50324213504791	-18.0580558776855	-0.000680167751852423	-0.0104203969240189	0.00548864435404539	-0.00197886489331722
786	-1.74220240116119	0.769478142261505	-18.1879253387451	-0.00782300252467394	0.0022419011220336	-0.00392691092565656	-0.00490093370899558
787	-1.09285378456116	-0.529219150543213	-17.9931201934814	-0.00392691092565656	0.00386527273803949	-0.0165892094373703	-0.00490093370899558
788	0.855192124843597	-0.204544812440872	-17.8632507324219	-3.08191010844894e-05	0.00711201597005129	0.000618529506027699	-0.00879702530801296
789	-1.09285378456116	0.769478142261505	-17.7333812713623	0.0022419011220336	-0.00522560812532902	0.00418994715437293	-0.000355493422830477
790	1.50454080104828	-0.204544812440872	-17.8632507324219	0.00548864435404539	-0.00360223650932312	-0.00944637414067984	-0.00555028254166245
791	0.855192124843597	-0.853893458843231	-18.1229915618896	-0.00684897974133492	-0.00749832857400179	0.00613799272105098	-0.00295288790948689
792	1.50454080104828	-1.50324213504791	-17.9931201934814	-0.00132951640989631	0.0022419011220336	-0.00944637414067984	-3.08191010844894e-05
793	0.855192124843597	-0.529219150543213	-17.928186416626	-0.00425158534198999	-0.000680167751852423	-0.00814767740666866	-0.00392691092565656
794	-2.39155101776123	0.769478142261505	-18.0580558776855	-0.00847235135734081	0.000618529506027699	-3.08191010844894e-05	0.00256657530553639
795	-0.443505108356476	0.444803804159164	-17.7983169555664	0.00646266713738441	0.00126787810586393	-0.0026282137259841	0.000618529506027699
796	2.80323791503906	-0.853893458843231	-17.7983169555664	0.00256657530553639	0.000943203864153475	-0.00100484199356288	-0.000355493422830477
797	-0.443505108356476	1.09415245056152	-18.9022083282471	0.00613799272105098	0.00613799272105098	0.000943203864153475	-0.00132951640989631
798	-0.443505108356476	-0.204544812440872	-18.2528610229492	0.00841071270406246	-3.08191010844894e-05	-0.00912170019000769	0.000943203864153475
799	2.15388941764832	-1.50324213504791	-17.928186416626	0.00289124972186983	-0.00132951640989631	0.00191722682211548	0.0022419011220336
800	0.855192124843597	-0.204544812440872	-17.928186416626	-0.00912170019000769	-0.00132951640989631	0.00483929552137852	0.0022419011220336
801	-0.443505108356476	-0.529219150543213	-17.7983169555664	-0.00392691092565656	0.000943203864153475	-0.00360223650932312	0.00159255252219737
802	1.50454080104828	-0.529219150543213	-17.7333812713623	0.000293855206109583	0.00613799272105098	-0.0156151866540313	0.00613799272105098
803	1.50454080104828	-0.204544812440872	-18.3177947998047	0.00841071270406246	0.00159255252219737	-0.0107450718060136	-0.00717365415766835
804	-1.09285378456116	0.120129495859146	-17.9931201934814	0.0022419011220336	0.000293855206109583	0.000293855206109583	0.00938473641872406
805	0.855192124843597	-0.853893458843231	-18.2528610229492	0.00321592413820326	-0.0136671401560307	-0.00652430532500148	0.00646266713738441
806	1.50454080104828	-0.529219150543213	-17.7333812713623	-0.00327756232582033	0.00483929552137852	0.00256657530553639	-0.00847235135734081
807	-3.04089951515198	0.444803804159164	-17.7333812713623	-0.00879702530801296	0.00646266713738441	-0.00782300252467394	0.00289124972186983
808	2.15388941764832	-0.529219150543213	-17.7333812713623	0.000618529506027699	0.00808603875339031	-0.00684897974133492	0.000618529506027699
809	-1.09285378456116	1.09415245056152	-18.3177947998047	0.0022419011220336	0.00191722682211548	-0.00360223650932312	-0.00425158534198999
810	-0.443505108356476	0.444803804159164	-18.3827304840088	0.000618529506027699	-0.00295288790948689	-0.00490093370899558	-0.00230353930965066
811	1.50454080104828	-0.853893458843231	-18.0580558776855	0.00256657530553639	-0.00912170019000769	-0.00360223650932312	-0.00619963090866804
812	-0.443505108356476	-0.853893458843231	-18.0580558776855	-0.0104203969240189	-0.00814767740666866	0.000618529506027699	-0.00132951640989631
813	-1.74220240116119	0.444803804159164	-17.9931201934814	0.00191722682211548	0.000618529506027699	-0.00717365415766835	0.00159255252219737
814	-1.74220240116119	0.769478142261505	-17.9931201934814	-0.00327756232582033	-3.08191010844894e-05	0.00451462110504508	0.00743668992072344
815	1.50454080104828	-0.529219150543213	-17.7983169555664	0.00191722682211548	0.00126787810586393	-0.00749832857400179	-0.00100484199356288
816	0.855192124843597	-0.529219150543213	-18.1879253387451	-0.00360223650932312	0.00126787810586393	-0.00555028254166245	-0.00360223650932312
817	2.15388941764832	-0.204544812440872	-18.3827304840088	-0.00165419070981443	0.00483929552137852	-0.00879702530801296	0.00646266713738441
818	0.855192124843597	-1.17856776714325	-18.1879253387451	0.00289124972186983	0.000618529506027699	0.000943203864153475	-0.00522560812532902
819	-0.443505108356476	0.120129495859146	-17.928186416626	-0.00230353930965066	0.00159255252219737	0.00483929552137852	0.00483929552137852
820	0.855192124843597	-0.853893458843231	-17.8632507324219	-0.00619963090866804	-3.08191010844894e-05	-0.00717365415766835	0.00159255252219737
821	-1.09285378456116	-0.204544812440872	-17.6684474945068	-0.00684897974133492	0.00191722682211548	0.0022419011220336	0.00451462110504508
822	1.50454080104828	-0.529219150543213	-17.8632507324219	0.00256657530553639	-0.000355493422830477	-0.0126931173726916	0.00159255252219737
823	1.50454080104828	-0.853893458843231	-18.9022083282471	0.00289124972186983	0.0123068047687411	-0.0130177913233638	0.00418994715437293
824	0.205843508243561	0.444803804159164	-18.707405090332	0.00483929552137852	0.00256657530553639	0.00678734155371785	0.00646266713738441
825	0.205843508243561	0.120129495859146	-18.1879253387451	-0.00912170019000769	-0.0104203969240189	-0.00652430532500148	0.00483929552137852
826	2.15388941764832	-0.853893458843231	-17.928186416626	-0.00392691092565656	0.000618529506027699	-0.00684897974133492	-0.00295288790948689
827	-1.09285378456116	1.09415245056152	-18.0580558776855	-0.00587495695799589	0.00841071270406246	0.000293855206109583	-0.00327756232582033
828	-1.09285378456116	0.444803804159164	-17.6684474945068	-0.00197886489331722	0.00646266713738441	0.000943203864153475	-0.00100484199356288
829	2.80323791503906	-0.204544812440872	-18.3177947998047	-0.00295288790948689	0.00289124972186983	-0.00327756232582033	0.00678734155371785
830	0.205843508243561	0.769478142261505	-18.5775356292725	-0.000680167751852423	-0.00327756232582033	-0.00197886489331722	-0.00555028254166245
831	-1.09285378456116	0.769478142261505	-18.1229915618896	-0.00327756232582033	-3.08191010844894e-05	-0.00977104809135199	0.00548864435404539
832	0.855192124843597	-0.529219150543213	-18.2528610229492	-0.00327756232582033	-0.00490093370899558	-0.00652430532500148	-0.000355493422830477
833	-1.09285378456116	0.769478142261505	-18.1229915618896	0.00776136433705688	0.00938473641872406	-0.00522560812532902	-0.00230353930965066
834	-1.09285378456116	-0.204544812440872	-17.928186416626	0.00126787810586393	0.00354059832170606	0.00841071270406246	0.00841071270406246
835	2.15388941764832	-0.529219150543213	-17.9931201934814	0.000943203864153475	0.00256657530553639	0.00126787810586393	0.00289124972186983
836	-1.09285378456116	1.4188266992569	-18.4476642608643	-0.0100957229733467	0.00451462110504508	-0.0100957229733467	-0.000355493422830477
837	0.205843508243561	-0.529219150543213	-18.1229915618896	-0.000680167751852423	0.0106834331527352	-0.000680167751852423	0.000293855206109583
838	2.15388941764832	-0.853893458843231	-17.928186416626	0.00516396993771195	0.00159255252219737	-0.00392691092565656	0.00321592413820326
839	-0.443505108356476	-0.204544812440872	-18.1879253387451	-0.000680167751852423	-0.00230353930965066	0.00321592413820326	-0.00587495695799589
840	-0.443505108356476	-0.204544812440872	-17.5385761260986	-0.000680167751852423	0.00841071270406246	0.00386527273803949	0.00613799272105098
841	-1.09285378456116	-0.529219150543213	-17.928186416626	-0.00749832857400179	-0.00165419070981443	-0.0136671401560307	-0.00360223650932312
842	0.855192124843597	-0.204544812440872	-18.707405090332	-0.00392691092565656	0.000293855206109583	-0.00912170019000769	-0.00684897974133492
843	-1.09285378456116	0.444803804159164	-18.3177947998047	0.00743668992072344	0.00483929552137852	-0.0110697457566857	-0.00327756232582033
844	0.855192124843597	0.444803804159164	-18.2528610229492	0.000943203864153475	0.00256657530553639	0.00191722682211548	0.00256657530553639
845	0.855192124843597	-0.853893458843231	-18.4476642608643	-0.000680167751852423	-0.00684897974133492	0.000618529506027699	-0.00100484199356288
846	-1.74220240116119	0.120129495859146	-18.3177947998047	0.00321592413820326	-0.000355493422830477	0.00256657530553639	-0.00555028254166245
847	0.205843508243561	-0.529219150543213	-18.3827304840088	-0.0026282137259841	0.00386527273803949	-0.0104203969240189	0.000618529506027699
848	-1.74220240116119	1.4188266992569	-18.707405090332	0.00354059832170606	0.00646266713738441	-0.00100484199356288	-0.00165419070981443
849	0.855192124843597	-0.529219150543213	-18.5125999450684	0.00126787810586393	0.00321592413820326	-0.00879702530801296	0.00743668992072344
850	2.15388941764832	0.120129495859146	-18.5775356292725	-0.00230353930965066	-0.00782300252467394	-0.00230353930965066	0.00743668992072344
851	0.205843508243561	1.09415245056152	-18.1229915618896	-0.00360223650932312	-0.000680167751852423	-0.00749832857400179	-0.00782300252467394
852	0.205843508243561	-0.529219150543213	-18.1229915618896	0.00451462110504508	-0.00782300252467394	0.00159255252219737	0.0022419011220336
853	0.205843508243561	0.769478142261505	-17.8632507324219	0.000293855206109583	0.00191722682211548	-0.00977104809135199	0.00548864435404539
854	-1.09285378456116	0.120129495859146	-17.8632507324219	-3.08191010844894e-05	0.00483929552137852	0.00483929552137852	-0.000680167751852423
855	-0.443505108356476	-0.204544812440872	-18.0580558776855	-0.00100484199356288	0.00256657530553639	-0.00814767740666866	0.00256657530553639
856	1.50454080104828	0.444803804159164	-18.3827304840088	-0.0026282137259841	-0.000680167751852423	-0.000680167751852423	0.00418994715437293
857	0.205843508243561	0.120129495859146	-18.1229915618896	0.000943203864153475	-0.000355493422830477	-0.00490093370899558	-0.00425158534198999
858	1.50454080104828	-0.204544812440872	-17.7333812713623	0.00289124972186983	0.00776136433705688	-0.00132951640989631	-0.000680167751852423
859	0.855192124843597	-0.529219150543213	-18.0580558776855	0.00938473641872406	-0.0026282137259841	0.00256657530553639	0.00711201597005129
860	-0.443505108356476	0.444803804159164	-17.6684474945068	-0.00555028254166245	0.0022419011220336	-0.00782300252467394	-0.00132951640989631
861	-3.04089951515198	0.120129495859146	-18.0580558776855	-0.00555028254166245	0.000293855206109583	0.00289124972186983	-0.00165419070981443
862	1.50454080104828	-0.204544812440872	-18.5125999450684	-0.00360223650932312	0.00613799272105098	-0.00717365415766835	0.000943203864153475
863	-1.09285378456116	1.09415245056152	-18.4476642608643	0.00873538758605719	0.0106834331527352	-0.00782300252467394	-0.00165419070981443
864	0.205843508243561	0.769478142261505	-18.6424694061279	0.00354059832170606	0.000293855206109583	0.00548864435404539	0.00321592413820326
865	1.50454080104828	-1.82791638374329	-18.3177947998047	-0.00392691092565656	-0.00392691092565656	0.00581331877037883	0.00321592413820326
866	0.205843508243561	0.444803804159164	-18.4476642608643	-0.000680167751852423	-0.000355493422830477	-0.00652430532500148	-0.00457625929266214
867	0.855192124843597	-0.853893458843231	-18.2528610229492	-0.00425158534198999	-0.00392691092565656	-0.00327756232582033	-0.0026282137259841
868	-1.09285378456116	0.444803804159164	-18.8372745513916	-0.00360223650932312	-0.00132951640989631	-0.00717365415766835	0.00159255252219737
869	2.15388941764832	0.120129495859146	-18.0580558776855	0.00613799272105098	-0.00100484199356288	0.00938473641872406	-0.00132951640989631
870	1.50454080104828	-0.529219150543213	-18.1229915618896	-0.00230353930965066	0.00418994715437293	-0.00100484199356288	0.00483929552137852
871	2.80323791503906	0.120129495859146	-18.0580558776855	-0.00165419070981443	-0.00295288790948689	0.00191722682211548	-0.00392691092565656
872	1.50454080104828	-0.204544812440872	-17.928186416626	0.00516396993771195	-0.00197886489331722	0.000943203864153475	-0.0104203969240189
873	0.855192124843597	-0.529219150543213	-17.6684474945068	-0.00132951640989631	0.00483929552137852	-0.00555028254166245	0.00126787810586393
874	0.205843508243561	-0.529219150543213	-18.5775356292725	0.00451462110504508	-0.00457625929266214	-0.0104203969240189	0.00321592413820326
875	-1.09285378456116	0.769478142261505	-18.7723388671875	-0.0104203969240189	-0.00425158534198999	0.00873538758605719	-0.00360223650932312
876	1.50454080104828	-0.204544812440872	-18.707405090332	-0.000680167751852423	-0.00165419070981443	-0.00392691092565656	-0.00457625929266214
877	2.15388941764832	-0.204544812440872	-18.7723388671875	-0.00197886489331722	-0.00360223650932312	-0.00555028254166245	-0.00100484199356288
878	0.855192124843597	-0.529219150543213	-17.7333812713623	-0.00295288790948689	0.00938473641872406	-0.00782300252467394	-0.00490093370899558
879	-0.443505108356476	-0.529219150543213	-18.4476642608643	-0.00165419070981443	-0.00619963090866804	0.00808603875339031	-0.00295288790948689
880	0.205843508243561	0.444803804159164	-18.6424694061279	-3.08191010844894e-05	-0.00295288790948689	-0.00132951640989631	0.00451462110504508
881	-3.04089951515198	1.09415245056152	-18.7723388671875	-0.0162645354866982	-0.00165419070981443	0.00354059832170606	-0.00360223650932312
882	-0.443505108356476	0.769478142261505	-18.1229915618896	0.000293855206109583	0.00841071270406246	-0.00425158534198999	-0.00425158534198999
883	0.855192124843597	0.769478142261505	-18.3177947998047	0.0123068047687411	0.00613799272105098	-0.0139918150380254	0.00191722682211548
884	0.205843508243561	0.769478142261505	-18.3177947998047	-0.00165419070981443	-0.00425158534198999	0.00548864435404539	0.000618529506027699
885	0.855192124843597	-1.50324213504791	-18.1879253387451	0.00451462110504508	-0.00392691092565656	0.00321592413820326	-0.00425158534198999
886	0.855192124843597	-0.204544812440872	-17.928186416626	-0.00132951640989631	-0.00457625929266214	0.00256657530553639	0.000293855206109583
887	0.205843508243561	-0.529219150543213	-18.1879253387451	-0.00132951640989631	0.00646266713738441	-0.0100957229733467	-0.00360223650932312
888	-1.74220240116119	0.444803804159164	-18.0580558776855	-0.00230353930965066	0.00808603875339031	-0.00457625929266214	0.00841071270406246
889	2.15388941764832	-0.529219150543213	-17.6035118103027	0.0113327819854021	0.00678734155371785	-0.00457625929266214	0.00743668992072344
890	1.50454080104828	-0.529219150543213	-18.3177947998047	-0.000680167751852423	-0.000680167751852423	-0.00165419070981443	-0.00749832857400179
891	0.855192124843597	-0.204544812440872	-17.8632507324219	-0.00457625929266214	-0.00425158534198999	0.00418994715437293	-0.0026282137259841
892	1.50454080104828	-1.17856776714325	-17.7333812713623	0.000618529506027699	-0.00684897974133492	-0.0143164889886975	-0.0100957229733467
893	0.855192124843597	-0.204544812440872	-18.5125999450684	-0.000680167751852423	0.00711201597005129	0.00418994715437293	0.00548864435404539
894	-2.39155101776123	-0.204544812440872	-17.928186416626	-0.00457625929266214	0.000943203864153475	-0.00132951640989631	0.00581331877037883
895	0.205843508243561	0.769478142261505	-18.3177947998047	-0.0107450718060136	0.00646266713738441	0.00289124972186983	0.00581331877037883
896	0.855192124843597	-0.529219150543213	-18.0580558776855	-0.00360223650932312	0.00451462110504508	-0.00555028254166245	-0.00587495695799589
897	-0.443505108356476	0.769478142261505	-18.2528610229492	0.000293855206109583	-3.08191010844894e-05	-0.00490093370899558	-0.00652430532500148
898	0.855192124843597	0.120129495859146	-17.6684474945068	-0.00230353930965066	0.00159255252219737	-0.0113944197073579	0.00743668992072344
899	0.855192124843597	-1.17856776714325	-18.2528610229492	0.0022419011220336	-0.00392691092565656	0.00581331877037883	0.00159255252219737
900	-1.09285378456116	0.444803804159164	-18.3177947998047	-0.000355493422830477	-0.00392691092565656	0.00126787810586393	0.000943203864153475
901	-2.39155101776123	0.769478142261505	-18.3177947998047	-0.0120437685400248	-3.08191010844894e-05	0.00256657530553639	-0.00100484199356288
902	-1.09285378456116	1.09415245056152	-17.928186416626	-0.000680167751852423	-0.00457625929266214	-0.0100957229733467	-0.00555028254166245
903	0.205843508243561	0.769478142261505	-18.0580558776855	0.000943203864153475	0.00711201597005129	-0.00522560812532902	0.00321592413820326
904	2.15388941764832	-0.853893458843231	-17.7333812713623	0.011982130818069	0.00581331877037883	-0.00100484199356288	0.00873538758605719
905	1.50454080104828	-1.50324213504791	-17.4087066650391	-0.00132951640989631	-0.00977104809135199	0.00613799272105098	0.00159255252219737
906	-1.09285378456116	0.444803804159164	-18.2528610229492	-0.00230353930965066	-0.00749832857400179	-0.0026282137259841	0.00354059832170606
907	0.855192124843597	-0.204544812440872	-18.1229915618896	0.00159255252219737	-0.00490093370899558	-0.00814767740666866	-0.00652430532500148
908	0.205843508243561	0.444803804159164	-17.9931201934814	-3.08191010844894e-05	0.00743668992072344	-0.00944637414067984	-0.00100484199356288
909	0.205843508243561	0.769478142261505	-18.1879253387451	0.00191722682211548	0.00354059832170606	0.00418994715437293	0.00159255252219737
910	1.50454080104828	-0.529219150543213	-17.9931201934814	0.00483929552137852	-0.00132951640989631	-0.00230353930965066	0.00743668992072344
911	0.855192124843597	-0.529219150543213	-17.7333812713623	-0.00619963090866804	-0.00717365415766835	0.00418994715437293	-0.00619963090866804
912	1.50454080104828	-2.15259075164795	-18.0580558776855	0.00451462110504508	-0.00522560812532902	-0.00684897974133492	-0.00230353930965066
913	1.50454080104828	-0.204544812440872	-18.0580558776855	0.00321592413820326	0.011982130818069	-0.0100957229733467	-0.00392691092565656
914	-3.04089951515198	0.444803804159164	-18.2528610229492	-0.00327756232582033	-0.000355493422830477	0.00711201597005129	0.000943203864153475
915	0.855192124843597	0.120129495859146	-17.928186416626	-0.000680167751852423	0.0022419011220336	-0.00165419070981443	-3.08191010844894e-05
916	1.50454080104828	-0.529219150543213	-17.7333812713623	-0.00522560812532902	0.00159255252219737	-0.0117190945893526	-0.00360223650932312
917	0.205843508243561	0.769478142261505	-17.6035118103027	0.000293855206109583	0.00483929552137852	-0.00847235135734081	-0.00230353930965066
918	-1.09285378456116	-0.529219150543213	-17.928186416626	-0.00425158534198999	-0.00100484199356288	-0.00100484199356288	-0.00132951640989631
919	2.15388941764832	-1.50324213504791	-18.0580558776855	0.00548864435404539	-3.08191010844894e-05	0.00321592413820326	0.00711201597005129
920	0.855192124843597	0.444803804159164	-18.2528610229492	-0.00197886489331722	-0.00230353930965066	-0.00165419070981443	0.00418994715437293
921	-1.74220240116119	0.444803804159164	-18.3177947998047	-0.0120437685400248	0.00548864435404539	0.00548864435404539	-0.0120437685400248
922	0.855192124843597	0.444803804159164	-18.1229915618896	0.00159255252219737	0.000618529506027699	-0.0126931173726916	-0.00944637414067984
923	1.50454080104828	0.769478142261505	-18.1879253387451	0.00808603875339031	0.00970941036939621	-0.0107450718060136	-0.00230353930965066
924	1.50454080104828	-0.529219150543213	-18.2528610229492	0.025618452578783	0.00386527273803949	0.00906006153672934	0.00483929552137852
925	0.855192124843597	-0.529219150543213	-18.1879253387451	-0.00814767740666866	-0.0149658378213644	-0.00392691092565656	0.00289124972186983
926	0.855192124843597	0.444803804159164	-18.3827304840088	-0.00425158534198999	0.000293855206109583	0.00418994715437293	0.000293855206109583
927	-2.39155101776123	-0.529219150543213	-17.8632507324219	-0.00879702530801296	0.000293855206109583	-0.00295288790948689	-0.00619963090866804
928	1.50454080104828	-0.529219150543213	-17.9931201934814	0.00646266713738441	0.00126787810586393	-0.0110697457566857	0.000943203864153475
929	-0.443505108356476	0.769478142261505	-18.1879253387451	0.00256657530553639	0.00321592413820326	-0.00425158534198999	0.00354059832170606
930	-1.09285378456116	0.444803804159164	-17.8632507324219	-0.00230353930965066	0.000293855206109583	0.00581331877037883	0.000293855206109583
931	2.15388941764832	-0.529219150543213	-17.7333812713623	0.000293855206109583	-0.00165419070981443	-0.00977104809135199	-0.00327756232582033
932	1.50454080104828	-1.50324213504791	-17.8632507324219	-0.00132951640989631	-0.000680167751852423	0.000943203864153475	-0.0100957229733467
933	-1.09285378456116	0.444803804159164	-18.1229915618896	-3.08191010844894e-05	-0.000680167751852423	-0.00100484199356288	0.00191722682211548
934	-1.74220240116119	0.769478142261505	-18.1879253387451	-0.0026282137259841	-0.00132951640989631	0.00516396993771195	0.00906006153672934
935	1.50454080104828	-0.204544812440872	-17.928186416626	0.0022419011220336	0.00386527273803949	0.00321592413820326	-0.00165419070981443
936	-1.09285378456116	0.120129495859146	-17.7333812713623	-0.00490093370899558	0.000943203864153475	-0.00457625929266214	-0.0104203969240189
937	1.50454080104828	-0.853893458843231	-17.9931201934814	0.00321592413820326	0.00354059832170606	-0.00587495695799589	-0.00295288790948689
938	-0.443505108356476	0.120129495859146	-18.2528610229492	0.00841071270406246	0.00191722682211548	-0.00490093370899558	0.00289124972186983
939	0.855192124843597	-1.17856776714325	-18.1229915618896	0.000293855206109583	-0.00295288790948689	0.000618529506027699	0.00776136433705688
940	0.855192124843597	-0.529219150543213	-17.9931201934814	-0.00360223650932312	-0.00490093370899558	0.00159255252219737	0.00483929552137852
941	-0.443505108356476	0.444803804159164	-18.1879253387451	-0.00619963090866804	0.00418994715437293	0.000943203864153475	0.00289124972186983
942	2.15388941764832	0.120129495859146	-18.1229915618896	0.00418994715437293	-0.00197886489331722	-0.00230353930965066	-0.00652430532500148
943	2.80323791503906	-0.529219150543213	-17.7983169555664	0.00321592413820326	0.00743668992072344	-0.0198359526693821	0.00808603875339031
944	0.855192124843597	-0.204544812440872	-17.928186416626	-0.000355493422830477	-0.00295288790948689	0.0022419011220336	-0.00522560812532902
945	-0.443505108356476	-0.529219150543213	-18.7723388671875	-0.00165419070981443	-0.0123684434220195	0.00191722682211548	0.00126787810586393
946	1.50454080104828	-0.529219150543213	-18.0580558776855	-0.00717365415766835	0.00451462110504508	-0.00977104809135199	0.00126787810586393
947	-2.39155101776123	0.769478142261505	-18.1879253387451	-0.0133424662053585	0.00321592413820326	-0.00295288790948689	-0.00457625929266214
948	2.15388941764832	-0.529219150543213	-17.928186416626	0.00516396993771195	0.00841071270406246	-0.00749832857400179	0.00613799272105098
949	1.50454080104828	1.09415245056152	-18.0580558776855	0.00126787810586393	0.00678734155371785	-0.00457625929266214	-3.08191010844894e-05
950	0.205843508243561	0.769478142261505	-18.1229915618896	-0.00360223650932312	0.00191722682211548	0.00581331877037883	0.00321592413820326
951	-0.443505108356476	0.120129495859146	-18.1879253387451	0.00159255252219737	-0.00165419070981443	-0.00360223650932312	-0.00165419070981443
952	0.855192124843597	-0.204544812440872	-18.1879253387451	0.00386527273803949	-0.00360223650932312	-0.00295288790948689	-0.00230353930965066
953	-1.09285378456116	0.769478142261505	-18.1229915618896	-0.00132951640989631	0.00159255252219737	-0.00619963090866804	-0.00360223650932312
954	-2.39155101776123	0.769478142261505	-18.1229915618896	-0.00652430532500148	0.00548864435404539	-0.00327756232582033	0.000618529506027699
955	2.15388941764832	-0.204544812440872	-17.7983169555664	-0.00165419070981443	-0.00132951640989631	0.000293855206109583	0.00321592413820326
956	0.205843508243561	0.769478142261505	-18.1879253387451	0.00159255252219737	0.000618529506027699	-0.00619963090866804	-0.00814767740666866
957	1.50454080104828	-0.529219150543213	-18.0580558776855	-0.00165419070981443	0.0106834331527352	-0.00197886489331722	-0.00197886489331722
958	0.855192124843597	-0.204544812440872	-18.2528610229492	0.00483929552137852	-0.00100484199356288	-0.00652430532500148	-0.00165419070981443
959	1.50454080104828	-1.17856776714325	-18.5125999450684	-0.00295288790948689	-0.00652430532500148	0.00581331877037883	-0.00295288790948689
960	0.855192124843597	-0.529219150543213	-17.8632507324219	-0.000355493422830477	0.00191722682211548	0.00386527273803949	0.00321592413820326
961	0.855192124843597	-0.204544812440872	-17.9931201934814	-0.0113944197073579	0.00548864435404539	-0.00392691092565656	-0.00684897974133492
962	0.205843508243561	-0.529219150543213	-17.7333812713623	0.00126787810586393	0.00483929552137852	-0.00230353930965066	-0.00717365415766835
963	0.205843508243561	-0.204544812440872	-18.6424694061279	0.00191722682211548	-0.000355493422830477	-0.00522560812532902	0.000618529506027699
964	2.15388941764832	-0.853893458843231	-17.9931201934814	-0.00230353930965066	0.000618529506027699	-0.00360223650932312	0.00516396993771195
965	0.205843508243561	-0.204544812440872	-18.3177947998047	0.000943203864153475	-0.00652430532500148	-0.00100484199356288	-0.00197886489331722
966	1.50454080104828	-0.204544812440872	-17.8632507324219	-0.00197886489331722	-0.000355493422830477	0.00191722682211548	0.00418994715437293
967	-1.74220240116119	0.769478142261505	-18.2528610229492	-0.00977104809135199	0.00873538758605719	-0.00295288790948689	-0.00782300252467394
968	-1.09285378456116	-0.204544812440872	-17.7983169555664	-0.000355493422830477	0.00548864435404539	-0.00684897974133492	0.00418994715437293
969	0.205843508243561	0.120129495859146	-17.928186416626	0.00289124972186983	0.00646266713738441	-0.00230353930965066	0.00938473641872406
970	0.855192124843597	0.444803804159164	-18.4476642608643	0.000943203864153475	-0.00587495695799589	-0.00555028254166245	0.00321592413820326
971	-0.443505108356476	0.120129495859146	-18.3827304840088	-0.00490093370899558	-0.00555028254166245	0.000293855206109583	-0.00100484199356288
972	-0.443505108356476	-0.204544812440872	-18.1879253387451	-0.00230353930965066	-0.00749832857400179	-0.00360223650932312	-0.00555028254166245
973	0.205843508243561	0.444803804159164	-18.1229915618896	0.00841071270406246	0.00126787810586393	-0.00944637414067984	0.00451462110504508
974	-1.74220240116119	-0.529219150543213	-17.8632507324219	-0.0026282137259841	0.0116574559360743	-0.000680167751852423	0.000293855206109583
975	0.855192124843597	-0.204544812440872	-17.6684474945068	0.0022419011220336	0.000618529506027699	0.00354059832170606	0.00354059832170606
976	0.205843508243561	0.444803804159164	-18.4476642608643	-0.00587495695799589	0.00159255252219737	-0.00425158534198999	0.00126787810586393
977	2.15388941764832	-0.529219150543213	-18.0580558776855	0.00483929552137852	0.00451462110504508	0.00808603875339031	-0.0136671401560307
978	0.855192124843597	-0.529219150543213	-18.8372745513916	0.0022419011220336	-0.00100484199356288	-0.00100484199356288	-0.00132951640989631
979	0.855192124843597	-0.204544812440872	-17.8632507324219	0.000618529506027699	0.00646266713738441	0.0022419011220336	-0.00197886489331722
980	0.205843508243561	-0.853893458843231	-17.8632507324219	-0.00425158534198999	0.00678734155371785	0.000618529506027699	0.00646266713738441
981	0.205843508243561	-0.529219150543213	-17.7333812713623	-0.00717365415766835	0.000943203864153475	-0.00619963090866804	-0.000680167751852423
982	2.15388941764832	-0.529219150543213	-17.7983169555664	-0.00230353930965066	-0.00132951640989631	-0.00847235135734081	-0.000680167751852423
983	0.855192124843597	-0.204544812440872	-18.1879253387451	0.00418994715437293	-0.000355493422830477	-0.00782300252467394	-0.00230353930965066
984	0.205843508243561	-0.204544812440872	-18.1229915618896	-3.08191010844894e-05	0.00581331877037883	0.0123068047687411	0.00613799272105098
985	0.205843508243561	-1.17856776714325	-18.2528610229492	-0.00684897974133492	-0.0113944197073579	0.00191722682211548	-0.00100484199356288
986	1.50454080104828	-0.853893458843231	-17.928186416626	-0.00490093370899558	0.00354059832170606	-0.0026282137259841	-0.00879702530801296
987	-3.04089951515198	0.444803804159164	-17.928186416626	-0.0120437685400248	0.00516396993771195	-0.00295288790948689	0.00354059832170606
988	-0.443505108356476	0.444803804159164	-18.3177947998047	0.0103587592020631	0.00289124972186983	-0.00457625929266214	-3.08191010844894e-05
989	0.855192124843597	-0.529219150543213	-18.707405090332	-0.000355493422830477	0.00321592413820326	0.00386527273803949	0.000943203864153475
990	-1.09285378456116	0.769478142261505	-18.3827304840088	0.00451462110504508	-0.00425158534198999	-0.00522560812532902	-0.00132951640989631
991	0.855192124843597	0.120129495859146	-18.1879253387451	-0.00684897974133492	0.00191722682211548	-0.00197886489331722	0.0022419011220336
992	-0.443505108356476	-0.204544812440872	-18.1879253387451	0.00126787810586393	-3.08191010844894e-05	-0.0120437685400248	-0.0139918150380254
993	0.855192124843597	0.444803804159164	-18.5125999450684	0.00289124972186983	0.00808603875339031	-0.00165419070981443	-3.08191010844894e-05
994	0.205843508243561	-0.529219150543213	-18.0580558776855	-0.00717365415766835	0.00256657530553639	-0.00360223650932312	0.00906006153672934
995	-0.443505108356476	0.444803804159164	-18.0580558776855	-0.00522560812532902	-0.00295288790948689	-0.0026282137259841	-0.00392691092565656
996	1.50454080104828	0.444803804159164	-18.5125999450684	0.00159255252219737	0.00321592413820326	-0.00490093370899558	0.0022419011220336
997	0.205843508243561	-0.853893458843231	-17.928186416626	0.00548864435404539	0.00581331877037883	-0.00749832857400179	-0.00132951640989631
998	1.50454080104828	-1.17856776714325	-18.0580558776855	0.00159255252219737	0.000618529506027699	0.000618529506027699	0.00256657530553639
999	-0.443505108356476	0.120129495859146	-17.9931201934814	0.00418994715437293	0.0022419011220336	0.000943203864153475	0.00581331877037883
1000	-0.443505108356476	-0.853893458843231	-17.6035118103027	-0.00392691092565656	-0.00457625929266214	-0.00327756232582033	0.00613799272105098
1001	0.205843508243561	-0.529219150543213	-18.5125999450684	-0.00165419070981443	-0.00132951640989631	0.00354059832170606	0.0022419011220336
1002	1.50454080104828	-0.529219150543213	-18.707405090332	-0.00295288790948689	0.0022419011220336	-0.00879702530801296	0.000293855206109583
1003	1.50454080104828	-0.853893458843231	-18.1879253387451	0.00289124972186983	0.0022419011220336	-0.0123684434220195	-0.000680167751852423
1004	0.855192124843597	0.120129495859146	-17.8632507324219	-0.00392691092565656	0.0106834331527352	-0.00814767740666866	0.00191722682211548
1005	-1.09285378456116	-0.853893458843231	-18.1879253387451	0.00289124972186983	-0.00197886489331722	0.00159255252219737	0.000618529506027699
1006	1.50454080104828	-0.529219150543213	-18.3177947998047	-0.00295288790948689	-3.08191010844894e-05	-0.00847235135734081	0.00516396993771195
1007	-3.04089951515198	0.444803804159164	-17.928186416626	-0.0130177913233638	0.00191722682211548	0.00581331877037883	0.0022419011220336
1008	-1.74220240116119	0.444803804159164	-18.2528610229492	0.00451462110504508	0.0113327819854021	-0.00490093370899558	-3.08191010844894e-05
1009	1.50454080104828	-0.529219150543213	-18.7723388671875	0.00418994715437293	0.00451462110504508	-0.00165419070981443	0.00321592413820326
1010	1.50454080104828	-0.204544812440872	-18.9671440124512	-0.00132951640989631	-0.00392691092565656	-0.00197886489331722	-0.00977104809135199
1011	0.855192124843597	-0.529219150543213	-18.8372745513916	-0.00360223650932312	-0.00165419070981443	-0.00879702530801296	0.00289124972186983
1012	1.50454080104828	-0.529219150543213	-18.707405090332	-0.00327756232582033	0.00516396993771195	-0.00782300252467394	-0.0120437685400248
1013	0.205843508243561	0.120129495859146	-18.1229915618896	-3.08191010844894e-05	-0.00425158534198999	0.00516396993771195	0.00321592413820326
1014	-0.443505108356476	-0.853893458843231	-18.4476642608643	-0.00132951640989631	-0.000680167751852423	0.00191722682211548	0.00418994715437293
1015	0.855192124843597	0.444803804159164	-18.2528610229492	0.000618529506027699	0.00386527273803949	0.00256657530553639	0.00191722682211548
1016	1.50454080104828	-0.204544812440872	-18.3827304840088	-0.000355493422830477	-0.00522560812532902	-0.00587495695799589	-0.0104203969240189
1017	-0.443505108356476	0.769478142261505	-18.1229915618896	-0.0026282137259841	0.00386527273803949	-0.00327756232582033	0.000943203864153475
1018	2.15388941764832	-1.50324213504791	-17.8632507324219	0.00581331877037883	-0.00944637414067984	-0.00944637414067984	-0.00457625929266214
1019	-0.443505108356476	1.4188266992569	-17.8632507324219	0.000293855206109583	0.00906006153672934	0.000943203864153475	-0.00100484199356288
1020	-2.39155101776123	0.120129495859146	-18.3827304840088	-0.0107450718060136	0.00418994715437293	-0.00165419070981443	0.00289124972186983
1021	1.50454080104828	-0.529219150543213	-18.6424694061279	-0.00327756232582033	0.00516396993771195	-0.00490093370899558	0.000293855206109583
1022	1.50454080104828	0.120129495859146	-18.1879253387451	0.000618529506027699	-0.000355493422830477	-0.00684897974133492	-0.00457625929266214
1023	1.50454080104828	-0.204544812440872	-18.0580558776855	0.00548864435404539	0.00548864435404539	-0.0120437685400248	0.00126787810586393
1024	0.855192124843597	-0.853893458843231	-17.7983169555664	0.00548864435404539	-0.00652430532500148	0.000618529506027699	0.00321592413820326
1025	-0.443505108356476	0.120129495859146	-18.5125999450684	0.00451462110504508	-0.00457625929266214	0.00711201597005129	-0.00522560812532902
1026	1.50454080104828	-0.853893458843231	-18.2528610229492	-0.00457625929266214	-0.00327756232582033	-0.00295288790948689	-0.000355493422830477
1027	-1.09285378456116	0.444803804159164	-18.7723388671875	-0.00360223650932312	0.00678734155371785	-0.0026282137259841	-0.00457625929266214
1028	0.855192124843597	0.769478142261505	-18.7723388671875	0.0142548503354192	0.00418994715437293	-0.00749832857400179	-0.00327756232582033
1029	0.205843508243561	0.769478142261505	-18.5125999450684	0.0022419011220336	0.0022419011220336	0.0022419011220336	-0.000680167751852423
1030	1.50454080104828	-0.529219150543213	-17.8632507324219	-0.00555028254166245	-0.00425158534198999	-0.00165419070981443	0.00126787810586393
1031	0.855192124843597	-1.17856776714325	-17.7983169555664	-0.00132951640989631	-0.0100957229733467	-0.00522560812532902	-0.00522560812532902
1032	0.205843508243561	0.120129495859146	-17.6035118103027	-0.00327756232582033	0.00191722682211548	-0.00197886489331722	-0.00230353930965066
1033	-0.443505108356476	0.444803804159164	-18.3177947998047	-0.00100484199356288	-0.00555028254166245	-0.00327756232582033	0.000618529506027699
1034	-0.443505108356476	0.120129495859146	-18.1879253387451	-0.0026282137259841	0.011982130818069	-0.00360223650932312	-0.000680167751852423
1035	0.205843508243561	-0.529219150543213	-18.6424694061279	0.00289124972186983	0.00159255252219737	-0.00165419070981443	0.00678734155371785
1036	1.50454080104828	0.769478142261505	-18.9022083282471	-0.00814767740666866	-0.00165419070981443	-0.00425158534198999	-0.00230353930965066
1037	-0.443505108356476	1.09415245056152	-18.5125999450684	0.00548864435404539	0.00483929552137852	-0.00619963090866804	-0.00360223650932312
1038	2.15388941764832	-1.82791638374329	-18.1229915618896	0.00159255252219737	-0.00717365415766835	-0.00522560812532902	-0.00197886489331722
1039	0.855192124843597	0.120129495859146	-18.5775356292725	-0.00165419070981443	0.00354059832170606	0.000618529506027699	0.00354059832170606
1040	-1.74220240116119	0.769478142261505	-18.6424694061279	-0.000355493422830477	-0.000355493422830477	0.000943203864153475	0.00354059832170606
1041	0.855192124843597	-0.529219150543213	-18.5125999450684	-0.00717365415766835	0.00516396993771195	-0.00230353930965066	-0.00717365415766835
1042	2.80323791503906	-0.529219150543213	-18.6424694061279	-0.00555028254166245	-0.0026282137259841	-0.0107450718060136	-0.00490093370899558
1043	2.15388941764832	-0.204544812440872	-18.5775356292725	0.00256657530553639	0.00581331877037883	-0.00197886489331722	-0.00165419070981443
1044	0.855192124843597	-0.853893458843231	-18.2528610229492	0.00678734155371785	-0.000355493422830477	-0.00392691092565656	0.00516396993771195
1045	0.855192124843597	-0.204544812440872	-18.2528610229492	-0.00425158534198999	-0.00457625929266214	0.00483929552137852	0.00516396993771195
1046	-0.443505108356476	0.120129495859146	-18.1879253387451	-3.08191010844894e-05	-0.0026282137259841	-0.00490093370899558	-0.00230353930965066
1047	-3.04089951515198	0.444803804159164	-18.2528610229492	-0.0149658378213644	-0.0026282137259841	-0.00230353930965066	-0.00327756232582033
1048	1.50454080104828	0.769478142261505	-18.2528610229492	0.00483929552137852	0.00548864435404539	-0.00684897974133492	-0.00295288790948689
1049	-0.443505108356476	0.769478142261505	-19.0970134735107	-0.00100484199356288	0.00126787810586393	0.00743668992072344	0.00289124972186983
1050	0.855192124843597	-0.204544812440872	-18.2528610229492	0.00548864435404539	-0.00684897974133492	-0.00165419070981443	0.00581331877037883
1051	2.15388941764832	-1.50324213504791	-17.6035118103027	-0.00165419070981443	-0.00360223650932312	-0.00327756232582033	-0.000355493422830477
1052	-0.443505108356476	0.769478142261505	-17.7333812713623	-0.00100484199356288	0.00191722682211548	-0.0133424662053585	-0.00749832857400179
1053	-1.09285378456116	0.444803804159164	-17.9931201934814	-0.00652430532500148	0.00256657530553639	0.00159255252219737	0.00321592413820326
1054	0.855192124843597	0.120129495859146	-17.9931201934814	-0.000355493422830477	0.00483929552137852	-0.00749832857400179	0.00256657530553639
1055	0.855192124843597	-0.204544812440872	-18.0580558776855	-0.00165419070981443	0.00159255252219737	0.00776136433705688	-0.00425158534198999
1056	0.205843508243561	0.769478142261505	-18.2528610229492	-0.00132951640989631	0.0022419011220336	-0.00977104809135199	-0.00165419070981443
1057	1.50454080104828	-0.529219150543213	-17.9931201934814	0.00256657530553639	-0.00457625929266214	-0.00782300252467394	-0.0107450718060136
1058	1.50454080104828	-1.50324213504791	-17.7333812713623	-0.00165419070981443	-0.000680167751852423	0.00418994715437293	-0.00230353930965066
1059	-1.09285378456116	0.444803804159164	-18.707405090332	-0.000680167751852423	-0.00457625929266214	0.0022419011220336	0.00613799272105098
1060	-2.39155101776123	-0.853893458843231	-18.5775356292725	-0.00522560812532902	0.00159255252219737	0.000293855206109583	0.0022419011220336
1061	0.855192124843597	0.120129495859146	-18.5775356292725	-0.00327756232582033	-0.00295288790948689	-0.00295288790948689	-0.0107450718060136
1062	2.15388941764832	-0.529219150543213	-18.5775356292725	-0.00490093370899558	0.000943203864153475	-0.00977104809135199	-0.00100484199356288
1063	2.80323791503906	-0.204544812440872	-17.9931201934814	-0.000355493422830477	0.00548864435404539	-0.00652430532500148	0.00743668992072344
1064	0.205843508243561	-0.204544812440872	-17.6035118103027	0.00581331877037883	-0.000355493422830477	0.00159255252219737	0.0022419011220336
1065	0.205843508243561	-1.17856776714325	-17.8632507324219	0.0100340843200684	-0.00230353930965066	0.00483929552137852	0.00354059832170606
1066	-0.443505108356476	0.444803804159164	-18.3177947998047	-0.00847235135734081	0.000618529506027699	-0.00555028254166245	-0.00295288790948689
1067	-1.74220240116119	-0.204544812440872	-17.9931201934814	-0.00230353930965066	0.000618529506027699	-0.0110697457566857	-0.00782300252467394
1068	0.855192124843597	0.769478142261505	-18.1229915618896	0.00289124972186983	0.00808603875339031	-0.00684897974133492	-0.00749832857400179
1069	1.50454080104828	0.769478142261505	-18.3827304840088	0.000943203864153475	0.000618529506027699	-0.00490093370899558	0.0116574559360743
1070	-0.443505108356476	0.769478142261505	-17.8632507324219	-0.000355493422830477	0.00613799272105098	-0.00652430532500148	-0.000355493422830477
1071	0.205843508243561	-0.853893458843231	-17.8632507324219	0.00289124972186983	-0.0133424662053585	0.00321592413820326	0.000943203864153475
1072	0.205843508243561	0.444803804159164	-18.3177947998047	-0.00197886489331722	-0.00295288790948689	-0.00652430532500148	0.00321592413820326
1073	0.855192124843597	0.120129495859146	-18.6424694061279	0.00354059832170606	0.00354059832170606	-0.00587495695799589	-0.00490093370899558
1074	-1.74220240116119	-0.529219150543213	-18.5125999450684	-0.00197886489331722	0.00711201597005129	0.00938473641872406	0.000293855206109583
1075	0.855192124843597	0.769478142261505	-18.3827304840088	0.00256657530553639	0.00256657530553639	-0.00100484199356288	0.013930176384747
1076	2.15388941764832	-0.204544812440872	-18.5775356292725	-3.08191010844894e-05	-0.00425158534198999	-0.00684897974133492	-0.0110697457566857
1077	0.205843508243561	-0.204544812440872	-17.6684474945068	-0.00652430532500148	0.0022419011220336	-0.00197886489331722	-0.00165419070981443
1078	2.15388941764832	-1.82791638374329	-18.1879253387451	0.00191722682211548	-0.00360223650932312	0.000618529506027699	-0.000355493422830477
1079	-0.443505108356476	0.769478142261505	-18.1879253387451	-0.00132951640989631	0.00256657530553639	-0.000680167751852423	-0.00360223650932312
1080	-3.6902482509613	0.769478142261505	-18.1229915618896	-0.00457625929266214	0.00548864435404539	0.00451462110504508	-0.00132951640989631
1081	-0.443505108356476	-0.853893458843231	-17.928186416626	0.00191722682211548	0.00289124972186983	-0.00684897974133492	0.000293855206109583
1082	0.205843508243561	-0.204544812440872	-17.928186416626	0.000618529506027699	0.00418994715437293	-0.0126931173726916	-0.00425158534198999
1083	0.205843508243561	0.444803804159164	-17.5385761260986	0.00970941036939621	0.00906006153672934	0.000943203864153475	0.00256657530553639
1084	0.205843508243561	-0.529219150543213	-18.0580558776855	0.00289124972186983	0.00548864435404539	-0.00555028254166245	0.00418994715437293
1085	1.50454080104828	-0.529219150543213	-18.0580558776855	0.00386527273803949	-0.0123684434220195	0.00646266713738441	-0.000355493422830477
1086	-1.74220240116119	1.09415245056152	-18.1879253387451	-0.00652430532500148	0.000943203864153475	0.00906006153672934	-0.0026282137259841
1087	-0.443505108356476	0.120129495859146	-18.1879253387451	-0.00522560812532902	0.00711201597005129	-0.0130177913233638	0.00289124972186983
1088	0.205843508243561	1.4188266992569	-17.9931201934814	0.0116574559360743	0.00321592413820326	-0.000355493422830477	-0.00717365415766835
1089	0.205843508243561	-0.853893458843231	-17.7983169555664	0.00516396993771195	0.00354059832170606	0.00483929552137852	0.00126787810586393
1090	2.80323791503906	-0.529219150543213	-17.7983169555664	0.0022419011220336	0.0022419011220336	0.00159255252219737	0.000618529506027699
1091	1.50454080104828	-0.204544812440872	-18.2528610229492	0.00159255252219737	-0.00847235135734081	0.0022419011220336	-0.00847235135734081
1092	1.50454080104828	0.120129495859146	-18.0580558776855	-0.00327756232582033	0.00126787810586393	-0.00522560812532902	-0.000680167751852423
1093	0.855192124843597	-0.529219150543213	-17.7983169555664	0.000293855206109583	0.00776136433705688	0.000943203864153475	-0.000680167751852423
1094	-0.443505108356476	-0.204544812440872	-17.6035118103027	0.00126787810586393	0.00418994715437293	-3.08191010844894e-05	-3.08191010844894e-05
1095	0.205843508243561	0.444803804159164	-17.8632507324219	0.000618529506027699	0.0022419011220336	0.00386527273803949	0.00581331877037883
1096	1.50454080104828	-0.529219150543213	-17.5385761260986	-0.00522560812532902	-0.00230353930965066	0.000618529506027699	0.00386527273803949
1097	0.205843508243561	1.09415245056152	-17.7983169555664	-0.00522560812532902	0.00581331877037883	-0.00847235135734081	-0.0139918150380254
1098	1.50454080104828	-1.82791638374329	-18.1229915618896	0.00256657530553639	-0.00425158534198999	0.00483929552137852	-0.000680167751852423
1099	-0.443505108356476	0.444803804159164	-18.1879253387451	0.000293855206109583	0.00289124972186983	-0.0104203969240189	0.00289124972186983
1100	-3.04089951515198	1.09415245056152	-18.1879253387451	-0.00555028254166245	0.00321592413820326	-0.00327756232582033	-0.00100484199356288
1101	0.205843508243561	-0.529219150543213	-17.8632507324219	-0.000355493422830477	0.00191722682211548	-0.00100484199356288	-0.00132951640989631
1102	0.855192124843597	-0.204544812440872	-17.928186416626	-0.00717365415766835	0.00289124972186983	-0.00944637414067984	-0.00490093370899558
1103	-1.09285378456116	0.769478142261505	-17.928186416626	0.00191722682211548	0.00678734155371785	-0.00100484199356288	-0.00847235135734081
1104	0.205843508243561	-0.204544812440872	-17.928186416626	0.00516396993771195	-0.000355493422830477	0.00451462110504508	0.00191722682211548
1105	2.15388941764832	-0.853893458843231	-17.7983169555664	-0.00522560812532902	-0.00295288790948689	-0.00295288790948689	0.00711201597005129
1106	-1.74220240116119	0.769478142261505	-17.928186416626	-0.00684897974133492	-0.000355493422830477	-0.00360223650932312	-0.00425158534198999
1107	0.205843508243561	-0.529219150543213	-17.5385761260986	-0.0026282137259841	0.00938473641872406	-0.00587495695799589	0.00678734155371785
1108	0.855192124843597	1.09415245056152	-18.0580558776855	0.000293855206109583	-3.08191010844894e-05	-0.00912170019000769	0.00613799272105098
1109	1.50454080104828	-0.529219150543213	-17.6684474945068	0.00289124972186983	0.000943203864153475	0.00126787810586393	-3.08191010844894e-05
1110	1.50454080104828	-0.529219150543213	-17.4736423492432	-0.00425158534198999	0.00808603875339031	0.000618529506027699	0.00678734155371785
1111	2.15388941764832	-1.50324213504791	-17.8632507324219	-0.00165419070981443	-0.0130177913233638	0.000293855206109583	-0.00587495695799589
1112	0.855192124843597	-0.204544812440872	-18.1229915618896	0.000618529506027699	-0.00392691092565656	-0.00360223650932312	-0.0100957229733467
1113	-1.09285378456116	-0.204544812440872	-17.8632507324219	0.00321592413820326	0.00646266713738441	0.00451462110504508	0.00354059832170606
1114	-0.443505108356476	-0.204544812440872	-17.8632507324219	-0.0120437685400248	0.00418994715437293	0.00191722682211548	0.00483929552137852
1115	-0.443505108356476	1.09415245056152	-18.1229915618896	-0.00944637414067984	-0.00522560812532902	0.00289124972186983	-0.00457625929266214
1116	1.50454080104828	-0.529219150543213	-17.8632507324219	0.000618529506027699	-0.000680167751852423	-0.0100957229733467	-0.00100484199356288
1117	-0.443505108356476	0.120129495859146	-18.2528610229492	-0.00230353930965066	0.00646266713738441	-0.00555028254166245	-0.00230353930965066
1118	2.15388941764832	-0.529219150543213	-17.928186416626	0.00516396993771195	-0.00944637414067984	-0.000680167751852423	-0.00230353930965066
1119	0.205843508243561	0.444803804159164	-18.3177947998047	-0.00392691092565656	-0.00425158534198999	0.00678734155371785	-0.000355493422830477
1120	-2.39155101776123	0.444803804159164	-18.2528610229492	-0.00392691092565656	-0.00100484199356288	-0.00392691092565656	0.00451462110504508
1121	0.205843508243561	1.09415245056152	-18.1229915618896	-0.00522560812532902	-0.00165419070981443	0.00321592413820326	-0.00587495695799589
1122	0.205843508243561	0.769478142261505	-17.7333812713623	0.000943203864153475	0.00873538758605719	-0.0149658378213644	-0.00652430532500148
1123	-0.443505108356476	0.120129495859146	-17.7333812713623	0.000618529506027699	0.00646266713738441	-0.0162645354866982	-0.00490093370899558
1124	-0.443505108356476	-0.204544812440872	-18.2528610229492	0.00938473641872406	0.00191722682211548	0.00548864435404539	-0.00197886489331722
1125	1.50454080104828	-1.17856776714325	-17.7983169555664	0.000618529506027699	-0.00100484199356288	-0.00295288790948689	0.00256657530553639
1126	-0.443505108356476	0.444803804159164	-18.1879253387451	-0.000680167751852423	0.00256657530553639	-0.00425158534198999	-0.00295288790948689
1127	-1.09285378456116	-0.204544812440872	-17.928186416626	-0.00944637414067984	0.00289124972186983	-0.0026282137259841	-0.00165419070981443
1128	0.205843508243561	0.444803804159164	-18.0580558776855	0.00776136433705688	0.000618529506027699	-0.00619963090866804	-3.08191010844894e-05
1129	0.855192124843597	-0.204544812440872	-17.8632507324219	0.00191722682211548	0.000943203864153475	-0.00555028254166245	0.00354059832170606
1130	1.50454080104828	0.120129495859146	-18.0580558776855	-0.00522560812532902	0.00386527273803949	-0.000680167751852423	-0.00230353930965066
1131	0.855192124843597	-1.17856776714325	-17.9931201934814	-0.00165419070981443	-0.0126931173726916	0.00321592413820326	-0.0113944197073579
1132	2.80323791503906	-1.17856776714325	-17.9931201934814	-0.00490093370899558	0.00126787810586393	-0.017887907102704	-3.08191010844894e-05
1133	0.855192124843597	0.120129495859146	-17.9931201934814	0.000293855206109583	0.00386527273803949	0.00516396993771195	0.000618529506027699
1134	-1.74220240116119	0.769478142261505	-17.8632507324219	-0.00684897974133492	0.00743668992072344	-0.000355493422830477	0.000618529506027699
1135	0.855192124843597	0.444803804159164	-18.0580558776855	-0.00230353930965066	0.00483929552137852	0.00483929552137852	0.00483929552137852
1136	0.855192124843597	-0.529219150543213	-18.0580558776855	-0.00717365415766835	-3.08191010844894e-05	-0.00782300252467394	-0.00652430532500148
1137	0.855192124843597	0.769478142261505	-18.1879253387451	-0.00295288790948689	0.00548864435404539	-0.00587495695799589	-0.00230353930965066
1138	0.855192124843597	-2.15259075164795	-18.5125999450684	0.00256657530553639	-0.00490093370899558	0.00256657530553639	-0.00327756232582033
1139	1.50454080104828	0.444803804159164	-18.2528610229492	0.0022419011220336	0.00906006153672934	-3.08191010844894e-05	-0.00230353930965066
1140	-3.04089951515198	0.769478142261505	-18.1879253387451	-0.00847235135734081	0.00159255252219737	-0.00197886489331722	0.0100340843200684
1141	0.205843508243561	0.120129495859146	-17.9931201934814	-0.00360223650932312	-0.00295288790948689	-0.00555028254166245	-0.00360223650932312
1142	-0.443505108356476	1.4188266992569	-18.1229915618896	0.00386527273803949	0.00451462110504508	-0.00197886489331722	-0.00522560812532902
1143	-0.443505108356476	0.769478142261505	-18.5125999450684	-3.08191010844894e-05	0.0116574559360743	-0.00360223650932312	0.00191722682211548
1144	1.50454080104828	-0.853893458843231	-18.2528610229492	0.00581331877037883	0.00289124972186983	0.000293855206109583	0.01100810803473
1145	2.15388941764832	-1.50324213504791	-18.0580558776855	0.00548864435404539	-0.0100957229733467	0.00483929552137852	-0.00327756232582033
1146	-1.09285378456116	0.444803804159164	-18.6424694061279	0.00418994715437293	0.00159255252219737	0.00354059832170606	0.000618529506027699
1147	-0.443505108356476	-0.204544812440872	-18.3177947998047	-0.0130177913233638	-0.000680167751852423	-0.00555028254166245	-0.00327756232582033
1148	2.15388941764832	-0.529219150543213	-18.3827304840088	0.00646266713738441	0.00386527273803949	-0.000355493422830477	0.00159255252219737
1149	0.205843508243561	0.444803804159164	-18.9671440124512	-0.0026282137259841	0.00321592413820326	0.000618529506027699	-0.00327756232582033
1150	2.15388941764832	-0.529219150543213	-17.928186416626	-0.00230353930965066	0.0022419011220336	-0.0026282137259841	0.00289124972186983
1151	1.50454080104828	-0.853893458843231	-18.1229915618896	-0.00392691092565656	-0.00619963090866804	0.00321592413820326	-0.0110697457566857
1152	1.50454080104828	-0.853893458843231	-17.9931201934814	-0.00587495695799589	0.00321592413820326	0.00483929552137852	-0.00490093370899558
1153	0.205843508243561	0.120129495859146	-17.7983169555664	0.0106834331527352	0.0022419011220336	-0.000355493422830477	-0.0113944197073579
1154	-2.39155101776123	0.444803804159164	-17.928186416626	-0.00587495695799589	0.00354059832170606	0.00289124972186983	0.00159255252219737
1155	1.50454080104828	-0.529219150543213	-17.7983169555664	-0.00197886489331722	0.00386527273803949	0.000618529506027699	0.00646266713738441
1156	1.50454080104828	0.120129495859146	-18.5775356292725	-0.00522560812532902	0.00126787810586393	-0.00230353930965066	-0.00457625929266214
1157	1.50454080104828	0.120129495859146	-18.3177947998047	0.000293855206109583	0.00191722682211548	-3.08191010844894e-05	-0.00749832857400179
1158	-0.443505108356476	-0.529219150543213	-18.0580558776855	0.00126787810586393	-0.00197886489331722	-0.00587495695799589	-0.00165419070981443
1159	1.50454080104828	-0.853893458843231	-17.928186416626	0.00483929552137852	-0.00490093370899558	-0.00132951640989631	0.00159255252219737
1160	-1.09285378456116	0.769478142261505	-18.0580558776855	-0.00165419070981443	0.00743668992072344	-0.00327756232582033	-0.00392691092565656
1161	-2.39155101776123	1.09415245056152	-17.9931201934814	-0.00652430532500148	-0.00457625929266214	-0.00782300252467394	-0.00457625929266214
1162	0.855192124843597	0.444803804159164	-18.9022083282471	-0.0026282137259841	-0.00555028254166245	-0.00879702530801296	0.00354059832170606
1163	-0.443505108356476	0.444803804159164	-18.9671440124512	0.00191722682211548	0.00191722682211548	-0.0117190945893526	-0.00457625929266214
1164	1.50454080104828	-0.853893458843231	-18.4476642608643	0.0022419011220336	-0.00295288790948689	0.0113327819854021	0.00321592413820326
1165	2.15388941764832	-1.82791638374329	-17.928186416626	-0.00100484199356288	-0.00619963090866804	-3.08191010844894e-05	0.000618529506027699
1166	-0.443505108356476	0.444803804159164	-18.0580558776855	-0.00360223650932312	0.00516396993771195	0.000293855206109583	-0.0110697457566857
1167	-3.04089951515198	-0.529219150543213	-18.1879253387451	-0.00457625929266214	0.00776136433705688	-0.0100957229733467	-0.00132951640989631
1168	2.80323791503906	-0.204544812440872	-18.3177947998047	0.00256657530553639	-3.08191010844894e-05	-0.00684897974133492	-0.00425158534198999
1169	0.205843508243561	0.769478142261505	-19.0320796966553	0.00548864435404539	0.000943203864153475	0.00354059832170606	-0.00327756232582033
1170	-0.443505108356476	0.444803804159164	-18.6424694061279	0.00581331877037883	0.00159255252219737	0.00581331877037883	-0.0026282137259841
1171	2.15388941764832	-0.853893458843231	-18.4476642608643	-0.00392691092565656	-0.0117190945893526	-0.00944637414067984	-0.00684897974133492
1172	-1.09285378456116	0.444803804159164	-17.9931201934814	0.0022419011220336	0.0022419011220336	-0.00360223650932312	-0.00295288790948689
1173	-1.74220240116119	0.444803804159164	-17.928186416626	-0.00684897974133492	0.00516396993771195	-0.00619963090866804	-0.00132951640989631
1174	-1.09285378456116	0.769478142261505	-17.8632507324219	-0.00522560812532902	0.00841071270406246	0.00938473641872406	0.00743668992072344
1175	1.50454080104828	0.120129495859146	-18.1879253387451	0.00646266713738441	0.00613799272105098	0.000618529506027699	-0.00555028254166245
1176	-1.09285378456116	0.444803804159164	-18.5125999450684	0.000293855206109583	-0.00457625929266214	-0.00165419070981443	-0.00425158534198999
1177	2.80323791503906	-0.853893458843231	-17.928186416626	-0.000680167751852423	0.00159255252219737	-0.00944637414067984	-0.00100484199356288
1178	-0.443505108356476	0.120129495859146	-18.3177947998047	-0.00749832857400179	-0.00490093370899558	-3.08191010844894e-05	-0.000680167751852423
1179	0.205843508243561	-0.529219150543213	-18.2528610229492	0.00289124972186983	-0.00197886489331722	0.00516396993771195	0.00191722682211548
1180	-1.09285378456116	-0.529219150543213	-18.0580558776855	-0.00912170019000769	-3.08191010844894e-05	-0.00392691092565656	0.00386527273803949
1181	0.855192124843597	0.769478142261505	-18.8372745513916	-0.00360223650932312	-0.000355493422830477	-0.00684897974133492	-0.00327756232582033
1182	-0.443505108356476	0.444803804159164	-19.0320796966553	-0.00132951640989631	0.00289124972186983	-0.00912170019000769	-0.00132951640989631
1183	2.15388941764832	0.769478142261505	-18.1879253387451	-0.000355493422830477	0.00451462110504508	-0.00555028254166245	-0.00360223650932312
1184	0.855192124843597	-0.529219150543213	-17.9931201934814	0.000293855206109583	-0.00197886489331722	0.0106834331527352	0.00451462110504508
1185	0.205843508243561	-0.853893458843231	-17.8632507324219	-0.00327756232582033	-0.00457625929266214	-0.00360223650932312	0.00646266713738441
1186	0.855192124843597	0.769478142261505	-17.9931201934814	-0.00295288790948689	-0.00652430532500148	-0.00490093370899558	0.00159255252219737
1187	-1.74220240116119	-0.529219150543213	-17.7983169555664	-0.00165419070981443	0.00289124972186983	-0.00749832857400179	-0.00197886489331722
1188	0.205843508243561	0.444803804159164	-18.1229915618896	-0.000355493422830477	-3.08191010844894e-05	-0.00684897974133492	0.00646266713738441
1189	2.80323791503906	-0.853893458843231	-18.9022083282471	0.00873538758605719	0.000618529506027699	-0.00327756232582033	0.00776136433705688
1190	1.50454080104828	0.444803804159164	-18.707405090332	0.000943203864153475	-0.00100484199356288	0.0022419011220336	0.0022419011220336
1191	0.855192124843597	-1.17856776714325	-18.5775356292725	-0.00587495695799589	-0.00652430532500148	0.00354059832170606	-0.00392691092565656
1192	2.80323791503906	-0.529219150543213	-18.3827304840088	-0.00132951640989631	0.000618529506027699	-0.00944637414067984	-0.00555028254166245
1193	-0.443505108356476	-0.204544812440872	-17.6035118103027	-0.000355493422830477	0.00354059832170606	-0.00100484199356288	-0.00230353930965066
1194	-1.74220240116119	0.769478142261505	-18.0580558776855	-0.0026282137259841	0.00418994715437293	-0.000355493422830477	-3.08191010844894e-05
1195	0.855192124843597	0.444803804159164	-18.4476642608643	0.00191722682211548	-0.00360223650932312	-0.00587495695799589	0.000943203864153475
1196	0.855192124843597	0.120129495859146	-18.1229915618896	-0.00490093370899558	-0.00457625929266214	-0.000355493422830477	-0.00587495695799589
1197	0.855192124843597	0.444803804159164	-18.1229915618896	0.00418994715437293	-0.00165419070981443	-0.000355493422830477	-3.08191010844894e-05
1198	0.205843508243561	-0.853893458843231	-18.5775356292725	0.000618529506027699	-0.00230353930965066	-0.00912170019000769	0.00159255252219737
1199	1.50454080104828	0.120129495859146	-17.5385761260986	0.00451462110504508	0.00418994715437293	-0.00197886489331722	0.00613799272105098
1200	-1.09285378456116	-0.529219150543213	-17.928186416626	-0.00360223650932312	0.00483929552137852	-0.00165419070981443	0.00548864435404539
1201	1.50454080104828	-0.204544812440872	-18.3827304840088	-0.00165419070981443	-0.00684897974133492	-0.00360223650932312	0.00354059832170606
1202	-1.09285378456116	1.09415245056152	-18.5125999450684	-0.00490093370899558	0.00938473641872406	-0.00749832857400179	-0.00230353930965066
1203	0.855192124843597	-0.529219150543213	-18.707405090332	-3.08191010844894e-05	0.00191722682211548	-0.0139918150380254	0.0022419011220336
1204	2.15388941764832	-0.853893458843231	-17.928186416626	0.00646266713738441	0.0022419011220336	0.00841071270406246	0.00386527273803949
1205	-1.09285378456116	-0.853893458843231	-17.7983169555664	0.000293855206109583	-0.00327756232582033	0.00516396993771195	-0.000355493422830477
1206	-1.74220240116119	0.769478142261505	-18.3177947998047	-3.08191010844894e-05	0.00386527273803949	0.000943203864153475	0.00646266713738441
1207	0.205843508243561	-0.529219150543213	-18.5775356292725	-0.00360223650932312	-3.08191010844894e-05	-0.00944637414067984	-0.00165419070981443
1208	0.205843508243561	0.444803804159164	-18.9022083282471	-0.00425158534198999	-3.08191010844894e-05	-0.00360223650932312	0.0022419011220336
1209	2.15388941764832	-0.853893458843231	-18.8372745513916	0.00256657530553639	0.00483929552137852	0.00906006153672934	0.00386527273803949
1210	0.855192124843597	-0.853893458843231	-18.1879253387451	-0.00587495695799589	-0.00295288790948689	-0.00165419070981443	0.00159255252219737
1211	0.855192124843597	-1.50324213504791	-18.6424694061279	0.00191722682211548	-0.00977104809135199	-0.00197886489331722	-0.00457625929266214
1212	1.50454080104828	-0.204544812440872	-17.6035118103027	-0.00100484199356288	0.00743668992072344	-0.00100484199356288	-0.00132951640989631
1213	0.205843508243561	-0.529219150543213	-17.7983169555664	-0.00782300252467394	0.00516396993771195	-0.0026282137259841	0.00516396993771195
1214	-1.09285378456116	0.444803804159164	-18.4476642608643	-0.000680167751852423	0.00418994715437293	0.00126787810586393	0.00289124972186983
1215	1.50454080104828	-0.204544812440872	-18.3827304840088	-3.08191010844894e-05	0.000293855206109583	-0.00522560812532902	0.0022419011220336
1216	0.855192124843597	0.444803804159164	-18.2528610229492	-0.00814767740666866	-0.00230353930965066	0.000943203864153475	-0.00197886489331722
1217	-1.09285378456116	0.444803804159164	-18.1879253387451	0.00191722682211548	-0.000355493422830477	0.000618529506027699	-0.00717365415766835
1218	0.855192124843597	-0.853893458843231	-17.9931201934814	0.000943203864153475	-0.0026282137259841	-0.00197886489331722	0.00548864435404539
1219	-0.443505108356476	-0.529219150543213	-17.6684474945068	0.000943203864153475	-3.08191010844894e-05	0.0113327819854021	-0.00295288790948689
1220	-1.74220240116119	-0.204544812440872	-17.6684474945068	-0.00977104809135199	0.00289124972186983	0.00776136433705688	-0.00100484199356288
1221	0.855192124843597	0.444803804159164	-18.0580558776855	0.00581331877037883	0.00289124972186983	-0.00457625929266214	0.00126787810586393
1222	0.205843508243561	0.444803804159164	-18.4476642608643	0.00126787810586393	0.00321592413820326	-0.0139918150380254	-0.00522560812532902
1223	0.205843508243561	0.769478142261505	-18.2528610229492	0.00581331877037883	0.00776136433705688	-0.00587495695799589	0.00354059832170606
1224	0.855192124843597	-0.204544812440872	-18.1879253387451	-0.00165419070981443	0.00386527273803949	0.00483929552137852	0.00191722682211548
1225	2.15388941764832	-1.50324213504791	-17.6684474945068	-0.00230353930965066	-0.00327756232582033	-0.0130177913233638	-3.08191010844894e-05
1226	0.205843508243561	0.769478142261505	-17.9931201934814	-0.00555028254166245	-0.00295288790948689	-0.00814767740666866	-0.00360223650932312
1227	-2.39155101776123	-0.204544812440872	-18.3827304840088	-0.00847235135734081	0.0022419011220336	-0.000355493422830477	-0.00100484199356288
1228	0.855192124843597	0.769478142261505	-17.9931201934814	0.00581331877037883	0.00613799272105098	-0.0026282137259841	0.00418994715437293
1229	0.855192124843597	0.444803804159164	-18.2528610229492	0.00581331877037883	-0.000355493422830477	0.00159255252219737	-0.00100484199356288
1230	1.50454080104828	-0.529219150543213	-17.928186416626	-0.00197886489331722	0.00581331877037883	0.000943203864153475	0.00418994715437293
1231	2.15388941764832	-1.82791638374329	-17.7333812713623	0.0022419011220336	-0.00782300252467394	-0.00652430532500148	-0.00165419070981443
1232	-0.443505108356476	0.444803804159164	-17.9931201934814	0.00711201597005129	0.00613799272105098	-0.00847235135734081	0.000943203864153475
1233	-2.39155101776123	0.769478142261505	-18.2528610229492	-0.00619963090866804	0.00613799272105098	-0.000680167751852423	0.00743668992072344
1234	0.205843508243561	-0.204544812440872	-18.0580558776855	-0.0026282137259841	0.000293855206109583	-0.00100484199356288	0.00418994715437293
1235	0.205843508243561	0.769478142261505	-18.3177947998047	0.00613799272105098	-0.000680167751852423	0.00256657530553639	0.00516396993771195
1236	0.855192124843597	-0.529219150543213	-18.1229915618896	-0.00684897974133492	0.000618529506027699	-0.000355493422830477	-0.00132951640989631
1237	2.15388941764832	-0.529219150543213	-17.6684474945068	-0.00652430532500148	-0.000680167751852423	-0.00457625929266214	-0.00457625929266214
1238	0.855192124843597	-0.204544812440872	-17.928186416626	-0.000355493422830477	0.00418994715437293	-0.00230353930965066	-3.08191010844894e-05
1239	-0.443505108356476	0.444803804159164	-17.8632507324219	0.00516396993771195	0.00841071270406246	0.00386527273803949	-0.00197886489331722
1240	-0.443505108356476	-0.853893458843231	-18.5125999450684	-0.00587495695799589	-0.00165419070981443	-0.00360223650932312	0.0106834331527352
1241	0.205843508243561	-0.529219150543213	-18.6424694061279	-0.00360223650932312	0.000618529506027699	0.0022419011220336	-0.00912170019000769
1242	2.15388941764832	0.120129495859146	-18.5125999450684	0.00321592413820326	-0.000355493422830477	-0.00717365415766835	-0.00555028254166245
1243	2.15388941764832	-0.853893458843231	-18.0580558776855	-0.00165419070981443	0.00418994715437293	-0.00944637414067984	0.000293855206109583
1244	-0.443505108356476	0.120129495859146	-17.7333812713623	-0.0026282137259841	-0.000680167751852423	0.0106834331527352	0.00516396993771195
1245	-1.09285378456116	-0.529219150543213	-17.6684474945068	0.00613799272105098	-0.00814767740666866	-0.000355493422830477	0.00418994715437293
1246	1.50454080104828	-0.853893458843231	-17.9931201934814	-0.00165419070981443	0.000293855206109583	-0.00619963090866804	-0.00360223650932312
1247	-1.74220240116119	1.09415245056152	-18.1879253387451	-0.00717365415766835	0.00646266713738441	-0.00490093370899558	-0.00847235135734081
1248	-0.443505108356476	0.120129495859146	-18.0580558776855	0.00451462110504508	0.00321592413820326	-0.0107450718060136	0.00126787810586393
1249	2.15388941764832	0.120129495859146	-18.1229915618896	0.00451462110504508	0.00873538758605719	-0.00490093370899558	0.00743668992072344
1250	0.205843508243561	0.769478142261505	-17.8632507324219	0.00386527273803949	-0.00912170019000769	-0.00522560812532902	-0.00912170019000769
1251	-0.443505108356476	0.120129495859146	-17.7983169555664	-0.0100957229733467	-0.00132951640989631	-0.00684897974133492	-0.00457625929266214
1252	0.205843508243561	-0.529219150543213	-18.1879253387451	-0.00132951640989631	-0.00100484199356288	-0.00717365415766835	0.00516396993771195
1253	-1.09285378456116	1.09415245056152	-18.4476642608643	0.00646266713738441	0.00906006153672934	-0.00132951640989631	-0.00360223650932312
1254	-0.443505108356476	-0.204544812440872	-17.9931201934814	-0.00457625929266214	0.00711201597005129	0.000943203864153475	0.0022419011220336
1255	0.855192124843597	0.120129495859146	-18.0580558776855	-0.00392691092565656	-0.000355493422830477	-0.00879702530801296	0.0022419011220336
1256	0.855192124843597	0.120129495859146	-18.4476642608643	-0.00132951640989631	0.000943203864153475	-0.0100957229733467	-0.000355493422830477
1257	0.205843508243561	-0.853893458843231	-18.2528610229492	0.00581331877037883	0.000618529506027699	-0.00425158534198999	-0.000680167751852423
1258	1.50454080104828	-1.17856776714325	-17.9931201934814	0.00711201597005129	-0.00425158534198999	-0.00100484199356288	-0.000680167751852423
1259	0.205843508243561	0.769478142261505	-18.1879253387451	0.0123068047687411	0.00354059832170606	0.00776136433705688	-0.000680167751852423
1260	-0.443505108356476	-0.853893458843231	-17.7983169555664	-0.00782300252467394	-0.000680167751852423	0.00386527273803949	0.00321592413820326
1261	1.50454080104828	-0.853893458843231	-17.6684474945068	-0.00522560812532902	0.00321592413820326	-0.0104203969240189	-0.00100484199356288
1262	1.50454080104828	-0.204544812440872	-18.1229915618896	0.000943203864153475	0.00970941036939621	-0.00327756232582033	-0.00814767740666866
1263	2.15388941764832	-0.204544812440872	-18.3827304840088	0.00646266713738441	0.00873538758605719	-0.00555028254166245	-0.00360223650932312
1264	0.855192124843597	0.444803804159164	-17.8632507324219	-0.00425158534198999	0.0022419011220336	0.00646266713738441	0.00159255252219737
1265	0.205843508243561	-0.529219150543213	-18.1879253387451	0.00354059832170606	-0.0100957229733467	0.00191722682211548	-0.00132951640989631
1266	1.50454080104828	-0.204544812440872	-18.1229915618896	-0.000355493422830477	0.00418994715437293	-0.00717365415766835	-0.00619963090866804
1267	-3.04089951515198	1.09415245056152	-18.2528610229492	-0.0126931173726916	0.00159255252219737	-0.00490093370899558	-0.00457625929266214
1268	-0.443505108356476	1.09415245056152	-18.2528610229492	0.00191722682211548	0.00418994715437293	-0.00457625929266214	0.00483929552137852
1269	2.80323791503906	-0.204544812440872	-18.0580558776855	0.000618529506027699	0.00938473641872406	-0.00327756232582033	0.00159255252219737
1270	2.15388941764832	0.120129495859146	-18.0580558776855	0.00289124972186983	-0.00327756232582033	-0.00619963090866804	0.00613799272105098
1271	0.205843508243561	-0.204544812440872	-18.1229915618896	-0.00197886489331722	-0.00327756232582033	-0.00587495695799589	-0.0152905117720366
1272	-0.443505108356476	0.120129495859146	-18.3827304840088	-0.00327756232582033	-0.00912170019000769	0.00354059832170606	-0.00392691092565656
1273	1.50454080104828	-0.204544812440872	-18.1229915618896	-0.0026282137259841	0.00159255252219737	-0.0136671401560307	0.00321592413820326
1274	-0.443505108356476	-0.204544812440872	-18.4476642608643	-3.08191010844894e-05	0.00516396993771195	-0.00360223650932312	-0.00652430532500148
1275	-0.443505108356476	0.444803804159164	-18.1879253387451	-0.00132951640989631	0.00159255252219737	0.00548864435404539	0.0022419011220336
1276	2.80323791503906	-0.204544812440872	-17.9931201934814	-0.00490093370899558	0.00191722682211548	-0.00944637414067984	-0.00360223650932312
1277	-1.09285378456116	1.09415245056152	-17.7983169555664	-0.000355493422830477	0.00386527273803949	-0.00230353930965066	-0.00717365415766835
1278	1.50454080104828	-1.82791638374329	-18.0580558776855	0.00126787810586393	0.00289124972186983	-0.00847235135734081	-0.00165419070981443
1279	0.205843508243561	0.120129495859146	-18.3177947998047	-0.000355493422830477	0.00483929552137852	0.000618529506027699	0.00386527273803949
1280	-1.09285378456116	0.444803804159164	-17.8632507324219	0.00321592413820326	0.00354059832170606	0.00483929552137852	-0.00457625929266214
1281	0.205843508243561	-0.529219150543213	-18.5775356292725	-0.00977104809135199	0.0100340843200684	-0.00457625929266214	-0.00295288790948689
1282	1.50454080104828	-0.529219150543213	-17.928186416626	-0.00457625929266214	0.00289124972186983	-0.00425158534198999	-0.00392691092565656
1283	-0.443505108356476	0.120129495859146	-17.7983169555664	-0.00165419070981443	0.00516396993771195	-0.0110697457566857	0.00126787810586393
1284	-0.443505108356476	0.120129495859146	-18.1229915618896	-0.00132951640989631	-0.000680167751852423	0.00743668992072344	0.01100810803473
1285	2.15388941764832	-1.82791638374329	-18.1229915618896	-0.0026282137259841	-0.0130177913233638	-0.00717365415766835	0.00808603875339031
1286	-0.443505108356476	1.09415245056152	-17.9931201934814	-0.00165419070981443	0.00581331877037883	-0.00684897974133492	-0.00977104809135199
1287	-1.09285378456116	-0.204544812440872	-18.1879253387451	-0.00619963090866804	0.000943203864153475	-0.00425158534198999	0.000293855206109583
1288	0.205843508243561	0.769478142261505	-18.1879253387451	-0.0026282137259841	0.00321592413820326	-0.00457625929266214	0.00159255252219737
1289	1.50454080104828	-0.204544812440872	-17.9931201934814	0.000618529506027699	0.000293855206109583	0.00451462110504508	-0.00555028254166245
1290	1.50454080104828	-0.853893458843231	-18.3827304840088	-0.000355493422830477	-0.00100484199356288	-0.00197886489331722	0.000943203864153475
1291	2.15388941764832	-1.17856776714325	-18.6424694061279	-0.00230353930965066	-0.00132951640989631	-0.0156151866540313	-0.0026282137259841
1292	1.50454080104828	-1.17856776714325	-18.707405090332	0.000293855206109583	-0.0100957229733467	0.000618529506027699	-0.00295288790948689
1293	0.205843508243561	-0.529219150543213	-18.5125999450684	0.00126787810586393	0.00354059832170606	-0.00619963090866804	0.00938473641872406
1294	-3.04089951515198	-0.204544812440872	-18.3827304840088	-0.00392691092565656	-0.00197886489331722	-0.000355493422830477	0.00841071270406246
1295	-1.09285378456116	0.769478142261505	-18.1229915618896	-0.00425158534198999	-0.00490093370899558	0.00711201597005129	0.00289124972186983
1296	0.855192124843597	-0.529219150543213	-17.8632507324219	0.00321592413820326	0.00516396993771195	-0.0100957229733467	-0.00197886489331722
1297	0.205843508243561	0.120129495859146	-18.1229915618896	-0.000680167751852423	0.00126787810586393	-0.00295288790948689	-0.00327756232582033
1298	2.15388941764832	-1.17856776714325	-18.2528610229492	0.00646266713738441	-0.00327756232582033	-0.00295288790948689	-0.000355493422830477
1299	-0.443505108356476	0.120129495859146	-18.1879253387451	0.000618529506027699	0.00516396993771195	0.00256657530553639	0.00354059832170606
1300	-0.443505108356476	0.769478142261505	-18.1879253387451	-0.00587495695799589	0.000293855206109583	0.00256657530553639	-0.00165419070981443
1301	-1.09285378456116	1.09415245056152	-17.8632507324219	-0.00782300252467394	-0.00165419070981443	-0.0104203969240189	-0.00490093370899558
1302	0.205843508243561	-0.204544812440872	-17.7333812713623	-0.0026282137259841	0.00646266713738441	-0.00522560812532902	-0.00944637414067984
1303	0.205843508243561	0.769478142261505	-18.2528610229492	0.00321592413820326	0.0022419011220336	-0.0172385573387146	-0.000355493422830477
1304	-0.443505108356476	0.769478142261505	-18.3177947998047	0.00873538758605719	0.00126787810586393	0.0106834331527352	0.000293855206109583
1305	0.855192124843597	-1.82791638374329	-17.9931201934814	0.00321592413820326	-0.0143164889886975	0.00386527273803949	0.00191722682211548
1306	0.855192124843597	0.444803804159164	-18.1879253387451	-3.08191010844894e-05	0.0022419011220336	-0.00587495695799589	0.00256657530553639
1307	-2.39155101776123	-0.529219150543213	-17.928186416626	-0.00230353930965066	0.00483929552137852	-0.00197886489331722	-0.00360223650932312
1308	-0.443505108356476	1.09415245056152	-18.0580558776855	0.00873538758605719	0.00256657530553639	-0.0100957229733467	-0.000355493422830477
1309	0.855192124843597	0.120129495859146	-17.9931201934814	0.00418994715437293	0.00548864435404539	0.00743668992072344	0.00256657530553639
1310	1.50454080104828	0.120129495859146	-18.1229915618896	0.00743668992072344	-0.00327756232582033	-0.00360223650932312	-0.00230353930965066
1311	1.50454080104828	-0.853893458843231	-18.0580558776855	-0.00230353930965066	-3.08191010844894e-05	-0.00425158534198999	-0.00684897974133492
1312	2.15388941764832	-1.50324213504791	-17.9931201934814	-0.00522560812532902	-0.000355493422830477	-0.00944637414067984	-0.00555028254166245
1313	0.205843508243561	0.120129495859146	-18.5125999450684	0.00191722682211548	0.00191722682211548	-0.00392691092565656	0.0022419011220336
1314	-3.04089951515198	0.769478142261505	-17.9931201934814	-0.0104203969240189	0.00808603875339031	0.00483929552137852	0.00386527273803949
1315	2.15388941764832	-0.529219150543213	-18.1879253387451	0.00386527273803949	-0.00197886489331722	-0.00457625929266214	0.00354059832170606
1316	0.205843508243561	1.09415245056152	-18.3827304840088	-0.00360223650932312	0.00418994715437293	-3.08191010844894e-05	-0.00425158534198999
1317	0.205843508243561	0.444803804159164	-18.4476642608643	-0.00132951640989631	0.00256657530553639	-0.00425158534198999	-0.00749832857400179
1318	1.50454080104828	-1.82791638374329	-17.9931201934814	0.00386527273803949	-0.00295288790948689	-0.00457625929266214	-0.000355493422830477
1319	0.205843508243561	0.444803804159164	-18.1879253387451	-0.00100484199356288	0.00191722682211548	0.00159255252219737	0.00386527273803949
1320	-2.39155101776123	0.769478142261505	-18.0580558776855	-0.0117190945893526	0.00646266713738441	0.00646266713738441	-0.00327756232582033
1321	-1.09285378456116	0.444803804159164	-17.8632507324219	-0.00490093370899558	-3.08191010844894e-05	-0.0136671401560307	0.00126787810586393
1322	-0.443505108356476	0.769478142261505	-18.5775356292725	-0.00522560812532902	0.00581331877037883	-0.00100484199356288	-0.00457625929266214
1323	-0.443505108356476	1.09415245056152	-18.9022083282471	0.0022419011220336	-0.00197886489331722	-0.00619963090866804	0.00126787810586393
1324	1.50454080104828	-0.204544812440872	-18.7723388671875	-0.00522560812532902	-0.00230353930965066	-0.00490093370899558	0.00581331877037883
1325	1.50454080104828	-1.50324213504791	-18.3827304840088	0.00613799272105098	-0.0120437685400248	0.0022419011220336	-0.00360223650932312
1326	-0.443505108356476	1.09415245056152	-18.707405090332	-0.00522560812532902	0.00289124972186983	0.000943203864153475	-0.00327756232582033
1327	-1.74220240116119	0.120129495859146	-18.2528610229492	-0.00684897974133492	-3.08191010844894e-05	-0.0100957229733467	0.00256657530553639
1328	1.50454080104828	-0.204544812440872	-17.7983169555664	0.00548864435404539	0.00711201597005129	-0.00360223650932312	-0.00490093370899558
1329	-0.443505108356476	0.444803804159164	-19.0970134735107	0.00191722682211548	0.00548864435404539	-0.00425158534198999	0.00256657530553639
1330	-0.443505108356476	-0.204544812440872	-18.5775356292725	-0.000680167751852423	-0.00100484199356288	-0.00879702530801296	0.00548864435404539
1331	1.50454080104828	-1.50324213504791	-18.3827304840088	-0.00230353930965066	-0.00522560812532902	-0.00522560812532902	-0.00230353930965066
1332	0.205843508243561	0.444803804159164	-17.928186416626	0.00256657530553639	0.000943203864153475	0.000293855206109583	-0.00457625929266214
1333	-2.39155101776123	0.120129495859146	-18.5775356292725	0.000293855206109583	0.00418994715437293	-0.00652430532500148	0.000618529506027699
1334	-1.09285378456116	0.769478142261505	-17.9931201934814	0.00256657530553639	0.00646266713738441	-0.00490093370899558	0.000618529506027699
1335	0.855192124843597	-0.529219150543213	-17.928186416626	0.00321592413820326	0.00159255252219737	-0.00165419070981443	0.00126787810586393
1336	0.855192124843597	0.444803804159164	-18.4476642608643	0.00256657530553639	-0.00782300252467394	-0.0113944197073579	0.00159255252219737
1337	2.15388941764832	-0.853893458843231	-18.2528610229492	0.0103587592020631	0.00711201597005129	-0.00749832857400179	-0.00652430532500148
1338	0.205843508243561	-1.82791638374329	-17.8632507324219	0.00776136433705688	-0.00457625929266214	-0.00490093370899558	-0.00165419070981443
1339	0.855192124843597	-0.529219150543213	-18.0580558776855	-3.08191010844894e-05	0.00613799272105098	-0.00684897974133492	0.00581331877037883
1340	-3.04089951515198	0.444803804159164	-18.5125999450684	-0.0117190945893526	0.00386527273803949	0.00256657530553639	0.00126787810586393
1341	-0.443505108356476	0.444803804159164	-17.9931201934814	-0.00165419070981443	-0.00717365415766835	0.000618529506027699	-0.00327756232582033
1342	-0.443505108356476	0.444803804159164	-18.3827304840088	0.00159255252219737	0.00711201597005129	-0.00944637414067984	-0.00360223650932312
1343	0.205843508243561	0.769478142261505	-18.1229915618896	0.00386527273803949	0.00711201597005129	-0.00847235135734081	-0.0100957229733467
1344	1.50454080104828	-0.529219150543213	-17.9931201934814	-0.00165419070981443	0.00516396993771195	0.00256657530553639	-0.00165419070981443
1345	2.15388941764832	-1.50324213504791	-17.7983169555664	0.00126787810586393	-0.0100957229733467	-0.00295288790948689	0.00354059832170606
1346	-1.09285378456116	1.09415245056152	-18.1229915618896	-0.00425158534198999	-0.00132951640989631	-0.000355493422830477	-0.00457625929266214
1347	-1.09285378456116	-0.529219150543213	-17.6035118103027	-0.00652430532500148	0.00938473641872406	0.000293855206109583	-0.0026282137259841
1348	1.50454080104828	-0.204544812440872	-18.1229915618896	0.000293855206109583	0.00386527273803949	-0.00619963090866804	0.000943203864153475
1349	-0.443505108356476	0.769478142261505	-19.1619491577148	0.00191722682211548	0.00289124972186983	0.00126787810586393	0.00256657530553639
1350	-0.443505108356476	0.769478142261505	-18.2528610229492	0.00613799272105098	0.00581331877037883	0.00451462110504508	0.00191722682211548
1351	0.205843508243561	-0.529219150543213	-18.1229915618896	-0.00360223650932312	-0.0195112787187099	0.00289124972186983	0.00191722682211548
1352	0.205843508243561	0.769478142261505	-18.0580558776855	-0.00295288790948689	0.00646266713738441	-0.00295288790948689	-0.0110697457566857
1353	-1.74220240116119	0.444803804159164	-18.4476642608643	-0.00295288790948689	0.00581331877037883	-3.08191010844894e-05	-0.00165419070981443
1354	0.205843508243561	-0.204544812440872	-18.5125999450684	-0.00457625929266214	0.0022419011220336	0.000293855206109583	0.00321592413820326
1355	0.205843508243561	0.120129495859146	-18.2528610229492	0.00289124972186983	-0.00327756232582033	-0.00490093370899558	-0.00879702530801296
1356	1.50454080104828	0.120129495859146	-18.3827304840088	-0.00717365415766835	0.00159255252219737	-0.00197886489331722	-0.00522560812532902
1357	2.15388941764832	-0.853893458843231	-17.928186416626	0.00126787810586393	-0.000355493422830477	-0.0117190945893526	-3.08191010844894e-05
1358	0.855192124843597	-0.529219150543213	-17.6684474945068	0.00613799272105098	-0.00197886489331722	-0.0026282137259841	0.00256657530553639
1359	0.855192124843597	-0.529219150543213	-17.6684474945068	-0.000680167751852423	0.00873538758605719	0.0022419011220336	0.00126787810586393
1360	-0.443505108356476	0.444803804159164	-18.0580558776855	-0.0133424662053585	0.00841071270406246	-0.000355493422830477	-3.08191010844894e-05
1361	0.205843508243561	0.444803804159164	-18.8372745513916	-0.0107450718060136	0.0022419011220336	0.000943203864153475	-0.00587495695799589
1362	-1.09285378456116	0.444803804159164	-18.4476642608643	-0.00295288790948689	0.00938473641872406	-0.00327756232582033	0.00776136433705688
1363	0.855192124843597	0.444803804159164	-18.2528610229492	0.00970941036939621	0.0022419011220336	-0.00782300252467394	-0.00100484199356288
1364	1.50454080104828	-0.529219150543213	-17.9931201934814	-0.000680167751852423	-0.00165419070981443	0.00256657530553639	0.00548864435404539
1365	0.855192124843597	-1.17856776714325	-17.6035118103027	0.0100340843200684	-0.00522560812532902	-3.08191010844894e-05	0.00678734155371785
1366	0.205843508243561	0.444803804159164	-17.928186416626	-0.0100957229733467	0.00386527273803949	-0.00327756232582033	-0.00879702530801296
1367	-0.443505108356476	-0.529219150543213	-18.2528610229492	-0.00295288790948689	0.00873538758605719	-0.00782300252467394	-0.00555028254166245
1368	1.50454080104828	-0.204544812440872	-17.9931201934814	0.000943203864153475	-0.00392691092565656	0.00354059832170606	-0.00522560812532902
1369	1.50454080104828	0.120129495859146	-18.3827304840088	-0.00295288790948689	-0.00230353930965066	-0.00295288790948689	0.0100340843200684
1370	-0.443505108356476	0.444803804159164	-18.1879253387451	0.00159255252219737	-0.00490093370899558	0.0022419011220336	-0.00555028254166245
1371	-1.09285378456116	0.444803804159164	-17.8632507324219	-0.00717365415766835	-0.000680167751852423	0.00159255252219737	-0.00230353930965066
1372	0.205843508243561	-0.529219150543213	-17.928186416626	-0.00197886489331722	-0.00847235135734081	-0.00944637414067984	0.00289124972186983
1373	0.855192124843597	-0.529219150543213	-18.1229915618896	0.00289124972186983	0.00581331877037883	-0.00295288790948689	0.000618529506027699
1374	-1.09285378456116	-0.529219150543213	-18.1229915618896	-0.00522560812532902	0.00321592413820326	0.0113327819854021	0.00581331877037883
1375	0.205843508243561	0.444803804159164	-18.1879253387451	0.00321592413820326	-3.08191010844894e-05	-0.00425158534198999	0.00483929552137852
1376	1.50454080104828	-0.204544812440872	-17.8632507324219	0.00516396993771195	-0.000680167751852423	-0.00814767740666866	0.00354059832170606
1377	1.50454080104828	-1.17856776714325	-17.7333812713623	0.00386527273803949	0.00938473641872406	0.000618529506027699	0.000293855206109583
1378	-0.443505108356476	-0.529219150543213	-17.8632507324219	0.00126787810586393	-0.000355493422830477	-0.00392691092565656	-0.00327756232582033
1379	1.50454080104828	-1.17856776714325	-17.9931201934814	0.00808603875339031	-0.00425158534198999	0.00126787810586393	0.000293855206109583
1380	-0.443505108356476	-0.204544812440872	-18.3177947998047	-0.00457625929266214	0.000618529506027699	0.00354059832170606	-0.00230353930965066
1381	-0.443505108356476	0.444803804159164	-18.1229915618896	0.000618529506027699	-0.00490093370899558	-0.00425158534198999	0.00451462110504508
1382	0.855192124843597	0.444803804159164	-18.707405090332	0.00418994715437293	-0.00230353930965066	-0.00814767740666866	-0.00360223650932312
1383	0.205843508243561	0.444803804159164	-18.8372745513916	0.000618529506027699	0.00776136433705688	0.000943203864153475	0.0022419011220336
1384	0.855192124843597	-0.529219150543213	-17.9931201934814	0.00256657530553639	0.00354059832170606	-0.00814767740666866	0.00126787810586393
1385	1.50454080104828	-1.50324213504791	-18.6424694061279	-0.00197886489331722	-0.00749832857400179	-0.00522560812532902	0.00159255252219737
1386	-0.443505108356476	0.769478142261505	-18.7723388671875	0.000293855206109583	0.00126787810586393	-0.00132951640989631	-0.00555028254166245
1387	0.205843508243561	-0.529219150543213	-18.4476642608643	-0.00425158534198999	0.00678734155371785	-0.0162645354866982	0.000293855206109583
1388	-0.443505108356476	-0.529219150543213	-18.4476642608643	0.00386527273803949	0.00646266713738441	-0.00100484199356288	-0.00522560812532902
1389	0.855192124843597	-0.529219150543213	-18.6424694061279	0.00289124972186983	0.00581331877037883	-0.00165419070981443	0.00906006153672934
1390	-0.443505108356476	0.769478142261505	-18.4476642608643	0.000293855206109583	0.000618529506027699	0.00548864435404539	0.00516396993771195
1391	0.205843508243561	0.444803804159164	-18.7723388671875	-0.00327756232582033	0.00191722682211548	-0.00847235135734081	-0.00132951640989631
1392	1.50454080104828	-1.17856776714325	-18.7723388671875	0.00646266713738441	-0.00360223650932312	-0.00522560812532902	-0.00749832857400179
1393	0.855192124843597	-0.204544812440872	-18.5125999450684	0.00386527273803949	0.00289124972186983	-0.0110697457566857	-0.00327756232582033
1394	-3.04089951515198	0.120129495859146	-18.5775356292725	-0.00977104809135199	0.00711201597005129	0.0022419011220336	0.00159255252219737
1395	0.855192124843597	0.444803804159164	-18.1229915618896	0.00354059832170606	0.00906006153672934	0.00386527273803949	0.00321592413820326
1396	0.205843508243561	0.444803804159164	-17.7333812713623	0.000943203864153475	0.000618529506027699	-0.00295288790948689	0.0022419011220336
1397	1.50454080104828	-0.529219150543213	-17.7983169555664	-0.00392691092565656	0.00386527273803949	0.000293855206109583	-0.00522560812532902
1398	-0.443505108356476	0.120129495859146	-18.2528610229492	0.00418994715437293	-0.00652430532500148	-0.00619963090866804	-0.00522560812532902
1399	0.855192124843597	-0.529219150543213	-18.0580558776855	0.000943203864153475	0.00711201597005129	-0.00295288790948689	0.00516396993771195
1400	0.205843508243561	-0.204544812440872	-18.1229915618896	-0.00327756232582033	-0.00587495695799589	-0.00197886489331722	-0.00230353930965066
1401	-1.74220240116119	1.09415245056152	-18.3177947998047	-0.00457625929266214	0.00451462110504508	-0.00587495695799589	0.00191722682211548
1402	0.205843508243561	0.444803804159164	-17.928186416626	-0.00684897974133492	0.00483929552137852	-0.0104203969240189	-0.0026282137259841
1403	0.205843508243561	0.769478142261505	-18.1879253387451	0.00159255252219737	0.00873538758605719	-0.00457625929266214	-0.00749832857400179
1404	0.855192124843597	-0.204544812440872	-18.3177947998047	0.00126787810586393	0.00289124972186983	0.00159255252219737	0.00321592413820326
1405	1.50454080104828	-1.50324213504791	-18.5125999450684	0.000293855206109583	-0.00652430532500148	0.00191722682211548	-0.00327756232582033
1406	0.855192124843597	0.769478142261505	-18.6424694061279	-0.000355493422830477	-0.00684897974133492	-0.00652430532500148	-0.00360223650932312
1407	-1.74220240116119	-0.204544812440872	-18.5125999450684	-0.00912170019000769	0.00321592413820326	-0.000355493422830477	-0.00197886489331722
1408	-1.74220240116119	-0.529219150543213	-18.2528610229492	0.00256657530553639	0.00321592413820326	-0.0139918150380254	0.00159255252219737
1409	1.50454080104828	-0.529219150543213	-18.3177947998047	0.00321592413820326	0.00321592413820326	0.00386527273803949	0.00386527273803949
1410	0.855192124843597	0.120129495859146	-18.9671440124512	-0.0026282137259841	0.00451462110504508	0.000943203864153475	-0.00555028254166245
1411	1.50454080104828	-0.853893458843231	-18.5775356292725	0.00159255252219737	0.00289124972186983	-0.00619963090866804	-0.00392691092565656
1412	1.50454080104828	-1.50324213504791	-18.5125999450684	-0.00197886489331722	-0.0104203969240189	0.0022419011220336	-0.00132951640989631
1413	0.205843508243561	-0.529219150543213	-18.3827304840088	0.00418994715437293	0.00613799272105098	0.000618529506027699	-0.000680167751852423
1414	-3.04089951515198	1.09415245056152	-18.4476642608643	-0.00912170019000769	0.00646266713738441	-0.00295288790948689	-3.08191010844894e-05
1415	1.50454080104828	-0.204544812440872	-18.1879253387451	-0.00490093370899558	0.00354059832170606	0.00613799272105098	0.00711201597005129
1416	-0.443505108356476	0.769478142261505	-18.9022083282471	-0.00100484199356288	-0.000355493422830477	-0.00165419070981443	0.00321592413820326
1417	0.205843508243561	0.444803804159164	-18.6424694061279	0.00354059832170606	0.00418994715437293	-0.0113944197073579	-0.00230353930965066
1418	-0.443505108356476	-0.204544812440872	-18.7723388671875	0.00256657530553639	-0.00327756232582033	-0.00587495695799589	-0.00197886489331722
1419	0.855192124843597	-0.529219150543213	-18.6424694061279	0.000293855206109583	0.000943203864153475	0.00159255252219737	0.00613799272105098
1420	0.855192124843597	0.120129495859146	-18.8372745513916	-0.00490093370899558	0.00191722682211548	-0.00230353930965066	0.00159255252219737
1421	-1.74220240116119	0.444803804159164	-18.6424694061279	-0.00522560812532902	-0.00100484199356288	-0.00360223650932312	-0.00295288790948689
1422	-0.443505108356476	0.444803804159164	-18.9022083282471	-0.00457625929266214	0.011982130818069	-0.0120437685400248	0.00256657530553639
1423	-1.09285378456116	0.444803804159164	-19.0320796966553	0.00678734155371785	0.00808603875339031	-0.00977104809135199	0.000943203864153475
1424	-0.443505108356476	0.444803804159164	-18.7723388671875	0.00126787810586393	-0.00165419070981443	0.00548864435404539	0.00581331877037883
1425	0.205843508243561	-0.853893458843231	-18.707405090332	0.00418994715437293	0.00126787810586393	0.00386527273803949	0.0103587592020631
1426	2.15388941764832	-0.529219150543213	-17.8632507324219	-0.00684897974133492	-0.00749832857400179	-0.00392691092565656	-0.000355493422830477
1427	-1.74220240116119	1.09415245056152	-18.4476642608643	-0.00457625929266214	0.00418994715437293	-0.00684897974133492	-0.00165419070981443
1428	0.855192124843597	0.120129495859146	-17.7333812713623	-0.000680167751852423	0.0126314787194133	-0.00490093370899558	-0.00132951640989631
1429	2.80323791503906	-0.529219150543213	-18.0580558776855	-0.00230353930965066	0.00256657530553639	-0.0026282137259841	0.00451462110504508
1430	1.50454080104828	-0.853893458843231	-18.1879253387451	-0.00165419070981443	-0.000355493422830477	-0.00197886489331722	0.000943203864153475
1431	0.855192124843597	-0.529219150543213	-18.0580558776855	-0.00100484199356288	0.00126787810586393	0.000293855206109583	0.00776136433705688
1432	0.205843508243561	-0.853893458843231	-17.8632507324219	-0.00490093370899558	-0.0113944197073579	-0.0172385573387146	-0.000680167751852423
1433	-0.443505108356476	0.769478142261505	-18.0580558776855	0.00256657530553639	0.00321592413820326	0.00354059832170606	0.00289124972186983
1434	-1.74220240116119	-0.204544812440872	-17.6684474945068	-0.00295288790948689	-0.0026282137259841	0.00646266713738441	0.00646266713738441
1435	-0.443505108356476	0.444803804159164	-18.1879253387451	-0.00100484199356288	-0.00295288790948689	0.00711201597005129	0.00354059832170606
1436	-0.443505108356476	0.769478142261505	-18.5125999450684	0.00516396993771195	-0.00295288790948689	-0.00360223650932312	-0.00522560812532902
1437	0.855192124843597	0.444803804159164	-18.9022083282471	-0.00587495695799589	0.00386527273803949	-0.00619963090866804	-0.00197886489331722
1438	0.205843508243561	0.444803804159164	-18.4476642608643	-0.00132951640989631	0.00321592413820326	-3.08191010844894e-05	0.000618529506027699
1439	1.50454080104828	-1.82791638374329	-17.9931201934814	0.00289124972186983	-0.00100484199356288	0.00873538758605719	-0.00100484199356288
1440	0.205843508243561	0.120129495859146	-17.6684474945068	-0.00652430532500148	0.00159255252219737	-0.00230353930965066	0.00516396993771195
1441	-1.09285378456116	-0.529219150543213	-17.9931201934814	-0.0208099745213985	0.00548864435404539	-0.00944637414067984	0.0022419011220336
1442	2.15388941764832	-0.529219150543213	-18.3827304840088	-0.0026282137259841	-0.00555028254166245	-0.00425158534198999	-0.00295288790948689
1443	1.50454080104828	-0.204544812440872	-18.8372745513916	0.000293855206109583	0.00354059832170606	-0.0026282137259841	0.00126787810586393
1444	2.15388941764832	-0.204544812440872	-17.928186416626	0.00516396993771195	-0.000680167751852423	0.00191722682211548	0.00516396993771195
1445	-0.443505108356476	0.120129495859146	-18.1879253387451	-0.00327756232582033	-0.00587495695799589	0.00386527273803949	-0.00295288790948689
1446	0.205843508243561	-0.853893458843231	-17.7983169555664	0.000618529506027699	-0.00165419070981443	-3.08191010844894e-05	-0.0117190945893526
1447	-1.09285378456116	0.769478142261505	-17.8632507324219	-0.00165419070981443	0.00386527273803949	-0.0100957229733467	-3.08191010844894e-05
1448	-0.443505108356476	-0.853893458843231	-18.6424694061279	-0.00555028254166245	0.00516396993771195	-0.00879702530801296	0.00581331877037883
1449	0.205843508243561	1.09415245056152	-18.707405090332	-0.00457625929266214	0.00483929552137852	0.00483929552137852	0.00256657530553639
1450	0.855192124843597	0.769478142261505	-18.7723388671875	0.00548864435404539	-3.08191010844894e-05	-0.00457625929266214	0.00289124972186983
1451	0.855192124843597	-0.529219150543213	-17.928186416626	-0.00555028254166245	-0.000355493422830477	0.000943203864153475	-0.0104203969240189
1452	-0.443505108356476	-1.82791638374329	-17.7333812713623	-3.08191010844894e-05	-0.0110697457566857	-0.0026282137259841	-0.00132951640989631
1453	-0.443505108356476	0.120129495859146	-17.7333812713623	0.00321592413820326	0.00743668992072344	-0.00165419070981443	-0.00100484199356288
1454	-2.39155101776123	0.769478142261505	-18.3177947998047	-0.00360223650932312	0.00321592413820326	-0.00165419070981443	0.00483929552137852
1455	0.855192124843597	0.120129495859146	-18.2528610229492	-0.00847235135734081	-0.00490093370899558	0.00321592413820326	0.00516396993771195
1456	-0.443505108356476	0.769478142261505	-18.2528610229492	0.00548864435404539	-0.00392691092565656	-0.0152905117720366	0.00516396993771195
1457	1.50454080104828	0.120129495859146	-18.5775356292725	-0.00295288790948689	-0.00619963090866804	-0.00360223650932312	-0.00879702530801296
1458	-1.09285378456116	0.444803804159164	-18.1229915618896	0.00581331877037883	0.00191722682211548	-0.00197886489331722	-0.00425158534198999
1459	1.50454080104828	-1.82791638374329	-17.4736423492432	-0.00392691092565656	-0.0107450718060136	0.00321592413820326	0.00906006153672934
1460	0.855192124843597	-0.529219150543213	-17.5385761260986	0.000293855206109583	0.000618529506027699	0.00581331877037883	-0.000355493422830477
1461	-2.39155101776123	-0.529219150543213	-17.8632507324219	-0.0104203969240189	-0.00425158534198999	-0.00327756232582033	-0.0026282137259841
1462	0.855192124843597	-0.529219150543213	-17.8632507324219	0.00354059832170606	-0.00392691092565656	-0.0175632312893867	0.000618529506027699
1463	0.855192124843597	-0.529219150543213	-17.9931201934814	-0.00684897974133492	0.0022419011220336	-0.00327756232582033	-0.000680167751852423
1464	0.205843508243561	0.120129495859146	-17.7333812713623	0.00581331877037883	0.00711201597005129	0.0100340843200684	0.00678734155371785
1465	-0.443505108356476	-1.17856776714325	-17.6684474945068	-0.00619963090866804	-0.00522560812532902	-0.00327756232582033	0.00354059832170606
1466	2.15388941764832	-1.17856776714325	-17.6684474945068	-0.00360223650932312	0.00126787810586393	0.00126787810586393	-0.00392691092565656
1467	-1.74220240116119	0.769478142261505	-18.2528610229492	0.000293855206109583	0.0022419011220336	-0.00425158534198999	-0.00360223650932312
1468	-0.443505108356476	-0.529219150543213	-18.4476642608643	0.00289124972186983	-3.08191010844894e-05	-0.00684897974133492	0.00126787810586393
1469	0.855192124843597	0.769478142261505	-18.7723388671875	0.00418994715437293	-0.00457625929266214	0.000293855206109583	-0.00197886489331722
1470	0.205843508243561	1.09415245056152	-18.4476642608643	-0.00555028254166245	0.00418994715437293	0.00354059832170606	-0.00327756232582033
1471	-1.09285378456116	0.769478142261505	-18.0580558776855	0.000293855206109583	-0.000680167751852423	-0.00977104809135199	-0.00132951640989631
1472	0.205843508243561	-0.529219150543213	-17.7983169555664	0.00581331877037883	-0.000355493422830477	-0.00879702530801296	0.000943203864153475
1473	-1.74220240116119	0.444803804159164	-18.1879253387451	0.000618529506027699	0.00321592413820326	-0.000355493422830477	-0.00555028254166245
1474	-0.443505108356476	0.120129495859146	-17.9931201934814	0.000943203864153475	0.00613799272105098	0.00743668992072344	-0.00197886489331722
1475	-0.443505108356476	-0.529219150543213	-17.7983169555664	-0.00457625929266214	0.00191722682211548	0.000293855206109583	-0.0026282137259841
1476	0.205843508243561	0.769478142261505	-18.1229915618896	-0.00132951640989631	0.00354059832170606	0.00516396993771195	-0.00197886489331722
1477	1.50454080104828	-0.853893458843231	-18.1229915618896	-0.00814767740666866	-0.00360223650932312	-0.0126931173726916	0.00256657530553639
1478	-0.443505108356476	0.769478142261505	-17.6684474945068	-0.000355493422830477	0.00808603875339031	-0.00295288790948689	-0.00717365415766835
1479	0.205843508243561	-1.50324213504791	-17.7333812713623	-0.000680167751852423	-0.0100957229733467	0.00321592413820326	0.00451462110504508
1480	0.855192124843597	-0.853893458843231	-18.0580558776855	-0.00814767740666866	-0.00230353930965066	-0.00392691092565656	0.00289124972186983
1481	-1.09285378456116	-0.204544812440872	-17.7333812713623	-0.0026282137259841	0.00548864435404539	0.00516396993771195	-0.00457625929266214
1482	0.205843508243561	0.120129495859146	-17.7983169555664	0.000293855206109583	0.00548864435404539	-0.00814767740666866	-0.00587495695799589
1483	1.50454080104828	-0.529219150543213	-17.7333812713623	0.00743668992072344	0.00776136433705688	0.00256657530553639	-0.00912170019000769
1484	-0.443505108356476	0.769478142261505	-17.928186416626	0.00321592413820326	0.00678734155371785	-0.00360223650932312	0.00289124972186983
1485	0.855192124843597	0.444803804159164	-17.6684474945068	-0.00587495695799589	-0.00230353930965066	-0.00132951640989631	0.00548864435404539
1486	2.15388941764832	-1.50324213504791	-17.6035118103027	0.000618529506027699	-0.00619963090866804	0.0022419011220336	-0.00652430532500148
1487	-1.09285378456116	0.769478142261505	-18.0580558776855	0.00386527273803949	0.00354059832170606	-0.00392691092565656	-0.00327756232582033
1488	-2.39155101776123	-0.529219150543213	-17.7983169555664	-0.00360223650932312	0.00711201597005129	-0.0026282137259841	0.00256657530553639
1489	1.50454080104828	-0.529219150543213	-17.3437728881836	-0.00100484199356288	0.00256657530553639	-0.000680167751852423	0.00321592413820326
1490	-0.443505108356476	0.120129495859146	-18.1229915618896	0.00646266713738441	-0.00457625929266214	-0.0107450718060136	0.000943203864153475
1491	-0.443505108356476	0.769478142261505	-17.6035118103027	0.00126787810586393	0.00776136433705688	-0.00782300252467394	-0.00944637414067984
1492	-0.443505108356476	-0.204544812440872	-17.8632507324219	0.0022419011220336	-0.00619963090866804	-0.00847235135734081	-0.00295288790948689
1493	0.205843508243561	0.120129495859146	-18.1229915618896	0.000943203864153475	0.01100810803473	-0.0107450718060136	-0.000355493422830477
1494	0.205843508243561	-0.204544812440872	-17.7333812713623	-0.00522560812532902	0.0022419011220336	0.00418994715437293	-0.00749832857400179
1495	-3.04089951515198	0.444803804159164	-18.1879253387451	-0.00457625929266214	0.00321592413820326	0.000943203864153475	0.00289124972186983
1496	1.50454080104828	-0.529219150543213	-17.9931201934814	0.00191722682211548	-0.0026282137259841	0.00159255252219737	-0.00100484199356288
1497	0.205843508243561	-0.204544812440872	-17.8632507324219	-0.00425158534198999	0.00126787810586393	-0.00814767740666866	-0.00619963090866804
1498	0.855192124843597	0.444803804159164	-17.9931201934814	0.00126787810586393	0.00516396993771195	-0.00847235135734081	-0.00782300252467394
1499	0.855192124843597	-0.529219150543213	-18.1879253387451	0.00256657530553639	-0.0123684434220195	-0.00132951640989631	-0.00132951640989631
1500	0.855192124843597	-0.853893458843231	-18.0580558776855	-0.00490093370899558	-0.00197886489331722	-0.00522560812532902	0.0022419011220336
1501	0.855192124843597	-0.853893458843231	-17.8632507324219	-0.00684897974133492	0.000293855206109583	-0.00100484199356288	-0.000680167751852423
1502	0.205843508243561	-0.529219150543213	-17.928186416626	-0.0130177913233638	0.00289124972186983	0.00386527273803949	0.000943203864153475
1503	0.855192124843597	0.120129495859146	-17.6035118103027	0.00159255252219737	0.00516396993771195	-0.00230353930965066	-0.00197886489331722
1504	-0.443505108356476	0.444803804159164	-17.7333812713623	0.00808603875339031	0.00126787810586393	0.00386527273803949	0.00451462110504508
1505	0.855192124843597	-0.529219150543213	-17.6035118103027	-0.00100484199356288	-0.000680167751852423	-0.00197886489331722	0.00191722682211548
1506	0.205843508243561	-0.853893458843231	-18.1879253387451	-0.00587495695799589	-0.00782300252467394	0.000293855206109583	-0.00490093370899558
1507	0.855192124843597	0.444803804159164	-18.2528610229492	0.00548864435404539	0.0022419011220336	-0.0100957229733467	0.000293855206109583
1508	-3.04089951515198	0.120129495859146	-18.2528610229492	-0.00327756232582033	0.00906006153672934	-0.00360223650932312	0.00548864435404539
1509	1.50454080104828	-0.529219150543213	-18.1229915618896	0.00256657530553639	-0.00132951640989631	0.000618529506027699	0.00386527273803949
1510	0.855192124843597	-0.204544812440872	-18.1229915618896	-0.00522560812532902	0.00711201597005129	0.000618529506027699	0.00743668992072344
1511	0.205843508243561	0.444803804159164	-18.0580558776855	0.00191722682211548	-0.00619963090866804	-0.00522560812532902	-0.00457625929266214
1512	1.50454080104828	-0.853893458843231	-18.1879253387451	-0.00490093370899558	-0.0026282137259841	-0.00587495695799589	-0.00165419070981443
1513	0.855192124843597	-1.17856776714325	-18.0580558776855	0.00159255252219737	-3.08191010844894e-05	-0.00392691092565656	-0.00457625929266214
1514	0.205843508243561	-0.529219150543213	-18.0580558776855	0.00548864435404539	0.00126787810586393	0.00418994715437293	-0.00165419070981443
1515	-3.04089951515198	0.769478142261505	-18.1229915618896	-0.00944637414067984	0.00386527273803949	0.00126787810586393	0.00711201597005129
1516	1.50454080104828	-0.204544812440872	-17.7333812713623	-0.00165419070981443	0.00873538758605719	-0.0149658378213644	0.00386527273803949
1517	-1.09285378456116	1.09415245056152	-17.8632507324219	-0.00490093370899558	0.00126787810586393	-0.00977104809135199	0.00256657530553639
1518	1.50454080104828	0.444803804159164	-18.0580558776855	0.00451462110504508	0.00548864435404539	0.00191722682211548	0.00613799272105098
1519	-0.443505108356476	-0.529219150543213	-17.9931201934814	0.00581331877037883	0.00256657530553639	0.00159255252219737	0.00743668992072344
1520	0.205843508243561	0.120129495859146	-18.3827304840088	0.0022419011220336	-0.00490093370899558	0.013930176384747	0.00516396993771195
1521	-0.443505108356476	0.120129495859146	-17.928186416626	-0.00295288790948689	0.00451462110504508	0.000943203864153475	0.000943203864153475
1522	-2.39155101776123	-0.204544812440872	-17.7983169555664	-0.00360223650932312	0.0022419011220336	-0.0100957229733467	-0.00587495695799589
1523	0.205843508243561	0.769478142261505	-17.9931201934814	-0.00295288790948689	-0.0026282137259841	-0.00782300252467394	-0.00555028254166245
1524	0.205843508243561	0.769478142261505	-18.1879253387451	0.00418994715437293	0.00451462110504508	0.00321592413820326	0.00191722682211548
1525	0.205843508243561	-0.853893458843231	-18.5775356292725	0.000293855206109583	0.00289124972186983	-0.000680167751852423	0.0022419011220336
1526	0.205843508243561	-0.529219150543213	-18.2528610229492	0.00418994715437293	-0.00814767740666866	-0.00392691092565656	0.00126787810586393
1527	0.855192124843597	-0.204544812440872	-18.0580558776855	0.00289124972186983	-0.000680167751852423	-0.00295288790948689	0.00126787810586393
1528	-2.39155101776123	0.120129495859146	-18.5775356292725	-0.00392691092565656	0.00159255252219737	0.000943203864153475	-0.0026282137259841
1529	0.855192124843597	-0.204544812440872	-17.928186416626	-0.00100484199356288	0.00678734155371785	-0.00230353930965066	0.000618529506027699
1530	2.15388941764832	0.120129495859146	-18.3827304840088	-0.00652430532500148	-0.00230353930965066	0.00256657530553639	0.000293855206109583
1531	0.855192124843597	-0.204544812440872	-18.5775356292725	-0.000680167751852423	0.0022419011220336	-0.00197886489331722	0.00451462110504508
1532	2.80323791503906	-0.529219150543213	-18.6424694061279	0.00743668992072344	-0.00944637414067984	0.000293855206109583	-0.00912170019000769
1533	1.50454080104828	-1.50324213504791	-18.1229915618896	0.00289124972186983	0.000618529506027699	-3.08191010844894e-05	-0.00425158534198999
1534	-0.443505108356476	0.444803804159164	-17.8632507324219	-0.00132951640989631	0.00516396993771195	0.00711201597005129	0.00126787810586393
1535	-1.74220240116119	0.444803804159164	-18.6424694061279	-0.00749832857400179	-0.00230353930965066	-0.00749832857400179	0.000293855206109583
1536	1.50454080104828	0.444803804159164	-18.3177947998047	-0.00132951640989631	0.0106834331527352	0.000618529506027699	-0.000680167751852423
1537	-1.74220240116119	0.769478142261505	-18.5775356292725	-0.000355493422830477	0.00516396993771195	-0.00847235135734081	0.00256657530553639
1538	2.15388941764832	-0.204544812440872	-18.9022083282471	0.00191722682211548	0.0022419011220336	-0.00814767740666866	0.00126787810586393
1539	0.205843508243561	1.09415245056152	-19.0970134735107	-0.00100484199356288	0.00159255252219737	0.00483929552137852	-0.000355493422830477
1540	-0.443505108356476	-0.853893458843231	-18.6424694061279	0.0022419011220336	-0.00977104809135199	-0.00425158534198999	0.00191722682211548
1541	0.205843508243561	0.120129495859146	-18.5775356292725	0.00354059832170606	-0.00360223650932312	-0.00100484199356288	-0.00555028254166245
1542	-3.04089951515198	1.09415245056152	-18.5125999450684	-0.00619963090866804	0.0100340843200684	-0.00847235135734081	-0.00912170019000769
1543	0.205843508243561	0.769478142261505	-18.1879253387451	-0.00555028254166245	0.00548864435404539	-0.00717365415766835	0.000293855206109583
1544	1.50454080104828	0.120129495859146	-18.3827304840088	0.00321592413820326	0.00321592413820326	0.0022419011220336	0.00483929552137852
1545	1.50454080104828	-0.529219150543213	-18.1229915618896	0.00483929552137852	0.000293855206109583	-0.00652430532500148	0.00581331877037883
1546	0.205843508243561	-0.529219150543213	-18.0580558776855	-0.00619963090866804	-0.00619963090866804	-0.000680167751852423	-0.000680167751852423
1547	0.855192124843597	-1.17856776714325	-17.9931201934814	0.0022419011220336	0.00159255252219737	-0.00522560812532902	-0.00847235135734081
1548	-1.74220240116119	1.09415245056152	-18.1229915618896	-0.00100484199356288	0.00711201597005129	-0.0136671401560307	-0.000355493422830477
1549	-1.74220240116119	-0.204544812440872	-17.5385761260986	-0.00749832857400179	0.00418994715437293	0.00126787810586393	0.00678734155371785
1550	2.15388941764832	-1.17856776714325	-17.8632507324219	-0.00360223650932312	-0.00132951640989631	-0.00132951640989631	0.00159255252219737
1551	0.855192124843597	0.120129495859146	-18.7723388671875	0.00126787810586393	0.00483929552137852	0.000618529506027699	-0.00100484199356288
1552	1.50454080104828	-0.529219150543213	-18.8372745513916	-0.00652430532500148	0.0022419011220336	-0.00490093370899558	0.00159255252219737
1553	1.50454080104828	-1.50324213504791	-18.3827304840088	0.00548864435404539	-0.00165419070981443	0.00126787810586393	-0.00197886489331722
1554	0.205843508243561	0.444803804159164	-18.6424694061279	0.000618529506027699	0.00451462110504508	0.00483929552137852	0.00548864435404539
1555	0.855192124843597	-0.529219150543213	-18.4476642608643	-0.00132951640989631	0.0022419011220336	-0.0100957229733467	0.00678734155371785
1556	-1.74220240116119	0.120129495859146	-18.1879253387451	-0.00652430532500148	0.00451462110504508	0.00418994715437293	0.00711201597005129
1557	0.855192124843597	1.09415245056152	-18.8372745513916	0.00451462110504508	0.00581331877037883	-0.00587495695799589	-0.00457625929266214
1558	0.855192124843597	-0.529219150543213	-18.7723388671875	-0.00295288790948689	0.00711201597005129	-0.00555028254166245	-3.08191010844894e-05
1559	2.15388941764832	-0.204544812440872	-18.7723388671875	0.000943203864153475	0.00126787810586393	0.000293855206109583	0.00581331877037883
1560	-1.09285378456116	-0.204544812440872	-18.2528610229492	-0.00100484199356288	-0.00944637414067984	0.00808603875339031	-0.00132951640989631
1561	-1.09285378456116	0.444803804159164	-17.9931201934814	-0.00295288790948689	-0.00749832857400179	-0.00327756232582033	-0.00392691092565656
1562	-1.09285378456116	-0.204544812440872	-18.4476642608643	-0.00132951640989631	0.00548864435404539	-0.00684897974133492	-0.00230353930965066
1563	-1.74220240116119	1.09415245056152	-18.5125999450684	-0.00392691092565656	0.0022419011220336	-0.00360223650932312	0.00289124972186983
1564	0.855192124843597	-0.853893458843231	-18.0580558776855	0.00678734155371785	0.0022419011220336	0.000618529506027699	0.00386527273803949
1565	0.205843508243561	0.120129495859146	-18.1879253387451	-0.000680167751852423	-0.000680167751852423	0.00386527273803949	0.000618529506027699
1566	0.855192124843597	0.444803804159164	-18.3177947998047	-0.00295288790948689	-3.08191010844894e-05	-0.00295288790948689	-0.00165419070981443
1567	2.15388941764832	-1.82791638374329	-18.3177947998047	-0.000355493422830477	-0.00977104809135199	-0.0104203969240189	-0.00717365415766835
1568	0.855192124843597	0.120129495859146	-18.5125999450684	0.00191722682211548	0.00126787810586393	0.000293855206109583	-0.00165419070981443
1569	-2.39155101776123	0.769478142261505	-18.3177947998047	-0.00295288790948689	0.0022419011220336	0.000293855206109583	0.00581331877037883
1570	0.855192124843597	-0.529219150543213	-18.2528610229492	0.000293855206109583	0.000293855206109583	0.00321592413820326	-0.00165419070981443
1571	2.15388941764832	-1.17856776714325	-18.1879253387451	-0.00197886489331722	-0.00197886489331722	-0.00197886489331722	0.000293855206109583
1572	1.50454080104828	-0.204544812440872	-18.1879253387451	-0.000680167751852423	0.00418994715437293	0.00256657530553639	0.0022419011220336
1573	0.205843508243561	-0.204544812440872	-17.928186416626	0.00841071270406246	0.00776136433705688	-0.00912170019000769	0.00159255252219737
1574	0.205843508243561	-0.529219150543213	-18.707405090332	0.00548864435404539	0.00191722682211548	0.00418994715437293	0.00808603875339031
1575	0.205843508243561	0.120129495859146	-17.7333812713623	-0.00327756232582033	0.00483929552137852	0.00483929552137852	-0.00197886489331722
1576	-3.04089951515198	0.769478142261505	-18.3177947998047	-0.00684897974133492	-0.00490093370899558	-0.00912170019000769	-0.00132951640989631
1577	2.15388941764832	-1.17856776714325	-18.1879253387451	-0.000680167751852423	0.00613799272105098	0.000618529506027699	-0.0026282137259841
1578	0.205843508243561	1.09415245056152	-18.9022083282471	0.00841071270406246	0.00321592413820326	-0.00555028254166245	0.00321592413820326
1579	1.50454080104828	-0.529219150543213	-18.3177947998047	0.00646266713738441	0.00743668992072344	0.00451462110504508	0.00418994715437293
1580	2.15388941764832	-1.17856776714325	-18.707405090332	0.00613799272105098	-0.00652430532500148	0.00289124972186983	-0.00587495695799589
1581	-0.443505108356476	0.444803804159164	-18.1229915618896	0.000618529506027699	-0.00230353930965066	-0.00100484199356288	0.00159255252219737
1582	-1.74220240116119	0.120129495859146	-17.7333812713623	-0.00360223650932312	0.00548864435404539	-0.0100957229733467	-0.00425158534198999
1583	0.855192124843597	-0.204544812440872	-17.8632507324219	-0.00717365415766835	0.000618529506027699	-0.00327756232582033	0.00581331877037883
1584	1.50454080104828	-0.204544812440872	-18.0580558776855	0.00418994715437293	-0.00360223650932312	0.000943203864153475	0.0022419011220336
1585	-0.443505108356476	1.09415245056152	-18.4476642608643	-0.00165419070981443	0.00126787810586393	0.00386527273803949	-0.00100484199356288
1586	2.15388941764832	-0.853893458843231	-18.5125999450684	0.000293855206109583	-0.00522560812532902	0.00191722682211548	-0.00717365415766835
1587	-1.74220240116119	-0.529219150543213	-18.707405090332	-0.00360223650932312	-0.0133424662053585	-0.00944637414067984	-0.00132951640989631
1588	0.205843508243561	-0.529219150543213	-17.6684474945068	0.00906006153672934	0.00418994715437293	-0.00327756232582033	-0.00165419070981443
1589	-2.39155101776123	0.444803804159164	-17.8632507324219	0.0100340843200684	0.0022419011220336	-0.0026282137259841	0.00646266713738441
1590	0.205843508243561	1.09415245056152	-18.1229915618896	-0.00522560812532902	-0.00360223650932312	0.0022419011220336	0.000293855206109583
1591	-0.443505108356476	1.09415245056152	-18.5775356292725	-0.00165419070981443	-0.00132951640989631	-0.0126931173726916	0.00418994715437293
1592	0.205843508243561	1.09415245056152	-18.2528610229492	-0.00100484199356288	0.00126787810586393	0.00581331877037883	-0.00392691092565656
1593	-0.443505108356476	1.09415245056152	-18.1229915618896	0.00321592413820326	0.00191722682211548	-0.0156151866540313	0.000293855206109583
1594	-0.443505108356476	-0.204544812440872	-18.0580558776855	0.00321592413820326	0.00678734155371785	0.000943203864153475	0.00873538758605719
1595	0.855192124843597	-0.529219150543213	-17.7333812713623	-0.00197886489331722	-0.00230353930965066	-0.00327756232582033	0.00159255252219737
1596	-3.04089951515198	1.09415245056152	-17.8632507324219	-0.0146411629393697	0.00776136433705688	-0.00879702530801296	0.00613799272105098
1597	1.50454080104828	-0.853893458843231	-18.5775356292725	0.00354059832170606	0.00289124972186983	-0.00425158534198999	-0.00490093370899558
1598	2.15388941764832	-0.529219150543213	-18.707405090332	0.00451462110504508	0.00613799272105098	-0.00295288790948689	0.00191722682211548
1599	0.205843508243561	0.769478142261505	-18.6424694061279	0.00256657530553639	0.00873538758605719	0.00126787810586393	0.0022419011220336
1600	-0.443505108356476	-0.529219150543213	-18.6424694061279	-0.00457625929266214	-0.00684897974133492	0.00256657530553639	0.00191722682211548
1601	0.205843508243561	-0.204544812440872	-18.3827304840088	0.000293855206109583	0.000618529506027699	0.000618529506027699	-3.08191010844894e-05
1602	-2.39155101776123	1.09415245056152	-17.928186416626	-0.0104203969240189	0.00126787810586393	-0.00132951640989631	-0.00652430532500148
1603	-1.09285378456116	0.444803804159164	-18.0580558776855	-0.00132951640989631	-0.00230353930965066	-3.08191010844894e-05	0.00516396993771195
1604	1.50454080104828	-0.529219150543213	-17.9931201934814	-0.00100484199356288	-0.000355493422830477	-3.08191010844894e-05	0.00678734155371785
1605	-1.09285378456116	0.444803804159164	-17.8632507324219	-0.00100484199356288	0.00483929552137852	-0.00165419070981443	-0.00457625929266214
1606	1.50454080104828	-0.529219150543213	-18.1229915618896	-0.00749832857400179	-0.00652430532500148	-0.00684897974133492	0.00191722682211548
1607	2.15388941764832	-1.82791638374329	-17.7983169555664	0.00321592413820326	-0.00165419070981443	-0.0110697457566857	-0.00132951640989631
1608	0.855192124843597	0.120129495859146	-17.7983169555664	-0.00197886489331722	-0.00197886489331722	-0.00749832857400179	0.00841071270406246
1609	-1.74220240116119	-0.204544812440872	-17.4736423492432	-0.0104203969240189	0.00646266713738441	-0.00457625929266214	0.00581331877037883
1610	-0.443505108356476	0.769478142261505	-18.3827304840088	0.00581331877037883	-0.000355493422830477	0.00386527273803949	0.000293855206109583
1611	-0.443505108356476	1.09415245056152	-18.5775356292725	0.0022419011220336	-0.00100484199356288	-0.00490093370899558	0.000293855206109583
1612	0.205843508243561	1.09415245056152	-17.9931201934814	-0.000680167751852423	0.0022419011220336	0.00256657530553639	-0.000355493422830477
1613	0.855192124843597	-0.204544812440872	-18.2528610229492	0.000618529506027699	-0.00457625929266214	-0.00782300252467394	0.000293855206109583
1614	1.50454080104828	-0.529219150543213	-17.6035118103027	-0.00100484199356288	0.0022419011220336	0.00126787810586393	0.00126787810586393
1615	0.205843508243561	-0.529219150543213	-17.2788372039795	-0.00977104809135199	-0.00457625929266214	-3.08191010844894e-05	0.00808603875339031
1616	-0.443505108356476	0.120129495859146	-18.1229915618896	-0.00749832857400179	0.00581331877037883	-0.00847235135734081	0.00126787810586393
1617	2.15388941764832	0.120129495859146	-18.1879253387451	-0.00295288790948689	0.012956153601408	-0.00977104809135199	-0.00684897974133492
1618	1.50454080104828	-0.853893458843231	-17.8632507324219	0.00906006153672934	0.000293855206109583	-0.000355493422830477	-0.000680167751852423
1619	-0.443505108356476	0.444803804159164	-17.8632507324219	-0.000680167751852423	0.00159255252219737	-0.00555028254166245	0.00711201597005129
1620	-1.09285378456116	-0.204544812440872	-18.1229915618896	-3.08191010844894e-05	-0.00652430532500148	0.00613799272105098	-0.00457625929266214
1621	-1.74220240116119	0.444803804159164	-17.7333812713623	-3.08191010844894e-05	0.00256657530553639	-0.00652430532500148	0.00678734155371785
1622	-1.74220240116119	0.769478142261505	-17.928186416626	-0.00425158534198999	0.00289124972186983	0.00321592413820326	0.00159255252219737
1623	1.50454080104828	0.444803804159164	-18.1879253387451	0.00418994715437293	0.00841071270406246	-3.08191010844894e-05	0.00613799272105098
1624	1.50454080104828	-0.529219150543213	-18.1879253387451	0.00516396993771195	-0.00230353930965066	0.00451462110504508	0.00646266713738441
1625	0.205843508243561	0.769478142261505	-18.707405090332	0.00159255252219737	0.000293855206109583	-0.00327756232582033	0.00256657530553639
1626	2.15388941764832	-0.853893458843231	-18.4476642608643	-0.00165419070981443	-0.00814767740666866	-0.00360223650932312	-0.00132951640989631
1627	0.855192124843597	-1.17856776714325	-17.8632507324219	0.00289124972186983	0.00516396993771195	-0.0117190945893526	0.0022419011220336
1628	-0.443505108356476	0.769478142261505	-17.7983169555664	0.00873538758605719	0.00678734155371785	-0.00457625929266214	-0.00100484199356288
1629	-1.74220240116119	0.120129495859146	-17.8632507324219	-0.00749832857400179	-3.08191010844894e-05	-0.00327756232582033	-0.00165419070981443
1630	0.855192124843597	-0.529219150543213	-18.2528610229492	-0.00490093370899558	-0.00165419070981443	0.00191722682211548	0.000293855206109583
1631	0.855192124843597	0.120129495859146	-18.4476642608643	-0.000680167751852423	0.0022419011220336	0.000618529506027699	-0.00360223650932312
1632	0.205843508243561	1.4188266992569	-18.3177947998047	0.00256657530553639	-0.00392691092565656	-0.00457625929266214	-0.00619963090866804
1633	0.205843508243561	-0.204544812440872	-18.1879253387451	0.00418994715437293	-0.00425158534198999	-0.00197886489331722	0.00548864435404539
1634	2.15388941764832	0.444803804159164	-17.928186416626	0.00354059832170606	-0.00197886489331722	-0.00555028254166245	-3.08191010844894e-05
1635	-2.39155101776123	0.120129495859146	-17.5385761260986	-0.00717365415766835	-0.00230353930965066	-0.00360223650932312	-0.00100484199356288
1636	-1.09285378456116	0.769478142261505	-18.1229915618896	-0.00197886489331722	-0.00847235135734081	-0.000680167751852423	0.00191722682211548
1637	2.80323791503906	-1.17856776714325	-18.1879253387451	0.00646266713738441	0.0022419011220336	-0.00977104809135199	0.000618529506027699
1638	0.855192124843597	0.444803804159164	-18.2528610229492	-0.00132951640989631	-0.0026282137259841	-0.00197886489331722	-0.00912170019000769
1639	2.15388941764832	-0.529219150543213	-17.7983169555664	0.00159255252219737	0.00321592413820326	0.00938473641872406	0.0022419011220336
1640	2.15388941764832	-1.82791638374329	-17.9931201934814	0.00256657530553639	-0.00912170019000769	-0.00230353930965066	0.00126787810586393
1641	1.50454080104828	0.120129495859146	-17.6684474945068	-0.00100484199356288	0.000293855206109583	-0.00814767740666866	-0.00490093370899558
1642	-1.09285378456116	-0.853893458843231	-17.6684474945068	-0.0104203969240189	0.0022419011220336	-0.0107450718060136	0.00256657530553639
1643	0.855192124843597	0.120129495859146	-18.2528610229492	0.00483929552137852	0.00548864435404539	0.00256657530553639	0.00191722682211548
1644	2.15388941764832	-0.204544812440872	-18.3827304840088	-0.000680167751852423	0.00159255252219737	-0.00652430532500148	0.00418994715437293
1645	0.205843508243561	0.444803804159164	-17.928186416626	0.00321592413820326	0.00289124972186983	-0.00360223650932312	0.0022419011220336
1646	2.80323791503906	-0.204544812440872	-18.1229915618896	0.00321592413820326	0.000943203864153475	-0.00490093370899558	0.00159255252219737
1647	0.855192124843597	-0.853893458843231	-18.3177947998047	0.000943203864153475	0.00418994715437293	-0.00717365415766835	-0.00360223650932312
1648	-1.09285378456116	0.444803804159164	-17.7333812713623	-0.00295288790948689	0.00841071270406246	-3.08191010844894e-05	-0.00295288790948689
1649	0.855192124843597	-0.529219150543213	-17.7983169555664	-0.00360223650932312	0.00743668992072344	-0.00197886489331722	0.00516396993771195
1650	1.50454080104828	0.769478142261505	-18.0580558776855	-0.000355493422830477	0.000943203864153475	0.00548864435404539	-0.00132951640989631
1651	0.205843508243561	0.444803804159164	-18.4476642608643	-0.00327756232582033	-0.000680167751852423	-0.00684897974133492	0.00159255252219737
1652	0.205843508243561	0.444803804159164	-18.6424694061279	-0.00392691092565656	0.00873538758605719	-0.00782300252467394	-0.00197886489331722
1653	-0.443505108356476	-0.204544812440872	-18.0580558776855	0.00776136433705688	-0.00912170019000769	-0.00100484199356288	-0.00522560812532902
1654	-1.09285378456116	0.444803804159164	-17.8632507324219	-0.00197886489331722	0.00256657530553639	0.000293855206109583	0.00743668992072344
1655	0.205843508243561	-0.529219150543213	-17.928186416626	-0.00522560812532902	0.000293855206109583	-3.08191010844894e-05	-0.00197886489331722
1656	-0.443505108356476	-0.529219150543213	-18.0580558776855	-0.000355493422830477	0.00321592413820326	0.000293855206109583	-0.00652430532500148
1657	0.855192124843597	1.09415245056152	-18.9022083282471	-0.000680167751852423	0.00159255252219737	-0.00132951640989631	-0.00425158534198999
1658	1.50454080104828	-0.853893458843231	-18.5125999450684	0.00483929552137852	-0.00230353930965066	-0.0120437685400248	-0.00522560812532902
1659	1.50454080104828	-0.529219150543213	-18.3827304840088	-0.0026282137259841	0.00256657530553639	0.00970941036939621	0.00678734155371785
1660	1.50454080104828	-1.17856776714325	-18.2528610229492	-0.000355493422830477	-0.00879702530801296	0.00711201597005129	0.00418994715437293
1661	1.50454080104828	-0.529219150543213	-17.7333812713623	-0.00425158534198999	-0.00165419070981443	-0.00165419070981443	0.00289124972186983
1662	-3.04089951515198	0.444803804159164	-17.9931201934814	-0.00977104809135199	0.00516396993771195	-0.00522560812532902	0.00289124972186983
1663	-1.09285378456116	0.120129495859146	-18.3827304840088	0.000293855206109583	0.00191722682211548	-0.00522560812532902	0.000293855206109583
1664	2.15388941764832	-0.529219150543213	-18.2528610229492	-0.00360223650932312	0.0103587592020631	-0.00295288790948689	0.00548864435404539
1665	0.205843508243561	1.09415245056152	-18.1879253387451	-0.00132951640989631	0.00418994715437293	0.00418994715437293	-0.00360223650932312
1666	-0.443505108356476	-0.529219150543213	-18.5775356292725	-0.000680167751852423	-0.0100957229733467	-0.00360223650932312	0.00191722682211548
1667	2.15388941764832	-0.529219150543213	-18.3177947998047	-0.00490093370899558	-0.00100484199356288	-0.00197886489331722	-0.00360223650932312
1668	-1.74220240116119	0.769478142261505	-18.6424694061279	0.00159255252219737	0.00159255252219737	-0.00360223650932312	-0.00197886489331722
1669	0.205843508243561	-0.204544812440872	-18.0580558776855	-3.08191010844894e-05	0.0022419011220336	-0.000355493422830477	0.00548864435404539
1670	1.50454080104828	-0.529219150543213	-18.1879253387451	0.00483929552137852	-0.0026282137259841	-0.0026282137259841	-0.00327756232582033
1671	0.855192124843597	-0.529219150543213	-17.9931201934814	-0.00522560812532902	-0.00392691092565656	-0.00327756232582033	0.00159255252219737
1672	2.15388941764832	-0.204544812440872	-17.928186416626	-0.00522560812532902	-0.00100484199356288	0.000618529506027699	-0.00132951640989631
1673	3.45258665084839	-1.82791638374329	-17.7983169555664	0.00289124972186983	-0.00490093370899558	-0.0113944197073579	-0.00230353930965066
1674	-1.09285378456116	1.4188266992569	-17.7983169555664	-0.00457625929266214	0.00483929552137852	0.00808603875339031	0.00841071270406246
1675	-2.39155101776123	0.444803804159164	-18.2528610229492	-0.00879702530801296	-0.00327756232582033	0.00808603875339031	0.00938473641872406
1676	1.50454080104828	-0.529219150543213	-18.0580558776855	-0.00619963090866804	0.00289124972186983	-0.00425158534198999	0.000293855206109583
1677	-1.09285378456116	0.444803804159164	-19.0970134735107	-0.00457625929266214	0.011982130818069	-0.00879702530801296	-0.00814767740666866
1678	0.855192124843597	-0.853893458843231	-17.928186416626	0.00354059832170606	-0.00295288790948689	-0.00165419070981443	-0.00522560812532902
1679	0.855192124843597	-0.529219150543213	-18.5775356292725	0.00516396993771195	-0.0113944197073579	0.00483929552137852	0.00451462110504508
1680	0.205843508243561	0.769478142261505	-18.3827304840088	-0.000355493422830477	-0.00132951640989631	0.00289124972186983	-0.00197886489331722
1681	-2.39155101776123	0.444803804159164	-18.5125999450684	-0.00847235135734081	0.00159255252219737	-0.00197886489331722	-0.000680167751852423
1682	0.205843508243561	0.120129495859146	-18.9022083282471	-0.00457625929266214	0.00289124972186983	-0.0104203969240189	0.00418994715437293
1683	-0.443505108356476	1.09415245056152	-18.8372745513916	0.00386527273803949	0.00289124972186983	-0.00522560812532902	-0.00847235135734081
1684	1.50454080104828	-0.529219150543213	-18.707405090332	0.00354059832170606	0.00289124972186983	0.00354059832170606	-0.00295288790948689
1685	0.855192124843597	-0.853893458843231	-18.5125999450684	-0.00295288790948689	-0.00684897974133492	-0.00555028254166245	0.00289124972186983
1686	0.205843508243561	-0.529219150543213	-18.4476642608643	0.000943203864153475	-0.00944637414067984	0.00354059832170606	-0.00132951640989631
1687	1.50454080104828	0.120129495859146	-17.6035118103027	0.000618529506027699	0.000943203864153475	-0.00295288790948689	0.000618529506027699
1688	-1.09285378456116	0.444803804159164	-18.3177947998047	-0.0026282137259841	0.00776136433705688	-0.00879702530801296	0.00126787810586393
1689	0.205843508243561	0.769478142261505	-18.5775356292725	-0.00197886489331722	0.00256657530553639	0.00386527273803949	0.0103587592020631
1690	1.50454080104828	-0.853893458843231	-18.1879253387451	0.00289124972186983	-0.00295288790948689	0.0022419011220336	0.00191722682211548
1691	2.80323791503906	-0.529219150543213	-17.9931201934814	-3.08191010844894e-05	0.00159255252219737	-0.00587495695799589	0.0022419011220336
1692	1.50454080104828	-1.17856776714325	-18.3827304840088	0.00354059832170606	-0.00197886489331722	-0.00652430532500148	-0.00587495695799589
1693	1.50454080104828	-0.853893458843231	-17.6684474945068	0.00386527273803949	-0.00457625929266214	-0.0152905117720366	-0.00100484199356288
1694	-0.443505108356476	0.444803804159164	-17.8632507324219	-0.00587495695799589	0.000618529506027699	0.00289124972186983	0.00873538758605719
1695	-1.74220240116119	0.769478142261505	-18.7723388671875	-0.00197886489331722	-0.00360223650932312	-0.00230353930965066	0.00256657530553639
1696	1.50454080104828	-0.529219150543213	-18.0580558776855	-0.00457625929266214	-3.08191010844894e-05	-0.0120437685400248	-0.00587495695799589
1697	0.205843508243561	0.120129495859146	-18.4476642608643	-0.00100484199356288	0.00126787810586393	-0.00717365415766835	-0.00197886489331722
1698	-0.443505108356476	0.769478142261505	-18.707405090332	0.0022419011220336	0.00321592413820326	-0.00327756232582033	-0.00717365415766835
1699	1.50454080104828	-1.50324213504791	-17.6684474945068	0.00354059832170606	-0.00555028254166245	0.00321592413820326	0.00159255252219737
1700	1.50454080104828	-0.529219150543213	-18.1229915618896	-0.000680167751852423	0.00126787810586393	-0.000355493422830477	0.00256657530553639
1701	-1.74220240116119	-0.204544812440872	-18.5125999450684	-0.0139918150380254	0.000293855206109583	0.000943203864153475	-0.00814767740666866
1702	0.855192124843597	-0.853893458843231	-18.5125999450684	-0.000680167751852423	0.00321592413820326	0.00256657530553639	-0.00100484199356288
1703	1.50454080104828	-0.529219150543213	-18.1879253387451	0.00191722682211548	-0.000680167751852423	-0.0120437685400248	-0.00197886489331722
1704	-0.443505108356476	0.769478142261505	-18.2528610229492	-0.000680167751852423	0.00191722682211548	-3.08191010844894e-05	0.000943203864153475
1705	0.855192124843597	-1.17856776714325	-17.7983169555664	0.00159255252219737	-0.00197886489331722	0.0103587592020631	-0.00132951640989631
1706	0.855192124843597	0.120129495859146	-18.3827304840088	0.000943203864153475	-0.00652430532500148	-0.0143164889886975	-0.00555028254166245
1707	-0.443505108356476	0.769478142261505	-18.0580558776855	-0.00457625929266214	0.0022419011220336	-0.00879702530801296	-0.00522560812532902
1708	-1.74220240116119	-0.529219150543213	-18.3177947998047	-0.00295288790948689	0.00841071270406246	-0.00944637414067984	0.00743668992072344
1709	1.50454080104828	0.120129495859146	-18.2528610229492	0.00126787810586393	0.00516396993771195	0.00451462110504508	0.00483929552137852
1710	-0.443505108356476	0.120129495859146	-18.2528610229492	0.00548864435404539	-0.000355493422830477	-0.00814767740666866	0.00191722682211548
1711	1.50454080104828	-0.853893458843231	-17.8632507324219	-0.00230353930965066	0.00289124972186983	-0.00230353930965066	-0.00165419070981443
1712	2.80323791503906	-1.50324213504791	-17.7983169555664	-0.00652430532500148	-0.000355493422830477	-0.0130177913233638	-0.000355493422830477
1713	0.205843508243561	0.444803804159164	-17.6035118103027	-3.08191010844894e-05	-0.00522560812532902	-0.00392691092565656	-0.00555028254166245
1714	-1.74220240116119	0.769478142261505	-18.1879253387451	-0.0026282137259841	0.00841071270406246	-0.00197886489331722	0.00678734155371785
1715	1.50454080104828	-0.204544812440872	-18.3827304840088	-0.00392691092565656	-0.00490093370899558	0.00548864435404539	0.000293855206109583
1716	0.855192124843597	0.444803804159164	-18.1229915618896	-0.00197886489331722	-0.00652430532500148	-0.00360223650932312	-0.0110697457566857
1717	0.855192124843597	1.09415245056152	-18.1879253387451	-0.00197886489331722	0.00289124972186983	-0.00684897974133492	0.00451462110504508
1718	0.205843508243561	0.444803804159164	-18.1229915618896	0.00354059832170606	0.00354059832170606	-0.00717365415766835	-0.00490093370899558
1719	-0.443505108356476	-1.17856776714325	-17.6035118103027	0.00678734155371785	0.000943203864153475	0.00776136433705688	0.00321592413820326
1720	1.50454080104828	-0.853893458843231	-17.7983169555664	-0.00100484199356288	0.00126787810586393	-0.00587495695799589	0.000293855206109583
1721	-1.09285378456116	-0.853893458843231	-18.5125999450684	-0.00360223650932312	-0.000355493422830477	-0.00295288790948689	0.0022419011220336
1722	2.15388941764832	-0.204544812440872	-18.0580558776855	0.000943203864153475	0.00776136433705688	-0.00457625929266214	-0.00782300252467394
1723	-0.443505108356476	0.769478142261505	-18.3177947998047	0.000943203864153475	0.00256657530553639	-0.00425158534198999	0.00516396993771195
1724	0.205843508243561	0.769478142261505	-18.5775356292725	0.00321592413820326	0.00451462110504508	0.00873538758605719	-0.000355493422830477
1725	0.855192124843597	-1.50324213504791	-17.8632507324219	-0.00392691092565656	-0.00165419070981443	0.00548864435404539	-0.000680167751852423
1726	-0.443505108356476	0.444803804159164	-17.7333812713623	0.000943203864153475	-0.00132951640989631	-0.00392691092565656	-0.000680167751852423
1727	-1.09285378456116	1.09415245056152	-18.2528610229492	-0.00912170019000769	-0.0026282137259841	-0.00327756232582033	-0.00295288790948689
1728	0.855192124843597	-0.529219150543213	-18.1229915618896	0.00126787810586393	0.00678734155371785	-0.0026282137259841	-0.00360223650932312
1729	-0.443505108356476	0.444803804159164	-18.3177947998047	-0.00522560812532902	0.00256657530553639	0.00191722682211548	0.00191722682211548
1730	0.855192124843597	0.444803804159164	-18.2528610229492	0.000293855206109583	-0.0026282137259841	0.0022419011220336	0.000293855206109583
1731	0.205843508243561	-0.204544812440872	-17.8632507324219	-0.000355493422830477	-0.00457625929266214	-0.00457625929266214	-0.00490093370899558
1732	-0.443505108356476	-1.17856776714325	-17.6684474945068	-0.00587495695799589	0.000618529506027699	-0.00749832857400179	-0.00587495695799589
1733	0.205843508243561	0.769478142261505	-17.8632507324219	-0.00457625929266214	0.00386527273803949	-0.00912170019000769	-0.00425158534198999
1734	-3.04089951515198	0.769478142261505	-18.2528610229492	-0.00360223650932312	0.00321592413820326	0.000293855206109583	0.000943203864153475
1735	0.855192124843597	-0.529219150543213	-18.0580558776855	0.00289124972186983	-0.00360223650932312	0.00256657530553639	-0.00230353930965066
1736	0.205843508243561	0.444803804159164	-18.2528610229492	-0.00619963090866804	-0.00295288790948689	-0.0113944197073579	-0.00197886489331722
1737	2.15388941764832	-0.204544812440872	-17.8632507324219	-0.00490093370899558	0.00386527273803949	-0.00327756232582033	-0.0104203969240189
1738	2.15388941764832	-0.853893458843231	-18.1879253387451	0.00451462110504508	0.000618529506027699	0.000618529506027699	-0.00912170019000769
1739	0.205843508243561	0.444803804159164	-17.7983169555664	-0.00230353930965066	0.00126787810586393	0.00483929552137852	-0.00132951640989631
1740	-2.39155101776123	1.09415245056152	-17.8632507324219	0.000618529506027699	-0.00587495695799589	-0.000355493422830477	0.00191722682211548
1741	-1.09285378456116	0.120129495859146	-18.1229915618896	-0.00425158534198999	0.00126787810586393	0.00776136433705688	-0.00197886489331722
1742	0.205843508243561	0.444803804159164	-18.3177947998047	-0.00457625929266214	0.00289124972186983	-0.0117190945893526	-0.00132951640989631
1743	0.205843508243561	0.444803804159164	-18.4476642608643	0.00548864435404539	0.00321592413820326	-0.00360223650932312	-0.00912170019000769
1744	1.50454080104828	-0.529219150543213	-17.928186416626	0.00386527273803949	-0.00457625929266214	0.00418994715437293	-0.00197886489331722
1745	0.205843508243561	-0.853893458843231	-17.8632507324219	-0.00327756232582033	-0.00749832857400179	0.00354059832170606	0.00191722682211548
1746	0.855192124843597	-0.204544812440872	-17.7983169555664	0.00126787810586393	0.0022419011220336	0.00451462110504508	-0.00749832857400179
1747	-1.09285378456116	0.769478142261505	-18.2528610229492	-0.00912170019000769	-3.08191010844894e-05	-0.00717365415766835	-0.00230353930965066
1748	2.15388941764832	-0.204544812440872	-18.5775356292725	0.00776136433705688	0.00906006153672934	-0.00717365415766835	0.00451462110504508
1749	0.855192124843597	0.769478142261505	-18.5775356292725	0.00321592413820326	0.00711201597005129	-0.00327756232582033	0.00159255252219737
1750	-0.443505108356476	0.769478142261505	-18.707405090332	-0.00619963090866804	0.00418994715437293	0.00126787810586393	0.00418994715437293
1751	0.205843508243561	-0.204544812440872	-18.1229915618896	-0.00360223650932312	-0.00684897974133492	-0.00100484199356288	-0.0026282137259841
1752	-1.09285378456116	0.120129495859146	-17.928186416626	-0.00457625929266214	0.00678734155371785	-0.00522560812532902	-0.00295288790948689
1753	-1.74220240116119	0.769478142261505	-18.0580558776855	-0.00392691092565656	0.00841071270406246	0.00483929552137852	-0.00782300252467394
1754	-0.443505108356476	0.444803804159164	-18.3827304840088	-0.00879702530801296	0.00646266713738441	-0.00457625929266214	0.00841071270406246
1755	2.15388941764832	-0.529219150543213	-18.1229915618896	0.000943203864153475	0.00289124972186983	-0.00847235135734081	0.00516396993771195
1756	-1.09285378456116	0.444803804159164	-18.3177947998047	-0.00295288790948689	0.00159255252219737	-0.00814767740666866	-0.0026282137259841
1757	2.15388941764832	-0.204544812440872	-17.6035118103027	-0.00327756232582033	-0.00132951640989631	-0.00749832857400179	0.00386527273803949
1758	0.855192124843597	-1.82791638374329	-17.4736423492432	0.00289124972186983	-0.00587495695799589	0.000618529506027699	-0.00490093370899558
1759	0.205843508243561	0.444803804159164	-17.8632507324219	-0.00360223650932312	0.00289124972186983	0.00418994715437293	0.00776136433705688
1760	-3.04089951515198	0.120129495859146	-18.1879253387451	-0.00425158534198999	-0.000680167751852423	0.00191722682211548	0.00743668992072344
1761	-0.443505108356476	0.444803804159164	-18.3177947998047	-0.00425158534198999	0.00516396993771195	0.000293855206109583	-0.00327756232582033
1762	0.205843508243561	0.769478142261505	-18.5125999450684	-0.00360223650932312	0.000943203864153475	-0.00555028254166245	-0.00879702530801296
1763	2.15388941764832	0.444803804159164	-18.2528610229492	-0.00132951640989631	0.00970941036939621	-0.0126931173726916	-0.00165419070981443
1764	1.50454080104828	-0.853893458843231	-18.3177947998047	0.00743668992072344	-0.00457625929266214	0.00289124972186983	-0.0107450718060136
1765	-0.443505108356476	-0.204544812440872	-18.5125999450684	0.00289124972186983	0.000293855206109583	0.00289124972186983	0.00646266713738441
1766	0.855192124843597	-0.529219150543213	-18.2528610229492	-0.00490093370899558	0.00126787810586393	0.000943203864153475	-0.0100957229733467
1767	-1.74220240116119	-0.204544812440872	-18.7723388671875	-0.0117190945893526	0.00354059832170606	-0.0120437685400248	-0.00490093370899558
1768	0.855192124843597	-0.204544812440872	-18.6424694061279	0.0116574559360743	0.00548864435404539	-0.00132951640989631	0.00321592413820326
1769	2.15388941764832	-0.853893458843231	-18.9022083282471	0.00321592413820326	0.000618529506027699	-0.00684897974133492	0.00289124972186983
1770	0.205843508243561	0.769478142261505	-18.7723388671875	0.0022419011220336	-0.00132951640989631	0.00386527273803949	-0.00522560812532902
1771	0.205843508243561	-0.529219150543213	-18.5775356292725	-0.00425158534198999	-0.0100957229733467	-0.00652430532500148	0.00418994715437293
1772	0.855192124843597	0.444803804159164	-18.2528610229492	0.00321592413820326	-0.00360223650932312	-0.00295288790948689	0.00256657530553639
1773	-2.39155101776123	0.120129495859146	-18.6424694061279	-0.00814767740666866	0.00938473641872406	-0.00879702530801296	-0.00295288790948689
1774	0.855192124843597	0.120129495859146	-18.9671440124512	0.00581331877037883	0.000618529506027699	0.000293855206109583	0.00873538758605719
1775	2.15388941764832	-0.529219150543213	-18.5775356292725	-0.0026282137259841	-0.00522560812532902	-0.0117190945893526	0.00483929552137852
1776	0.205843508243561	0.769478142261505	-18.3827304840088	0.00289124972186983	0.00256657530553639	0.00321592413820326	-0.00555028254166245
1777	0.855192124843597	-0.853893458843231	-18.3827304840088	-0.00717365415766835	0.000618529506027699	-0.00522560812532902	-0.00425158534198999
1778	2.80323791503906	-2.15259075164795	-17.6035118103027	0.00743668992072344	0.00321592413820326	-0.0146411629393697	-0.00132951640989631
1779	-0.443505108356476	0.769478142261505	-18.3177947998047	0.0022419011220336	-0.00165419070981443	0.00906006153672934	-0.00165419070981443
1780	-3.04089951515198	0.769478142261505	-18.9671440124512	-0.00977104809135199	-0.00100484199356288	-3.08191010844894e-05	0.00321592413820326
1781	-0.443505108356476	0.120129495859146	-18.7723388671875	0.00354059832170606	0.0106834331527352	-0.0026282137259841	-0.00327756232582033
1782	-1.09285378456116	0.444803804159164	-18.9022083282471	-0.0026282137259841	0.00354059832170606	-0.0162645354866982	-0.00717365415766835
1783	0.855192124843597	-0.204544812440872	-18.6424694061279	-0.00392691092565656	0.00451462110504508	0.0022419011220336	0.00321592413820326
1784	1.50454080104828	-1.82791638374329	-18.2528610229492	0.0022419011220336	-0.00555028254166245	-0.00555028254166245	-0.00100484199356288
1785	-0.443505108356476	0.120129495859146	-17.928186416626	0.00451462110504508	-0.0026282137259841	-0.000355493422830477	0.00613799272105098
1786	0.205843508243561	-0.529219150543213	-17.7983169555664	-0.00327756232582033	-0.000680167751852423	0.00191722682211548	-0.00295288790948689
1787	-0.443505108356476	-0.529219150543213	-17.9931201934814	-0.00360223650932312	0.000618529506027699	-0.00619963090866804	0.00126787810586393
1788	-0.443505108356476	-0.204544812440872	-17.9931201934814	-0.00132951640989631	0.00646266713738441	0.00159255252219737	-0.00132951640989631
1789	1.50454080104828	-0.204544812440872	-18.1879253387451	0.00970941036939621	-0.000355493422830477	-0.00392691092565656	0.00581331877037883
1790	2.15388941764832	0.444803804159164	-18.5775356292725	-0.00295288790948689	-0.00652430532500148	-0.00132951640989631	0.00159255252219737
1791	0.205843508243561	-0.853893458843231	-18.4476642608643	0.00191722682211548	-0.00392691092565656	-0.00295288790948689	-3.08191010844894e-05
1792	0.205843508243561	0.444803804159164	-18.4476642608643	-0.00230353930965066	-0.00295288790948689	0.00191722682211548	-0.00360223650932312
1793	-1.74220240116119	0.444803804159164	-18.707405090332	-0.0133424662053585	0.00256657530553639	0.00191722682211548	0.00581331877037883
1794	0.205843508243561	-1.17856776714325	-18.6424694061279	0.00516396993771195	-0.00457625929266214	0.00678734155371785	0.00256657530553639
1795	-0.443505108356476	-0.529219150543213	-18.1229915618896	0.00191722682211548	-0.00100484199356288	-0.00295288790948689	0.000618529506027699
1796	0.205843508243561	0.120129495859146	-18.2528610229492	-0.00490093370899558	-0.00197886489331722	0.00191722682211548	-0.00457625929266214
1797	2.15388941764832	-0.853893458843231	-17.7983169555664	-0.000355493422830477	0.00483929552137852	-0.0107450718060136	-0.00100484199356288
1798	0.855192124843597	-1.50324213504791	-18.1879253387451	0.00516396993771195	-0.00327756232582033	-0.00879702530801296	-0.00100484199356288
1799	0.855192124843597	1.09415245056152	-18.5775356292725	0.00516396993771195	0.00289124972186983	-0.00619963090866804	0.00646266713738441
1800	-1.74220240116119	0.444803804159164	-18.7723388671875	-0.0113944197073579	0.00126787810586393	0.00256657530553639	-0.00522560812532902
1801	-0.443505108356476	0.444803804159164	-18.8372745513916	-0.000355493422830477	0.00256657530553639	-0.00230353930965066	0.00418994715437293
1802	1.50454080104828	0.444803804159164	-18.9022083282471	0.000618529506027699	0.00613799272105098	-0.0126931173726916	-0.00132951640989631
1803	0.855192124843597	-0.529219150543213	-18.5775356292725	0.00321592413820326	0.0113327819854021	-0.00912170019000769	-0.00360223650932312
1804	-1.09285378456116	-0.853893458843231	-18.2528610229492	0.00386527273803949	-0.00165419070981443	0.000618529506027699	-0.00295288790948689
1805	-0.443505108356476	0.120129495859146	-18.3827304840088	0.00418994715437293	0.00354059832170606	-0.00327756232582033	0.00483929552137852
1806	-1.09285378456116	-0.204544812440872	-18.5125999450684	-0.00717365415766835	-0.000355493422830477	-3.08191010844894e-05	-0.000355493422830477
1807	0.205843508243561	0.120129495859146	-18.0580558776855	-0.0026282137259841	0.00256657530553639	-0.00814767740666866	-0.00295288790948689
1808	-0.443505108356476	-0.204544812440872	-18.7723388671875	0.00386527273803949	0.00483929552137852	-0.0182125810533762	0.000618529506027699
1809	0.855192124843597	-0.853893458843231	-18.5775356292725	0.00256657530553639	0.00354059832170606	-0.00132951640989631	-0.00684897974133492
1810	1.50454080104828	-0.529219150543213	-18.5775356292725	-0.00230353930965066	-0.00490093370899558	-0.00295288790948689	-0.00360223650932312
1811	0.855192124843597	-0.853893458843231	-18.3827304840088	0.000618529506027699	-0.00814767740666866	-0.000680167751852423	0.00191722682211548
1812	0.205843508243561	1.09415245056152	-18.1879253387451	0.000618529506027699	-0.0026282137259841	-0.00879702530801296	-0.000355493422830477
1813	-1.74220240116119	0.120129495859146	-18.7723388671875	-0.00749832857400179	0.00646266713738441	0.00548864435404539	0.0022419011220336
1814	0.205843508243561	-0.853893458843231	-18.5775356292725	-0.00295288790948689	0.0106834331527352	-0.00197886489331722	0.00386527273803949
1815	-0.443505108356476	0.120129495859146	-18.707405090332	-0.00425158534198999	0.00126787810586393	-0.00587495695799589	0.00321592413820326
1816	0.855192124843597	0.444803804159164	-18.1879253387451	-0.00490093370899558	-0.00230353930965066	0.00613799272105098	-0.00782300252467394
1817	-0.443505108356476	-1.17856776714325	-17.7983169555664	0.000943203864153475	-0.0026282137259841	-0.00652430532500148	-0.00522560812532902
1818	-0.443505108356476	-1.17856776714325	-17.6684474945068	0.000943203864153475	0.00451462110504508	-0.0133424662053585	-0.00295288790948689
1819	0.855192124843597	-0.204544812440872	-18.1879253387451	0.00808603875339031	0.00159255252219737	0.00906006153672934	0.00516396993771195
1820	-0.443505108356476	0.444803804159164	-18.0580558776855	-0.00652430532500148	0.00548864435404539	-0.00879702530801296	0.01100810803473
1821	0.855192124843597	0.444803804159164	-17.928186416626	-0.00197886489331722	-0.00100484199356288	0.00354059832170606	0.00126787810586393
1822	0.855192124843597	-0.204544812440872	-18.1879253387451	-0.00425158534198999	0.0022419011220336	-0.00587495695799589	0.00581331877037883
1823	1.50454080104828	-1.17856776714325	-18.2528610229492	0.00386527273803949	-0.00327756232582033	-0.00684897974133492	-0.00100484199356288
1824	0.205843508243561	-0.853893458843231	-17.9931201934814	0.00873538758605719	-0.00197886489331722	-0.00100484199356288	0.00711201597005129
1825	1.50454080104828	-0.204544812440872	-17.8632507324219	-0.00327756232582033	-0.00652430532500148	0.00159255252219737	0.00354059832170606
1826	-2.39155101776123	0.120129495859146	-18.1879253387451	-0.00619963090866804	0.00581331877037883	-0.00197886489331722	0.00191722682211548
1827	1.50454080104828	-0.853893458843231	-18.0580558776855	0.000618529506027699	-0.00619963090866804	-0.0133424662053585	-0.00425158534198999
1828	0.855192124843597	0.769478142261505	-18.3827304840088	-0.000355493422830477	0.00906006153672934	-0.00977104809135199	-0.00197886489331722
1829	1.50454080104828	-0.853893458843231	-17.928186416626	0.00548864435404539	0.00483929552137852	0.00711201597005129	0.00418994715437293
1830	2.15388941764832	-0.529219150543213	-17.8632507324219	-0.00100484199356288	-0.00392691092565656	-0.000680167751852423	0.000293855206109583
1831	0.855192124843597	-0.853893458843231	-17.7983169555664	-0.00587495695799589	-0.00782300252467394	0.00711201597005129	-0.00522560812532902
1832	1.50454080104828	-0.204544812440872	-18.1229915618896	-0.00100484199356288	0.00516396993771195	-0.0117190945893526	-0.00100484199356288
1833	-0.443505108356476	-0.853893458843231	-18.1229915618896	-0.00782300252467394	0.0100340843200684	0.00289124972186983	0.00938473641872406
1834	2.15388941764832	0.120129495859146	-17.7333812713623	0.00321592413820326	0.000293855206109583	0.00321592413820326	0.00191722682211548
1835	-0.443505108356476	0.769478142261505	-18.1229915618896	0.00126787810586393	0.00191722682211548	-0.00132951640989631	0.000943203864153475
1836	2.15388941764832	-0.204544812440872	-17.7983169555664	0.000293855206109583	-0.00132951640989631	-0.00327756232582033	-0.00165419070981443
1837	0.205843508243561	-0.204544812440872	-17.6684474945068	-0.000680167751852423	-0.00555028254166245	0.00548864435404539	-0.00132951640989631
1838	-1.74220240116119	0.120129495859146	-17.7983169555664	0.000943203864153475	0.00581331877037883	-0.00847235135734081	-0.00425158534198999
1839	0.205843508243561	-0.529219150543213	-17.9931201934814	0.000943203864153475	0.00191722682211548	0.00354059832170606	0.00483929552137852
1840	-1.09285378456116	-0.204544812440872	-18.1879253387451	-0.00555028254166245	-0.00522560812532902	0.00159255252219737	0.00289124972186983
1841	1.50454080104828	-0.204544812440872	-17.928186416626	-0.0107450718060136	-0.00295288790948689	-0.00295288790948689	0.00191722682211548
1842	2.15388941764832	-0.529219150543213	-18.2528610229492	0.00581331877037883	0.0022419011220336	-0.00684897974133492	-0.00425158534198999
1843	2.15388941764832	-0.204544812440872	-17.7983169555664	-0.00100484199356288	0.00191722682211548	-0.00847235135734081	0.00159255252219737
1844	-0.443505108356476	-0.529219150543213	-17.5385761260986	0.00418994715437293	-0.00717365415766835	0.000618529506027699	0.00873538758605719
1845	1.50454080104828	-0.853893458843231	-17.7983169555664	-0.000355493422830477	-0.00295288790948689	-0.00295288790948689	0.00159255252219737
1846	-1.09285378456116	0.769478142261505	-18.3827304840088	-0.00944637414067984	0.00418994715437293	0.00841071270406246	0.00548864435404539
1847	-0.443505108356476	-0.853893458843231	-17.9931201934814	0.0022419011220336	0.000618529506027699	-0.0139918150380254	0.000293855206109583
1848	0.205843508243561	0.120129495859146	-18.1879253387451	0.00451462110504508	0.00646266713738441	-0.00490093370899558	-0.00100484199356288
1849	0.205843508243561	0.120129495859146	-18.1229915618896	-0.00165419070981443	0.00191722682211548	-3.08191010844894e-05	-0.000680167751852423
1850	1.50454080104828	-0.204544812440872	-17.5385761260986	-3.08191010844894e-05	-0.000680167751852423	-0.00717365415766835	0.00191722682211548
1851	1.50454080104828	-1.50324213504791	-17.7983169555664	0.00191722682211548	-0.0107450718060136	0.00191722682211548	0.000618529506027699
1852	0.205843508243561	0.120129495859146	-17.8632507324219	0.00581331877037883	-0.000355493422830477	-0.00652430532500148	-0.00782300252467394
1853	-1.09285378456116	-0.204544812440872	-17.928186416626	-0.00457625929266214	0.00483929552137852	-0.0100957229733467	0.00386527273803949
1854	1.50454080104828	-0.529219150543213	-18.0580558776855	0.000618529506027699	0.00256657530553639	-0.00392691092565656	0.00354059832170606
1855	0.205843508243561	1.09415245056152	-18.3177947998047	0.00386527273803949	-0.0026282137259841	0.000943203864153475	0.00451462110504508
1856	0.855192124843597	-0.529219150543213	-17.6684474945068	-0.00295288790948689	-0.00165419070981443	-0.00490093370899558	0.00516396993771195
1857	0.855192124843597	-0.204544812440872	-17.5385761260986	-0.000355493422830477	-0.00392691092565656	-3.08191010844894e-05	-0.00457625929266214
1858	-1.09285378456116	-0.204544812440872	-17.928186416626	0.000618529506027699	-0.00522560812532902	-0.00425158534198999	0.00581331877037883
1859	0.855192124843597	-0.853893458843231	-17.7333812713623	-0.000355493422830477	0.0113327819854021	0.00256657530553639	-3.08191010844894e-05
1860	-0.443505108356476	-0.529219150543213	-17.7333812713623	-0.00165419070981443	0.00321592413820326	-0.000680167751852423	-0.00295288790948689
1861	0.855192124843597	-0.204544812440872	-18.0580558776855	-0.00879702530801296	0.00581331877037883	-0.00555028254166245	0.00126787810586393
1862	1.50454080104828	-0.529219150543213	-18.1229915618896	-0.0026282137259841	-0.00392691092565656	-0.00587495695799589	-0.00425158534198999
1863	0.855192124843597	0.120129495859146	-17.6684474945068	0.00289124972186983	0.000943203864153475	-3.08191010844894e-05	0.00126787810586393
1864	0.205843508243561	0.120129495859146	-17.8632507324219	-0.00425158534198999	-0.00684897974133492	-0.00555028254166245	0.00256657530553639
1865	1.50454080104828	-1.17856776714325	-18.0580558776855	0.0022419011220336	-0.00912170019000769	0.000618529506027699	0.00516396993771195
1866	-0.443505108356476	0.769478142261505	-18.2528610229492	-0.00522560812532902	0.000943203864153475	-0.00132951640989631	0.00159255252219737
1867	-2.39155101776123	1.4188266992569	-17.6684474945068	-0.00522560812532902	0.00581331877037883	-0.00425158534198999	0.000293855206109583
1868	-1.09285378456116	1.09415245056152	-18.0580558776855	-0.000355493422830477	0.00159255252219737	-0.00327756232582033	-0.00132951640989631
1869	0.205843508243561	0.120129495859146	-18.1879253387451	0.00256657530553639	0.00256657530553639	0.00678734155371785	0.00289124972186983
1870	1.50454080104828	0.120129495859146	-17.6684474945068	-0.00782300252467394	-0.00392691092565656	0.00354059832170606	-0.000680167751852423
1871	1.50454080104828	-1.50324213504791	-17.5385761260986	0.000618529506027699	-0.00717365415766835	-0.0104203969240189	-0.00230353930965066
1872	2.15388941764832	-0.529219150543213	-17.8632507324219	-0.00197886489331722	0.00418994715437293	-0.00165419070981443	-0.00587495695799589
1873	-1.74220240116119	0.120129495859146	-17.7983169555664	-0.00165419070981443	0.0142548503354192	-0.00327756232582033	0.00548864435404539
1874	-1.74220240116119	0.769478142261505	-17.928186416626	0.000618529506027699	0.00548864435404539	0.00191722682211548	0.00256657530553639
1875	-0.443505108356476	0.769478142261505	-18.3177947998047	0.00418994715437293	-3.08191010844894e-05	-0.00327756232582033	0.00126787810586393
1876	1.50454080104828	-0.204544812440872	-17.8632507324219	-0.00132951640989631	0.00386527273803949	-0.00327756232582033	-0.00100484199356288
1877	-1.09285378456116	0.444803804159164	-17.928186416626	0.00451462110504508	0.000943203864153475	-0.0100957229733467	-0.00230353930965066
1878	0.205843508243561	-0.529219150543213	-18.3827304840088	0.00516396993771195	0.000943203864153475	0.00159255252219737	-0.00522560812532902
1879	0.205843508243561	0.444803804159164	-18.0580558776855	-0.00165419070981443	0.00354059832170606	0.00451462110504508	-0.000355493422830477
1880	-0.443505108356476	-0.529219150543213	-17.8632507324219	-0.00879702530801296	0.00354059832170606	0.00191722682211548	-0.00132951640989631
1881	2.80323791503906	-0.853893458843231	-17.928186416626	-0.00295288790948689	0.00321592413820326	-0.00944637414067984	-0.000680167751852423
1882	0.855192124843597	-0.204544812440872	-17.8632507324219	-0.0026282137259841	-0.00100484199356288	-0.0136671401560307	-0.0026282137259841
1883	-0.443505108356476	0.120129495859146	-17.6035118103027	0.0022419011220336	0.00516396993771195	-0.00587495695799589	-0.00132951640989631
1884	2.15388941764832	-0.853893458843231	-17.7333812713623	0.00159255252219737	-0.00360223650932312	0.00613799272105098	-0.00814767740666866
1885	0.855192124843597	-0.204544812440872	-17.7333812713623	0.000943203864153475	0.00256657530553639	-0.00165419070981443	-0.00360223650932312
1886	-1.09285378456116	0.769478142261505	-17.9931201934814	-0.00587495695799589	0.00256657530553639	0.00191722682211548	0.00321592413820326
1887	-0.443505108356476	0.444803804159164	-18.0580558776855	-0.000680167751852423	0.00516396993771195	-0.00782300252467394	-0.00392691092565656
1888	0.855192124843597	0.769478142261505	-18.3827304840088	-0.00132951640989631	0.00321592413820326	-0.00944637414067984	-0.00457625929266214
1889	-0.443505108356476	0.444803804159164	-18.1229915618896	0.00321592413820326	0.00776136433705688	-0.00165419070981443	-3.08191010844894e-05
1890	1.50454080104828	-1.17856776714325	-17.6684474945068	-0.00295288790948689	-0.0026282137259841	0.000293855206109583	0.00613799272105098
1891	2.15388941764832	-1.50324213504791	-18.0580558776855	-0.00944637414067984	-0.00555028254166245	-0.00327756232582033	-0.00749832857400179
1892	1.50454080104828	-0.853893458843231	-17.8632507324219	-0.00490093370899558	0.00711201597005129	0.000293855206109583	-0.000355493422830477
1893	-2.39155101776123	-0.529219150543213	-18.0580558776855	-0.00132951640989631	0.00321592413820326	-0.0026282137259841	-0.00132951640989631
1894	-1.09285378456116	1.09415245056152	-18.2528610229492	0.00159255252219737	0.00613799272105098	0.00841071270406246	-0.00230353930965066
1895	-0.443505108356476	0.120129495859146	-18.1879253387451	0.000618529506027699	-0.00165419070981443	0.00256657530553639	0.000943203864153475
1896	2.15388941764832	-0.853893458843231	-17.7333812713623	-0.00490093370899558	0.00159255252219737	0.00613799272105098	-0.00555028254166245
1897	0.205843508243561	0.120129495859146	-18.0580558776855	0.000943203864153475	-0.00295288790948689	-0.00392691092565656	-0.00619963090866804
1898	-0.443505108356476	-0.204544812440872	-18.2528610229492	0.00451462110504508	-0.00392691092565656	0.000293855206109583	-0.0026282137259841
1899	0.855192124843597	0.444803804159164	-18.0580558776855	-0.000680167751852423	0.00386527273803949	0.00289124972186983	0.00289124972186983
1900	-2.39155101776123	-0.204544812440872	-17.9931201934814	-0.00587495695799589	-0.00717365415766835	0.00678734155371785	0.000943203864153475
1901	-0.443505108356476	-0.204544812440872	-17.928186416626	-0.00847235135734081	-0.00360223650932312	0.000618529506027699	-0.00684897974133492
1902	0.205843508243561	0.120129495859146	-18.0580558776855	0.00191722682211548	-0.00555028254166245	-0.00977104809135199	-0.00652430532500148
1903	-1.09285378456116	0.769478142261505	-18.3177947998047	0.00354059832170606	0.00256657530553639	-0.00814767740666866	0.00354059832170606
1904	1.50454080104828	-1.82791638374329	-18.4476642608643	0.000618529506027699	-0.000680167751852423	0.00613799272105098	0.00613799272105098
1905	0.205843508243561	0.120129495859146	-18.5775356292725	-0.00327756232582033	-0.00847235135734081	-0.00490093370899558	0.0022419011220336
1906	-0.443505108356476	-0.204544812440872	-18.0580558776855	-0.00749832857400179	-0.00100484199356288	-0.00230353930965066	0.000943203864153475
1907	-1.74220240116119	0.444803804159164	-18.1879253387451	-0.0026282137259841	0.00451462110504508	-0.00197886489331722	-0.000680167751852423
1908	2.15388941764832	-0.853893458843231	-17.9931201934814	0.0126314787194133	0.00386527273803949	-0.00684897974133492	-0.00360223650932312
1909	-0.443505108356476	1.09415245056152	-18.1229915618896	0.0022419011220336	0.00289124972186983	0.00678734155371785	-0.00392691092565656
1910	-1.09285378456116	0.769478142261505	-17.7333812713623	0.00159255252219737	-0.00392691092565656	0.00678734155371785	0.000943203864153475
1911	2.15388941764832	-2.15259075164795	-17.9931201934814	-0.00165419070981443	-0.00944637414067984	-0.00717365415766835	-0.00295288790948689
1912	0.855192124843597	-0.204544812440872	-18.5775356292725	-0.00197886489331722	0.00873538758605719	-0.0107450718060136	-0.00652430532500148
1913	-3.04089951515198	0.120129495859146	-18.4476642608643	-0.00555028254166245	0.00483929552137852	-0.00100484199356288	0.00678734155371785
1914	0.855192124843597	0.444803804159164	-18.6424694061279	0.00451462110504508	0.00126787810586393	-0.000355493422830477	0.00321592413820326
1915	1.50454080104828	0.120129495859146	-18.6424694061279	0.000943203864153475	0.00548864435404539	-0.00327756232582033	0.00159255252219737
1916	-0.443505108356476	-0.204544812440872	-18.1879253387451	-0.00295288790948689	-0.00717365415766835	-0.00619963090866804	-0.00327756232582033
1917	1.50454080104828	-1.17856776714325	-17.928186416626	-3.08191010844894e-05	-0.00619963090866804	-0.00457625929266214	-3.08191010844894e-05
1918	1.50454080104828	-1.17856776714325	-18.3827304840088	0.00451462110504508	0.00613799272105098	-0.00457625929266214	-0.00555028254166245
1919	-1.74220240116119	0.444803804159164	-18.1229915618896	0.00451462110504508	0.00938473641872406	-3.08191010844894e-05	0.00516396993771195
1920	-1.74220240116119	1.09415245056152	-18.2528610229492	-0.00814767740666866	-0.00392691092565656	0.000618529506027699	0.00743668992072344
1921	-0.443505108356476	1.09415245056152	-18.1879253387451	-0.00587495695799589	-0.00100484199356288	0.000618529506027699	-0.00392691092565656
1922	-0.443505108356476	1.09415245056152	-18.1879253387451	0.00451462110504508	0.00613799272105098	-0.00684897974133492	-0.00230353930965066
1923	0.205843508243561	1.09415245056152	-17.7983169555664	0.00743668992072344	0.00581331877037883	-0.00360223650932312	-0.00100484199356288
1924	0.855192124843597	-1.17856776714325	-17.9931201934814	0.00191722682211548	-0.00197886489331722	0.00516396993771195	-0.00522560812532902
1925	-0.443505108356476	0.120129495859146	-18.707405090332	-0.00197886489331722	-0.00295288790948689	0.00711201597005129	-0.00100484199356288
1926	-0.443505108356476	-0.853893458843231	-18.5775356292725	-0.00230353930965066	0.000618529506027699	-0.00847235135734081	-0.00555028254166245
1927	-1.09285378456116	0.769478142261505	-18.707405090332	-0.00327756232582033	-3.08191010844894e-05	0.000618529506027699	-0.00619963090866804
1928	0.855192124843597	-0.529219150543213	-18.3177947998047	0.00126787810586393	0.00159255252219737	-0.00912170019000769	0.0022419011220336
1929	0.855192124843597	0.769478142261505	-18.5125999450684	0.000943203864153475	0.00548864435404539	-0.000680167751852423	0.00126787810586393
1930	-0.443505108356476	0.769478142261505	-18.4476642608643	-0.00100484199356288	-0.00132951640989631	0.00808603875339031	-0.00490093370899558
1931	-1.74220240116119	-0.853893458843231	-18.5125999450684	-0.00425158534198999	-0.0100957229733467	-0.00327756232582033	-0.0026282137259841
1932	0.205843508243561	0.769478142261505	-18.6424694061279	-0.000355493422830477	0.00678734155371785	-0.0026282137259841	-0.00847235135734081
1933	-2.39155101776123	0.769478142261505	-18.707405090332	0.00126787810586393	0.00581331877037883	0.000293855206109583	0.00126787810586393
1934	-0.443505108356476	0.769478142261505	-18.6424694061279	-0.00197886489331722	0.00646266713738441	-0.00457625929266214	0.00483929552137852
1935	2.80323791503906	-0.529219150543213	-18.5125999450684	0.012956153601408	0.00516396993771195	-0.00230353930965066	-0.00230353930965066
1936	-1.09285378456116	1.74350106716156	-17.928186416626	-0.00327756232582033	0.00613799272105098	-0.00944637414067984	-0.000355493422830477
1937	0.205843508243561	-0.529219150543213	-17.8632507324219	-0.00100484199356288	0.00191722682211548	-0.00295288790948689	-0.0107450718060136
1938	2.15388941764832	-1.50324213504791	-18.1879253387451	0.00354059832170606	-0.0026282137259841	-0.000355493422830477	0.00386527273803949
1939	-0.443505108356476	1.4188266992569	-18.2528610229492	0.00321592413820326	0.00321592413820326	0.00126787810586393	0.0123068047687411
1940	-3.04089951515198	0.769478142261505	-18.0580558776855	-0.00360223650932312	0.000943203864153475	0.000618529506027699	-3.08191010844894e-05
1941	0.205843508243561	0.444803804159164	-17.9931201934814	0.00256657530553639	0.000293855206109583	-0.00652430532500148	0.000618529506027699
1942	-0.443505108356476	1.09415245056152	-18.1879253387451	0.00126787810586393	0.00516396993771195	-0.00814767740666866	-0.00360223650932312
1943	0.855192124843597	0.444803804159164	-17.7983169555664	0.00743668992072344	0.000293855206109583	-0.00230353930965066	0.000293855206109583
1944	2.15388941764832	-1.50324213504791	-18.0580558776855	-0.000680167751852423	-0.00587495695799589	0.000943203864153475	0.0022419011220336
1945	-0.443505108356476	0.444803804159164	-18.7723388671875	0.000293855206109583	-0.0104203969240189	0.00126787810586393	0.00159255252219737
1946	0.205843508243561	-0.529219150543213	-18.3827304840088	-0.00425158534198999	-0.0026282137259841	-0.000355493422830477	0.000293855206109583
1947	-0.443505108356476	-0.529219150543213	-18.3827304840088	-0.00944637414067984	-0.00100484199356288	-0.00912170019000769	-0.00295288790948689
1948	1.50454080104828	-0.204544812440872	-18.3177947998047	0.00354059832170606	0.00354059832170606	-0.00100484199356288	0.00256657530553639
1949	2.15388941764832	0.120129495859146	-18.5775356292725	0.00711201597005129	0.00743668992072344	-0.00684897974133492	0.00516396993771195
1950	0.205843508243561	0.769478142261505	-18.5775356292725	0.00581331877037883	-0.00490093370899558	0.00516396993771195	-0.00100484199356288
1951	-0.443505108356476	-0.529219150543213	-18.8372745513916	-3.08191010844894e-05	-0.00847235135734081	-0.00295288790948689	-0.00230353930965066
1952	-1.09285378456116	0.444803804159164	-18.3827304840088	0.00386527273803949	0.0022419011220336	-0.00457625929266214	0.00418994715437293
1953	-1.09285378456116	0.444803804159164	-18.707405090332	-0.00327756232582033	0.00678734155371785	-0.00522560812532902	0.000618529506027699
1954	-1.09285378456116	1.09415245056152	-18.0580558776855	0.00191722682211548	0.00873538758605719	0.0022419011220336	0.00678734155371785
1955	0.855192124843597	-0.529219150543213	-18.0580558776855	0.00256657530553639	0.0022419011220336	-0.00360223650932312	0.00126787810586393
1956	2.15388941764832	-0.529219150543213	-17.7983169555664	0.000943203864153475	0.000293855206109583	-0.00944637414067984	0.0022419011220336
1957	-1.09285378456116	0.769478142261505	-18.1879253387451	0.00191722682211548	0.00321592413820326	-0.00132951640989631	-0.00619963090866804
1958	0.855192124843597	-1.50324213504791	-18.5125999450684	0.0103587592020631	0.00191722682211548	-0.00165419070981443	-0.00327756232582033
1959	2.15388941764832	-0.853893458843231	-18.5775356292725	-0.00490093370899558	0.00386527273803949	0.00256657530553639	0.00613799272105098
1960	-1.09285378456116	0.444803804159164	-18.1879253387451	-0.00522560812532902	0.000618529506027699	0.00483929552137852	-0.00360223650932312
1961	1.50454080104828	-0.204544812440872	-17.7333812713623	-0.00132951640989631	0.00289124972186983	0.00159255252219737	-0.00717365415766835
1962	2.15388941764832	-0.204544812440872	-17.9931201934814	0.00483929552137852	-0.00165419070981443	-0.0126931173726916	-0.00425158534198999
1963	0.205843508243561	0.769478142261505	-18.0580558776855	0.00354059832170606	0.00418994715437293	0.00483929552137852	-0.0143164889886975
1964	1.50454080104828	-0.853893458843231	-18.1879253387451	-0.00587495695799589	0.00289124972186983	0.000293855206109583	0.00483929552137852
1965	1.50454080104828	-0.204544812440872	-17.9931201934814	-0.00100484199356288	-0.0130177913233638	0.00191722682211548	0.00256657530553639
1966	-0.443505108356476	1.4188266992569	-18.1229915618896	-0.00295288790948689	-0.00360223650932312	0.00191722682211548	-0.00977104809135199
1967	-3.04089951515198	0.769478142261505	-18.1879253387451	-0.00457625929266214	0.01100810803473	0.000618529506027699	0.00451462110504508
1968	2.15388941764832	-0.529219150543213	-17.8632507324219	-0.00327756232582033	-0.000355493422830477	-0.00327756232582033	-0.00230353930965066
1969	0.855192124843597	-0.204544812440872	-17.928186416626	0.00516396993771195	-0.00197886489331722	0.00418994715437293	0.0022419011220336
1970	1.50454080104828	0.120129495859146	-18.1879253387451	0.00159255252219737	-0.00490093370899558	0.00354059832170606	-0.00165419070981443
1971	1.50454080104828	-1.17856776714325	-18.3827304840088	0.000943203864153475	-0.0117190945893526	-0.00327756232582033	0.000943203864153475
1972	0.205843508243561	0.769478142261505	-18.1879253387451	-0.00717365415766835	0.00321592413820326	-0.00555028254166245	-0.00230353930965066
1973	-0.443505108356476	-0.204544812440872	-17.928186416626	-0.00360223650932312	0.00743668992072344	-0.000355493422830477	-0.00684897974133492
1974	0.205843508243561	-0.529219150543213	-18.4476642608643	-0.00100484199356288	0.00354059832170606	-0.00879702530801296	0.0103587592020631
1975	-0.443505108356476	0.769478142261505	-18.5125999450684	-3.08191010844894e-05	-0.00457625929266214	0.000293855206109583	-3.08191010844894e-05
1976	1.50454080104828	-0.529219150543213	-18.4476642608643	0.000618529506027699	0.00776136433705688	0.00678734155371785	-0.00165419070981443
1977	0.855192124843597	0.444803804159164	-18.707405090332	-0.00165419070981443	0.00451462110504508	-0.00100484199356288	-0.00230353930965066
1978	1.50454080104828	-0.853893458843231	-18.6424694061279	0.00678734155371785	0.00126787810586393	-0.00555028254166245	-0.00684897974133492
1979	-1.09285378456116	0.444803804159164	-18.1229915618896	-0.000680167751852423	0.00289124972186983	0.00548864435404539	-0.00197886489331722
1980	-2.39155101776123	0.444803804159164	-18.1229915618896	-0.00295288790948689	0.000618529506027699	-0.00132951640989631	0.00970941036939621
1981	-0.443505108356476	0.769478142261505	-17.928186416626	-0.000355493422830477	-0.000680167751852423	-0.0100957229733467	-0.00652430532500148
1982	-0.443505108356476	0.444803804159164	-17.928186416626	-0.00587495695799589	0.00483929552137852	-0.00782300252467394	-0.00522560812532902
1983	0.205843508243561	0.444803804159164	-18.3177947998047	0.00126787810586393	0.00743668992072344	-0.00879702530801296	-0.0026282137259841
1984	2.15388941764832	-0.204544812440872	-18.2528610229492	0.0022419011220336	0.0022419011220336	0.00418994715437293	0.00678734155371785
1985	0.855192124843597	-1.50324213504791	-17.9931201934814	-0.00100484199356288	-0.0104203969240189	-0.000680167751852423	0.00321592413820326
1986	0.855192124843597	0.120129495859146	-18.1229915618896	-0.00457625929266214	-3.08191010844894e-05	-0.00490093370899558	0.00451462110504508
1987	-0.443505108356476	-0.204544812440872	-17.8632507324219	-0.0110697457566857	0.00321592413820326	-0.00684897974133492	-0.00619963090866804
1988	-1.09285378456116	0.444803804159164	-17.9931201934814	0.00256657530553639	0.00483929552137852	-0.00879702530801296	-0.00717365415766835
1989	2.15388941764832	-0.529219150543213	-17.7983169555664	0.0022419011220336	0.00743668992072344	-0.00100484199356288	0.0103587592020631
1990	0.205843508243561	0.444803804159164	-18.0580558776855	-0.00197886489331722	0.000293855206109583	0.00678734155371785	-0.00197886489331722
1991	1.50454080104828	-0.853893458843231	-18.1879253387451	-0.00847235135734081	-0.00327756232582033	-0.0026282137259841	0.00418994715437293
1992	2.80323791503906	-1.50324213504791	-18.0580558776855	-0.00490093370899558	0.00256657530553639	-0.00782300252467394	-0.00100484199356288
1993	0.855192124843597	0.120129495859146	-17.9931201934814	0.00386527273803949	-3.08191010844894e-05	-0.00165419070981443	-0.00132951640989631
1994	-3.04089951515198	0.769478142261505	-17.7333812713623	-0.00490093370899558	-0.00100484199356288	0.00451462110504508	0.0116574559360743
1995	0.205843508243561	0.769478142261505	-18.0580558776855	0.00354059832170606	-0.000355493422830477	0.000293855206109583	0.00256657530553639
1996	1.50454080104828	-0.204544812440872	-18.1229915618896	-0.00749832857400179	-0.00490093370899558	0.00159255252219737	-0.00425158534198999
1997	-0.443505108356476	0.444803804159164	-18.3177947998047	0.00289124972186983	0.000293855206109583	-0.00977104809135199	0.000293855206109583
1998	1.50454080104828	-1.50324213504791	-18.0580558776855	-0.00327756232582033	-0.00230353930965066	-0.00327756232582033	-0.00197886489331722
1999	-1.74220240116119	0.769478142261505	-18.1879253387451	-0.000355493422830477	0.00354059832170606	0.00418994715437293	0.00191722682211548
2000	-2.39155101776123	0.769478142261505	-18.1879253387451	-0.00490093370899558	0.00581331877037883	-0.000355493422830477	0.00938473641872406
[truncated: 7,020 more rows]
