# Supplementary material for: Precise instruction and consideration of the vertical and horizontal force component increases validity and reliability of the 90:20 Isometric Posterior Chain Test
Source: PLoS One. 2024 Oct 28;19(10):e0312843. doi: 10.1371/journal.pone.0312843 (PMC11515970; doi:10.1371/journal.pone.0312843)
Supplement: S1 File — (ZIP) [file pone.0312843.s001.zip › S1_Raw_Data/M1_P10_vh_1.csv]

1	95.0107421875	2.06817531585693	-7.08406400680542	0.00256657530553639	0.00516396993771195	0.00743668992072344	0.00126787810586393
2	95.0107421875	0.444803804159164	-7.08406400680542	-0.00814767740666866	-0.00457625929266214	0.00776136433705688	0.00938473641872406
3	93.0626983642578	2.71752405166626	-7.53860807418823	-0.00587495695799589	-0.00132951640989631	0.000618529506027699	0.00418994715437293
4	93.0626983642578	1.74350106716156	-7.9282169342041	-0.0123684434220195	0.00516396993771195	0.00256657530553639	0.00418994715437293
5	95.0107421875	2.3928496837616	-8.12302207946777	-0.00587495695799589	0.00289124972186983	-0.00652430532500148	0.00581331877037883
6	95.6600952148438	1.4188266992569	-8.12302207946777	0.000943203864153475	0.00191722682211548	0.00451462110504508	0.00938473641872406
7	94.3613967895508	0.120129495859146	-7.73341274261475	-0.00230353930965066	-0.00392691092565656	-0.000355493422830477	0.00321592413820326
8	93.712043762207	2.06817531585693	-7.4087381362915	-0.00814767740666866	0.00646266713738441	-0.00912170019000769	-0.00132951640989631
9	91.1146545410156	2.3928496837616	-7.34380340576172	-0.00847235135734081	0.00808603875339031	-0.0169138833880424	0.00354059832170606
10	93.712043762207	2.3928496837616	-7.47367286682129	0.0149041991680861	0.0149041991680861	-0.0175632312893867	-0.00619963090866804
11	93.712043762207	2.71752405166626	-7.86328220367432	0.0123068047687411	0.00938473641872406	0.0022419011220336	0.00321592413820326
12	93.712043762207	2.06817531585693	-7.6684775352478	0.041852168738842	0.00191722682211548	-0.00490093370899558	0.00808603875339031
13	94.3613967895508	1.74350106716156	-7.6684775352478	-0.00392691092565656	0.0022419011220336	-0.00879702530801296	-0.00197886489331722
14	92.4133453369141	1.74350106716156	-7.47367286682129	-0.00717365415766835	0.00776136433705688	-0.00490093370899558	-0.00652430532500148
15	94.3613967895508	1.74350106716156	-7.27886867523193	0.00418994715437293	0.01100810803473	-3.08191010844894e-05	-0.00490093370899558
16	96.309440612793	2.06817531585693	-7.53860807418823	0.00256657530553639	0.00386527273803949	-0.00327756232582033	-0.00197886489331722
17	95.6600952148438	1.09415245056152	-7.79834747314453	-0.00912170019000769	-0.00425158534198999	0.00743668992072344	-0.000355493422830477
18	95.0107421875	0.444803804159164	-7.60354280471802	-0.0136671401560307	-0.0113944197073579	-3.08191010844894e-05	-0.00197886489331722
19	93.712043762207	2.06817531585693	-7.6684775352478	-0.0120437685400248	0.00321592413820326	-0.00814767740666866	0.000293855206109583
20	93.0626983642578	1.74350106716156	-7.73341274261475	-0.00847235135734081	-0.00295288790948689	0.00938473641872406	-0.0026282137259841
21	95.0107421875	1.74350106716156	-7.73341274261475	-0.00327756232582033	0.00256657530553639	-0.000355493422830477	0.00418994715437293
22	95.0107421875	0.444803804159164	-7.21393346786499	-0.00490093370899558	0.00451462110504508	0.00386527273803949	0.00548864435404539
23	94.3613967895508	0.769478142261505	-7.60354280471802	-0.00392691092565656	-0.00587495695799589	-0.00327756232582033	-0.0026282137259841
24	94.3613967895508	1.74350106716156	-8.05808639526367	-0.0026282137259841	0.00970941036939621	-0.00230353930965066	-0.00587495695799589
25	91.1146545410156	1.74350106716156	-7.60354280471802	0.000943203864153475	0.00354059832170606	-0.00587495695799589	-0.00327756232582033
26	94.3613967895508	2.06817531585693	-8.12302207946777	0.00483929552137852	0.0022419011220336	0.00354059832170606	0.00743668992072344
27	95.0107421875	0.769478142261505	-7.9282169342041	0.01100810803473	0.0103587592020631	-0.000355493422830477	0.00159255252219737
28	93.712043762207	1.74350106716156	-7.73341274261475	0.013930176384747	0.00613799272105098	-0.0104203969240189	0.000618529506027699
29	92.4133453369141	0.444803804159164	-7.08406400680542	0.0162028968334198	0.0188002903014421	-0.0143164889886975	0.00418994715437293
30	94.3613967895508	0.769478142261505	-7.14899873733521	0.00841071270406246	0.0106834331527352	-0.0107450718060136	0.00386527273803949
31	95.0107421875	1.09415245056152	-7.79834747314453	-0.00295288790948689	0.00711201597005129	0.00354059832170606	-0.00912170019000769
32	94.3613967895508	0.769478142261505	-8.05808639526367	0.013930176384747	0.00808603875339031	-0.00847235135734081	0.00646266713738441
33	94.3613967895508	1.4188266992569	-7.9282169342041	-0.00684897974133492	0.00126787810586393	-0.0152905117720366	0.00191722682211548
34	93.0626983642578	1.09415245056152	-7.73341274261475	0.00159255252219737	0.00418994715437293	0.00776136433705688	-0.00327756232582033
35	93.712043762207	1.4188266992569	-7.73341274261475	0.00159255252219737	0.00159255252219737	-0.00327756232582033	-0.00295288790948689
36	92.4133453369141	1.74350106716156	-7.6684775352478	0.000943203864153475	0.00711201597005129	0.00776136433705688	0.000293855206109583
37	96.309440612793	0.769478142261505	-7.73341274261475	-0.00587495695799589	-0.00165419070981443	0.000293855206109583	-0.00587495695799589
38	93.0626983642578	1.4188266992569	-8.12302207946777	-0.0188619289547205	-0.0120437685400248	0.00711201597005129	-0.0133424662053585
39	93.712043762207	0.444803804159164	-7.79834747314453	-0.00749832857400179	-0.0308748781681061	0.00256657530553639	-0.00977104809135199
40	93.712043762207	2.06817531585693	-7.6684775352478	-0.0169138833880424	-0.00749832857400179	0.00776136433705688	-0.00652430532500148
41	92.4133453369141	1.74350106716156	-7.6684775352478	-0.00100484199356288	-0.00327756232582033	0.00711201597005129	0.00386527273803949
42	94.3613967895508	2.06817531585693	-7.73341274261475	-0.000680167751852423	-0.00392691092565656	0.00354059832170606	0.0022419011220336
43	94.3613967895508	0.444803804159164	-7.53860807418823	-0.00490093370899558	-0.00457625929266214	-0.00360223650932312	-0.00392691092565656
44	93.0626983642578	0.444803804159164	-7.9282169342041	-0.0026282137259841	-0.00457625929266214	0.00581331877037883	-0.00587495695799589
45	95.0107421875	0.769478142261505	-7.6684775352478	-3.08191010844894e-05	0.0022419011220336	0.000618529506027699	-0.0026282137259841
46	91.1146545410156	1.74350106716156	-7.34380340576172	-0.00327756232582033	0.000943203864153475	0.00386527273803949	0.00516396993771195
47	94.3613967895508	1.09415245056152	-7.73341274261475	0.020423661917448	0.00256657530553639	-0.00782300252467394	0.00841071270406246
48	95.0107421875	1.09415245056152	-7.9282169342041	0.00256657530553639	0.00678734155371785	-0.0107450718060136	0.00386527273803949
49	95.0107421875	-0.204544812440872	-7.60354280471802	0.0152288740500808	0.00938473641872406	-0.0143164889886975	0.000943203864153475
50	95.0107421875	-0.204544812440872	-7.34380340576172	0.00646266713738441	0.00354059832170606	-0.0165892094373703	0.0136055024340749
51	93.0626983642578	0.444803804159164	-7.79834747314453	0.00743668992072344	0.00354059832170606	0.00548864435404539	0.00516396993771195
52	95.0107421875	0.769478142261505	-7.60354280471802	-0.000680167751852423	0.00256657530553639	0.00646266713738441	0.0116574559360743
53	94.3613967895508	0.444803804159164	-7.73341274261475	-0.00490093370899558	-3.08191010844894e-05	-0.0026282137259841	-0.00230353930965066
54	93.712043762207	1.09415245056152	-7.86328220367432	0.00289124972186983	0.00451462110504508	-0.00197886489331722	0.00191722682211548
55	94.3613967895508	-0.204544812440872	-7.86328220367432	0.00613799272105098	0.000293855206109583	-0.00295288790948689	-0.0110697457566857
56	93.0626983642578	1.09415245056152	-7.4087381362915	-0.00782300252467394	-0.00132951640989631	0.00743668992072344	0.00678734155371785
57	93.712043762207	1.09415245056152	-7.6684775352478	-0.00522560812532902	-0.0139918150380254	0.0123068047687411	0.000943203864153475
58	93.0626983642578	1.4188266992569	-7.99315214157104	-0.0191866029053926	-0.0100957229733467	0.0181509424000978	-0.0104203969240189
59	93.712043762207	0.444803804159164	-7.47367286682129	-0.00230353930965066	-0.00490093370899558	0.00808603875339031	-0.00782300252467394
60	93.0626983642578	-0.853893458843231	-7.60354280471802	-0.00425158534198999	-0.0152905117720366	-0.00230353930965066	-0.00457625929266214
61	94.3613967895508	1.09415245056152	-7.60354280471802	0.000943203864153475	-0.0100957229733467	0.00711201597005129	0.00646266713738441
62	90.4653015136719	1.4188266992569	-7.60354280471802	-0.0146411629393697	-0.00652430532500148	0.01847561635077	0.00776136433705688
63	95.0107421875	-0.204544812440872	-7.08406400680542	-0.0136671401560307	-0.00814767740666866	0.000293855206109583	-0.000355493422830477
64	94.3613967895508	-0.529219150543213	-7.47367286682129	-0.00392691092565656	-0.00619963090866804	0.000293855206109583	0.00256657530553639
65	95.0107421875	-0.529219150543213	-7.79834747314453	-0.00230353930965066	-0.00457625929266214	-0.00327756232582033	-0.00782300252467394
66	94.3613967895508	-0.853893458843231	-7.86328220367432	0.00451462110504508	-0.00847235135734081	0.00743668992072344	0.00126787810586393
67	91.7639999389648	0.444803804159164	-7.60354280471802	0.00256657530553639	-0.00360223650932312	-0.000680167751852423	0.00646266713738441
68	95.6600952148438	-0.204544812440872	-7.53860807418823	0.00548864435404539	0.00159255252219737	-0.0123684434220195	0.00386527273803949
69	95.0107421875	0.120129495859146	-7.9282169342041	0.00548864435404539	0.00613799272105098	-0.00847235135734081	0.00354059832170606
70	93.0626983642578	0.769478142261505	-7.34380340576172	0.0188002903014421	0.00841071270406246	-0.00652430532500148	-0.00230353930965066
71	94.3613967895508	-0.529219150543213	-7.6684775352478	0.00321592413820326	-0.0169138833880424	-0.000355493422830477	-0.00490093370899558
72	93.0626983642578	1.09415245056152	-7.79834747314453	0.000618529506027699	-0.00522560812532902	0.00776136433705688	-0.0026282137259841
73	91.7639999389648	-0.204544812440872	-7.86328220367432	-0.00847235135734081	-0.00392691092565656	-0.0117190945893526	0.00126787810586393
74	94.3613967895508	0.120129495859146	-7.86328220367432	-0.0026282137259841	0.000293855206109583	-0.00814767740666866	-0.00295288790948689
75	92.4133453369141	0.769478142261505	-8.05808639526367	-0.00360223650932312	0.00354059832170606	0.00678734155371785	-0.00522560812532902
76	95.0107421875	-0.204544812440872	-7.60354280471802	-0.00392691092565656	-0.00327756232582033	-0.00392691092565656	0.00386527273803949
77	93.712043762207	0.769478142261505	-7.4087381362915	-0.0130177913233638	-0.00425158534198999	0.0116574559360743	-0.0026282137259841
78	92.4133453369141	-0.204544812440872	-7.34380340576172	-0.0198359526693821	-0.0182125810533762	0.0116574559360743	-0.00782300252467394
79	95.0107421875	0.120129495859146	-7.60354280471802	-0.00717365415766835	-0.00814767740666866	0.00613799272105098	-0.0149658378213644
80	93.712043762207	-0.529219150543213	-7.79834747314453	-0.00555028254166245	0.000293855206109583	0.00289124972186983	-0.00295288790948689
81	96.309440612793	-0.204544812440872	-7.4087381362915	0.00159255252219737	-0.0026282137259841	0.00743668992072344	0.00743668992072344
82	93.712043762207	-0.204544812440872	-7.4087381362915	-0.00165419070981443	-0.00717365415766835	-0.000355493422830477	0.00678734155371785
83	92.4133453369141	0.769478142261505	-7.4087381362915	-0.00587495695799589	-0.00295288790948689	0.00483929552137852	0.000293855206109583
84	93.0626983642578	-0.853893458843231	-7.08406400680542	-0.00814767740666866	0.00873538758605719	-0.00555028254166245	0.00354059832170606
85	91.7639999389648	1.09415245056152	-7.86328220367432	-0.000680167751852423	-0.000355493422830477	-0.00555028254166245	-0.00230353930965066
86	95.0107421875	0.444803804159164	-7.6684775352478	0.0022419011220336	-0.00165419070981443	-0.00457625929266214	0.0022419011220336
87	94.3613967895508	-1.50324213504791	-7.4087381362915	0.00516396993771195	-3.08191010844894e-05	-0.00457625929266214	0.00451462110504508
88	95.6600952148438	-0.204544812440872	-7.6684775352478	0.000293855206109583	0.00386527273803949	-0.0273034609854221	0.00906006153672934
89	89.8159561157227	1.09415245056152	-7.6684775352478	0.000293855206109583	0.0181509424000978	-0.00360223650932312	0.00191722682211548
90	93.0626983642578	0.444803804159164	-7.47367286682129	0.00159255252219737	0.0126314787194133	-0.0198359526693821	0.00191722682211548
91	94.3613967895508	0.444803804159164	-7.53860807418823	-0.00555028254166245	0.00970941036939621	-0.00457625929266214	0.00256657530553639
92	92.4133453369141	0.120129495859146	-8.12302207946777	-0.00717365415766835	0.000943203864153475	0.00289124972186983	0.000293855206109583
93	93.0626983642578	0.120129495859146	-8.05808639526367	-0.00717365415766835	-0.00230353930965066	-0.00197886489331722	0.00516396993771195
94	93.0626983642578	-0.529219150543213	-7.6684775352478	-0.00555028254166245	0.0100340843200684	-0.00814767740666866	-0.00522560812532902
95	93.712043762207	0.120129495859146	-7.9282169342041	0.00483929552137852	0.00548864435404539	-0.00360223650932312	-0.00230353930965066
96	94.3613967895508	-0.529219150543213	-7.9282169342041	0.00321592413820326	0.00191722682211548	-0.00587495695799589	0.000943203864153475
97	92.4133453369141	-0.529219150543213	-7.47367286682129	-0.0113944197073579	-0.00327756232582033	0.01100810803473	-0.00327756232582033
98	94.3613967895508	-1.82791638374329	-7.47367286682129	-0.00847235135734081	-0.00652430532500148	0.00386527273803949	-0.0107450718060136
99	93.712043762207	-0.204544812440872	-8.05808639526367	-0.00165419070981443	-0.00327756232582033	0.00841071270406246	-0.00360223650932312
100	93.0626983642578	-0.204544812440872	-7.99315214157104	-0.00555028254166245	-0.00295288790948689	0.00354059832170606	-0.00522560812532902
101	94.3613967895508	-0.529219150543213	-7.86328220367432	0.01100810803473	0.00256657530553639	-0.00360223650932312	0.00159255252219737
102	93.712043762207	-0.853893458843231	-7.47367286682129	0.00159255252219737	0.000618529506027699	0.00354059832170606	0.00613799272105098
103	92.4133453369141	0.120129495859146	-7.6684775352478	-0.00327756232582033	-0.0104203969240189	-0.00392691092565656	0.000943203864153475
104	93.712043762207	-0.529219150543213	-7.34380340576172	0.00581331877037883	0.00159255252219737	0.00126787810586393	-0.00295288790948689
105	91.1146545410156	0.444803804159164	-7.73341274261475	-0.00684897974133492	0.0113327819854021	-0.00425158534198999	0.00386527273803949
106	92.4133453369141	0.769478142261505	-7.79834747314453	0.00516396993771195	0.00483929552137852	-0.00392691092565656	0.000943203864153475
107	94.3613967895508	-0.529219150543213	-8.12302207946777	0.011982130818069	0.00581331877037883	-0.00749832857400179	0.00483929552137852
108	93.0626983642578	0.444803804159164	-7.60354280471802	0.0168522447347641	0.00321592413820326	-0.0110697457566857	0.00678734155371785
109	92.4133453369141	-0.204544812440872	-7.53860807418823	0.0181509424000978	0.00418994715437293	-0.00457625929266214	-0.00327756232582033
110	92.4133453369141	-0.204544812440872	-7.4087381362915	-0.00360223650932312	0.0100340843200684	-0.0107450718060136	0.00808603875339031
111	93.0626983642578	-0.529219150543213	-7.08406400680542	-0.00360223650932312	0.00646266713738441	-0.00197886489331722	0.00321592413820326
112	93.712043762207	-0.204544812440872	-7.79834747314453	0.00191722682211548	0.00418994715437293	-0.00717365415766835	0.00191722682211548
113	92.4133453369141	1.09415245056152	-7.79834747314453	0.0022419011220336	0.00256657530553639	0.00126787810586393	-0.00295288790948689
114	92.4133453369141	-0.853893458843231	-7.73341274261475	0.00938473641872406	0.00451462110504508	-0.0110697457566857	-0.00522560812532902
115	93.712043762207	-1.17856776714325	-7.60354280471802	-0.00360223650932312	0.0132808275520802	-0.00717365415766835	0.000293855206109583
116	91.7639999389648	1.09415245056152	-7.6684775352478	-0.00327756232582033	0.00873538758605719	0.00354059832170606	-0.00425158534198999
117	93.712043762207	0.120129495859146	-7.53860807418823	-0.00879702530801296	0.00646266713738441	0.0123068047687411	-3.08191010844894e-05
118	93.0626983642578	0.769478142261505	-7.34380340576172	-0.0100957229733467	0.000618529506027699	0.0126314787194133	-0.00717365415766835
119	93.0626983642578	-0.529219150543213	-7.27886867523193	-0.0100957229733467	-0.00749832857400179	-0.0026282137259841	-0.0100957229733467
120	91.1146545410156	1.09415245056152	-7.79834747314453	-0.0117190945893526	0.00289124972186983	-0.00295288790948689	-0.000680167751852423
121	89.1666030883789	0.769478142261505	-7.73341274261475	-0.0152905117720366	0.00451462110504508	0.000293855206109583	0.00776136433705688
122	94.3613967895508	-0.529219150543213	-7.53860807418823	0.00418994715437293	0.00321592413820326	-0.0026282137259841	0.00321592413820326
123	93.712043762207	0.120129495859146	-7.6684775352478	0.000293855206109583	0.0100340843200684	-0.00587495695799589	0.00321592413820326
124	91.1146545410156	0.769478142261505	-7.73341274261475	0.00516396993771195	0.000293855206109583	-0.00457625929266214	-0.00295288790948689
125	94.3613967895508	-0.204544812440872	-7.27886867523193	0.00126787810586393	0.00289124972186983	-0.00100484199356288	0.00386527273803949
126	90.4653015136719	1.09415245056152	-7.47367286682129	-0.00749832857400179	0.00386527273803949	0.00354059832170606	0.00646266713738441
127	91.7639999389648	1.4188266992569	-8.12302207946777	0.00256657530553639	0.00906006153672934	-0.00490093370899558	0.0188002903014421
128	92.4133453369141	0.120129495859146	-7.79834747314453	-0.0191866029053926	0.0022419011220336	-0.0211346503347158	0.00548864435404539
129	94.3613967895508	0.120129495859146	-7.47367286682129	0.013930176384747	0.00678734155371785	-0.00879702530801296	0.00126787810586393
130	93.0626983642578	-0.529219150543213	-7.4087381362915	0.00191722682211548	0.00289124972186983	-0.00814767740666866	-0.000355493422830477
131	93.712043762207	0.444803804159164	-7.27886867523193	0.00289124972186983	0.00483929552137852	-0.0110697457566857	-0.00295288790948689
132	93.712043762207	-0.204544812440872	-7.14899873733521	-0.00360223650932312	0.000943203864153475	-0.00652430532500148	0.00970941036939621
133	93.712043762207	0.120129495859146	-7.47367286682129	0.000943203864153475	0.000943203864153475	-0.00522560812532902	-0.00230353930965066
134	92.4133453369141	1.74350106716156	-7.9282169342041	-0.00587495695799589	-3.08191010844894e-05	-0.0113944197073579	-0.00360223650932312
135	94.3613967895508	-0.853893458843231	-7.53860807418823	-0.00132951640989631	-0.00295288790948689	-0.0107450718060136	-0.00100484199356288
136	91.7639999389648	1.09415245056152	-7.73341274261475	-3.08191010844894e-05	-0.00392691092565656	0.00289124972186983	-0.000355493422830477
137	91.1146545410156	1.74350106716156	-7.73341274261475	-0.00912170019000769	-0.00100484199356288	0.0113327819854021	0.0022419011220336
138	91.7639999389648	1.74350106716156	-7.47367286682129	-0.0113944197073579	-0.00587495695799589	0.00711201597005129	-0.0120437685400248
139	94.3613967895508	0.444803804159164	-7.27886867523193	0.000943203864153475	-0.00360223650932312	0.00256657530553639	-0.00782300252467394
140	91.7639999389648	0.120129495859146	-7.34380340576172	-0.0026282137259841	-0.00879702530801296	0.00743668992072344	0.000943203864153475
141	91.1146545410156	1.4188266992569	-7.73341274261475	-0.000355493422830477	0.000293855206109583	0.00678734155371785	-0.00392691092565656
142	89.8159561157227	1.74350106716156	-7.73341274261475	-0.0104203969240189	0.00159255252219737	-0.00814767740666866	0.00548864435404539
143	93.0626983642578	1.4188266992569	-7.6684775352478	0.00711201597005129	0.00126787810586393	0.00841071270406246	0.00191722682211548
144	91.1146545410156	2.71752405166626	-7.86328220367432	-0.00100484199356288	0.00354059832170606	-0.00749832857400179	-0.0026282137259841
145	93.712043762207	0.444803804159164	-7.27886867523193	0.00386527273803949	-3.08191010844894e-05	-0.0026282137259841	0.00321592413820326
146	93.0626983642578	0.444803804159164	-7.4087381362915	0.00256657530553639	-0.00100484199356288	-3.08191010844894e-05	0.00354059832170606
147	89.8159561157227	2.3928496837616	-7.73341274261475	-0.00230353930965066	0.00516396993771195	-0.00847235135734081	0.00678734155371785
148	93.712043762207	0.769478142261505	-7.53860807418823	0.00613799272105098	0.01100810803473	-0.0130177913233638	0.00451462110504508
149	94.3613967895508	1.4188266992569	-8.05808639526367	0.00873538758605719	0.00776136433705688	-0.0113944197073579	-0.00425158534198999
150	91.1146545410156	2.71752405166626	-7.73341274261475	0.000618529506027699	0.00581331877037883	-0.0182125810533762	-0.00197886489331722
151	91.1146545410156	1.4188266992569	-7.6684775352478	0.0223717093467712	-0.00879702530801296	-0.00197886489331722	-0.00100484199356288
152	90.4653015136719	1.74350106716156	-7.6684775352478	-0.00490093370899558	0.0022419011220336	-0.00230353930965066	-3.08191010844894e-05
153	91.1146545410156	1.4188266992569	-7.14899873733521	0.00191722682211548	-0.00100484199356288	-0.00295288790948689	-0.00555028254166245
154	93.712043762207	1.4188266992569	-7.4087381362915	0.00191722682211548	0.00354059832170606	-0.00360223650932312	-0.0104203969240189
155	90.4653015136719	2.3928496837616	-7.79834747314453	0.00418994715437293	0.00418994715437293	-0.00619963090866804	-0.00197886489331722
156	93.0626983642578	0.120129495859146	-7.53860807418823	0.00256657530553639	-0.00490093370899558	0.00841071270406246	0.00386527273803949
157	90.4653015136719	2.71752405166626	-8.05808639526367	-0.0126931173726916	-0.00652430532500148	0.0126314787194133	-0.00392691092565656
158	87.8679046630859	1.4188266992569	-7.6684775352478	-0.017887907102704	-0.0331475995481014	0.0171769186854362	-0.0133424662053585
159	93.0626983642578	1.09415245056152	-7.53860807418823	-0.00197886489331722	0.00516396993771195	-0.00327756232582033	-0.0149658378213644
160	92.4133453369141	1.74350106716156	-7.73341274261475	-0.0104203969240189	-0.00230353930965066	-0.00295288790948689	-0.0117190945893526
161	92.4133453369141	1.4188266992569	-7.53860807418823	-0.00457625929266214	-0.0026282137259841	0.00906006153672934	-0.000355493422830477
162	91.7639999389648	1.74350106716156	-7.99315214157104	-0.00360223650932312	-0.000680167751852423	0.00256657530553639	0.000618529506027699
163	91.7639999389648	2.3928496837616	-8.12302207946777	-0.0139918150380254	0.00678734155371785	0.00548864435404539	0.00354059832170606
164	90.4653015136719	2.06817531585693	-7.6684775352478	-0.00425158534198999	0.00191722682211548	-0.0026282137259841	-0.00717365415766835
165	91.7639999389648	2.3928496837616	-7.99315214157104	-3.08191010844894e-05	0.00613799272105098	-0.00555028254166245	-0.00782300252467394
166	93.712043762207	1.74350106716156	-7.6684775352478	-0.00619963090866804	0.00841071270406246	0.00289124972186983	0.00613799272105098
167	92.4133453369141	1.4188266992569	-7.14899873733521	0.00256657530553639	0.00483929552137852	-0.00782300252467394	0.00711201597005129
168	92.4133453369141	2.06817531585693	-7.4087381362915	-0.00197886489331722	0.0149041991680861	-0.0104203969240189	0.00970941036939621
169	88.5172576904297	2.71752405166626	-7.86328220367432	0.0233457311987877	0.0142548503354192	-0.0208099745213985	-0.000680167751852423
170	91.1146545410156	3.36687254905701	-7.9282169342041	0.00483929552137852	0.0123068047687411	-0.0120437685400248	-0.00782300252467394
171	90.4653015136719	2.3928496837616	-7.86328220367432	-0.0026282137259841	0.00808603875339031	-0.0123684434220195	0.00483929552137852
172	90.4653015136719	2.06817531585693	-7.86328220367432	0.00256657530553639	-3.08191010844894e-05	-0.00814767740666866	0.00159255252219737
173	91.1146545410156	2.3928496837616	-7.60354280471802	0.00191722682211548	-0.000355493422830477	-0.000680167751852423	-3.08191010844894e-05
174	90.4653015136719	2.06817531585693	-7.08406400680542	-0.00555028254166245	-0.000355493422830477	-0.0185372550040483	-0.00944637414067984
175	91.1146545410156	2.3928496837616	-7.47367286682129	0.00386527273803949	0.000943203864153475	-0.0143164889886975	-0.00652430532500148
176	93.0626983642578	1.74350106716156	-7.9282169342041	-0.00360223650932312	0.000943203864153475	-0.00425158534198999	0.00451462110504508
177	90.4653015136719	2.06817531585693	-7.47367286682129	-0.0110697457566857	-0.0133424662053585	0.00613799272105098	-0.00165419070981443
178	92.4133453369141	0.444803804159164	-7.53860807418823	-0.00749832857400179	-0.0130177913233638	0.0132808275520802	-0.00587495695799589
179	93.0626983642578	2.3928496837616	-7.60354280471802	-0.0113944197073579	-0.00457625929266214	0.00451462110504508	-0.0126931173726916
180	91.1146545410156	2.3928496837616	-7.79834747314453	0.00126787810586393	-0.00944637414067984	0.00516396993771195	-0.0130177913233638
181	91.7639999389648	1.74350106716156	-7.27886867523193	-0.00814767740666866	-3.08191010844894e-05	0.00483929552137852	-0.00165419070981443
182	92.4133453369141	1.4188266992569	-7.34380340576172	0.00256657530553639	-0.00814767740666866	0.00873538758605719	0.000943203864153475
183	91.1146545410156	1.4188266992569	-8.12302207946777	-0.00197886489331722	-0.0110697457566857	0.00711201597005129	-0.00100484199356288
184	91.7639999389648	2.06817531585693	-7.86328220367432	0.000943203864153475	-0.000680167751852423	0.00418994715437293	-0.00425158534198999
185	87.8679046630859	2.3928496837616	-7.79834747314453	0.00776136433705688	0.0113327819854021	0.00126787810586393	-0.00197886489331722
186	92.4133453369141	2.71752405166626	-7.99315214157104	-0.00132951640989631	0.0116574559360743	0.000293855206109583	0.00808603875339031
187	92.4133453369141	2.3928496837616	-7.86328220367432	0.0022419011220336	0.00970941036939621	-0.0123684434220195	0.0142548503354192
188	91.1146545410156	2.3928496837616	-7.6684775352478	-0.0130177913233638	0.0100340843200684	-0.00684897974133492	0.0149041991680861
189	91.7639999389648	2.06817531585693	-7.6684775352478	0.0158782228827477	0.0142548503354192	-0.0204853005707264	-0.00132951640989631
190	90.4653015136719	1.4188266992569	-7.86328220367432	-0.00717365415766835	0.0165275707840919	-0.0100957229733467	0.00191722682211548
191	93.0626983642578	1.74350106716156	-7.86328220367432	0.00516396993771195	0.0136055024340749	-0.00587495695799589	0.00938473641872406
192	92.4133453369141	1.4188266992569	-7.99315214157104	0.00418994715437293	0.00548864435404539	-0.00717365415766835	0.0022419011220336
193	93.0626983642578	0.769478142261505	-7.47367286682129	-3.08191010844894e-05	0.00159255252219737	-0.00392691092565656	-0.000355493422830477
194	90.4653015136719	2.06817531585693	-7.4087381362915	0.000943203864153475	0.000618529506027699	-0.00912170019000769	-0.00132951640989631
195	91.1146545410156	1.09415245056152	-7.27886867523193	-0.00100484199356288	0.00418994715437293	-0.00100484199356288	-3.08191010844894e-05
196	90.4653015136719	2.06817531585693	-7.4087381362915	0.00808603875339031	0.00711201597005129	-0.00197886489331722	0.00451462110504508
197	94.3613967895508	1.74350106716156	-7.6684775352478	-0.00555028254166245	-0.0110697457566857	-0.0026282137259841	0.00159255252219737
198	91.7639999389648	1.09415245056152	-7.6684775352478	-0.0156151866540313	-0.00360223650932312	0.0126314787194133	-0.00879702530801296
199	92.4133453369141	0.444803804159164	-7.6684775352478	-0.00587495695799589	-0.0149658378213644	0.00159255252219737	-0.00555028254166245
200	92.4133453369141	0.444803804159164	-7.27886867523193	-0.0162645354866982	0.00321592413820326	0.00613799272105098	-0.00912170019000769
201	90.4653015136719	1.4188266992569	-7.08406400680542	-0.0130177913233638	-0.000680167751852423	0.00516396993771195	0.00386527273803949
202	91.7639999389648	2.06817531585693	-6.88925933837891	-0.00457625929266214	-0.00522560812532902	-0.000680167751852423	0.0123068047687411
203	92.4133453369141	2.3928496837616	-7.47367286682129	0.000293855206109583	-0.00847235135734081	0.000293855206109583	0.00386527273803949
204	92.4133453369141	0.444803804159164	-7.47367286682129	-0.00165419070981443	-0.0107450718060136	-0.00522560812532902	-0.00457625929266214
205	92.4133453369141	2.06817531585693	-7.79834747314453	0.00906006153672934	0.0022419011220336	-0.0159398596733809	0.000943203864153475
206	90.4653015136719	1.09415245056152	-7.34380340576172	-3.08191010844894e-05	-0.00132951640989631	0.00581331877037883	0.00418994715437293
207	91.7639999389648	2.06817531585693	-7.60354280471802	0.01847561635077	0.00581331877037883	-0.0107450718060136	0.00743668992072344
208	91.1146545410156	1.4188266992569	-7.34380340576172	0.0200989879667759	0.00938473641872406	-0.0120437685400248	0.00321592413820326
209	92.4133453369141	0.444803804159164	-7.01912927627563	0.00386527273803949	-3.08191010844894e-05	-0.0191866029053926	0.00808603875339031
210	93.0626983642578	0.120129495859146	-7.53860807418823	0.0197743140161037	0.0152288740500808	-0.021459324285388	0.000618529506027699
211	90.4653015136719	1.4188266992569	-7.53860807418823	-0.00619963090866804	0.00548864435404539	0.00548864435404539	0.00418994715437293
212	92.4133453369141	1.09415245056152	-7.34380340576172	0.00289124972186983	0.00386527273803949	0.00256657530553639	-0.000355493422830477
213	91.7639999389648	2.06817531585693	-7.86328220367432	-0.00425158534198999	0.00516396993771195	-0.00490093370899558	-0.00230353930965066
214	91.1146545410156	2.06817531585693	-7.9282169342041	-3.08191010844894e-05	-3.08191010844894e-05	-0.00295288790948689	-0.0104203969240189
215	93.0626983642578	-0.204544812440872	-7.47367286682129	-0.00165419070981443	-0.00717365415766835	-0.00847235135734081	-0.00912170019000769
216	90.4653015136719	1.74350106716156	-7.60354280471802	-0.0136671401560307	0.00808603875339031	-0.00392691092565656	0.0022419011220336
217	91.7639999389648	1.74350106716156	-8.05808639526367	-0.00522560812532902	-0.00814767740666866	0.00711201597005129	-0.00587495695799589
218	91.7639999389648	1.09415245056152	-8.05808639526367	-0.00944637414067984	-0.00522560812532902	0.0106834331527352	-0.00652430532500148
219	92.4133453369141	0.444803804159164	-7.73341274261475	-0.0143164889886975	-0.00847235135734081	0.00386527273803949	-0.00587495695799589
220	95.0107421875	-0.204544812440872	-7.60354280471802	0.000618529506027699	-0.0143164889886975	0.00613799272105098	-0.0100957229733467
221	93.0626983642578	1.09415245056152	-7.73341274261475	-0.0100957229733467	0.00483929552137852	-0.000680167751852423	-0.00652430532500148
222	89.1666030883789	1.74350106716156	-7.4087381362915	-0.00977104809135199	-0.00912170019000769	0.00548864435404539	0.00646266713738441
223	92.4133453369141	2.06817531585693	-7.79834747314453	-0.000680167751852423	-0.000680167751852423	-0.0110697457566857	0.0022419011220336
224	92.4133453369141	0.769478142261505	-7.9282169342041	0.00873538758605719	-0.00230353930965066	-0.000680167751852423	-0.00457625929266214
225	91.1146545410156	1.09415245056152	-8.05808639526367	0.00386527273803949	0.00159255252219737	-3.08191010844894e-05	-0.00619963090866804
226	92.4133453369141	0.120129495859146	-7.6684775352478	0.00191722682211548	0.00581331877037883	-0.0026282137259841	0.00354059832170606
227	91.1146545410156	1.4188266992569	-7.79834747314453	-0.00327756232582033	0.00418994715437293	-0.00749832857400179	0.00906006153672934
228	94.3613967895508	0.769478142261505	-7.34380340576172	0.00776136433705688	0.013930176384747	-0.00847235135734081	0.01100810803473
229	93.712043762207	0.769478142261505	-7.4087381362915	0.0100340843200684	0.0152288740500808	-0.0182125810533762	0.00256657530553639
230	93.712043762207	0.444803804159164	-7.47367286682129	0.0197743140161037	0.0149041991680861	-0.0104203969240189	-0.00197886489331722
231	93.0626983642578	0.120129495859146	-7.53860807418823	0.00711201597005129	-0.000680167751852423	-0.00847235135734081	0.00289124972186983
232	92.4133453369141	0.444803804159164	-7.27886867523193	0.0217223595827818	0.00418994715437293	-0.00327756232582033	0.00354059832170606
233	93.0626983642578	0.120129495859146	-7.47367286682129	-0.00912170019000769	0.00548864435404539	-0.00587495695799589	-0.00100484199356288
234	91.1146545410156	1.09415245056152	-7.86328220367432	0.00808603875339031	0.00321592413820326	-0.00782300252467394	-0.0117190945893526
235	94.3613967895508	1.4188266992569	-7.6684775352478	0.00386527273803949	0.00938473641872406	-0.00295288790948689	-0.00619963090866804
236	93.0626983642578	-0.529219150543213	-7.01912927627563	0.0022419011220336	0.011982130818069	-0.00360223650932312	0.000293855206109583
237	91.7639999389648	1.74350106716156	-7.60354280471802	-0.00879702530801296	0.00418994715437293	0.00354059832170606	-0.00425158534198999
238	89.8159561157227	2.06817531585693	-7.9282169342041	-0.0152905117720366	0.000618529506027699	0.00711201597005129	-0.00587495695799589
239	91.7639999389648	0.769478142261505	-7.86328220367432	-0.00814767740666866	0.00321592413820326	0.000618529506027699	-0.0126931173726916
240	92.4133453369141	1.09415245056152	-7.86328220367432	-0.00490093370899558	0.0022419011220336	-0.00425158534198999	-0.00814767740666866
241	92.4133453369141	0.444803804159164	-7.9282169342041	-3.08191010844894e-05	0.00126787810586393	0.00418994715437293	0.00678734155371785
242	92.4133453369141	1.74350106716156	-7.79834747314453	-0.00197886489331722	-3.08191010844894e-05	0.00581331877037883	0.00646266713738441
243	91.1146545410156	0.120129495859146	-7.01912927627563	-0.0126931173726916	-0.000355493422830477	0.00126787810586393	-0.000680167751852423
244	93.0626983642578	1.4188266992569	-7.99315214157104	-0.000680167751852423	0.0022419011220336	0.000293855206109583	-0.00360223650932312
245	93.712043762207	0.769478142261505	-8.05808639526367	0.00808603875339031	0.00581331877037883	-0.00360223650932312	-0.00100484199356288
246	93.712043762207	0.120129495859146	-7.6684775352478	0.000293855206109583	0.00613799272105098	0.00776136433705688	0.00516396993771195
247	93.0626983642578	0.444803804159164	-8.05808639526367	0.00873538758605719	-0.00100484199356288	-0.0126931173726916	0.00841071270406246
248	92.4133453369141	0.769478142261505	-7.6684775352478	0.0132808275520802	0.000943203864153475	-0.0104203969240189	0.0223717093467712
249	91.7639999389648	1.74350106716156	-7.79834747314453	-0.00912170019000769	0.0116574559360743	-0.0104203969240189	0.00548864435404539
250	92.4133453369141	1.74350106716156	-7.79834747314453	0.0220470335334539	0.00776136433705688	-0.0169138833880424	-0.00457625929266214
251	92.4133453369141	1.4188266992569	-8.05808639526367	0.00548864435404539	-0.0026282137259841	0.00613799272105098	0.0022419011220336
252	92.4133453369141	-0.204544812440872	-7.79834747314453	-0.00132951640989631	-0.0250307414680719	0.00159255252219737	-0.00457625929266214
253	91.1146545410156	1.4188266992569	-7.73341274261475	-0.00619963090866804	-0.00490093370899558	0.00776136433705688	0.000618529506027699
254	91.7639999389648	0.769478142261505	-7.6684775352478	0.00191722682211548	-0.0026282137259841	0.00354059832170606	-0.00490093370899558
255	93.712043762207	0.769478142261505	-7.47367286682129	0.00711201597005129	-0.00457625929266214	-0.00100484199356288	-0.0026282137259841
256	91.1146545410156	1.4188266992569	-7.60354280471802	-0.00100484199356288	-0.0237320438027382	0.00808603875339031	0.00126787810586393
257	93.712043762207	-0.853893458843231	-7.14899873733521	-0.00977104809135199	-0.0182125810533762	0.00841071270406246	-0.00522560812532902
258	92.4133453369141	1.09415245056152	-7.53860807418823	-0.0104203969240189	-0.0211346503347158	0.00841071270406246	-0.0130177913233638
259	90.4653015136719	0.444803804159164	-7.53860807418823	-0.0188619289547205	-0.0110697457566857	0.013930176384747	-0.00749832857400179
260	93.0626983642578	1.09415245056152	-7.47367286682129	-0.00132951640989631	-0.00684897974133492	-0.00392691092565656	-0.00425158534198999
261	92.4133453369141	1.09415245056152	-7.99315214157104	0.000943203864153475	-0.00749832857400179	0.00483929552137852	0.00646266713738441
262	94.3613967895508	0.444803804159164	-7.53860807418823	-0.0120437685400248	0.00678734155371785	0.000293855206109583	0.00289124972186983
263	92.4133453369141	-0.853893458843231	-7.14899873733521	-0.00684897974133492	-0.00847235135734081	-0.00327756232582033	-0.00100484199356288
264	93.0626983642578	0.120129495859146	-7.47367286682129	-0.00100484199356288	-0.00295288790948689	-0.00587495695799589	-0.00295288790948689
265	93.0626983642578	0.769478142261505	-7.60354280471802	0.00451462110504508	-0.00230353930965066	-0.00132951640989631	-0.00619963090866804
266	91.7639999389648	1.4188266992569	-7.99315214157104	-0.00132951640989631	-0.00814767740666866	-0.00132951640989631	0.00646266713738441
267	94.3613967895508	0.444803804159164	-7.47367286682129	0.00970941036939621	-0.00100484199356288	-0.0136671401560307	0.00808603875339031
268	91.1146545410156	0.444803804159164	-7.6684775352478	0.0145795252174139	0.0022419011220336	-0.00100484199356288	0.00386527273803949
269	91.7639999389648	1.4188266992569	-7.34380340576172	0.0022419011220336	0.011982130818069	-0.0113944197073579	-0.0026282137259841
270	91.1146545410156	1.4188266992569	-7.21393346786499	0.0165275707840919	0.0136055024340749	-0.0195112787187099	-0.000355493422830477
271	92.4133453369141	1.09415245056152	-7.53860807418823	-0.00295288790948689	0.0136055024340749	0.00126787810586393	-0.00165419070981443
272	91.7639999389648	1.74350106716156	-7.86328220367432	-0.00100484199356288	-0.00230353930965066	0.00159255252219737	-0.000680167751852423
273	93.0626983642578	-1.17856776714325	-7.47367286682129	-0.00230353930965066	-0.000680167751852423	0.00548864435404539	-0.0026282137259841
274	92.4133453369141	0.769478142261505	-7.6684775352478	-0.00230353930965066	0.00321592413820326	0.00289124972186983	-0.00425158534198999
275	90.4653015136719	0.444803804159164	-7.73341274261475	-0.00879702530801296	-0.00879702530801296	-0.00555028254166245	-0.00360223650932312
276	91.7639999389648	1.09415245056152	-7.47367286682129	-0.00457625929266214	0.00354059832170606	0.0103587592020631	0.00451462110504508
277	94.3613967895508	0.120129495859146	-7.27886867523193	-0.00230353930965066	0.000293855206109583	-0.00490093370899558	-0.000355493422830477
278	91.7639999389648	0.769478142261505	-7.79834747314453	-0.0133424662053585	-0.00522560812532902	0.00289124972186983	-0.0130177913233638
279	92.4133453369141	1.09415245056152	-8.12302207946777	-0.0110697457566857	-0.0130177913233638	-0.00230353930965066	-0.00944637414067984
280	91.1146545410156	0.120129495859146	-7.60354280471802	-0.0113944197073579	0.00873538758605719	-0.0113944197073579	-0.00230353930965066
281	91.7639999389648	0.769478142261505	-7.53860807418823	0.0022419011220336	-0.00717365415766835	-0.00425158534198999	0.0106834331527352
282	91.7639999389648	1.74350106716156	-8.31782627105713	-0.00425158534198999	-0.00490093370899558	0.00191722682211548	0.00711201597005129
283	91.7639999389648	1.74350106716156	-7.73341274261475	-0.00684897974133492	0.000293855206109583	-0.00132951640989631	0.00483929552137852
284	94.3613967895508	-0.529219150543213	-7.4087381362915	-0.0026282137259841	0.00581331877037883	-0.00847235135734081	-0.00425158534198999
285	90.4653015136719	1.74350106716156	-7.60354280471802	0.00418994715437293	0.00483929552137852	0.000293855206109583	-0.00360223650932312
286	93.0626983642578	0.769478142261505	-7.6684775352478	-3.08191010844894e-05	0.0165275707840919	0.0171769186854362	0.0103587592020631
287	94.3613967895508	-0.204544812440872	-8.05808639526367	0.00776136433705688	0.0149041991680861	-0.00490093370899558	0.00743668992072344
288	92.4133453369141	1.09415245056152	-7.9282169342041	0.00808603875339031	0.0162028968334198	-0.0146411629393697	0.00581331877037883
289	91.7639999389648	0.444803804159164	-7.60354280471802	0.00386527273803949	0.00451462110504508	-0.0139918150380254	-0.00360223650932312
290	91.7639999389648	1.4188266992569	-7.47367286682129	-0.00944637414067984	0.020423661917448	-0.0152905117720366	-0.0026282137259841
291	91.1146545410156	1.4188266992569	-7.47367286682129	0.00126787810586393	0.00581331877037883	-0.00327756232582033	0.00711201597005129
292	91.7639999389648	2.06817531585693	-7.86328220367432	0.00159255252219737	0.00126787810586393	0.00354059832170606	0.00581331877037883
293	93.0626983642578	0.444803804159164	-7.60354280471802	0.00354059832170606	-0.00100484199356288	0.000293855206109583	-0.00230353930965066
294	93.0626983642578	-0.204544812440872	-7.60354280471802	-0.000680167751852423	0.000293855206109583	-0.00717365415766835	-0.00782300252467394
295	93.712043762207	1.4188266992569	-7.73341274261475	0.00386527273803949	0.0126314787194133	-0.00230353930965066	-0.0107450718060136
296	89.8159561157227	0.769478142261505	-7.34380340576172	0.00159255252219737	0.0106834331527352	0.00256657530553639	0.000293855206109583
297	93.712043762207	0.444803804159164	-7.4087381362915	-0.00912170019000769	-3.08191010844894e-05	0.00516396993771195	-0.00327756232582033
298	92.4133453369141	1.74350106716156	-7.47367286682129	-0.00425158534198999	-0.00652430532500148	0.00354059832170606	-0.00847235135734081
299	91.7639999389648	0.444803804159164	-7.53860807418823	-3.08191010844894e-05	-0.00912170019000769	0.0210730116814375	-0.00100484199356288
300	93.0626983642578	0.769478142261505	-7.53860807418823	-0.00295288790948689	-0.000355493422830477	0.00970941036939621	-0.00327756232582033
301	91.7639999389648	0.769478142261505	-7.53860807418823	-0.00360223650932312	0.000618529506027699	0.0223717093467712	0.0145795252174139
302	93.0626983642578	0.769478142261505	-7.47367286682129	-0.00327756232582033	-0.00814767740666866	0.0246444288641214	0.00289124972186983
303	92.4133453369141	2.06817531585693	-7.9282169342041	0.00548864435404539	-0.0221086721867323	0.0249691028147936	0.000943203864153475
304	94.3613967895508	0.769478142261505	-7.47367286682129	0.00776136433705688	-0.00522560812532902	0.0259431265294552	0.00678734155371785
305	93.712043762207	0.120129495859146	-7.21393346786499	0.00646266713738441	-0.0110697457566857	0.0155535480007529	-0.00457625929266214
306	93.0626983642578	1.09415245056152	-7.73341274261475	-0.00295288790948689	-0.00847235135734081	0.0243197549134493	0.00873538758605719
307	93.0626983642578	1.09415245056152	-7.60354280471802	-0.0100957229733467	-0.000355493422830477	0.000618529506027699	0.0100340843200684
308	93.0626983642578	1.4188266992569	-7.99315214157104	-3.08191010844894e-05	-0.00295288790948689	-0.0324982516467571	0.0152288740500808
309	91.7639999389648	2.06817531585693	-7.47367286682129	0.00970941036939621	0.00289124972186983	-0.0587968714535236	-3.08191010844894e-05
310	91.7639999389648	0.120129495859146	-7.34380340576172	-0.00814767740666866	-0.00749832857400179	-0.0532774068415165	0.00451462110504508
311	91.7639999389648	1.74350106716156	-7.34380340576172	0.013930176384747	0.00321592413820326	-0.0211346503347158	0.00126787810586393
312	90.4653015136719	2.3928496837616	-7.47367286682129	-0.0191866029053926	-0.00360223650932312	-0.0104203969240189	0.00321592413820326
313	94.3613967895508	1.4188266992569	-7.73341274261475	-0.00197886489331722	0.00354059832170606	-0.00814767740666866	0.000293855206109583
314	92.4133453369141	1.74350106716156	-7.79834747314453	-0.00847235135734081	0.0136055024340749	-0.0162645354866982	-0.00717365415766835
315	94.3613967895508	0.444803804159164	-8.05808639526367	0.00613799272105098	0.00776136433705688	-0.00100484199356288	0.000618529506027699
316	93.0626983642578	1.4188266992569	-7.4087381362915	0.00516396993771195	0.0168522447347641	0.00159255252219737	0.00191722682211548
317	88.5172576904297	2.3928496837616	-7.53860807418823	-0.0100957229733467	0.000293855206109583	0.0145795252174139	-0.00847235135734081
318	93.0626983642578	1.4188266992569	-7.14899873733521	-0.00814767740666866	-0.00392691092565656	0.00841071270406246	-0.0117190945893526
319	93.0626983642578	1.4188266992569	-7.60354280471802	-0.00360223650932312	0.00743668992072344	-0.00295288790948689	-0.00490093370899558
320	93.712043762207	0.769478142261505	-7.86328220367432	-0.00587495695799589	0.011982130818069	-0.000680167751852423	-0.00749832857400179
321	93.712043762207	0.444803804159164	-7.9282169342041	-0.00717365415766835	0.00711201597005129	-0.00847235135734081	-0.00327756232582033
322	91.1146545410156	1.09415245056152	-7.86328220367432	-0.0146411629393697	-0.000355493422830477	-0.0133424662053585	0.00386527273803949
323	93.0626983642578	1.09415245056152	-7.6684775352478	-0.00295288790948689	0.00418994715437293	-0.0162645354866982	-0.00100484199356288
324	91.7639999389648	2.3928496837616	-8.05808639526367	-0.00165419070981443	0.00678734155371785	-0.0182125810533762	0.000943203864153475
325	94.3613967895508	1.09415245056152	-7.4087381362915	0.00126787810586393	0.0142548503354192	-0.0152905117720366	-0.00197886489331722
326	91.7639999389648	1.74350106716156	-7.79834747314453	0.00483929552137852	0.0126314787194133	-0.000680167751852423	0.00516396993771195
327	91.1146545410156	2.3928496837616	-7.79834747314453	-3.08191010844894e-05	0.0158782228827477	-0.00912170019000769	0.00581331877037883
328	91.1146545410156	2.06817531585693	-7.79834747314453	0.00321592413820326	0.0207483377307653	-0.0130177913233638	0.00354059832170606
329	93.0626983642578	1.74350106716156	-7.6684775352478	0.020423661917448	0.0200989879667759	-0.0100957229733467	-0.00327756232582033
330	93.0626983642578	1.4188266992569	-7.53860807418823	0.00256657530553639	0.0210730116814375	-0.0165892094373703	-0.00652430532500148
331	92.4133453369141	1.4188266992569	-7.34380340576172	0.0123068047687411	0.00678734155371785	-0.00977104809135199	0.00256657530553639
332	91.1146545410156	3.04219841957092	-7.73341274261475	0.00386527273803949	0.00873538758605719	0.00256657530553639	-0.00230353930965066
333	90.4653015136719	2.3928496837616	-7.4087381362915	-0.00327756232582033	-0.00165419070981443	0.00613799272105098	0.00548864435404539
334	90.4653015136719	2.71752405166626	-7.6684775352478	0.0155535480007529	0.00873538758605719	-0.00392691092565656	0.000618529506027699
335	93.0626983642578	1.74350106716156	-7.79834747314453	0.000618529506027699	0.00613799272105098	-3.08191010844894e-05	-0.00522560812532902
336	93.0626983642578	1.74350106716156	-7.53860807418823	0.00159255252219737	-0.00944637414067984	0.012956153601408	-0.00165419070981443
337	90.4653015136719	2.3928496837616	-7.34380340576172	-0.0110697457566857	-0.00392691092565656	0.0181509424000978	-0.0026282137259841
338	91.7639999389648	1.4188266992569	-7.6684775352478	-0.0172385573387146	-0.0422384813427925	0.0106834331527352	-0.00522560812532902
339	91.7639999389648	3.04219841957092	-7.73341274261475	-0.0107450718060136	-0.0139918150380254	0.00743668992072344	-0.00360223650932312
340	91.7639999389648	2.71752405166626	-8.25289154052734	-0.00587495695799589	-0.0123684434220195	0.00289124972186983	0.00289124972186983
341	91.7639999389648	2.3928496837616	-8.12302207946777	0.00678734155371785	-0.0126931173726916	0.000943203864153475	0.00646266713738441
342	91.7639999389648	1.74350106716156	-8.05808639526367	-0.00360223650932312	-0.0198359526693821	-0.00555028254166245	-0.000355493422830477
343	91.7639999389648	2.06817531585693	-7.99315214157104	-0.00619963090866804	-0.000355493422830477	0.00451462110504508	0.00678734155371785
344	92.4133453369141	1.74350106716156	-7.60354280471802	0.00581331877037883	-0.00490093370899558	-0.00425158534198999	0.000293855206109583
345	93.0626983642578	2.3928496837616	-7.99315214157104	-0.00165419070981443	-0.000355493422830477	-0.00749832857400179	0.0022419011220336
346	93.712043762207	1.4188266992569	-7.21393346786499	0.000943203864153475	-0.000680167751852423	0.00418994715437293	-3.08191010844894e-05
347	91.1146545410156	1.09415245056152	-7.9282169342041	-0.00522560812532902	-0.00457625929266214	-0.00522560812532902	0.00646266713738441
348	93.712043762207	1.4188266992569	-7.14899873733521	0.0149041991680861	0.00321592413820326	-0.0113944197073579	0.00711201597005129
349	91.7639999389648	1.74350106716156	-7.6684775352478	-0.00619963090866804	0.00548864435404539	-0.0188619289547205	0.00483929552137852
350	93.0626983642578	2.06817531585693	-7.53860807418823	0.00808603875339031	0.0171769186854362	-0.00782300252467394	-0.00327756232582033
351	91.7639999389648	1.74350106716156	-7.08406400680542	0.00678734155371785	0.000943203864153475	-0.000680167751852423	-0.00230353930965066
352	92.4133453369141	1.74350106716156	-7.47367286682129	-0.00749832857400179	-0.00360223650932312	-0.00555028254166245	-0.00132951640989631
353	93.0626983642578	2.06817531585693	-7.47367286682129	-0.00165419070981443	0.000293855206109583	-0.00360223650932312	-0.000680167751852423
354	89.1666030883789	2.06817531585693	-7.47367286682129	-0.0146411629393697	0.00808603875339031	-0.000680167751852423	-3.08191010844894e-05
355	93.0626983642578	1.4188266992569	-7.60354280471802	0.0022419011220336	0.00516396993771195	-0.0117190945893526	-0.00197886489331722
356	91.7639999389648	2.3928496837616	-7.73341274261475	-0.00555028254166245	0.00321592413820326	0.00776136433705688	-0.000680167751852423
357	92.4133453369141	1.4188266992569	-7.47367286682129	-0.00587495695799589	-0.0159398596733809	0.00548864435404539	-0.00230353930965066
358	91.7639999389648	3.04219841957092	-7.6684775352478	-0.0130177913233638	-0.00717365415766835	0.0103587592020631	-0.0143164889886975
359	87.8679046630859	3.04219841957092	-7.4087381362915	-0.0104203969240189	-0.00587495695799589	0.0022419011220336	-0.0162645354866982
360	92.4133453369141	2.06817531585693	-7.34380340576172	-0.00522560812532902	0.00516396993771195	-0.00555028254166245	-0.00847235135734081
361	93.0626983642578	1.74350106716156	-7.86328220367432	0.00191722682211548	0.00451462110504508	0.00776136433705688	-3.08191010844894e-05
362	93.712043762207	1.74350106716156	-7.6684775352478	-0.000355493422830477	0.00646266713738441	0.00256657530553639	-0.00522560812532902
363	91.1146545410156	2.3928496837616	-7.79834747314453	0.00126787810586393	0.00483929552137852	-0.000680167751852423	-0.00977104809135199
364	89.1666030883789	3.36687254905701	-7.60354280471802	-0.00944637414067984	0.00613799272105098	-0.00522560812532902	-0.00165419070981443
365	94.3613967895508	2.06817531585693	-7.60354280471802	-0.00490093370899558	0.00483929552137852	-0.0126931173726916	-0.000355493422830477
366	91.7639999389648	3.69154691696167	-7.47367286682129	-0.00392691092565656	0.00841071270406246	-0.00879702530801296	0.00321592413820326
367	92.4133453369141	2.06817531585693	-7.47367286682129	0.00516396993771195	0.0113327819854021	0.000293855206109583	0.0100340843200684
368	93.0626983642578	1.09415245056152	-7.47367286682129	0.0149041991680861	0.00873538758605719	-0.0143164889886975	0.0142548503354192
369	92.4133453369141	2.71752405166626	-7.86328220367432	-0.0172385573387146	0.0181509424000978	-0.017887907102704	0.00581331877037883
370	91.1146545410156	2.71752405166626	-7.79834747314453	0.00776136433705688	0.0136055024340749	-0.0110697457566857	-0.00490093370899558
371	90.4653015136719	3.36687254905701	-7.86328220367432	0.00418994715437293	0.00808603875339031	-0.00522560812532902	0.00418994715437293
372	91.1146545410156	3.36687254905701	-7.86328220367432	0.00613799272105098	0.00418994715437293	0.00451462110504508	0.00581331877037883
373	91.1146545410156	2.71752405166626	-7.53860807418823	0.000943203864153475	-0.00717365415766835	-0.00684897974133492	0.000618529506027699
374	92.4133453369141	2.06817531585693	-7.73341274261475	0.00678734155371785	-0.00490093370899558	0.000943203864153475	-0.00230353930965066
375	90.4653015136719	3.69154691696167	-8.05808639526367	0.00289124972186983	0.00289124972186983	-0.00425158534198999	-0.00197886489331722
376	93.0626983642578	2.3928496837616	-7.9282169342041	0.00256657530553639	0.00613799272105098	-0.00165419070981443	0.000618529506027699
377	91.7639999389648	2.71752405166626	-7.73341274261475	-0.00555028254166245	-0.0107450718060136	0.0116574559360743	-0.00100484199356288
378	91.7639999389648	2.71752405166626	-7.79834747314453	-0.0152905117720366	-0.0240567177534103	-0.00100484199356288	-0.00619963090866804
379	90.4653015136719	3.36687254905701	-7.34380340576172	0.00256657530553639	-0.0276281367987394	0.00646266713738441	-0.00684897974133492
380	87.2185592651367	3.69154691696167	-7.4087381362915	-0.0130177913233638	-0.00457625929266214	0.00159255252219737	-0.000355493422830477
381	90.4653015136719	3.36687254905701	-7.86328220367432	-0.00847235135734081	-0.00879702530801296	0.00451462110504508	0.00483929552137852
382	91.1146545410156	3.69154691696167	-7.9282169342041	-0.00652430532500148	-0.00782300252467394	0.00386527273803949	0.00289124972186983
383	92.4133453369141	2.06817531585693	-7.6684775352478	-0.00684897974133492	-0.0123684434220195	-0.000680167751852423	-0.00230353930965066
384	90.4653015136719	2.71752405166626	-7.47367286682129	-0.00100484199356288	-0.00522560812532902	0.000943203864153475	0.000293855206109583
385	90.4653015136719	3.04219841957092	-7.6684775352478	-0.00944637414067984	-0.00587495695799589	-0.00230353930965066	0.00483929552137852
386	89.8159561157227	3.69154691696167	-7.27886867523193	0.00256657530553639	-0.00197886489331722	-0.00457625929266214	0.00321592413820326
387	91.7639999389648	2.71752405166626	-7.47367286682129	0.00191722682211548	0.00646266713738441	-0.00555028254166245	0.0106834331527352
388	90.4653015136719	3.04219841957092	-7.6684775352478	-0.0130177913233638	0.00711201597005129	-0.0104203969240189	0.00743668992072344
389	91.1146545410156	2.06817531585693	-7.53860807418823	0.0194496400654316	0.012956153601408	-0.0143164889886975	0.00743668992072344
390	91.1146545410156	3.04219841957092	-7.47367286682129	0.0100340843200684	0.0220470335334539	-0.0107450718060136	-0.00360223650932312
391	91.7639999389648	3.04219841957092	-7.47367286682129	0.00483929552137852	0.00451462110504508	0.00418994715437293	0.00321592413820326
392	91.1146545410156	3.04219841957092	-7.53860807418823	0.00581331877037883	0.00841071270406246	-0.00749832857400179	0.00646266713738441
393	91.1146545410156	4.01622104644775	-7.4087381362915	-0.00652430532500148	0.0113327819854021	-0.00619963090866804	-0.0120437685400248
394	91.1146545410156	1.74350106716156	-7.34380340576172	0.00256657530553639	0.00646266713738441	-0.00782300252467394	-0.00587495695799589
395	91.1146545410156	2.3928496837616	-7.34380340576172	-0.00295288790948689	0.012956153601408	-0.00684897974133492	-0.00165419070981443
396	89.8159561157227	3.69154691696167	-7.79834747314453	0.00711201597005129	0.00613799272105098	-0.00197886489331722	-0.00230353930965066
397	92.4133453369141	2.71752405166626	-7.79834747314453	-0.000355493422830477	0.00841071270406246	0.0132808275520802	-0.00230353930965066
398	91.1146545410156	3.36687254905701	-7.53860807418823	-0.00814767740666866	-0.000355493422830477	0.00256657530553639	-0.00619963090866804
399	91.7639999389648	2.3928496837616	-7.86328220367432	-0.00555028254166245	-0.00684897974133492	0.00418994715437293	-0.00132951640989631
400	90.4653015136719	4.01622104644775	-7.73341274261475	0.000943203864153475	0.00451462110504508	0.0022419011220336	-0.0113944197073579
401	87.8679046630859	3.36687254905701	-7.9282169342041	-0.00132951640989631	0.000618529506027699	0.00191722682211548	0.00646266713738441
402	93.0626983642578	2.3928496837616	-7.9282169342041	0.000943203864153475	0.00256657530553639	-0.000355493422830477	-0.00100484199356288
403	91.1146545410156	3.04219841957092	-7.6684775352478	-0.00360223650932312	0.00289124972186983	-0.00230353930965066	0.00321592413820326
404	90.4653015136719	2.71752405166626	-8.05808639526367	-0.00360223650932312	-0.0120437685400248	-0.00587495695799589	0.00321592413820326
405	91.7639999389648	3.04219841957092	-7.60354280471802	0.00516396993771195	0.00321592413820326	-0.0110697457566857	0.00386527273803949
406	87.8679046630859	4.01622104644775	-7.4087381362915	-0.00749832857400179	0.000293855206109583	0.00256657530553639	0.00906006153672934
407	89.8159561157227	3.69154691696167	-7.53860807418823	0.00776136433705688	0.00159255252219737	-0.00100484199356288	0.0246444288641214
408	89.8159561157227	4.01622104644775	-7.53860807418823	0.0116574559360743	-0.00392691092565656	-0.00847235135734081	0.0171769186854362
409	93.0626983642578	1.74350106716156	-7.86328220367432	0.013930176384747	-0.000680167751852423	-0.00652430532500148	0.00483929552137852
410	91.1146545410156	2.3928496837616	-7.79834747314453	0.0022419011220336	0.00354059832170606	-0.00165419070981443	0.000618529506027699
411	89.1666030883789	2.06817531585693	-7.6684775352478	0.00159255252219737	-0.000355493422830477	-0.00490093370899558	0.00418994715437293
412	93.712043762207	2.3928496837616	-7.6684775352478	-0.00165419070981443	0.000943203864153475	0.00970941036939621	0.00321592413820326
413	90.4653015136719	3.04219841957092	-7.53860807418823	0.00126787810586393	-0.0113944197073579	0.00354059832170606	-0.00944637414067984
414	91.1146545410156	3.69154691696167	-7.4087381362915	0.00938473641872406	-0.00132951640989631	0.00256657530553639	-0.00619963090866804
415	92.4133453369141	1.4188266992569	-7.34380340576172	0.00354059832170606	-3.08191010844894e-05	0.000293855206109583	-0.00652430532500148
416	89.1666030883789	3.69154691696167	-7.99315214157104	-0.00912170019000769	0.00159255252219737	0.00581331877037883	0.00483929552137852
417	90.4653015136719	2.71752405166626	-7.53860807418823	-0.000355493422830477	-0.0237320438027382	0.0210730116814375	-0.00360223650932312
418	90.4653015136719	3.36687254905701	-7.73341274261475	-0.0123684434220195	-0.00295288790948689	0.0155535480007529	0.000618529506027699
419	91.1146545410156	3.04219841957092	-7.34380340576172	-0.00684897974133492	-0.0295761823654175	0.00126787810586393	-0.0117190945893526
420	90.4653015136719	2.06817531585693	-7.21393346786499	-0.00295288790948689	-0.0107450718060136	0.0132808275520802	-0.00847235135734081
421	89.8159561157227	3.04219841957092	-7.21393346786499	-0.00360223650932312	-0.00392691092565656	0.0100340843200684	0.00776136433705688
422	90.4653015136719	3.04219841957092	-7.60354280471802	-0.0113944197073579	-0.00360223650932312	0.00581331877037883	0.0106834331527352
423	92.4133453369141	2.3928496837616	-7.6684775352478	0.00289124972186983	-0.00587495695799589	0.00386527273803949	0.00256657530553639
424	90.4653015136719	3.36687254905701	-7.73341274261475	0.000618529506027699	0.00906006153672934	-0.00197886489331722	-0.00100484199356288
425	92.4133453369141	1.09415245056152	-7.47367286682129	-0.00230353930965066	-0.000355493422830477	-0.00749832857400179	0.00516396993771195
426	91.1146545410156	3.69154691696167	-7.53860807418823	0.00938473641872406	0.00289124972186983	-0.00425158534198999	0.00483929552137852
427	88.5172576904297	4.01622104644775	-7.73341274261475	-0.0104203969240189	0.00873538758605719	-0.00684897974133492	0.00678734155371785
428	92.4133453369141	2.06817531585693	-7.47367286682129	0.00970941036939621	0.0100340843200684	-0.0117190945893526	0.00678734155371785
429	93.0626983642578	2.06817531585693	-7.9282169342041	-0.00100484199356288	0.0181509424000978	-0.0230826959013939	-0.00165419070981443
430	91.1146545410156	3.04219841957092	-8.12302207946777	0.000943203864153475	0.00776136433705688	-0.0107450718060136	-0.00327756232582033
431	90.4653015136719	3.04219841957092	-8.05808639526367	0.0142548503354192	0.0022419011220336	-0.00457625929266214	0.000293855206109583
432	87.8679046630859	3.36687254905701	-7.9282169342041	0.00256657530553639	-0.00197886489331722	0.000618529506027699	0.00386527273803949
433	92.4133453369141	2.3928496837616	-7.79834747314453	-0.00425158534198999	-0.00360223650932312	0.00321592413820326	0.00548864435404539
434	93.0626983642578	2.06817531585693	-7.73341274261475	-0.00490093370899558	0.00548864435404539	0.000943203864153475	-0.00555028254166245
435	90.4653015136719	3.04219841957092	-7.86328220367432	-0.000680167751852423	0.00646266713738441	-0.00165419070981443	0.000293855206109583
436	93.0626983642578	0.769478142261505	-7.86328220367432	-0.00197886489331722	-0.00749832857400179	-0.00457625929266214	-0.00327756232582033
437	89.1666030883789	3.36687254905701	-7.99315214157104	-0.0113944197073579	-0.00327756232582033	0.0116574559360743	-0.00814767740666866
438	89.1666030883789	2.3928496837616	-7.79834747314453	-0.0123684434220195	-0.00587495695799589	0.00841071270406246	-0.00749832857400179
439	91.7639999389648	3.04219841957092	-7.9282169342041	-0.0152905117720366	-0.00555028254166245	0.0022419011220336	-0.0182125810533762
440	91.1146545410156	3.04219841957092	-7.60354280471802	-0.0130177913233638	-0.0026282137259841	-3.08191010844894e-05	-0.00522560812532902
441	90.4653015136719	2.06817531585693	-7.27886867523193	-0.00847235135734081	-0.00944637414067984	-0.00132951640989631	0.00386527273803949
442	91.7639999389648	2.06817531585693	-7.4087381362915	-0.00717365415766835	0.0100340843200684	0.00321592413820326	0.00516396993771195
443	89.1666030883789	2.71752405166626	-7.6684775352478	-0.0133424662053585	0.000618529506027699	-0.00912170019000769	0.00646266713738441
444	91.7639999389648	2.06817531585693	-7.47367286682129	-0.00587495695799589	0.00646266713738441	-0.00717365415766835	-0.00327756232582033
445	90.4653015136719	2.06817531585693	-7.21393346786499	-0.00197886489331722	0.0145795252174139	-0.0123684434220195	-3.08191010844894e-05
446	91.7639999389648	1.4188266992569	-7.34380340576172	0.000943203864153475	-0.00619963090866804	0.00256657530553639	0.00581331877037883
447	92.4133453369141	1.4188266992569	-7.21393346786499	0.00191722682211548	0.00321592413820326	0.00191722682211548	0.00776136433705688
448	89.1666030883789	1.4188266992569	-7.34380340576172	0.00873538758605719	0.00678734155371785	-0.0130177913233638	0.0113327819854021
449	91.1146545410156	2.3928496837616	-7.6684775352478	-0.000355493422830477	0.00938473641872406	-0.0191866029053926	0.00126787810586393
450	91.1146545410156	2.71752405166626	-7.99315214157104	0.0171769186854362	0.0113327819854021	-0.00652430532500148	0.00159255252219737
451	90.4653015136719	2.71752405166626	-7.9282169342041	-3.08191010844894e-05	-0.00360223650932312	0.000293855206109583	0.000618529506027699
452	90.4653015136719	2.06817531585693	-7.79834747314453	0.0155535480007529	-0.00230353930965066	0.00711201597005129	0.000293855206109583
453	91.7639999389648	1.74350106716156	-7.6684775352478	-0.00587495695799589	-0.00392691092565656	-0.0123684434220195	0.00289124972186983
454	90.4653015136719	3.36687254905701	-7.53860807418823	0.0171769186854362	-0.00425158534198999	-0.0143164889886975	-0.00522560812532902
455	92.4133453369141	2.06817531585693	-7.99315214157104	0.00256657530553639	-0.00100484199356288	-0.00360223650932312	-0.00555028254166245
456	91.7639999389648	2.3928496837616	-7.9282169342041	0.0022419011220336	0.0022419011220336	-0.00912170019000769	0.000943203864153475
457	91.1146545410156	1.4188266992569	-7.99315214157104	-0.0162645354866982	-0.00392691092565656	0.00289124972186983	-0.00749832857400179
458	91.7639999389648	1.74350106716156	-7.73341274261475	-0.0159398596733809	-0.0237320438027382	0.0126314787194133	-0.0107450718060136
459	91.1146545410156	2.06817531585693	-7.9282169342041	-0.0146411629393697	-0.000680167751852423	0.00321592413820326	-0.0123684434220195
460	92.4133453369141	2.3928496837616	-8.31782627105713	-0.00717365415766835	0.0100340843200684	0.00841071270406246	-0.0026282137259841
461	93.0626983642578	2.3928496837616	-7.6684775352478	-0.00587495695799589	0.00126787810586393	0.00386527273803949	-0.00197886489331722
462	92.4133453369141	-0.204544812440872	-7.21393346786499	-3.08191010844894e-05	0.000293855206109583	0.00256657530553639	-0.000355493422830477
463	92.4133453369141	1.09415245056152	-7.53860807418823	-0.000355493422830477	-0.00749832857400179	0.00191722682211548	0.000293855206109583
464	89.8159561157227	2.71752405166626	-8.05808639526367	-0.0100957229733467	0.00159255252219737	-0.00912170019000769	-0.00717365415766835
465	92.4133453369141	1.09415245056152	-7.6684775352478	0.00354059832170606	0.00516396993771195	-0.0149658378213644	0.00191722682211548
466	90.4653015136719	2.06817531585693	-7.73341274261475	0.00159255252219737	-3.08191010844894e-05	-0.00360223650932312	0.00646266713738441
467	93.0626983642578	-0.529219150543213	-7.27886867523193	0.00938473641872406	-0.0026282137259841	-0.0110697457566857	0.0116574559360743
468	91.1146545410156	3.04219841957092	-7.27886867523193	0.00126787810586393	0.00613799272105098	-0.00490093370899558	0.0142548503354192
469	89.1666030883789	2.06817531585693	-7.47367286682129	-0.0117190945893526	0.0123068047687411	-0.0159398596733809	0.00516396993771195
470	92.4133453369141	2.06817531585693	-7.9282169342041	0.012956153601408	0.01100810803473	-0.0143164889886975	0.000943203864153475
471	91.1146545410156	2.71752405166626	-7.99315214157104	-0.00425158534198999	0.0191249661147594	-3.08191010844894e-05	-0.00295288790948689
472	90.4653015136719	1.4188266992569	-7.73341274261475	0.012956153601408	-0.00360223650932312	-0.000680167751852423	-0.00717365415766835
473	93.0626983642578	0.769478142261505	-7.60354280471802	0.011982130818069	0.00678734155371785	0.000618529506027699	0.00646266713738441
474	90.4653015136719	0.769478142261505	-7.27886867523193	0.00873538758605719	0.00646266713738441	-0.00425158534198999	-0.00652430532500148
475	91.1146545410156	2.06817531585693	-7.21393346786499	0.0168522447347641	0.0175015944987535	-0.00100484199356288	-0.00230353930965066
476	92.4133453369141	1.09415245056152	-7.53860807418823	0.0181509424000978	0.00321592413820326	-0.000680167751852423	0.00354059832170606
477	93.0626983642578	1.09415245056152	-7.47367286682129	-0.00490093370899558	-0.00295288790948689	0.00451462110504508	-0.00879702530801296
478	91.7639999389648	1.74350106716156	-8.12302207946777	-0.0130177913233638	-0.00295288790948689	0.00776136433705688	-0.0107450718060136
479	88.5172576904297	2.3928496837616	-7.86328220367432	-0.0156151866540313	-0.00197886489331722	0.00256657530553639	-0.00814767740666866
480	90.4653015136719	2.06817531585693	-7.99315214157104	-0.00749832857400179	0.00256657530553639	-0.00814767740666866	-3.08191010844894e-05
481	91.1146545410156	2.71752405166626	-7.73341274261475	0.000293855206109583	0.00191722682211548	0.000293855206109583	0.00386527273803949
482	93.712043762207	1.09415245056152	-7.08406400680542	-0.00944637414067984	0.000618529506027699	-0.00230353930965066	0.000293855206109583
483	92.4133453369141	-0.529219150543213	-7.53860807418823	-0.00749832857400179	-0.00587495695799589	0.00159255252219737	0.00256657530553639
484	91.1146545410156	2.06817531585693	-7.86328220367432	-0.00587495695799589	0.00548864435404539	-0.00360223650932312	-0.00490093370899558
485	91.1146545410156	1.4188266992569	-7.73341274261475	-0.00717365415766835	0.00354059832170606	-0.00490093370899558	0.000618529506027699
486	89.8159561157227	2.06817531585693	-7.9282169342041	-3.08191010844894e-05	0.00418994715437293	0.0022419011220336	0.00970941036939621
487	93.0626983642578	1.09415245056152	-7.6684775352478	0.0132808275520802	-0.00652430532500148	-0.00977104809135199	0.00289124972186983
488	90.4653015136719	1.4188266992569	-7.73341274261475	0.0243197549134493	-0.000680167751852423	-0.00944637414067984	0.00159255252219737
489	91.1146545410156	2.06817531585693	-7.34380340576172	-3.08191010844894e-05	0.00516396993771195	-0.0152905117720366	-3.08191010844894e-05
490	91.1146545410156	0.769478142261505	-7.6684775352478	-0.0136671401560307	0.00906006153672934	-0.0152905117720366	0.00289124972186983
491	91.1146545410156	1.4188266992569	-7.86328220367432	0.00289124972186983	0.000293855206109583	0.00548864435404539	0.00126787810586393
492	91.1146545410156	2.3928496837616	-7.99315214157104	0.00418994715437293	0.00743668992072344	-0.000680167751852423	0.00516396993771195
493	91.1146545410156	1.09415245056152	-7.9282169342041	0.0116574559360743	0.000293855206109583	-0.00977104809135199	-0.000680167751852423
494	93.0626983642578	1.09415245056152	-7.53860807418823	-3.08191010844894e-05	0.00256657530553639	-0.00425158534198999	0.000293855206109583
495	89.1666030883789	2.06817531585693	-7.6684775352478	-0.000680167751852423	0.0022419011220336	0.00354059832170606	0.00256657530553639
496	93.0626983642578	0.769478142261505	-7.47367286682129	0.0106834331527352	0.00711201597005129	0.00354059832170606	0.00646266713738441
497	93.712043762207	1.09415245056152	-8.12302207946777	0.000618529506027699	-0.00295288790948689	0.000293855206109583	-0.00425158534198999
498	91.1146545410156	1.74350106716156	-7.79834747314453	-0.00879702530801296	-0.00425158534198999	0.00970941036939621	-0.0159398596733809
499	91.1146545410156	1.4188266992569	-7.73341274261475	-0.00457625929266214	-0.00717365415766835	0.00516396993771195	-0.00749832857400179
500	89.8159561157227	2.06817531585693	-7.34380340576172	-0.00425158534198999	-0.0026282137259841	0.00743668992072344	-0.00132951640989631
501	91.1146545410156	2.06817531585693	-7.34380340576172	-0.00197886489331722	0.00191722682211548	0.0022419011220336	0.00613799272105098
502	92.4133453369141	2.06817531585693	-7.4087381362915	-0.00197886489331722	-0.00100484199356288	0.000618529506027699	0.00678734155371785
503	93.0626983642578	1.4188266992569	-7.34380340576172	0.00289124972186983	-0.0026282137259841	0.0022419011220336	0.00256657530553639
504	91.1146545410156	1.4188266992569	-7.9282169342041	-0.0026282137259841	-0.00457625929266214	-0.00197886489331722	-0.00360223650932312
505	91.1146545410156	1.4188266992569	-7.53860807418823	0.00808603875339031	-0.000355493422830477	0.000943203864153475	0.000618529506027699
506	89.1666030883789	2.3928496837616	-7.4087381362915	-0.00230353930965066	0.0022419011220336	0.000293855206109583	0.00321592413820326
507	91.7639999389648	2.3928496837616	-7.47367286682129	0.0152288740500808	0.00418994715437293	-0.017887907102704	0.00418994715437293
508	91.1146545410156	2.06817531585693	-7.34380340576172	0.0136055024340749	0.00548864435404539	-0.00717365415766835	0.00321592413820326
509	92.4133453369141	0.444803804159164	-7.08406400680542	0.00776136433705688	-0.0026282137259841	-0.0107450718060136	-3.08191010844894e-05
510	92.4133453369141	1.09415245056152	-7.47367286682129	0.0145795252174139	0.00711201597005129	-0.0126931173726916	-0.00100484199356288
511	91.1146545410156	0.769478142261505	-7.60354280471802	0.00256657530553639	0.00873538758605719	-0.000680167751852423	0.00808603875339031
512	91.7639999389648	2.06817531585693	-7.73341274261475	0.0171769186854362	-0.00295288790948689	0.00289124972186983	0.00516396993771195
513	90.4653015136719	2.3928496837616	-7.99315214157104	0.000293855206109583	0.000618529506027699	-0.00717365415766835	-0.00392691092565656
514	91.1146545410156	1.4188266992569	-7.9282169342041	0.00289124972186983	-0.00425158534198999	-0.00587495695799589	-0.0100957229733467
515	91.7639999389648	2.06817531585693	-7.60354280471802	-0.00457625929266214	0.000293855206109583	0.00159255252219737	-0.00165419070981443
516	87.2185592651367	2.71752405166626	-7.60354280471802	-0.00425158534198999	-0.00197886489331722	0.00613799272105098	-3.08191010844894e-05
517	93.0626983642578	2.06817531585693	-7.79834747314453	-0.0110697457566857	-3.08191010844894e-05	0.0132808275520802	-0.00425158534198999
518	90.4653015136719	2.71752405166626	-8.18795680999756	-0.00847235135734081	-3.08191010844894e-05	0.00678734155371785	-0.0117190945893526
519	90.4653015136719	2.06817531585693	-7.99315214157104	-0.00230353930965066	-0.0295761823654175	0.00808603875339031	-0.0123684434220195
520	90.4653015136719	2.3928496837616	-7.9282169342041	-0.00327756232582033	-0.0237320438027382	-0.00425158534198999	-0.00652430532500148
521	88.5172576904297	3.04219841957092	-7.9282169342041	-0.00814767740666866	0.0100340843200684	0.00613799272105098	-0.00100484199356288
522	91.1146545410156	2.71752405166626	-7.79834747314453	-0.00619963090866804	-0.0026282137259841	0.00191722682211548	-0.00425158534198999
523	92.4133453369141	1.4188266992569	-7.53860807418823	-0.00425158534198999	0.00451462110504508	-0.00230353930965066	0.00451462110504508
524	91.1146545410156	2.71752405166626	-7.86328220367432	-0.00100484199356288	0.00191722682211548	-0.00619963090866804	-0.00522560812532902
525	91.7639999389648	1.09415245056152	-7.99315214157104	0.000943203864153475	-0.00360223650932312	-0.00425158534198999	-0.00847235135734081
526	90.4653015136719	1.4188266992569	-7.86328220367432	-0.00490093370899558	0.011982130818069	-0.00100484199356288	0.00646266713738441
527	90.4653015136719	3.04219841957092	-7.9282169342041	0.00256657530553639	0.00938473641872406	-0.00619963090866804	0.00970941036939621
528	92.4133453369141	1.4188266992569	-7.79834747314453	0.000618529506027699	0.00743668992072344	-0.0204853005707264	0.0233457311987877
529	90.4653015136719	2.06817531585693	-7.60354280471802	0.00191722682211548	0.01100810803473	-0.0227580219507217	0.000293855206109583
530	91.1146545410156	0.120129495859146	-7.53860807418823	0.00938473641872406	0.0100340843200684	-0.0165892094373703	-0.0026282137259841
531	92.4133453369141	1.74350106716156	-7.73341274261475	0.00191722682211548	0.00516396993771195	-0.00457625929266214	0.00289124972186983
532	89.8159561157227	2.3928496837616	-7.79834747314453	-0.00782300252467394	0.00289124972186983	-0.000680167751852423	-0.000355493422830477
533	92.4133453369141	1.4188266992569	-7.79834747314453	-0.00652430532500148	-0.00490093370899558	-0.00457625929266214	-0.0026282137259841
534	90.4653015136719	2.3928496837616	-7.99315214157104	-0.00392691092565656	0.00711201597005129	-0.00555028254166245	-0.00490093370899558
535	92.4133453369141	0.769478142261505	-7.4087381362915	0.00191722682211548	-0.00717365415766835	-0.00782300252467394	-0.0146411629393697
536	89.1666030883789	2.3928496837616	-7.21393346786499	-0.00490093370899558	0.00516396993771195	0.0106834331527352	0.00386527273803949
537	88.5172576904297	3.04219841957092	-7.14899873733521	-0.0136671401560307	-0.0110697457566857	0.0103587592020631	0.00321592413820326
538	89.8159561157227	2.71752405166626	-7.4087381362915	-0.00814767740666866	-0.0026282137259841	0.00970941036939621	-0.00490093370899558
539	90.4653015136719	2.3928496837616	-7.53860807418823	-0.00197886489331722	-0.0026282137259841	0.00451462110504508	-0.0149658378213644
540	89.8159561157227	1.09415245056152	-7.14899873733521	-0.00165419070981443	-0.0247060675173998	0.00191722682211548	-0.00522560812532902
541	90.4653015136719	2.06817531585693	-6.88925933837891	0.00613799272105098	0.000293855206109583	0.00516396993771195	0.00938473641872406
542	86.5692138671875	2.3928496837616	-7.4087381362915	-0.00457625929266214	-0.00587495695799589	0.00159255252219737	0.00386527273803949
543	90.4653015136719	2.06817531585693	-7.21393346786499	0.000618529506027699	-0.00100484199356288	0.00678734155371785	0.00126787810586393
544	90.4653015136719	2.3928496837616	-7.6684775352478	0.0123068047687411	-3.08191010844894e-05	-0.00879702530801296	0.00159255252219737
545	91.7639999389648	1.4188266992569	-7.6684775352478	0.00191722682211548	-0.00295288790948689	-0.00652430532500148	-0.000355493422830477
546	90.4653015136719	1.09415245056152	-7.6684775352478	0.00451462110504508	-0.00360223650932312	-0.00392691092565656	0.00776136433705688
547	88.5172576904297	2.3928496837616	-7.47367286682129	0.0158782228827477	-0.00100484199356288	-0.0113944197073579	0.00938473641872406
548	91.7639999389648	1.74350106716156	-7.47367286682129	0.00906006153672934	0.00516396993771195	-0.0113944197073579	0.0113327819854021
549	91.7639999389648	3.04219841957092	-7.86328220367432	0.0158782228827477	0.0152288740500808	-0.0282774847000837	0.00386527273803949
550	89.1666030883789	2.71752405166626	-7.34380340576172	0.00938473641872406	0.0132808275520802	-0.0201606266200542	0.000618529506027699
551	91.1146545410156	1.09415245056152	-7.53860807418823	-0.000680167751852423	-0.00457625929266214	-0.00749832857400179	0.00906006153672934
552	89.8159561157227	2.3928496837616	-7.86328220367432	0.000943203864153475	-0.00197886489331722	-0.00392691092565656	-0.0026282137259841
553	89.1666030883789	2.06817531585693	-7.79834747314453	-0.00977104809135199	0.00451462110504508	0.00581331877037883	0.00159255252219737
554	90.4653015136719	1.74350106716156	-7.79834747314453	-0.00425158534198999	0.00678734155371785	-0.0152905117720366	-0.00165419070981443
555	90.4653015136719	2.06817531585693	-8.12302207946777	-0.00197886489331722	0.012956153601408	-0.00555028254166245	-0.00684897974133492
556	89.8159561157227	0.769478142261505	-7.60354280471802	0.00354059832170606	-0.00425158534198999	0.011982130818069	-0.000355493422830477
557	88.5172576904297	1.74350106716156	-7.53860807418823	-0.0136671401560307	-0.00425158534198999	0.0123068047687411	-0.00490093370899558
558	89.1666030883789	1.74350106716156	-7.60354280471802	-0.0172385573387146	-0.00490093370899558	0.011982130818069	-0.0100957229733467
559	91.7639999389648	1.74350106716156	-7.60354280471802	-0.0130177913233638	-0.00490093370899558	0.00548864435404539	-0.0107450718060136
560	91.7639999389648	0.769478142261505	-7.73341274261475	-0.00100484199356288	0.00548864435404539	-0.00165419070981443	-0.00619963090866804
561	92.4133453369141	1.09415245056152	-7.27886867523193	-3.08191010844894e-05	0.000618529506027699	-3.08191010844894e-05	0.00191722682211548
562	89.1666030883789	2.3928496837616	-7.60354280471802	-0.0026282137259841	-0.000355493422830477	0.000943203864153475	-0.00197886489331722
563	89.1666030883789	1.74350106716156	-7.4087381362915	-0.00782300252467394	-0.00100484199356288	-3.08191010844894e-05	0.00711201597005129
564	89.8159561157227	1.09415245056152	-7.08406400680542	0.00548864435404539	-0.00360223650932312	-0.0133424662053585	-0.00230353930965066
565	91.1146545410156	1.09415245056152	-7.99315214157104	0.00646266713738441	0.00516396993771195	-0.0146411629393697	-0.00587495695799589
566	91.1146545410156	2.3928496837616	-7.86328220367432	0.00646266713738441	0.00159255252219737	-0.00197886489331722	0.00613799272105098
567	91.7639999389648	0.120129495859146	-7.4087381362915	0.0213976856321096	-0.00295288790948689	-0.0188619289547205	0.00808603875339031
568	90.4653015136719	2.06817531585693	-7.73341274261475	0.00743668992072344	0.0022419011220336	-0.0113944197073579	0.0158782228827477
569	88.5172576904297	2.71752405166626	-7.9282169342041	0.013930176384747	0.0126314787194133	-0.0139918150380254	-0.00165419070981443
570	89.1666030883789	1.74350106716156	-7.60354280471802	0.00418994715437293	0.00613799272105098	-0.0123684434220195	-0.00100484199356288
571	90.4653015136719	2.3928496837616	-7.47367286682129	0.00646266713738441	-0.00197886489331722	-0.00977104809135199	0.00354059832170606
572	89.8159561157227	1.09415245056152	-7.79834747314453	0.0100340843200684	-0.0117190945893526	0.00321592413820326	0.0022419011220336
573	90.4653015136719	1.74350106716156	-7.86328220367432	0.000618529506027699	-0.000355493422830477	0.0171769186854362	0.0022419011220336
574	89.1666030883789	1.09415245056152	-7.6684775352478	-0.00717365415766835	0.00126787810586393	0.0126314787194133	-0.00197886489331722
575	89.8159561157227	2.06817531585693	-8.05808639526367	0.00516396993771195	0.00938473641872406	0.0213976856321096	-0.0026282137259841
576	91.7639999389648	1.4188266992569	-7.53860807418823	-0.00100484199356288	-0.00555028254166245	0.031137915328145	0.00289124972186983
577	89.1666030883789	0.769478142261505	-7.14899873733521	-0.00782300252467394	-0.00847235135734081	0.0444495603442192	0.000293855206109583
578	93.0626983642578	0.769478142261505	-6.82432460784912	-0.0100957229733467	0.00548864435404539	0.0340599827468395	-0.00457625929266214
579	89.1666030883789	1.74350106716156	-7.53860807418823	-0.0133424662053585	-0.00587495695799589	0.0278911720961332	-0.0152905117720366
580	91.1146545410156	1.09415245056152	-7.6684775352478	-0.00879702530801296	-0.0136671401560307	0.000618529506027699	-0.00912170019000769
581	91.7639999389648	1.09415245056152	-7.79834747314453	-0.000355493422830477	0.00483929552137852	-0.0415891297161579	0.000943203864153475
582	91.1146545410156	0.444803804159164	-7.47367286682129	-0.00684897974133492	0.00159255252219737	-0.0402904339134693	-0.0026282137259841
583	89.1666030883789	1.74350106716156	-7.9282169342041	-0.00619963090866804	-0.00295288790948689	-0.0292515084147453	0.00743668992072344
584	89.8159561157227	1.09415245056152	-7.34380340576172	-0.00652430532500148	0.00938473641872406	-0.0162645354866982	0.000618529506027699
585	90.4653015136719	2.06817531585693	-7.86328220367432	-0.00360223650932312	0.00418994715437293	-0.023407369852066	0.00126787810586393
586	90.4653015136719	2.3928496837616	-8.12302207946777	0.00256657530553639	0.00386527273803949	-0.0159398596733809	0.00289124972186983
587	91.7639999389648	1.09415245056152	-7.4087381362915	-0.00619963090866804	0.00808603875339031	-0.00944637414067984	0.00678734155371785
588	90.4653015136719	1.09415245056152	-7.99315214157104	0.000293855206109583	-0.00425158534198999	-0.0263294391334057	0.0132808275520802
589	89.1666030883789	1.09415245056152	-7.73341274261475	0.00256657530553639	0.013930176384747	-0.021459324285388	-0.00165419070981443
590	89.8159561157227	1.09415245056152	-7.53860807418823	-0.000680167751852423	0.0113327819854021	-0.0117190945893526	0.00483929552137852
591	91.1146545410156	0.769478142261505	-7.47367286682129	0.00906006153672934	0.00321592413820326	-0.0100957229733467	0.0022419011220336
592	91.7639999389648	0.120129495859146	-7.60354280471802	-0.00197886489331722	0.00451462110504508	-0.00522560812532902	-0.00587495695799589
593	91.1146545410156	0.120129495859146	-7.79834747314453	-0.00197886489331722	-0.00132951640989631	-0.00944637414067984	-0.00652430532500148
594	89.8159561157227	2.06817531585693	-7.99315214157104	-0.00717365415766835	0.0106834331527352	-0.0110697457566857	-0.00522560812532902
595	91.1146545410156	0.769478142261505	-7.6684775352478	-0.00879702530801296	0.00776136433705688	-0.0107450718060136	-0.00490093370899558
596	90.4653015136719	1.74350106716156	-7.47367286682129	-0.00230353930965066	0.00743668992072344	0.00646266713738441	-0.00230353930965066
597	91.1146545410156	0.444803804159164	-7.21393346786499	-0.0182125810533762	-0.00295288790948689	0.00548864435404539	-0.00684897974133492
598	91.7639999389648	-0.529219150543213	-6.95419406890869	-0.0149658378213644	-0.0143164889886975	0.0100340843200684	-0.0117190945893526
599	91.1146545410156	0.769478142261505	-7.27886867523193	-0.00587495695799589	0.00191722682211548	0.00873538758605719	-0.0110697457566857
600	87.8679046630859	0.769478142261505	-7.6684775352478	-0.0204853005707264	0.00289124972186983	0.0158782228827477	-0.00425158534198999
601	91.1146545410156	0.120129495859146	-7.47367286682129	0.00678734155371785	0.00483929552137852	0.0126314787194133	0.00548864435404539
602	90.4653015136719	1.74350106716156	-7.9282169342041	-0.00619963090866804	-3.08191010844894e-05	0.00451462110504508	0.00289124972186983
603	91.1146545410156	0.120129495859146	-7.4087381362915	0.000943203864153475	0.00483929552137852	0.00159255252219737	-0.00425158534198999
604	89.1666030883789	1.09415245056152	-7.6684775352478	-0.00457625929266214	0.00548864435404539	-0.0149658378213644	-0.00165419070981443
605	88.5172576904297	1.4188266992569	-7.27886867523193	-0.00814767740666866	0.00938473641872406	-0.0149658378213644	0.00354059832170606
606	91.1146545410156	1.09415245056152	-7.6684775352478	0.0168522447347641	0.0152288740500808	-0.00555028254166245	-0.00327756232582033
607	89.1666030883789	1.4188266992569	-8.51263046264648	0.0106834331527352	0.025618452578783	-0.0552254542708397	0.0126314787194133
608	89.1666030883789	1.4188266992569	-7.53860807418823	0.0106834331527352	0.01847561635077	-0.086394190788269	0.01100810803473
609	91.1146545410156	-0.853893458843231	-7.47367286682129	0.0188002903014421	0.0123068047687411	-0.0513293594121933	0.00386527273803949
610	90.4653015136719	0.769478142261505	-7.47367286682129	0.00159255252219737	0.0181509424000978	-0.0302255302667618	-0.00360223650932312
611	89.8159561157227	0.120129495859146	-7.27886867523193	0.00256657530553639	0.0152288740500808	-0.00360223650932312	0.00678734155371785
612	90.4653015136719	1.74350106716156	-7.60354280471802	0.00354059832170606	0.00256657530553639	-0.0026282137259841	0.00646266713738441
613	90.4653015136719	1.74350106716156	-7.60354280471802	0.00321592413820326	-0.00327756232582033	0.00548864435404539	-0.0100957229733467
614	91.1146545410156	-1.17856776714325	-7.53860807418823	0.0022419011220336	-0.00587495695799589	0.0106834331527352	-0.0026282137259841
615	89.1666030883789	1.4188266992569	-7.79834747314453	0.00191722682211548	-0.00100484199356288	0.00678734155371785	-0.00749832857400179
616	89.8159561157227	0.120129495859146	-7.60354280471802	0.00483929552137852	-0.0198359526693821	0.012956153601408	-0.000355493422830477
617	89.8159561157227	1.4188266992569	-7.86328220367432	-0.00879702530801296	-0.0204853005707264	0.0230210572481155	-0.00749832857400179
618	91.1146545410156	-0.204544812440872	-7.21393346786499	-0.00879702530801296	-0.0247060675173998	0.0220470335334539	-0.00847235135734081
619	91.7639999389648	-1.50324213504791	-7.34380340576172	-0.00944637414067984	-0.0299008563160896	0.0123068047687411	-0.00847235135734081
620	90.4653015136719	0.120129495859146	-7.34380340576172	-0.00522560812532902	-0.0224333461374044	0.00646266713738441	-0.00360223650932312
621	88.5172576904297	0.120129495859146	-7.53860807418823	-0.00555028254166245	-0.0139918150380254	-3.08191010844894e-05	-3.08191010844894e-05
622	92.4133453369141	0.120129495859146	-7.6684775352478	0.00191722682211548	-0.0136671401560307	-0.039641086012125	0.00483929552137852
623	90.4653015136719	1.4188266992569	-7.60354280471802	-0.00230353930965066	-0.00555028254166245	-0.0529527328908443	0.00126787810586393
624	88.5172576904297	-0.204544812440872	-7.6684775352478	-0.00360223650932312	-0.00457625929266214	-0.0279528107494116	-0.00327756232582033
625	92.4133453369141	0.120129495859146	-7.47367286682129	0.000293855206109583	-0.0026282137259841	-0.0133424662053585	0.00451462110504508
626	87.2185592651367	1.4188266992569	-7.27886867523193	0.00126787810586393	-0.0026282137259841	0.0236704051494598	0.00289124972186983
627	89.8159561157227	1.74350106716156	-7.73341274261475	0.00548864435404539	0.00354059832170606	0.0155535480007529	0.0152288740500808
628	91.1146545410156	0.120129495859146	-7.6684775352478	0.0168522447347641	0.00581331877037883	0.00873538758605719	0.00548864435404539
629	91.7639999389648	-0.529219150543213	-7.60354280471802	-0.00457625929266214	-0.000355493422830477	0.0259431265294552	-0.00132951640989631
630	91.7639999389648	-0.529219150543213	-7.47367286682129	0.0123068047687411	0.00483929552137852	0.0194496400654316	-0.00165419070981443
631	89.8159561157227	-0.204544812440872	-7.4087381362915	-0.00327756232582033	0.00451462110504508	0.0295145437121391	0.00646266713738441
632	90.4653015136719	0.769478142261505	-7.6684775352478	-0.00165419070981443	-0.00555028254166245	0.01847561635077	-0.00230353930965066
633	91.1146545410156	1.74350106716156	-7.73341274261475	-0.00327756232582033	-0.00392691092565656	0.0200989879667759	-0.00912170019000769
634	91.7639999389648	-0.204544812440872	-7.9282169342041	0.00418994715437293	-0.00100484199356288	0.0168522447347641	-0.00717365415766835
635	90.4653015136719	-0.529219150543213	-8.12302207946777	0.00906006153672934	-0.00457625929266214	0.00711201597005129	0.00256657530553639
636	91.1146545410156	-0.204544812440872	-7.60354280471802	-0.00425158534198999	0.00126787810586393	0.0158782228827477	-0.00197886489331722
637	89.8159561157227	0.444803804159164	-7.47367286682129	-0.0172385573387146	-0.00132951640989631	0.0197743140161037	-0.00425158534198999
638	91.7639999389648	-0.204544812440872	-7.60354280471802	-0.0175632312893867	-0.00490093370899558	0.0136055024340749	-0.0162645354866982
639	92.4133453369141	0.444803804159164	-7.4087381362915	-0.00814767740666866	-0.0107450718060136	0.00873538758605719	-0.00490093370899558
640	91.1146545410156	-0.204544812440872	-7.9282169342041	-0.00749832857400179	-0.00295288790948689	0.00548864435404539	-0.0110697457566857
641	89.1666030883789	0.444803804159164	-7.99315214157104	-0.00425158534198999	0.00711201597005129	-0.00132951640989631	0.0022419011220336
642	89.8159561157227	-0.204544812440872	-8.12302207946777	-0.0113944197073579	0.0022419011220336	0.00354059832170606	0.00743668992072344
643	91.7639999389648	0.120129495859146	-7.86328220367432	-0.00230353930965066	0.00548864435404539	0.00256657530553639	-0.00197886489331722
644	89.8159561157227	0.769478142261505	-7.79834747314453	-0.0026282137259841	0.0116574559360743	0.000293855206109583	-0.00652430532500148
645	91.7639999389648	-1.82791638374329	-7.27886867523193	0.0103587592020631	0.00386527273803949	-0.00912170019000769	-0.00425158534198999
646	90.4653015136719	0.120129495859146	-7.60354280471802	0.0142548503354192	0.00776136433705688	0.00678734155371785	0.00159255252219737
647	86.5692138671875	0.769478142261505	-7.9282169342041	0.011982130818069	0.0162028968334198	-0.000355493422830477	0.0136055024340749
648	91.7639999389648	-0.853893458843231	-7.79834747314453	0.00743668992072344	0.013930176384747	-0.0026282137259841	0.00256657530553639
649	92.4133453369141	-0.853893458843231	-7.79834747314453	0.0100340843200684	0.0168522447347641	-0.00879702530801296	-0.000355493422830477
650	92.4133453369141	-0.529219150543213	-7.73341274261475	0.00321592413820326	0.00906006153672934	-0.00230353930965066	-0.00360223650932312
651	91.7639999389648	-1.50324213504791	-7.6684775352478	0.0106834331527352	0.00970941036939621	0.00613799272105098	0.00321592413820326
652	89.8159561157227	0.120129495859146	-7.47367286682129	-0.0120437685400248	0.00646266713738441	-0.000680167751852423	0.00126787810586393
653	91.1146545410156	0.120129495859146	-7.47367286682129	-0.00392691092565656	0.00126787810586393	0.000293855206109583	-0.0026282137259841
654	91.1146545410156	-0.529219150543213	-7.73341274261475	-0.00490093370899558	0.00776136433705688	-0.00327756232582033	0.00321592413820326
655	93.0626983642578	-0.204544812440872	-7.79834747314453	0.00256657530553639	0.00159255252219737	-0.00425158534198999	-0.000355493422830477
656	91.7639999389648	-1.50324213504791	-7.79834747314453	-0.00652430532500148	-0.00132951640989631	0.00483929552137852	0.00548864435404539
657	90.4653015136719	-0.853893458843231	-7.47367286682129	-0.0175632312893867	0.00289124972186983	0.0142548503354192	-0.00392691092565656
658	89.8159561157227	-0.204544812440872	-7.53860807418823	-0.00782300252467394	-0.0110697457566857	0.0100340843200684	-0.00782300252467394
659	91.7639999389648	0.444803804159164	-7.60354280471802	-0.0143164889886975	-0.00555028254166245	0.00938473641872406	-0.00782300252467394
660	89.8159561157227	0.444803804159164	-7.53860807418823	-0.00782300252467394	-0.00100484199356288	0.00483929552137852	-0.00944637414067984
661	89.8159561157227	-1.17856776714325	-7.79834747314453	0.000293855206109583	-0.0104203969240189	0.0132808275520802	0.00613799272105098
662	91.1146545410156	0.120129495859146	-7.73341274261475	-0.00392691092565656	-0.00100484199356288	0.00159255252219737	0.00354059832170606
663	88.5172576904297	0.444803804159164	-7.73341274261475	-0.0136671401560307	-0.00327756232582033	-0.00327756232582033	-0.000355493422830477
664	92.4133453369141	-0.853893458843231	-7.53860807418823	0.00646266713738441	-0.00360223650932312	0.000293855206109583	0.000618529506027699
665	89.8159561157227	0.120129495859146	-7.6684775352478	0.00418994715437293	-0.00392691092565656	-0.00457625929266214	0.000293855206109583
666	92.4133453369141	-1.82791638374329	-7.21393346786499	0.00516396993771195	-0.00879702530801296	-0.00360223650932312	0.00841071270406246
667	91.1146545410156	0.444803804159164	-7.53860807418823	0.00386527273803949	-0.00360223650932312	-0.000680167751852423	0.0136055024340749
668	89.1666030883789	-0.204544812440872	-7.47367286682129	-0.00327756232582033	-0.00457625929266214	-0.00749832857400179	0.0103587592020631
669	92.4133453369141	-0.204544812440872	-7.60354280471802	-0.0100957229733467	0.00711201597005129	-0.0117190945893526	0.00321592413820326
670	92.4133453369141	0.120129495859146	-7.73341274261475	0.0213976856321096	0.00808603875339031	-0.0175632312893867	0.000293855206109583
671	91.1146545410156	-0.529219150543213	-7.73341274261475	0.00256657530553639	-0.00457625929266214	0.00418994715437293	0.000618529506027699
672	91.1146545410156	0.444803804159164	-7.73341274261475	0.0175015944987535	-0.0149658378213644	-0.00327756232582033	0.00841071270406246
673	89.1666030883789	0.769478142261505	-7.53860807418823	-0.00652430532500148	-0.00847235135734081	0.0100340843200684	-0.00327756232582033
674	91.7639999389648	-0.529219150543213	-7.79834747314453	-0.00132951640989631	-0.023407369852066	-0.000355493422830477	-0.00132951640989631
675	91.1146545410156	0.769478142261505	-8.18795680999756	-0.00230353930965066	0.000943203864153475	-0.00230353930965066	-0.00717365415766835
676	91.1146545410156	0.444803804159164	-7.99315214157104	0.00321592413820326	-0.0136671401560307	0.000618529506027699	0.00354059832170606
677	92.4133453369141	-1.17856776714325	-7.6684775352478	-0.00490093370899558	-0.0198359526693821	0.0230210572481155	-0.00132951640989631
678	89.8159561157227	1.09415245056152	-7.60354280471802	-0.0117190945893526	-0.00814767740666866	0.0145795252174139	-0.00619963090866804
679	90.4653015136719	0.769478142261505	-7.53860807418823	-0.00522560812532902	0.00711201597005129	-0.00327756232582033	0.00126787810586393
680	91.7639999389648	-0.204544812440872	-7.60354280471802	0.00711201597005129	-0.00197886489331722	0.0022419011220336	-0.00619963090866804
681	92.4133453369141	-0.204544812440872	-7.79834747314453	0.00483929552137852	-0.00457625929266214	0.00873538758605719	-0.00230353930965066
682	91.7639999389648	-1.50324213504791	-7.79834747314453	0.00743668992072344	-0.0149658378213644	-0.00132951640989631	0.00581331877037883
683	89.8159561157227	0.769478142261505	-8.05808639526367	-0.00392691092565656	-0.000680167751852423	0.00386527273803949	0.00418994715437293
684	90.4653015136719	0.769478142261505	-7.9282169342041	-0.00392691092565656	0.00159255252219737	-0.00490093370899558	-0.00230353930965066
685	91.7639999389648	-0.204544812440872	-7.6684775352478	-3.08191010844894e-05	0.01100810803473	-0.00879702530801296	0.0116574559360743
686	92.4133453369141	0.769478142261505	-7.4087381362915	0.00711201597005129	0.00289124972186983	-0.00165419070981443	0.00711201597005129
687	91.1146545410156	-1.17856776714325	-7.21393346786499	0.0226963832974434	0.00321592413820326	-0.0110697457566857	0.00613799272105098
688	91.1146545410156	-0.204544812440872	-7.6684775352478	0.00581331877037883	0.00776136433705688	-0.0208099745213985	0.0168522447347641
689	88.5172576904297	1.4188266992569	-7.86328220367432	0.013930176384747	0.0149041991680861	-0.0295761823654175	0.00354059832170606
690	91.7639999389648	0.444803804159164	-7.79834747314453	0.00516396993771195	0.00938473641872406	-0.000355493422830477	0.0152288740500808
691	90.4653015136719	0.120129495859146	-7.6684775352478	0.00581331877037883	0.000293855206109583	-0.0126931173726916	-3.08191010844894e-05
692	90.4653015136719	-0.204544812440872	-6.95419406890869	-0.0026282137259841	-0.000680167751852423	-0.00425158534198999	0.00321592413820326
693	90.4653015136719	0.769478142261505	-7.14899873733521	0.0142548503354192	-3.08191010844894e-05	0.000618529506027699	-0.0026282137259841
694	89.8159561157227	0.444803804159164	-7.08406400680542	-0.0139918150380254	0.00743668992072344	-0.00879702530801296	-0.00230353930965066
695	90.4653015136719	1.4188266992569	-7.47367286682129	-0.00165419070981443	0.000943203864153475	-0.00360223650932312	-0.00327756232582033
696	91.7639999389648	-0.204544812440872	-7.73341274261475	0.00516396993771195	0.00483929552137852	-0.00717365415766835	0.00354059832170606
697	90.4653015136719	1.74350106716156	-7.86328220367432	-0.0146411629393697	-0.0117190945893526	0.0100340843200684	-0.00847235135734081
698	89.8159561157227	-0.204544812440872	-7.4087381362915	-0.0217839982360601	-0.00132951640989631	0.00776136433705688	-0.00197886489331722
699	90.4653015136719	0.769478142261505	-7.60354280471802	-0.0139918150380254	-0.00392691092565656	0.000943203864153475	-0.00522560812532902
700	91.1146545410156	0.444803804159164	-7.4087381362915	-0.00749832857400179	-0.00457625929266214	-0.0026282137259841	-0.0107450718060136
701	91.1146545410156	0.769478142261505	-7.53860807418823	-0.00749832857400179	0.00646266713738441	-0.00619963090866804	0.00289124972186983
702	90.4653015136719	-0.204544812440872	-7.73341274261475	-0.00587495695799589	-0.000355493422830477	0.000943203864153475	0.0022419011220336
703	91.1146545410156	-0.529219150543213	-7.86328220367432	-0.00652430532500148	-0.0113944197073579	-0.00457625929266214	0.00159255252219737
704	89.8159561157227	2.06817531585693	-7.99315214157104	0.000618529506027699	-0.00100484199356288	0.00321592413820326	-0.00360223650932312
705	89.1666030883789	0.444803804159164	-7.53860807418823	-0.00425158534198999	0.00548864435404539	-0.0130177913233638	-0.00230353930965066
706	90.4653015136719	1.4188266992569	-7.79834747314453	0.0100340843200684	0.00126787810586393	-0.0104203969240189	0.0103587592020631
707	91.7639999389648	0.444803804159164	-7.60354280471802	0.0142548503354192	0.00483929552137852	-0.00555028254166245	0.00516396993771195
708	89.1666030883789	0.769478142261505	-7.53860807418823	0.00873538758605719	0.00256657530553639	-0.0126931173726916	0.000943203864153475
709	89.1666030883789	1.74350106716156	-7.9282169342041	0.00678734155371785	0.01847561635077	-0.0227580219507217	0.00159255252219737
710	87.8679046630859	2.06817531585693	-8.18795680999756	0.00289124972186983	0.012956153601408	-0.00782300252467394	0.000618529506027699
711	89.1666030883789	2.71752405166626	-7.86328220367432	-0.00360223650932312	0.00841071270406246	-0.00490093370899558	0.000618529506027699
712	91.1146545410156	0.769478142261505	-7.60354280471802	0.000943203864153475	0.00354059832170606	0.00126787810586393	0.00743668992072344
713	91.1146545410156	0.769478142261505	-7.27886867523193	0.000943203864153475	-0.00392691092565656	-0.00717365415766835	-0.00425158534198999
714	89.8159561157227	2.3928496837616	-7.47367286682129	0.000293855206109583	0.00646266713738441	-0.0113944197073579	-0.00619963090866804
715	86.5692138671875	1.4188266992569	-7.4087381362915	-0.0139918150380254	0.0116574559360743	-0.00457625929266214	-0.00490093370899558
716	91.1146545410156	0.769478142261505	-7.53860807418823	0.00451462110504508	0.0136055024340749	-0.00392691092565656	0.000618529506027699
717	89.8159561157227	2.06817531585693	-8.25289154052734	-0.00457625929266214	-0.00392691092565656	0.00418994715437293	-0.00749832857400179
718	91.1146545410156	0.769478142261505	-7.79834747314453	-0.0143164889886975	-0.0152905117720366	0.0100340843200684	-0.0126931173726916
719	91.7639999389648	0.120129495859146	-7.53860807418823	-0.00977104809135199	-0.00425158534198999	-0.00717365415766835	-0.00457625929266214
720	89.1666030883789	2.06817531585693	-7.6684775352478	-0.00944637414067984	-0.00749832857400179	0.00159255252219737	-0.0026282137259841
721	89.8159561157227	2.3928496837616	-7.34380340576172	-0.00425158534198999	-0.000680167751852423	-0.00619963090866804	-0.000355493422830477
722	89.1666030883789	2.3928496837616	-8.18795680999756	-0.00132951640989631	0.00289124972186983	0.00516396993771195	0.0100340843200684
723	91.1146545410156	2.3928496837616	-8.05808639526367	-0.00652430532500148	-3.08191010844894e-05	-0.0123684434220195	-0.00197886489331722
724	91.1146545410156	0.120129495859146	-7.79834747314453	0.00418994715437293	-0.00749832857400179	0.00159255252219737	-0.00619963090866804
725	88.5172576904297	2.3928496837616	-8.05808639526367	0.0022419011220336	0.00678734155371785	-0.00684897974133492	-0.00197886489331722
726	89.1666030883789	1.09415245056152	-7.73341274261475	-0.0026282137259841	0.0022419011220336	-0.00977104809135199	0.00418994715437293
727	90.4653015136719	2.71752405166626	-7.9282169342041	0.0132808275520802	0.00906006153672934	-0.00944637414067984	0.0100340843200684
728	89.1666030883789	2.71752405166626	-7.53860807418823	0.0181509424000978	0.00906006153672934	-0.0100957229733467	0.0236704051494598
729	89.1666030883789	1.09415245056152	-7.6684775352478	-0.00197886489331722	0.00159255252219737	-0.0195112787187099	0.00321592413820326
730	89.8159561157227	2.3928496837616	-7.73341274261475	0.00256657530553639	0.0162028968334198	-0.00944637414067984	-3.08191010844894e-05
731	87.8679046630859	2.06817531585693	-7.79834747314453	-0.00425158534198999	0.00321592413820326	0.0022419011220336	0.00613799272105098
732	90.4653015136719	1.4188266992569	-7.47367286682129	-0.00295288790948689	0.00126787810586393	0.000618529506027699	0.00841071270406246
733	89.8159561157227	2.3928496837616	-7.79834747314453	-0.00587495695799589	0.00873538758605719	-0.00684897974133492	0.000293855206109583
734	89.8159561157227	1.09415245056152	-7.01912927627563	-0.000680167751852423	0.00386527273803949	-0.00425158534198999	-0.00879702530801296
735	89.1666030883789	2.3928496837616	-7.21393346786499	0.00483929552137852	0.00613799272105098	-0.00944637414067984	-0.00457625929266214
736	86.5692138671875	2.3928496837616	-7.6684775352478	-0.0117190945893526	0.00191722682211548	-0.00197886489331722	0.00516396993771195
737	91.7639999389648	1.09415245056152	-7.60354280471802	-0.0126931173726916	-0.00360223650932312	0.00808603875339031	-0.00587495695799589
738	90.4653015136719	2.71752405166626	-8.12302207946777	-0.0172385573387146	-0.00522560812532902	0.00808603875339031	-0.0110697457566857
739	88.5172576904297	2.71752405166626	-7.60354280471802	-0.00749832857400179	-0.0107450718060136	-0.00295288790948689	-0.0123684434220195
740	89.1666030883789	1.74350106716156	-7.6684775352478	-0.0130177913233638	-0.0227580219507217	-0.000355493422830477	-0.00684897974133492
741	87.8679046630859	2.71752405166626	-7.34380340576172	-0.00425158534198999	0.00938473641872406	0.000293855206109583	-0.000355493422830477
742	88.5172576904297	3.04219841957092	-7.47367286682129	-0.00360223650932312	0.00256657530553639	-0.00587495695799589	0.00321592413820326
743	89.1666030883789	2.3928496837616	-7.99315214157104	-0.00652430532500148	0.00808603875339031	0.000943203864153475	0.00483929552137852
744	91.1146545410156	1.74350106716156	-7.6684775352478	-0.00327756232582033	-0.00295288790948689	-0.0107450718060136	-0.00944637414067984
745	89.8159561157227	1.74350106716156	-7.6684775352478	0.000293855206109583	-0.00490093370899558	-0.00230353930965066	0.000293855206109583
746	89.8159561157227	1.09415245056152	-7.4087381362915	-0.00847235135734081	0.00906006153672934	-0.00684897974133492	0.00548864435404539
747	88.5172576904297	2.3928496837616	-7.47367286682129	0.00386527273803949	0.000618529506027699	-0.0188619289547205	0.00646266713738441
748	90.4653015136719	2.3928496837616	-7.60354280471802	0.00613799272105098	0.0100340843200684	-0.0104203969240189	0.00451462110504508
749	90.4653015136719	1.74350106716156	-7.27886867523193	0.00711201597005129	0.011982130818069	-0.0169138833880424	-0.00132951640989631
750	91.7639999389648	0.444803804159164	-7.53860807418823	-0.00392691092565656	0.00873538758605719	-0.0149658378213644	-0.000680167751852423
751	90.4653015136719	1.74350106716156	-7.60354280471802	-0.00392691092565656	0.00776136433705688	-0.00295288790948689	0.00483929552137852
752	85.9198608398438	2.3928496837616	-7.73341274261475	0.00289124972186983	0.00386527273803949	-0.00522560812532902	0.000618529506027699
753	89.8159561157227	2.3928496837616	-7.99315214157104	-0.00619963090866804	0.00386527273803949	-0.00717365415766835	-0.00555028254166245
754	91.7639999389648	1.74350106716156	-7.73341274261475	-0.00457625929266214	0.00776136433705688	-0.0143164889886975	-0.00977104809135199
755	91.1146545410156	1.74350106716156	-7.79834747314453	0.00841071270406246	0.0022419011220336	0.00289124972186983	-0.00295288790948689
756	88.5172576904297	2.71752405166626	-7.60354280471802	0.000293855206109583	0.00289124972186983	0.00548864435404539	0.00289124972186983
757	88.5172576904297	2.06817531585693	-8.12302207946777	-0.00879702530801296	0.00418994715437293	0.00516396993771195	0.000618529506027699
758	88.5172576904297	3.04219841957092	-8.05808639526367	-0.0136671401560307	-0.00814767740666866	0.013930176384747	-0.0104203969240189
759	91.1146545410156	1.4188266992569	-7.86328220367432	-0.0026282137259841	-0.00587495695799589	0.000293855206109583	-0.00684897974133492
760	91.1146545410156	1.09415245056152	-7.73341274261475	0.00613799272105098	-0.00490093370899558	-0.00360223650932312	-0.00165419070981443
761	91.1146545410156	1.4188266992569	-7.6684775352478	-0.000680167751852423	-0.00230353930965066	0.01100810803473	-0.000355493422830477
762	88.5172576904297	1.74350106716156	-7.34380340576172	-0.00717365415766835	-0.00425158534198999	0.00873538758605719	-0.00132951640989631
763	90.4653015136719	1.4188266992569	-7.60354280471802	-0.00197886489331722	0.00126787810586393	0.00354059832170606	0.00191722682211548
764	89.1666030883789	3.04219841957092	-8.25289154052734	-0.00425158534198999	-0.00555028254166245	-0.00522560812532902	0.00386527273803949
765	89.1666030883789	3.04219841957092	-8.05808639526367	0.0022419011220336	-0.00100484199356288	-0.00100484199356288	0.0022419011220336
766	91.7639999389648	1.09415245056152	-7.6684775352478	-0.00132951640989631	-0.00327756232582033	0.00126787810586393	0.0100340843200684
767	88.5172576904297	2.3928496837616	-7.99315214157104	-0.000680167751852423	0.0022419011220336	-0.0104203969240189	0.0126314787194133
768	90.4653015136719	1.74350106716156	-7.6684775352478	0.0175015944987535	0.000293855206109583	-0.00749832857400179	0.0126314787194133
769	91.1146545410156	2.06817531585693	-7.60354280471802	0.00970941036939621	0.00711201597005129	-0.0169138833880424	0.000293855206109583
770	90.4653015136719	1.74350106716156	-7.27886867523193	0.0106834331527352	0.00711201597005129	-0.0104203969240189	-0.00425158534198999
771	91.7639999389648	0.120129495859146	-7.60354280471802	-3.08191010844894e-05	-0.00165419070981443	-0.00165419070981443	-0.000355493422830477
772	89.8159561157227	2.3928496837616	-7.60354280471802	0.0175015944987535	0.00126787810586393	0.00159255252219737	-0.000355493422830477
773	88.5172576904297	2.3928496837616	-7.73341274261475	0.00483929552137852	0.00126787810586393	-0.00522560812532902	-0.00295288790948689
774	91.1146545410156	1.74350106716156	-7.6684775352478	-0.0026282137259841	0.0022419011220336	-0.0110697457566857	0.00289124972186983
775	89.8159561157227	3.04219841957092	-7.47367286682129	0.00938473641872406	0.000293855206109583	0.00646266713738441	-0.00132951640989631
776	89.8159561157227	-0.204544812440872	-7.21393346786499	0.0022419011220336	-0.0117190945893526	0.00191722682211548	-0.00165419070981443
777	90.4653015136719	1.09415245056152	-7.47367286682129	-0.00652430532500148	-0.00717365415766835	0.00743668992072344	-3.08191010844894e-05
778	87.8679046630859	2.71752405166626	-7.86328220367432	-0.0191866029053926	-0.0104203969240189	0.0132808275520802	-0.00814767740666866
779	89.1666030883789	2.3928496837616	-7.9282169342041	-0.00457625929266214	-0.00327756232582033	0.00191722682211548	-0.00782300252467394
780	89.1666030883789	2.71752405166626	-7.53860807418823	-0.00782300252467394	-0.0123684434220195	0.00613799272105098	-0.00457625929266214
781	89.8159561157227	1.09415245056152	-7.73341274261475	-0.00392691092565656	-0.00717365415766835	-3.08191010844894e-05	0.00451462110504508
782	91.1146545410156	1.74350106716156	-7.4087381362915	-0.0107450718060136	-0.000355493422830477	-0.00295288790948689	0.000618529506027699
783	87.8679046630859	1.09415245056152	-7.14899873733521	-0.0136671401560307	0.00159255252219737	0.00126787810586393	0.00646266713738441
784	89.8159561157227	2.3928496837616	-8.12302207946777	-0.00944637414067984	0.00289124972186983	-0.00944637414067984	-0.000355493422830477
785	89.8159561157227	1.09415245056152	-7.60354280471802	-0.000355493422830477	0.00678734155371785	0.00159255252219737	0.000293855206109583
786	90.4653015136719	-0.204544812440872	-7.86328220367432	-0.00230353930965066	0.00126787810586393	-0.00197886489331722	0.00483929552137852
787	89.8159561157227	1.74350106716156	-7.9282169342041	0.0178262684494257	0.00418994715437293	-0.0104203969240189	0.00126787810586393
788	87.8679046630859	0.769478142261505	-7.4087381362915	-0.00522560812532902	0.00711201597005129	-0.0130177913233638	0.0168522447347641
789	91.1146545410156	1.4188266992569	-7.21393346786499	0.0188002903014421	0.00646266713738441	-0.0123684434220195	0.00386527273803949
790	91.1146545410156	0.769478142261505	-7.47367286682129	0.0142548503354192	0.0113327819854021	-0.00230353930965066	0.000293855206109583
791	91.7639999389648	0.120129495859146	-7.99315214157104	0.000943203864153475	-0.000680167751852423	0.000618529506027699	0.00321592413820326
792	90.4653015136719	1.09415245056152	-7.79834747314453	-0.00457625929266214	-0.00684897974133492	0.00613799272105098	-0.00490093370899558
793	85.9198608398438	1.09415245056152	-7.6684775352478	-0.00717365415766835	0.00386527273803949	-0.00197886489331722	0.00126787810586393
794	89.1666030883789	2.3928496837616	-8.05808639526367	0.00516396993771195	-0.00197886489331722	-0.00652430532500148	-0.00814767740666866
795	91.1146545410156	0.769478142261505	-7.86328220367432	0.0243197549134493	0.00256657530553639	-0.00912170019000769	-0.00717365415766835
796	87.8679046630859	1.74350106716156	-7.60354280471802	0.00613799272105098	0.00613799272105098	0.00418994715437293	-0.00295288790948689
797	90.4653015136719	1.09415245056152	-7.73341274261475	0.00256657530553639	-0.00684897974133492	0.00483929552137852	-0.0143164889886975
798	88.5172576904297	2.06817531585693	-7.73341274261475	-0.017887907102704	-0.00100484199356288	0.0123068047687411	-0.00879702530801296
799	88.5172576904297	2.71752405166626	-7.60354280471802	-0.00522560812532902	-0.00295288790948689	0.00321592413820326	-0.00425158534198999
800	89.8159561157227	2.06817531585693	-8.25289154052734	0.0022419011220336	-0.00652430532500148	0.00938473641872406	0.000293855206109583
801	90.4653015136719	2.3928496837616	-7.86328220367432	0.00354059832170606	0.00386527273803949	0.00256657530553639	0.00483929552137852
802	89.8159561157227	0.769478142261505	-7.86328220367432	-0.000680167751852423	-0.00555028254166245	0.00386527273803949	0.00159255252219737
803	90.4653015136719	1.09415245056152	-7.08406400680542	-0.00490093370899558	-0.00230353930965066	0.00516396993771195	0.00191722682211548
804	87.8679046630859	1.74350106716156	-7.73341274261475	-0.00522560812532902	0.00126787810586393	-0.0117190945893526	-0.00100484199356288
805	90.4653015136719	0.769478142261505	-7.73341274261475	0.000618529506027699	0.00289124972186983	-0.00100484199356288	-0.000680167751852423
806	90.4653015136719	1.4188266992569	-7.6684775352478	-3.08191010844894e-05	0.000293855206109583	-0.000355493422830477	0.00873538758605719
807	89.1666030883789	0.444803804159164	-7.47367286682129	0.0022419011220336	-0.00295288790948689	-0.00652430532500148	0.00256657530553639
808	91.7639999389648	0.769478142261505	-7.34380340576172	0.00581331877037883	0.00743668992072344	-0.0104203969240189	0.00970941036939621
809	88.5172576904297	1.09415245056152	-7.4087381362915	-0.0026282137259841	0.011982130818069	-0.0126931173726916	0.00191722682211548
810	89.8159561157227	1.4188266992569	-7.47367286682129	0.00970941036939621	0.01100810803473	-0.00360223650932312	-0.00457625929266214
811	91.7639999389648	1.4188266992569	-7.86328220367432	0.000618529506027699	0.00256657530553639	0.000943203864153475	0.00191722682211548
812	91.1146545410156	-0.204544812440872	-7.6684775352478	-0.00295288790948689	-0.00100484199356288	-0.0110697457566857	-0.0110697457566857
813	90.4653015136719	0.444803804159164	-7.53860807418823	-0.00425158534198999	0.00159255252219737	0.00548864435404539	0.00256657530553639
814	85.9198608398438	1.74350106716156	-7.60354280471802	-0.00847235135734081	0.000293855206109583	-0.00912170019000769	-0.0026282137259841
815	91.7639999389648	0.120129495859146	-7.47367286682129	0.00646266713738441	0.00483929552137852	-0.00230353930965066	-0.00522560812532902
816	89.1666030883789	1.4188266992569	-7.60354280471802	0.00418994715437293	0.000293855206109583	0.00126787810586393	0.000293855206109583
817	89.1666030883789	1.09415245056152	-7.6684775352478	-0.00782300252467394	-0.0260047651827335	0.00386527273803949	-0.00295288790948689
818	91.1146545410156	-0.204544812440872	-7.86328220367432	-0.00912170019000769	-0.00717365415766835	0.00743668992072344	-0.00717365415766835
819	87.8679046630859	0.769478142261505	-7.86328220367432	-0.0117190945893526	-0.0149658378213644	0.000618529506027699	-0.0156151866540313
820	89.8159561157227	0.120129495859146	-7.79834747314453	0.00483929552137852	0.00191722682211548	-0.00230353930965066	-0.00132951640989631
821	90.4653015136719	0.120129495859146	-7.9282169342041	-0.00100484199356288	0.000618529506027699	0.000943203864153475	0.00581331877037883
822	89.8159561157227	0.769478142261505	-7.53860807418823	-0.00132951640989631	-0.00555028254166245	0.00159255252219737	-0.00360223650932312
823	90.4653015136719	-0.204544812440872	-7.53860807418823	-0.00425158534198999	-0.00847235135734081	-0.00425158534198999	0.00191722682211548
824	88.5172576904297	1.09415245056152	-7.47367286682129	-3.08191010844894e-05	0.00126787810586393	-0.00197886489331722	-0.00490093370899558
825	89.1666030883789	0.444803804159164	-7.79834747314453	0.00516396993771195	0.00646266713738441	-0.00197886489331722	0.00613799272105098
826	90.4653015136719	1.09415245056152	-8.25289154052734	0.0165275707840919	0.00289124972186983	-0.00360223650932312	0.00418994715437293
827	90.4653015136719	0.120129495859146	-7.86328220367432	0.00841071270406246	-0.000680167751852423	-0.0100957229733467	0.011982130818069
828	90.4653015136719	-0.529219150543213	-7.86328220367432	0.00873538758605719	0.000618529506027699	-0.00684897974133492	0.00938473641872406
829	88.5172576904297	1.74350106716156	-7.47367286682129	0.0162028968334198	0.0149041991680861	-0.0156151866540313	-0.00912170019000769
830	85.9198608398438	1.74350106716156	-7.34380340576172	0.00646266713738441	0.0100340843200684	-0.00230353930965066	0.00581331877037883
831	89.8159561157227	1.4188266992569	-7.73341274261475	0.00354059832170606	0.00970941036939621	-0.00230353930965066	0.000618529506027699
832	89.8159561157227	1.74350106716156	-8.18795680999756	-0.00230353930965066	0.000618529506027699	0.000293855206109583	-0.00197886489331722
833	90.4653015136719	0.444803804159164	-7.53860807418823	-0.00392691092565656	-0.00619963090866804	0.00678734155371785	-0.0126931173726916
834	89.8159561157227	-0.204544812440872	-7.6684775352478	-0.00587495695799589	0.00808603875339031	-0.0156151866540313	-0.00814767740666866
835	88.5172576904297	1.4188266992569	-8.05808639526367	-0.00522560812532902	0.00970941036939621	-0.0120437685400248	-0.00132951640989631
836	89.8159561157227	0.769478142261505	-7.34380340576172	-0.00977104809135199	-0.00457625929266214	-0.00490093370899558	0.00711201597005129
837	88.5172576904297	1.74350106716156	-7.6684775352478	-0.0172385573387146	-0.00490093370899558	0.01100810803473	-0.00392691092565656
838	90.4653015136719	0.120129495859146	-7.53860807418823	-0.0172385573387146	-0.00522560812532902	0.00646266713738441	-0.0026282137259841
839	91.7639999389648	-0.529219150543213	-7.73341274261475	-0.0146411629393697	-0.0120437685400248	-0.000355493422830477	-0.00295288790948689
840	90.4653015136719	1.09415245056152	-7.47367286682129	-0.0149658378213644	0.00386527273803949	-0.00197886489331722	-0.00165419070981443
841	89.8159561157227	0.444803804159164	-7.14899873733521	-0.00555028254166245	0.00743668992072344	0.00483929552137852	0.00678734155371785
842	90.4653015136719	1.09415245056152	-7.73341274261475	0.000943203864153475	0.00354059832170606	-0.00587495695799589	0.00841071270406246
843	90.4653015136719	1.09415245056152	-7.53860807418823	0.00548864435404539	0.00321592413820326	-0.0110697457566857	-0.00522560812532902
844	88.5172576904297	-0.529219150543213	-7.27886867523193	0.000293855206109583	-0.00879702530801296	-0.00490093370899558	-0.00165419070981443
845	90.4653015136719	0.444803804159164	-7.79834747314453	0.00321592413820326	0.0022419011220336	-0.0126931173726916	0.000293855206109583
846	87.2185592651367	1.4188266992569	-7.79834747314453	-0.00619963090866804	0.00321592413820326	-0.00522560812532902	0.00418994715437293
847	91.1146545410156	0.444803804159164	-7.53860807418823	0.0288651939481497	0.00711201597005129	-0.00619963090866804	0.00873538758605719
848	88.5172576904297	1.4188266992569	-7.73341274261475	0.0113327819854021	0.0191249661147594	-0.00847235135734081	0.0265924744307995
849	89.8159561157227	0.444803804159164	-7.53860807418823	0.00776136433705688	0.00776136433705688	-0.0185372550040483	-0.0026282137259841
850	88.5172576904297	1.09415245056152	-7.08406400680542	0.00906006153672934	0.0145795252174139	-0.0113944197073579	-0.00392691092565656
851	86.5692138671875	1.74350106716156	-7.4087381362915	-0.00197886489331722	0.00418994715437293	-0.00165419070981443	0.000293855206109583
852	89.8159561157227	1.74350106716156	-8.05808639526367	0.00548864435404539	-0.00197886489331722	-0.00684897974133492	0.00354059832170606
853	89.1666030883789	1.4188266992569	-8.31782627105713	0.0022419011220336	-0.00100484199356288	-0.000680167751852423	-0.00587495695799589
854	91.1146545410156	0.120129495859146	-7.86328220367432	-0.00360223650932312	-0.0107450718060136	-0.00879702530801296	-0.00360223650932312
855	88.5172576904297	1.09415245056152	-7.86328220367432	0.00646266713738441	0.0123068047687411	0.00126787810586393	-0.00977104809135199
856	89.1666030883789	0.444803804159164	-7.60354280471802	-0.00295288790948689	-0.000355493422830477	0.00548864435404539	0.00711201597005129
857	91.1146545410156	1.09415245056152	-7.34380340576172	-0.0152905117720366	-0.00327756232582033	0.0126314787194133	-0.00392691092565656
858	90.4653015136719	1.09415245056152	-8.12302207946777	-0.00814767740666866	-0.00847235135734081	0.0142548503354192	-0.00749832857400179
859	89.1666030883789	1.4188266992569	-8.18795680999756	-0.00392691092565656	-0.0217839982360601	-0.00132951640989631	-0.00684897974133492
860	89.8159561157227	0.769478142261505	-8.05808639526367	-0.00295288790948689	-0.0172385573387146	0.0022419011220336	-0.00944637414067984
861	89.1666030883789	0.444803804159164	-7.86328220367432	-0.00165419070981443	0.00159255252219737	0.00906006153672934	0.00743668992072344
862	89.8159561157227	0.444803804159164	-7.60354280471802	-0.00165419070981443	-0.00230353930965066	-3.08191010844894e-05	0.000943203864153475
863	89.1666030883789	1.4188266992569	-7.99315214157104	0.0022419011220336	-0.00879702530801296	0.00516396993771195	-0.0026282137259841
864	90.4653015136719	0.444803804159164	-7.47367286682129	0.00516396993771195	-0.00392691092565656	-0.00100484199356288	-0.00522560812532902
865	87.8679046630859	0.120129495859146	-7.6684775352478	0.0103587592020631	-0.00912170019000769	-0.00555028254166245	0.000618529506027699
866	87.8679046630859	1.4188266992569	-7.34380340576172	0.00289124972186983	0.000943203864153475	0.01100810803473	0.0100340843200684
867	84.6211624145508	2.06817531585693	-7.4087381362915	-0.00327756232582033	0.00938473641872406	-0.0107450718060136	0.00711201597005129
868	88.5172576904297	1.09415245056152	-7.47367286682129	-0.000680167751852423	0.0103587592020631	-0.00879702530801296	0.00451462110504508
869	90.4653015136719	0.120129495859146	-7.6684775352478	0.00970941036939621	0.00711201597005129	-0.0159398596733809	0.00808603875339031
870	90.4653015136719	0.444803804159164	-7.14899873733521	-0.00197886489331722	0.00483929552137852	-0.0149658378213644	-0.0104203969240189
871	91.1146545410156	-0.204544812440872	-7.47367286682129	0.00516396993771195	0.00451462110504508	-0.00684897974133492	0.0116574559360743
872	89.1666030883789	0.120129495859146	-7.79834747314453	0.000618529506027699	-0.0110697457566857	0.00970941036939621	0.00354059832170606
873	88.5172576904297	1.4188266992569	-8.05808639526367	-0.00100484199356288	0.000293855206109583	-0.00652430532500148	-0.00392691092565656
874	90.4653015136719	0.769478142261505	-8.25289154052734	0.00289124972186983	0.00191722682211548	-0.00425158534198999	-0.000680167751852423
875	90.4653015136719	-0.204544812440872	-7.21393346786499	0.00451462110504508	0.00776136433705688	-0.00360223650932312	-0.00847235135734081
876	91.7639999389648	-0.204544812440872	-7.53860807418823	0.00256657530553639	-0.00230353930965066	0.00451462110504508	-0.00165419070981443
877	89.8159561157227	0.120129495859146	-7.21393346786499	-0.0185372550040483	-0.0100957229733467	0.00386527273803949	-0.00555028254166245
878	87.8679046630859	1.4188266992569	-7.47367286682129	-0.0165892094373703	-0.000680167751852423	0.0158782228827477	-0.00555028254166245
879	89.8159561157227	1.4188266992569	-8.25289154052734	-0.0172385573387146	-0.00132951640989631	0.00126787810586393	-0.00197886489331722
880	89.8159561157227	1.4188266992569	-8.05808639526367	-0.00392691092565656	-0.000680167751852423	0.00613799272105098	-0.00652430532500148
881	87.2185592651367	0.120129495859146	-8.05808639526367	-0.00132951640989631	0.00126787810586393	0.00289124972186983	-0.000680167751852423
882	89.8159561157227	0.120129495859146	-7.60354280471802	-0.00652430532500148	-0.00100484199356288	-0.00490093370899558	0.00354059832170606
883	87.8679046630859	0.444803804159164	-7.6684775352478	-0.0113944197073579	0.00418994715437293	0.00289124972186983	-0.00457625929266214
884	90.4653015136719	1.74350106716156	-7.73341274261475	-0.00879702530801296	0.00711201597005129	-0.00360223650932312	-0.00522560812532902
885	88.5172576904297	1.09415245056152	-7.60354280471802	-3.08191010844894e-05	-0.0169138833880424	-0.00587495695799589	-0.00912170019000769
886	90.4653015136719	-1.17856776714325	-7.9282169342041	0.00678734155371785	-0.00847235135734081	0.00483929552137852	0.0116574559360743
887	88.5172576904297	1.74350106716156	-7.99315214157104	0.00289124972186983	0.00126787810586393	-0.00977104809135199	0.00646266713738441
888	87.8679046630859	0.444803804159164	-7.79834747314453	-0.00230353930965066	0.00516396993771195	-0.0156151866540313	0.00613799272105098
889	91.7639999389648	0.444803804159164	-7.73341274261475	0.0168522447347641	0.00906006153672934	-0.0156151866540313	0.011982130818069
890	90.4653015136719	-0.204544812440872	-7.99315214157104	0.00938473641872406	0.00808603875339031	-0.0104203969240189	-0.000355493422830477
891	90.4653015136719	-0.529219150543213	-7.34380340576172	0.0142548503354192	0.00126787810586393	-0.00327756232582033	0.00386527273803949
892	90.4653015136719	-0.204544812440872	-7.73341274261475	0.00256657530553639	-0.00100484199356288	-0.00490093370899558	-0.00132951640989631
893	88.5172576904297	0.444803804159164	-7.73341274261475	-0.00814767740666866	0.00613799272105098	-0.00295288790948689	0.00808603875339031
894	88.5172576904297	1.74350106716156	-7.73341274261475	-0.00457625929266214	0.000618529506027699	-0.00944637414067984	-0.00847235135734081
895	91.1146545410156	0.120129495859146	-7.99315214157104	0.00289124972186983	0.00159255252219737	-0.0100957229733467	-0.00912170019000769
896	88.5172576904297	0.444803804159164	-7.73341274261475	0.000618529506027699	0.00418994715437293	0.00386527273803949	-0.000355493422830477
897	88.5172576904297	0.444803804159164	-7.79834747314453	-0.0130177913233638	-0.0185372550040483	0.0103587592020631	-0.00360223650932312
898	87.2185592651367	1.4188266992569	-7.34380340576172	-0.0175632312893867	-0.00230353930965066	0.0162028968334198	-0.00717365415766835
899	89.1666030883789	0.769478142261505	-7.47367286682129	-0.0120437685400248	0.00289124972186983	0.00386527273803949	-0.00555028254166245
900	89.1666030883789	1.4188266992569	-7.86328220367432	-0.0107450718060136	-0.00392691092565656	-0.00392691092565656	-0.00814767740666866
901	88.5172576904297	1.4188266992569	-7.73341274261475	-0.00360223650932312	0.00678734155371785	0.00646266713738441	-0.00100484199356288
902	89.1666030883789	-0.204544812440872	-7.6684775352478	-0.00295288790948689	-0.00392691092565656	0.00354059832170606	0.00289124972186983
903	91.1146545410156	0.120129495859146	-7.27886867523193	-0.00100484199356288	0.00386527273803949	-3.08191010844894e-05	-0.000680167751852423
904	87.8679046630859	1.74350106716156	-7.47367286682129	-0.00977104809135199	0.00646266713738441	-0.00100484199356288	-0.0100957229733467
905	90.4653015136719	0.444803804159164	-7.14899873733521	0.00743668992072344	0.011982130818069	-0.0117190945893526	0.00126787810586393
906	91.7639999389648	0.120129495859146	-7.6684775352478	0.00906006153672934	0.0158782228827477	-0.00684897974133492	0.00191722682211548
907	89.8159561157227	-0.853893458843231	-7.6684775352478	0.0233457311987877	0.00321592413820326	-0.0107450718060136	0.00289124972186983
908	90.4653015136719	0.120129495859146	-7.47367286682129	0.0116574559360743	0.013930176384747	-0.00717365415766835	0.00483929552137852
909	86.5692138671875	1.09415245056152	-7.99315214157104	-0.00684897974133492	0.0171769186854362	-0.0191866029053926	-0.00327756232582033
910	89.1666030883789	1.4188266992569	-7.9282169342041	0.00938473641872406	0.0168522447347641	-0.0139918150380254	-0.00295288790948689
911	89.1666030883789	1.09415245056152	-7.79834747314453	0.00743668992072344	0.00841071270406246	-0.00295288790948689	-0.000680167751852423
912	89.8159561157227	0.769478142261505	-7.60354280471802	0.0022419011220336	-3.08191010844894e-05	-0.00360223650932312	0.000618529506027699
913	89.8159561157227	1.09415245056152	-8.12302207946777	-0.00522560812532902	0.000618529506027699	-0.000680167751852423	-0.00425158534198999
914	87.8679046630859	0.769478142261505	-7.9282169342041	-0.00717365415766835	0.00743668992072344	-0.00165419070981443	-0.00327756232582033
915	88.5172576904297	0.769478142261505	-7.73341274261475	-0.00490093370899558	0.00289124972186983	-0.00555028254166245	-0.00684897974133492
916	91.1146545410156	1.09415245056152	-8.12302207946777	-0.00132951640989631	0.000618529506027699	-0.00749832857400179	-0.00165419070981443
917	89.1666030883789	0.444803804159164	-7.47367286682129	-0.0107450718060136	-0.00782300252467394	0.0165275707840919	0.00191722682211548
918	90.4653015136719	-0.853893458843231	-7.08406400680542	-0.0120437685400248	-0.0286021586507559	0.0145795252174139	-0.00749832857400179
919	88.5172576904297	-0.529219150543213	-7.21393346786499	-0.00555028254166245	0.00159255252219737	-0.00100484199356288	-0.00392691092565656
920	88.5172576904297	0.444803804159164	-7.6684775352478	-0.00230353930965066	0.00256657530553639	0.00289124972186983	-0.00977104809135199
921	89.1666030883789	1.4188266992569	-8.25289154052734	-0.00295288790948689	-0.0113944197073579	0.00483929552137852	0.000943203864153475
922	91.1146545410156	0.444803804159164	-7.73341274261475	0.00159255252219737	-0.00652430532500148	0.00386527273803949	0.00451462110504508
923	89.8159561157227	-0.204544812440872	-7.6684775352478	0.00321592413820326	-0.0182125810533762	-0.00360223650932312	0.00776136433705688
924	90.4653015136719	0.120129495859146	-7.4087381362915	-0.000355493422830477	-0.00197886489331722	-0.00132951640989631	0.000618529506027699
925	87.8679046630859	-0.204544812440872	-7.21393346786499	0.00126787810586393	0.00581331877037883	0.00386527273803949	-3.08191010844894e-05
926	90.4653015136719	-0.529219150543213	-7.34380340576172	0.00970941036939621	0.00321592413820326	0.00289124972186983	0.0116574559360743
927	91.1146545410156	-0.529219150543213	-7.73341274261475	-0.00392691092565656	-0.000680167751852423	-0.0136671401560307	-0.000680167751852423
928	89.1666030883789	0.444803804159164	-7.79834747314453	0.0126314787194133	-0.00457625929266214	-0.0100957229733467	0.00418994715437293
929	89.1666030883789	0.120129495859146	-7.27886867523193	-0.00457625929266214	0.00321592413820326	-0.0185372550040483	-0.00522560812532902
930	87.2185592651367	1.09415245056152	-7.4087381362915	-0.0120437685400248	0.000618529506027699	-0.00717365415766835	0.00711201597005129
931	88.5172576904297	1.4188266992569	-7.60354280471802	0.00776136433705688	0.00516396993771195	-0.00100484199356288	-0.000680167751852423
932	91.1146545410156	0.769478142261505	-7.34380340576172	-0.00230353930965066	-0.00457625929266214	0.00126787810586393	0.00451462110504508
933	90.4653015136719	-0.529219150543213	-7.47367286682129	-0.00132951640989631	-0.00327756232582033	-0.00879702530801296	0.00126787810586393
934	89.1666030883789	-0.204544812440872	-7.47367286682129	-0.00619963090866804	0.000943203864153475	0.00483929552137852	-0.00782300252467394
935	89.8159561157227	-0.204544812440872	-7.53860807418823	-0.00619963090866804	0.011982130818069	-0.00100484199356288	-0.00230353930965066
936	88.5172576904297	0.444803804159164	-7.53860807418823	-0.00814767740666866	-0.00132951640989631	0.00743668992072344	-0.00100484199356288
937	91.7639999389648	0.120129495859146	-7.86328220367432	-0.0159398596733809	-0.0110697457566857	0.0145795252174139	-0.00230353930965066
938	88.5172576904297	1.09415245056152	-7.21393346786499	-0.0159398596733809	-0.00490093370899558	0.00970941036939621	-0.0120437685400248
939	89.8159561157227	-0.529219150543213	-6.82432460784912	-0.00814767740666866	-0.00555028254166245	0.00418994715437293	-0.00327756232582033
940	90.4653015136719	-0.204544812440872	-7.60354280471802	-0.0130177913233638	0.00321592413820326	-0.00717365415766835	-0.00165419070981443
941	85.9198608398438	0.120129495859146	-7.60354280471802	-0.0113944197073579	0.00386527273803949	0.00386527273803949	0.00418994715437293
942	89.1666030883789	0.769478142261505	-7.86328220367432	-0.00165419070981443	0.00678734155371785	0.00451462110504508	-0.000355493422830477
943	90.4653015136719	0.769478142261505	-7.86328220367432	0.00191722682211548	-3.08191010844894e-05	-0.0117190945893526	-0.0026282137259841
944	91.1146545410156	-1.17856776714325	-7.4087381362915	0.00321592413820326	0.00159255252219737	0.000618529506027699	-0.00100484199356288
945	89.1666030883789	1.09415245056152	-7.73341274261475	-0.00100484199356288	0.00256657530553639	-0.00457625929266214	-3.08191010844894e-05
946	87.8679046630859	-0.204544812440872	-7.60354280471802	0.00321592413820326	0.0106834331527352	-0.00197886489331722	0.00711201597005129
947	92.4133453369141	-0.204544812440872	-7.79834747314453	0.029189869761467	0.00386527273803949	-0.00652430532500148	0.0113327819854021
948	89.1666030883789	1.74350106716156	-8.38276100158691	0.00776136433705688	0.00808603875339031	-0.0243813935667276	0.00516396993771195
949	89.1666030883789	0.769478142261505	-7.9282169342041	0.00613799272105098	0.0171769186854362	-0.0152905117720366	0.00711201597005129
950	89.8159561157227	0.120129495859146	-7.60354280471802	0.00613799272105098	0.0113327819854021	-0.0139918150380254	-0.0026282137259841
951	87.8679046630859	0.769478142261505	-7.86328220367432	-0.00879702530801296	0.00938473641872406	-0.00522560812532902	0.00451462110504508
952	89.1666030883789	0.769478142261505	-7.6684775352478	-0.00555028254166245	0.00386527273803949	-0.0026282137259841	0.00516396993771195
953	90.4653015136719	-0.529219150543213	-7.86328220367432	0.00321592413820326	-0.0026282137259841	-0.0110697457566857	-3.08191010844894e-05
954	88.5172576904297	0.769478142261505	-7.9282169342041	-0.00132951640989631	0.00126787810586393	-0.0156151866540313	-0.00619963090866804
955	90.4653015136719	-0.853893458843231	-7.53860807418823	-0.00197886489331722	-0.00360223650932312	-0.00295288790948689	-0.00879702530801296
956	89.8159561157227	-0.204544812440872	-7.34380340576172	0.00646266713738441	0.00321592413820326	0.00873538758605719	-3.08191010844894e-05
957	88.5172576904297	0.769478142261505	-7.4087381362915	-0.00684897974133492	-0.0156151866540313	0.0126314787194133	-0.00847235135734081
958	88.5172576904297	1.09415245056152	-7.4087381362915	-0.0126931173726916	-0.00977104809135199	0.00711201597005129	-0.0156151866540313
959	90.4653015136719	-0.204544812440872	-7.14899873733521	0.0022419011220336	0.00613799272105098	0.00873538758605719	-0.00457625929266214
960	90.4653015136719	-1.17856776714325	-7.21393346786499	-0.00522560812532902	-0.0156151866540313	-0.00197886489331722	-0.00684897974133492
961	90.4653015136719	0.120129495859146	-7.27886867523193	-0.000355493422830477	0.00970941036939621	-0.00327756232582033	0.00548864435404539
962	85.9198608398438	0.444803804159164	-7.34380340576172	-0.00457625929266214	-0.00684897974133492	0.01100810803473	0.00808603875339031
963	89.8159561157227	0.769478142261505	-7.4087381362915	-0.0026282137259841	0.00159255252219737	0.000293855206109583	0.00613799272105098
964	91.7639999389648	0.120129495859146	-7.34380340576172	0.00354059832170606	0.00386527273803949	-0.00165419070981443	0.00191722682211548
965	88.5172576904297	0.444803804159164	-7.27886867523193	0.00581331877037883	0.00386527273803949	-0.00457625929266214	0.00289124972186983
966	90.4653015136719	-0.204544812440872	-7.08406400680542	0.00678734155371785	0.00678734155371785	0.0022419011220336	0.00386527273803949
967	88.5172576904297	0.769478142261505	-7.86328220367432	-0.0107450718060136	0.00678734155371785	-0.0146411629393697	0.0162028968334198
968	88.5172576904297	0.769478142261505	-7.60354280471802	0.00516396993771195	0.0116574559360743	-0.0139918150380254	0.00483929552137852
969	89.1666030883789	0.444803804159164	-7.6684775352478	0.0200989879667759	0.011982130818069	-0.0146411629393697	0.00256657530553639
970	89.1666030883789	-0.204544812440872	-7.4087381362915	0.00159255252219737	0.00418994715437293	-0.0126931173726916	0.00451462110504508
971	89.1666030883789	0.120129495859146	-7.53860807418823	0.0126314787194133	0.00581331877037883	-0.0104203969240189	-0.00100484199356288
972	87.2185592651367	1.74350106716156	-7.79834747314453	0.00354059832170606	0.0123068047687411	0.00483929552137852	0.00354059832170606
973	90.4653015136719	-0.529219150543213	-7.08406400680542	-0.00490093370899558	0.000293855206109583	-0.00977104809135199	-0.00132951640989631
974	89.8159561157227	0.444803804159164	-8.38276100158691	0.00256657530553639	0.0142548503354192	-0.00847235135734081	-0.00392691092565656
975	91.1146545410156	-0.204544812440872	-7.86328220367432	-0.000355493422830477	0.00451462110504508	-0.00392691092565656	-0.00782300252467394
976	90.4653015136719	-1.17856776714325	-7.79834747314453	0.00354059832170606	-0.00717365415766835	-0.00295288790948689	-0.00555028254166245
977	88.5172576904297	0.769478142261505	-7.9282169342041	-0.0217839982360601	-0.00879702530801296	0.00841071270406246	-0.00652430532500148
978	89.8159561157227	-0.204544812440872	-7.4087381362915	-0.0126931173726916	-0.00392691092565656	0.00873538758605719	-0.00782300252467394
979	90.4653015136719	-0.204544812440872	-7.4087381362915	-0.00619963090866804	-0.0026282137259841	0.00516396993771195	-0.00327756232582033
980	90.4653015136719	-0.529219150543213	-7.4087381362915	-0.00295288790948689	-0.0026282137259841	-0.00197886489331722	-0.00360223650932312
981	91.1146545410156	-1.50324213504791	-7.60354280471802	-0.00457625929266214	-0.0130177913233638	0.00256657530553639	0.00548864435404539
982	89.8159561157227	0.120129495859146	-7.79834747314453	-0.00749832857400179	0.0022419011220336	0.00289124972186983	-0.0026282137259841
983	87.2185592651367	0.120129495859146	-7.79834747314453	-0.0139918150380254	0.000618529506027699	0.00321592413820326	0.00581331877037883
984	89.1666030883789	0.769478142261505	-7.79834747314453	0.00289124972186983	-0.00360223650932312	-0.00392691092565656	-0.00522560812532902
985	90.4653015136719	-0.204544812440872	-7.4087381362915	-0.00619963090866804	0.00354059832170606	-3.08191010844894e-05	0.000618529506027699
986	89.1666030883789	0.444803804159164	-7.34380340576172	0.00289124972186983	-0.00587495695799589	0.00321592413820326	0.00613799272105098
987	87.8679046630859	1.09415245056152	-7.53860807418823	-0.00100484199356288	0.00808603875339031	-0.0123684434220195	0.0171769186854362
988	86.5692138671875	0.120129495859146	-7.73341274261475	0.0149041991680861	0.00678734155371785	-0.0159398596733809	-0.0123684434220195
989	91.1146545410156	0.769478142261505	-7.53860807418823	0.00581331877037883	0.00938473641872406	-0.0110697457566857	-3.08191010844894e-05
990	90.4653015136719	0.120129495859146	-7.60354280471802	0.0142548503354192	0.012956153601408	-0.00912170019000769	-0.00360223650932312
991	89.8159561157227	1.4188266992569	-7.60354280471802	0.00354059832170606	0.00159255252219737	-0.00360223650932312	0.000618529506027699
992	87.8679046630859	1.74350106716156	-7.47367286682129	0.00321592413820326	-3.08191010844894e-05	0.000943203864153475	-0.00717365415766835
993	88.5172576904297	0.769478142261505	-7.01912927627563	-0.0113944197073579	0.00159255252219737	0.00548864435404539	0.00354059832170606
994	89.1666030883789	1.4188266992569	-7.79834747314453	-0.000355493422830477	0.00581331877037883	-0.0113944197073579	-0.0120437685400248
995	91.1146545410156	0.120129495859146	-7.60354280471802	0.00256657530553639	0.00451462110504508	-0.0026282137259841	-0.00587495695799589
996	89.8159561157227	0.444803804159164	-7.53860807418823	0.00451462110504508	0.00873538758605719	0.00776136433705688	0.000618529506027699
997	90.4653015136719	-0.853893458843231	-7.01912927627563	-0.00457625929266214	-0.0130177913233638	0.0116574559360743	-0.00522560812532902
998	91.7639999389648	0.444803804159164	-7.60354280471802	-0.00749832857400179	-0.00522560812532902	0.0100340843200684	-0.0100957229733467
999	87.8679046630859	2.06817531585693	-7.47367286682129	0.00289124972186983	-0.0123684434220195	0.0113327819854021	-0.00977104809135199
1000	87.8679046630859	1.74350106716156	-7.86328220367432	0.00191722682211548	-0.00652430532500148	0.00256657530553639	-3.08191010844894e-05
1001	89.8159561157227	1.4188266992569	-7.79834747314453	0.00711201597005129	-0.00814767740666866	0.00646266713738441	-0.00165419070981443
1002	89.8159561157227	0.120129495859146	-7.86328220367432	-0.00100484199356288	-0.0113944197073579	0.00191722682211548	0.00743668992072344
1003	90.4653015136719	0.769478142261505	-7.47367286682129	0.013930176384747	-0.00165419070981443	-0.000355493422830477	-0.00457625929266214
1004	87.2185592651367	0.444803804159164	-7.4087381362915	-0.00587495695799589	-0.00360223650932312	-0.0026282137259841	0.000293855206109583
1005	90.4653015136719	1.4188266992569	-7.60354280471802	0.00418994715437293	0.00256657530553639	-0.00555028254166245	-0.0104203969240189
1006	89.1666030883789	1.4188266992569	-7.14899873733521	0.0191249661147594	-0.00490093370899558	0.00191722682211548	0.00289124972186983
1007	88.5172576904297	0.769478142261505	-7.73341274261475	0.01100810803473	-0.00165419070981443	-0.0107450718060136	0.00938473641872406
1008	91.7639999389648	0.444803804159164	-7.86328220367432	0.00483929552137852	0.00321592413820326	-0.0117190945893526	0.012956153601408
1009	87.2185592651367	0.769478142261505	-7.73341274261475	0.0158782228827477	0.01100810803473	-0.00717365415766835	-0.00295288790948689
1010	90.4653015136719	0.444803804159164	-7.6684775352478	0.00483929552137852	0.0100340843200684	-0.0136671401560307	-0.00230353930965066
1011	91.7639999389648	0.444803804159164	-7.60354280471802	0.0304885655641556	0.01100810803473	-0.00717365415766835	0.00613799272105098
1012	89.8159561157227	1.4188266992569	-7.4087381362915	-0.00360223650932312	-0.00165419070981443	0.00126787810586393	0.00159255252219737
1013	90.4653015136719	0.120129495859146	-7.21393346786499	-0.00490093370899558	0.00289124972186983	-0.0026282137259841	-0.00360223650932312
1014	88.5172576904297	1.4188266992569	-7.73341274261475	-0.0104203969240189	0.00808603875339031	-0.0165892094373703	0.00321592413820326
1015	90.4653015136719	0.120129495859146	-7.60354280471802	0.00321592413820326	0.0103587592020631	-0.00555028254166245	-0.00619963090866804
1016	89.1666030883789	1.74350106716156	-8.05808639526367	0.00159255252219737	-0.000355493422830477	0.000293855206109583	-0.00490093370899558
1017	89.8159561157227	0.120129495859146	-7.27886867523193	-0.0146411629393697	0.0022419011220336	0.0132808275520802	-0.00814767740666866
1018	90.4653015136719	0.444803804159164	-7.60354280471802	-0.0113944197073579	-0.0110697457566857	0.00841071270406246	-0.0149658378213644
1019	88.5172576904297	1.4188266992569	-7.14899873733521	-0.0110697457566857	0.000943203864153475	0.00808603875339031	-0.00587495695799589
1020	89.1666030883789	0.444803804159164	-7.34380340576172	-0.0149658378213644	0.00321592413820326	0.00418994715437293	-0.00587495695799589
1021	91.7639999389648	0.120129495859146	-7.79834747314453	-0.00392691092565656	0.00743668992072344	-0.00165419070981443	0.00256657530553639
1022	91.7639999389648	0.444803804159164	-7.53860807418823	-0.00100484199356288	0.00678734155371785	0.00678734155371785	-0.00197886489331722
1023	89.1666030883789	0.444803804159164	-7.4087381362915	-0.00717365415766835	-0.00490093370899558	-0.00847235135734081	0.00841071270406246
1024	89.1666030883789	1.4188266992569	-7.9282169342041	-0.000680167751852423	0.0022419011220336	-0.00912170019000769	-0.00132951640989631
1025	87.8679046630859	0.120129495859146	-7.4087381362915	-0.00360223650932312	0.00386527273803949	-0.00425158534198999	-0.00165419070981443
1026	89.1666030883789	1.09415245056152	-7.47367286682129	0.00483929552137852	0.00938473641872406	-0.00717365415766835	0.00678734155371785
1027	89.1666030883789	-0.204544812440872	-7.79834747314453	-0.0104203969240189	0.0100340843200684	-0.00879702530801296	0.00354059832170606
1028	91.7639999389648	-0.529219150543213	-7.73341274261475	0.0175015944987535	0.00841071270406246	-0.00555028254166245	0.0103587592020631
1029	90.4653015136719	0.120129495859146	-7.99315214157104	0.0113327819854021	0.0158782228827477	-0.0146411629393697	-0.00165419070981443
1030	87.8679046630859	0.769478142261505	-7.79834747314453	-0.00619963090866804	0.01100810803473	-0.00977104809135199	0.00159255252219737
1031	89.8159561157227	-0.204544812440872	-7.34380340576172	0.012956153601408	0.00776136433705688	-0.00555028254166245	-0.00197886489331722
1032	89.1666030883789	1.09415245056152	-7.6684775352478	0.0123068047687411	0.00516396993771195	0.000943203864153475	0.00418994715437293
1033	91.1146545410156	0.769478142261505	-7.47367286682129	-0.00165419070981443	0.00906006153672934	-0.00555028254166245	-0.00749832857400179
1034	90.4653015136719	-1.17856776714325	-7.47367286682129	0.00159255252219737	-0.0146411629393697	-0.00132951640989631	0.000618529506027699
1035	89.8159561157227	0.769478142261505	-7.79834747314453	-0.0026282137259841	0.00418994715437293	-0.00587495695799589	-0.00327756232582033
1036	89.8159561157227	0.120129495859146	-7.47367286682129	-0.00749832857400179	-0.000680167751852423	0.00321592413820326	-0.00457625929266214
1037	89.8159561157227	0.769478142261505	-7.79834747314453	-0.00879702530801296	-0.00879702530801296	0.0116574559360743	-0.00749832857400179
1038	91.1146545410156	0.769478142261505	-7.60354280471802	-0.0195112787187099	-0.00782300252467394	0.00289124972186983	-0.00944637414067984
1039	89.8159561157227	-0.853893458843231	-7.21393346786499	-0.00912170019000769	-0.0172385573387146	0.00126787810586393	-0.00717365415766835
1040	90.4653015136719	-0.204544812440872	-7.14899873733521	-0.00749832857400179	0.00743668992072344	-0.00295288790948689	0.0022419011220336
1041	87.2185592651367	0.120129495859146	-7.47367286682129	-0.0113944197073579	0.000943203864153475	-0.00100484199356288	0.00776136433705688
1042	89.8159561157227	1.09415245056152	-7.9282169342041	-0.00457625929266214	0.00548864435404539	0.00159255252219737	-0.00100484199356288
1043	91.7639999389648	0.120129495859146	-7.73341274261475	-0.00197886489331722	0.000618529506027699	0.00548864435404539	0.00743668992072344
1044	90.4653015136719	-1.50324213504791	-7.34380340576172	-0.00392691092565656	-0.00230353930965066	-0.00847235135734081	-0.000680167751852423
1045	92.4133453369141	0.444803804159164	-7.53860807418823	0.00256657530553639	0.00678734155371785	-0.000680167751852423	0.00191722682211548
1046	88.5172576904297	-0.204544812440872	-7.14899873733521	-0.00327756232582033	0.00711201597005129	-0.00392691092565656	0.00743668992072344
1047	89.8159561157227	0.769478142261505	-7.47367286682129	-0.00879702530801296	0.011982130818069	-0.00619963090866804	0.0252937767654657
1048	89.8159561157227	-0.204544812440872	-7.79834747314453	0.0246444288641214	0.00743668992072344	-0.0198359526693821	0.00354059832170606
1049	91.7639999389648	-1.17856776714325	-7.47367286682129	0.00938473641872406	0.00483929552137852	-0.023407369852066	0.000943203864153475
1050	90.4653015136719	-0.529219150543213	-7.53860807418823	0.0178262684494257	0.011982130818069	-0.0107450718060136	-0.00100484199356288
1051	89.1666030883789	-0.529219150543213	-7.34380340576172	-0.00879702530801296	0.00548864435404539	-0.00327756232582033	0.00483929552137852
1052	89.8159561157227	0.120129495859146	-7.86328220367432	0.0217223595827818	-0.00100484199356288	0.00841071270406246	0.00743668992072344
1053	90.4653015136719	0.769478142261505	-7.9282169342041	0.00743668992072344	0.000293855206109583	-0.00457625929266214	0.000618529506027699
1054	91.1146545410156	-1.17856776714325	-7.79834747314453	-0.00165419070981443	-0.00295288790948689	-0.00100484199356288	-0.000680167751852423
1055	90.4653015136719	-0.529219150543213	-8.05808639526367	-0.00100484199356288	-0.00197886489331722	-0.0133424662053585	0.00126787810586393
1056	90.4653015136719	-0.204544812440872	-7.6684775352478	-0.000680167751852423	-0.00230353930965066	0.00451462110504508	-0.00522560812532902
1057	90.4653015136719	0.120129495859146	-7.73341274261475	-0.00814767740666866	-0.0243813935667276	0.0200989879667759	-0.00717365415766835
1058	91.1146545410156	-0.853893458843231	-7.53860807418823	-0.0100957229733467	-0.00944637414067984	0.0126314787194133	-0.00490093370899558
1059	91.1146545410156	-0.853893458843231	-7.53860807418823	-0.00977104809135199	-0.00814767740666866	0.01100810803473	-0.00425158534198999
1060	91.1146545410156	-0.853893458843231	-7.53860807418823	0.00191722682211548	-0.0198359526693821	-0.00132951640989631	-0.0026282137259841
1061	89.8159561157227	-0.853893458843231	-7.73341274261475	-0.00230353930965066	-0.00132951640989631	-0.00132951640989631	0.00841071270406246
1062	89.8159561157227	-0.204544812440872	-7.99315214157104	-0.00555028254166245	-0.00555028254166245	0.0149041991680861	-0.00457625929266214
1063	89.8159561157227	0.444803804159164	-8.38276100158691	-0.0113944197073579	-0.000355493422830477	-0.00100484199356288	-0.00619963090866804
1064	91.7639999389648	-0.853893458843231	-7.6684775352478	-0.00230353930965066	0.01100810803473	-0.00652430532500148	-0.00425158534198999
1065	90.4653015136719	-0.529219150543213	-7.86328220367432	0.00126787810586393	-0.0104203969240189	-0.00100484199356288	0.00321592413820326
1066	90.4653015136719	-0.853893458843231	-7.21393346786499	0.00159255252219737	-0.000680167751852423	-0.00684897974133492	0.00906006153672934
1067	87.8679046630859	0.444803804159164	-7.53860807418823	0.0165275707840919	0.000618529506027699	-0.00425158534198999	-0.00782300252467394
1068	91.1146545410156	-1.17856776714325	-7.86328220367432	0.00613799272105098	0.000943203864153475	-0.0100957229733467	-0.000680167751852423
1069	91.7639999389648	-1.17856776714325	-7.60354280471802	-0.00132951640989631	0.00581331877037883	-0.0117190945893526	0.0168522447347641
1070	90.4653015136719	-1.50324213504791	-7.53860807418823	0.00776136433705688	-0.00522560812532902	-0.00230353930965066	-0.00782300252467394
1071	90.4653015136719	-0.853893458843231	-7.34380340576172	0.0162028968334198	0.0022419011220336	0.00841071270406246	0.00418994715437293
1072	88.5172576904297	-0.204544812440872	-7.21393346786499	-0.0146411629393697	0.00354059832170606	0.00613799272105098	-0.00100484199356288
1073	89.8159561157227	1.09415245056152	-7.53860807418823	-0.00652430532500148	-0.000680167751852423	-0.00197886489331722	0.00418994715437293
1074	91.1146545410156	-1.17856776714325	-7.53860807418823	-0.00230353930965066	0.00321592413820326	-0.00912170019000769	-0.00295288790948689
1075	89.8159561157227	-1.17856776714325	-7.73341274261475	0.00613799272105098	-0.000680167751852423	-0.00587495695799589	-0.00490093370899558
1076	90.4653015136719	-1.17856776714325	-7.34380340576172	-0.00717365415766835	0.00191722682211548	0.00548864435404539	0.00678734155371785
1077	86.5692138671875	1.09415245056152	-7.47367286682129	-0.0191866029053926	-0.00782300252467394	0.0103587592020631	-0.00912170019000769
1078	91.1146545410156	-0.529219150543213	-7.14899873733521	-0.00782300252467394	-0.00522560812532902	0.0116574559360743	-0.00457625929266214
1079	91.7639999389648	-0.853893458843231	-7.08406400680542	-0.00944637414067984	-0.00230353930965066	0.00483929552137852	-0.00977104809135199
1080	91.1146545410156	-0.853893458843231	-7.14899873733521	-0.00457625929266214	-0.0117190945893526	0.00678734155371785	-0.00392691092565656
1081	90.4653015136719	-0.853893458843231	-7.53860807418823	-0.00717365415766835	0.00646266713738441	0.0106834331527352	0.00451462110504508
1082	89.1666030883789	-1.17856776714325	-7.53860807418823	-0.0152905117720366	-0.000680167751852423	-0.0149658378213644	-0.00197886489331722
1083	90.4653015136719	0.444803804159164	-7.73341274261475	-0.00944637414067984	-0.0117190945893526	0.00321592413820326	-0.00814767740666866
1084	91.7639999389648	-0.204544812440872	-7.9282169342041	-0.0104203969240189	0.00613799272105098	-0.00555028254166245	-0.00522560812532902
1085	89.8159561157227	0.444803804159164	-7.4087381362915	0.00256657530553639	-0.00360223650932312	0.000943203864153475	-0.0026282137259841
1086	90.4653015136719	0.120129495859146	-7.47367286682129	-0.00392691092565656	0.00418994715437293	-3.08191010844894e-05	0.00938473641872406
1087	87.2185592651367	1.09415245056152	-7.4087381362915	-0.00684897974133492	0.00841071270406246	0.00516396993771195	0.0282158460468054
1088	91.1146545410156	-0.529219150543213	-7.79834747314453	0.000293855206109583	0.0116574559360743	0.00678734155371785	-0.00457625929266214
1089	91.7639999389648	-0.529219150543213	-7.79834747314453	0.00516396993771195	0.0152288740500808	-0.0113944197073579	0.00613799272105098
1090	90.4653015136719	-0.529219150543213	-7.53860807418823	0.013930176384747	0.00711201597005129	-0.00944637414067984	-0.00977104809135199
1091	89.8159561157227	-1.17856776714325	-7.47367286682129	-0.000355493422830477	0.00126787810586393	0.00386527273803949	-0.000680167751852423
1092	90.4653015136719	-0.853893458843231	-7.27886867523193	-0.00230353930965066	0.00386527273803949	-0.00392691092565656	0.00841071270406246
1093	89.1666030883789	0.444803804159164	-7.34380340576172	-0.00197886489331722	0.00711201597005129	-0.0126931173726916	-0.00652430532500148
1094	91.7639999389648	-0.204544812440872	-7.6684775352478	0.00386527273803949	0.00646266713738441	-0.0107450718060136	-0.00165419070981443
1095	89.1666030883789	0.769478142261505	-7.99315214157104	0.00841071270406246	0.0145795252174139	-0.00425158534198999	-0.00360223650932312
1096	91.1146545410156	-0.529219150543213	-8.12302207946777	0.00256657530553639	0.000618529506027699	-0.00360223650932312	-0.00100484199356288
1097	89.1666030883789	0.444803804159164	-7.73341274261475	-0.00295288790948689	0.00516396993771195	-0.000355493422830477	-0.0120437685400248
1098	89.1666030883789	-0.204544812440872	-7.60354280471802	-0.0113944197073579	-0.00100484199356288	0.00126787810586393	-0.00749832857400179
1099	91.7639999389648	-0.204544812440872	-7.9282169342041	-0.00944637414067984	0.00159255252219737	-0.00457625929266214	-0.0113944197073579
1100	90.4653015136719	0.120129495859146	-7.6684775352478	-0.00132951640989631	0.00321592413820326	-0.00490093370899558	-0.00912170019000769
1101	91.1146545410156	-1.50324213504791	-7.9282169342041	-0.00782300252467394	-0.00555028254166245	0.00743668992072344	0.00386527273803949
1102	90.4653015136719	-0.204544812440872	-7.73341274261475	0.000618529506027699	-0.00197886489331722	0.00386527273803949	-0.00230353930965066
1103	87.2185592651367	0.444803804159164	-8.05808639526367	-0.00879702530801296	-0.00392691092565656	0.00256657530553639	0.00386527273803949
1104	89.8159561157227	0.444803804159164	-8.05808639526367	-0.00490093370899558	0.00451462110504508	-0.000355493422830477	-0.00360223650932312
1105	88.5172576904297	-0.204544812440872	-7.79834747314453	0.00581331877037883	0.00711201597005129	-0.00555028254166245	-0.00392691092565656
1106	91.1146545410156	-0.204544812440872	-7.73341274261475	0.00451462110504508	-0.0026282137259841	-0.0159398596733809	0.00678734155371785
1107	88.5172576904297	0.444803804159164	-7.47367286682129	0.000293855206109583	-0.00425158534198999	-0.00879702530801296	0.00711201597005129
1108	86.5692138671875	-0.529219150543213	-7.60354280471802	-0.0195112787187099	0.00483929552137852	-0.0120437685400248	0.00873538758605719
1109	91.7639999389648	-0.204544812440872	-7.60354280471802	-0.00295288790948689	0.00711201597005129	-0.0152905117720366	-0.000680167751852423
1110	90.4653015136719	0.120129495859146	-7.73341274261475	0.0152288740500808	0.00678734155371785	-0.00944637414067984	-0.0120437685400248
1111	91.1146545410156	-0.529219150543213	-7.4087381362915	-3.08191010844894e-05	0.000618529506027699	-0.00977104809135199	0.00451462110504508
1112	91.1146545410156	-0.529219150543213	-7.27886867523193	-3.08191010844894e-05	-0.0130177913233638	-0.00944637414067984	0.00126787810586393
1113	87.2185592651367	0.769478142261505	-7.4087381362915	-0.0126931173726916	-0.00490093370899558	-0.00619963090866804	-0.00165419070981443
1114	91.1146545410156	1.4188266992569	-7.60354280471802	-0.00522560812532902	0.00418994715437293	-0.0146411629393697	-0.00912170019000769
1115	89.1666030883789	-0.204544812440872	-7.73341274261475	-0.00100484199356288	-3.08191010844894e-05	-0.00652430532500148	-0.0026282137259841
1116	91.1146545410156	0.444803804159164	-7.79834747314453	-0.00619963090866804	-0.00360223650932312	0.00354059832170606	-0.000355493422830477
1117	89.1666030883789	0.120129495859146	-7.79834747314453	-0.0104203969240189	-0.0130177913233638	0.012956153601408	-0.00782300252467394
1118	90.4653015136719	-0.204544812440872	-7.34380340576172	-0.0136671401560307	-0.0149658378213644	0.013930176384747	-0.0130177913233638
1119	90.4653015136719	-0.204544812440872	-7.27886867523193	-0.0120437685400248	-0.00100484199356288	-3.08191010844894e-05	-0.00749832857400179
1120	91.1146545410156	-0.529219150543213	-7.4087381362915	-0.00619963090866804	0.0022419011220336	-0.00425158534198999	-0.00879702530801296
1121	90.4653015136719	0.120129495859146	-7.53860807418823	-0.00132951640989631	0.00386527273803949	0.0103587592020631	0.00776136433705688
1122	89.1666030883789	-0.529219150543213	-7.60354280471802	-0.00457625929266214	-0.0159398596733809	0.0022419011220336	0.0022419011220336
1123	89.8159561157227	1.09415245056152	-7.99315214157104	-0.00360223650932312	0.00321592413820326	0.00418994715437293	0.00321592413820326
1124	89.8159561157227	-0.204544812440872	-7.73341274261475	-0.00879702530801296	0.00451462110504508	-0.0133424662053585	-0.00555028254166245
1125	89.8159561157227	1.09415245056152	-7.99315214157104	0.00354059832170606	-3.08191010844894e-05	-0.0120437685400248	0.00289124972186983
1126	91.7639999389648	0.444803804159164	-7.60354280471802	0.0103587592020631	0.00841071270406246	-0.00197886489331722	0.00581331877037883
1127	90.4653015136719	-1.50324213504791	-7.14899873733521	0.00548864435404539	-0.000355493422830477	-0.00587495695799589	0.012956153601408
1128	91.1146545410156	0.120129495859146	-7.79834747314453	0.00906006153672934	0.0158782228827477	-0.00197886489331722	0.0230210572481155
1129	87.2185592651367	0.444803804159164	-8.05808639526367	-0.000355493422830477	0.0142548503354192	-0.0227580219507217	0.00418994715437293
1130	89.1666030883789	1.09415245056152	-7.79834747314453	0.00711201597005129	0.0175015944987535	-0.00879702530801296	-0.00392691092565656
1131	89.8159561157227	1.09415245056152	-7.86328220367432	0.00548864435404539	0.011982130818069	0.0022419011220336	0.000293855206109583
1132	91.1146545410156	-0.853893458843231	-7.34380340576172	0.00483929552137852	-3.08191010844894e-05	-0.00619963090866804	0.00354059832170606
1133	91.7639999389648	-0.204544812440872	-7.47367286682129	0.00581331877037883	0.00646266713738441	-0.00847235135734081	-0.0026282137259841
1134	86.5692138671875	1.09415245056152	-7.79834747314453	-0.00977104809135199	0.013930176384747	0.00354059832170606	-0.00749832857400179
1135	91.1146545410156	-0.529219150543213	-7.79834747314453	0.00646266713738441	0.0152288740500808	-0.00132951640989631	-0.0026282137259841
1136	89.8159561157227	1.4188266992569	-8.18795680999756	0.00159255252219737	0.00516396993771195	-0.00327756232582033	0.00483929552137852
1137	88.5172576904297	-0.853893458843231	-7.53860807418823	0.000943203864153475	-0.00457625929266214	0.00711201597005129	-0.00587495695799589
1138	90.4653015136719	-0.529219150543213	-7.47367286682129	-0.00619963090866804	-0.00230353930965066	0.00678734155371785	-0.00782300252467394
1139	87.8679046630859	-0.529219150543213	-7.34380340576172	-0.0110697457566857	-0.00132951640989631	0.000943203864153475	-0.00295288790948689
1140	91.7639999389648	-0.529219150543213	-7.21393346786499	0.00646266713738441	0.000943203864153475	-0.00295288790948689	-0.00197886489331722
1141	90.4653015136719	0.120129495859146	-7.53860807418823	-0.000355493422830477	0.00451462110504508	0.0113327819854021	0.00418994715437293
1142	90.4653015136719	-0.853893458843231	-7.86328220367432	0.00711201597005129	-0.00522560812532902	0.000618529506027699	0.00256657530553639
1143	90.4653015136719	-0.204544812440872	-7.99315214157104	-0.00295288790948689	-0.00522560812532902	0.00191722682211548	0.00354059832170606
1144	89.8159561157227	0.120129495859146	-7.9282169342041	0.00418994715437293	-0.00392691092565656	-0.00555028254166245	-0.00425158534198999
1145	87.2185592651367	1.4188266992569	-7.99315214157104	0.0113327819854021	-0.00165419070981443	-0.00619963090866804	0.00418994715437293
1146	89.1666030883789	0.444803804159164	-7.73341274261475	0.00418994715437293	-0.00555028254166245	-0.00977104809135199	0.013930176384747
1147	91.1146545410156	0.120129495859146	-7.14899873733521	0.012956153601408	-0.00197886489331722	-0.00587495695799589	0.00516396993771195
1148	88.5172576904297	0.120129495859146	-7.6684775352478	-0.00587495695799589	-0.00749832857400179	-0.0110697457566857	0.025618452578783
1149	88.5172576904297	1.74350106716156	-7.79834747314453	-0.0188619289547205	0.00808603875339031	-0.0149658378213644	-0.00684897974133492
1150	88.5172576904297	1.09415245056152	-7.86328220367432	-0.00132951640989631	0.00743668992072344	-0.00360223650932312	0.00613799272105098
1151	89.8159561157227	1.09415245056152	-7.6684775352478	0.00938473641872406	-0.000355493422830477	0.00321592413820326	0.00906006153672934
1152	89.1666030883789	1.74350106716156	-7.9282169342041	-0.00652430532500148	-0.00684897974133492	0.00159255252219737	0.00289124972186983
1153	91.1146545410156	-0.204544812440872	-7.34380340576172	-0.00684897974133492	-0.00847235135734081	-0.0100957229733467	-0.0026282137259841
1154	88.5172576904297	0.120129495859146	-7.21393346786499	0.0022419011220336	-0.00490093370899558	-0.000355493422830477	-0.0100957229733467
1155	89.1666030883789	1.4188266992569	-7.79834747314453	0.000293855206109583	-0.00230353930965066	0.00354059832170606	-0.00522560812532902
1156	89.1666030883789	0.769478142261505	-7.53860807418823	0.00354059832170606	0.00451462110504508	0.00841071270406246	0.00191722682211548
1157	91.1146545410156	-0.204544812440872	-7.79834747314453	-0.00619963090866804	0.00743668992072344	0.0165275707840919	-0.00327756232582033
1158	90.4653015136719	1.09415245056152	-7.6684775352478	-0.0136671401560307	-0.00912170019000769	0.0175015944987535	-0.00392691092565656
1159	89.8159561157227	0.120129495859146	-7.79834747314453	-0.00522560812532902	-0.0175632312893867	0.00938473641872406	-0.00457625929266214
1160	90.4653015136719	1.4188266992569	-7.34380340576172	-0.00360223650932312	-0.00457625929266214	0.00808603875339031	-0.00652430532500148
1161	89.1666030883789	0.769478142261505	-7.60354280471802	-3.08191010844894e-05	-0.00197886489331722	0.00451462110504508	0.00548864435404539
1162	89.8159561157227	0.444803804159164	-7.73341274261475	-3.08191010844894e-05	0.00321592413820326	-0.0026282137259841	-0.000355493422830477
1163	89.1666030883789	1.4188266992569	-7.73341274261475	0.00451462110504508	0.00581331877037883	0.00483929552137852	0.00256657530553639
1164	90.4653015136719	-0.529219150543213	-7.47367286682129	-0.00230353930965066	-0.00522560812532902	-0.00100484199356288	-0.00587495695799589
1165	87.8679046630859	2.06817531585693	-8.05808639526367	0.00256657530553639	0.00776136433705688	0.000618529506027699	-0.00425158534198999
1166	87.2185592651367	1.4188266992569	-7.27886867523193	0.00743668992072344	0.00289124972186983	-0.00490093370899558	0.00613799272105098
1167	90.4653015136719	1.09415245056152	-7.79834747314453	0.0136055024340749	-3.08191010844894e-05	-0.0100957229733467	0.0113327819854021
1168	89.1666030883789	1.4188266992569	-7.86328220367432	0.000618529506027699	0.012956153601408	-0.0136671401560307	0.00418994715437293
1169	89.1666030883789	0.120129495859146	-7.79834747314453	0.0123068047687411	0.00321592413820326	-0.0133424662053585	0.00159255252219737
1170	91.1146545410156	0.444803804159164	-7.9282169342041	0.011982130818069	0.0132808275520802	-0.0204853005707264	0.000943203864153475
1171	87.8679046630859	0.120129495859146	-7.73341274261475	0.0022419011220336	0.0100340843200684	0.000618529506027699	-0.00360223650932312
1172	89.1666030883789	1.4188266992569	-8.05808639526367	0.000293855206109583	-0.000355493422830477	-0.00619963090866804	0.00873538758605719
1173	88.5172576904297	1.09415245056152	-7.6684775352478	0.00289124972186983	0.00321592413820326	-0.0107450718060136	0.00159255252219737
1174	91.1146545410156	-0.204544812440872	-7.47367286682129	-0.00749832857400179	-3.08191010844894e-05	-0.000680167751852423	-0.00100484199356288
1175	89.1666030883789	0.444803804159164	-7.73341274261475	0.00191722682211548	-0.00327756232582033	-0.00230353930965066	-0.00749832857400179
1176	89.1666030883789	0.444803804159164	-7.53860807418823	-0.00814767740666866	-0.00392691092565656	0.00873538758605719	-0.00197886489331722
1177	91.1146545410156	0.120129495859146	-7.60354280471802	-0.0198359526693821	-0.00197886489331722	0.01100810803473	-0.00132951640989631
1178	89.1666030883789	1.74350106716156	-8.12302207946777	-0.0152905117720366	-0.0126931173726916	0.00970941036939621	-0.00944637414067984
1179	89.1666030883789	1.74350106716156	-7.9282169342041	-0.0172385573387146	-0.00879702530801296	0.00191722682211548	-0.00132951640989631
1180	89.8159561157227	-0.204544812440872	-7.9282169342041	-0.0139918150380254	-0.00555028254166245	-0.00619963090866804	-0.0110697457566857
1181	89.8159561157227	0.769478142261505	-7.4087381362915	-0.0136671401560307	0.00159255252219737	0.00483929552137852	0.00451462110504508
1182	89.8159561157227	-0.204544812440872	-7.27886867523193	-0.0120437685400248	-3.08191010844894e-05	-0.0026282137259841	0.00808603875339031
1183	90.4653015136719	0.769478142261505	-7.86328220367432	-0.0026282137259841	0.00354059832170606	-0.00392691092565656	0.00159255252219737
1184	91.7639999389648	-0.204544812440872	-7.86328220367432	-0.00392691092565656	0.0100340843200684	-0.00619963090866804	0.000943203864153475
1185	89.8159561157227	0.120129495859146	-7.9282169342041	0.00191722682211548	-0.00684897974133492	-0.00814767740666866	-0.00360223650932312
1186	90.4653015136719	-0.204544812440872	-7.73341274261475	-0.00165419070981443	0.01100810803473	-0.00295288790948689	0.0103587592020631
1187	87.8679046630859	0.769478142261505	-7.53860807418823	0.00289124972186983	0.00548864435404539	-0.0133424662053585	0.00873538758605719
1188	90.4653015136719	-0.204544812440872	-7.27886867523193	0.0181509424000978	0.0171769186854362	-0.0146411629393697	0.00159255252219737
1189	91.1146545410156	-0.204544812440872	-7.60354280471802	0.00743668992072344	0.0188002903014421	-0.0175632312893867	0.00126787810586393
1190	91.1146545410156	-1.17856776714325	-7.79834747314453	-3.08191010844894e-05	0.00516396993771195	-0.0191866029053926	-0.00490093370899558
1191	90.4653015136719	-0.529219150543213	-7.73341274261475	0.00321592413820326	0.0103587592020631	-0.00457625929266214	0.00483929552137852
1192	87.8679046630859	-0.204544812440872	-7.6684775352478	0.00289124972186983	0.0103587592020631	-0.00684897974133492	0.0022419011220336
1193	91.7639999389648	-0.853893458843231	-7.4087381362915	0.0136055024340749	0.00646266713738441	-0.00165419070981443	0.0022419011220336
1194	89.8159561157227	0.444803804159164	-7.6684775352478	0.01100810803473	0.0152288740500808	-0.0104203969240189	-0.00555028254166245
1195	91.1146545410156	0.120129495859146	-7.34380340576172	-0.00100484199356288	0.00646266713738441	-0.00717365415766835	-0.0126931173726916
1196	88.5172576904297	-0.529219150543213	-7.4087381362915	-0.00165419070981443	0.00289124972186983	0.000943203864153475	0.00678734155371785
1197	88.5172576904297	0.769478142261505	-7.86328220367432	-0.0165892094373703	-0.00425158534198999	0.00289124972186983	-0.00977104809135199
1198	89.1666030883789	0.769478142261505	-7.86328220367432	-0.00977104809135199	-0.00165419070981443	0.0155535480007529	-0.0117190945893526
1199	89.1666030883789	0.769478142261505	-7.9282169342041	-0.00392691092565656	-0.00717365415766835	0.000293855206109583	-0.0156151866540313
1200	88.5172576904297	0.120129495859146	-7.53860807418823	-0.000355493422830477	-0.00684897974133492	-0.00392691092565656	-0.00652430532500148
1201	91.1146545410156	-2.15259075164795	-7.27886867523193	-3.08191010844894e-05	-3.08191010844894e-05	0.0116574559360743	0.00418994715437293
1202	88.5172576904297	0.444803804159164	-7.60354280471802	-0.0117190945893526	0.000943203864153475	-0.0026282137259841	-0.00360223650932312
1203	90.4653015136719	-0.853893458843231	-8.05808639526367	-0.00132951640989631	-0.00490093370899558	-0.00360223650932312	0.00873538758605719
1204	90.4653015136719	0.120129495859146	-8.25289154052734	-3.08191010844894e-05	-0.00165419070981443	-0.00619963090866804	-0.00847235135734081
1205	89.8159561157227	-0.204544812440872	-7.73341274261475	0.00191722682211548	-0.00132951640989631	0.000943203864153475	-0.0117190945893526
1206	89.1666030883789	-1.17856776714325	-7.99315214157104	-0.00522560812532902	-0.00490093370899558	0.00386527273803949	0.00386527273803949
1207	91.1146545410156	-0.853893458843231	-7.4087381362915	0.00776136433705688	-0.00230353930965066	-0.0133424662053585	0.00970941036939621
1208	89.1666030883789	-0.853893458843231	-7.14899873733521	-0.00555028254166245	-0.00619963090866804	0.00256657530553639	0.00548864435404539
1209	90.4653015136719	0.120129495859146	-7.79834747314453	0.00970941036939621	-0.000680167751852423	-0.000355493422830477	0.00191722682211548
1210	88.5172576904297	0.120129495859146	-7.86328220367432	0.00678734155371785	0.000618529506027699	-0.00652430532500148	0.00483929552137852
1211	91.7639999389648	-1.50324213504791	-7.53860807418823	0.00159255252219737	-0.00847235135734081	0.00613799272105098	0.00678734155371785
1212	90.4653015136719	-0.529219150543213	-7.53860807418823	-0.00360223650932312	-0.00587495695799589	0.00743668992072344	0.00289124972186983
1213	87.2185592651367	-0.204544812440872	-7.47367286682129	-0.0100957229733467	0.000618529506027699	-3.08191010844894e-05	0.00159255252219737
1214	90.4653015136719	0.444803804159164	-7.47367286682129	-0.000355493422830477	-0.00360223650932312	-0.00879702530801296	-0.000355493422830477
1215	91.1146545410156	-0.204544812440872	-7.34380340576172	0.00646266713738441	0.00354059832170606	-0.00522560812532902	-0.00392691092565656
1216	89.1666030883789	0.444803804159164	-7.99315214157104	0.00808603875339031	0.00808603875339031	0.00743668992072344	-0.000355493422830477
1217	90.4653015136719	-1.82791638374329	-7.79834747314453	-0.0117190945893526	-0.0185372550040483	0.00711201597005129	-0.00457625929266214
1218	89.8159561157227	-0.853893458843231	-7.99315214157104	-0.00847235135734081	-0.00360223650932312	0.01100810803473	-0.0130177913233638
1219	89.1666030883789	0.120129495859146	-8.05808639526367	-0.0104203969240189	-0.0266541130840778	0.0113327819854021	-0.00555028254166245
1220	89.8159561157227	0.120129495859146	-8.12302207946777	0.00451462110504508	0.00808603875339031	0.00678734155371785	-0.00425158534198999
1221	91.7639999389648	-0.853893458843231	-7.4087381362915	-0.00392691092565656	-0.00360223650932312	0.00418994715437293	-0.00197886489331722
1222	90.4653015136719	-1.50324213504791	-7.27886867523193	0.00418994715437293	-0.0117190945893526	0.00386527273803949	0.00613799272105098
1223	89.8159561157227	0.444803804159164	-7.60354280471802	-0.00295288790948689	0.0022419011220336	0.0022419011220336	0.00678734155371785
1224	90.4653015136719	0.444803804159164	-7.9282169342041	-0.00230353930965066	0.000293855206109583	-0.00100484199356288	0.00516396993771195
1225	89.8159561157227	-0.204544812440872	-7.9282169342041	0.00743668992072344	0.00386527273803949	-0.00555028254166245	-0.00392691092565656
1226	89.1666030883789	0.444803804159164	-8.05808639526367	0.00678734155371785	0.00321592413820326	-0.00392691092565656	0.00711201597005129
1227	91.1146545410156	-2.15259075164795	-7.53860807418823	0.0165275707840919	-3.08191010844894e-05	-0.0143164889886975	0.00743668992072344
1228	90.4653015136719	0.120129495859146	-7.4087381362915	-0.0188619289547205	0.00451462110504508	-0.0159398596733809	0.013930176384747
1229	87.2185592651367	0.444803804159164	-7.53860807418823	0.00516396993771195	0.0106834331527352	-0.00425158534198999	0.00354059832170606
1230	89.8159561157227	0.120129495859146	-7.73341274261475	0.00613799272105098	0.0100340843200684	-0.00879702530801296	-0.000355493422830477
1231	89.8159561157227	0.769478142261505	-7.73341274261475	0.00516396993771195	0.00548864435404539	-0.00457625929266214	0.00191722682211548
1232	91.7639999389648	-0.529219150543213	-7.14899873733521	-0.00327756232582033	-0.000680167751852423	0.00289124972186983	0.00418994715437293
1233	91.1146545410156	-1.50324213504791	-7.21393346786499	0.000293855206109583	-0.00165419070981443	-3.08191010844894e-05	-0.00782300252467394
1234	87.8679046630859	0.444803804159164	-7.60354280471802	-0.00652430532500148	0.00808603875339031	-0.00912170019000769	-0.00295288790948689
1235	91.7639999389648	-0.853893458843231	-7.14899873733521	0.0022419011220336	0.00776136433705688	-0.0149658378213644	-0.0126931173726916
1236	89.8159561157227	0.444803804159164	-8.25289154052734	0.000943203864153475	-0.00652430532500148	-0.00100484199356288	-0.00197886489331722
1237	91.1146545410156	-0.853893458843231	-7.73341274261475	-0.0149658378213644	-0.0201606266200542	0.0136055024340749	-0.00360223650932312
1238	90.4653015136719	-0.204544812440872	-7.99315214157104	-0.0110697457566857	-0.0120437685400248	0.0022419011220336	-0.00230353930965066
1239	88.5172576904297	0.444803804159164	-8.05808639526367	-0.0159398596733809	0.0100340843200684	0.00516396993771195	-0.00360223650932312
1240	88.5172576904297	0.444803804159164	-7.9282169342041	-0.00684897974133492	-0.000355493422830477	-0.00360223650932312	0.000618529506027699
1241	91.1146545410156	0.769478142261505	-7.60354280471802	-0.00327756232582033	0.000943203864153475	-0.00360223650932312	0.00743668992072344
1242	90.4653015136719	0.444803804159164	-7.73341274261475	-0.0152905117720366	-0.00490093370899558	-0.000680167751852423	0.00159255252219737
1243	91.1146545410156	-1.82791638374329	-7.86328220367432	-0.00230353930965066	-0.0117190945893526	-0.00165419070981443	0.00646266713738441
1244	89.1666030883789	0.444803804159164	-7.99315214157104	-0.00912170019000769	0.00516396993771195	-0.0149658378213644	-0.00684897974133492
1245	90.4653015136719	-0.529219150543213	-7.79834747314453	0.00126787810586393	0.00841071270406246	-0.00944637414067984	-0.00360223650932312
1246	89.8159561157227	0.769478142261505	-8.05808639526367	0.0116574559360743	0.0145795252174139	-0.00652430532500148	0.00418994715437293
1247	91.1146545410156	-0.853893458843231	-7.6684775352478	0.00548864435404539	0.00581331877037883	-0.0104203969240189	0.00451462110504508
1248	91.1146545410156	-0.853893458843231	-7.73341274261475	0.0210730116814375	0.00159255252219737	-0.0136671401560307	0.0223717093467712
1249	89.8159561157227	1.09415245056152	-7.86328220367432	0.0168522447347641	0.0194496400654316	-0.00977104809135199	0.000618529506027699
1250	87.2185592651367	0.120129495859146	-7.79834747314453	-3.08191010844894e-05	0.0162028968334198	-0.00814767740666866	-0.00392691092565656
1251	90.4653015136719	0.769478142261505	-7.79834747314453	-0.00295288790948689	0.00906006153672934	-0.000355493422830477	0.00483929552137852
1252	90.4653015136719	0.120129495859146	-7.99315214157104	0.0022419011220336	0.00873538758605719	0.000618529506027699	-0.00295288790948689
1253	89.8159561157227	-0.853893458843231	-7.53860807418823	-0.00912170019000769	-0.00132951640989631	-0.00295288790948689	0.000293855206109583
1254	89.8159561157227	0.120129495859146	-7.53860807418823	-0.00814767740666866	0.00321592413820326	-0.00912170019000769	-0.000355493422830477
1255	89.1666030883789	-0.529219150543213	-7.21393346786499	-0.00977104809135199	0.00386527273803949	-0.0107450718060136	0.000618529506027699
1256	89.1666030883789	1.74350106716156	-7.79834747314453	0.00289124972186983	0.000943203864153475	0.00483929552137852	0.00516396993771195
1257	90.4653015136719	0.120129495859146	-8.25289154052734	-0.0136671401560307	0.000943203864153475	0.00678734155371785	-0.00295288790948689
1258	90.4653015136719	0.769478142261505	-8.05808639526367	-0.00490093370899558	-0.0136671401560307	0.0145795252174139	-0.00652430532500148
1259	89.8159561157227	0.120129495859146	-7.79834747314453	-0.00457625929266214	-0.00847235135734081	-0.0100957229733467	-0.0126931173726916
1260	88.5172576904297	0.769478142261505	-7.6684775352478	0.00808603875339031	-0.00230353930965066	0.00126787810586393	-0.00457625929266214
1261	88.5172576904297	0.769478142261505	-7.53860807418823	0.00289124972186983	-0.00132951640989631	-0.00100484199356288	0.00938473641872406
1262	89.8159561157227	0.769478142261505	-7.60354280471802	-0.000680167751852423	-0.00295288790948689	-0.0026282137259841	0.00483929552137852
1263	90.4653015136719	-0.529219150543213	-7.60354280471802	0.00548864435404539	-0.00684897974133492	0.0022419011220336	0.000943203864153475
1264	89.8159561157227	-0.529219150543213	-7.79834747314453	0.00483929552137852	-0.00782300252467394	-0.0117190945893526	-0.00100484199356288
1265	91.1146545410156	-0.204544812440872	-7.53860807418823	0.00354059832170606	0.000943203864153475	-0.00879702530801296	0.00743668992072344
1266	87.8679046630859	0.444803804159164	-7.47367286682129	0.0152288740500808	0.00191722682211548	-0.00457625929266214	0.00873538758605719
1267	90.4653015136719	0.444803804159164	-7.6684775352478	0.00581331877037883	0.0022419011220336	-0.00295288790948689	0.0136055024340749
1268	91.7639999389648	1.09415245056152	-7.6684775352478	0.00678734155371785	-0.00490093370899558	-0.0117190945893526	0.0100340843200684
1269	89.8159561157227	0.769478142261505	-7.6684775352478	0.0145795252174139	-0.000355493422830477	-0.0100957229733467	-0.00100484199356288
1270	89.1666030883789	1.09415245056152	-7.9282169342041	0.011982130818069	0.00289124972186983	-0.0139918150380254	-0.00522560812532902
1271	87.2185592651367	1.4188266992569	-7.86328220367432	-0.00847235135734081	0.000618529506027699	0.00646266713738441	0.00613799272105098
1272	89.8159561157227	1.09415245056152	-7.9282169342041	0.00289124972186983	0.00776136433705688	0.00256657530553639	-0.00197886489331722
1273	90.4653015136719	0.769478142261505	-7.79834747314453	-0.00425158534198999	-0.00165419070981443	0.000618529506027699	0.00418994715437293
1274	88.5172576904297	0.444803804159164	-7.79834747314453	-0.00132951640989631	-0.00879702530801296	-0.00295288790948689	-0.000355493422830477
1275	91.7639999389648	-0.853893458843231	-7.4087381362915	-0.00555028254166245	-0.0026282137259841	-0.00392691092565656	-0.00847235135734081
1276	90.4653015136719	0.444803804159164	-7.21393346786499	-0.00392691092565656	0.0022419011220336	0.00354059832170606	-0.0113944197073579
1277	89.8159561157227	0.769478142261505	-7.9282169342041	-0.0165892094373703	-0.00944637414067984	0.0162028968334198	-0.00295288790948689
1278	90.4653015136719	0.769478142261505	-8.18795680999756	-0.00847235135734081	-0.0172385573387146	-0.000355493422830477	-0.00100484199356288
1279	89.1666030883789	1.09415245056152	-7.53860807418823	-0.00587495695799589	0.00841071270406246	-0.00197886489331722	-0.00652430532500148
1280	89.1666030883789	-0.853893458843231	-7.47367286682129	-0.00197886489331722	-0.00847235135734081	-0.000355493422830477	-0.00977104809135199
1281	89.1666030883789	1.4188266992569	-7.47367286682129	0.00256657530553639	0.00418994715437293	0.00678734155371785	0.00516396993771195
1282	88.5172576904297	1.09415245056152	-7.4087381362915	-0.00619963090866804	0.000618529506027699	0.000293855206109583	0.00451462110504508
1283	91.7639999389648	0.444803804159164	-7.53860807418823	-0.00879702530801296	0.00418994715437293	-0.00360223650932312	-0.00230353930965066
1284	89.1666030883789	0.444803804159164	-7.60354280471802	-0.00132951640989631	0.00581331877037883	-0.00425158534198999	0.000618529506027699
1285	92.4133453369141	-1.17856776714325	-7.9282169342041	0.00548864435404539	0.00873538758605719	0.00711201597005129	0.000293855206109583
1286	91.1146545410156	0.120129495859146	-7.4087381362915	0.00354059832170606	0.00873538758605719	-0.00619963090866804	0.00873538758605719
1287	86.5692138671875	1.09415245056152	-7.60354280471802	-0.00295288790948689	0.00938473641872406	-0.00814767740666866	0.0116574559360743
1288	90.4653015136719	1.09415245056152	-7.53860807418823	0.00354059832170606	0.012956153601408	-0.0188619289547205	0.00938473641872406
1289	89.8159561157227	0.120129495859146	-7.4087381362915	0.00613799272105098	0.0194496400654316	-0.0130177913233638	-0.00425158534198999
1290	89.8159561157227	0.444803804159164	-7.53860807418823	0.0191249661147594	0.00841071270406246	-0.0175632312893867	0.000618529506027699
1291	89.1666030883789	0.769478142261505	-7.73341274261475	0.00451462110504508	0.0103587592020631	-0.000680167751852423	-0.000355493422830477
1292	88.5172576904297	1.09415245056152	-8.05808639526367	-0.00457625929266214	-0.00392691092565656	0.00386527273803949	0.000943203864153475
1293	90.4653015136719	0.769478142261505	-7.79834747314453	-0.00132951640989631	-0.00165419070981443	-3.08191010844894e-05	-0.00392691092565656
1294	90.4653015136719	0.769478142261505	-8.05808639526367	-0.00100484199356288	0.00321592413820326	-0.00814767740666866	0.00126787810586393
1295	92.4133453369141	0.120129495859146	-7.14899873733521	-0.00100484199356288	0.000618529506027699	-0.0100957229733467	-0.000355493422830477
1296	91.7639999389648	-0.529219150543213	-7.27886867523193	-0.00197886489331722	-0.00944637414067984	0.00386527273803949	-0.0026282137259841
1297	88.5172576904297	1.4188266992569	-8.05808639526367	-0.00977104809135199	-0.00490093370899558	0.0149041991680861	-0.00295288790948689
1298	89.1666030883789	0.120129495859146	-7.73341274261475	-0.0165892094373703	-0.0227580219507217	0.0136055024340749	-0.00717365415766835
1299	91.1146545410156	0.444803804159164	-7.9282169342041	-0.00912170019000769	-0.0253554154187441	0.00516396993771195	-0.00749832857400179
1300	91.7639999389648	0.120129495859146	-7.73341274261475	-0.00327756232582033	-0.0253554154187441	0.00159255252219737	-0.00327756232582033
1301	91.1146545410156	-1.17856776714325	-7.47367286682129	0.00321592413820326	-0.00879702530801296	0.00256657530553639	0.00873538758605719
1302	90.4653015136719	0.769478142261505	-7.60354280471802	0.000293855206109583	-0.00652430532500148	0.00646266713738441	0.00841071270406246
1303	87.8679046630859	1.4188266992569	-7.60354280471802	-0.0169138833880424	-0.00847235135734081	0.000618529506027699	-0.00132951640989631
1304	92.4133453369141	0.120129495859146	-7.60354280471802	-0.00717365415766835	-0.000355493422830477	-0.00392691092565656	-0.00457625929266214
1305	91.7639999389648	1.09415245056152	-7.9282169342041	-0.00295288790948689	-0.00100484199356288	-0.0133424662053585	0.00808603875339031
1306	91.7639999389648	-0.853893458843231	-7.79834747314453	0.00289124972186983	-0.00555028254166245	-0.00977104809135199	0.00418994715437293
1307	89.1666030883789	0.444803804159164	-7.6684775352478	0.00548864435404539	0.00646266713738441	-0.00814767740666866	0.0162028968334198
1308	87.8679046630859	0.120129495859146	-7.27886867523193	-0.00847235135734081	0.00354059832170606	-0.0126931173726916	0.0282158460468054
1309	90.4653015136719	-0.204544812440872	-7.08406400680542	-0.00814767740666866	0.00191722682211548	-0.00684897974133492	-0.00717365415766835
1310	90.4653015136719	0.444803804159164	-7.79834747314453	0.000293855206109583	0.00451462110504508	-0.00425158534198999	-0.00197886489331722
1311	89.1666030883789	-0.204544812440872	-7.60354280471802	0.00841071270406246	0.0126314787194133	-0.00717365415766835	0.0113327819854021
1312	89.8159561157227	-0.204544812440872	-7.73341274261475	0.00256657530553639	-0.000680167751852423	-0.00360223650932312	0.00516396993771195
1313	90.4653015136719	0.769478142261505	-7.6684775352478	-0.0117190945893526	0.00548864435404539	-0.000680167751852423	-0.00555028254166245
1314	88.5172576904297	0.769478142261505	-7.34380340576172	-0.00912170019000769	-0.000355493422830477	0.00451462110504508	-0.00944637414067984
1315	90.4653015136719	-0.204544812440872	-7.60354280471802	-0.00197886489331722	0.00776136433705688	-0.0175632312893867	-0.00555028254166245
1316	90.4653015136719	-0.529219150543213	-7.27886867523193	0.000293855206109583	0.00289124972186983	0.00256657530553639	-0.00847235135734081
1317	89.1666030883789	-0.204544812440872	-7.9282169342041	-0.00782300252467394	-0.00392691092565656	0.00808603875339031	-0.000680167751852423
1318	90.4653015136719	0.120129495859146	-7.47367286682129	-0.00522560812532902	-0.00165419070981443	0.0100340843200684	-0.0165892094373703
1319	88.5172576904297	-0.204544812440872	-7.47367286682129	-0.0123684434220195	-0.000355493422830477	0.00191722682211548	-0.00652430532500148
1320	91.7639999389648	0.120129495859146	-7.53860807418823	0.00191722682211548	-0.00327756232582033	0.000293855206109583	-0.00295288790948689
1321	90.4653015136719	-0.529219150543213	-7.53860807418823	-0.00100484199356288	0.00386527273803949	-0.0026282137259841	-0.00392691092565656
1322	91.1146545410156	-0.204544812440872	-7.14899873733521	0.00126787810586393	0.0106834331527352	0.00321592413820326	-0.000355493422830477
1323	89.8159561157227	1.09415245056152	-7.53860807418823	-0.00392691092565656	0.000293855206109583	-0.00230353930965066	-0.00230353930965066
1324	88.5172576904297	-0.204544812440872	-7.53860807418823	-0.00782300252467394	0.00354059832170606	-0.00814767740666866	-0.00327756232582033
1325	89.8159561157227	1.09415245056152	-7.9282169342041	-0.000680167751852423	0.0113327819854021	-0.00522560812532902	-0.000355493422830477
1326	90.4653015136719	-0.204544812440872	-7.99315214157104	0.00451462110504508	0.011982130818069	-0.0149658378213644	0.00386527273803949
1327	89.1666030883789	1.09415245056152	-7.9282169342041	0.0145795252174139	0.0132808275520802	-0.0136671401560307	0.00516396993771195
1328	91.1146545410156	-0.853893458843231	-7.47367286682129	0.011982130818069	0.0136055024340749	-0.0143164889886975	0.00289124972186983
1329	90.4653015136719	-0.853893458843231	-7.4087381362915	0.00548864435404539	0.011982130818069	-0.0256800893694162	-3.08191010844894e-05
1330	90.4653015136719	0.120129495859146	-7.60354280471802	0.00711201597005129	0.00776136433705688	-0.0113944197073579	-3.08191010844894e-05
1331	91.1146545410156	-0.529219150543213	-7.99315214157104	-0.000680167751852423	0.0103587592020631	-0.00847235135734081	-0.00230353930965066
1332	91.7639999389648	0.444803804159164	-8.05808639526367	0.00354059832170606	0.000618529506027699	-0.00165419070981443	0.00483929552137852
1333	91.1146545410156	0.120129495859146	-7.9282169342041	-0.00197886489331722	-0.00652430532500148	0.000618529506027699	-0.00652430532500148
1334	89.8159561157227	-0.529219150543213	-7.79834747314453	-0.00230353930965066	0.00548864435404539	-0.00360223650932312	-0.00944637414067984
1335	89.1666030883789	0.444803804159164	-7.73341274261475	-0.00619963090866804	0.00516396993771195	-0.00944637414067984	-0.00100484199356288
1336	91.1146545410156	-0.529219150543213	-7.73341274261475	-0.00457625929266214	0.00191722682211548	0.000943203864153475	-0.00132951640989631
1337	88.5172576904297	0.769478142261505	-7.79834747314453	-0.00977104809135199	-0.00327756232582033	0.0200989879667759	0.0022419011220336
1338	91.1146545410156	-1.50324213504791	-7.6684775352478	-0.00619963090866804	-0.0149658378213644	0.00613799272105098	-0.00912170019000769
1339	91.7639999389648	-0.853893458843231	-7.53860807418823	-0.00749832857400179	-0.0107450718060136	0.000293855206109583	-0.0104203969240189
1340	89.1666030883789	0.120129495859146	-7.53860807418823	-0.00749832857400179	-0.0292515084147453	0.0126314787194133	-0.00425158534198999
1341	91.1146545410156	-0.529219150543213	-7.4087381362915	0.00126787810586393	-0.00749832857400179	-0.00197886489331722	0.00548864435404539
1342	92.4133453369141	-0.853893458843231	-7.34380340576172	-0.00197886489331722	-0.0110697457566857	0.00354059832170606	0.00646266713738441
1343	89.8159561157227	-0.529219150543213	-7.47367286682129	0.00613799272105098	-0.00782300252467394	-3.08191010844894e-05	0.00386527273803949
1344	90.4653015136719	-0.204544812440872	-7.60354280471802	-0.00814767740666866	-0.0130177913233638	0.000618529506027699	-0.00327756232582033
1345	86.5692138671875	0.769478142261505	-7.6684775352478	-0.0107450718060136	-0.0104203969240189	0.00516396993771195	-0.00197886489331722
1346	91.7639999389648	0.120129495859146	-8.05808639526367	0.00159255252219737	-0.00132951640989631	-0.00684897974133492	0.000293855206109583
1347	89.8159561157227	1.09415245056152	-8.18795680999756	0.0259431265294552	0.00191722682211548	-0.0188619289547205	0.00743668992072344
1348	91.7639999389648	-0.853893458843231	-7.27886867523193	0.0165275707840919	0.00548864435404539	-0.0143164889886975	0.00126787810586393
1349	92.4133453369141	-0.853893458843231	-7.27886867523193	0.00613799272105098	-0.00327756232582033	-0.0175632312893867	0.00516396993771195
1350	89.1666030883789	0.120129495859146	-7.34380340576172	-0.00814767740666866	0.0145795252174139	-0.0175632312893867	-0.00457625929266214
1351	91.1146545410156	-0.529219150543213	-7.60354280471802	-0.00197886489331722	0.00418994715437293	-0.00100484199356288	-0.000355493422830477
1352	90.4653015136719	0.444803804159164	-8.12302207946777	-0.00295288790948689	0.00451462110504508	-0.00717365415766835	-0.00230353930965066
1353	91.1146545410156	0.444803804159164	-7.99315214157104	-0.00457625929266214	-3.08191010844894e-05	-0.00652430532500148	-0.00327756232582033
1354	91.1146545410156	-1.17856776714325	-7.47367286682129	-0.00197886489331722	-0.00327756232582033	-0.00197886489331722	-0.00100484199356288
1355	91.1146545410156	0.769478142261505	-7.4087381362915	0.000943203864153475	0.0152288740500808	-0.0113944197073579	0.000293855206109583
1356	89.1666030883789	0.444803804159164	-7.4087381362915	-0.00782300252467394	-3.08191010844894e-05	0.00386527273803949	-0.00295288790948689
1357	91.1146545410156	0.120129495859146	-7.86328220367432	-0.00912170019000769	-0.0026282137259841	0.01847561635077	-0.00912170019000769
1358	92.4133453369141	-0.204544812440872	-7.79834747314453	-0.00879702530801296	-0.00522560812532902	0.00970941036939621	0.000293855206109583
1359	91.7639999389648	-0.529219150543213	-7.99315214157104	-0.00782300252467394	-0.00782300252467394	0.00516396993771195	-0.0139918150380254
1360	89.8159561157227	1.09415245056152	-8.05808639526367	0.00159255252219737	-3.08191010844894e-05	0.00126787810586393	-0.0104203969240189
1361	87.2185592651367	1.09415245056152	-8.05808639526367	-0.00327756232582033	0.00581331877037883	0.00354059832170606	0.00289124972186983
1362	91.7639999389648	0.120129495859146	-7.60354280471802	0.00743668992072344	0.00548864435404539	-0.00295288790948689	0.00808603875339031
1363	91.1146545410156	-0.204544812440872	-7.53860807418823	0.00418994715437293	-0.00100484199356288	-0.0026282137259841	0.00678734155371785
1364	89.8159561157227	0.444803804159164	-7.9282169342041	0.00354059832170606	-0.00360223650932312	0.00613799272105098	0.0022419011220336
1365	91.1146545410156	-0.204544812440872	-7.47367286682129	0.0100340843200684	0.0106834331527352	-0.00425158534198999	-0.00100484199356288
1366	88.5172576904297	0.444803804159164	-8.05808639526367	0.0188002903014421	0.00938473641872406	-0.00522560812532902	0.00841071270406246
1367	90.4653015136719	0.444803804159164	-7.73341274261475	0.0132808275520802	0.012956153601408	-0.00782300252467394	0.00321592413820326
1368	90.4653015136719	-0.204544812440872	-7.86328220367432	0.012956153601408	0.00418994715437293	-0.0130177913233638	0.00776136433705688
1369	92.4133453369141	-0.529219150543213	-7.6684775352478	0.00841071270406246	0.00906006153672934	-0.021459324285388	-0.00230353930965066
1370	90.4653015136719	-0.529219150543213	-7.53860807418823	0.00289124972186983	0.0103587592020631	-0.0113944197073579	-0.00425158534198999
1371	90.4653015136719	-0.204544812440872	-7.86328220367432	-0.00132951640989631	0.0123068047687411	-0.000680167751852423	0.00841071270406246
1372	89.1666030883789	0.444803804159164	-7.47367286682129	-0.00100484199356288	0.00841071270406246	0.00354059832170606	0.000293855206109583
1373	90.4653015136719	1.09415245056152	-8.05808639526367	-0.00295288790948689	0.00483929552137852	-0.00555028254166245	-0.000355493422830477
1374	91.1146545410156	-0.204544812440872	-7.21393346786499	0.0022419011220336	0.00256657530553639	-0.0126931173726916	-0.0123684434220195
1375	90.4653015136719	-0.529219150543213	-7.34380340576172	0.00776136433705688	0.00256657530553639	-0.00392691092565656	0.00126787810586393
1376	89.8159561157227	0.769478142261505	-7.47367286682129	0.00289124972186983	0.000293855206109583	0.0022419011220336	-0.00619963090866804
1377	89.1666030883789	-0.204544812440872	-6.95419406890869	-0.0104203969240189	-0.0143164889886975	0.012956153601408	-0.0136671401560307
1378	89.8159561157227	0.769478142261505	-7.6684775352478	-0.00717365415766835	-0.00879702530801296	0.01100810803473	-0.00944637414067984
1379	89.8159561157227	0.769478142261505	-7.6684775352478	-0.00425158534198999	-0.0149658378213644	0.00191722682211548	-0.0107450718060136
1380	89.1666030883789	-0.529219150543213	-7.53860807418823	0.00159255252219737	-0.0201606266200542	0.00548864435404539	-0.00295288790948689
1381	89.8159561157227	0.769478142261505	-7.4087381362915	-0.00522560812532902	0.00191722682211548	0.00711201597005129	0.00159255252219737
1382	86.5692138671875	0.444803804159164	-7.34380340576172	-0.00912170019000769	-0.00165419070981443	0.00256657530553639	0.00743668992072344
1383	91.7639999389648	-0.529219150543213	-7.08406400680542	-3.08191010844894e-05	0.000293855206109583	0.00808603875339031	0.00159255252219737
1384	89.8159561157227	1.09415245056152	-7.53860807418823	-0.0104203969240189	-0.00555028254166245	-0.00977104809135199	-0.00490093370899558
1385	91.7639999389648	-0.853893458843231	-7.34380340576172	-0.00230353930965066	0.00743668992072344	0.000943203864153475	0.0022419011220336
1386	90.4653015136719	0.120129495859146	-7.79834747314453	0.00191722682211548	-0.00522560812532902	-0.00652430532500148	0.00483929552137852
1387	88.5172576904297	-0.204544812440872	-7.60354280471802	0.0022419011220336	0.00159255252219737	-0.0146411629393697	0.00256657530553639
1388	91.1146545410156	0.120129495859146	-7.6684775352478	0.00613799272105098	0.00191722682211548	-0.0104203969240189	0.00646266713738441
1389	91.7639999389648	-0.204544812440872	-7.86328220367432	-0.00684897974133492	0.00321592413820326	-0.0260047651827335	0.00516396993771195
1390	92.4133453369141	-0.204544812440872	-7.27886867523193	0.00938473641872406	0.00386527273803949	-0.00425158534198999	-0.00197886489331722
1391	91.7639999389648	-1.17856776714325	-7.21393346786499	-0.00295288790948689	-0.00132951640989631	0.00613799272105098	-3.08191010844894e-05
1392	89.1666030883789	0.120129495859146	-7.73341274261475	-0.00327756232582033	0.000618529506027699	0.00613799272105098	-0.00295288790948689
1393	89.1666030883789	0.769478142261505	-8.05808639526367	-0.00197886489331722	-0.00392691092565656	-0.000355493422830477	-0.00360223650932312
1394	91.1146545410156	0.120129495859146	-7.73341274261475	-0.00100484199356288	-0.00197886489331722	0.000943203864153475	-0.00587495695799589
1395	90.4653015136719	1.09415245056152	-7.6684775352478	0.0152288740500808	0.00776136433705688	-0.00165419070981443	-0.00425158534198999
1396	89.8159561157227	-0.529219150543213	-7.73341274261475	0.00906006153672934	-0.00522560812532902	0.00451462110504508	0.00581331877037883
1397	90.4653015136719	0.444803804159164	-7.79834747314453	-0.00587495695799589	-0.00879702530801296	0.00938473641872406	-0.0107450718060136
1398	87.8679046630859	1.4188266992569	-7.6684775352478	-0.0198359526693821	-0.00749832857400179	0.00841071270406246	-0.00295288790948689
1399	90.4653015136719	0.769478142261505	-7.79834747314453	-0.00165419070981443	-0.00197886489331722	0.00321592413820326	-0.00457625929266214
1400	91.1146545410156	-0.529219150543213	-7.9282169342041	-0.00360223650932312	0.00159255252219737	0.00256657530553639	-3.08191010844894e-05
1401	90.4653015136719	-0.853893458843231	-7.86328220367432	-0.00165419070981443	0.00321592413820326	-0.000680167751852423	-3.08191010844894e-05
1402	90.4653015136719	0.120129495859146	-7.60354280471802	0.00516396993771195	0.00418994715437293	0.0022419011220336	0.00776136433705688
1403	88.5172576904297	0.769478142261505	-7.6684775352478	-0.00847235135734081	-3.08191010844894e-05	0.000618529506027699	0.00451462110504508
1404	92.4133453369141	0.120129495859146	-7.27886867523193	-0.00360223650932312	0.00386527273803949	-0.00555028254166245	-0.00132951640989631
1405	89.1666030883789	0.444803804159164	-7.6684775352478	0.00354059832170606	0.0022419011220336	-0.00132951640989631	0.00354059832170606
1406	92.4133453369141	-0.529219150543213	-7.47367286682129	0.00548864435404539	0.00743668992072344	-0.00392691092565656	-0.000355493422830477
1407	91.7639999389648	-0.853893458843231	-7.53860807418823	0.00678734155371785	-0.0026282137259841	-0.0165892094373703	0.00321592413820326
1408	88.5172576904297	0.769478142261505	-7.79834747314453	0.0100340843200684	0.00841071270406246	-0.00555028254166245	0.00451462110504508
1409	89.8159561157227	0.444803804159164	-7.6684775352478	-3.08191010844894e-05	0.0136055024340749	-0.0152905117720366	0.0175015944987535
1410	92.4133453369141	-0.853893458843231	-7.9282169342041	0.00483929552137852	0.0103587592020631	-0.00457625929266214	-0.00230353930965066
1411	91.1146545410156	0.444803804159164	-6.88925933837891	0.00159255252219737	0.000293855206109583	0.00191722682211548	-0.00132951640989631
1412	89.8159561157227	-0.204544812440872	-7.01912927627563	-0.000355493422830477	-0.00619963090866804	-0.00684897974133492	0.000293855206109583
1413	89.8159561157227	0.444803804159164	-7.73341274261475	-0.00814767740666866	0.00256657530553639	-0.00619963090866804	-0.00619963090866804
1414	89.1666030883789	0.444803804159164	-7.53860807418823	-0.00684897974133492	0.000943203864153475	-0.00912170019000769	-0.00587495695799589
1415	88.5172576904297	1.09415245056152	-7.99315214157104	0.00321592413820326	-0.00197886489331722	-0.00132951640989631	0.00451462110504508
1416	91.7639999389648	-0.529219150543213	-7.47367286682129	-0.00684897974133492	-0.0120437685400248	0.000293855206109583	-3.08191010844894e-05
1417	90.4653015136719	-0.853893458843231	-7.6684775352478	-0.00555028254166245	-0.0172385573387146	0.000618529506027699	-0.0120437685400248
1418	91.1146545410156	-0.204544812440872	-7.21393346786499	-0.0185372550040483	0.00191722682211548	-0.00132951640989631	-0.00587495695799589
1419	88.5172576904297	0.120129495859146	-7.14899873733521	-0.0201606266200542	-0.00522560812532902	-0.0026282137259841	-0.00619963090866804
1420	91.7639999389648	-0.204544812440872	-7.6684775352478	-0.00295288790948689	-0.00165419070981443	0.00841071270406246	-0.000680167751852423
1421	91.7639999389648	0.120129495859146	-8.05808639526367	-0.00814767740666866	0.00321592413820326	0.00646266713738441	-0.000355493422830477
1422	91.1146545410156	-1.17856776714325	-7.53860807418823	-0.00847235135734081	-0.00652430532500148	0.00938473641872406	0.00159255252219737
1423	90.4653015136719	0.769478142261505	-7.53860807418823	-0.00912170019000769	-0.00749832857400179	0.00516396993771195	0.00613799272105098
1424	87.8679046630859	1.09415245056152	-7.6684775352478	-0.0165892094373703	0.000943203864153475	-0.00684897974133492	0.00776136433705688
1425	91.1146545410156	-0.204544812440872	-7.14899873733521	0.000618529506027699	0.00126787810586393	-0.00522560812532902	-0.00132951640989631
1426	89.1666030883789	0.120129495859146	-7.99315214157104	0.00321592413820326	0.00126787810586393	-0.00944637414067984	0.00841071270406246
1427	90.4653015136719	0.444803804159164	-8.12302207946777	-0.00197886489331722	0.00126787810586393	-0.0198359526693821	0.0155535480007529
1428	89.1666030883789	0.120129495859146	-8.12302207946777	0.00483929552137852	0.00386527273803949	-0.00652430532500148	0.00386527273803949
1429	88.5172576904297	0.769478142261505	-7.86328220367432	0.00516396993771195	0.0136055024340749	-0.0188619289547205	0.00678734155371785
1430	89.1666030883789	1.09415245056152	-7.79834747314453	0.00159255252219737	0.0162028968334198	-0.00847235135734081	0.00581331877037883
1431	89.8159561157227	1.09415245056152	-8.05808639526367	0.0103587592020631	0.00906006153672934	-0.00425158534198999	-0.00457625929266214
1432	89.8159561157227	-0.529219150543213	-7.47367286682129	-0.00684897974133492	0.00581331877037883	-0.00132951640989631	0.00354059832170606
1433	90.4653015136719	-0.204544812440872	-7.73341274261475	-0.00197886489331722	-0.000355493422830477	0.00159255252219737	0.00711201597005129
1434	91.1146545410156	-0.204544812440872	-7.86328220367432	0.00159255252219737	0.000943203864153475	-0.00782300252467394	0.000943203864153475
1435	85.9198608398438	1.4188266992569	-7.6684775352478	0.00256657530553639	0.00678734155371785	-0.00165419070981443	-0.00392691092565656
1436	89.1666030883789	0.769478142261505	-7.60354280471802	-0.00490093370899558	-0.00100484199356288	0.00516396993771195	0.00321592413820326
1437	91.1146545410156	-0.204544812440872	-7.6684775352478	-0.00814767740666866	-0.00749832857400179	0.011982130818069	-0.00490093370899558
1438	91.1146545410156	-0.204544812440872	-7.47367286682129	-0.00944637414067984	-0.00360223650932312	0.00938473641872406	-0.00327756232582033
1439	90.4653015136719	0.120129495859146	-7.34380340576172	-0.0123684434220195	-0.00555028254166245	0.00646266713738441	-0.00652430532500148
1440	87.8679046630859	0.444803804159164	-7.86328220367432	-0.00879702530801296	0.00516396993771195	-0.00425158534198999	-0.000680167751852423
1441	90.4653015136719	0.769478142261505	-8.12302207946777	-0.00360223650932312	0.00938473641872406	0.0022419011220336	0.00418994715437293
1442	91.1146545410156	-0.529219150543213	-8.05808639526367	0.00418994715437293	0.00321592413820326	-0.00619963090866804	-0.00132951640989631
1443	91.7639999389648	-0.529219150543213	-7.34380340576172	-0.00197886489331722	0.00289124972186983	0.00354059832170606	0.00581331877037883
1444	89.8159561157227	-0.204544812440872	-7.9282169342041	-0.000355493422830477	-0.00392691092565656	-0.00457625929266214	-0.00392691092565656
1445	89.8159561157227	0.120129495859146	-7.34380340576172	0.00159255252219737	0.00548864435404539	-0.00295288790948689	-0.00490093370899558
1446	88.5172576904297	0.444803804159164	-7.53860807418823	0.00873538758605719	0.011982130818069	-0.00392691092565656	0.0116574559360743
1447	90.4653015136719	0.769478142261505	-7.99315214157104	0.0236704051494598	0.00321592413820326	-0.0175632312893867	0.00906006153672934
1448	91.1146545410156	0.120129495859146	-7.60354280471802	0.00873538758605719	0.00581331877037883	-0.00619963090866804	0.0197743140161037
1449	90.4653015136719	-1.50324213504791	-7.53860807418823	0.0113327819854021	0.00808603875339031	-0.0110697457566857	-0.00360223650932312
1450	91.1146545410156	-0.529219150543213	-7.4087381362915	-0.000355493422830477	0.00711201597005129	-0.00814767740666866	-0.00392691092565656
1451	88.5172576904297	0.444803804159164	-7.60354280471802	-0.00684897974133492	0.00418994715437293	0.00483929552137852	0.000618529506027699
1452	90.4653015136719	1.09415245056152	-7.6684775352478	0.00613799272105098	0.00126787810586393	0.00191722682211548	0.00159255252219737
1453	91.7639999389648	0.120129495859146	-7.21393346786499	-0.00295288790948689	-0.00100484199356288	0.000618529506027699	-0.00912170019000769
1454	90.4653015136719	-0.204544812440872	-7.6684775352478	-0.00132951640989631	-0.00782300252467394	-0.0117190945893526	-0.00165419070981443
1455	91.1146545410156	0.120129495859146	-7.73341274261475	0.00126787810586393	0.00386527273803949	-0.00652430532500148	-0.00230353930965066
1456	86.5692138671875	0.769478142261505	-7.73341274261475	-0.0133424662053585	0.00321592413820326	0.00191722682211548	0.00191722682211548
1457	91.7639999389648	-0.204544812440872	-7.34380340576172	-0.0162645354866982	-0.00132951640989631	0.00451462110504508	-0.00977104809135199
1458	89.1666030883789	1.09415245056152	-7.9282169342041	-0.00684897974133492	-0.00619963090866804	0.00516396993771195	-0.00717365415766835
1459	89.8159561157227	0.444803804159164	-7.47367286682129	-0.00944637414067984	-0.00295288790948689	0.00354059832170606	-0.00684897974133492
1460	90.4653015136719	0.120129495859146	-7.34380340576172	0.00191722682211548	-0.00587495695799589	-0.00944637414067984	-0.00782300252467394
1461	89.1666030883789	0.769478142261505	-7.73341274261475	-0.00749832857400179	0.00354059832170606	0.00711201597005129	0.00126787810586393
1462	89.1666030883789	1.74350106716156	-7.86328220367432	0.0022419011220336	-0.00165419070981443	0.0022419011220336	0.00451462110504508
1463	91.1146545410156	-0.204544812440872	-7.73341274261475	0.00451462110504508	0.00289124972186983	0.00354059832170606	0.00906006153672934
1464	90.4653015136719	0.444803804159164	-7.53860807418823	-0.00230353930965066	-0.00230353930965066	-0.0104203969240189	-0.00490093370899558
1465	91.1146545410156	-0.204544812440872	-7.6684775352478	0.00906006153672934	-0.00587495695799589	-0.00425158534198999	0.00321592413820326
1466	88.5172576904297	1.74350106716156	-6.95419406890869	-0.00392691092565656	0.00776136433705688	-0.0130177913233638	0.00321592413820326
1467	88.5172576904297	0.120129495859146	-7.27886867523193	0.0126314787194133	0.00841071270406246	-0.0133424662053585	0.00126787810586393
1468	91.1146545410156	-0.204544812440872	-7.73341274261475	0.0106834331527352	0.00970941036939621	-0.0130177913233638	0.00451462110504508
1469	91.7639999389648	0.120129495859146	-7.6684775352478	0.0165275707840919	0.01100810803473	-0.00944637414067984	0.00354059832170606
1470	93.0626983642578	-0.529219150543213	-7.53860807418823	0.0022419011220336	0.00289124972186983	-0.0123684434220195	-0.00392691092565656
1471	89.8159561157227	0.120129495859146	-7.4087381362915	0.00743668992072344	-0.00165419070981443	0.00321592413820326	0.00970941036939621
1472	86.5692138671875	2.06817531585693	-7.73341274261475	-0.0130177913233638	-0.000355493422830477	0.00256657530553639	0.00613799272105098
1473	91.1146545410156	0.120129495859146	-7.53860807418823	-0.00230353930965066	0.00386527273803949	0.00321592413820326	-0.000680167751852423
1474	89.8159561157227	1.4188266992569	-7.73341274261475	-0.000680167751852423	0.00483929552137852	-0.0104203969240189	0.00418994715437293
1475	91.1146545410156	0.120129495859146	-7.60354280471802	-0.00425158534198999	0.00386527273803949	0.0100340843200684	-0.0120437685400248
1476	89.1666030883789	-0.529219150543213	-7.47367286682129	0.000943203864153475	-0.000680167751852423	0.0113327819854021	0.000943203864153475
1477	90.4653015136719	1.09415245056152	-7.6684775352478	-0.0156151866540313	-0.00392691092565656	0.0116574559360743	-0.00327756232582033
1478	88.5172576904297	0.769478142261505	-7.6684775352478	-0.0120437685400248	-0.00165419070981443	0.0165275707840919	-0.0117190945893526
1479	89.8159561157227	1.09415245056152	-7.79834747314453	-0.0159398596733809	-3.08191010844894e-05	0.00354059832170606	-0.00490093370899558
1480	91.1146545410156	0.120129495859146	-7.34380340576172	0.00548864435404539	-0.00165419070981443	-0.00457625929266214	-0.00587495695799589
1481	90.4653015136719	-1.17856776714325	-7.6684775352478	-0.0026282137259841	-0.00457625929266214	0.00581331877037883	-0.00457625929266214
1482	89.1666030883789	1.74350106716156	-8.18795680999756	0.00743668992072344	-0.00230353930965066	-0.00100484199356288	-0.00132951640989631
1483	86.5692138671875	1.09415245056152	-8.05808639526367	-0.00652430532500148	0.00191722682211548	-0.00360223650932312	0.000943203864153475
1484	91.7639999389648	0.444803804159164	-7.86328220367432	-0.00197886489331722	0.00386527273803949	-0.0113944197073579	0.0022419011220336
1485	89.8159561157227	1.4188266992569	-8.18795680999756	0.00159255252219737	0.0022419011220336	-0.00944637414067984	-0.0110697457566857
1486	91.1146545410156	0.120129495859146	-7.34380340576172	0.00581331877037883	0.00289124972186983	-0.0100957229733467	0.0145795252174139
1487	90.4653015136719	-0.204544812440872	-7.14899873733521	-0.00392691092565656	-0.0026282137259841	-0.0156151866540313	0.013930176384747
1488	88.5172576904297	0.769478142261505	-7.99315214157104	0.00906006153672934	0.0175015944987535	-0.0104203969240189	0.00970941036939621
1489	89.8159561157227	1.4188266992569	-8.18795680999756	0.020423661917448	0.0132808275520802	-0.0201606266200542	0.00451462110504508
1490	91.7639999389648	-0.204544812440872	-7.86328220367432	0.00516396993771195	0.0152288740500808	-0.0126931173726916	-3.08191010844894e-05
1491	91.7639999389648	0.120129495859146	-7.60354280471802	0.0132808275520802	0.0188002903014421	-0.0172385573387146	0.00256657530553639
1492	89.8159561157227	0.120129495859146	-7.47367286682129	-0.00327756232582033	0.0106834331527352	-0.00197886489331722	0.00191722682211548
1493	89.8159561157227	1.09415245056152	-7.47367286682129	-0.000355493422830477	0.0165275707840919	0.000618529506027699	-0.00977104809135199
1494	89.1666030883789	0.120129495859146	-7.08406400680542	-0.0110697457566857	0.0168522447347641	-0.0156151866540313	-0.00490093370899558
1495	90.4653015136719	1.09415245056152	-8.05808639526367	0.0106834331527352	0.0165275707840919	-0.00197886489331722	-0.00944637414067984
1496	91.7639999389648	0.444803804159164	-7.60354280471802	-0.00847235135734081	0.013930176384747	0.00906006153672934	-0.00197886489331722
1497	90.4653015136719	-0.529219150543213	-7.79834747314453	-0.0136671401560307	-0.000355493422830477	0.0152288740500808	-0.0026282137259841
1498	91.1146545410156	0.120129495859146	-7.34380340576172	-0.00782300252467394	0.00321592413820326	0.0152288740500808	-0.00132951640989631
1499	89.8159561157227	1.09415245056152	-7.4087381362915	-0.0182125810533762	-0.00230353930965066	0.00321592413820326	-0.0026282137259841
1500	91.7639999389648	-0.529219150543213	-7.21393346786499	-0.00165419070981443	-0.000355493422830477	-0.00360223650932312	-0.0120437685400248
1501	92.4133453369141	-0.204544812440872	-7.01912927627563	0.00938473641872406	-0.00555028254166245	0.00483929552137852	0.00354059832170606
1502	91.1146545410156	-0.853893458843231	-7.53860807418823	-0.00684897974133492	-0.0113944197073579	-0.00425158534198999	0.000943203864153475
1503	90.4653015136719	1.09415245056152	-8.05808639526367	0.00256657530553639	-0.0273034609854221	0.00256657530553639	0.0022419011220336
1504	89.8159561157227	-0.204544812440872	-7.79834747314453	-0.00782300252467394	-0.0191866029053926	-0.00717365415766835	-0.00522560812532902
1505	89.8159561157227	0.769478142261505	-7.6684775352478	0.000618529506027699	-0.00457625929266214	-0.00230353930965066	-0.00327756232582033
1506	91.1146545410156	0.444803804159164	-7.6684775352478	0.00386527273803949	-0.00522560812532902	-0.00522560812532902	0.012956153601408
1507	91.7639999389648	0.120129495859146	-7.4087381362915	0.0246444288641214	-0.00652430532500148	-0.00295288790948689	0.0145795252174139
1508	91.1146545410156	0.444803804159164	-7.4087381362915	0.000293855206109583	-0.00457625929266214	0.00516396993771195	0.00191722682211548
1509	87.8679046630859	1.09415245056152	-7.9282169342041	-0.000680167751852423	0.00970941036939621	0.00548864435404539	0.0022419011220336
1510	90.4653015136719	0.444803804159164	-7.79834747314453	0.00483929552137852	0.0022419011220336	-0.0026282137259841	-0.00100484199356288
1511	90.4653015136719	0.769478142261505	-7.9282169342041	0.00678734155371785	-0.000355493422830477	0.0123068047687411	-0.000680167751852423
1512	91.7639999389648	-0.204544812440872	-7.6684775352478	-0.00165419070981443	-0.0110697457566857	0.00776136433705688	0.0100340843200684
1513	89.8159561157227	0.120129495859146	-7.86328220367432	-0.00327756232582033	-0.00717365415766835	0.00256657530553639	-0.00360223650932312
1514	91.7639999389648	0.120129495859146	-7.34380340576172	-0.00360223650932312	0.00159255252219737	-0.00977104809135199	-0.00100484199356288
1515	90.4653015136719	0.769478142261505	-7.86328220367432	0.000618529506027699	0.00321592413820326	-0.00879702530801296	-0.00555028254166245
1516	91.1146545410156	1.09415245056152	-8.12302207946777	0.00256657530553639	-0.000680167751852423	-0.00457625929266214	-0.00392691092565656
1517	91.7639999389648	0.120129495859146	-7.27886867523193	-0.0104203969240189	-0.00132951640989631	0.000943203864153475	-0.00652430532500148
1518	92.4133453369141	-1.50324213504791	-7.79834747314453	-0.00717365415766835	-0.00555028254166245	0.00159255252219737	-0.00295288790948689
1519	90.4653015136719	0.769478142261505	-7.53860807418823	-0.0110697457566857	0.00548864435404539	-0.00457625929266214	-0.00944637414067984
1520	88.5172576904297	0.444803804159164	-7.86328220367432	-0.00295288790948689	0.0113327819854021	0.000293855206109583	-0.00652430532500148
1521	91.7639999389648	0.444803804159164	-7.79834747314453	0.00256657530553639	0.0207483377307653	0.00386527273803949	0.00581331877037883
1522	91.7639999389648	-0.204544812440872	-7.73341274261475	0.00126787810586393	0.0123068047687411	0.0126314787194133	-0.00100484199356288
1523	92.4133453369141	-1.50324213504791	-7.73341274261475	0.00289124972186983	0.00483929552137852	0.00159255252219737	-0.00165419070981443
1524	90.4653015136719	0.444803804159164	-7.99315214157104	0.00256657530553639	0.0152288740500808	0.00126787810586393	0.00191722682211548
1525	90.4653015136719	-0.529219150543213	-7.53860807418823	-0.00619963090866804	0.0188002903014421	-3.08191010844894e-05	0.00289124972186983
1526	89.8159561157227	1.09415245056152	-7.73341274261475	-0.00619963090866804	0.0132808275520802	-0.00165419070981443	0.00386527273803949
1527	89.1666030883789	0.444803804159164	-7.34380340576172	0.00289124972186983	0.01100810803473	-0.00814767740666866	0.0123068047687411
1528	90.4653015136719	-1.50324213504791	-7.14899873733521	0.00938473641872406	0.000943203864153475	-0.0195112787187099	0.011982130818069
1529	90.4653015136719	-0.529219150543213	-7.4087381362915	0.00386527273803949	0.00581331877037883	-0.0185372550040483	-0.00230353930965066
1530	86.5692138671875	0.444803804159164	-7.79834747314453	-0.00490093370899558	-0.0100957229733467	-0.0227580219507217	-0.00619963090866804
1531	91.7639999389648	0.444803804159164	-7.79834747314453	-0.000680167751852423	0.00321592413820326	-0.0123684434220195	0.00126787810586393
1532	92.4133453369141	-0.853893458843231	-7.6684775352478	-0.00327756232582033	-0.0256800893694162	-0.0120437685400248	-0.00327756232582033
1533	89.8159561157227	0.769478142261505	-7.53860807418823	0.00354059832170606	-0.0324982516467571	-0.0123684434220195	0.00289124972186983
1534	92.4133453369141	-1.50324213504791	-7.21393346786499	-0.00392691092565656	-0.0292515084147453	-0.0136671401560307	-0.00555028254166245
1535	87.8679046630859	-0.529219150543213	-7.34380340576172	-0.00425158534198999	-0.0227580219507217	-0.00944637414067984	-0.00684897974133492
1536	89.1666030883789	0.769478142261505	-7.79834747314453	-0.0113944197073579	-0.0221086721867323	0.00678734155371785	-0.00392691092565656
1537	91.7639999389648	-0.853893458843231	-7.79834747314453	-0.0152905117720366	-0.0328229255974293	0.0126314787194133	-0.00684897974133492
1538	90.4653015136719	-0.204544812440872	-7.73341274261475	-0.0100957229733467	-0.0334722734987736	0.0142548503354192	-0.00977104809135199
1539	89.8159561157227	-0.853893458843231	-7.6684775352478	-0.00555028254166245	-0.0412644557654858	0.0113327819854021	-0.0136671401560307
1540	89.8159561157227	-0.204544812440872	-7.47367286682129	-0.00912170019000769	-0.0279528107494116	0.00451462110504508	0.00159255252219737
1541	89.1666030883789	-0.529219150543213	-7.47367286682129	-0.00230353930965066	-0.00327756232582033	0.00711201597005129	0.00256657530553639
1542	90.4653015136719	0.444803804159164	-7.6684775352478	-0.0026282137259841	-0.0185372550040483	0.00354059832170606	-0.00165419070981443
1543	89.1666030883789	0.444803804159164	-8.18795680999756	-0.000355493422830477	-0.0175632312893867	0.0022419011220336	0.0022419011220336
1544	91.7639999389648	-2.15259075164795	-7.6684775352478	-0.00619963090866804	-0.0169138833880424	-0.00490093370899558	0.0022419011220336
1545	91.1146545410156	-0.204544812440872	-7.4087381362915	0.00418994715437293	-0.00684897974133492	-0.0026282137259841	-0.0026282137259841
1546	89.8159561157227	0.444803804159164	-7.9282169342041	-0.000680167751852423	-0.00619963090866804	-0.00327756232582033	0.00451462110504508
1547	91.7639999389648	-0.204544812440872	-7.6684775352478	0.00418994715437293	-0.00457625929266214	0.000293855206109583	0.00711201597005129
1548	92.4133453369141	-0.204544812440872	-7.6684775352478	0.0145795252174139	-0.0211346503347158	0.000293855206109583	0.00808603875339031
1549	91.7639999389648	-0.853893458843231	-7.14899873733521	-0.0113944197073579	0.00808603875339031	-0.00360223650932312	-3.08191010844894e-05
1550	88.5172576904297	1.09415245056152	-7.79834747314453	0.0113327819854021	0.0158782228827477	-0.00392691092565656	0.00159255252219737
1551	87.2185592651367	0.769478142261505	-7.79834747314453	-0.00555028254166245	0.0175015944987535	-3.08191010844894e-05	0.00354059832170606
1552	90.4653015136719	0.769478142261505	-7.86328220367432	-0.00197886489331722	0.00483929552137852	0.00646266713738441	-0.00295288790948689
1553	91.1146545410156	0.120129495859146	-7.79834747314453	0.00159255252219737	0.00386527273803949	-0.00327756232582033	-0.00425158534198999
1554	89.8159561157227	0.769478142261505	-7.47367286682129	0.00418994715437293	0.0132808275520802	-0.00522560812532902	-3.08191010844894e-05
1555	92.4133453369141	-1.50324213504791	-7.53860807418823	-0.00100484199356288	0.0207483377307653	-0.0185372550040483	0.00126787810586393
1556	87.8679046630859	1.4188266992569	-7.6684775352478	-0.00587495695799589	0.0213976856321096	0.00126787810586393	-0.000680167751852423
1557	91.7639999389648	-0.529219150543213	-7.86328220367432	-0.0136671401560307	0.00808603875339031	0.00678734155371785	-0.0026282137259841
1558	91.7639999389648	-0.204544812440872	-8.12302207946777	-0.0113944197073579	0.0022419011220336	0.000293855206109583	-0.00782300252467394
1559	91.7639999389648	0.120129495859146	-7.99315214157104	-0.00879702530801296	0.00711201597005129	-0.0107450718060136	-0.00977104809135199
1560	91.1146545410156	-0.204544812440872	-7.99315214157104	0.00159255252219737	-0.00717365415766835	-0.00425158534198999	-0.00295288790948689
1561	91.1146545410156	0.120129495859146	-7.27886867523193	-0.000355493422830477	0.00159255252219737	-0.00392691092565656	0.00581331877037883
1562	90.4653015136719	0.120129495859146	-7.21393346786499	-0.0146411629393697	-0.00165419070981443	0.00483929552137852	0.00548864435404539
1563	89.1666030883789	1.09415245056152	-7.60354280471802	-0.00165419070981443	0.00418994715437293	-0.00360223650932312	-0.00684897974133492
1564	91.1146545410156	-0.204544812440872	-7.60354280471802	0.00289124972186983	-0.00295288790948689	-0.00619963090866804	-0.00619963090866804
1565	91.1146545410156	-0.853893458843231	-8.12302207946777	-0.000680167751852423	0.0197743140161037	-0.00912170019000769	-0.00165419070981443
1566	89.8159561157227	1.09415245056152	-7.99315214157104	0.0022419011220336	-3.08191010844894e-05	0.00483929552137852	0.00776136433705688
1567	88.5172576904297	0.444803804159164	-7.4087381362915	0.0116574559360743	0.00126787810586393	-0.00587495695799589	0.0262678004801273
1568	91.7639999389648	0.769478142261505	-7.6684775352478	0.00711201597005129	-0.0123684434220195	-0.00879702530801296	0.00289124972186983
1569	89.8159561157227	1.4188266992569	-7.53860807418823	0.0142548503354192	0.00841071270406246	-0.0136671401560307	-0.000355493422830477
1570	89.8159561157227	1.4188266992569	-7.47367286682129	-0.00457625929266214	0.00581331877037883	-0.00425158534198999	-0.00879702530801296
1571	90.4653015136719	0.120129495859146	-7.73341274261475	-0.0026282137259841	-0.00782300252467394	0.00678734155371785	0.00873538758605719
1572	89.8159561157227	-0.204544812440872	-7.53860807418823	-0.00782300252467394	0.00646266713738441	-0.00197886489331722	0.000293855206109583
1573	89.8159561157227	1.09415245056152	-7.79834747314453	-0.00327756232582033	-0.00425158534198999	-0.00717365415766835	-0.00587495695799589
1574	90.4653015136719	1.09415245056152	-7.9282169342041	0.00159255252219737	0.00873538758605719	-0.00944637414067984	-0.00295288790948689
1575	89.8159561157227	1.4188266992569	-7.53860807418823	0.00191722682211548	0.00354059832170606	-0.0146411629393697	-0.00165419070981443
1576	89.8159561157227	0.769478142261505	-7.79834747314453	0.000618529506027699	-0.00230353930965066	0.00711201597005129	-0.00522560812532902
1577	90.4653015136719	0.769478142261505	-7.34380340576172	-0.0165892094373703	0.00159255252219737	0.0126314787194133	-0.000355493422830477
1578	89.1666030883789	1.09415245056152	-7.73341274261475	-0.00717365415766835	-0.0113944197073579	0.000943203864153475	-0.00132951640989631
1579	89.8159561157227	1.09415245056152	-8.31782627105713	-0.00165419070981443	-0.00457625929266214	0.00289124972186983	-0.00847235135734081
1580	89.8159561157227	1.74350106716156	-8.05808639526367	-0.00197886489331722	0.00483929552137852	0.00581331877037883	-0.00360223650932312
1581	90.4653015136719	0.120129495859146	-7.86328220367432	0.00678734155371785	0.000293855206109583	0.00191722682211548	-0.00100484199356288
1582	92.4133453369141	0.444803804159164	-7.60354280471802	0.013930176384747	0.011982130818069	0.00841071270406246	0.00711201597005129
1583	87.2185592651367	1.74350106716156	-7.34380340576172	-0.00522560812532902	0.00841071270406246	-0.00197886489331722	0.00711201597005129
1584	91.1146545410156	1.74350106716156	-7.9282169342041	-0.00132951640989631	0.011982130818069	-0.00749832857400179	-0.00392691092565656
1585	90.4653015136719	1.4188266992569	-7.99315214157104	-0.00100484199356288	0.0106834331527352	-0.0136671401560307	-0.00425158534198999
1586	89.8159561157227	1.09415245056152	-8.05808639526367	0.0113327819854021	0.00841071270406246	-0.00295288790948689	0.00321592413820326
1587	91.1146545410156	0.769478142261505	-7.99315214157104	0.0165275707840919	0.0136055024340749	-0.0104203969240189	0.0145795252174139
1588	86.5692138671875	1.74350106716156	-7.86328220367432	0.00321592413820326	0.0181509424000978	-0.0130177913233638	0.00451462110504508
1589	90.4653015136719	2.06817531585693	-7.9282169342041	-0.00230353930965066	0.0155535480007529	-0.0113944197073579	-0.00392691092565656
1590	89.1666030883789	2.3928496837616	-7.53860807418823	0.0295145437121391	0.0194496400654316	-0.00847235135734081	-0.0026282137259841
1591	89.1666030883789	1.4188266992569	-7.47367286682129	0.00516396993771195	0.0106834331527352	0.00418994715437293	0.00516396993771195
1592	92.4133453369141	0.120129495859146	-7.9282169342041	-0.00555028254166245	0.00873538758605719	0.0022419011220336	-0.00684897974133492
1593	88.5172576904297	1.74350106716156	-7.79834747314453	-0.0146411629393697	0.00126787810586393	-0.00619963090866804	-0.00425158534198999
1594	89.1666030883789	2.06817531585693	-8.12302207946777	-0.00587495695799589	0.013930176384747	0.000943203864153475	-0.00295288790948689
1595	91.7639999389648	1.09415245056152	-7.79834747314453	-0.00490093370899558	0.0171769186854362	-0.021459324285388	-0.00392691092565656
1596	89.8159561157227	1.09415245056152	-7.27886867523193	-0.00814767740666866	0.00548864435404539	0.00418994715437293	-0.00457625929266214
1597	90.4653015136719	0.769478142261505	-7.4087381362915	-0.0159398596733809	-0.00425158534198999	0.012956153601408	-0.00587495695799589
1598	89.1666030883789	1.74350106716156	-7.60354280471802	-0.0175632312893867	0.00354059832170606	0.00483929552137852	-0.00522560812532902
1599	89.1666030883789	2.06817531585693	-7.86328220367432	-0.0123684434220195	0.00711201597005129	0.00256657530553639	-0.00944637414067984
1600	90.4653015136719	2.06817531585693	-7.9282169342041	-0.00360223650932312	0.00906006153672934	-0.0123684434220195	-0.0110697457566857
1601	89.8159561157227	2.06817531585693	-7.79834747314453	-0.00327756232582033	0.00451462110504508	-0.0156151866540313	0.00289124972186983
1602	90.4653015136719	0.444803804159164	-7.6684775352478	-0.00230353930965066	-0.00977104809135199	-0.0152905117720366	0.00548864435404539
1603	91.1146545410156	1.09415245056152	-7.27886867523193	-0.00425158534198999	-0.00555028254166245	-0.00814767740666866	-0.00619963090866804
1604	87.2185592651367	2.06817531585693	-7.4087381362915	-0.00230353930965066	0.00321592413820326	-0.00587495695799589	-0.00392691092565656
1605	92.4133453369141	1.09415245056152	-7.34380340576172	0.0136055024340749	0.00386527273803949	-0.0117190945893526	-0.000680167751852423
1606	91.7639999389648	1.09415245056152	-7.73341274261475	0.0223717093467712	0.00678734155371785	0.000293855206109583	0.000943203864153475
1607	89.8159561157227	1.4188266992569	-7.79834747314453	0.0103587592020631	-0.00490093370899558	0.00548864435404539	0.011982130818069
1608	90.4653015136719	2.06817531585693	-7.6684775352478	0.00516396993771195	-0.00522560812532902	-0.00749832857400179	0.00678734155371785
1609	87.8679046630859	2.3928496837616	-7.6684775352478	0.0334106348454952	0.00581331877037883	-0.00749832857400179	0.00289124972186983
1610	89.8159561157227	2.71752405166626	-7.6684775352478	0.00354059832170606	-0.000355493422830477	-0.00879702530801296	-0.00327756232582033
1611	88.5172576904297	2.06817531585693	-7.53860807418823	0.0113327819854021	-0.00749832857400179	0.00776136433705688	-0.00230353930965066
1612	91.1146545410156	1.09415245056152	-7.79834747314453	0.00483929552137852	-0.00912170019000769	0.0126314787194133	0.00289124972186983
1613	91.1146545410156	0.444803804159164	-7.79834747314453	0.00289124972186983	-0.00327756232582033	0.00613799272105098	-0.00587495695799589
1614	86.5692138671875	2.06817531585693	-8.05808639526367	-0.00782300252467394	0.00516396993771195	-0.00522560812532902	-0.00425158534198999
1615	91.1146545410156	1.09415245056152	-7.73341274261475	0.000943203864153475	0.00841071270406246	0.00970941036939621	-0.00132951640989631
1616	90.4653015136719	1.09415245056152	-7.79834747314453	0.00159255252219737	-0.00944637414067984	0.00516396993771195	-0.00619963090866804
1617	89.1666030883789	2.3928496837616	-7.53860807418823	-0.0133424662053585	-0.00555028254166245	0.0243197549134493	-0.00847235135734081
1618	89.8159561157227	0.769478142261505	-7.21393346786499	-0.0143164889886975	-0.0143164889886975	0.00321592413820326	-0.00197886489331722
1619	90.4653015136719	1.09415245056152	-7.34380340576172	-0.0149658378213644	-0.0100957229733467	0.00906006153672934	-0.0104203969240189
1620	89.8159561157227	1.09415245056152	-7.6684775352478	-0.00295288790948689	0.00678734155371785	-0.00392691092565656	-0.00295288790948689
1621	90.4653015136719	1.09415245056152	-7.6684775352478	0.000943203864153475	0.00970941036939621	-0.00912170019000769	0.000293855206109583
1622	90.4653015136719	2.06817531585693	-7.79834747314453	-0.00230353930965066	-0.000680167751852423	-0.00457625929266214	0.0022419011220336
1623	89.8159561157227	1.09415245056152	-7.9282169342041	-0.00490093370899558	-0.00879702530801296	0.000293855206109583	-0.00490093370899558
1624	91.1146545410156	1.09415245056152	-7.4087381362915	-3.08191010844894e-05	0.00711201597005129	-0.00425158534198999	-0.00165419070981443
1625	87.2185592651367	1.4188266992569	-7.4087381362915	-0.00360223650932312	0.00191722682211548	-0.0149658378213644	0.0022419011220336
1626	92.4133453369141	0.444803804159164	-7.01912927627563	0.00451462110504508	0.00321592413820326	-0.00490093370899558	0.00906006153672934
1627	91.1146545410156	1.74350106716156	-7.6684775352478	0.00354059832170606	0.00678734155371785	-0.00814767740666866	0.0113327819854021
1628	89.8159561157227	1.09415245056152	-7.79834747314453	0.00841071270406246	0.0106834331527352	-0.0113944197073579	0.01100810803473
1629	90.4653015136719	1.74350106716156	-7.79834747314453	-0.00295288790948689	0.0113327819854021	-0.0156151866540313	-0.00392691092565656
1630	86.5692138671875	2.3928496837616	-7.99315214157104	-0.000680167751852423	0.00678734155371785	-0.00749832857400179	-0.00425158534198999
1631	90.4653015136719	1.4188266992569	-7.6684775352478	-0.00132951640989631	0.00418994715437293	-0.00555028254166245	-0.00100484199356288
1632	92.4133453369141	0.444803804159164	-7.27886867523193	0.00451462110504508	0.00808603875339031	0.00548864435404539	0.00646266713738441
1633	89.8159561157227	0.769478142261505	-7.4087381362915	-0.00165419070981443	-0.00392691092565656	-0.00522560812532902	-0.0104203969240189
1634	91.1146545410156	0.444803804159164	-7.86328220367432	0.000618529506027699	0.00483929552137852	-0.0026282137259841	-0.00490093370899558
1635	88.5172576904297	1.4188266992569	-7.9282169342041	-0.0104203969240189	0.013930176384747	-0.0104203969240189	-0.00295288790948689
1636	91.1146545410156	0.444803804159164	-7.73341274261475	-0.00165419070981443	0.00191722682211548	-0.00295288790948689	-0.00295288790948689
1637	89.1666030883789	1.74350106716156	-7.86328220367432	-0.0146411629393697	-0.0026282137259841	0.00841071270406246	-0.0107450718060136
1638	91.1146545410156	0.444803804159164	-7.47367286682129	-0.0182125810533762	-0.00100484199356288	0.00841071270406246	0.000293855206109583
1639	93.0626983642578	-0.529219150543213	-7.47367286682129	-0.00197886489331722	-0.00847235135734081	0.00191722682211548	-0.00327756232582033
1640	89.8159561157227	0.769478142261505	-7.53860807418823	-0.0100957229733467	-0.00100484199356288	0.00191722682211548	-0.000680167751852423
1641	90.4653015136719	0.120129495859146	-7.6684775352478	-0.00457625929266214	0.00321592413820326	-0.00457625929266214	0.00906006153672934
1642	91.1146545410156	0.120129495859146	-7.99315214157104	0.00321592413820326	0.00289124972186983	-0.00197886489331722	0.00159255252219737
1643	89.1666030883789	1.4188266992569	-7.6684775352478	-0.00652430532500148	-0.00425158534198999	0.00256657530553639	0.00289124972186983
1644	91.7639999389648	-0.853893458843231	-7.60354280471802	0.00126787810586393	-0.0123684434220195	-0.00327756232582033	0.00776136433705688
1645	89.8159561157227	1.09415245056152	-7.47367286682129	0.000293855206109583	0.00354059832170606	-0.00197886489331722	-0.000680167751852423
1646	89.1666030883789	-0.204544812440872	-7.34380340576172	0.00613799272105098	0.0100340843200684	-0.0113944197073579	0.00678734155371785
1647	89.8159561157227	1.74350106716156	-7.79834747314453	0.0207483377307653	0.00743668992072344	-0.00912170019000769	0.0158782228827477
1648	89.1666030883789	0.444803804159164	-7.86328220367432	0.0239950809627771	0.00386527273803949	-0.0117190945893526	0.00711201597005129
1649	91.1146545410156	-1.17856776714325	-7.47367286682129	0.0142548503354192	0.00516396993771195	-0.0188619289547205	0.00678734155371785
1650	90.4653015136719	1.09415245056152	-7.9282169342041	0.0155535480007529	0.00613799272105098	-0.00392691092565656	0.00126787810586393
1651	87.2185592651367	1.09415245056152	-7.99315214157104	0.0123068047687411	0.00711201597005129	-3.08191010844894e-05	0.00516396993771195
1652	91.7639999389648	0.120129495859146	-7.60354280471802	0.0200989879667759	0.00354059832170606	-0.00392691092565656	0.0022419011220336
1653	91.1146545410156	-0.204544812440872	-7.34380340576172	-0.00392691092565656	0.00418994715437293	-0.000680167751852423	-0.00490093370899558
1654	89.8159561157227	0.769478142261505	-7.60354280471802	0.00516396993771195	-0.00197886489331722	0.000943203864153475	-0.00327756232582033
1655	90.4653015136719	-0.204544812440872	-7.73341274261475	0.00646266713738441	0.00483929552137852	-0.00619963090866804	-0.00197886489331722
1656	88.5172576904297	0.769478142261505	-8.18795680999756	-0.00847235135734081	0.00678734155371785	0.00256657530553639	-0.000355493422830477
1657	91.1146545410156	-0.529219150543213	-7.9282169342041	-0.0159398596733809	-0.00327756232582033	0.01847561635077	-0.0107450718060136
1658	91.1146545410156	-0.204544812440872	-7.73341274261475	-0.00327756232582033	-0.00100484199356288	0.0152288740500808	-0.00100484199356288
1659	90.4653015136719	-0.204544812440872	-7.60354280471802	-0.00847235135734081	-0.00490093370899558	0.00321592413820326	-0.00684897974133492
1660	90.4653015136719	-0.529219150543213	-7.53860807418823	-0.00717365415766835	-0.00295288790948689	-0.00132951640989631	-0.000355493422830477
1661	87.8679046630859	0.120129495859146	-7.47367286682129	-0.00295288790948689	0.0022419011220336	0.000618529506027699	0.00126787810586393
1662	92.4133453369141	-0.853893458843231	-7.79834747314453	-0.00165419070981443	-0.00425158534198999	0.00678734155371785	0.00873538758605719
1663	92.4133453369141	-0.853893458843231	-7.86328220367432	-0.00230353930965066	-0.00490093370899558	-0.00165419070981443	-0.00132951640989631
1664	89.8159561157227	0.444803804159164	-7.6684775352478	0.00256657530553639	0.000943203864153475	-0.00165419070981443	-0.00425158534198999
1665	91.7639999389648	-2.15259075164795	-7.4087381362915	0.00191722682211548	-0.00587495695799589	-0.00717365415766835	0.00191722682211548
1666	90.4653015136719	0.120129495859146	-7.60354280471802	-0.00457625929266214	0.00354059832170606	-0.00490093370899558	0.00808603875339031
1667	88.5172576904297	0.769478142261505	-7.4087381362915	0.0116574559360743	0.00841071270406246	-0.0156151866540313	0.0145795252174139
1668	92.4133453369141	-1.17856776714325	-7.60354280471802	0.0155535480007529	0.00548864435404539	-0.0100957229733467	0.00873538758605719
1669	92.4133453369141	-1.17856776714325	-7.6684775352478	0.0116574559360743	0.00548864435404539	-0.0211346503347158	0.000943203864153475
1670	91.1146545410156	-2.47726511955261	-7.53860807418823	0.012956153601408	-0.000680167751852423	-0.00684897974133492	-0.00197886489331722
1671	89.8159561157227	-0.204544812440872	-7.9282169342041	0.000943203864153475	0.00711201597005129	-0.00652430532500148	0.00126787810586393
1672	87.8679046630859	-0.204544812440872	-7.86328220367432	0.00191722682211548	-0.00132951640989631	-0.000355493422830477	0.00451462110504508
1673	92.4133453369141	-1.17856776714325	-7.73341274261475	-0.00522560812532902	0.00483929552137852	-0.00490093370899558	-0.00100484199356288
1674	90.4653015136719	0.120129495859146	-7.86328220367432	0.00711201597005129	0.00516396993771195	-0.00879702530801296	-0.0026282137259841
1675	91.7639999389648	-2.15259075164795	-7.47367286682129	-0.00684897974133492	0.00386527273803949	-0.00522560812532902	-0.00197886489331722
1676	91.7639999389648	-1.17856776714325	-7.53860807418823	-0.0104203969240189	0.00126787810586393	0.00354059832170606	-0.00230353930965066
1677	90.4653015136719	-0.529219150543213	-7.86328220367432	-0.0182125810533762	-0.00749832857400179	0.0126314787194133	-0.00912170019000769
1678	89.8159561157227	-0.204544812440872	-7.73341274261475	-0.0113944197073579	-0.00619963090866804	0.0155535480007529	-0.00684897974133492
1679	90.4653015136719	-0.853893458843231	-8.18795680999756	-0.0123684434220195	-0.00684897974133492	-0.00230353930965066	-0.00717365415766835
1680	90.4653015136719	-1.17856776714325	-7.73341274261475	-0.0104203969240189	0.00321592413820326	-0.000355493422830477	-0.00555028254166245
1681	90.4653015136719	-1.17856776714325	-7.6684775352478	-0.00295288790948689	-0.00100484199356288	-0.00425158534198999	0.00451462110504508
1682	88.5172576904297	-0.204544812440872	-7.79834747314453	-0.00295288790948689	-0.000680167751852423	0.00126787810586393	0.00938473641872406
1683	91.7639999389648	-0.529219150543213	-8.12302207946777	-0.00684897974133492	0.00483929552137852	0.00354059832170606	0.00613799272105098
1684	91.7639999389648	-1.17856776714325	-8.05808639526367	0.000943203864153475	0.00159255252219737	-0.00717365415766835	-0.00619963090866804
1685	89.8159561157227	-0.529219150543213	-7.6684775352478	0.00743668992072344	0.00548864435404539	-0.00132951640989631	0.00354059832170606
1686	93.712043762207	-3.12661361694336	-7.47367286682129	0.0100340843200684	0.00159255252219737	-0.00749832857400179	0.0158782228827477
1687	91.7639999389648	-0.853893458843231	-7.34380340576172	0.0162028968334198	0.00516396993771195	-0.0026282137259841	0.00938473641872406
1688	91.1146545410156	-1.50324213504791	-7.34380340576172	0.00256657530553639	0.0116574559360743	-0.00684897974133492	0.0142548503354192
1689	93.0626983642578	-1.50324213504791	-7.73341274261475	-0.000355493422830477	0.0126314787194133	-0.0260047651827335	-3.08191010844894e-05
1690	92.4133453369141	-1.17856776714325	-7.73341274261475	0.0100340843200684	0.0103587592020631	-0.0149658378213644	-3.08191010844894e-05
1691	91.7639999389648	-2.47726511955261	-7.53860807418823	0.0165275707840919	-0.00165419070981443	-0.00782300252467394	0.00126787810586393
1692	91.1146545410156	-0.529219150543213	-7.6684775352478	-0.00100484199356288	0.00386527273803949	0.00354059832170606	0.00354059832170606
1693	89.8159561157227	-1.17856776714325	-7.53860807418823	0.00354059832170606	0.00289124972186983	-0.00619963090866804	0.0022419011220336
1694	90.4653015136719	-0.204544812440872	-7.86328220367432	0.00126787810586393	0.00256657530553639	-0.0117190945893526	-0.00457625929266214
1695	90.4653015136719	-0.204544812440872	-7.4087381362915	0.0100340843200684	0.00938473641872406	-0.000680167751852423	-0.00230353930965066
1696	93.0626983642578	-2.15259075164795	-7.47367286682129	-0.00619963090866804	0.00321592413820326	-0.0026282137259841	0.000943203864153475
1697	90.4653015136719	0.444803804159164	-7.99315214157104	-0.0107450718060136	-0.00457625929266214	0.00548864435404539	-0.00457625929266214
1698	87.8679046630859	-0.853893458843231	-7.47367286682129	-0.0172385573387146	-0.00457625929266214	0.00711201597005129	-0.00457625929266214
1699	92.4133453369141	-1.50324213504791	-7.60354280471802	-0.00944637414067984	-0.00392691092565656	-0.000680167751852423	-0.00522560812532902
1700	91.7639999389648	-0.853893458843231	-7.73341274261475	0.00711201597005129	-0.00165419070981443	-3.08191010844894e-05	-0.00295288790948689
1701	91.7639999389648	-1.17856776714325	-7.53860807418823	-0.00295288790948689	0.00483929552137852	0.00386527273803949	0.00776136433705688
1702	91.1146545410156	-1.82791638374329	-7.34380340576172	-0.00197886489331722	-0.00490093370899558	-0.00230353930965066	-0.0026282137259841
1703	89.1666030883789	-0.204544812440872	-7.9282169342041	-0.00977104809135199	-0.00425158534198999	0.000943203864153475	0.00289124972186983
1704	91.1146545410156	-0.853893458843231	-7.60354280471802	-0.00230353930965066	-0.00360223650932312	-0.00912170019000769	-0.00132951640989631
1705	89.8159561157227	-0.204544812440872	-7.99315214157104	-0.00197886489331722	0.000618529506027699	-3.08191010844894e-05	-0.00327756232582033
1706	92.4133453369141	-0.853893458843231	-7.79834747314453	0.0171769186854362	0.00483929552137852	-0.00490093370899558	0.00808603875339031
1707	91.7639999389648	-0.853893458843231	-7.99315214157104	0.0226963832974434	-3.08191010844894e-05	-0.00684897974133492	0.00841071270406246
1708	89.1666030883789	0.120129495859146	-7.86328220367432	-0.00165419070981443	0.0113327819854021	-0.0110697457566857	0.00516396993771195
1709	88.5172576904297	0.120129495859146	-7.60354280471802	0.0152288740500808	0.0126314787194133	-0.0152905117720366	0.00451462110504508
1710	89.8159561157227	0.444803804159164	-8.05808639526367	0.000943203864153475	0.00548864435404539	-0.00425158534198999	-0.00587495695799589
1711	91.7639999389648	-0.529219150543213	-8.31782627105713	0.000943203864153475	0.00808603875339031	-0.00295288790948689	-0.00165419070981443
1712	91.7639999389648	-1.82791638374329	-7.6684775352478	0.00613799272105098	-0.00522560812532902	-0.00295288790948689	0.00483929552137852
1713	90.4653015136719	0.120129495859146	-7.73341274261475	-0.00392691092565656	-0.00132951640989631	-0.000355493422830477	0.00354059832170606
1714	88.5172576904297	-0.529219150543213	-7.60354280471802	-0.00425158534198999	0.00873538758605719	-0.00587495695799589	0.00126787810586393
1715	89.8159561157227	0.444803804159164	-7.60354280471802	0.00808603875339031	0.00678734155371785	-0.00327756232582033	-0.0146411629393697
1716	91.7639999389648	0.120129495859146	-7.73341274261475	-0.00652430532500148	-0.000680167751852423	-0.00327756232582033	-0.00425158534198999
1717	90.4653015136719	-0.529219150543213	-7.47367286682129	-0.00619963090866804	-0.0263294391334057	0.0123068047687411	-0.00555028254166245
1718	91.1146545410156	-1.82791638374329	-7.6684775352478	-0.00814767740666866	-0.0162645354866982	0.00776136433705688	-0.00587495695799589
1719	91.1146545410156	-0.853893458843231	-7.60354280471802	-0.0130177913233638	-0.00392691092565656	-0.000680167751852423	-0.0113944197073579
1720	90.4653015136719	-0.529219150543213	-7.79834747314453	0.00418994715437293	0.00159255252219737	0.00711201597005129	-0.0100957229733467
1721	91.7639999389648	-0.529219150543213	-7.53860807418823	-0.000355493422830477	0.000293855206109583	-0.00295288790948689	0.000293855206109583
1722	92.4133453369141	-0.853893458843231	-7.01912927627563	-0.00197886489331722	-0.0107450718060136	0.0022419011220336	0.0022419011220336
1723	89.8159561157227	-2.15259075164795	-7.21393346786499	-0.00197886489331722	-0.0133424662053585	0.00418994715437293	0.000943203864153475
1724	89.8159561157227	0.769478142261505	-7.86328220367432	-0.00295288790948689	-0.00977104809135199	-0.00295288790948689	-0.00717365415766835
1725	89.1666030883789	0.120129495859146	-7.60354280471802	-0.00327756232582033	-0.00100484199356288	-0.00197886489331722	0.00191722682211548
1726	90.4653015136719	1.09415245056152	-7.99315214157104	-0.000355493422830477	-3.08191010844894e-05	-0.00555028254166245	0.00483929552137852
1727	90.4653015136719	0.444803804159164	-7.73341274261475	0.0188002903014421	0.000618529506027699	-0.0113944197073579	0.00906006153672934
1728	89.8159561157227	-1.17856776714325	-7.4087381362915	0.0126314787194133	0.000293855206109583	-0.0146411629393697	0.00418994715437293
1729	89.8159561157227	-0.529219150543213	-7.27886867523193	-0.00230353930965066	0.000618529506027699	-0.0133424662053585	-0.00100484199356288
1730	87.2185592651367	0.769478142261505	-7.6684775352478	0.00354059832170606	0.00159255252219737	-0.00392691092565656	0.00711201597005129
1731	89.8159561157227	1.4188266992569	-8.05808639526367	-0.00132951640989631	0.00581331877037883	0.00646266713738441	0.00516396993771195
1732	91.1146545410156	-0.204544812440872	-7.86328220367432	-0.00652430532500148	-0.00360223650932312	-0.00555028254166245	0.000943203864153475
1733	90.4653015136719	0.444803804159164	-8.05808639526367	-0.00944637414067984	-0.00100484199356288	0.00776136433705688	-0.00132951640989631
1734	91.1146545410156	-0.529219150543213	-7.79834747314453	-0.0026282137259841	-0.00522560812532902	-0.0026282137259841	-0.00555028254166245
1735	89.8159561157227	-0.204544812440872	-7.6684775352478	-0.0117190945893526	0.00386527273803949	-0.0117190945893526	0.000618529506027699
1736	89.1666030883789	1.09415245056152	-7.6684775352478	-0.00847235135734081	0.00126787810586393	-0.00555028254166245	-0.00555028254166245
1737	92.4133453369141	-0.529219150543213	-7.73341274261475	-0.0146411629393697	-0.0133424662053585	0.0178262684494257	-0.00165419070981443
1738	91.7639999389648	0.769478142261505	-7.99315214157104	-0.0139918150380254	-0.00327756232582033	0.00743668992072344	-0.00457625929266214
1739	89.8159561157227	-0.529219150543213	-8.05808639526367	-0.0130177913233638	-0.00782300252467394	0.00256657530553639	-0.00814767740666866
1740	89.8159561157227	1.09415245056152	-7.73341274261475	-0.00360223650932312	-0.00230353930965066	0.00126787810586393	-0.00230353930965066
1741	87.8679046630859	1.09415245056152	-8.12302207946777	-0.0113944197073579	0.0113327819854021	0.00386527273803949	0.00451462110504508
1742	89.8159561157227	1.09415245056152	-8.05808639526367	0.00191722682211548	0.00321592413820326	-0.00230353930965066	-0.00457625929266214
1743	93.0626983642578	-0.529219150543213	-7.60354280471802	-0.00684897974133492	0.00678734155371785	0.00386527273803949	0.00841071270406246
1744	89.1666030883789	-0.529219150543213	-7.53860807418823	0.00321592413820326	-0.00457625929266214	-0.00782300252467394	-0.00392691092565656
1745	91.7639999389648	0.444803804159164	-7.6684775352478	0.00289124972186983	0.00873538758605719	-0.00782300252467394	-0.00100484199356288
1746	87.2185592651367	0.769478142261505	-8.05808639526367	0.00126787810586393	0.0162028968334198	-0.00749832857400179	0.00776136433705688
1747	91.7639999389648	0.120129495859146	-7.9282169342041	0.0126314787194133	0.013930176384747	-0.00587495695799589	0.0132808275520802
1748	91.7639999389648	0.120129495859146	-7.99315214157104	0.0123068047687411	0.0132808275520802	-0.00944637414067984	0.00483929552137852
1749	90.4653015136719	-0.529219150543213	-7.6684775352478	-0.000355493422830477	0.00711201597005129	-0.00684897974133492	-0.000680167751852423
1750	91.7639999389648	-0.853893458843231	-7.73341274261475	0.00321592413820326	0.0116574559360743	-0.00782300252467394	0.00256657530553639
1751	87.8679046630859	1.09415245056152	-7.53860807418823	-0.00392691092565656	0.00418994715437293	-0.0117190945893526	0.00354059832170606
1752	89.1666030883789	0.769478142261505	-7.6684775352478	-0.000355493422830477	0.00873538758605719	0.00483929552137852	0.0022419011220336
1753	91.1146545410156	-0.204544812440872	-7.79834747314453	-0.0100957229733467	-0.000355493422830477	-0.00717365415766835	0.000943203864153475
1754	89.8159561157227	1.4188266992569	-7.79834747314453	0.00159255252219737	0.00418994715437293	-0.0133424662053585	-0.00944637414067984
1755	90.4653015136719	-1.17856776714325	-7.47367286682129	0.00678734155371785	-0.00230353930965066	-0.00165419070981443	-0.00295288790948689
1756	91.1146545410156	-0.529219150543213	-7.4087381362915	-0.00749832857400179	-3.08191010844894e-05	0.00873538758605719	-0.00132951640989631
1757	89.8159561157227	0.444803804159164	-7.53860807418823	-0.0152905117720366	-0.00782300252467394	0.0152288740500808	-0.00425158534198999
1758	89.8159561157227	1.09415245056152	-7.73341274261475	-0.0123684434220195	0.000943203864153475	0.0178262684494257	-0.0165892094373703
1759	89.1666030883789	0.444803804159164	-7.27886867523193	-0.0169138833880424	-0.00944637414067984	0.00483929552137852	-0.00555028254166245
1760	90.4653015136719	-1.17856776714325	-7.4087381362915	-0.00490093370899558	-0.00327756232582033	-0.00782300252467394	-0.00814767740666866
1761	89.1666030883789	0.769478142261505	-7.79834747314453	-0.00132951640989631	-0.00132951640989631	0.00451462110504508	0.00126787810586393
1762	87.2185592651367	0.444803804159164	-7.73341274261475	-0.00457625929266214	0.00386527273803949	-0.000355493422830477	0.00483929552137852
1763	91.1146545410156	-0.529219150543213	-7.9282169342041	-0.00522560812532902	0.0123068047687411	0.00289124972186983	0.00646266713738441
1764	91.7639999389648	-0.204544812440872	-7.53860807418823	-0.000355493422830477	0.00873538758605719	-0.00847235135734081	-0.00392691092565656
1765	90.4653015136719	0.444803804159164	-7.53860807418823	0.00159255252219737	0.0103587592020631	-0.0026282137259841	-0.00360223650932312
1766	92.4133453369141	-0.529219150543213	-7.08406400680542	0.00483929552137852	0.0158782228827477	-0.0156151866540313	0.0103587592020631
1767	90.4653015136719	-0.529219150543213	-7.53860807418823	0.0113327819854021	0.0239950809627771	-0.0162645354866982	0.0197743140161037
1768	89.8159561157227	1.4188266992569	-7.86328220367432	0.0106834331527352	0.0158782228827477	-0.0113944197073579	0.00743668992072344
1769	89.8159561157227	0.769478142261505	-8.31782627105713	0.0116574559360743	0.000618529506027699	-0.0182125810533762	-0.00295288790948689
1770	92.4133453369141	-1.17856776714325	-7.9282169342041	0.0175015944987535	0.013930176384747	-0.0123684434220195	0.000943203864153475
1771	91.7639999389648	-0.853893458843231	-7.6684775352478	-0.00619963090866804	0.000618529506027699	-0.00132951640989631	0.00289124972186983
1772	88.5172576904297	0.769478142261505	-7.6684775352478	0.00451462110504508	-3.08191010844894e-05	-0.00230353930965066	0.000618529506027699
1773	89.8159561157227	0.769478142261505	-7.27886867523193	0.00354059832170606	-0.000355493422830477	-0.0026282137259841	-0.00392691092565656
1774	90.4653015136719	-0.204544812440872	-7.73341274261475	0.00581331877037883	0.00191722682211548	-0.0110697457566857	-0.00100484199356288
1775	89.8159561157227	1.09415245056152	-8.18795680999756	0.00451462110504508	-0.00782300252467394	0.000943203864153475	-0.0126931173726916
1776	91.1146545410156	-1.82791638374329	-7.73341274261475	-0.00490093370899558	-0.0136671401560307	0.00873538758605719	0.000943203864153475
1777	91.1146545410156	0.120129495859146	-7.73341274261475	-0.00814767740666866	-0.0130177913233638	0.0106834331527352	-0.00814767740666866
1778	88.5172576904297	-0.529219150543213	-7.4087381362915	-0.00977104809135199	-0.0162645354866982	0.0132808275520802	-0.0026282137259841
1779	92.4133453369141	-0.529219150543213	-7.34380340576172	-0.00425158534198999	-0.0201606266200542	0.00841071270406246	-0.00587495695799589
1780	92.4133453369141	-0.853893458843231	-7.01912927627563	0.00321592413820326	0.000618529506027699	-0.00100484199356288	-0.0104203969240189
1781	92.4133453369141	-1.82791638374329	-7.47367286682129	-0.00847235135734081	-0.00879702530801296	-0.000355493422830477	0.00256657530553639
1782	89.8159561157227	0.444803804159164	-7.27886867523193	0.000943203864153475	0.00451462110504508	-0.00847235135734081	0.00483929552137852
1783	86.5692138671875	0.444803804159164	-7.53860807418823	-0.0169138833880424	-0.00360223650932312	0.00451462110504508	0.00386527273803949
1784	92.4133453369141	-0.529219150543213	-7.53860807418823	0.000293855206109583	0.00191722682211548	-0.00522560812532902	-0.00814767740666866
1785	89.8159561157227	1.09415245056152	-7.73341274261475	0.00516396993771195	0.00256657530553639	-0.00295288790948689	-0.00230353930965066
1786	91.1146545410156	-1.82791638374329	-7.27886867523193	0.00841071270406246	-0.00327756232582033	-0.00847235135734081	0.00970941036939621
1787	91.7639999389648	0.120129495859146	-7.4087381362915	-0.00230353930965066	0.00613799272105098	-0.0117190945893526	0.00711201597005129
1788	87.8679046630859	0.769478142261505	-7.47367286682129	-0.0107450718060136	0.00418994715437293	-0.0139918150380254	0.00711201597005129
1789	89.8159561157227	0.444803804159164	-7.86328220367432	0.000293855206109583	0.00841071270406246	-0.00425158534198999	-0.00197886489331722
1790	89.8159561157227	0.444803804159164	-7.9282169342041	0.00808603875339031	0.00646266713738441	-0.0113944197073579	-0.00652430532500148
1791	92.4133453369141	-0.853893458843231	-7.34380340576172	0.00191722682211548	-3.08191010844894e-05	0.00613799272105098	0.00354059832170606
1792	91.1146545410156	-0.529219150543213	-7.27886867523193	-0.00327756232582033	-0.0133424662053585	0.00548864435404539	-0.00490093370899558
1793	87.2185592651367	0.444803804159164	-7.60354280471802	-0.00587495695799589	-0.00555028254166245	0.00354059832170606	0.00743668992072344
1794	91.7639999389648	-0.853893458843231	-7.27886867523193	-0.00100484199356288	-0.00295288790948689	-3.08191010844894e-05	-0.00295288790948689
1795	89.1666030883789	0.769478142261505	-7.73341274261475	0.00776136433705688	-0.0026282137259841	-0.00425158534198999	-0.00490093370899558
1796	92.4133453369141	0.120129495859146	-7.79834747314453	-0.00360223650932312	0.00256657530553639	0.00841071270406246	0.00321592413820326
1797	91.7639999389648	-1.50324213504791	-7.47367286682129	-0.0126931173726916	-0.0221086721867323	0.00711201597005129	0.00581331877037883
1798	91.1146545410156	-0.529219150543213	-7.47367286682129	-0.00555028254166245	-0.0198359526693821	0.0162028968334198	-0.00587495695799589
1799	87.8679046630859	0.444803804159164	-7.79834747314453	-0.0123684434220195	0.00126787810586393	0.00938473641872406	-0.00879702530801296
1800	88.5172576904297	0.444803804159164	-7.73341274261475	-0.0026282137259841	-0.00652430532500148	0.00159255252219737	-0.0104203969240189
1801	90.4653015136719	0.444803804159164	-7.53860807418823	0.00256657530553639	0.00613799272105098	0.00321592413820326	0.00451462110504508
1802	89.1666030883789	-0.529219150543213	-7.47367286682129	-0.00360223650932312	-0.0123684434220195	-0.000680167751852423	0.00613799272105098
1803	90.4653015136719	-0.529219150543213	-7.53860807418823	-0.00522560812532902	-0.00197886489331722	-0.00587495695799589	0.00646266713738441
1804	90.4653015136719	-1.17856776714325	-7.53860807418823	-0.00879702530801296	-0.0026282137259841	-0.00457625929266214	0.00354059832170606
1805	90.4653015136719	0.444803804159164	-7.9282169342041	0.00776136433705688	-0.000680167751852423	-0.00522560812532902	-0.00555028254166245
1806	91.7639999389648	-0.529219150543213	-7.86328220367432	0.00646266713738441	0.00191722682211548	-0.0100957229733467	0.00776136433705688
1807	89.8159561157227	0.120129495859146	-7.6684775352478	0.0207483377307653	0.00354059832170606	-0.0201606266200542	0.0103587592020631
1808	89.8159561157227	0.120129495859146	-7.73341274261475	-0.000680167751852423	0.00159255252219737	-0.0162645354866982	0.00938473641872406
1809	88.5172576904297	0.769478142261505	-7.4087381362915	-0.00944637414067984	0.0132808275520802	-0.00782300252467394	0.00418994715437293
1810	89.1666030883789	0.444803804159164	-7.73341274261475	0.00646266713738441	0.00126787810586393	-0.0113944197073579	-0.00197886489331722
1811	92.4133453369141	-0.204544812440872	-8.05808639526367	0.000943203864153475	0.00256657530553639	0.00386527273803949	0.00548864435404539
1812	90.4653015136719	-0.529219150543213	-7.60354280471802	-0.00717365415766835	-0.00457625929266214	0.00191722682211548	-0.000680167751852423
1813	90.4653015136719	0.120129495859146	-7.6684775352478	-0.00360223650932312	-0.00879702530801296	0.000293855206109583	0.00354059832170606
1814	91.1146545410156	0.120129495859146	-7.47367286682129	-0.00490093370899558	-0.00100484199356288	-0.0110697457566857	0.0022419011220336
1815	89.8159561157227	0.444803804159164	-7.60354280471802	0.00808603875339031	0.00321592413820326	0.00418994715437293	-0.0139918150380254
1816	89.8159561157227	0.444803804159164	-7.9282169342041	0.00126787810586393	-0.0100957229733467	0.00808603875339031	-0.00587495695799589
1817	92.4133453369141	-0.529219150543213	-7.6684775352478	-0.00684897974133492	-0.00392691092565656	0.00483929552137852	-0.00912170019000769
1818	91.1146545410156	-1.82791638374329	-7.9282169342041	-0.0120437685400248	-0.0185372550040483	0.0113327819854021	0.00159255252219737
1819	89.8159561157227	0.120129495859146	-7.6684775352478	-0.0139918150380254	0.00191722682211548	0.00646266713738441	-0.00555028254166245
1820	91.1146545410156	-0.529219150543213	-7.6684775352478	-0.00522560812532902	-0.00522560812532902	-0.00197886489331722	0.00256657530553639
1821	93.0626983642578	-0.529219150543213	-7.9282169342041	-0.00295288790948689	0.00418994715437293	0.00321592413820326	0.00451462110504508
1822	89.8159561157227	1.09415245056152	-7.60354280471802	-0.00360223650932312	-0.00587495695799589	-0.00132951640989631	0.00581331877037883
1823	89.8159561157227	-0.204544812440872	-7.60354280471802	-0.000680167751852423	-0.00977104809135199	-0.00100484199356288	-0.000355493422830477
1824	91.7639999389648	-0.853893458843231	-7.79834747314453	-0.00847235135734081	-0.00327756232582033	-0.0217839982360601	-0.00522560812532902
1825	87.8679046630859	0.769478142261505	-8.05808639526367	-0.00165419070981443	0.00289124972186983	-0.00165419070981443	-0.0120437685400248
1826	89.8159561157227	0.769478142261505	-8.18795680999756	0.00776136433705688	0.00906006153672934	-0.00619963090866804	0.01100810803473
1827	91.7639999389648	-0.529219150543213	-7.79834747314453	-0.00327756232582033	0.00743668992072344	-0.0100957229733467	0.0116574559360743
1828	90.4653015136719	-0.204544812440872	-7.6684775352478	0.00581331877037883	-0.00100484199356288	-0.00684897974133492	0.00289124972186983
1829	89.8159561157227	1.4188266992569	-7.53860807418823	0.00483929552137852	0.0175015944987535	-0.0139918150380254	-0.00522560812532902
1830	87.8679046630859	0.769478142261505	-7.34380340576172	-0.0100957229733467	0.0103587592020631	-0.0100957229733467	0.00159255252219737
1831	91.7639999389648	0.769478142261505	-7.79834747314453	0.00321592413820326	0.00776136433705688	-0.00912170019000769	0.00289124972186983
1832	92.4133453369141	-0.204544812440872	-7.53860807418823	0.00159255252219737	0.0113327819854021	-0.000680167751852423	-0.00230353930965066
1833	92.4133453369141	-0.853893458843231	-7.60354280471802	0.00159255252219737	-0.00425158534198999	0.000618529506027699	-0.00619963090866804
1834	90.4653015136719	0.444803804159164	-7.6684775352478	0.00126787810586393	-3.08191010844894e-05	-0.00327756232582033	0.00126787810586393
1835	90.4653015136719	-0.204544812440872	-7.47367286682129	-0.000355493422830477	0.000943203864153475	-0.00814767740666866	-0.00457625929266214
1836	90.4653015136719	0.769478142261505	-7.27886867523193	0.000293855206109583	0.0022419011220336	0.00289124972186983	-0.0026282137259841
1837	92.4133453369141	0.120129495859146	-7.08406400680542	-0.0139918150380254	-3.08191010844894e-05	0.00516396993771195	-0.00360223650932312
1838	91.7639999389648	0.769478142261505	-7.6684775352478	-0.00847235135734081	-0.00619963090866804	0.00516396993771195	-0.00619963090866804
1839	90.4653015136719	0.120129495859146	-7.86328220367432	-0.0152905117720366	-0.00619963090866804	0.00159255252219737	-0.00814767740666866
1840	89.8159561157227	1.09415245056152	-7.79834747314453	-0.00490093370899558	0.000618529506027699	-0.0026282137259841	-0.00652430532500148
1841	89.8159561157227	-0.204544812440872	-7.4087381362915	-0.0100957229733467	0.00483929552137852	-3.08191010844894e-05	0.00516396993771195
1842	91.1146545410156	-0.204544812440872	-7.53860807418823	-0.00392691092565656	0.00191722682211548	0.00711201597005129	0.00386527273803949
1843	89.8159561157227	1.09415245056152	-7.60354280471802	-0.0026282137259841	0.000943203864153475	0.00191722682211548	0.00386527273803949
1844	91.1146545410156	-1.50324213504791	-7.08406400680542	-3.08191010844894e-05	-0.00555028254166245	-0.00425158534198999	-3.08191010844894e-05
1845	90.4653015136719	0.444803804159164	-7.60354280471802	-0.00360223650932312	0.00906006153672934	-0.00295288790948689	-0.00522560812532902
1846	88.5172576904297	0.120129495859146	-7.6684775352478	-0.00587495695799589	0.0175015944987535	-0.00490093370899558	0.0100340843200684
1847	91.7639999389648	0.769478142261505	-7.79834747314453	0.00354059832170606	0.00938473641872406	-0.00847235135734081	0.0103587592020631
1848	91.1146545410156	0.444803804159164	-8.18795680999756	0.00970941036939621	0.0123068047687411	-0.0159398596733809	0.0200989879667759
1849	90.4653015136719	0.444803804159164	-7.9282169342041	0.000943203864153475	0.00841071270406246	-0.0182125810533762	-0.00425158534198999
1850	89.8159561157227	0.769478142261505	-7.6684775352478	0.0188002903014421	0.00873538758605719	-0.0146411629393697	-0.00100484199356288
1851	87.8679046630859	0.769478142261505	-7.21393346786499	-0.00944637414067984	0.00581331877037883	-0.0130177913233638	-0.00197886489331722
1852	89.1666030883789	0.769478142261505	-7.60354280471802	0.00386527273803949	0.00321592413820326	-0.00522560812532902	0.00808603875339031
1853	91.7639999389648	0.120129495859146	-7.86328220367432	0.0022419011220336	0.00159255252219737	-0.00782300252467394	0.00191722682211548
1854	89.8159561157227	1.09415245056152	-7.73341274261475	-0.000355493422830477	0.0106834331527352	-0.00132951640989631	-0.00230353930965066
1855	93.0626983642578	-1.82791638374329	-7.47367286682129	-0.0026282137259841	0.000618529506027699	-0.00814767740666866	-0.000355493422830477
1856	89.8159561157227	0.120129495859146	-7.73341274261475	0.00126787810586393	0.00711201597005129	0.012956153601408	-0.00230353930965066
1857	90.4653015136719	0.769478142261505	-7.79834747314453	-0.0100957229733467	-0.00360223650932312	0.0194496400654316	-0.00555028254166245
1858	90.4653015136719	0.120129495859146	-7.73341274261475	-0.00944637414067984	0.000293855206109583	0.00386527273803949	-0.00522560812532902
1859	89.8159561157227	1.4188266992569	-7.9282169342041	-0.00457625929266214	-0.00684897974133492	0.00581331877037883	-0.00944637414067984
1860	89.8159561157227	-0.204544812440872	-8.05808639526367	0.00191722682211548	-0.00717365415766835	-0.00944637414067984	0.00289124972186983
1861	89.8159561157227	0.769478142261505	-7.99315214157104	-0.00100484199356288	-0.0026282137259841	-0.00392691092565656	-3.08191010844894e-05
1862	89.1666030883789	-0.204544812440872	-7.47367286682129	0.0207483377307653	0.00321592413820326	0.000293855206109583	0.00873538758605719
1863	89.8159561157227	0.769478142261505	-8.05808639526367	0.00808603875339031	-0.0198359526693821	-0.00392691092565656	-0.00165419070981443
1864	91.7639999389648	-0.529219150543213	-7.6684775352478	-0.000680167751852423	0.00711201597005129	0.00159255252219737	-0.00425158534198999
1865	90.4653015136719	-1.17856776714325	-7.4087381362915	0.00906006153672934	-0.00652430532500148	-0.00944637414067984	-0.0026282137259841
1866	91.7639999389648	-0.529219150543213	-7.21393346786499	0.011982130818069	-0.00100484199356288	-0.00619963090866804	0.00451462110504508
1867	86.5692138671875	0.769478142261505	-7.86328220367432	0.000293855206109583	0.0103587592020631	-0.00522560812532902	0.0123068047687411
1868	90.4653015136719	0.769478142261505	-7.73341274261475	0.01100810803473	0.00483929552137852	-0.0204853005707264	0.00386527273803949
1869	90.4653015136719	-0.529219150543213	-7.53860807418823	0.0171769186854362	0.00548864435404539	-0.017887907102704	-0.00392691092565656
1870	91.1146545410156	-0.204544812440872	-7.08406400680542	0.0100340843200684	0.00678734155371785	-0.00912170019000769	-0.00522560812532902
1871	89.1666030883789	-0.204544812440872	-7.34380340576172	-3.08191010844894e-05	0.00743668992072344	-0.00295288790948689	-0.000355493422830477
1872	88.5172576904297	0.120129495859146	-7.34380340576172	-0.00327756232582033	-0.00100484199356288	-0.000355493422830477	0.00256657530553639
1873	91.1146545410156	-0.204544812440872	-7.47367286682129	-0.00132951640989631	0.00289124972186983	-0.00814767740666866	-0.00230353930965066
1874	89.8159561157227	-0.529219150543213	-7.86328220367432	-0.00684897974133492	0.0136055024340749	-0.00717365415766835	-0.00197886489331722
1875	92.4133453369141	-0.529219150543213	-7.86328220367432	0.00126787810586393	0.011982130818069	-0.0143164889886975	-0.0026282137259841
1876	92.4133453369141	-1.50324213504791	-7.60354280471802	-0.00392691092565656	-0.00457625929266214	0.00776136433705688	-0.0126931173726916
1877	88.5172576904297	0.120129495859146	-7.73341274261475	-0.0211346503347158	-0.00230353930965066	0.0116574559360743	-0.00360223650932312
1878	89.1666030883789	0.444803804159164	-7.53860807418823	-0.00944637414067984	-0.00197886489331722	0.00191722682211548	-0.00522560812532902
1879	89.8159561157227	-0.204544812440872	-7.60354280471802	-0.0146411629393697	-0.00652430532500148	0.000618529506027699	-0.00619963090866804
1880	89.8159561157227	0.444803804159164	-7.53860807418823	-0.00522560812532902	0.00743668992072344	0.00321592413820326	-0.00555028254166245
1881	89.8159561157227	-0.853893458843231	-7.99315214157104	-0.00360223650932312	-0.00619963090866804	0.00289124972186983	0.00646266713738441
1882	92.4133453369141	-0.853893458843231	-7.9282169342041	-0.00619963090866804	0.00516396993771195	0.00776136433705688	0.00451462110504508
1883	88.5172576904297	-0.204544812440872	-7.79834747314453	-0.0162645354866982	-0.000355493422830477	-0.000355493422830477	0.000943203864153475
1884	90.4653015136719	0.444803804159164	-8.05808639526367	0.00321592413820326	0.00776136433705688	0.00646266713738441	0.00483929552137852
1885	91.1146545410156	-0.529219150543213	-7.53860807418823	0.0022419011220336	0.00451462110504508	-0.0113944197073579	0.00613799272105098
1886	91.1146545410156	-1.50324213504791	-7.34380340576172	0.0226963832974434	0.0022419011220336	-0.0201606266200542	0.0022419011220336
1887	89.1666030883789	0.120129495859146	-7.4087381362915	0.0123068047687411	0.012956153601408	-0.0100957229733467	0.0220470335334539
1888	88.5172576904297	-1.17856776714325	-7.6684775352478	-0.00879702530801296	0.00613799272105098	-0.0130177913233638	0.00516396993771195
1889	92.4133453369141	-1.17856776714325	-7.60354280471802	0.0175015944987535	0.0165275707840919	-0.00392691092565656	0.00581331877037883
1890	91.7639999389648	-0.853893458843231	-7.79834747314453	0.00548864435404539	-0.0026282137259841	-0.00684897974133492	-0.00619963090866804
1891	91.7639999389648	-1.17856776714325	-7.34380340576172	0.0126314787194133	-0.00230353930965066	-0.00749832857400179	-0.00100484199356288
1892	90.4653015136719	-0.853893458843231	-7.6684775352478	-0.000355493422830477	-0.00814767740666866	0.00451462110504508	0.00354059832170606
1893	89.1666030883789	-0.204544812440872	-7.73341274261475	0.00548864435404539	-0.000355493422830477	-0.00230353930965066	-0.0113944197073579
1894	91.1146545410156	-1.17856776714325	-7.21393346786499	0.00613799272105098	0.00256657530553639	0.00256657530553639	-0.00717365415766835
1895	89.8159561157227	-0.204544812440872	-8.25289154052734	0.0132808275520802	0.00191722682211548	-0.00587495695799589	-0.00490093370899558
1896	91.1146545410156	-1.17856776714325	-7.79834747314453	0.012956153601408	-0.00327756232582033	0.0106834331527352	-0.00100484199356288
1897	89.8159561157227	-1.50324213504791	-7.9282169342041	-0.0198359526693821	-0.0143164889886975	0.00906006153672934	-0.00717365415766835
1898	89.8159561157227	-1.17856776714325	-7.34380340576172	-0.00619963090866804	-0.0104203969240189	0.0106834331527352	-0.00652430532500148
1899	88.5172576904297	-1.17856776714325	-7.34380340576172	-0.00977104809135199	-0.00360223650932312	-0.000355493422830477	-0.00522560812532902
1900	90.4653015136719	-0.529219150543213	-7.60354280471802	0.00678734155371785	-0.000680167751852423	0.0113327819854021	-0.00555028254166245
1901	90.4653015136719	-0.204544812440872	-7.79834747314453	-0.00100484199356288	0.00256657530553639	-0.00165419070981443	-3.08191010844894e-05
1902	91.7639999389648	-1.50324213504791	-7.79834747314453	0.00191722682211548	-0.0133424662053585	-0.0026282137259841	0.00516396993771195
1903	91.7639999389648	-1.82791638374329	-7.53860807418823	0.01100810803473	-0.00457625929266214	-0.00684897974133492	-0.00360223650932312
1904	87.2185592651367	0.120129495859146	-7.73341274261475	-0.00165419070981443	-0.00132951640989631	-0.00100484199356288	-0.0026282137259841
1905	92.4133453369141	-2.47726511955261	-7.4087381362915	0.00841071270406246	0.00191722682211548	-0.00977104809135199	0.00191722682211548
1906	90.4653015136719	-0.529219150543213	-7.86328220367432	0.0132808275520802	0.00418994715437293	-0.00555028254166245	0.00743668992072344
1907	90.4653015136719	-1.82791638374329	-7.08406400680542	0.0149041991680861	0.000618529506027699	-0.00555028254166245	0.00418994715437293
1908	91.7639999389648	-2.47726511955261	-7.6684775352478	0.00581331877037883	0.00808603875339031	-0.00717365415766835	0.00516396993771195
1909	89.8159561157227	-1.50324213504791	-7.53860807418823	-0.0159398596733809	0.01100810803473	-0.0100957229733467	-3.08191010844894e-05
1910	90.4653015136719	-1.50324213504791	-7.60354280471802	0.0142548503354192	0.00743668992072344	-0.0026282137259841	0.00126787810586393
1911	92.4133453369141	-1.17856776714325	-7.79834747314453	0.000293855206109583	0.00581331877037883	-0.0110697457566857	0.00354059832170606
1912	91.1146545410156	-1.50324213504791	-7.14899873733521	-0.00132951640989631	0.00289124972186983	0.000943203864153475	0.00191722682211548
1913	90.4653015136719	-2.15259075164795	-7.4087381362915	0.00418994715437293	-0.0165892094373703	-0.00912170019000769	-0.000355493422830477
1914	91.1146545410156	-1.50324213504791	-7.14899873733521	-0.0026282137259841	0.00191722682211548	0.000293855206109583	0.000618529506027699
1915	89.1666030883789	-0.204544812440872	-7.4087381362915	-0.00912170019000769	0.00516396993771195	-0.00392691092565656	-0.00392691092565656
1916	91.7639999389648	-0.853893458843231	-8.12302207946777	-0.00684897974133492	0.00483929552137852	0.0103587592020631	-0.00977104809135199
1917	89.1666030883789	-0.529219150543213	-7.6684775352478	-0.0169138833880424	-0.00977104809135199	0.0100340843200684	-0.00684897974133492
1918	91.1146545410156	-2.8019392490387	-7.4087381362915	-0.0130177913233638	-0.0198359526693821	0.00906006153672934	-0.0107450718060136
1919	93.0626983642578	-1.82791638374329	-7.6684775352478	-0.00912170019000769	-0.00879702530801296	0.00126787810586393	-0.00360223650932312
1920	89.1666030883789	-1.82791638374329	-7.27886867523193	-0.0198359526693821	0.0022419011220336	0.000293855206109583	-0.00587495695799589
1921	89.8159561157227	-0.529219150543213	-7.6684775352478	-0.00392691092565656	0.00451462110504508	0.00354059832170606	-0.00392691092565656
1922	90.4653015136719	-0.529219150543213	-7.86328220367432	-0.0100957229733467	0.000293855206109583	0.00678734155371785	0.00159255252219737
1923	92.4133453369141	-2.8019392490387	-7.79834747314453	-0.0104203969240189	-0.00944637414067984	0.00581331877037883	0.0022419011220336
1924	89.8159561157227	-0.204544812440872	-7.86328220367432	-0.00652430532500148	0.00159255252219737	0.00126787810586393	-0.00879702530801296
1925	88.5172576904297	-1.50324213504791	-7.4087381362915	-0.00912170019000769	0.00646266713738441	-0.0113944197073579	0.000293855206109583
1926	91.7639999389648	-0.853893458843231	-7.9282169342041	0.0165275707840919	0.00613799272105098	-0.0123684434220195	0.00159255252219737
1927	92.4133453369141	-1.17856776714325	-7.86328220367432	0.0142548503354192	0.0207483377307653	-0.0136671401560307	0.00678734155371785
1928	91.1146545410156	-1.17856776714325	-7.60354280471802	-0.00977104809135199	0.012956153601408	-0.0126931173726916	-0.00165419070981443
1929	89.8159561157227	-1.50324213504791	-7.53860807418823	0.0103587592020631	0.0136055024340749	-0.0146411629393697	-0.00132951640989631
1930	88.5172576904297	-0.529219150543213	-7.86328220367432	-0.00587495695799589	0.0116574559360743	-0.0136671401560307	-0.00522560812532902
1931	90.4653015136719	-0.204544812440872	-7.99315214157104	0.0200989879667759	0.01100810803473	-0.0104203969240189	0.00483929552137852
1932	91.7639999389648	-2.15259075164795	-7.9282169342041	-0.00490093370899558	0.00289124972186983	0.000618529506027699	0.00289124972186983
1933	92.4133453369141	-1.50324213504791	-7.73341274261475	-0.00197886489331722	-3.08191010844894e-05	0.00159255252219737	-0.00100484199356288
1934	90.4653015136719	-1.17856776714325	-7.86328220367432	0.000943203864153475	0.0022419011220336	-0.00555028254166245	-0.00652430532500148
1935	91.1146545410156	-1.82791638374329	-7.08406400680542	-0.00652430532500148	-0.000680167751852423	-0.00619963090866804	-0.00879702530801296
1936	89.1666030883789	-0.529219150543213	-7.53860807418823	-0.0130177913233638	-0.00684897974133492	0.00321592413820326	-0.00392691092565656
1937	91.7639999389648	-1.50324213504791	-7.9282169342041	-0.00587495695799589	0.0022419011220336	0.00808603875339031	-0.00749832857400179
1938	92.4133453369141	-1.50324213504791	-7.9282169342041	-0.0188619289547205	-0.0146411629393697	0.0126314787194133	-0.00295288790948689
1939	91.7639999389648	-2.8019392490387	-7.53860807418823	-0.0130177913233638	0.00613799272105098	-3.08191010844894e-05	-0.00749832857400179
1940	92.4133453369141	-1.50324213504791	-7.79834747314453	-0.0100957229733467	-0.00132951640989631	0.00613799272105098	-0.00425158534198999
1941	89.1666030883789	-1.50324213504791	-7.6684775352478	-0.00490093370899558	0.00418994715437293	0.00191722682211548	0.00354059832170606
1942	89.1666030883789	-0.529219150543213	-7.73341274261475	-0.000680167751852423	-0.00197886489331722	0.00938473641872406	0.0123068047687411
1943	92.4133453369141	-1.50324213504791	-7.34380340576172	-0.00457625929266214	0.00126787810586393	-0.00230353930965066	0.000293855206109583
1944	90.4653015136719	-0.853893458843231	-7.86328220367432	0.00256657530553639	0.00581331877037883	0.00159255252219737	-0.00295288790948689
1945	91.7639999389648	-1.82791638374329	-7.60354280471802	0.00191722682211548	0.0113327819854021	-0.00230353930965066	-0.00230353930965066
1946	87.8679046630859	-1.50324213504791	-7.53860807418823	-0.00717365415766835	0.0155535480007529	-0.0136671401560307	0.00808603875339031
1947	91.1146545410156	-0.529219150543213	-7.73341274261475	0.0132808275520802	0.0158782228827477	-0.00327756232582033	0.0175015944987535
1948	90.4653015136719	0.120129495859146	-7.9282169342041	0.0285405199974775	0.0197743140161037	-0.0175632312893867	0.00386527273803949
1949	89.1666030883789	-0.529219150543213	-7.34380340576172	0.00938473641872406	0.0142548503354192	-0.0198359526693821	0.00548864435404539
1950	89.8159561157227	-1.50324213504791	-7.4087381362915	0.00711201597005129	-0.00165419070981443	-0.00977104809135199	-0.00100484199356288
1951	88.5172576904297	0.120129495859146	-7.99315214157104	-0.00457625929266214	-0.000355493422830477	-0.00522560812532902	-0.00197886489331722
1952	89.1666030883789	0.120129495859146	-7.99315214157104	-0.000680167751852423	-0.00132951640989631	-0.0026282137259841	0.00191722682211548
1953	92.4133453369141	-1.50324213504791	-7.99315214157104	-0.00295288790948689	-0.00392691092565656	-0.00197886489331722	-0.00100484199356288
1954	89.8159561157227	-0.204544812440872	-7.53860807418823	0.00256657530553639	-0.00619963090866804	-0.0162645354866982	-0.0100957229733467
1955	91.7639999389648	-2.47726511955261	-7.86328220367432	0.00743668992072344	-0.00879702530801296	-0.00587495695799589	-0.00457625929266214
1956	89.8159561157227	-1.82791638374329	-7.47367286682129	-0.00457625929266214	-0.00619963090866804	-3.08191010844894e-05	-0.00100484199356288
1957	89.8159561157227	-1.50324213504791	-7.53860807418823	-0.0169138833880424	-0.0169138833880424	0.0152288740500808	-0.00684897974133492
1958	91.1146545410156	-0.853893458843231	-8.18795680999756	-0.0107450718060136	-0.017887907102704	0.0149041991680861	-0.00555028254166245
1959	91.1146545410156	-0.853893458843231	-8.05808639526367	-0.0113944197073579	-0.0159398596733809	0.00613799272105098	-0.00684897974133492
1960	92.4133453369141	-2.8019392490387	-7.86328220367432	-0.00295288790948689	-0.0156151866540313	0.0022419011220336	-0.00684897974133492
1961	91.7639999389648	-1.17856776714325	-7.79834747314453	-0.00425158534198999	-0.00814767740666866	0.000943203864153475	-0.000680167751852423
1962	87.2185592651367	-0.529219150543213	-7.79834747314453	-0.00944637414067984	-0.00425158534198999	0.011982130818069	0.00743668992072344
1963	93.0626983642578	-1.50324213504791	-7.34380340576172	-0.000355493422830477	-0.0026282137259841	0.00451462110504508	0.00191722682211548
1964	90.4653015136719	-0.204544812440872	-7.60354280471802	-0.00100484199356288	-0.00197886489331722	-0.00457625929266214	-0.00295288790948689
1965	89.8159561157227	0.120129495859146	-7.86328220367432	0.00451462110504508	-0.00360223650932312	-0.00230353930965066	0.00256657530553639
1966	91.7639999389648	-1.17856776714325	-7.47367286682129	0.0165275707840919	-0.00100484199356288	-0.00652430532500148	0.00548864435404539
1967	87.8679046630859	0.444803804159164	-7.79834747314453	-0.0110697457566857	0.0103587592020631	-0.00555028254166245	0.0181509424000978
1968	89.8159561157227	0.444803804159164	-7.73341274261475	0.0100340843200684	0.00646266713738441	-0.00944637414067984	0.0022419011220336
1969	91.7639999389648	-1.17856776714325	-7.79834747314453	0.0158782228827477	0.00808603875339031	-0.00944637414067984	-0.00457625929266214
1970	93.712043762207	-1.50324213504791	-7.47367286682129	0.0123068047687411	0.00841071270406246	-0.0120437685400248	-0.00944637414067984
1971	91.1146545410156	-1.82791638374329	-7.27886867523193	0.012956153601408	-0.00749832857400179	0.00256657530553639	-0.00782300252467394
1972	89.8159561157227	0.444803804159164	-7.79834747314453	0.00613799272105098	-3.08191010844894e-05	0.00321592413820326	0.00191722682211548
1973	89.1666030883789	0.120129495859146	-7.86328220367432	0.00646266713738441	0.00743668992072344	-0.00847235135734081	0.00321592413820326
1974	91.7639999389648	-0.853893458843231	-7.6684775352478	-0.00165419070981443	0.00451462110504508	-0.00587495695799589	-0.00652430532500148
1975	89.1666030883789	0.769478142261505	-7.86328220367432	-0.00360223650932312	0.00873538758605719	0.0022419011220336	-0.00392691092565656
1976	91.1146545410156	-2.47726511955261	-7.4087381362915	-0.00132951640989631	-0.00132951640989631	0.00386527273803949	-0.00782300252467394
1977	92.4133453369141	0.120129495859146	-7.73341274261475	-0.00522560812532902	-0.00100484199356288	0.012956153601408	-0.00392691092565656
1978	87.8679046630859	0.769478142261505	-7.86328220367432	-0.0191866029053926	-0.00392691092565656	0.00970941036939621	-0.00717365415766835
1979	89.8159561157227	0.120129495859146	-7.9282169342041	-0.00619963090866804	-0.00230353930965066	-0.00100484199356288	-0.00425158534198999
1980	91.1146545410156	-0.204544812440872	-7.86328220367432	-0.00944637414067984	0.000943203864153475	-0.00327756232582033	-0.00165419070981443
1981	93.0626983642578	-2.47726511955261	-7.60354280471802	0.00191722682211548	-0.00230353930965066	0.00581331877037883	0.00191722682211548
1982	90.4653015136719	-0.204544812440872	-7.53860807418823	0.00159255252219737	0.00581331877037883	0.00354059832170606	0.00354059832170606
1983	87.2185592651367	0.120129495859146	-7.47367286682129	-0.0143164889886975	-3.08191010844894e-05	-0.00522560812532902	0.00321592413820326
1984	91.1146545410156	-0.853893458843231	-7.14899873733521	-0.00197886489331722	0.000293855206109583	-0.00522560812532902	-0.00522560812532902
1985	89.8159561157227	0.444803804159164	-7.79834747314453	0.00483929552137852	0.00418994715437293	-0.00977104809135199	0.000293855206109583
1986	91.1146545410156	-1.50324213504791	-7.47367286682129	0.00386527273803949	0.00159255252219737	-0.00879702530801296	0.00646266713738441
1987	90.4653015136719	-0.529219150543213	-7.21393346786499	0.0226963832974434	0.0103587592020631	-0.00749832857400179	0.0152288740500808
1988	89.1666030883789	-0.529219150543213	-7.53860807418823	0.00386527273803949	0.00906006153672934	-0.0107450718060136	0.00873538758605719
1989	91.7639999389648	-1.17856776714325	-7.47367286682129	0.00776136433705688	0.00678734155371785	-0.0104203969240189	-0.000355493422830477
1990	90.4653015136719	-0.204544812440872	-7.6684775352478	-0.00295288790948689	0.00516396993771195	-0.0136671401560307	0.00159255252219737
1991	90.4653015136719	-0.204544812440872	-7.73341274261475	0.0106834331527352	0.00289124972186983	0.00126787810586393	0.00321592413820326
1992	89.8159561157227	-1.50324213504791	-7.53860807418823	-0.00165419070981443	-0.00360223650932312	0.00841071270406246	0.00743668992072344
1993	90.4653015136719	-1.50324213504791	-7.53860807418823	-0.00717365415766835	0.00256657530553639	0.00548864435404539	0.011982130818069
1994	89.1666030883789	-0.204544812440872	-7.86328220367432	0.00191722682211548	-0.00197886489331722	-0.0146411629393697	-0.00100484199356288
1995	91.1146545410156	-0.853893458843231	-7.9282169342041	0.0178262684494257	-0.00100484199356288	-0.00197886489331722	-0.00782300252467394
1996	89.1666030883789	-0.204544812440872	-7.6684775352478	-0.0123684434220195	-0.00360223650932312	-0.00555028254166245	0.00354059832170606
1997	91.7639999389648	-1.17856776714325	-7.6684775352478	-0.00814767740666866	-0.0113944197073579	0.0106834331527352	-0.00100484199356288
1998	88.5172576904297	0.120129495859146	-7.27886867523193	-0.00814767740666866	0.00159255252219737	0.011982130818069	-0.00327756232582033
1999	88.5172576904297	0.120129495859146	-7.53860807418823	-0.00977104809135199	-0.0107450718060136	0.00776136433705688	-0.0123684434220195
2000	91.7639999389648	-0.853893458843231	-8.12302207946777	0.000293855206109583	0.00678734155371785	0.00159255252219737	0.00256657530553639
[truncated: 6,700 more rows]
