# Supplementary material for: Precise instruction and consideration of the vertical and horizontal force component increases validity and reliability of the 90:20 Isometric Posterior Chain Test
Source: PLoS One. 2024 Oct 28;19(10):e0312843. doi: 10.1371/journal.pone.0312843 (PMC11515970; doi:10.1371/journal.pone.0312843)
Supplement: S1 File — (ZIP) [file pone.0312843.s001.zip › S1_Raw_Data/M1_P10_vh_2.csv]

1	82.0237731933594	3.04219841957092	-7.6684775352478	-0.00717365415766835	-0.00230353930965066	-0.0026282137259841	-0.0107450718060136
2	81.3744201660156	1.74350106716156	-7.53860807418823	-0.00425158534198999	-0.00652430532500148	0.00873538758605719	0.000293855206109583
3	83.3224639892578	1.4188266992569	-7.6684775352478	0.00386527273803949	-0.00555028254166245	-0.00587495695799589	0.000293855206109583
4	80.7250747680664	1.74350106716156	-7.60354280471802	-0.00295288790948689	-0.00197886489331722	0.00808603875339031	0.000293855206109583
5	78.1276779174805	3.04219841957092	-7.6684775352478	-0.00717365415766835	0.00646266713738441	-0.00425158534198999	-0.00425158534198999
6	81.3744201660156	2.3928496837616	-7.73341274261475	-0.00295288790948689	0.0116574559360743	-0.00717365415766835	0.00159255252219737
7	80.0757217407227	3.36687254905701	-7.9282169342041	0.00808603875339031	0.00743668992072344	0.00159255252219737	-0.00100484199356288
8	80.0757217407227	3.36687254905701	-7.9282169342041	-0.00944637414067984	0.0022419011220336	-0.00717365415766835	0.00126787810586393
9	82.6731185913086	2.06817531585693	-7.86328220367432	0.000293855206109583	0.011982130818069	-0.0026282137259841	0.00159255252219737
10	79.4263763427734	2.3928496837616	-8.18795680999756	0.00354059832170606	0.00873538758605719	-0.0172385573387146	0.0197743140161037
11	79.4263763427734	2.3928496837616	-7.79834747314453	0.00743668992072344	0.0113327819854021	-0.0295761823654175	0.00451462110504508
12	81.3744201660156	1.74350106716156	-7.79834747314453	-0.0126931173726916	0.0158782228827477	-0.0191866029053926	0.0155535480007529
13	81.3744201660156	2.3928496837616	-7.73341274261475	0.0106834331527352	0.000293855206109583	-0.00555028254166245	-0.00490093370899558
14	82.0237731933594	2.3928496837616	-7.60354280471802	0.00418994715437293	0.0022419011220336	-0.0146411629393697	-0.00132951640989631
15	82.0237731933594	2.3928496837616	-7.21393346786499	-0.00360223650932312	0.00646266713738441	-0.0117190945893526	-0.00457625929266214
16	80.7250747680664	2.3928496837616	-7.86328220367432	0.00256657530553639	0.00354059832170606	-0.0156151866540313	-0.00165419070981443
17	82.0237731933594	2.71752405166626	-7.6684775352478	-0.00425158534198999	0.00354059832170606	0.00451462110504508	0.000618529506027699
18	78.1276779174805	3.36687254905701	-8.05808639526367	-0.00522560812532902	-0.00230353930965066	-0.00619963090866804	0.00711201597005129
19	80.7250747680664	3.04219841957092	-7.99315214157104	-0.00457625929266214	-0.00197886489331722	0.000943203864153475	-0.00749832857400179
20	80.0757217407227	4.01622104644775	-8.18795680999756	-0.0100957229733467	-0.00392691092565656	0.00711201597005129	-0.00944637414067984
21	82.0237731933594	2.06817531585693	-7.34380340576172	-0.0133424662053585	-0.0026282137259841	-0.0100957229733467	-0.00879702530801296
22	82.0237731933594	0.769478142261505	-7.60354280471802	-0.00425158534198999	-0.0110697457566857	0.00548864435404539	0.0022419011220336
23	82.6731185913086	2.3928496837616	-7.73341274261475	-0.00522560812532902	-0.00555028254166245	-0.0412644557654858	-0.000355493422830477
24	78.1276779174805	3.69154691696167	-7.86328220367432	-0.0113944197073579	-0.00619963090866804	-0.0587968714535236	-0.00100484199356288
25	82.0237731933594	3.36687254905701	-8.05808639526367	-0.00230353930965066	0.00516396993771195	-0.0286021586507559	-0.00100484199356288
26	81.3744201660156	2.3928496837616	-8.12302207946777	-0.00392691092565656	0.00678734155371785	-0.0162645354866982	-0.000680167751852423
27	80.7250747680664	3.36687254905701	-7.73341274261475	0.00126787810586393	0.00321592413820326	0.0152288740500808	0.00906006153672934
28	83.9718170166016	1.09415245056152	-7.34380340576172	0.00126787810586393	-0.00977104809135199	0.0265924744307995	0.000293855206109583
29	82.0237731933594	2.71752405166626	-7.53860807418823	-0.00619963090866804	0.00191722682211548	0.0152288740500808	0.00126787810586393
30	78.7770309448242	2.71752405166626	-7.73341274261475	0.00516396993771195	0.00906006153672934	0.0226963832974434	0.00581331877037883
31	82.0237731933594	3.69154691696167	-8.12302207946777	0.00548864435404539	0.0136055024340749	0.0197743140161037	0.0022419011220336
32	80.0757217407227	3.36687254905701	-8.05808639526367	-0.00619963090866804	0.0022419011220336	0.0207483377307653	0.00126787810586393
33	80.7250747680664	2.3928496837616	-7.60354280471802	0.00418994715437293	0.000618529506027699	-0.00360223650932312	0.00256657530553639
34	81.3744201660156	2.06817531585693	-7.27886867523193	0.00354059832170606	-0.0026282137259841	-0.0143164889886975	-0.00165419070981443
35	80.7250747680664	2.3928496837616	-7.4087381362915	0.00873538758605719	0.00159255252219737	-0.00132951640989631	-0.00457625929266214
36	80.0757217407227	2.71752405166626	-7.6684775352478	-0.00327756232582033	0.0022419011220336	-0.00879702530801296	0.00938473641872406
37	82.6731185913086	2.3928496837616	-7.9282169342041	-0.00944637414067984	0.00873538758605719	-0.0026282137259841	-0.00327756232582033
38	81.3744201660156	3.69154691696167	-8.12302207946777	-0.00490093370899558	0.000618529506027699	0.00743668992072344	-0.00879702530801296
39	82.6731185913086	1.74350106716156	-7.9282169342041	-0.0120437685400248	-0.00197886489331722	0.013930176384747	-0.00555028254166245
40	80.0757217407227	2.3928496837616	-7.73341274261475	-0.0120437685400248	-0.00555028254166245	0.0100340843200684	-0.0117190945893526
41	80.7250747680664	2.06817531585693	-7.60354280471802	-0.00717365415766835	-0.00587495695799589	0.00678734155371785	-0.0143164889886975
42	80.0757217407227	3.04219841957092	-7.34380340576172	-0.00165419070981443	0.00126787810586393	0.01847561635077	0.00191722682211548
43	80.7250747680664	2.71752405166626	-7.9282169342041	-0.0107450718060136	-0.00555028254166245	-0.00717365415766835	-0.000680167751852423
44	80.7250747680664	3.04219841957092	-7.99315214157104	-0.00100484199356288	-0.00425158534198999	0.00938473641872406	0.00516396993771195
45	82.6731185913086	1.74350106716156	-7.6684775352478	-0.000680167751852423	0.00938473641872406	-0.00230353930965066	-0.00295288790948689
46	82.6731185913086	1.4188266992569	-7.47367286682129	0.00581331877037883	-0.00522560812532902	-0.00619963090866804	0.00646266713738441
47	82.6731185913086	2.06817531585693	-7.6684775352478	0.00548864435404539	-0.00392691092565656	0.00776136433705688	0.013930176384747
48	82.6731185913086	1.74350106716156	-7.14899873733521	-0.0139918150380254	-0.0026282137259841	0.00678734155371785	0.00191722682211548
49	80.7250747680664	3.04219841957092	-7.47367286682129	0.000293855206109583	0.00613799272105098	0.00289124972186983	0.00321592413820326
50	82.6731185913086	2.06817531585693	-7.79834747314453	-0.0100957229733467	0.00841071270406246	0.0116574559360743	0.00516396993771195
51	81.3744201660156	3.04219841957092	-8.12302207946777	0.00906006153672934	0.00808603875339031	-0.00457625929266214	0.00516396993771195
52	82.6731185913086	2.06817531585693	-7.99315214157104	0.00386527273803949	0.00873538758605719	-0.00977104809135199	0.0103587592020631
53	81.3744201660156	1.74350106716156	-7.99315214157104	0.000293855206109583	0.000618529506027699	-0.028926832601428	-0.00197886489331722
54	80.0757217407227	2.71752405166626	-7.53860807418823	-0.00230353930965066	0.0103587592020631	-0.00555028254166245	-0.00490093370899558
55	79.4263763427734	3.04219841957092	-7.47367286682129	0.00289124972186983	0.00711201597005129	-0.0107450718060136	-0.0026282137259841
56	82.6731185913086	1.74350106716156	-7.86328220367432	0.0116574559360743	0.00289124972186983	-0.0211346503347158	-0.00684897974133492
57	82.6731185913086	1.4188266992569	-7.86328220367432	0.00418994715437293	0.000943203864153475	-0.0279528107494116	0.0106834331527352
58	80.7250747680664	2.71752405166626	-7.86328220367432	0.00970941036939621	-0.000355493422830477	-0.0305502042174339	0.00483929552137852
59	82.6731185913086	1.09415245056152	-7.79834747314453	-0.00457625929266214	-0.0146411629393697	0.000293855206109583	-0.00295288790948689
60	82.0237731933594	1.74350106716156	-7.99315214157104	-0.00944637414067984	-0.000680167751852423	0.0155535480007529	-0.0146411629393697
61	78.7770309448242	3.04219841957092	-7.73341274261475	-0.0188619289547205	-0.0146411629393697	0.0126314787194133	-0.00295288790948689
62	81.3744201660156	2.71752405166626	-7.79834747314453	0.00159255252219737	-0.00392691092565656	0.01847561635077	-0.00230353930965066
63	80.7250747680664	2.71752405166626	-8.25289154052734	-0.00587495695799589	-0.00587495695799589	0.00354059832170606	0.00191722682211548
64	83.3224639892578	1.4188266992569	-8.12302207946777	-0.00490093370899558	-0.00490093370899558	0.00516396993771195	-3.08191010844894e-05
65	83.3224639892578	0.120129495859146	-7.79834747314453	0.000618529506027699	-0.0136671401560307	-0.00100484199356288	0.000943203864153475
66	81.3744201660156	2.71752405166626	-8.05808639526367	0.00289124972186983	-0.00684897974133492	0.00418994715437293	0.00191722682211548
67	80.0757217407227	1.74350106716156	-7.73341274261475	-0.0139918150380254	-0.000680167751852423	-0.00132951640989631	0.00873538758605719
68	82.6731185913086	1.4188266992569	-7.6684775352478	0.0022419011220336	0.00126787810586393	-0.0120437685400248	-0.00132951640989631
69	81.3744201660156	2.71752405166626	-7.9282169342041	0.00743668992072344	-0.00327756232582033	-0.0188619289547205	0.0106834331527352
70	83.3224639892578	1.4188266992569	-7.73341274261475	0.0145795252174139	0.00483929552137852	-0.0120437685400248	0.0022419011220336
71	83.9718170166016	0.769478142261505	-8.05808639526367	0.0171769186854362	0.0022419011220336	-0.0211346503347158	0.00548864435404539
72	80.7250747680664	3.36687254905701	-8.18795680999756	0.0178262684494257	0.00256657530553639	-0.00132951640989631	-3.08191010844894e-05
73	78.7770309448242	2.71752405166626	-7.9282169342041	-0.00100484199356288	-0.00327756232582033	-0.0107450718060136	0.00711201597005129
74	81.3744201660156	2.06817531585693	-7.79834747314453	-3.08191010844894e-05	0.000293855206109583	-0.0107450718060136	-3.08191010844894e-05
75	81.3744201660156	2.71752405166626	-7.79834747314453	-0.00165419070981443	-0.00132951640989631	-0.0182125810533762	-0.00457625929266214
76	82.0237731933594	1.4188266992569	-7.14899873733521	0.00191722682211548	-0.00197886489331722	-0.00782300252467394	0.000618529506027699
77	82.0237731933594	0.120129495859146	-7.73341274261475	0.00191722682211548	-0.00814767740666866	-0.00100484199356288	0.00548864435404539
78	82.6731185913086	2.3928496837616	-7.99315214157104	0.00613799272105098	-0.0026282137259841	0.00159255252219737	-0.000355493422830477
79	80.0757217407227	1.4188266992569	-7.4087381362915	-0.0182125810533762	-0.00100484199356288	0.0162028968334198	-0.00684897974133492
80	83.3224639892578	1.4188266992569	-7.6684775352478	-0.00327756232582033	0.00483929552137852	0.0123068047687411	-0.00977104809135199
81	82.0237731933594	2.71752405166626	-8.18795680999756	-0.00360223650932312	-0.0123684434220195	0.0243197549134493	-0.0104203969240189
82	82.6731185913086	2.06817531585693	-7.4087381362915	-0.00652430532500148	-0.00295288790948689	0.0337353087961674	-0.000355493422830477
83	83.3224639892578	1.09415245056152	-7.47367286682129	-0.00457625929266214	-0.0172385573387146	0.0249691028147936	0.00191722682211548
84	82.6731185913086	1.09415245056152	-7.73341274261475	-0.00230353930965066	-0.00522560812532902	-0.00717365415766835	-0.00392691092565656
85	81.3744201660156	1.09415245056152	-7.86328220367432	-0.00619963090866804	-0.000355493422830477	-0.0201606266200542	0.00256657530553639
86	82.0237731933594	2.3928496837616	-8.05808639526367	0.00386527273803949	-0.00132951640989631	0.00548864435404539	0.00256657530553639
87	83.9718170166016	1.09415245056152	-7.86328220367432	0.00354059832170606	0.00289124972186983	0.0123068047687411	-0.00230353930965066
88	82.0237731933594	1.74350106716156	-7.79834747314453	0.00126787810586393	-0.00392691092565656	0.00711201597005129	-0.00327756232582033
89	82.6731185913086	1.4188266992569	-7.4087381362915	0.00126787810586393	-0.000680167751852423	-0.0305502042174339	-3.08191010844894e-05
90	83.3224639892578	1.09415245056152	-7.47367286682129	0.00938473641872406	0.0132808275520802	-0.0480826161801815	0.00159255252219737
91	82.0237731933594	1.4188266992569	-7.6684775352478	0.01100810803473	0.00841071270406246	-0.0279528107494116	0.00321592413820326
92	81.3744201660156	2.06817531585693	-7.86328220367432	-0.00132951640989631	0.0158782228827477	-0.00392691092565656	0.00808603875339031
93	81.3744201660156	1.74350106716156	-7.9282169342041	0.00159255252219737	0.00451462110504508	0.00743668992072344	-0.0026282137259841
94	82.6731185913086	1.74350106716156	-8.18795680999756	-0.00230353930965066	0.00678734155371785	0.0022419011220336	0.00451462110504508
95	83.3224639892578	0.444803804159164	-7.53860807418823	-0.00197886489331722	0.00548864435404539	-0.00100484199356288	-0.00652430532500148
96	83.9718170166016	0.120129495859146	-7.21393346786499	-3.08191010844894e-05	0.00678734155371785	-0.0100957229733467	-0.0113944197073579
97	81.3744201660156	1.74350106716156	-7.86328220367432	-0.00197886489331722	0.00743668992072344	-0.00490093370899558	0.00613799272105098
98	81.3744201660156	0.120129495859146	-7.86328220367432	-0.00360223650932312	0.00646266713738441	0.00483929552137852	0.000943203864153475
99	82.6731185913086	2.06817531585693	-8.12302207946777	-0.0120437685400248	0.000943203864153475	0.00418994715437293	-0.00977104809135199
100	83.9718170166016	1.09415245056152	-8.12302207946777	-0.00749832857400179	0.00516396993771195	0.0194496400654316	-0.00879702530801296
101	83.3224639892578	0.120129495859146	-7.79834747314453	-0.00977104809135199	0.00126787810586393	0.00678734155371785	-0.00684897974133492
102	83.3224639892578	-0.204544812440872	-7.73341274261475	-0.00944637414067984	-0.00522560812532902	0.0252937767654657	0.000293855206109583
103	82.0237731933594	0.769478142261505	-7.27886867523193	-0.0113944197073579	-0.00100484199356288	0.0236704051494598	0.00451462110504508
104	80.7250747680664	0.444803804159164	-7.27886867523193	-0.0104203969240189	-0.00327756232582033	0.0243197549134493	0.00678734155371785
105	83.3224639892578	1.4188266992569	-7.86328220367432	0.00873538758605719	-0.00295288790948689	0.00581331877037883	-0.00165419070981443
106	82.0237731933594	2.06817531585693	-8.18795680999756	-0.00165419070981443	0.00191722682211548	-0.0107450718060136	-0.00295288790948689
107	82.6731185913086	0.444803804159164	-7.4087381362915	0.00548864435404539	0.00191722682211548	-0.0217839982360601	0.013930176384747
108	82.6731185913086	0.769478142261505	-7.86328220367432	0.00191722682211548	-0.0104203969240189	-0.032173577696085	0.00159255252219737
109	82.6731185913086	2.06817531585693	-7.73341274261475	-0.00684897974133492	0.00970941036939621	-0.0149658378213644	0.00548864435404539
110	79.4263763427734	1.09415245056152	-7.08406400680542	-0.000680167751852423	0.00418994715437293	-0.032173577696085	0.0106834331527352
111	84.6211624145508	0.769478142261505	-7.47367286682129	0.00711201597005129	0.00126787810586393	-0.0136671401560307	0.00256657530553639
112	82.6731185913086	1.4188266992569	-8.18795680999756	-0.0100957229733467	0.0123068047687411	-0.0123684434220195	0.00354059832170606
113	83.9718170166016	1.4188266992569	-7.73341274261475	-3.08191010844894e-05	-0.000680167751852423	0.00581331877037883	0.00191722682211548
114	85.2705154418945	-0.853893458843231	-7.60354280471802	-0.00360223650932312	-0.0113944197073579	0.00256657530553639	-0.00912170019000769
115	82.6731185913086	1.09415245056152	-7.34380340576172	-0.00327756232582033	0.00873538758605719	-0.0026282137259841	0.00191722682211548
116	80.7250747680664	0.769478142261505	-7.21393346786499	-0.00197886489331722	0.00321592413820326	-0.000355493422830477	0.000618529506027699
117	82.6731185913086	1.74350106716156	-7.47367286682129	-0.00165419070981443	0.0100340843200684	0.00646266713738441	0.00678734155371785
118	83.3224639892578	0.769478142261505	-7.79834747314453	-0.0026282137259841	-0.00100484199356288	0.00159255252219737	0.00613799272105098
119	82.0237731933594	1.09415245056152	-7.99315214157104	-0.00782300252467394	-0.00555028254166245	0.000618529506027699	-0.00230353930965066
120	83.9718170166016	-0.529219150543213	-7.86328220367432	-0.0156151866540313	-0.0100957229733467	-0.00132951640989631	-0.00165419070981443
121	83.3224639892578	1.09415245056152	-7.86328220367432	-0.00717365415766835	-0.00684897974133492	-0.00295288790948689	-0.0156151866540313
122	81.3744201660156	0.444803804159164	-7.73341274261475	-0.0120437685400248	-0.00132951640989631	0.00678734155371785	-3.08191010844894e-05
123	84.6211624145508	0.769478142261505	-7.6684775352478	-0.00684897974133492	-0.00684897974133492	-0.00230353930965066	-0.00327756232582033
124	82.0237731933594	0.769478142261505	-7.79834747314453	-0.00847235135734081	-0.00132951640989631	-0.00165419070981443	-0.00360223650932312
125	82.0237731933594	1.74350106716156	-7.99315214157104	0.00256657530553639	0.00646266713738441	-0.00392691092565656	-0.00132951640989631
126	83.9718170166016	-0.204544812440872	-7.6684775352478	0.00418994715437293	-0.00132951640989631	-0.00977104809135199	0.000943203864153475
127	81.3744201660156	2.06817531585693	-7.86328220367432	0.00289124972186983	-0.00587495695799589	0.00451462110504508	-0.00230353930965066
128	80.0757217407227	1.4188266992569	-7.99315214157104	-0.00847235135734081	0.00321592413820326	0.00451462110504508	0.00711201597005129
129	84.6211624145508	-0.204544812440872	-7.4087381362915	0.00321592413820326	0.00841071270406246	-0.00717365415766835	0.00191722682211548
130	83.3224639892578	1.74350106716156	-7.73341274261475	0.0136055024340749	0.0103587592020631	-0.00555028254166245	0.000943203864153475
131	83.9718170166016	0.444803804159164	-7.27886867523193	0.00418994715437293	0.00483929552137852	-0.00814767740666866	0.00613799272105098
132	83.9718170166016	-0.204544812440872	-7.86328220367432	-0.0162645354866982	0.00613799272105098	-0.00425158534198999	0.00191722682211548
133	82.6731185913086	1.4188266992569	-7.79834747314453	0.00873538758605719	-0.00814767740666866	0.00873538758605719	-3.08191010844894e-05
134	80.7250747680664	1.74350106716156	-7.79834747314453	-0.00652430532500148	-0.000680167751852423	-0.00490093370899558	-0.00490093370899558
135	82.6731185913086	1.4188266992569	-7.73341274261475	0.00678734155371785	0.00418994715437293	-0.00457625929266214	-0.00327756232582033
136	83.9718170166016	0.444803804159164	-7.60354280471802	0.00743668992072344	0.00808603875339031	-0.00230353930965066	-0.00295288790948689
137	83.3224639892578	0.120129495859146	-7.34380340576172	0.000293855206109583	0.00548864435404539	0.00191722682211548	0.00516396993771195
138	83.9718170166016	1.09415245056152	-7.6684775352478	-0.00587495695799589	-0.00457625929266214	0.00321592413820326	-0.00327756232582033
139	83.9718170166016	-1.17856776714325	-7.6684775352478	-0.0133424662053585	-0.00684897974133492	0.0103587592020631	-0.0107450718060136
140	81.3744201660156	1.4188266992569	-7.79834747314453	-0.0107450718060136	-0.00490093370899558	0.00289124972186983	-0.0139918150380254
141	79.4263763427734	0.444803804159164	-7.47367286682129	-0.0208099745213985	-0.00717365415766835	0.00516396993771195	-0.00912170019000769
142	82.6731185913086	1.4188266992569	-7.6684775352478	-0.0113944197073579	0.0022419011220336	0.00613799272105098	0.00581331877037883
143	82.6731185913086	1.4188266992569	-7.79834747314453	-0.00912170019000769	-0.00425158534198999	0.00451462110504508	0.00191722682211548
144	83.3224639892578	1.09415245056152	-7.6684775352478	-0.00360223650932312	-0.0026282137259841	-0.000355493422830477	-0.00749832857400179
145	83.9718170166016	-1.17856776714325	-7.6684775352478	-0.00490093370899558	-0.00555028254166245	0.00159255252219737	-0.000680167751852423
146	82.0237731933594	2.06817531585693	-8.12302207946777	0.00516396993771195	0.00711201597005129	-0.00457625929266214	0.00386527273803949
147	81.3744201660156	0.444803804159164	-7.60354280471802	0.0022419011220336	0.00321592413820326	0.00321592413820326	0.00938473641872406
148	83.3224639892578	0.769478142261505	-7.53860807418823	0.0275664981454611	-0.000355493422830477	-0.000355493422830477	0.00126787810586393
149	83.9718170166016	1.74350106716156	-8.25289154052734	0.00191722682211548	0.0022419011220336	-0.017887907102704	0.00289124972186983
150	82.6731185913086	1.4188266992569	-7.9282169342041	0.0132808275520802	0.0136055024340749	-0.0282774847000837	0.0213976856321096
151	83.9718170166016	-0.529219150543213	-7.4087381362915	0.0106834331527352	0.00451462110504508	-0.0169138833880424	0.0230210572481155
152	84.6211624145508	0.444803804159164	-7.73341274261475	0.00808603875339031	0.00906006153672934	-0.00295288790948689	0.00808603875339031
153	82.0237731933594	0.120129495859146	-7.86328220367432	0.00418994715437293	-0.00197886489331722	0.00159255252219737	0.00289124972186983
154	83.3224639892578	0.444803804159164	-7.9282169342041	-0.00132951640989631	0.00191722682211548	-0.00749832857400179	0.00646266713738441
155	82.0237731933594	1.4188266992569	-8.25289154052734	-0.00457625929266214	0.00483929552137852	-0.0126931173726916	-0.00392691092565656
156	84.6211624145508	1.09415245056152	-7.73341274261475	0.00678734155371785	0.00776136433705688	-0.00944637414067984	0.000618529506027699
157	83.9718170166016	-0.853893458843231	-7.34380340576172	0.00159255252219737	0.0022419011220336	-3.08191010844894e-05	-0.0026282137259841
158	82.6731185913086	1.74350106716156	-7.34380340576172	0.00159255252219737	0.00256657530553639	0.00418994715437293	0.00354059832170606
159	80.7250747680664	1.09415245056152	-7.47367286682129	-0.0110697457566857	-0.00619963090866804	-0.000355493422830477	-0.00100484199356288
160	84.6211624145508	0.444803804159164	-7.73341274261475	-0.0139918150380254	0.00289124972186983	-0.00522560812532902	-0.00425158534198999
161	83.9718170166016	1.74350106716156	-7.99315214157104	-0.0110697457566857	-3.08191010844894e-05	-0.000355493422830477	-0.00782300252467394
162	82.0237731933594	1.4188266992569	-7.79834747314453	-0.00587495695799589	-0.00522560812532902	0.00191722682211548	0.000943203864153475
163	83.9718170166016	0.120129495859146	-7.6684775352478	0.00256657530553639	-0.0100957229733467	-0.00847235135734081	0.00321592413820326
164	83.9718170166016	1.09415245056152	-7.53860807418823	-0.00944637414067984	-3.08191010844894e-05	-0.0117190945893526	0.00126787810586393
165	83.3224639892578	0.444803804159164	-7.21393346786499	-0.00295288790948689	0.00289124972186983	-0.0110697457566857	-0.00360223650932312
166	83.3224639892578	0.769478142261505	-7.53860807418823	0.00483929552137852	0.00191722682211548	-0.00912170019000769	0.00418994715437293
167	83.3224639892578	1.74350106716156	-7.79834747314453	0.000293855206109583	0.00386527273803949	-0.00490093370899558	0.0022419011220336
168	84.6211624145508	0.769478142261505	-7.6684775352478	0.00483929552137852	-0.00197886489331722	0.000618529506027699	-0.00360223650932312
169	84.6211624145508	-0.204544812440872	-7.21393346786499	0.000618529506027699	0.000943203864153475	-0.0156151866540313	0.00386527273803949
170	83.3224639892578	0.769478142261505	-7.6684775352478	0.00646266713738441	0.00678734155371785	-0.0243813935667276	-0.00749832857400179
171	81.3744201660156	1.4188266992569	-7.79834747314453	0.0158782228827477	0.0200989879667759	-0.00977104809135199	0.0022419011220336
172	81.3744201660156	1.09415245056152	-7.60354280471802	0.00548864435404539	0.00743668992072344	0.000618529506027699	0.0136055024340749
173	82.0237731933594	1.74350106716156	-7.86328220367432	0.00873538758605719	0.00191722682211548	0.00711201597005129	-0.00197886489331722
174	82.0237731933594	1.4188266992569	-8.4476957321167	0.00386527273803949	0.00418994715437293	0.00191722682211548	-0.00425158534198999
175	83.9718170166016	0.120129495859146	-8.05808639526367	0.00613799272105098	0.00581331877037883	-0.00392691092565656	-0.00912170019000769
176	84.6211624145508	-0.529219150543213	-7.73341274261475	-0.00197886489331722	0.00451462110504508	0.00711201597005129	-0.00977104809135199
177	82.0237731933594	1.09415245056152	-7.9282169342041	0.00289124972186983	0.0145795252174139	0.00743668992072344	0.00321592413820326
178	83.3224639892578	0.444803804159164	-7.4087381362915	-0.00814767740666866	0.00776136433705688	0.00613799272105098	0.00516396993771195
179	84.6211624145508	0.120129495859146	-7.86328220367432	-0.00717365415766835	-0.00944637414067984	-0.00197886489331722	-0.0126931173726916
180	82.0237731933594	0.444803804159164	-8.25289154052734	-0.00944637414067984	0.00191722682211548	-0.00814767740666866	-0.00684897974133492
181	84.6211624145508	0.444803804159164	-7.53860807418823	-0.00555028254166245	-3.08191010844894e-05	-0.00684897974133492	-0.0162645354866982
182	83.9718170166016	-1.50324213504791	-7.9282169342041	-0.00360223650932312	-0.0133424662053585	0.00386527273803949	-0.00749832857400179
183	83.3224639892578	0.120129495859146	-7.47367286682129	0.00386527273803949	-0.00327756232582033	0.00938473641872406	-0.00360223650932312
184	82.0237731933594	-0.529219150543213	-7.60354280471802	-0.00977104809135199	-0.00912170019000769	-0.00522560812532902	-0.00295288790948689
185	83.9718170166016	0.120129495859146	-7.4087381362915	0.00678734155371785	-0.00490093370899558	0.00126787810586393	-0.00295288790948689
186	83.3224639892578	1.4188266992569	-8.4476957321167	0.00386527273803949	-0.0107450718060136	-0.00360223650932312	-0.00522560812532902
187	84.6211624145508	-0.529219150543213	-7.86328220367432	0.00548864435404539	0.000618529506027699	0.00289124972186983	0.00451462110504508
188	82.6731185913086	-0.529219150543213	-7.9282169342041	0.00159255252219737	-0.0104203969240189	0.000293855206109583	0.00289124972186983
189	82.6731185913086	0.769478142261505	-7.79834747314453	0.00126787810586393	0.000293855206109583	-0.0123684434220195	0.000293855206109583
190	82.0237731933594	0.120129495859146	-7.47367286682129	-0.0182125810533762	0.0116574559360743	-0.0165892094373703	0.00451462110504508
191	83.9718170166016	0.769478142261505	-7.34380340576172	0.0136055024340749	0.00743668992072344	-0.0133424662053585	-0.00230353930965066
192	82.6731185913086	1.09415245056152	-7.73341274261475	0.00386527273803949	0.0100340843200684	-0.00749832857400179	0.00873538758605719
193	82.6731185913086	0.769478142261505	-7.86328220367432	0.0207483377307653	0.00354059832170606	0.000618529506027699	0.0103587592020631
194	83.9718170166016	-1.50324213504791	-7.9282169342041	-0.00555028254166245	-0.00847235135734081	-0.0191866029053926	-0.00490093370899558
195	84.6211624145508	-0.204544812440872	-7.53860807418823	0.00354059832170606	0.0113327819854021	-0.0195112787187099	-0.00879702530801296
196	80.0757217407227	0.444803804159164	-7.60354280471802	-0.00619963090866804	0.0106834331527352	-0.0282774847000837	-0.00327756232582033
197	83.9718170166016	-0.529219150543213	-7.73341274261475	-0.00392691092565656	0.00483929552137852	-0.0188619289547205	-0.00132951640989631
198	82.0237731933594	0.769478142261505	-7.60354280471802	-0.00132951640989631	0.0123068047687411	-0.00944637414067984	0.00354059832170606
199	83.9718170166016	-0.529219150543213	-7.34380340576172	-0.00977104809135199	-0.00360223650932312	0.00548864435404539	-0.00555028254166245
200	83.3224639892578	-0.204544812440872	-8.18795680999756	-0.00392691092565656	0.0022419011220336	0.0100340843200684	-0.0152905117720366
201	81.3744201660156	0.769478142261505	-8.18795680999756	-0.00522560812532902	-0.00457625929266214	0.0132808275520802	0.00418994715437293
202	81.3744201660156	-0.204544812440872	-7.6684775352478	-0.0120437685400248	-0.000355493422830477	0.0239950809627771	0.00548864435404539
203	82.6731185913086	-0.529219150543213	-7.60354280471802	-0.00230353930965066	0.00126787810586393	0.00970941036939621	0.00776136433705688
204	83.3224639892578	1.09415245056152	-7.47367286682129	-0.00717365415766835	-0.00425158534198999	0.0142548503354192	-0.00165419070981443
205	82.6731185913086	0.444803804159164	-7.6684775352478	-0.00717365415766835	0.00581331877037883	0.0022419011220336	0.00548864435404539
206	84.6211624145508	-0.204544812440872	-7.60354280471802	0.000293855206109583	0.00126787810586393	0.0022419011220336	-0.000680167751852423
207	82.0237731933594	-0.204544812440872	-7.9282169342041	0.00386527273803949	-0.00717365415766835	0.0123068047687411	0.00938473641872406
208	83.3224639892578	-0.529219150543213	-7.79834747314453	-0.00197886489331722	-0.00749832857400179	0.00808603875339031	0.013930176384747
209	82.6731185913086	0.120129495859146	-8.12302207946777	-0.00944637414067984	-0.00814767740666866	-0.00847235135734081	0.000293855206109583
210	82.0237731933594	0.120129495859146	-7.86328220367432	0.00678734155371785	0.0100340843200684	-0.0100957229733467	-0.00814767740666866
211	83.9718170166016	-0.529219150543213	-7.79834747314453	-0.00197886489331722	0.00289124972186983	-0.00749832857400179	0.00354059832170606
212	85.9198608398438	-0.529219150543213	-7.21393346786499	0.0239950809627771	-0.00457625929266214	-0.00197886489331722	0.00126787810586393
213	84.6211624145508	-1.50324213504791	-7.53860807418823	-0.00100484199356288	-0.0133424662053585	0.00548864435404539	0.00386527273803949
214	83.3224639892578	-0.204544812440872	-7.60354280471802	0.00483929552137852	0.000293855206109583	0.00548864435404539	0.000943203864153475
215	80.0757217407227	0.120129495859146	-7.6684775352478	-0.00425158534198999	-0.00327756232582033	-0.00717365415766835	-3.08191010844894e-05
216	82.6731185913086	1.09415245056152	-8.05808639526367	-0.000680167751852423	0.000943203864153475	-0.0367190167307854	-0.00587495695799589
217	84.6211624145508	-0.204544812440872	-7.86328220367432	-0.00100484199356288	-0.0139918150380254	-0.0451605506241322	-0.00165419070981443
218	83.9718170166016	0.769478142261505	-7.86328220367432	-0.00425158534198999	-0.00197886489331722	-0.0224333461374044	0.000293855206109583
219	82.6731185913086	-0.529219150543213	-7.73341274261475	-0.00749832857400179	-0.0100957229733467	-0.0120437685400248	-0.0130177913233638
220	84.6211624145508	-0.529219150543213	-7.60354280471802	-0.0123684434220195	-0.00132951640989631	0.00321592413820326	-0.0143164889886975
221	81.3744201660156	0.120129495859146	-7.9282169342041	-0.00879702530801296	-0.00295288790948689	0.011982130818069	-0.00522560812532902
222	83.3224639892578	0.769478142261505	-7.86328220367432	0.00483929552137852	0.000618529506027699	0.0106834331527352	-0.000680167751852423
223	82.0237731933594	0.769478142261505	-7.9282169342041	-0.00327756232582033	0.00386527273803949	-0.0204853005707264	0.00126787810586393
224	82.0237731933594	0.769478142261505	-7.79834747314453	0.000293855206109583	0.00418994715437293	-0.0337969474494457	0.000618529506027699
225	83.9718170166016	-0.853893458843231	-7.60354280471802	0.00386527273803949	0.00159255252219737	-0.00100484199356288	-0.00749832857400179
226	83.9718170166016	-0.529219150543213	-7.27886867523193	0.00581331877037883	0.0136055024340749	0.0136055024340749	-0.00457625929266214
227	80.7250747680664	0.444803804159164	-7.79834747314453	-0.000355493422830477	0.00581331877037883	0.0324366129934788	0.0022419011220336
228	83.3224639892578	-0.529219150543213	-7.6684775352478	0.000618529506027699	-0.00522560812532902	0.036657378077507	0.00256657530553639
229	82.6731185913086	0.769478142261505	-7.9282169342041	0.0022419011220336	0.00126787810586393	0.0272418223321438	-0.00165419070981443
230	85.2705154418945	-0.853893458843231	-7.6684775352478	0.00776136433705688	0.00906006153672934	0.013930176384747	0.0116574559360743
231	83.9718170166016	0.120129495859146	-7.73341274261475	0.0155535480007529	0.0100340843200684	0.0425015166401863	0.0181509424000978
232	82.6731185913086	0.120129495859146	-7.47367286682129	0.0162028968334198	0.000943203864153475	0.0399041213095188	0.00289124972186983
233	82.0237731933594	0.769478142261505	-7.60354280471802	0.0100340843200684	-0.00165419070981443	0.0200989879667759	0.00808603875339031
234	81.3744201660156	-0.204544812440872	-7.79834747314453	0.00191722682211548	0.00126787810586393	0.00906006153672934	0.00451462110504508
235	83.3224639892578	-0.204544812440872	-7.53860807418823	0.000293855206109583	0.000293855206109583	-0.0224333461374044	-0.00230353930965066
236	82.6731185913086	0.769478142261505	-7.99315214157104	0.00841071270406246	0.00906006153672934	-0.0467839203774929	-0.000355493422830477
237	84.6211624145508	-0.529219150543213	-7.6684775352478	0.00354059832170606	-0.000355493422830477	-0.00977104809135199	-0.00360223650932312
238	82.6731185913086	-0.529219150543213	-7.79834747314453	-3.08191010844894e-05	-0.00619963090866804	-3.08191010844894e-05	-0.000355493422830477
239	82.0237731933594	0.444803804159164	-7.34380340576172	-0.0107450718060136	-0.00619963090866804	-0.00522560812532902	-0.00132951640989631
240	81.3744201660156	-0.204544812440872	-7.99315214157104	-0.0133424662053585	-0.00425158534198999	-0.00132951640989631	-0.00782300252467394
241	82.0237731933594	1.09415245056152	-8.05808639526367	-0.00847235135734081	-0.00197886489331722	0.0132808275520802	-0.00327756232582033
242	82.6731185913086	1.09415245056152	-8.18795680999756	-0.000680167751852423	-0.0026282137259841	0.00841071270406246	-0.00425158534198999
243	83.9718170166016	0.120129495859146	-7.79834747314453	-0.00782300252467394	-0.00360223650932312	0.0022419011220336	0.00678734155371785
244	81.3744201660156	0.769478142261505	-7.99315214157104	0.000293855206109583	-0.00587495695799589	0.000943203864153475	-0.0100957229733467
245	80.7250747680664	0.120129495859146	-7.60354280471802	-0.00490093370899558	-0.00132951640989631	-0.0130177913233638	-0.000680167751852423
246	83.3224639892578	-0.529219150543213	-7.34380340576172	-0.00619963090866804	0.00548864435404539	-0.00132951640989631	-0.00327756232582033
247	82.6731185913086	0.444803804159164	-7.6684775352478	-0.00360223650932312	-0.000355493422830477	-0.00392691092565656	0.00613799272105098
248	82.6731185913086	1.09415245056152	-7.9282169342041	-0.00814767740666866	-0.00197886489331722	-0.0149658378213644	0.000943203864153475
249	85.2705154418945	0.444803804159164	-7.79834747314453	0.00516396993771195	0.00613799272105098	-0.0133424662053585	0.0022419011220336
250	82.0237731933594	1.09415245056152	-7.73341274261475	0.00646266713738441	0.00613799272105098	-0.0204853005707264	-0.00457625929266214
251	82.6731185913086	-0.204544812440872	-7.60354280471802	-3.08191010844894e-05	0.00256657530553639	-0.0110697457566857	0.00354059832170606
252	83.3224639892578	0.444803804159164	-7.47367286682129	0.00581331877037883	0.0178262684494257	-0.0117190945893526	0.00678734155371785
253	80.0757217407227	1.09415245056152	-7.53860807418823	-0.00684897974133492	-0.00197886489331722	-0.00132951640989631	0.000943203864153475
254	82.0237731933594	1.09415245056152	-7.79834747314453	-0.00100484199356288	0.00678734155371785	-0.0133424662053585	0.00483929552137852
255	83.9718170166016	0.120129495859146	-7.86328220367432	-0.00619963090866804	0.00516396993771195	-0.00814767740666866	-0.00165419070981443
256	82.0237731933594	0.444803804159164	-7.9282169342041	0.00256657530553639	0.00321592413820326	-0.00652430532500148	-0.00457625929266214
257	83.3224639892578	-0.529219150543213	-7.9282169342041	0.00126787810586393	0.0022419011220336	-0.00587495695799589	0.00646266713738441
258	83.9718170166016	0.120129495859146	-7.60354280471802	-0.00490093370899558	0.00354059832170606	0.00483929552137852	-0.00100484199356288
259	79.4263763427734	2.06817531585693	-7.47367286682129	-0.0136671401560307	-0.000680167751852423	0.00841071270406246	-0.00717365415766835
260	82.6731185913086	0.444803804159164	-7.21393346786499	-0.0100957229733467	-0.00490093370899558	-0.00100484199356288	-0.0172385573387146
261	83.3224639892578	1.09415245056152	-8.05808639526367	-0.00165419070981443	-0.000355493422830477	-0.00132951640989631	-0.00684897974133492
262	82.6731185913086	1.4188266992569	-7.9282169342041	-0.00392691092565656	-0.00522560812532902	0.00906006153672934	-0.000355493422830477
263	82.0237731933594	0.120129495859146	-7.73341274261475	-0.00230353930965066	-0.0110697457566857	-0.000680167751852423	0.00418994715437293
264	82.6731185913086	1.4188266992569	-7.9282169342041	0.0022419011220336	-0.00392691092565656	-0.0026282137259841	0.000618529506027699
265	79.4263763427734	1.74350106716156	-7.9282169342041	-0.00522560812532902	-0.00717365415766835	-0.00587495695799589	0.000618529506027699
266	83.3224639892578	0.444803804159164	-7.53860807418823	0.0106834331527352	0.00646266713738441	-0.00425158534198999	-0.00425158534198999
267	82.6731185913086	1.09415245056152	-8.18795680999756	0.00776136433705688	0.00483929552137852	-0.00684897974133492	0.00159255252219737
268	83.9718170166016	0.444803804159164	-7.9282169342041	-0.00165419070981443	0.00159255252219737	-0.00100484199356288	-0.000355493422830477
269	83.9718170166016	-0.853893458843231	-7.79834747314453	0.00613799272105098	-0.00814767740666866	-0.00652430532500148	0.00418994715437293
270	85.2705154418945	0.444803804159164	-7.73341274261475	0.00418994715437293	0.00938473641872406	-0.0162645354866982	0.00841071270406246
271	78.1276779174805	1.74350106716156	-7.73341274261475	0.000943203864153475	0.0113327819854021	-0.0133424662053585	-0.0026282137259841
272	81.3744201660156	2.06817531585693	-7.60354280471802	0.00808603875339031	0.0123068047687411	-0.000355493422830477	0.011982130818069
273	82.6731185913086	1.09415245056152	-7.53860807418823	-0.00295288790948689	0.00613799272105098	-0.00717365415766835	0.00841071270406246
274	83.3224639892578	0.769478142261505	-7.73341274261475	0.00743668992072344	0.00646266713738441	-0.0026282137259841	-0.00392691092565656
275	82.6731185913086	-0.204544812440872	-7.86328220367432	-0.00522560812532902	-0.00652430532500148	-0.00555028254166245	-0.0123684434220195
276	82.0237731933594	0.769478142261505	-7.9282169342041	0.00126787810586393	0.00613799272105098	-0.00847235135734081	-0.00360223650932312
277	82.6731185913086	0.120129495859146	-7.99315214157104	-0.00132951640989631	-0.00522560812532902	-0.00652430532500148	0.00321592413820326
278	80.7250747680664	0.769478142261505	-7.79834747314453	-0.00749832857400179	0.00418994715437293	0.00386527273803949	0.00386527273803949
279	82.6731185913086	1.4188266992569	-7.53860807418823	-0.00879702530801296	0.00581331877037883	0.00548864435404539	-0.00392691092565656
280	84.6211624145508	0.120129495859146	-7.79834747314453	-0.0149658378213644	-0.0026282137259841	0.000943203864153475	-0.0149658378213644
281	83.3224639892578	0.444803804159164	-8.05808639526367	-0.00360223650932312	-0.00295288790948689	0.00191722682211548	-0.00360223650932312
282	82.0237731933594	0.120129495859146	-8.05808639526367	-0.0120437685400248	-0.0139918150380254	0.00873538758605719	-0.00100484199356288
283	81.3744201660156	1.4188266992569	-8.12302207946777	-0.00879702530801296	0.00873538758605719	0.00646266713738441	-0.00425158534198999
284	78.7770309448242	1.4188266992569	-7.86328220367432	-0.0149658378213644	0.00418994715437293	0.00386527273803949	0.00126787810586393
285	82.6731185913086	1.09415245056152	-7.73341274261475	-0.00295288790948689	0.00451462110504508	0.000293855206109583	-0.00782300252467394
286	84.6211624145508	0.120129495859146	-7.86328220367432	-3.08191010844894e-05	0.00581331877037883	-0.00392691092565656	0.000293855206109583
287	82.0237731933594	2.06817531585693	-7.6684775352478	0.000943203864153475	0.0136055024340749	0.00256657530553639	-0.000355493422830477
288	83.3224639892578	-0.853893458843231	-7.9282169342041	0.0022419011220336	-0.00912170019000769	-0.00652430532500148	0.0152288740500808
289	82.6731185913086	0.769478142261505	-7.86328220367432	0.0100340843200684	0.0123068047687411	-0.00847235135734081	0.00256657530553639
290	81.3744201660156	0.444803804159164	-7.60354280471802	-0.00295288790948689	0.0145795252174139	-0.0149658378213644	0.00646266713738441
291	83.9718170166016	1.09415245056152	-7.6684775352478	0.0100340843200684	0.0145795252174139	-0.0250307414680719	0.00646266713738441
292	84.6211624145508	0.769478142261505	-7.73341274261475	0.00516396993771195	0.0207483377307653	-0.0100957229733467	-0.000680167751852423
293	84.6211624145508	0.120129495859146	-7.34380340576172	0.00321592413820326	0.0136055024340749	-0.00425158534198999	-0.00522560812532902
294	83.9718170166016	-0.853893458843231	-7.14899873733521	0.000293855206109583	0.00841071270406246	-0.00977104809135199	-0.00457625929266214
295	83.3224639892578	1.09415245056152	-8.12302207946777	-0.000680167751852423	0.01100810803473	-0.00749832857400179	-0.00814767740666866
296	82.0237731933594	1.4188266992569	-8.18795680999756	-0.00295288790948689	0.0165275707840919	-0.00457625929266214	0.00970941036939621
297	81.3744201660156	0.120129495859146	-7.79834747314453	0.00126787810586393	0.011982130818069	-0.00782300252467394	0.00256657530553639
298	83.3224639892578	0.769478142261505	-8.25289154052734	0.000943203864153475	0.0123068047687411	-0.00717365415766835	-0.00132951640989631
299	82.0237731933594	1.4188266992569	-8.12302207946777	-0.00749832857400179	0.00126787810586393	0.00256657530553639	-0.0175632312893867
300	83.9718170166016	-0.853893458843231	-7.4087381362915	-0.00555028254166245	-0.00749832857400179	0.00354059832170606	-0.0139918150380254
301	83.3224639892578	-0.529219150543213	-7.53860807418823	-0.00522560812532902	-0.00555028254166245	0.00451462110504508	-0.00587495695799589
302	80.7250747680664	1.74350106716156	-7.86328220367432	-0.00522560812532902	-0.00132951640989631	0.00743668992072344	0.00289124972186983
303	81.3744201660156	1.4188266992569	-7.73341274261475	-0.00814767740666866	-0.0113944197073579	0.0126314787194133	-0.00425158534198999
304	82.6731185913086	0.769478142261505	-7.9282169342041	-0.00132951640989631	-0.00425158534198999	0.00646266713738441	0.00418994715437293
305	83.9718170166016	0.444803804159164	-7.6684775352478	-0.000355493422830477	-0.00392691092565656	-0.00684897974133492	-0.00619963090866804
306	83.9718170166016	-0.853893458843231	-7.6684775352478	0.00418994715437293	-0.00360223650932312	-3.08191010844894e-05	0.00159255252219737
307	83.3224639892578	0.120129495859146	-7.73341274261475	0.00159255252219737	-0.00847235135734081	0.00386527273803949	0.00516396993771195
308	82.6731185913086	0.120129495859146	-7.4087381362915	-0.00230353930965066	-0.0130177913233638	-0.00814767740666866	0.00938473641872406
309	80.0757217407227	0.769478142261505	-7.73341274261475	-0.00197886489331722	0.000618529506027699	-0.0185372550040483	0.00126787810586393
310	85.9198608398438	-0.529219150543213	-7.73341274261475	0.00548864435404539	-0.00847235135734081	-0.0159398596733809	0.00483929552137852
311	83.3224639892578	-0.204544812440872	-7.79834747314453	0.0136055024340749	0.00548864435404539	-0.0224333461374044	0.00483929552137852
312	83.9718170166016	-0.529219150543213	-7.47367286682129	0.00386527273803949	-0.00847235135734081	-0.00782300252467394	0.00776136433705688
313	83.9718170166016	-1.50324213504791	-7.47367286682129	0.000293855206109583	-0.00684897974133492	-0.00847235135734081	0.00191722682211548
314	82.6731185913086	0.444803804159164	-7.47367286682129	0.00354059832170606	-0.00392691092565656	0.0106834331527352	0.000293855206109583
315	79.4263763427734	0.444803804159164	-7.86328220367432	-0.0104203969240189	-0.0026282137259841	-0.000680167751852423	-0.00295288790948689
316	85.2705154418945	-0.529219150543213	-7.73341274261475	0.00256657530553639	-0.00100484199356288	0.000293855206109583	0.00159255252219737
317	82.6731185913086	0.769478142261505	-8.05808639526367	0.00516396993771195	-0.0279528107494116	0.0113327819854021	-0.00327756232582033
318	82.0237731933594	0.444803804159164	-7.9282169342041	-0.00814767740666866	-0.0139918150380254	0.01847561635077	0.00906006153672934
319	84.6211624145508	-1.50324213504791	-7.99315214157104	-0.00684897974133492	-0.0273034609854221	0.00808603875339031	-0.00327756232582033
320	82.6731185913086	0.444803804159164	-7.6684775352478	-0.00944637414067984	0.00386527273803949	0.00841071270406246	-0.0224333461374044
321	81.3744201660156	-0.853893458843231	-7.47367286682129	-0.0217839982360601	-0.00230353930965066	0.00451462110504508	-0.00100484199356288
322	84.6211624145508	-0.853893458843231	-7.86328220367432	-0.00197886489331722	0.000618529506027699	0.013930176384747	0.00581331877037883
323	84.6211624145508	-0.529219150543213	-8.31782627105713	-0.00457625929266214	-0.00100484199356288	-3.08191010844894e-05	0.00289124972186983
324	83.9718170166016	-0.853893458843231	-8.05808639526367	0.000293855206109583	0.00126787810586393	-0.00814767740666866	-0.00944637414067984
325	85.2705154418945	-2.15259075164795	-7.86328220367432	0.00548864435404539	-0.00197886489331722	-0.00847235135734081	-0.00847235135734081
326	82.6731185913086	-0.853893458843231	-7.79834747314453	0.000618529506027699	0.00321592413820326	-0.00619963090866804	0.0022419011220336
327	80.7250747680664	0.444803804159164	-7.53860807418823	0.00159255252219737	0.00321592413820326	-0.00327756232582033	0.00711201597005129
328	83.9718170166016	-0.853893458843231	-7.27886867523193	0.00386527273803949	-0.00165419070981443	-0.00522560812532902	-0.000680167751852423
329	83.3224639892578	0.120129495859146	-7.99315214157104	0.011982130818069	0.00548864435404539	-0.0130177913233638	-0.0026282137259841
330	83.3224639892578	-0.853893458843231	-7.79834747314453	0.0123068047687411	0.0155535480007529	-0.0104203969240189	-0.00782300252467394
331	84.6211624145508	-2.15259075164795	-7.53860807418823	0.0123068047687411	0.00516396993771195	-0.0217839982360601	0.0100340843200684
332	83.9718170166016	-1.50324213504791	-7.47367286682129	-0.00814767740666866	0.00321592413820326	0.00516396993771195	-0.00197886489331722
333	82.0237731933594	-1.17856776714325	-7.47367286682129	0.00646266713738441	0.00191722682211548	-0.00490093370899558	-0.000680167751852423
334	82.0237731933594	-0.529219150543213	-7.27886867523193	-0.0120437685400248	-0.00360223650932312	-0.000355493422830477	-0.00717365415766835
335	83.3224639892578	0.120129495859146	-7.47367286682129	0.00386527273803949	0.00581331877037883	0.00191722682211548	-0.00847235135734081
336	83.3224639892578	-0.529219150543213	-7.99315214157104	-0.00197886489331722	0.00841071270406246	-0.00749832857400179	-0.00165419070981443
337	82.0237731933594	-0.529219150543213	-7.79834747314453	0.000618529506027699	0.00581331877037883	0.00776136433705688	0.00711201597005129
338	82.0237731933594	-1.17856776714325	-7.86328220367432	0.00548864435404539	-0.00522560812532902	0.00483929552137852	-0.00230353930965066
339	83.3224639892578	-0.853893458843231	-7.53860807418823	-0.00847235135734081	-0.00392691092565656	0.00906006153672934	-0.00879702530801296
340	79.4263763427734	-0.529219150543213	-7.9282169342041	-0.0146411629393697	-0.0133424662053585	0.00191722682211548	-0.0104203969240189
341	85.2705154418945	-1.50324213504791	-7.4087381362915	-0.00522560812532902	-0.0273034609854221	0.00516396993771195	-0.0107450718060136
342	83.9718170166016	-0.529219150543213	-7.79834747314453	-0.0100957229733467	0.00548864435404539	0.00581331877037883	0.000293855206109583
343	83.9718170166016	-1.82791638374329	-7.47367286682129	-0.00912170019000769	-0.00912170019000769	0.000943203864153475	-0.00197886489331722
344	84.6211624145508	-2.8019392490387	-7.73341274261475	-0.0026282137259841	-0.00392691092565656	-0.00197886489331722	0.000943203864153475
345	83.9718170166016	-1.17856776714325	-7.47367286682129	-0.00197886489331722	0.000293855206109583	-0.000680167751852423	-0.00425158534198999
346	79.4263763427734	-0.529219150543213	-7.6684775352478	-0.0117190945893526	-0.00425158534198999	-0.00814767740666866	0.00613799272105098
347	84.6211624145508	-0.853893458843231	-7.60354280471802	-0.00425158534198999	-0.00230353930965066	0.01100810803473	0.00548864435404539
348	83.3224639892578	-0.529219150543213	-7.79834747314453	-0.00392691092565656	0.00159255252219737	0.0022419011220336	0.000943203864153475
349	82.6731185913086	-0.529219150543213	-7.79834747314453	-0.00522560812532902	0.00613799272105098	-0.00944637414067984	0.0100340843200684
350	84.6211624145508	-1.17856776714325	-7.73341274261475	0.000293855206109583	0.00321592413820326	-0.00847235135734081	-0.000680167751852423
351	83.9718170166016	-1.17856776714325	-7.73341274261475	-0.00782300252467394	0.011982130818069	-0.0113944197073579	0.0022419011220336
352	83.3224639892578	-1.17856776714325	-7.47367286682129	-0.000355493422830477	0.00483929552137852	-0.00587495695799589	0.0100340843200684
353	83.9718170166016	-1.50324213504791	-7.53860807418823	-0.00652430532500148	-0.0026282137259841	-0.00360223650932312	0.0022419011220336
354	82.6731185913086	-0.204544812440872	-7.79834747314453	0.0113327819854021	0.00841071270406246	-0.000355493422830477	-0.00295288790948689
355	82.6731185913086	-0.204544812440872	-7.99315214157104	-0.00327756232582033	0.00711201597005129	-0.0110697457566857	-0.00360223650932312
356	85.9198608398438	-1.50324213504791	-7.60354280471802	0.0103587592020631	0.00906006153672934	-0.00847235135734081	0.00289124972186983
357	82.6731185913086	-0.853893458843231	-7.86328220367432	0.0191249661147594	0.00289124972186983	0.00159255252219737	0.00354059832170606
358	83.9718170166016	-1.17856776714325	-7.6684775352478	-0.00847235135734081	0.00743668992072344	0.00451462110504508	-0.00197886489331722
359	83.3224639892578	-1.50324213504791	-7.73341274261475	-0.00879702530801296	-0.00165419070981443	0.00613799272105098	-0.00360223650932312
360	83.3224639892578	0.120129495859146	-8.05808639526367	-0.00652430532500148	-0.0026282137259841	0.00289124972186983	-0.0185372550040483
361	82.6731185913086	-0.529219150543213	-7.53860807418823	-0.00522560812532902	0.00386527273803949	0.0022419011220336	-0.00717365415766835
362	85.2705154418945	-1.50324213504791	-7.14899873733521	-0.00619963090866804	-0.00425158534198999	0.013930176384747	0.00159255252219737
363	85.2705154418945	-2.15259075164795	-7.47367286682129	-0.00587495695799589	-0.00684897974133492	0.00873538758605719	-0.000355493422830477
364	85.2705154418945	-0.529219150543213	-7.73341274261475	-0.00392691092565656	-3.08191010844894e-05	-0.00749832857400179	-0.00132951640989631
365	82.6731185913086	-0.853893458843231	-7.9282169342041	-0.0130177913233638	0.000943203864153475	-0.00749832857400179	0.00321592413820326
366	83.9718170166016	-0.853893458843231	-7.79834747314453	0.00321592413820326	0.00451462110504508	-0.00392691092565656	-0.00782300252467394
367	82.6731185913086	0.120129495859146	-8.25289154052734	0.000618529506027699	0.00938473641872406	-0.0152905117720366	0.00191722682211548
368	85.9198608398438	-1.17856776714325	-7.6684775352478	-0.00132951640989631	0.00743668992072344	-0.00782300252467394	0.00256657530553639
369	83.9718170166016	-1.82791638374329	-7.27886867523193	0.00938473641872406	-0.00587495695799589	-0.0143164889886975	0.00159255252219737
370	82.6731185913086	0.769478142261505	-7.53860807418823	0.00841071270406246	0.0132808275520802	-0.0162645354866982	-0.000355493422830477
371	81.3744201660156	0.120129495859146	-8.12302207946777	0.00776136433705688	0.00516396993771195	-0.00912170019000769	0.00516396993771195
372	83.3224639892578	0.444803804159164	-8.18795680999756	0.00970941036939621	0.011982130818069	-0.00327756232582033	0.00613799272105098
373	82.0237731933594	0.120129495859146	-8.31782627105713	-0.0026282137259841	-0.000355493422830477	-0.0026282137259841	0.00159255252219737
374	84.6211624145508	-0.853893458843231	-7.6684775352478	-0.00197886489331722	-0.00392691092565656	-0.0133424662053585	0.00321592413820326
375	82.6731185913086	-1.17856776714325	-7.86328220367432	0.0022419011220336	0.000943203864153475	0.00873538758605719	-0.00392691092565656
376	84.6211624145508	-0.853893458843231	-7.4087381362915	-0.000355493422830477	0.00548864435404539	-0.00684897974133492	0.000943203864153475
377	82.0237731933594	-0.853893458843231	-7.79834747314453	-0.00522560812532902	0.00321592413820326	0.01100810803473	0.0022419011220336
378	83.3224639892578	0.120129495859146	-8.18795680999756	0.00646266713738441	0.00354059832170606	0.000293855206109583	0.00126787810586393
379	85.2705154418945	-0.853893458843231	-8.05808639526367	-0.00912170019000769	0.000618529506027699	-0.000680167751852423	-0.00619963090866804
380	84.6211624145508	0.444803804159164	-7.73341274261475	-0.00717365415766835	-0.0123684434220195	0.00354059832170606	-0.00814767740666866
381	83.9718170166016	-0.529219150543213	-7.73341274261475	0.00289124972186983	-0.0324982516467571	-0.0026282137259841	-0.000355493422830477
382	83.3224639892578	0.120129495859146	-7.53860807418823	-0.000680167751852423	-0.0136671401560307	0.00873538758605719	0.00289124972186983
383	80.7250747680664	0.444803804159164	-7.34380340576172	-0.00749832857400179	-0.00360223650932312	0.00354059832170606	0.00386527273803949
384	83.3224639892578	0.120129495859146	-7.86328220367432	-0.0026282137259841	0.000293855206109583	0.00126787810586393	0.00516396993771195
385	82.6731185913086	0.769478142261505	-8.05808639526367	0.00386527273803949	0.01100810803473	0.00289124972186983	0.00516396993771195
386	85.2705154418945	-0.529219150543213	-7.60354280471802	-3.08191010844894e-05	-0.00327756232582033	0.000293855206109583	-0.00100484199356288
387	83.3224639892578	-0.204544812440872	-7.73341274261475	0.00483929552137852	0.00191722682211548	0.00938473641872406	0.00581331877037883
388	83.9718170166016	-0.529219150543213	-7.4087381362915	-0.00165419070981443	-0.00717365415766835	0.0162028968334198	0.00191722682211548
389	82.6731185913086	0.120129495859146	-7.47367286682129	0.00126787810586393	-0.0026282137259841	-0.00847235135734081	0.00743668992072344
390	82.0237731933594	-0.529219150543213	-7.21393346786499	0.0106834331527352	0.0106834331527352	-0.00684897974133492	0.00841071270406246
391	83.9718170166016	-0.204544812440872	-7.73341274261475	0.0301638916134834	0.00808603875339031	-0.00587495695799589	0.00451462110504508
392	83.9718170166016	-0.529219150543213	-7.6684775352478	0.00418994715437293	0.0162028968334198	0.00451462110504508	0.0162028968334198
393	84.6211624145508	-0.853893458843231	-7.6684775352478	0.00418994715437293	-0.00490093370899558	-0.00230353930965066	0.000293855206109583
394	84.6211624145508	-0.853893458843231	-7.53860807418823	-0.00327756232582033	0.00191722682211548	-0.00100484199356288	-0.00522560812532902
395	83.3224639892578	0.444803804159164	-7.47367286682129	-0.0104203969240189	0.0022419011220336	0.000293855206109583	-0.00490093370899558
396	81.3744201660156	0.120129495859146	-7.73341274261475	0.00418994715437293	0.00646266713738441	-0.00425158534198999	-0.00360223650932312
397	85.9198608398438	-0.204544812440872	-7.60354280471802	0.00776136433705688	0.00289124972186983	-0.00197886489331722	0.00321592413820326
398	82.6731185913086	0.769478142261505	-8.31782627105713	0.00354059832170606	-0.0026282137259841	-0.00490093370899558	-0.00132951640989631
399	83.9718170166016	0.120129495859146	-7.99315214157104	-0.00879702530801296	-0.00587495695799589	0.000618529506027699	-0.00555028254166245
400	85.2705154418945	-1.17856776714325	-7.86328220367432	-0.00879702530801296	-0.00587495695799589	0.00321592413820326	-0.00944637414067984
401	82.6731185913086	0.120129495859146	-7.99315214157104	-0.0172385573387146	-0.00522560812532902	-0.00165419070981443	0.00418994715437293
402	81.3744201660156	0.444803804159164	-7.86328220367432	-0.0146411629393697	-0.000680167751852423	0.00289124972186983	0.000943203864153475
403	83.9718170166016	1.09415245056152	-7.79834747314453	-0.00100484199356288	-0.00327756232582033	0.00711201597005129	-0.00522560812532902
404	85.9198608398438	0.444803804159164	-8.05808639526367	-0.00425158534198999	0.00159255252219737	-0.00522560812532902	-0.000680167751852423
405	86.5692138671875	-0.204544812440872	-7.79834747314453	-3.08191010844894e-05	0.00159255252219737	-0.00425158534198999	0.00516396993771195
406	83.3224639892578	0.120129495859146	-8.05808639526367	0.00743668992072344	-0.00652430532500148	-0.00327756232582033	-0.00490093370899558
407	84.6211624145508	0.444803804159164	-7.79834747314453	0.00516396993771195	-0.0026282137259841	-0.00587495695799589	0.00646266713738441
408	80.7250747680664	-0.204544812440872	-7.47367286682129	-0.0126931173726916	-0.00230353930965066	-0.00425158534198999	0.00516396993771195
409	86.5692138671875	-0.204544812440872	-7.34380340576172	0.0100340843200684	0.00581331877037883	-0.00879702530801296	0.00159255252219737
410	83.9718170166016	0.769478142261505	-7.73341274261475	0.00581331877037883	0.0188002903014421	-0.017887907102704	0.000618529506027699
411	85.2705154418945	0.444803804159164	-7.6684775352478	0.0197743140161037	0.00678734155371785	-0.00912170019000769	-0.00197886489331722
412	82.6731185913086	-0.204544812440872	-7.6684775352478	0.00873538758605719	0.00483929552137852	0.000293855206109583	0.00613799272105098
413	83.3224639892578	0.769478142261505	-7.73341274261475	0.00126787810586393	0.00613799272105098	0.00289124972186983	0.000943203864153475
414	82.0237731933594	0.769478142261505	-7.73341274261475	-0.000680167751852423	0.000943203864153475	-0.00392691092565656	-0.0026282137259841
415	83.9718170166016	0.444803804159164	-7.79834747314453	0.00191722682211548	0.00548864435404539	-0.00490093370899558	-0.00522560812532902
416	85.2705154418945	-0.204544812440872	-7.60354280471802	0.00581331877037883	0.00906006153672934	-0.0107450718060136	-0.000355493422830477
417	83.3224639892578	0.769478142261505	-7.27886867523193	0.00906006153672934	0.00256657530553639	-3.08191010844894e-05	0.00256657530553639
418	85.2705154418945	-1.17856776714325	-7.53860807418823	0.00516396993771195	-0.0026282137259841	0.00191722682211548	0.00289124972186983
419	84.6211624145508	0.120129495859146	-7.79834747314453	-0.0123684434220195	0.0022419011220336	0.00126787810586393	-0.00652430532500148
420	81.3744201660156	0.120129495859146	-7.53860807418823	-0.0156151866540313	0.00483929552137852	0.00743668992072344	-0.00814767740666866
421	83.9718170166016	-0.529219150543213	-7.53860807418823	-0.00912170019000769	0.0022419011220336	0.000943203864153475	-0.00457625929266214
422	85.2705154418945	0.120129495859146	-7.53860807418823	-0.00619963090866804	0.00191722682211548	0.00483929552137852	-0.00165419070981443
423	85.2705154418945	-0.204544812440872	-7.14899873733521	0.00159255252219737	-0.00197886489331722	-0.00425158534198999	-0.00197886489331722
424	84.6211624145508	-0.529219150543213	-7.01912927627563	-0.000355493422830477	-3.08191010844894e-05	0.000293855206109583	0.00321592413820326
425	82.6731185913086	0.120129495859146	-7.4087381362915	-0.00652430532500148	-3.08191010844894e-05	-0.00977104809135199	-0.000355493422830477
426	82.0237731933594	0.769478142261505	-7.73341274261475	0.000943203864153475	0.00354059832170606	-0.00555028254166245	-3.08191010844894e-05
427	83.3224639892578	-0.204544812440872	-7.6684775352478	0.00289124972186983	0.00451462110504508	-0.000680167751852423	-0.00230353930965066
428	82.6731185913086	1.09415245056152	-7.79834747314453	0.00613799272105098	0.00483929552137852	-0.0026282137259841	0.00418994715437293
429	83.9718170166016	1.09415245056152	-7.73341274261475	-0.00522560812532902	0.00483929552137852	-0.0172385573387146	0.00548864435404539
430	85.2705154418945	-0.529219150543213	-7.14899873733521	0.0116574559360743	0.013930176384747	-0.0156151866540313	-0.00555028254166245
431	83.3224639892578	0.444803804159164	-7.6684775352478	0.00646266713738441	0.00743668992072344	-0.0331475995481014	-0.00100484199356288
432	82.6731185913086	0.769478142261505	-8.12302207946777	0.000618529506027699	0.011982130818069	-0.0136671401560307	0.00906006153672934
433	82.6731185913086	0.769478142261505	-8.05808639526367	-0.000355493422830477	0.0106834331527352	0.0022419011220336	0.00808603875339031
434	83.3224639892578	1.09415245056152	-8.05808639526367	0.00321592413820326	-0.00230353930965066	-0.0104203969240189	-0.00230353930965066
435	83.3224639892578	-0.204544812440872	-7.9282169342041	0.0022419011220336	0.0022419011220336	-0.00684897974133492	-0.00327756232582033
436	83.3224639892578	-0.204544812440872	-7.34380340576172	0.00613799272105098	0.00646266713738441	-0.00847235135734081	0.000293855206109583
437	83.3224639892578	0.120129495859146	-7.4087381362915	-0.0026282137259841	0.00159255252219737	0.000618529506027699	-3.08191010844894e-05
438	82.0237731933594	-0.204544812440872	-7.73341274261475	-0.0026282137259841	0.00289124972186983	0.0022419011220336	-0.00197886489331722
439	84.6211624145508	-0.853893458843231	-7.73341274261475	-0.017887907102704	-0.000355493422830477	-0.0026282137259841	-0.00327756232582033
440	83.9718170166016	1.4188266992569	-8.05808639526367	-0.00619963090866804	-0.00717365415766835	0.00548864435404539	-0.0165892094373703
441	82.6731185913086	0.444803804159164	-8.18795680999756	-0.00555028254166245	0.00159255252219737	0.00354059832170606	-0.00652430532500148
442	83.3224639892578	0.120129495859146	-7.6684775352478	-0.00295288790948689	-0.00230353930965066	0.00354059832170606	0.000943203864153475
443	82.6731185913086	-0.853893458843231	-7.34380340576172	0.000293855206109583	-0.0120437685400248	0.00386527273803949	-0.00457625929266214
444	83.3224639892578	0.769478142261505	-7.6684775352478	-0.00944637414067984	0.000293855206109583	0.00159255252219737	-0.00555028254166245
445	82.0237731933594	0.120129495859146	-7.86328220367432	-0.00197886489331722	0.00581331877037883	-0.00587495695799589	0.0103587592020631
446	83.9718170166016	-0.204544812440872	-7.73341274261475	0.00808603875339031	0.00191722682211548	-0.000355493422830477	-0.00749832857400179
447	83.9718170166016	0.769478142261505	-8.12302207946777	0.00970941036939621	0.0126314787194133	-0.00230353930965066	0.00970941036939621
448	87.2185592651367	-0.853893458843231	-7.60354280471802	0.00938473641872406	-0.00197886489331722	-0.00522560812532902	0.0142548503354192
449	84.6211624145508	0.120129495859146	-7.6684775352478	0.01847561635077	-0.00132951640989631	-0.00684897974133492	0.000943203864153475
450	83.9718170166016	-0.204544812440872	-7.21393346786499	0.00841071270406246	0.013930176384747	-0.0217839982360601	-0.000680167751852423
451	83.9718170166016	-1.17856776714325	-7.21393346786499	0.00970941036939621	0.0116574559360743	-0.021459324285388	0.00386527273803949
452	84.6211624145508	0.444803804159164	-7.79834747314453	-0.0104203969240189	0.0145795252174139	-0.00879702530801296	0.00711201597005129
453	85.2705154418945	-0.204544812440872	-7.9282169342041	0.0162028968334198	0.00126787810586393	-0.00100484199356288	0.00678734155371785
454	85.2705154418945	-0.853893458843231	-7.47367286682129	-0.00879702530801296	-0.00490093370899558	-0.0100957229733467	-0.000680167751852423
455	83.9718170166016	-1.50324213504791	-7.6684775352478	0.00548864435404539	-0.00100484199356288	-0.0152905117720366	-0.00879702530801296
456	82.0237731933594	0.120129495859146	-7.99315214157104	-0.00100484199356288	0.0022419011220336	-0.00587495695799589	0.00159255252219737
457	82.6731185913086	-0.853893458843231	-7.27886867523193	0.00256657530553639	0.00159255252219737	-0.00425158534198999	0.00418994715437293
458	82.6731185913086	0.444803804159164	-7.99315214157104	-0.00360223650932312	-0.00327756232582033	0.00581331877037883	-0.00360223650932312
459	83.3224639892578	0.120129495859146	-8.12302207946777	-0.00717365415766835	-0.00165419070981443	0.00776136433705688	-0.0117190945893526
460	86.5692138671875	-1.17856776714325	-7.6684775352478	-0.00587495695799589	-0.00425158534198999	0.00678734155371785	-0.0100957229733467
461	83.3224639892578	-0.853893458843231	-8.12302207946777	-0.00230353930965066	-0.00652430532500148	0.00938473641872406	-0.0110697457566857
462	83.3224639892578	-0.204544812440872	-7.6684775352478	-0.00684897974133492	-0.00295288790948689	0.00970941036939621	0.00483929552137852
463	80.7250747680664	-0.204544812440872	-7.53860807418823	-0.0172385573387146	-0.000355493422830477	0.00743668992072344	0.00126787810586393
464	82.6731185913086	0.120129495859146	-7.60354280471802	-0.0113944197073579	0.000618529506027699	-0.00230353930965066	-0.0110697457566857
465	83.9718170166016	-0.853893458843231	-7.79834747314453	-0.00295288790948689	0.000293855206109583	-0.00977104809135199	-0.00360223650932312
466	84.6211624145508	-1.17856776714325	-7.27886867523193	-0.000355493422830477	0.00354059832170606	-0.0126931173726916	-0.000355493422830477
467	83.9718170166016	-0.853893458843231	-7.86328220367432	-0.00197886489331722	-0.00522560812532902	-0.000355493422830477	0.00906006153672934
468	84.6211624145508	-1.17856776714325	-7.60354280471802	0.00354059832170606	-0.000355493422830477	0.000943203864153475	0.00256657530553639
469	83.3224639892578	-0.853893458843231	-7.4087381362915	-0.00295288790948689	0.00451462110504508	-0.00977104809135199	0.00581331877037883
470	83.3224639892578	0.120129495859146	-7.9282169342041	0.0165275707840919	0.00841071270406246	-0.0133424662053585	0.00581331877037883
471	83.3224639892578	0.444803804159164	-7.60354280471802	0.0188002903014421	0.0136055024340749	-0.0120437685400248	-0.00100484199356288
472	83.3224639892578	-1.17856776714325	-7.73341274261475	0.00159255252219737	0.00938473641872406	-0.0120437685400248	0.00256657530553639
473	84.6211624145508	-1.17856776714325	-7.86328220367432	0.00159255252219737	-0.00522560812532902	0.00548864435404539	-0.00100484199356288
474	83.9718170166016	-0.529219150543213	-8.05808639526367	0.000618529506027699	-0.00230353930965066	-0.00522560812532902	-0.0107450718060136
475	82.6731185913086	-0.529219150543213	-7.86328220367432	-0.00587495695799589	0.00289124972186983	-0.000680167751852423	-0.00360223650932312
476	85.2705154418945	-1.50324213504791	-7.79834747314453	-0.00782300252467394	0.00678734155371785	-0.00295288790948689	-0.00619963090866804
477	83.3224639892578	0.444803804159164	-7.6684775352478	-0.00295288790948689	0.00386527273803949	0.00289124972186983	0.00126787810586393
478	85.2705154418945	-1.17856776714325	-7.27886867523193	0.000943203864153475	0.000293855206109583	-0.00360223650932312	-3.08191010844894e-05
479	85.2705154418945	-0.204544812440872	-7.6684775352478	-0.00197886489331722	-0.0123684434220195	0.00841071270406246	-0.00555028254166245
480	85.9198608398438	-1.82791638374329	-7.34380340576172	-0.00360223650932312	-0.00197886489331722	0.00711201597005129	-0.0152905117720366
481	85.2705154418945	-1.17856776714325	-7.27886867523193	-0.00457625929266214	0.00451462110504508	0.00646266713738441	-0.000355493422830477
482	83.3224639892578	-1.50324213504791	-7.6684775352478	-0.0133424662053585	-0.00912170019000769	0.0106834331527352	0.00418994715437293
483	84.6211624145508	-0.853893458843231	-7.53860807418823	0.00321592413820326	-0.00327756232582033	0.00613799272105098	-0.0107450718060136
484	84.6211624145508	-1.50324213504791	-7.79834747314453	-0.00327756232582033	-0.00490093370899558	-0.000355493422830477	-0.0026282137259841
485	85.9198608398438	-2.15259075164795	-7.14899873733521	-3.08191010844894e-05	0.00321592413820326	-0.0149658378213644	-0.00425158534198999
486	83.3224639892578	-1.82791638374329	-7.99315214157104	-0.00295288790948689	-0.00619963090866804	-0.000680167751852423	0.00451462110504508
487	85.2705154418945	-1.50324213504791	-7.53860807418823	-0.00847235135734081	-0.00327756232582033	-0.00100484199356288	0.0123068047687411
488	81.3744201660156	-0.853893458843231	-7.86328220367432	-0.00425158534198999	-0.00555028254166245	-0.000355493422830477	0.0142548503354192
489	83.9718170166016	-0.204544812440872	-8.12302207946777	-0.000680167751852423	-0.00230353930965066	-0.00522560812532902	-0.0026282137259841
490	86.5692138671875	-1.50324213504791	-7.73341274261475	0.00354059832170606	0.0106834331527352	-0.0191866029053926	0.00289124972186983
491	85.2705154418945	-0.853893458843231	-7.47367286682129	0.00386527273803949	0.00938473641872406	-0.0120437685400248	0.00418994715437293
492	83.3224639892578	-1.82791638374329	-7.53860807418823	0.00191722682211548	-0.00360223650932312	-0.00814767740666866	0.00256657530553639
493	82.0237731933594	-0.853893458843231	-8.12302207946777	0.00516396993771195	0.000618529506027699	0.00289124972186983	0.00191722682211548
494	82.0237731933594	-0.529219150543213	-8.18795680999756	-0.00360223650932312	-0.0026282137259841	-0.00977104809135199	0.0022419011220336
495	85.9198608398438	-1.82791638374329	-7.60354280471802	0.0100340843200684	0.00126787810586393	-0.00555028254166245	-0.0026282137259841
496	83.9718170166016	-1.50324213504791	-7.47367286682129	0.0113327819854021	0.0022419011220336	-0.00652430532500148	-0.0113944197073579
497	85.2705154418945	-1.17856776714325	-7.79834747314453	0.00126787810586393	0.00321592413820326	-0.00555028254166245	-0.000355493422830477
498	85.2705154418945	-2.8019392490387	-7.53860807418823	-0.000355493422830477	-0.00684897974133492	-0.000355493422830477	0.00126787810586393
499	84.6211624145508	-1.50324213504791	-7.53860807418823	-0.00684897974133492	-3.08191010844894e-05	0.00678734155371785	-0.00944637414067984
500	81.3744201660156	-1.17856776714325	-8.05808639526367	-0.0191866029053926	-0.00490093370899558	0.00354059832170606	-0.00522560812532902
501	82.6731185913086	-2.15259075164795	-7.73341274261475	-0.0026282137259841	-0.00522560812532902	0.00678734155371785	-0.0113944197073579
502	84.6211624145508	-2.15259075164795	-7.73341274261475	-0.00165419070981443	-0.0250307414680719	0.0103587592020631	0.0022419011220336
503	85.2705154418945	-2.47726511955261	-7.47367286682129	-0.0130177913233638	0.00418994715437293	0.0100340843200684	0.00743668992072344
504	83.9718170166016	-2.8019392490387	-7.34380340576172	-0.00717365415766835	-0.00977104809135199	0.00126787810586393	-0.00522560812532902
505	83.9718170166016	-1.82791638374329	-7.53860807418823	-0.00749832857400179	0.00126787810586393	-0.00555028254166245	0.00159255252219737
506	84.6211624145508	-1.50324213504791	-7.21393346786499	-0.00652430532500148	0.000943203864153475	0.0022419011220336	0.00289124972186983
507	82.6731185913086	-1.50324213504791	-7.34380340576172	0.00451462110504508	0.00548864435404539	0.000618529506027699	0.00483929552137852
508	85.2705154418945	-1.17856776714325	-8.05808639526367	0.000618529506027699	-0.00132951640989631	0.000618529506027699	0.00743668992072344
509	83.9718170166016	-1.50324213504791	-7.9282169342041	0.00483929552137852	0.00256657530553639	-0.0149658378213644	0.00841071270406246
510	85.9198608398438	-2.47726511955261	-7.53860807418823	0.0116574559360743	0.00646266713738441	-0.0165892094373703	0.00776136433705688
511	85.2705154418945	-2.47726511955261	-7.86328220367432	0.00321592413820326	0.0126314787194133	-0.0162645354866982	0.0126314787194133
512	83.9718170166016	-2.47726511955261	-7.34380340576172	0.0022419011220336	0.00906006153672934	-0.0136671401560307	0.0113327819854021
513	83.3224639892578	-2.47726511955261	-7.53860807418823	0.0236704051494598	0.00581331877037883	-0.00392691092565656	0.00776136433705688
514	85.2705154418945	-1.82791638374329	-7.99315214157104	0.000943203864153475	-0.000355493422830477	-0.00555028254166245	-0.00717365415766835
515	84.6211624145508	-1.50324213504791	-8.05808639526367	0.0220470335334539	0.00938473641872406	-0.0169138833880424	-0.00490093370899558
516	83.3224639892578	-0.853893458843231	-7.86328220367432	0.00159255252219737	0.00646266713738441	-3.08191010844894e-05	-0.00425158534198999
517	84.6211624145508	-2.8019392490387	-7.86328220367432	0.00711201597005129	-0.00587495695799589	0.00938473641872406	0.00548864435404539
518	83.3224639892578	-1.17856776714325	-7.79834747314453	0.00354059832170606	-0.00230353930965066	-0.00197886489331722	-0.00132951640989631
519	81.3744201660156	-2.15259075164795	-7.47367286682129	-0.0117190945893526	-0.00717365415766835	0.0123068047687411	-0.00132951640989631
520	85.9198608398438	-0.853893458843231	-7.86328220367432	-0.017887907102704	-0.00165419070981443	0.00354059832170606	-0.00684897974133492
521	83.9718170166016	-0.853893458843231	-8.38276100158691	-3.08191010844894e-05	0.00126787810586393	0.0123068047687411	-0.00295288790948689
522	85.2705154418945	-2.47726511955261	-7.79834747314453	-0.00457625929266214	-0.00684897974133492	0.00808603875339031	-0.00295288790948689
523	83.9718170166016	-2.15259075164795	-7.9282169342041	-3.08191010844894e-05	-0.00652430532500148	0.00743668992072344	0.00646266713738441
524	82.6731185913086	-1.17856776714325	-7.73341274261475	-3.08191010844894e-05	-3.08191010844894e-05	-0.00749832857400179	-0.00977104809135199
525	83.3224639892578	-2.15259075164795	-7.73341274261475	-0.0110697457566857	0.00191722682211548	-0.00392691092565656	0.00483929552137852
526	85.2705154418945	-2.15259075164795	-7.27886867523193	0.00354059832170606	0.00613799272105098	-0.00555028254166245	0.000943203864153475
527	83.9718170166016	-1.17856776714325	-7.73341274261475	-0.00360223650932312	0.00841071270406246	0.00159255252219737	0.00321592413820326
528	86.5692138671875	-2.47726511955261	-7.53860807418823	-0.000680167751852423	0.000618529506027699	0.0022419011220336	0.00873538758605719
529	85.2705154418945	-3.12661361694336	-7.79834747314453	0.000293855206109583	0.00386527273803949	-0.00522560812532902	-0.000355493422830477
530	83.9718170166016	-1.50324213504791	-7.99315214157104	0.0113327819854021	0.0100340843200684	-0.00749832857400179	-0.000355493422830477
531	83.9718170166016	-2.15259075164795	-7.6684775352478	0.00646266713738441	0.0217223595827818	-0.0149658378213644	0.00321592413820326
532	84.6211624145508	-2.47726511955261	-7.79834747314453	0.0022419011220336	0.0136055024340749	-0.00132951640989631	0.011982130818069
533	85.2705154418945	-3.12661361694336	-7.53860807418823	0.00873538758605719	0.00808603875339031	-0.00392691092565656	0.00451462110504508
534	84.6211624145508	-1.82791638374329	-7.53860807418823	-0.00425158534198999	0.00126787810586393	-0.00749832857400179	-0.00327756232582033
535	83.3224639892578	-1.50324213504791	-8.25289154052734	0.00873538758605719	-0.000355493422830477	-0.00684897974133492	-0.0172385573387146
536	85.2705154418945	-3.12661361694336	-7.79834747314453	0.00678734155371785	0.00451462110504508	-0.00555028254166245	0.000943203864153475
537	83.9718170166016	-1.50324213504791	-7.86328220367432	0.00646266713738441	0.000293855206109583	-0.00814767740666866	0.000618529506027699
538	83.3224639892578	-1.82791638374329	-7.9282169342041	-0.00197886489331722	0.00516396993771195	0.00841071270406246	-0.00165419070981443
539	83.9718170166016	-1.50324213504791	-7.9282169342041	0.0022419011220336	-0.00944637414067984	0.00613799272105098	-0.00457625929266214
540	86.5692138671875	-2.8019392490387	-7.73341274261475	-0.0123684434220195	0.00256657530553639	0.00256657530553639	-0.0113944197073579
541	85.9198608398438	-2.47726511955261	-7.47367286682129	0.00386527273803949	0.00743668992072344	0.00743668992072344	-0.00717365415766835
542	85.2705154418945	-2.47726511955261	-8.12302207946777	-0.00197886489331722	-0.0107450718060136	0.0106834331527352	-0.000355493422830477
543	84.6211624145508	-1.50324213504791	-8.12302207946777	-0.00100484199356288	-0.00749832857400179	-0.000355493422830477	-0.00490093370899558
544	82.6731185913086	-1.50324213504791	-8.05808639526367	-0.00457625929266214	-0.0100957229733467	0.00743668992072344	-0.00977104809135199
545	86.5692138671875	-2.47726511955261	-7.79834747314453	-0.00360223650932312	0.00289124972186983	-0.0113944197073579	-0.00490093370899558
546	84.6211624145508	-1.17856776714325	-8.12302207946777	-0.00165419070981443	-0.000680167751852423	-0.00295288790948689	-0.00327756232582033
547	86.5692138671875	-2.47726511955261	-7.73341274261475	0.000293855206109583	-0.00327756232582033	-0.00360223650932312	0.00678734155371785
548	83.3224639892578	-2.47726511955261	-7.79834747314453	-0.00132951640989631	-0.0126931173726916	-0.00782300252467394	0.00548864435404539
549	83.9718170166016	-2.15259075164795	-7.79834747314453	0.00126787810586393	0.00418994715437293	-0.0156151866540313	0.00711201597005129
550	82.6731185913086	-1.50324213504791	-8.18795680999756	-0.0279528107494116	0.00711201597005129	-0.0113944197073579	0.00711201597005129
551	83.9718170166016	-1.17856776714325	-8.12302207946777	-0.0117190945893526	0.00970941036939621	-0.00652430532500148	0.00581331877037883
552	83.9718170166016	-1.17856776714325	-8.18795680999756	0.0272418223321438	0.011982130818069	-0.0152905117720366	0.00483929552137852
553	83.9718170166016	-0.853893458843231	-7.79834747314453	-0.00749832857400179	-3.08191010844894e-05	-0.0026282137259841	-0.0026282137259841
554	84.6211624145508	-1.82791638374329	-7.4087381362915	0.00386527273803949	-0.00425158534198999	-0.00717365415766835	-0.00684897974133492
555	85.2705154418945	-2.15259075164795	-7.21393346786499	0.00386527273803949	0.00873538758605719	-0.0133424662053585	-0.00295288790948689
556	83.3224639892578	-1.82791638374329	-7.60354280471802	0.000943203864153475	0.0106834331527352	-0.00619963090866804	-3.08191010844894e-05
557	83.3224639892578	-0.853893458843231	-7.9282169342041	0.00126787810586393	0.00938473641872406	-0.00782300252467394	0.00256657530553639
558	87.2185592651367	-2.15259075164795	-7.73341274261475	-0.00457625929266214	0.00808603875339031	-3.08191010844894e-05	-0.00782300252467394
559	85.9198608398438	-1.82791638374329	-7.79834747314453	-0.00652430532500148	-0.00295288790948689	0.00906006153672934	-0.00814767740666866
560	83.9718170166016	-2.15259075164795	-7.4087381362915	-0.0113944197073579	-0.00879702530801296	0.00354059832170606	-0.00879702530801296
561	86.5692138671875	-3.12661361694336	-7.21393346786499	-0.00684897974133492	0.000293855206109583	0.00906006153672934	-0.000355493422830477
562	84.6211624145508	-2.15259075164795	-7.27886867523193	-0.00847235135734081	-0.00230353930965066	0.00483929552137852	0.00548864435404539
563	84.6211624145508	-1.82791638374329	-7.73341274261475	-0.00814767740666866	-0.00392691092565656	0.0113327819854021	0.00678734155371785
564	85.2705154418945	-1.82791638374329	-7.9282169342041	-0.00749832857400179	0.000293855206109583	-0.00165419070981443	-0.00327756232582033
565	83.9718170166016	-1.17856776714325	-8.05808639526367	-0.00490093370899558	0.00646266713738441	-0.0100957229733467	-0.00100484199356288
566	83.3224639892578	-0.853893458843231	-7.79834747314453	-0.0026282137259841	0.00321592413820326	-3.08191010844894e-05	0.00678734155371785
567	85.9198608398438	-3.12661361694336	-7.27886867523193	-0.00652430532500148	-0.00912170019000769	0.00516396993771195	0.0022419011220336
568	84.6211624145508	-0.853893458843231	-7.79834747314453	-0.00717365415766835	-0.00165419070981443	-0.00619963090866804	0.00516396993771195
569	81.3744201660156	-0.529219150543213	-7.9282169342041	-0.00977104809135199	0.00646266713738441	-0.00587495695799589	0.00743668992072344
570	85.9198608398438	-2.47726511955261	-7.79834747314453	0.00581331877037883	0.00646266713738441	-0.0175632312893867	0.00970941036939621
571	87.2185592651367	-2.15259075164795	-7.99315214157104	0.00483929552137852	0.0123068047687411	-0.0172385573387146	0.00354059832170606
572	85.2705154418945	-0.529219150543213	-7.86328220367432	0.0106834331527352	0.00776136433705688	-0.00944637414067984	0.00841071270406246
573	85.2705154418945	-3.12661361694336	-7.6684775352478	-0.00295288790948689	-0.0100957229733467	-0.00197886489331722	-0.00100484199356288
574	85.9198608398438	-1.82791638374329	-7.6684775352478	0.000618529506027699	-0.00132951640989631	-0.0100957229733467	-0.00165419070981443
575	83.3224639892578	-1.50324213504791	-7.47367286682129	-0.00782300252467394	-0.0026282137259841	-0.00717365415766835	-0.000680167751852423
576	83.3224639892578	-0.853893458843231	-7.86328220367432	0.00321592413820326	0.000943203864153475	-0.00684897974133492	-0.00587495695799589
577	85.9198608398438	-1.82791638374329	-8.12302207946777	0.01100810803473	0.00159255252219737	0.000943203864153475	-0.000680167751852423
578	83.9718170166016	-0.529219150543213	-8.12302207946777	0.00321592413820326	-0.00132951640989631	0.000943203864153475	-0.00327756232582033
579	84.6211624145508	-3.45128798484802	-7.47367286682129	-0.00327756232582033	-0.0133424662053585	0.0136055024340749	-0.00782300252467394
580	84.6211624145508	-1.17856776714325	-8.05808639526367	-0.00555028254166245	-0.0247060675173998	0.0126314787194133	-0.00912170019000769
581	81.3744201660156	-0.529219150543213	-7.73341274261475	-0.00814767740666866	-0.0165892094373703	-0.000680167751852423	-0.00165419070981443
582	83.9718170166016	-1.50324213504791	-7.21393346786499	-0.00749832857400179	-0.00847235135734081	0.00191722682211548	-0.00165419070981443
583	85.9198608398438	-2.15259075164795	-7.53860807418823	-0.000355493422830477	-0.00619963090866804	-0.00230353930965066	-0.00295288790948689
584	83.9718170166016	-0.204544812440872	-7.6684775352478	-0.00327756232582033	-0.00165419070981443	0.00191722682211548	-0.00457625929266214
585	83.9718170166016	-1.50324213504791	-7.86328220367432	-3.08191010844894e-05	-0.00295288790948689	0.00321592413820326	-0.000680167751852423
586	85.9198608398438	-1.82791638374329	-7.73341274261475	0.00321592413820326	-3.08191010844894e-05	0.00289124972186983	0.00354059832170606
587	82.6731185913086	-1.17856776714325	-7.4087381362915	0.00321592413820326	0.00126787810586393	0.00451462110504508	0.00581331877037883
588	83.3224639892578	-1.17856776714325	-7.53860807418823	-0.0100957229733467	0.000943203864153475	-0.00425158534198999	0.01100810803473
589	85.9198608398438	-1.50324213504791	-7.73341274261475	0.00808603875339031	0.01100810803473	-0.00944637414067984	0.00548864435404539
590	83.3224639892578	-0.204544812440872	-7.9282169342041	0.00646266713738441	0.011982130818069	-0.0175632312893867	0.00126787810586393
591	85.9198608398438	-1.82791638374329	-7.6684775352478	0.0103587592020631	0.00873538758605719	-0.0126931173726916	-0.00132951640989631
592	86.5692138671875	-1.82791638374329	-7.86328220367432	0.00906006153672934	0.00646266713738441	-0.00392691092565656	0.00451462110504508
593	85.2705154418945	-1.50324213504791	-7.86328220367432	0.0022419011220336	0.000618529506027699	-0.0026282137259841	0.000293855206109583
594	82.0237731933594	-0.529219150543213	-7.73341274261475	-0.00749832857400179	0.00678734155371785	-0.000355493422830477	0.000293855206109583
595	84.6211624145508	-0.204544812440872	-8.05808639526367	-0.000680167751852423	0.00613799272105098	-0.017887907102704	-0.00457625929266214
596	84.6211624145508	-0.529219150543213	-7.73341274261475	0.00354059832170606	0.011982130818069	0.00126787810586393	-0.00230353930965066
597	83.3224639892578	-0.529219150543213	-7.53860807418823	0.00354059832170606	0.00548864435404539	0.00126787810586393	0.00289124972186983
598	85.9198608398438	-2.47726511955261	-7.60354280471802	-0.00490093370899558	-0.0110697457566857	-0.00555028254166245	-0.0026282137259841
599	83.3224639892578	-0.529219150543213	-7.86328220367432	-0.00425158534198999	-0.00295288790948689	0.00548864435404539	-0.0100957229733467
600	83.9718170166016	-1.50324213504791	-7.6684775352478	-0.0201606266200542	-3.08191010844894e-05	0.000943203864153475	-0.00392691092565656
601	84.6211624145508	-0.204544812440872	-7.99315214157104	-0.0136671401560307	-0.00360223650932312	-0.00360223650932312	0.00191722682211548
602	82.6731185913086	-0.204544812440872	-8.18795680999756	-0.0123684434220195	0.000293855206109583	0.00873538758605719	-0.000355493422830477
603	83.3224639892578	0.444803804159164	-7.73341274261475	-0.00522560812532902	-0.00684897974133492	-0.0026282137259841	0.00646266713738441
604	83.9718170166016	-1.50324213504791	-7.4087381362915	-0.0117190945893526	-0.0104203969240189	-0.00197886489331722	-0.00684897974133492
605	85.2705154418945	-0.529219150543213	-7.9282169342041	-0.00555028254166245	0.00646266713738441	-0.0026282137259841	-0.00944637414067984
606	82.6731185913086	-0.853893458843231	-7.53860807418823	-0.0123684434220195	0.00354059832170606	0.00159255252219737	0.00159255252219737
607	84.6211624145508	0.120129495859146	-7.86328220367432	0.00548864435404539	0.00191722682211548	-0.00619963090866804	0.0022419011220336
608	85.2705154418945	-0.853893458843231	-7.9282169342041	0.00126787810586393	0.00321592413820326	0.00126787810586393	0.00126787810586393
609	85.2705154418945	-1.50324213504791	-7.4087381362915	0.0106834331527352	0.0022419011220336	-0.0026282137259841	0.00906006153672934
610	83.9718170166016	-1.17856776714325	-7.53860807418823	0.0123068047687411	0.00321592413820326	-0.0195112787187099	0.00451462110504508
611	83.9718170166016	-0.529219150543213	-7.60354280471802	0.00938473641872406	0.0022419011220336	-0.00814767740666866	0.00646266713738441
612	80.7250747680664	0.444803804159164	-7.53860807418823	0.00678734155371785	0.00256657530553639	-0.00165419070981443	0.00808603875339031
613	83.9718170166016	0.444803804159164	-7.9282169342041	0.0188002903014421	-0.00132951640989631	-0.00197886489331722	0.00354059832170606
614	83.3224639892578	0.120129495859146	-7.73341274261475	-0.00165419070981443	0.00289124972186983	-0.00619963090866804	0.0022419011220336
615	85.2705154418945	-0.853893458843231	-7.47367286682129	-0.00619963090866804	-0.00100484199356288	-0.00197886489331722	-0.00555028254166245
616	84.6211624145508	-2.15259075164795	-7.08406400680542	0.0100340843200684	-3.08191010844894e-05	-0.00457625929266214	-3.08191010844894e-05
617	84.6211624145508	-0.529219150543213	-7.53860807418823	0.00256657530553639	0.0022419011220336	0.00354059832170606	-0.00522560812532902
618	83.3224639892578	-0.853893458843231	-7.34380340576172	-0.00392691092565656	0.00256657530553639	-0.000355493422830477	-0.000355493422830477
619	83.3224639892578	0.444803804159164	-7.9282169342041	-0.0162645354866982	-0.00132951640989631	0.00841071270406246	0.00321592413820326
620	86.5692138671875	-1.17856776714325	-8.12302207946777	-0.00165419070981443	-0.0026282137259841	0.0022419011220336	-0.00879702530801296
621	85.2705154418945	-0.529219150543213	-7.6684775352478	-0.00327756232582033	-0.023407369852066	0.00354059832170606	0.000943203864153475
622	84.6211624145508	-1.17856776714325	-7.86328220367432	0.00126787810586393	-0.00879702530801296	0.00581331877037883	0.00776136433705688
623	84.6211624145508	-0.204544812440872	-7.9282169342041	-0.00327756232582033	-0.00749832857400179	-3.08191010844894e-05	0.00126787810586393
624	84.6211624145508	0.120129495859146	-7.86328220367432	-0.0126931173726916	0.000293855206109583	0.00386527273803949	0.000618529506027699
625	83.9718170166016	-0.853893458843231	-7.53860807418823	-0.0110697457566857	0.00386527273803949	-0.00230353930965066	-0.000680167751852423
626	83.9718170166016	-0.529219150543213	-7.99315214157104	0.00711201597005129	-3.08191010844894e-05	-0.0100957229733467	0.00386527273803949
627	84.6211624145508	0.769478142261505	-8.12302207946777	-0.00295288790948689	0.00126787810586393	0.00354059832170606	0.000943203864153475
628	85.2705154418945	-1.17856776714325	-7.4087381362915	0.0272418223321438	-0.00490093370899558	0.000618529506027699	0.00191722682211548
629	83.9718170166016	-1.17856776714325	-7.79834747314453	0.00548864435404539	-0.00100484199356288	-0.00782300252467394	0.000943203864153475
630	85.9198608398438	-0.529219150543213	-7.34380340576172	0.00581331877037883	0.0152288740500808	-0.00814767740666866	0.00159255252219737
631	82.6731185913086	-0.204544812440872	-7.34380340576172	-0.00879702530801296	0.0178262684494257	-0.0123684434220195	0.0100340843200684
632	85.9198608398438	0.120129495859146	-7.9282169342041	0.0301638916134834	0.00808603875339031	-0.00652430532500148	0.00581331877037883
633	86.5692138671875	-0.529219150543213	-8.12302207946777	0.0022419011220336	0.00354059832170606	0.00289124972186983	0.00841071270406246
634	85.9198608398438	-0.853893458843231	-7.53860807418823	0.0220470335334539	0.000293855206109583	-0.00847235135734081	-0.00587495695799589
635	85.2705154418945	-1.50324213504791	-7.60354280471802	-0.00360223650932312	-0.00587495695799589	-0.00392691092565656	-0.0104203969240189
636	83.3224639892578	1.09415245056152	-7.86328220367432	0.00483929552137852	0.000943203864153475	-0.00360223650932312	-0.00814767740666866
637	81.3744201660156	-0.853893458843231	-7.73341274261475	-0.00619963090866804	0.00906006153672934	0.00743668992072344	0.00483929552137852
638	85.2705154418945	0.444803804159164	-7.4087381362915	0.00386527273803949	0.00354059832170606	-0.00132951640989631	0.0022419011220336
639	86.5692138671875	-0.204544812440872	-7.99315214157104	-0.0113944197073579	-0.00132951640989631	0.00126787810586393	-0.00619963090866804
640	83.9718170166016	-0.204544812440872	-7.73341274261475	-0.0100957229733467	-0.00360223650932312	0.00711201597005129	-0.0113944197073579
641	85.9198608398438	-2.15259075164795	-7.60354280471802	-0.000355493422830477	-0.0100957229733467	0.00581331877037883	-0.00360223650932312
642	85.2705154418945	-0.529219150543213	-7.60354280471802	-0.00230353930965066	-0.0026282137259841	0.00256657530553639	0.00191722682211548
643	83.3224639892578	-0.529219150543213	-7.53860807418823	-0.0113944197073579	-3.08191010844894e-05	0.0113327819854021	0.00289124972186983
644	86.5692138671875	-0.853893458843231	-7.08406400680542	-0.00652430532500148	0.00256657530553639	-0.0026282137259841	0.000618529506027699
645	86.5692138671875	-1.17856776714325	-7.47367286682129	-0.00230353930965066	0.00386527273803949	-0.00782300252467394	-0.0107450718060136
646	83.9718170166016	0.120129495859146	-7.34380340576172	-0.00197886489331722	0.00191722682211548	-0.0107450718060136	0.00126787810586393
647	85.2705154418945	-1.17856776714325	-7.73341274261475	-0.00555028254166245	-0.00360223650932312	0.00386527273803949	0.00841071270406246
648	83.9718170166016	-0.204544812440872	-7.60354280471802	0.00386527273803949	0.00159255252219737	-0.00652430532500148	-0.00847235135734081
649	81.3744201660156	1.09415245056152	-7.79834747314453	-0.00100484199356288	0.00711201597005129	-0.00912170019000769	0.000943203864153475
650	83.9718170166016	-0.529219150543213	-7.6684775352478	-0.00327756232582033	0.00548864435404539	-0.0198359526693821	-0.00327756232582033
651	86.5692138671875	-0.853893458843231	-7.86328220367432	0.00613799272105098	0.00743668992072344	-0.0123684434220195	0.000293855206109583
652	85.2705154418945	-1.17856776714325	-7.14899873733521	0.0197743140161037	0.0136055024340749	-0.00619963090866804	0.00841071270406246
653	84.6211624145508	-1.17856776714325	-7.47367286682129	0.00711201597005129	-0.00230353930965066	-0.00100484199356288	0.00483929552137852
654	84.6211624145508	-0.529219150543213	-7.9282169342041	0.00386527273803949	0.000293855206109583	-3.08191010844894e-05	-0.00197886489331722
655	82.6731185913086	0.444803804159164	-8.12302207946777	0.00159255252219737	-3.08191010844894e-05	-0.000680167751852423	-0.0026282137259841
656	84.6211624145508	-1.17856776714325	-7.4087381362915	0.00581331877037883	0.00711201597005129	-0.00522560812532902	0.00354059832170606
657	83.9718170166016	0.120129495859146	-7.9282169342041	-0.0026282137259841	0.00191722682211548	-0.00327756232582033	-3.08191010844894e-05
658	83.9718170166016	1.09415245056152	-7.73341274261475	-0.00100484199356288	-0.000680167751852423	0.00451462110504508	0.00354059832170606
659	85.9198608398438	-0.853893458843231	-7.4087381362915	-0.00392691092565656	-0.00392691092565656	0.00711201597005129	-0.00457625929266214
660	84.6211624145508	-0.853893458843231	-8.05808639526367	-0.0133424662053585	-0.0117190945893526	0.000943203864153475	-0.00944637414067984
661	83.3224639892578	-0.204544812440872	-7.6684775352478	-0.00977104809135199	-0.00295288790948689	0.0103587592020631	-0.00555028254166245
662	83.3224639892578	-0.853893458843231	-7.47367286682129	-0.0162645354866982	-0.00717365415766835	0.01100810803473	0.00906006153672934
663	86.5692138671875	-0.853893458843231	-7.34380340576172	-0.00944637414067984	-0.00230353930965066	0.00516396993771195	0.00159255252219737
664	85.2705154418945	-0.529219150543213	-7.79834747314453	0.00256657530553639	-0.00100484199356288	-0.000355493422830477	0.00159255252219737
665	85.2705154418945	-0.529219150543213	-7.53860807418823	0.00126787810586393	-0.00165419070981443	0.00321592413820326	-3.08191010844894e-05
666	84.6211624145508	-1.17856776714325	-7.6684775352478	-0.00230353930965066	-0.00197886489331722	-0.00132951640989631	0.000618529506027699
667	84.6211624145508	0.120129495859146	-7.73341274261475	0.000293855206109583	0.000293855206109583	0.0100340843200684	-0.00197886489331722
668	80.7250747680664	-0.204544812440872	-7.53860807418823	-0.00425158534198999	-0.00392691092565656	0.000943203864153475	0.00873538758605719
669	84.6211624145508	0.769478142261505	-7.79834747314453	-0.000355493422830477	0.00321592413820326	-0.0136671401560307	-0.000355493422830477
670	83.9718170166016	1.09415245056152	-7.9282169342041	0.00711201597005129	0.0142548503354192	-0.0136671401560307	-0.00490093370899558
671	82.6731185913086	-0.853893458843231	-7.53860807418823	0.00776136433705688	0.0162028968334198	-0.00847235135734081	0.00711201597005129
672	83.9718170166016	-2.15259075164795	-7.27886867523193	0.020423661917448	-0.00100484199356288	-0.00490093370899558	0.00548864435404539
673	83.3224639892578	0.769478142261505	-7.47367286682129	0.00289124972186983	-0.000355493422830477	0.000943203864153475	-0.00230353930965066
674	81.3744201660156	0.120129495859146	-7.79834747314453	-0.0026282137259841	0.00386527273803949	-0.00360223650932312	-0.00555028254166245
675	86.5692138671875	-0.853893458843231	-7.6684775352478	0.00126787810586393	0.00321592413820326	-0.00587495695799589	0.000618529506027699
676	84.6211624145508	0.769478142261505	-7.86328220367432	-0.00165419070981443	0.000618529506027699	-0.0117190945893526	-0.00717365415766835
677	85.9198608398438	-0.529219150543213	-7.73341274261475	0.00256657530553639	0.0022419011220336	0.00548864435404539	0.00126787810586393
678	87.2185592651367	-2.15259075164795	-7.47367286682129	-0.00555028254166245	-0.0136671401560307	-0.00165419070981443	0.00938473641872406
679	85.9198608398438	-0.204544812440872	-7.34380340576172	-0.00490093370899558	-0.00652430532500148	0.00581331877037883	-0.00749832857400179
680	82.0237731933594	-0.204544812440872	-7.34380340576172	-0.0156151866540313	-0.00100484199356288	0.00743668992072344	-0.00847235135734081
681	83.9718170166016	-0.204544812440872	-8.05808639526367	-0.00327756232582033	-0.017887907102704	-0.0026282137259841	-0.0104203969240189
682	85.9198608398438	-0.529219150543213	-7.99315214157104	-0.0107450718060136	-3.08191010844894e-05	0.00159255252219737	-0.00132951640989631
683	85.9198608398438	-0.529219150543213	-7.99315214157104	-0.00814767740666866	-0.00392691092565656	-3.08191010844894e-05	0.00191722682211548
684	86.5692138671875	-1.50324213504791	-7.79834747314453	-0.0156151866540313	-0.00327756232582033	-0.000355493422830477	-3.08191010844894e-05
685	84.6211624145508	-2.15259075164795	-7.86328220367432	-0.00749832857400179	0.000293855206109583	0.00159255252219737	-0.00522560812532902
686	83.9718170166016	-1.17856776714325	-7.60354280471802	0.000618529506027699	0.00646266713738441	-0.0026282137259841	-0.000355493422830477
687	83.3224639892578	0.120129495859146	-7.4087381362915	-0.00132951640989631	0.00418994715437293	-0.00197886489331722	0.00776136433705688
688	85.9198608398438	-0.853893458843231	-7.6684775352478	-0.00587495695799589	0.00191722682211548	-0.00944637414067984	0.00321592413820326
689	83.9718170166016	0.444803804159164	-8.31782627105713	-0.00717365415766835	0.00386527273803949	-0.00782300252467394	0.00354059832170606
690	85.9198608398438	0.120129495859146	-8.05808639526367	0.00678734155371785	0.0191249661147594	-0.0237320438027382	0.00841071270406246
691	85.2705154418945	-1.17856776714325	-7.79834747314453	-0.000355493422830477	0.00841071270406246	-0.0117190945893526	0.00386527273803949
692	83.3224639892578	0.120129495859146	-7.6684775352478	0.00970941036939621	0.0155535480007529	-0.00230353930965066	0.00548864435404539
693	83.9718170166016	-1.17856776714325	-7.53860807418823	0.00711201597005129	-3.08191010844894e-05	-0.0117190945893526	0.00613799272105098
694	85.9198608398438	-1.17856776714325	-7.34380340576172	0.0165275707840919	-0.00230353930965066	-0.00425158534198999	-0.00425158534198999
695	84.6211624145508	0.120129495859146	-8.05808639526367	-0.0165892094373703	0.00418994715437293	-0.00684897974133492	-0.00944637414067984
696	86.5692138671875	-1.50324213504791	-7.60354280471802	0.011982130818069	0.00126787810586393	-0.0113944197073579	0.00256657530553639
697	83.9718170166016	-2.8019392490387	-7.60354280471802	0.000943203864153475	-0.00327756232582033	-0.00132951640989631	-0.00197886489331722
698	84.6211624145508	0.120129495859146	-8.05808639526367	-0.00327756232582033	0.00191722682211548	-0.00392691092565656	-0.00327756232582033
699	83.3224639892578	-1.17856776714325	-7.6684775352478	-0.0162645354866982	-0.00944637414067984	0.00483929552137852	0.00191722682211548
700	85.2705154418945	-0.529219150543213	-7.6684775352478	-0.0110697457566857	-0.00392691092565656	0.0106834331527352	-0.0175632312893867
701	84.6211624145508	-0.204544812440872	-7.86328220367432	-0.0113944197073579	0.0022419011220336	0.00354059832170606	-0.00392691092565656
702	84.6211624145508	-0.529219150543213	-7.73341274261475	0.000943203864153475	-0.00490093370899558	0.00938473641872406	0.00191722682211548
703	85.2705154418945	-1.50324213504791	-7.86328220367432	-0.00360223650932312	-0.0120437685400248	0.00776136433705688	-0.000355493422830477
704	84.6211624145508	-0.529219150543213	-7.86328220367432	-0.00944637414067984	-0.00652430532500148	0.00613799272105098	-0.00327756232582033
705	84.6211624145508	-0.529219150543213	-7.60354280471802	-0.0110697457566857	0.00418994715437293	-0.00197886489331722	0.00159255252219737
706	85.2705154418945	-1.82791638374329	-7.6684775352478	-0.00165419070981443	0.00159255252219737	0.000293855206109583	-0.00652430532500148
707	83.3224639892578	0.120129495859146	-7.9282169342041	0.00159255252219737	0.00711201597005129	0.0022419011220336	0.0103587592020631
708	85.9198608398438	-1.50324213504791	-7.47367286682129	0.00191722682211548	-0.00619963090866804	0.000943203864153475	-0.00360223650932312
709	86.5692138671875	-0.853893458843231	-8.12302207946777	-0.00230353930965066	0.00516396993771195	-0.0126931173726916	0.0100340843200684
710	84.6211624145508	-2.47726511955261	-7.86328220367432	0.00191722682211548	0.00808603875339031	-0.0133424662053585	-0.000355493422830477
711	85.2705154418945	-1.50324213504791	-7.79834747314453	0.00516396993771195	0.00970941036939621	-0.00814767740666866	-0.00327756232582033
712	83.9718170166016	-1.50324213504791	-7.86328220367432	-0.00230353930965066	0.0132808275520802	0.000293855206109583	0.0152288740500808
713	85.2705154418945	-1.17856776714325	-7.73341274261475	0.00841071270406246	0.00256657530553639	-0.00165419070981443	-0.00295288790948689
714	87.8679046630859	-1.82791638374329	-7.6684775352478	0.000943203864153475	0.00159255252219737	-0.0104203969240189	0.00289124972186983
715	85.2705154418945	-0.853893458843231	-7.27886867523193	0.00386527273803949	-0.000355493422830477	-0.000355493422830477	-0.00457625929266214
716	85.2705154418945	-1.50324213504791	-7.86328220367432	0.0022419011220336	-0.00717365415766835	-0.00132951640989631	-0.00749832857400179
717	85.9198608398438	-2.15259075164795	-7.60354280471802	-0.00327756232582033	0.00776136433705688	-0.00327756232582033	0.00191722682211548
718	82.6731185913086	-0.853893458843231	-7.79834747314453	-0.00425158534198999	-0.000355493422830477	0.00418994715437293	-3.08191010844894e-05
719	83.9718170166016	-0.529219150543213	-7.73341274261475	-0.00619963090866804	0.000293855206109583	0.00938473641872406	-0.0152905117720366
720	86.5692138671875	-1.82791638374329	-7.6684775352478	-0.00555028254166245	-0.0026282137259841	0.00613799272105098	-0.0123684434220195
721	85.9198608398438	-1.17856776714325	-7.60354280471802	-0.00814767740666866	-0.00165419070981443	0.00548864435404539	-0.00295288790948689
722	83.9718170166016	-1.50324213504791	-7.34380340576172	-0.00490093370899558	-0.0159398596733809	0.00191722682211548	0.000618529506027699
723	83.9718170166016	-1.17856776714325	-7.86328220367432	-0.00847235135734081	-0.00197886489331722	0.00711201597005129	0.000293855206109583
724	83.9718170166016	-2.15259075164795	-7.86328220367432	-0.0211346503347158	-0.00912170019000769	-0.00392691092565656	0.00191722682211548
725	86.5692138671875	-1.50324213504791	-7.6684775352478	0.00451462110504508	0.00354059832170606	-0.00392691092565656	-0.00327756232582033
726	84.6211624145508	-0.853893458843231	-7.9282169342041	0.00613799272105098	-0.00425158534198999	-0.00327756232582033	0.00483929552137852
727	87.2185592651367	-2.15259075164795	-7.53860807418823	0.00970941036939621	0.00354059832170606	-0.00295288790948689	0.00354059832170606
728	85.2705154418945	-1.82791638374329	-7.47367286682129	0.00386527273803949	-0.00944637414067984	-0.00587495695799589	0.000943203864153475
729	85.2705154418945	-2.47726511955261	-7.47367286682129	-3.08191010844894e-05	0.00516396993771195	-0.0136671401560307	0.00548864435404539
730	83.3224639892578	-1.17856776714325	-8.05808639526367	-0.00100484199356288	0.0126314787194133	-0.0159398596733809	0.00743668992072344
731	83.3224639892578	-0.853893458843231	-7.9282169342041	0.0545144639909267	0.01847561635077	-0.0149658378213644	-0.00100484199356288
732	83.9718170166016	-1.50324213504791	-7.99315214157104	-0.00490093370899558	0.00776136433705688	-0.00717365415766835	0.011982130818069
733	84.6211624145508	-1.50324213504791	-7.9282169342041	-0.00977104809135199	0.00548864435404539	-0.00684897974133492	0.000293855206109583
734	83.9718170166016	-1.50324213504791	-7.9282169342041	0.00126787810586393	-0.00392691092565656	-0.00587495695799589	-0.00360223650932312
735	84.6211624145508	-1.50324213504791	-7.79834747314453	-0.00555028254166245	0.000293855206109583	-0.0117190945893526	-0.00360223650932312
736	84.6211624145508	-1.82791638374329	-7.34380340576172	-0.00360223650932312	0.00321592413820326	-0.00555028254166245	-0.000355493422830477
737	83.9718170166016	-1.50324213504791	-7.86328220367432	0.0022419011220336	-0.000680167751852423	0.00159255252219737	-0.00392691092565656
738	86.5692138671875	-1.82791638374329	-7.99315214157104	-0.00165419070981443	-0.00522560812532902	-0.0026282137259841	-3.08191010844894e-05
739	87.8679046630859	-2.15259075164795	-7.6684775352478	-0.00327756232582033	-0.00652430532500148	-0.00555028254166245	-0.00230353930965066
740	85.2705154418945	-1.82791638374329	-7.47367286682129	-0.0104203969240189	-0.0123684434220195	0.00808603875339031	-0.0149658378213644
741	83.9718170166016	-1.82791638374329	-7.86328220367432	-0.00522560812532902	-0.021459324285388	0.00516396993771195	-0.00619963090866804
742	83.3224639892578	-1.50324213504791	-7.4087381362915	-0.0139918150380254	-0.0217839982360601	0.00808603875339031	0.00354059832170606
743	82.6731185913086	-1.17856776714325	-7.53860807418823	-0.00295288790948689	0.00126787810586393	0.00159255252219737	0.000943203864153475
744	83.9718170166016	-1.17856776714325	-8.05808639526367	-0.0130177913233638	0.000618529506027699	0.00354059832170606	0.00256657530553639
745	85.9198608398438	-2.8019392490387	-7.6684775352478	0.00451462110504508	0.00386527273803949	-0.0126931173726916	-0.00814767740666866
746	85.2705154418945	-2.47726511955261	-7.73341274261475	-0.00132951640989631	0.000293855206109583	0.00516396993771195	0.00451462110504508
747	84.6211624145508	-2.15259075164795	-7.86328220367432	0.00418994715437293	0.00191722682211548	0.000943203864153475	0.00256657530553639
748	84.6211624145508	-2.8019392490387	-7.34380340576172	0.00126787810586393	-0.00197886489331722	0.000943203864153475	-0.00490093370899558
749	83.3224639892578	-1.82791638374329	-7.53860807418823	0.00418994715437293	0.00386527273803949	-0.0152905117720366	-0.00295288790948689
750	85.2705154418945	-2.15259075164795	-7.60354280471802	0.0136055024340749	0.020423661917448	-0.0182125810533762	-3.08191010844894e-05
751	86.5692138671875	-2.8019392490387	-8.12302207946777	0.0152288740500808	0.0168522447347641	-0.0195112787187099	0.00938473641872406
752	87.2185592651367	-2.47726511955261	-7.60354280471802	0.0175015944987535	0.0106834331527352	-0.0113944197073579	0.011982130818069
753	85.2705154418945	-3.12661361694336	-7.6684775352478	0.00159255252219737	0.00386527273803949	0.011982130818069	0.000618529506027699
754	85.2705154418945	-2.47726511955261	-7.60354280471802	0.00354059832170606	0.00451462110504508	-0.000680167751852423	-0.000355493422830477
755	83.9718170166016	-3.12661361694336	-7.6684775352478	-0.00360223650932312	0.00321592413820326	-0.00587495695799589	-0.0026282137259841
756	83.9718170166016	-1.17856776714325	-7.73341274261475	-0.00165419070981443	0.00873538758605719	-0.00619963090866804	-0.00652430532500148
757	86.5692138671875	-2.47726511955261	-7.47367286682129	0.000293855206109583	0.0158782228827477	0.00159255252219737	0.0116574559360743
758	85.2705154418945	-1.50324213504791	-7.86328220367432	-0.00847235135734081	0.00841071270406246	0.00678734155371785	0.00354059832170606
759	84.6211624145508	-2.47726511955261	-8.12302207946777	-0.00327756232582033	-0.0143164889886975	0.00354059832170606	-0.00814767740666866
760	85.9198608398438	-2.47726511955261	-7.86328220367432	-0.0117190945893526	-0.00587495695799589	0.000618529506027699	-0.00425158534198999
761	84.6211624145508	-2.8019392490387	-7.99315214157104	-0.0110697457566857	-0.00197886489331722	0.00386527273803949	-0.000680167751852423
762	85.2705154418945	-1.17856776714325	-7.99315214157104	-0.00814767740666866	-0.00879702530801296	0.0100340843200684	0.00321592413820326
763	86.5692138671875	-2.15259075164795	-7.6684775352478	-0.00425158534198999	-0.00295288790948689	0.00289124972186983	-0.00425158534198999
764	87.2185592651367	-2.8019392490387	-7.6684775352478	-0.0113944197073579	-0.00814767740666866	-0.00619963090866804	-0.00327756232582033
765	85.9198608398438	-3.45128798484802	-7.79834747314453	0.00289124972186983	-0.00100484199356288	-0.00197886489331722	-0.00392691092565656
766	83.9718170166016	-1.82791638374329	-8.05808639526367	0.00711201597005129	-0.000680167751852423	0.00191722682211548	0.00256657530553639
767	84.6211624145508	-3.12661361694336	-7.53860807418823	-0.00684897974133492	0.000943203864153475	-0.00587495695799589	0.00321592413820326
768	83.3224639892578	-1.50324213504791	-8.05808639526367	0.0022419011220336	-0.00360223650932312	0.00776136433705688	0.000943203864153475
769	85.9198608398438	-2.8019392490387	-7.86328220367432	0.0126314787194133	0.00418994715437293	-0.0165892094373703	0.00354059832170606
770	83.9718170166016	-1.17856776714325	-7.79834747314453	0.020423661917448	0.000618529506027699	-0.0182125810533762	-0.000355493422830477
771	83.9718170166016	-2.15259075164795	-7.6684775352478	0.01847561635077	-0.000680167751852423	-0.0130177913233638	-0.0026282137259841
772	84.6211624145508	-2.47726511955261	-7.86328220367432	0.013930176384747	0.0022419011220336	-0.00425158534198999	0.00483929552137852
773	83.9718170166016	-2.47726511955261	-7.86328220367432	0.00256657530553639	0.00386527273803949	-0.00522560812532902	0.00711201597005129
774	83.9718170166016	-1.50324213504791	-7.99315214157104	-0.00490093370899558	-0.00295288790948689	-0.00814767740666866	0.000293855206109583
775	84.6211624145508	-1.17856776714325	-8.18795680999756	0.000618529506027699	0.00873538758605719	-0.0113944197073579	0.00354059832170606
776	85.9198608398438	-2.47726511955261	-7.73341274261475	0.00126787810586393	0.00873538758605719	-0.0107450718060136	-0.00295288790948689
777	83.3224639892578	-2.15259075164795	-7.34380340576172	-0.00165419070981443	0.00386527273803949	-0.00327756232582033	0.00256657530553639
778	85.9198608398438	-3.77596235275269	-7.47367286682129	-0.00522560812532902	0.00191722682211548	0.000293855206109583	-0.00555028254166245
779	85.9198608398438	-2.15259075164795	-7.86328220367432	-0.0146411629393697	-0.00847235135734081	-3.08191010844894e-05	-0.00587495695799589
780	82.0237731933594	-2.15259075164795	-7.53860807418823	-0.00717365415766835	-0.00587495695799589	0.00970941036939621	-0.0149658378213644
781	85.2705154418945	-2.47726511955261	-7.73341274261475	-0.0100957229733467	-0.00100484199356288	0.00548864435404539	-0.00425158534198999
782	85.2705154418945	-2.8019392490387	-7.6684775352478	-0.0117190945893526	-0.000355493422830477	0.00126787810586393	0.00581331877037883
783	85.9198608398438	-2.8019392490387	-7.21393346786499	-0.00165419070981443	-0.00295288790948689	0.0116574559360743	0.00418994715437293
784	86.5692138671875	-3.45128798484802	-7.01912927627563	-3.08191010844894e-05	-0.00425158534198999	0.00776136433705688	-0.00100484199356288
785	83.3224639892578	-1.50324213504791	-7.21393346786499	0.00386527273803949	0.00613799272105098	-0.00230353930965066	0.00581331877037883
786	81.3744201660156	-1.82791638374329	-7.86328220367432	0.00191722682211548	0.00938473641872406	-0.00100484199356288	0.00354059832170606
787	85.2705154418945	-2.15259075164795	-7.79834747314453	0.000293855206109583	0.00711201597005129	-0.00197886489331722	0.00451462110504508
788	83.9718170166016	-1.17856776714325	-8.31782627105713	0.00321592413820326	-0.0026282137259841	-0.00619963090866804	0.00418994715437293
789	83.9718170166016	-1.82791638374329	-7.79834747314453	0.00483929552137852	0.00613799272105098	-0.0149658378213644	0.00418994715437293
790	85.2705154418945	-3.12661361694336	-7.6684775352478	0.013930176384747	0.00418994715437293	-0.0185372550040483	0.000293855206109583
791	83.3224639892578	-1.82791638374329	-7.47367286682129	0.0220470335334539	0.0158782228827477	-0.0107450718060136	0.00386527273803949
792	82.6731185913086	-1.50324213504791	-7.4087381362915	0.00646266713738441	0.0103587592020631	-0.00879702530801296	0.00678734155371785
793	82.6731185913086	-0.853893458843231	-7.99315214157104	-0.000355493422830477	0.00483929552137852	0.00256657530553639	0.000943203864153475
794	84.6211624145508	-1.50324213504791	-7.99315214157104	0.0116574559360743	-3.08191010844894e-05	0.00191722682211548	0.00354059832170606
795	85.9198608398438	-2.15259075164795	-7.60354280471802	0.0168522447347641	0.0022419011220336	-0.0104203969240189	0.00386527273803949
796	85.2705154418945	-3.12661361694336	-7.79834747314453	-0.00100484199356288	-3.08191010844894e-05	0.00581331877037883	-0.0026282137259841
797	83.9718170166016	-1.82791638374329	-7.86328220367432	-3.08191010844894e-05	-0.00100484199356288	0.00743668992072344	0.00354059832170606
798	85.2705154418945	-2.47726511955261	-7.47367286682129	0.00289124972186983	0.00418994715437293	0.00841071270406246	0.00841071270406246
799	83.3224639892578	-1.50324213504791	-7.47367286682129	-0.00555028254166245	-0.00197886489331722	0.00451462110504508	-0.0120437685400248
800	83.9718170166016	-0.853893458843231	-8.05808639526367	-0.00619963090866804	-0.00197886489331722	0.00386527273803949	-0.0139918150380254
801	84.6211624145508	-1.17856776714325	-8.05808639526367	-0.00490093370899558	0.00386527273803949	0.00483929552137852	-0.00749832857400179
802	83.3224639892578	-0.853893458843231	-7.6684775352478	-0.00522560812532902	-0.00197886489331722	0.0123068047687411	-0.00944637414067984
803	83.9718170166016	-2.47726511955261	-7.47367286682129	0.00354059832170606	-0.0208099745213985	0.00646266713738441	0.00159255252219737
804	84.6211624145508	-0.853893458843231	-7.60354280471802	0.000293855206109583	-0.00490093370899558	-0.0117190945893526	-0.0026282137259841
805	82.0237731933594	-1.17856776714325	-7.6684775352478	-0.00847235135734081	0.000943203864153475	-0.00295288790948689	0.00126787810586393
806	85.9198608398438	-2.47726511955261	-7.47367286682129	-0.00490093370899558	-0.00100484199356288	-0.000355493422830477	0.000943203864153475
807	85.2705154418945	-1.17856776714325	-8.4476957321167	-0.000355493422830477	0.00159255252219737	-0.00295288790948689	0.00191722682211548
808	85.9198608398438	-2.15259075164795	-7.86328220367432	0.00613799272105098	0.00159255252219737	-0.00327756232582033	-0.00165419070981443
809	84.6211624145508	-1.82791638374329	-8.05808639526367	-0.00132951640989631	-0.00684897974133492	-0.0185372550040483	0.000293855206109583
810	86.5692138671875	-1.82791638374329	-7.79834747314453	0.0149041991680861	0.0145795252174139	-0.0204853005707264	0.0149041991680861
811	83.3224639892578	-1.50324213504791	-7.53860807418823	0.000943203864153475	0.0165275707840919	-0.0165892094373703	-0.00165419070981443
812	85.9198608398438	-1.50324213504791	-7.6684775352478	-0.0162645354866982	0.0132808275520802	-0.00912170019000769	0.00386527273803949
813	86.5692138671875	-1.82791638374329	-7.60354280471802	0.00126787810586393	0.00191722682211548	-0.00717365415766835	-0.00230353930965066
814	86.5692138671875	-2.15259075164795	-7.6684775352478	0.00191722682211548	0.00613799272105098	-0.00425158534198999	-0.00555028254166245
815	85.9198608398438	-3.12661361694336	-7.4087381362915	0.000293855206109583	0.000618529506027699	-0.0120437685400248	-0.00392691092565656
816	84.6211624145508	-0.853893458843231	-7.79834747314453	0.00581331877037883	0.00581331877037883	-0.00522560812532902	-0.00879702530801296
817	83.3224639892578	-2.15259075164795	-7.47367286682129	-0.0146411629393697	0.00613799272105098	0.00581331877037883	0.00678734155371785
818	83.3224639892578	-0.853893458843231	-7.86328220367432	-0.00587495695799589	0.00451462110504508	0.00483929552137852	-0.000355493422830477
819	84.6211624145508	-0.853893458843231	-7.86328220367432	-0.00490093370899558	0.000618529506027699	-0.00132951640989631	-0.00684897974133492
820	85.2705154418945	-1.82791638374329	-7.6684775352478	-0.0165892094373703	-0.00749832857400179	0.00711201597005129	-0.0113944197073579
821	83.9718170166016	-1.82791638374329	-8.18795680999756	-0.00522560812532902	-0.00327756232582033	0.0103587592020631	-0.00360223650932312
822	83.9718170166016	-1.17856776714325	-7.99315214157104	0.000943203864153475	-0.0130177913233638	0.00418994715437293	0.00126787810586393
823	82.6731185913086	-0.529219150543213	-7.86328220367432	-0.00684897974133492	-0.00522560812532902	0.0100340843200684	-0.00132951640989631
824	83.9718170166016	-0.853893458843231	-7.73341274261475	0.00386527273803949	-0.00327756232582033	0.00321592413820326	-0.0113944197073579
825	84.6211624145508	-1.82791638374329	-7.47367286682129	0.0165275707840919	-0.00230353930965066	0.0116574559360743	0.00321592413820326
826	83.9718170166016	-1.17856776714325	-7.60354280471802	0.00743668992072344	-0.00295288790948689	-0.00295288790948689	-0.00132951640989631
827	86.5692138671875	-1.82791638374329	-7.60354280471802	0.00191722682211548	-0.0110697457566857	0.0106834331527352	0.00354059832170606
828	83.9718170166016	-1.17856776714325	-7.60354280471802	-3.08191010844894e-05	-0.0104203969240189	0.00191722682211548	0.00776136433705688
829	85.2705154418945	-1.50324213504791	-7.60354280471802	0.00646266713738441	0.000293855206109583	-0.00619963090866804	0.00386527273803949
830	81.3744201660156	-0.853893458843231	-7.73341274261475	0.00516396993771195	0.0103587592020631	-0.0227580219507217	-0.00360223650932312
831	83.9718170166016	-1.82791638374329	-7.4087381362915	0.00126787810586393	0.00386527273803949	-0.00912170019000769	0.00808603875339031
832	87.2185592651367	-1.82791638374329	-7.47367286682129	0.0200989879667759	0.00938473641872406	0.00256657530553639	-0.00132951640989631
833	84.6211624145508	-1.50324213504791	-7.14899873733521	0.000293855206109583	0.00159255252219737	0.00548864435404539	0.00354059832170606
834	84.6211624145508	-2.47726511955261	-7.53860807418823	0.0191249661147594	-0.0117190945893526	0.00289124972186983	-0.00944637414067984
835	83.9718170166016	-0.853893458843231	-8.25289154052734	-0.00165419070981443	-0.000680167751852423	-0.0026282137259841	-0.00165419070981443
836	83.9718170166016	-0.853893458843231	-7.86328220367432	0.000618529506027699	0.00483929552137852	0.0100340843200684	0.00191722682211548
837	84.6211624145508	-1.17856776714325	-7.47367286682129	0.00256657530553639	-0.00295288790948689	-0.00230353930965066	-0.00100484199356288
838	85.2705154418945	-0.529219150543213	-7.9282169342041	0.00873538758605719	0.00256657530553639	0.000618529506027699	-0.0026282137259841
839	83.9718170166016	0.444803804159164	-7.53860807418823	-0.00847235135734081	-0.0149658378213644	0.00808603875339031	-0.00490093370899558
840	85.2705154418945	-2.8019392490387	-7.27886867523193	-0.0120437685400248	-0.0204853005707264	0.00808603875339031	-0.00749832857400179
841	86.5692138671875	-1.17856776714325	-7.79834747314453	-0.00555028254166245	-0.00425158534198999	0.00451462110504508	-0.00100484199356288
842	82.0237731933594	-0.853893458843231	-8.18795680999756	-0.0136671401560307	-0.0211346503347158	0.00711201597005129	0.00354059832170606
843	84.6211624145508	-1.50324213504791	-7.6684775352478	-0.00782300252467394	-0.00100484199356288	0.012956153601408	0.00354059832170606
844	87.8679046630859	-0.853893458843231	-7.86328220367432	-0.00977104809135199	-0.00392691092565656	0.00418994715437293	0.000618529506027699
845	86.5692138671875	-1.17856776714325	-7.4087381362915	-0.00100484199356288	-0.00295288790948689	-0.00197886489331722	-0.0026282137259841
846	83.3224639892578	-1.17856776714325	-7.60354280471802	0.00191722682211548	-0.00165419070981443	-0.00814767740666866	0.00191722682211548
847	87.2185592651367	-1.50324213504791	-7.21393346786499	-0.00425158534198999	-0.00165419070981443	0.00191722682211548	0.00678734155371785
848	82.0237731933594	0.120129495859146	-7.86328220367432	-0.0100957229733467	0.000618529506027699	-0.0026282137259841	-0.000680167751852423
849	85.9198608398438	-1.17856776714325	-7.9282169342041	-0.00132951640989631	0.0126314787194133	-0.0126931173726916	0.000293855206109583
850	85.9198608398438	-0.204544812440872	-8.25289154052734	0.0113327819854021	0.0100340843200684	-0.021459324285388	0.00354059832170606
851	84.6211624145508	0.444803804159164	-8.05808639526367	-0.00879702530801296	0.00581331877037883	-0.0198359526693821	0.00354059832170606
852	84.6211624145508	-1.17856776714325	-8.12302207946777	0.00289124972186983	0.00159255252219737	0.00841071270406246	0.0149041991680861
853	85.2705154418945	-0.204544812440872	-7.73341274261475	-0.000355493422830477	-0.000680167751852423	-0.00749832857400179	0.0022419011220336
854	82.0237731933594	0.444803804159164	-7.73341274261475	-0.00619963090866804	-0.00360223650932312	0.00256657530553639	-0.00684897974133492
855	84.6211624145508	-0.529219150543213	-8.12302207946777	0.0158782228827477	0.00483929552137852	0.00159255252219737	-0.00165419070981443
856	85.9198608398438	-0.853893458843231	-7.79834747314453	-0.00619963090866804	0.00678734155371785	-0.00457625929266214	-0.00392691092565656
857	83.9718170166016	0.444803804159164	-7.9282169342041	-0.00230353930965066	0.00321592413820326	0.00126787810586393	-0.000355493422830477
858	85.2705154418945	-1.82791638374329	-7.47367286682129	-0.000680167751852423	0.00159255252219737	0.0103587592020631	-0.00587495695799589
859	85.9198608398438	-1.17856776714325	-7.60354280471802	-0.0110697457566857	-0.00165419070981443	0.00678734155371785	-0.0113944197073579
860	82.0237731933594	0.120129495859146	-7.27886867523193	-0.00619963090866804	-0.000355493422830477	0.00938473641872406	-0.0146411629393697
861	85.2705154418945	-0.853893458843231	-7.27886867523193	0.00808603875339031	0.0126314787194133	0.00646266713738441	-0.00847235135734081
862	85.9198608398438	-1.17856776714325	-7.79834747314453	0.00548864435404539	0.00418994715437293	0.00483929552137852	-0.00295288790948689
863	85.9198608398438	-1.17856776714325	-7.4087381362915	-0.00360223650932312	-0.00197886489331722	-3.08191010844894e-05	-0.00295288790948689
864	85.9198608398438	-1.50324213504791	-7.4087381362915	-0.00295288790948689	-0.00782300252467394	-0.000355493422830477	0.000618529506027699
865	83.3224639892578	-0.204544812440872	-7.60354280471802	-0.00684897974133492	-0.00457625929266214	-0.00749832857400179	0.000293855206109583
866	82.0237731933594	-0.204544812440872	-7.60354280471802	-0.00977104809135199	0.00678734155371785	0.000618529506027699	-0.00327756232582033
867	83.9718170166016	-0.853893458843231	-7.47367286682129	-0.00392691092565656	0.00938473641872406	0.00451462110504508	0.00938473641872406
868	83.9718170166016	0.120129495859146	-7.9282169342041	-0.00814767740666866	-0.00425158534198999	-0.00912170019000769	0.00516396993771195
869	83.9718170166016	-0.204544812440872	-7.9282169342041	0.0022419011220336	0.00483929552137852	-0.0149658378213644	0.00808603875339031
870	85.9198608398438	-1.82791638374329	-7.60354280471802	0.0142548503354192	0.00126787810586393	-0.0172385573387146	0.011982130818069
871	85.9198608398438	-1.50324213504791	-7.79834747314453	0.0226963832974434	0.0136055024340749	-0.0169138833880424	0.00451462110504508
872	83.3224639892578	0.444803804159164	-7.79834747314453	0.0197743140161037	0.0123068047687411	-0.00327756232582033	0.00776136433705688
873	83.3224639892578	0.769478142261505	-7.53860807418823	-0.00100484199356288	0.00613799272105098	-0.00132951640989631	0.00321592413820326
874	85.2705154418945	-0.853893458843231	-7.27886867523193	0.00321592413820326	-0.00392691092565656	-0.00944637414067984	0.00548864435404539
875	85.9198608398438	-1.17856776714325	-7.4087381362915	-0.00360223650932312	0.00126787810586393	-0.00490093370899558	-0.00684897974133492
876	83.3224639892578	0.444803804159164	-8.12302207946777	-0.00165419070981443	-3.08191010844894e-05	-0.00360223650932312	-0.00425158534198999
877	85.2705154418945	-1.17856776714325	-7.73341274261475	0.000943203864153475	0.00159255252219737	0.000618529506027699	0.000943203864153475
878	83.3224639892578	0.120129495859146	-8.05808639526367	-0.00295288790948689	-0.00619963090866804	0.00126787810586393	0.00906006153672934
879	83.3224639892578	-0.529219150543213	-7.47367286682129	-0.0133424662053585	-0.00717365415766835	0.00159255252219737	0.00289124972186983
880	83.9718170166016	0.444803804159164	-7.6684775352478	-0.00392691092565656	-0.00295288790948689	0.00646266713738441	-0.00652430532500148
881	85.2705154418945	0.444803804159164	-7.6684775352478	-3.08191010844894e-05	-0.00490093370899558	0.00451462110504508	-0.00587495695799589
882	83.9718170166016	0.444803804159164	-7.6684775352478	-0.00684897974133492	-0.00165419070981443	0.01100810803473	-0.00522560812532902
883	83.3224639892578	-0.853893458843231	-7.99315214157104	-0.00587495695799589	-0.0139918150380254	0.00126787810586393	0.00613799272105098
884	85.2705154418945	0.120129495859146	-7.79834747314453	-0.00230353930965066	0.00256657530553639	-0.00132951640989631	-3.08191010844894e-05
885	82.0237731933594	1.09415245056152	-7.6684775352478	-0.0146411629393697	0.00321592413820326	-0.00652430532500148	-0.00392691092565656
886	86.5692138671875	-1.50324213504791	-7.47367286682129	-0.00165419070981443	0.00386527273803949	-0.00360223650932312	-0.00327756232582033
887	84.6211624145508	-0.204544812440872	-8.12302207946777	-0.000355493422830477	-0.000680167751852423	-0.00392691092565656	-0.00100484199356288
888	85.2705154418945	-0.204544812440872	-7.47367286682129	0.00191722682211548	0.00354059832170606	-0.0110697457566857	0.00159255252219737
889	83.9718170166016	-0.853893458843231	-7.99315214157104	-0.00360223650932312	-0.00295288790948689	-0.00814767740666866	0.00516396993771195
890	84.6211624145508	-0.853893458843231	-7.9282169342041	0.0246444288641214	0.00906006153672934	-0.0237320438027382	0.00581331877037883
891	82.6731185913086	-0.204544812440872	-7.79834747314453	-0.00847235135734081	0.020423661917448	-0.0185372550040483	0.00418994715437293
892	85.2705154418945	-0.853893458843231	-7.4087381362915	0.000293855206109583	0.00970941036939621	-0.000680167751852423	0.0100340843200684
893	87.2185592651367	-0.853893458843231	-7.73341274261475	-0.00522560812532902	0.00873538758605719	-0.0123684434220195	-0.00100484199356288
894	84.6211624145508	-0.204544812440872	-7.60354280471802	-0.00392691092565656	0.00256657530553639	-0.00782300252467394	-0.0120437685400248
895	83.9718170166016	-0.529219150543213	-7.21393346786499	-0.00360223650932312	-0.00295288790948689	-0.0113944197073579	-0.0130177913233638
896	84.6211624145508	0.444803804159164	-7.86328220367432	0.00743668992072344	0.00711201597005129	-0.0110697457566857	-0.00814767740666866
897	83.3224639892578	-0.204544812440872	-7.9282169342041	0.0194496400654316	0.00613799272105098	-0.00165419070981443	0.00613799272105098
898	82.0237731933594	0.120129495859146	-8.05808639526367	-0.00165419070981443	0.00418994715437293	0.00516396993771195	-0.00490093370899558
899	84.6211624145508	0.444803804159164	-8.18795680999756	-0.00360223650932312	0.000943203864153475	0.00386527273803949	0.000293855206109583
900	85.2705154418945	-0.529219150543213	-7.6684775352478	-0.0110697457566857	-0.00425158534198999	-0.000355493422830477	-0.0139918150380254
901	84.6211624145508	-0.204544812440872	-7.9282169342041	-0.00132951640989631	-0.0156151866540313	0.00743668992072344	0.0022419011220336
902	83.9718170166016	0.120129495859146	-7.4087381362915	0.00159255252219737	-0.0026282137259841	0.00808603875339031	0.00451462110504508
903	81.3744201660156	0.769478142261505	-7.79834747314453	-0.0117190945893526	-0.00100484199356288	-0.00100484199356288	0.00159255252219737
904	83.3224639892578	0.444803804159164	-7.86328220367432	-0.00879702530801296	0.000293855206109583	0.00548864435404539	0.000293855206109583
905	86.5692138671875	-1.17856776714325	-7.6684775352478	0.00126787810586393	0.00841071270406246	-0.0113944197073579	-0.00522560812532902
906	84.6211624145508	-0.529219150543213	-7.53860807418823	0.000943203864153475	0.000618529506027699	0.000293855206109583	-0.00165419070981443
907	85.2705154418945	-0.204544812440872	-7.6684775352478	0.000943203864153475	0.000618529506027699	0.00256657530553639	0.00970941036939621
908	83.9718170166016	-0.853893458843231	-7.21393346786499	-0.00814767740666866	-0.00879702530801296	-0.00360223650932312	0.00873538758605719
909	83.9718170166016	-0.529219150543213	-7.27886867523193	-0.00782300252467394	-0.000355493422830477	-0.0133424662053585	0.0022419011220336
910	82.6731185913086	0.120129495859146	-7.9282169342041	-0.00100484199356288	0.0116574559360743	-0.0162645354866982	0.00126787810586393
911	83.9718170166016	-0.529219150543213	-7.6684775352478	0.0278911720961332	0.0103587592020631	-0.0230826959013939	0.00776136433705688
912	85.2705154418945	-1.82791638374329	-7.6684775352478	0.0191249661147594	0.00678734155371785	-0.0126931173726916	0.00678734155371785
913	84.6211624145508	-0.529219150543213	-7.86328220367432	-0.00912170019000769	0.000293855206109583	-0.00197886489331722	0.000618529506027699
914	83.3224639892578	-0.853893458843231	-7.86328220367432	-0.00165419070981443	0.00289124972186983	-0.00327756232582033	0.00126787810586393
915	83.3224639892578	0.120129495859146	-7.73341274261475	-0.00652430532500148	0.0022419011220336	-0.00230353930965066	-0.00295288790948689
916	83.3224639892578	-0.853893458843231	-7.53860807418823	-0.00360223650932312	0.00808603875339031	-0.00912170019000769	0.0022419011220336
917	83.9718170166016	0.444803804159164	-7.86328220367432	-0.00490093370899558	0.00678734155371785	-0.00457625929266214	0.00386527273803949
918	86.5692138671875	-0.853893458843231	-7.99315214157104	-0.00587495695799589	-0.00132951640989631	-0.00295288790948689	-0.00555028254166245
919	83.3224639892578	0.444803804159164	-8.05808639526367	-0.00847235135734081	-0.00197886489331722	0.0132808275520802	-0.0117190945893526
920	85.2705154418945	-1.82791638374329	-7.6684775352478	-0.00879702530801296	-0.0107450718060136	-0.00360223650932312	-0.0204853005707264
921	85.9198608398438	-0.529219150543213	-7.79834747314453	-0.00749832857400179	-0.000680167751852423	-0.000355493422830477	-0.00847235135734081
922	82.6731185913086	0.444803804159164	-7.73341274261475	-0.0146411629393697	-0.00717365415766835	0.0116574559360743	0.00613799272105098
923	85.2705154418945	0.120129495859146	-7.79834747314453	-0.00197886489331722	0.00256657530553639	-0.00490093370899558	0.00126787810586393
924	85.2705154418945	-0.529219150543213	-7.99315214157104	0.000943203864153475	-0.000680167751852423	0.00256657530553639	0.00743668992072344
925	85.9198608398438	-0.204544812440872	-7.53860807418823	-0.000355493422830477	0.00483929552137852	-0.00100484199356288	0.00159255252219737
926	83.3224639892578	-1.17856776714325	-7.9282169342041	0.00386527273803949	-0.00587495695799589	-0.000680167751852423	-0.000355493422830477
927	85.2705154418945	-0.853893458843231	-7.73341274261475	-0.00392691092565656	0.00354059832170606	-0.00230353930965066	0.00159255252219737
928	82.0237731933594	0.444803804159164	-7.79834747314453	-0.0162645354866982	-0.00132951640989631	-0.00684897974133492	0.00808603875339031
929	86.5692138671875	-1.17856776714325	-7.08406400680542	0.00776136433705688	0.00841071270406246	-0.0227580219507217	0.00159255252219737
930	84.6211624145508	0.120129495859146	-7.99315214157104	0.00321592413820326	0.011982130818069	-0.017887907102704	0.00191722682211548
931	83.3224639892578	0.120129495859146	-7.86328220367432	-0.00587495695799589	0.0113327819854021	-0.0136671401560307	-0.000680167751852423
932	83.9718170166016	-1.17856776714325	-7.73341274261475	-0.00132951640989631	0.00451462110504508	-0.00327756232582033	-0.000355493422830477
933	84.6211624145508	0.120129495859146	-7.73341274261475	0.00743668992072344	0.00289124972186983	-0.00587495695799589	0.00386527273803949
934	81.3744201660156	0.444803804159164	-7.73341274261475	-0.00717365415766835	0.00126787810586393	-0.00879702530801296	0.000293855206109583
935	85.9198608398438	-0.853893458843231	-7.34380340576172	0.00516396993771195	0.00548864435404539	-0.00457625929266214	-0.00425158534198999
936	87.2185592651367	-1.17856776714325	-7.53860807418823	0.0126314787194133	0.00516396993771195	-0.0133424662053585	0.000293855206109583
937	83.9718170166016	0.444803804159164	-7.86328220367432	0.0022419011220336	0.000293855206109583	-0.00230353930965066	0.00548864435404539
938	85.9198608398438	-2.47726511955261	-7.27886867523193	-0.00132951640989631	-0.00197886489331722	0.00191722682211548	0.00354059832170606
939	86.5692138671875	-0.529219150543213	-7.86328220367432	-0.00360223650932312	-0.00782300252467394	0.00613799272105098	-0.00392691092565656
940	82.6731185913086	0.444803804159164	-7.53860807418823	-0.00879702530801296	-0.00392691092565656	0.0022419011220336	-0.0149658378213644
941	85.9198608398438	-0.853893458843231	-7.27886867523193	-3.08191010844894e-05	-0.0130177913233638	0.00418994715437293	-0.00295288790948689
942	87.8679046630859	-1.17856776714325	-7.53860807418823	0.00191722682211548	0.00776136433705688	0.00873538758605719	0.00418994715437293
943	85.2705154418945	-0.853893458843231	-7.27886867523193	-0.00587495695799589	-0.00652430532500148	0.00646266713738441	-0.00749832857400179
944	84.6211624145508	-1.50324213504791	-7.60354280471802	-0.00327756232582033	-0.0026282137259841	-0.0026282137259841	0.00613799272105098
945	84.6211624145508	-0.204544812440872	-7.73341274261475	-0.00555028254166245	-0.00782300252467394	-0.0133424662053585	-0.00230353930965066
946	82.0237731933594	0.444803804159164	-7.86328220367432	-0.00555028254166245	0.00386527273803949	-0.000680167751852423	-0.00457625929266214
947	84.6211624145508	-0.853893458843231	-7.73341274261475	0.00743668992072344	0.00678734155371785	0.00159255252219737	0.00256657530553639
948	84.6211624145508	0.769478142261505	-8.12302207946777	-0.00100484199356288	-0.00684897974133492	-0.00490093370899558	0.00191722682211548
949	83.9718170166016	0.120129495859146	-7.73341274261475	-0.00425158534198999	0.00743668992072344	-0.0117190945893526	0.00256657530553639
950	85.2705154418945	-1.17856776714325	-7.6684775352478	-0.000680167751852423	0.00841071270406246	-0.00619963090866804	-0.0026282137259841
951	86.5692138671875	-1.82791638374329	-8.12302207946777	-0.0152905117720366	0.00354059832170606	-0.0195112787187099	0.00483929552137852
952	83.9718170166016	-0.204544812440872	-8.18795680999756	0.0106834331527352	0.0103587592020631	-0.00782300252467394	0.00808603875339031
953	83.9718170166016	0.120129495859146	-7.86328220367432	-0.0117190945893526	0.00451462110504508	-0.00295288790948689	0.00483929552137852
954	85.9198608398438	-1.17856776714325	-7.53860807418823	-0.00132951640989631	0.00418994715437293	-0.0130177913233638	-0.0026282137259841
955	85.2705154418945	-1.17856776714325	-7.6684775352478	-3.08191010844894e-05	0.00289124972186983	-0.00100484199356288	-0.00522560812532902
956	83.9718170166016	-0.529219150543213	-7.6684775352478	0.00548864435404539	0.00841071270406246	-0.00879702530801296	-0.00425158534198999
957	86.5692138671875	-1.82791638374329	-7.53860807418823	-0.00360223650932312	-0.00360223650932312	-0.00652430532500148	0.00289124972186983
958	84.6211624145508	-0.204544812440872	-8.12302207946777	-0.00360223650932312	0.000618529506027699	0.00126787810586393	0.000618529506027699
959	82.6731185913086	-1.17856776714325	-7.60354280471802	-0.0107450718060136	-0.00684897974133492	0.00646266713738441	-0.000680167751852423
960	84.6211624145508	-0.204544812440872	-7.86328220367432	-0.000680167751852423	-0.00425158534198999	0.00873538758605719	-0.0110697457566857
961	84.6211624145508	-0.204544812440872	-7.73341274261475	-0.00717365415766835	0.00256657530553639	0.00191722682211548	-0.0110697457566857
962	85.2705154418945	-1.17856776714325	-7.27886867523193	-0.00490093370899558	-0.00295288790948689	0.0142548503354192	0.00873538758605719
963	85.2705154418945	-2.8019392490387	-6.88925933837891	-0.00360223650932312	-0.0126931173726916	0.0022419011220336	0.00354059832170606
964	84.6211624145508	-0.853893458843231	-7.27886867523193	-0.00717365415766835	-0.00132951640989631	0.00191722682211548	0.00126787810586393
965	80.7250747680664	0.120129495859146	-7.79834747314453	-0.00652430532500148	0.0022419011220336	-0.00132951640989631	-0.00165419070981443
966	85.9198608398438	-0.853893458843231	-7.86328220367432	0.00159255252219737	-0.00230353930965066	-0.00782300252467394	-0.000680167751852423
967	84.6211624145508	-0.853893458843231	-7.79834747314453	0.0103587592020631	-0.00165419070981443	0.00516396993771195	0.00289124972186983
968	83.9718170166016	-0.204544812440872	-7.60354280471802	0.000293855206109583	-0.0104203969240189	0.00516396993771195	0.00873538758605719
969	83.9718170166016	-1.82791638374329	-7.47367286682129	-0.00295288790948689	-0.000680167751852423	-0.00977104809135199	-0.00392691092565656
970	83.9718170166016	-1.17856776714325	-7.27886867523193	0.00938473641872406	0.00970941036939621	-0.0113944197073579	-0.00230353930965066
971	82.6731185913086	-1.17856776714325	-7.73341274261475	0.0126314787194133	0.0113327819854021	-0.0195112787187099	0.00581331877037883
972	85.9198608398438	-1.17856776714325	-7.60354280471802	0.013930176384747	0.00321592413820326	-3.08191010844894e-05	0.011982130818069
973	86.5692138671875	-1.50324213504791	-8.05808639526367	-0.00684897974133492	0.00646266713738441	-0.00749832857400179	0.00126787810586393
974	84.6211624145508	-1.17856776714325	-7.79834747314453	0.00938473641872406	-0.00197886489331722	-0.00457625929266214	-0.00587495695799589
975	83.3224639892578	-1.17856776714325	-7.79834747314453	-0.00230353930965066	-0.00619963090866804	-0.00619963090866804	-0.00619963090866804
976	86.5692138671875	-1.82791638374329	-7.79834747314453	0.00289124972186983	0.00711201597005129	-0.00749832857400179	0.000618529506027699
977	82.6731185913086	-0.853893458843231	-7.60354280471802	-0.00587495695799589	0.00354059832170606	0.00191722682211548	0.00386527273803949
978	82.6731185913086	-0.204544812440872	-8.05808639526367	-0.0100957229733467	-0.00522560812532902	0.0113327819854021	0.00678734155371785
979	85.9198608398438	-1.17856776714325	-7.99315214157104	-0.00587495695799589	-0.00425158534198999	0.0136055024340749	-0.00490093370899558
980	85.2705154418945	0.444803804159164	-8.18795680999756	-0.00749832857400179	-0.0152905117720366	0.00451462110504508	-0.0143164889886975
981	83.3224639892578	-0.853893458843231	-7.9282169342041	-0.00847235135734081	-0.017887907102704	0.0106834331527352	-0.00749832857400179
982	84.6211624145508	-1.17856776714325	-7.99315214157104	-0.00619963090866804	-0.00490093370899558	0.00678734155371785	-0.00197886489331722
983	82.0237731933594	0.120129495859146	-7.4087381362915	-0.00490093370899558	-0.00295288790948689	0.00159255252219737	0.00256657530553639
984	82.0237731933594	-0.529219150543213	-7.14899873733521	-0.0100957229733467	-0.000680167751852423	0.000943203864153475	0.00321592413820326
985	85.2705154418945	-0.529219150543213	-7.9282169342041	0.00289124972186983	0.000618529506027699	-0.00782300252467394	0.00159255252219737
986	84.6211624145508	-1.50324213504791	-7.53860807418823	0.00159255252219737	-0.00197886489331722	-0.00749832857400179	-0.00944637414067984
987	83.9718170166016	-0.853893458843231	-7.4087381362915	-0.00295288790948689	0.00711201597005129	0.00483929552137852	0.00873538758605719
988	86.5692138671875	-2.47726511955261	-7.53860807418823	0.00256657530553639	-0.00619963090866804	-0.00587495695799589	0.00548864435404539
989	84.6211624145508	-1.17856776714325	-7.6684775352478	-0.00132951640989631	0.00970941036939621	-0.0120437685400248	0.000618529506027699
990	82.0237731933594	-0.204544812440872	-7.6684775352478	0.0106834331527352	0.01100810803473	-0.0165892094373703	0.0132808275520802
991	84.6211624145508	-0.529219150543213	-7.99315214157104	0.0168522447347641	0.0188002903014421	-0.0143164889886975	0.00159255252219737
992	83.9718170166016	0.120129495859146	-7.9282169342041	-0.0143164889886975	0.0233457311987877	-0.00684897974133492	0.00256657530553639
993	83.9718170166016	-0.529219150543213	-7.79834747314453	0.0249691028147936	0.00581331877037883	-0.00847235135734081	0.00548864435404539
994	83.9718170166016	-1.82791638374329	-7.79834747314453	-0.00295288790948689	-0.00295288790948689	-0.00749832857400179	0.00354059832170606
995	85.2705154418945	-1.17856776714325	-7.79834747314453	0.00321592413820326	0.00613799272105098	0.00126787810586393	-0.00295288790948689
996	82.6731185913086	-1.17856776714325	-7.4087381362915	0.000293855206109583	0.00483929552137852	0.00256657530553639	0.00354059832170606
997	84.6211624145508	-0.529219150543213	-7.73341274261475	0.00678734155371785	0.000293855206109583	0.00126787810586393	-0.00295288790948689
998	86.5692138671875	-1.17856776714325	-8.05808639526367	-0.00197886489331722	0.000618529506027699	-0.00197886489331722	-0.00425158534198999
999	83.3224639892578	-0.529219150543213	-8.12302207946777	-0.000680167751852423	-0.00490093370899558	0.0106834331527352	-0.00814767740666866
1000	86.5692138671875	-3.12661361694336	-7.79834747314453	-0.0146411629393697	-0.0169138833880424	-0.00132951640989631	-0.0139918150380254
1001	85.2705154418945	-0.853893458843231	-8.12302207946777	-0.00555028254166245	-0.0107450718060136	0.00841071270406246	-0.00814767740666866
1002	81.3744201660156	-0.204544812440872	-8.05808639526367	-0.0107450718060136	-0.00295288790948689	0.0152288740500808	0.0106834331527352
1003	83.9718170166016	-0.204544812440872	-7.60354280471802	-0.00717365415766835	-0.00879702530801296	0.00126787810586393	0.00126787810586393
1004	83.9718170166016	-0.529219150543213	-7.6684775352478	0.000618529506027699	-0.00327756232582033	0.00906006153672934	-0.00327756232582033
1005	85.2705154418945	-1.82791638374329	-7.53860807418823	-0.00230353930965066	-0.00490093370899558	-3.08191010844894e-05	0.0022419011220336
1006	84.6211624145508	-3.12661361694336	-7.86328220367432	-0.00295288790948689	0.00191722682211548	-0.00230353930965066	-0.00977104809135199
1007	83.3224639892578	-0.853893458843231	-8.18795680999756	-3.08191010844894e-05	-0.00230353930965066	0.00191722682211548	0.00386527273803949
1008	82.6731185913086	-1.50324213504791	-7.79834747314453	-0.0146411629393697	-0.000355493422830477	0.00776136433705688	0.00256657530553639
1009	83.9718170166016	-1.50324213504791	-7.79834747314453	0.00191722682211548	0.000293855206109583	-0.00847235135734081	0.00354059832170606
1010	85.2705154418945	-1.50324213504791	-8.05808639526367	0.00354059832170606	0.0103587592020631	-0.0195112787187099	0.0168522447347641
1011	83.3224639892578	0.120129495859146	-7.73341274261475	0.0123068047687411	0.00678734155371785	0.00354059832170606	0.000943203864153475
1012	83.9718170166016	-1.82791638374329	-7.99315214157104	-0.000355493422830477	0.000943203864153475	-0.00879702530801296	0.00743668992072344
1013	85.2705154418945	-0.529219150543213	-8.18795680999756	0.0123068047687411	0.00516396993771195	-0.00425158534198999	0.00256657530553639
1014	83.3224639892578	-1.17856776714325	-7.60354280471802	-0.0146411629393697	0.0022419011220336	-0.00490093370899558	0.0022419011220336
1015	85.9198608398438	-1.50324213504791	-7.60354280471802	0.00354059832170606	0.011982130818069	-0.00782300252467394	-0.00879702530801296
1016	83.9718170166016	-0.529219150543213	-7.99315214157104	0.00354059832170606	-3.08191010844894e-05	-0.021459324285388	-0.0113944197073579
1017	85.2705154418945	-1.17856776714325	-7.27886867523193	0.00321592413820326	0.00256657530553639	-0.00100484199356288	0.00743668992072344
1018	83.9718170166016	-2.47726511955261	-7.08406400680542	0.00548864435404539	-0.00522560812532902	-0.00360223650932312	0.0022419011220336
1019	83.3224639892578	-0.853893458843231	-7.99315214157104	0.000618529506027699	0.0022419011220336	0.0123068047687411	-0.00555028254166245
1020	82.6731185913086	-1.17856776714325	-7.6684775352478	-0.00295288790948689	-0.0113944197073579	0.0136055024340749	-0.00977104809135199
1021	85.2705154418945	-1.50324213504791	-7.34380340576172	0.00451462110504508	0.01847561635077	0.00483929552137852	-0.0149658378213644
1022	86.5692138671875	-1.82791638374329	-7.9282169342041	0.00711201597005129	0.00159255252219737	0.00354059832170606	0.00289124972186983
1023	84.6211624145508	-0.204544812440872	-7.79834747314453	-0.00360223650932312	-0.00944637414067984	0.00191722682211548	-0.00100484199356288
1024	85.9198608398438	-2.8019392490387	-7.60354280471802	0.000293855206109583	-0.0110697457566857	0.0022419011220336	0.00289124972186983
1025	85.9198608398438	-2.15259075164795	-7.53860807418823	-0.000355493422830477	-0.00327756232582033	-0.00717365415766835	-0.00717365415766835
1026	83.3224639892578	-1.17856776714325	-7.99315214157104	-0.00587495695799589	0.00386527273803949	-0.000680167751852423	-0.00814767740666866
1027	82.6731185913086	-0.853893458843231	-8.05808639526367	0.00321592413820326	0.00159255252219737	0.00321592413820326	-0.00360223650932312
1028	86.5692138671875	-1.50324213504791	-8.05808639526367	-0.000355493422830477	-3.08191010844894e-05	-0.00197886489331722	0.00256657530553639
1029	82.6731185913086	-0.204544812440872	-8.18795680999756	-0.00165419070981443	0.00159255252219737	-0.0143164889886975	-0.00230353930965066
1030	85.9198608398438	-2.15259075164795	-7.60354280471802	0.00711201597005129	0.00970941036939621	-0.00879702530801296	0.00256657530553639
1031	85.9198608398438	-2.8019392490387	-7.53860807418823	0.0145795252174139	0.00873538758605719	-0.0120437685400248	0.00776136433705688
1032	84.6211624145508	-1.50324213504791	-7.6684775352478	-0.000355493422830477	0.012956153601408	-0.00912170019000769	0.00743668992072344
1033	83.9718170166016	-1.82791638374329	-7.73341274261475	-3.08191010844894e-05	0.00159255252219737	-0.0104203969240189	0.00289124972186983
1034	85.9198608398438	-1.17856776714325	-8.12302207946777	-0.00782300252467394	0.0022419011220336	-0.0113944197073579	-0.00197886489331722
1035	83.3224639892578	-0.204544812440872	-7.9282169342041	-0.000355493422830477	0.000293855206109583	-0.00652430532500148	-0.00652430532500148
1036	84.6211624145508	-1.82791638374329	-7.53860807418823	-0.00295288790948689	0.000293855206109583	-0.00327756232582033	-0.00619963090866804
1037	84.6211624145508	-1.50324213504791	-7.79834747314453	-0.00100484199356288	-0.00327756232582033	-0.00522560812532902	0.00418994715437293
1038	82.6731185913086	-0.204544812440872	-7.6684775352478	0.00191722682211548	-0.000680167751852423	0.00354059832170606	-0.00717365415766835
1039	82.6731185913086	-0.529219150543213	-7.86328220367432	-0.0191866029053926	-0.0133424662053585	0.00159255252219737	-0.0026282137259841
1040	84.6211624145508	-0.204544812440872	-7.79834747314453	-0.00555028254166245	-0.0204853005707264	0.00678734155371785	-0.0146411629393697
1041	85.9198608398438	-1.50324213504791	-7.9282169342041	-0.00977104809135199	-0.00619963090866804	0.00711201597005129	-0.0104203969240189
1042	85.2705154418945	-1.82791638374329	-7.53860807418823	-0.00652430532500148	0.00159255252219737	0.00483929552137852	-0.00327756232582033
1043	86.5692138671875	-2.8019392490387	-7.47367286682129	-0.0123684434220195	-0.0143164889886975	0.00938473641872406	-0.00230353930965066
1044	85.2705154418945	-1.82791638374329	-7.4087381362915	-0.00522560812532902	-0.00684897974133492	-0.00165419070981443	-0.00749832857400179
1045	83.3224639892578	-1.50324213504791	-7.08406400680542	-0.0191866029053926	-0.000355493422830477	-0.00457625929266214	-0.00555028254166245
1046	85.2705154418945	-0.529219150543213	-7.86328220367432	0.00126787810586393	0.000293855206109583	-0.0117190945893526	0.00613799272105098
1047	83.3224639892578	-0.853893458843231	-8.18795680999756	0.00191722682211548	0.00938473641872406	-0.000355493422830477	0.0022419011220336
1048	84.6211624145508	-1.50324213504791	-7.6684775352478	0.00191722682211548	-0.00327756232582033	0.00548864435404539	0.00873538758605719
1049	82.6731185913086	-2.15259075164795	-7.79834747314453	0.00548864435404539	-0.00295288790948689	-0.00944637414067984	0.00841071270406246
1050	83.3224639892578	-1.17856776714325	-7.53860807418823	0.0168522447347641	0.00873538758605719	-0.0162645354866982	-3.08191010844894e-05
1051	82.6731185913086	-1.17856776714325	-7.27886867523193	0.00548864435404539	0.0191249661147594	-0.00522560812532902	-0.00295288790948689
1052	85.2705154418945	-1.82791638374329	-7.21393346786499	0.00613799272105098	0.020423661917448	-0.0165892094373703	0.00126787810586393
1053	83.3224639892578	-1.50324213504791	-7.79834747314453	0.00646266713738441	0.00613799272105098	0.000618529506027699	-0.00295288790948689
1054	83.3224639892578	-0.204544812440872	-8.25289154052734	0.00776136433705688	0.0106834331527352	-0.0117190945893526	-0.0104203969240189
1055	84.6211624145508	-1.50324213504791	-7.9282169342041	0.00159255252219737	0.000618529506027699	-0.00522560812532902	0.00126787810586393
1056	85.2705154418945	-1.82791638374329	-7.73341274261475	0.0113327819854021	0.00516396993771195	-0.00490093370899558	-0.0026282137259841
1057	83.9718170166016	0.120129495859146	-7.99315214157104	-0.00165419070981443	0.00776136433705688	-0.00652430532500148	0.00386527273803949
1058	82.6731185913086	0.120129495859146	-7.79834747314453	0.0126314787194133	0.00418994715437293	-0.00197886489331722	0.000943203864153475
1059	85.2705154418945	-1.82791638374329	-7.86328220367432	-0.0107450718060136	-0.00425158534198999	-0.000355493422830477	0.00191722682211548
1060	85.2705154418945	0.120129495859146	-8.31782627105713	-0.00782300252467394	-0.00230353930965066	0.000943203864153475	-0.0123684434220195
1061	85.2705154418945	-1.50324213504791	-7.79834747314453	0.000943203864153475	-0.0113944197073579	0.00646266713738441	-0.0026282137259841
1062	86.5692138671875	-2.47726511955261	-7.9282169342041	-0.00490093370899558	-0.00912170019000769	0.00516396993771195	-0.00230353930965066
1063	85.2705154418945	-0.853893458843231	-7.73341274261475	-0.00847235135734081	-0.00555028254166245	0.00354059832170606	-0.00197886489331722
1064	83.3224639892578	-1.50324213504791	-7.60354280471802	-0.0126931173726916	-3.08191010844894e-05	-0.00684897974133492	0.00711201597005129
1065	85.9198608398438	-0.853893458843231	-7.27886867523193	-0.00327756232582033	-0.00360223650932312	-0.00457625929266214	-0.00652430532500148
1066	82.6731185913086	0.120129495859146	-7.79834747314453	-0.00132951640989631	0.00126787810586393	-0.00230353930965066	-0.00684897974133492
1067	85.2705154418945	-1.50324213504791	-7.9282169342041	0.000293855206109583	-0.00587495695799589	0.00321592413820326	0.00289124972186983
1068	85.9198608398438	-1.50324213504791	-8.12302207946777	-0.00230353930965066	-0.0159398596733809	-0.00490093370899558	0.00776136433705688
1069	83.9718170166016	0.444803804159164	-7.79834747314453	0.00191722682211548	0.00613799272105098	-0.0136671401560307	0.00646266713738441
1070	81.3744201660156	-0.204544812440872	-7.60354280471802	-0.00392691092565656	0.00711201597005129	-0.00717365415766835	0.0142548503354192
1071	87.8679046630859	-1.17856776714325	-7.47367286682129	0.0136055024340749	0.01100810803473	-0.0156151866540313	-3.08191010844894e-05
1072	85.2705154418945	-0.204544812440872	-7.47367286682129	0.0126314787194133	0.00613799272105098	-0.00490093370899558	-0.00100484199356288
1073	83.9718170166016	-1.17856776714325	-7.08406400680542	-0.00100484199356288	0.00808603875339031	0.00711201597005129	0.00938473641872406
1074	85.9198608398438	-1.50324213504791	-7.60354280471802	-0.00522560812532902	-0.0130177913233638	-0.000355493422830477	-0.00197886489331722
1075	83.9718170166016	0.444803804159164	-7.86328220367432	-0.00457625929266214	0.000943203864153475	0.000618529506027699	-0.0026282137259841
1076	82.6731185913086	-1.17856776714325	-7.53860807418823	-0.0100957229733467	0.00581331877037883	-0.00717365415766835	-0.000680167751852423
1077	84.6211624145508	-0.204544812440872	-7.86328220367432	0.00386527273803949	0.00970941036939621	-0.00522560812532902	0.000943203864153475
1078	85.9198608398438	0.120129495859146	-7.9282169342041	0.00126787810586393	0.00613799272105098	0.00483929552137852	-0.0113944197073579
1079	84.6211624145508	-1.17856776714325	-7.21393346786499	-0.0110697457566857	-0.0117190945893526	0.00483929552137852	-0.00587495695799589
1080	85.2705154418945	-0.529219150543213	-7.73341274261475	-0.00684897974133492	-0.0175632312893867	-0.00165419070981443	-0.0123684434220195
1081	85.9198608398438	-0.529219150543213	-7.86328220367432	-3.08191010844894e-05	0.00256657530553639	0.013930176384747	-0.0126931173726916
1082	83.9718170166016	-0.853893458843231	-7.73341274261475	-0.0100957229733467	-0.00847235135734081	0.00483929552137852	0.00159255252219737
1083	85.9198608398438	-0.853893458843231	-7.53860807418823	-0.000355493422830477	0.00191722682211548	0.00808603875339031	-0.0026282137259841
1084	85.2705154418945	-0.853893458843231	-7.9282169342041	0.00354059832170606	-0.00425158534198999	0.00386527273803949	0.00159255252219737
1085	83.9718170166016	0.120129495859146	-7.86328220367432	-3.08191010844894e-05	0.00776136433705688	-0.00782300252467394	-3.08191010844894e-05
1086	83.9718170166016	-0.853893458843231	-7.60354280471802	0.00938473641872406	0.000293855206109583	-0.0126931173726916	0.00126787810586393
1087	85.9198608398438	-1.17856776714325	-7.73341274261475	-0.00132951640989631	-0.00197886489331722	-0.00327756232582033	0.0116574559360743
1088	82.6731185913086	-0.204544812440872	-8.25289154052734	-3.08191010844894e-05	0.00613799272105098	0.00159255252219737	0.000293855206109583
1089	83.3224639892578	-0.853893458843231	-7.86328220367432	-0.0113944197073579	0.0123068047687411	-0.0169138833880424	0.0116574559360743
1090	83.9718170166016	0.120129495859146	-8.12302207946777	0.011982130818069	0.0136055024340749	-0.00555028254166245	0.0207483377307653
1091	83.9718170166016	0.120129495859146	-7.79834747314453	0.0162028968334198	0.0149041991680861	-0.0188619289547205	0.00126787810586393
1092	83.3224639892578	-0.204544812440872	-7.34380340576172	-0.00132951640989631	0.0116574559360743	-0.00717365415766835	0.00873538758605719
1093	83.9718170166016	-0.853893458843231	-7.4087381362915	0.00451462110504508	0.000293855206109583	0.00191722682211548	-0.00100484199356288
1094	83.3224639892578	0.769478142261505	-7.6684775352478	0.0178262684494257	0.00159255252219737	-0.00100484199356288	0.00191722682211548
1095	83.3224639892578	-1.17856776714325	-7.34380340576172	-0.00912170019000769	0.0022419011220336	-0.0123684434220195	-0.00295288790948689
1096	83.3224639892578	0.120129495859146	-7.60354280471802	0.00711201597005129	0.00548864435404539	-0.00197886489331722	-0.00392691092565656
1097	85.2705154418945	0.120129495859146	-7.4087381362915	-0.00165419070981443	0.00126787810586393	-0.000355493422830477	0.00711201597005129
1098	85.9198608398438	-1.50324213504791	-7.34380340576172	-0.00327756232582033	-0.00360223650932312	0.000293855206109583	0.000943203864153475
1099	85.9198608398438	-1.82791638374329	-7.21393346786499	-0.00587495695799589	-0.017887907102704	0.000943203864153475	-0.00847235135734081
1100	83.9718170166016	0.444803804159164	-7.21393346786499	-0.0110697457566857	-0.0026282137259841	0.0022419011220336	-0.00652430532500148
1101	82.0237731933594	0.769478142261505	-7.73341274261475	-0.00652430532500148	0.000943203864153475	0.00386527273803949	0.00126787810586393
1102	83.9718170166016	0.120129495859146	-7.99315214157104	-0.00814767740666866	-0.00230353930965066	0.0168522447347641	0.00970941036939621
1103	83.3224639892578	0.444803804159164	-7.73341274261475	-0.0100957229733467	0.000943203864153475	0.00873538758605719	0.00743668992072344
1104	83.9718170166016	-0.529219150543213	-7.6684775352478	-0.00132951640989631	-0.0104203969240189	-0.00230353930965066	-0.00619963090866804
1105	83.9718170166016	-0.529219150543213	-7.73341274261475	-3.08191010844894e-05	-0.00360223650932312	0.00321592413820326	-0.000355493422830477
1106	83.3224639892578	0.120129495859146	-7.4087381362915	-0.000355493422830477	0.00354059832170606	-0.00100484199356288	-0.00197886489331722
1107	82.0237731933594	0.120129495859146	-7.14899873733521	-0.00977104809135199	0.00289124972186983	0.00321592413820326	0.00938473641872406
1108	85.9198608398438	0.444803804159164	-8.05808639526367	0.000293855206109583	0.00159255252219737	0.00289124972186983	0.0022419011220336
1109	85.9198608398438	0.120129495859146	-8.12302207946777	0.0022419011220336	0.00678734155371785	-0.0117190945893526	0.00418994715437293
1110	83.3224639892578	0.444803804159164	-7.9282169342041	0.000618529506027699	0.00418994715437293	-0.017887907102704	0.00841071270406246
1111	84.6211624145508	-0.853893458843231	-8.05808639526367	0.00743668992072344	0.00938473641872406	-0.0139918150380254	0.00191722682211548
1112	82.6731185913086	1.09415245056152	-7.9282169342041	0.00516396993771195	0.0103587592020631	-0.00197886489331722	0.0113327819854021
1113	81.3744201660156	0.769478142261505	-7.73341274261475	-0.00295288790948689	0.0022419011220336	-0.000680167751852423	-0.00230353930965066
1114	87.2185592651367	0.444803804159164	-7.79834747314453	0.00126787810586393	0.00516396993771195	-0.00749832857400179	-0.0026282137259841
1115	85.9198608398438	0.120129495859146	-7.86328220367432	0.00321592413820326	0.00451462110504508	-0.0100957229733467	-0.00749832857400179
1116	83.3224639892578	0.769478142261505	-7.99315214157104	0.00483929552137852	0.00613799272105098	-0.00295288790948689	-0.00879702530801296
1117	86.5692138671875	-1.17856776714325	-7.99315214157104	-0.00100484199356288	-0.00327756232582033	-0.000355493422830477	-0.00392691092565656
1118	83.9718170166016	0.120129495859146	-7.79834747314453	0.00256657530553639	-0.00295288790948689	0.0113327819854021	-0.00587495695799589
1119	80.7250747680664	0.769478142261505	-7.79834747314453	-0.0149658378213644	-0.00522560812532902	0.00808603875339031	-0.00944637414067984
1120	85.2705154418945	-0.204544812440872	-7.21393346786499	-0.0130177913233638	-0.00490093370899558	0.01100810803473	-0.00392691092565656
1121	83.9718170166016	1.09415245056152	-7.73341274261475	-0.00522560812532902	-0.0026282137259841	-0.00295288790948689	-0.0165892094373703
1122	83.9718170166016	0.769478142261505	-7.60354280471802	-0.00814767740666866	-0.00230353930965066	0.0123068047687411	0.00483929552137852
1123	85.9198608398438	-0.204544812440872	-7.9282169342041	-0.00717365415766835	-0.00879702530801296	-0.0026282137259841	0.00873538758605719
1124	83.3224639892578	1.09415245056152	-7.79834747314453	-0.00360223650932312	0.00256657530553639	-3.08191010844894e-05	-0.00165419070981443
1125	80.7250747680664	0.769478142261505	-7.73341274261475	-0.0130177913233638	0.00159255252219737	-0.00652430532500148	0.0022419011220336
1126	83.9718170166016	0.769478142261505	-7.73341274261475	-0.00100484199356288	0.00678734155371785	-0.00230353930965066	-0.00295288790948689
1127	85.9198608398438	-0.204544812440872	-7.60354280471802	0.000293855206109583	-0.000680167751852423	-0.00100484199356288	-0.00230353930965066
1128	83.3224639892578	1.09415245056152	-7.4087381362915	0.000618529506027699	-3.08191010844894e-05	0.00159255252219737	0.00873538758605719
1129	87.2185592651367	-1.50324213504791	-7.4087381362915	0.000618529506027699	0.00191722682211548	-0.0143164889886975	0.00646266713738441
1130	85.2705154418945	-0.204544812440872	-7.34380340576172	0.00873538758605719	0.00873538758605719	-0.0165892094373703	0.00516396993771195
1131	83.3224639892578	-0.529219150543213	-7.6684775352478	0.00516396993771195	0.011982130818069	-0.00879702530801296	0.00841071270406246
1132	86.5692138671875	-0.853893458843231	-7.47367286682129	0.00841071270406246	0.012956153601408	-0.0143164889886975	0.00483929552137852
1133	85.9198608398438	-0.204544812440872	-7.60354280471802	-0.00360223650932312	0.00321592413820326	0.00159255252219737	-0.0026282137259841
1134	84.6211624145508	0.769478142261505	-7.47367286682129	0.0142548503354192	-0.000355493422830477	0.0022419011220336	-0.000680167751852423
1135	86.5692138671875	-0.853893458843231	-7.53860807418823	0.00126787810586393	-0.00100484199356288	-0.00587495695799589	0.000943203864153475
1136	83.3224639892578	0.120129495859146	-7.6684775352478	0.0113327819854021	0.00289124972186983	-0.00619963090866804	-0.00684897974133492
1137	82.0237731933594	0.769478142261505	-7.73341274261475	-0.00392691092565656	0.00548864435404539	0.00613799272105098	-0.00587495695799589
1138	85.2705154418945	-0.529219150543213	-7.86328220367432	0.000293855206109583	0.00321592413820326	0.00159255252219737	0.00581331877037883
1139	84.6211624145508	0.444803804159164	-8.12302207946777	-0.00782300252467394	-0.000680167751852423	0.0136055024340749	-0.00100484199356288
1140	85.9198608398438	-0.204544812440872	-7.47367286682129	-0.0107450718060136	-0.0136671401560307	0.00483929552137852	-0.0143164889886975
1141	85.9198608398438	-1.17856776714325	-7.47367286682129	0.00256657530553639	-0.021459324285388	0.00386527273803949	-0.0026282137259841
1142	86.5692138671875	-1.50324213504791	-7.79834747314453	-0.00684897974133492	-0.00100484199356288	0.0171769186854362	0.00354059832170606
1143	84.6211624145508	-0.529219150543213	-7.86328220367432	-0.0110697457566857	-0.00684897974133492	0.00354059832170606	0.00970941036939621
1144	83.9718170166016	-0.204544812440872	-7.53860807418823	-0.00977104809135199	-0.000680167751852423	-0.00392691092565656	0.00256657530553639
1145	86.5692138671875	-0.853893458843231	-7.6684775352478	-0.000680167751852423	0.00256657530553639	-0.00490093370899558	0.00418994715437293
1146	84.6211624145508	0.444803804159164	-7.9282169342041	0.000618529506027699	0.00386527273803949	0.000293855206109583	-0.00522560812532902
1147	85.9198608398438	-1.17856776714325	-7.34380340576172	-0.00522560812532902	0.00289124972186983	0.0022419011220336	0.00548864435404539
1148	83.9718170166016	-0.853893458843231	-7.73341274261475	-0.00165419070981443	-0.00425158534198999	0.0022419011220336	0.00483929552137852
1149	85.9198608398438	-0.204544812440872	-7.47367286682129	-0.00197886489331722	0.00581331877037883	-0.0104203969240189	0.00191722682211548
1150	82.0237731933594	-0.204544812440872	-8.05808639526367	-0.00490093370899558	0.0103587592020631	-0.0198359526693821	0.0136055024340749
1151	83.9718170166016	0.120129495859146	-7.9282169342041	0.0136055024340749	0.0136055024340749	-0.00197886489331722	0.00126787810586393
1152	83.9718170166016	0.769478142261505	-7.86328220367432	0.00289124972186983	0.0113327819854021	-0.00392691092565656	0.00126787810586393
1153	83.3224639892578	0.120129495859146	-7.73341274261475	0.00451462110504508	0.00678734155371785	-0.0113944197073579	-0.00619963090866804
1154	84.6211624145508	-1.17856776714325	-7.6684775352478	0.000943203864153475	-0.0026282137259841	0.00256657530553639	-0.000355493422830477
1155	85.2705154418945	-0.529219150543213	-7.4087381362915	-0.000680167751852423	0.00581331877037883	-0.00944637414067984	-0.00717365415766835
1156	82.6731185913086	-1.17856776714325	-7.08406400680542	0.00548864435404539	0.00548864435404539	0.00256657530553639	0.000943203864153475
1157	84.6211624145508	0.120129495859146	-7.86328220367432	0.00548864435404539	0.011982130818069	-3.08191010844894e-05	0.00354059832170606
1158	85.9198608398438	-0.853893458843231	-7.99315214157104	0.00191722682211548	0.00386527273803949	0.00321592413820326	0.00289124972186983
1159	85.2705154418945	-0.529219150543213	-7.9282169342041	-0.00392691092565656	-0.000355493422830477	0.00776136433705688	-0.00197886489331722
1160	84.6211624145508	-1.82791638374329	-7.53860807418823	-0.00847235135734081	-0.0117190945893526	0.00581331877037883	-0.00814767740666866
1161	85.2705154418945	-0.853893458843231	-7.21393346786499	-0.00360223650932312	0.00256657530553639	0.00711201597005129	-0.00165419070981443
1162	83.3224639892578	-0.853893458843231	-7.21393346786499	-0.00522560812532902	-0.0126931173726916	0.0145795252174139	0.00191722682211548
1163	86.5692138671875	-1.82791638374329	-7.27886867523193	-0.00132951640989631	0.00159255252219737	0.00776136433705688	0.000618529506027699
1164	85.9198608398438	-1.17856776714325	-7.99315214157104	-0.00295288790948689	0.00483929552137852	0.00289124972186983	-0.00100484199356288
1165	84.6211624145508	-0.204544812440872	-7.99315214157104	0.00159255252219737	-0.00360223650932312	-0.00555028254166245	-0.000680167751852423
1166	87.2185592651367	-1.17856776714325	-8.05808639526367	-3.08191010844894e-05	-0.00132951640989631	0.000293855206109583	-0.00457625929266214
1167	85.2705154418945	-1.17856776714325	-7.86328220367432	-0.000355493422830477	-0.00327756232582033	0.00776136433705688	-0.00165419070981443
1168	83.3224639892578	-0.204544812440872	-7.9282169342041	0.00483929552137852	-0.00782300252467394	-0.00490093370899558	0.00354059832170606
1169	83.3224639892578	-0.529219150543213	-7.73341274261475	0.00678734155371785	0.00191722682211548	-0.0130177913233638	0.00321592413820326
1170	85.2705154418945	-0.853893458843231	-7.60354280471802	0.000943203864153475	0.00776136433705688	-0.017887907102704	-0.0026282137259841
1171	85.9198608398438	-1.17856776714325	-8.4476957321167	0.0171769186854362	0.0171769186854362	-0.0130177913233638	0.00483929552137852
1172	85.9198608398438	-0.529219150543213	-8.12302207946777	0.0194496400654316	0.00386527273803949	-0.0123684434220195	0.00873538758605719
1173	85.9198608398438	-1.50324213504791	-7.99315214157104	0.000293855206109583	0.00159255252219737	0.00678734155371785	-0.00100484199356288
1174	85.9198608398438	-2.15259075164795	-7.79834747314453	-0.00652430532500148	0.000618529506027699	-0.00522560812532902	-0.00327756232582033
1175	84.6211624145508	-2.15259075164795	-7.27886867523193	-0.0113944197073579	0.00354059832170606	-0.00847235135734081	-0.000680167751852423
1176	84.6211624145508	-0.529219150543213	-7.73341274261475	-0.00132951640989631	0.0103587592020631	-0.00782300252467394	-0.00295288790948689
1177	85.9198608398438	-1.17856776714325	-7.73341274261475	0.000293855206109583	0.00516396993771195	0.00841071270406246	0.00386527273803949
1178	85.2705154418945	-0.853893458843231	-7.79834747314453	-3.08191010844894e-05	-0.00814767740666866	0.00516396993771195	0.00516396993771195
1179	86.5692138671875	-2.47726511955261	-7.73341274261475	0.00321592413820326	-0.00944637414067984	0.00646266713738441	-0.0110697457566857
1180	83.3224639892578	-0.204544812440872	-7.79834747314453	-0.017887907102704	0.0022419011220336	0.0103587592020631	-0.00522560812532902
1181	81.3744201660156	-0.529219150543213	-7.79834747314453	-0.00619963090866804	-0.000680167751852423	0.00678734155371785	-0.00782300252467394
1182	83.9718170166016	-0.853893458843231	-7.47367286682129	-0.000680167751852423	-0.0224333461374044	0.00516396993771195	-0.00100484199356288
1183	83.9718170166016	-0.529219150543213	-7.34380340576172	-0.00360223650932312	-0.00717365415766835	0.00873538758605719	0.000943203864153475
1184	83.9718170166016	-0.204544812440872	-7.53860807418823	-0.00197886489331722	-0.00457625929266214	-0.00717365415766835	0.00191722682211548
1185	84.6211624145508	-1.50324213504791	-7.86328220367432	-0.00977104809135199	-0.00619963090866804	-0.00490093370899558	0.000293855206109583
1186	86.5692138671875	-1.50324213504791	-7.86328220367432	-0.0104203969240189	0.00451462110504508	-0.00132951640989631	0.00938473641872406
1187	81.3744201660156	-0.853893458843231	-7.60354280471802	-0.0110697457566857	0.00126787810586393	-0.00652430532500148	0.00418994715437293
1188	85.2705154418945	-1.50324213504791	-7.53860807418823	-0.00490093370899558	0.00289124972186983	0.00256657530553639	-0.00132951640989631
1189	84.6211624145508	-0.853893458843231	-8.05808639526367	0.00841071270406246	0.00548864435404539	-0.0133424662053585	0.00354059832170606
1190	85.2705154418945	-1.82791638374329	-7.14899873733521	0.012956153601408	0.000943203864153475	-0.0133424662053585	0.00548864435404539
1191	85.9198608398438	-2.47726511955261	-7.47367286682129	0.0145795252174139	-0.000355493422830477	-0.0195112787187099	0.0106834331527352
1192	85.9198608398438	-1.50324213504791	-7.9282169342041	0.013930176384747	0.0175015944987535	-0.00132951640989631	-0.000355493422830477
1193	85.2705154418945	-1.50324213504791	-7.79834747314453	0.00841071270406246	0.00321592413820326	0.000943203864153475	0.00776136433705688
1194	84.6211624145508	-2.15259075164795	-7.86328220367432	-0.00100484199356288	0.00386527273803949	-0.00490093370899558	-3.08191010844894e-05
1195	83.9718170166016	-0.204544812440872	-8.25289154052734	-0.00360223650932312	0.00256657530553639	-0.00587495695799589	-0.00360223650932312
1196	84.6211624145508	-1.17856776714325	-8.05808639526367	0.000943203864153475	0.00646266713738441	-0.0117190945893526	-0.00295288790948689
1197	85.2705154418945	-2.47726511955261	-7.4087381362915	-0.00327756232582033	0.00191722682211548	-0.00295288790948689	0.00483929552137852
1198	83.9718170166016	-1.17856776714325	-7.73341274261475	-0.00165419070981443	-0.00490093370899558	-0.00490093370899558	-0.0026282137259841
1199	84.6211624145508	-1.82791638374329	-7.47367286682129	-0.00847235135734081	-0.00295288790948689	0.00516396993771195	-0.00490093370899558
1200	83.9718170166016	-1.82791638374329	-7.79834747314453	-0.00879702530801296	-0.00457625929266214	0.00256657530553639	-0.0104203969240189
1201	83.3224639892578	0.120129495859146	-7.99315214157104	-0.000355493422830477	-0.00230353930965066	0.00191722682211548	-0.00197886489331722
1202	83.9718170166016	-0.853893458843231	-7.99315214157104	0.00354059832170606	0.00126787810586393	0.011982130818069	-0.00100484199356288
1203	84.6211624145508	-1.17856776714325	-7.6684775352478	-0.00230353930965066	0.0022419011220336	0.000618529506027699	0.00386527273803949
1204	83.3224639892578	-2.15259075164795	-7.47367286682129	-0.00425158534198999	-0.00944637414067984	0.00613799272105098	-0.00944637414067984
1205	85.2705154418945	-2.15259075164795	-7.6684775352478	-0.00944637414067984	0.000943203864153475	-0.0123684434220195	-0.00457625929266214
1206	83.3224639892578	-2.15259075164795	-7.86328220367432	-0.00587495695799589	0.00386527273803949	-0.00977104809135199	0.00418994715437293
1207	84.6211624145508	-0.529219150543213	-8.18795680999756	0.000618529506027699	-0.000680167751852423	0.000293855206109583	-0.00652430532500148
1208	86.5692138671875	-1.82791638374329	-7.9282169342041	-0.0149658378213644	-0.00100484199356288	-0.00587495695799589	0.00743668992072344
1209	85.9198608398438	-2.15259075164795	-7.79834747314453	0.00354059832170606	0.0022419011220336	-0.00912170019000769	0.00841071270406246
1210	83.3224639892578	-1.82791638374329	-7.79834747314453	-0.000680167751852423	0.00321592413820326	-0.0110697457566857	0.00159255252219737
1211	84.6211624145508	-1.17856776714325	-7.47367286682129	0.0126314787194133	0.013930176384747	-0.00619963090866804	0.00321592413820326
1212	83.9718170166016	-1.50324213504791	-7.73341274261475	-0.00457625929266214	0.012956153601408	-0.00749832857400179	0.00483929552137852
1213	84.6211624145508	-1.17856776714325	-7.6684775352478	0.00841071270406246	-0.00100484199356288	-0.00555028254166245	0.00126787810586393
1214	83.3224639892578	0.120129495859146	-8.05808639526367	-0.00425158534198999	0.00418994715437293	-0.00457625929266214	-0.00717365415766835
1215	83.9718170166016	-0.853893458843231	-7.79834747314453	-0.00132951640989631	-0.000355493422830477	-0.0159398596733809	-0.00100484199356288
1216	85.2705154418945	-1.82791638374329	-7.34380340576172	-3.08191010844894e-05	0.00776136433705688	-0.00619963090866804	-0.00522560812532902
1217	83.3224639892578	-1.17856776714325	-7.34380340576172	0.00483929552137852	0.00613799272105098	0.00256657530553639	0.00970941036939621
1218	85.2705154418945	-1.82791638374329	-7.21393346786499	-0.00230353930965066	0.00451462110504508	-0.00652430532500148	0.00354059832170606
1219	83.3224639892578	-0.204544812440872	-7.79834747314453	-0.0136671401560307	0.00418994715437293	0.00743668992072344	-0.00782300252467394
1220	85.2705154418945	-1.50324213504791	-7.73341274261475	-0.00814767740666866	-0.00327756232582033	0.0113327819854021	-0.0107450718060136
1221	85.9198608398438	-1.82791638374329	-7.73341274261475	-0.00652430532500148	-0.00230353930965066	-0.00879702530801296	-0.00587495695799589
1222	85.9198608398438	-1.50324213504791	-7.79834747314453	0.00159255252219737	-0.00587495695799589	0.00483929552137852	0.00126787810586393
1223	85.2705154418945	-1.50324213504791	-7.73341274261475	-3.08191010844894e-05	-0.000355493422830477	0.00354059832170606	0.00970941036939621
1224	84.6211624145508	-1.50324213504791	-7.60354280471802	-0.00944637414067984	0.00776136433705688	-0.00749832857400179	0.00711201597005129
1225	83.3224639892578	-1.82791638374329	-7.21393346786499	-0.00522560812532902	0.00126787810586393	-0.00879702530801296	-0.00457625929266214
1226	82.6731185913086	-0.529219150543213	-7.79834747314453	-0.00360223650932312	0.0100340843200684	-0.00782300252467394	-0.00295288790948689
1227	85.2705154418945	-1.50324213504791	-7.73341274261475	0.00613799272105098	0.00256657530553639	-3.08191010844894e-05	0.00743668992072344
1228	83.3224639892578	-1.50324213504791	-8.05808639526367	-0.00425158534198999	-0.00360223650932312	-0.00230353930965066	-0.00100484199356288
1229	84.6211624145508	-2.8019392490387	-7.79834747314453	0.011982130818069	-3.08191010844894e-05	-0.00100484199356288	0.00159255252219737
1230	83.9718170166016	-0.529219150543213	-7.9282169342041	0.0123068047687411	0.00808603875339031	-0.0191866029053926	-3.08191010844894e-05
1231	81.3744201660156	-0.853893458843231	-7.86328220367432	-0.0208099745213985	0.0155535480007529	-0.0143164889886975	0.00289124972186983
1232	83.3224639892578	0.120129495859146	-7.4087381362915	0.0269171483814716	0.00743668992072344	0.000618529506027699	0.00386527273803949
1233	83.3224639892578	-0.204544812440872	-7.86328220367432	-0.00749832857400179	0.000618529506027699	-0.00977104809135199	0.00126787810586393
1234	83.3224639892578	-0.529219150543213	-7.86328220367432	0.00743668992072344	0.0022419011220336	0.000943203864153475	-0.000680167751852423
1235	85.2705154418945	-2.15259075164795	-7.60354280471802	-0.000355493422830477	-0.0117190945893526	-0.00717365415766835	-0.00912170019000769
1236	84.6211624145508	-1.82791638374329	-7.4087381362915	-0.00522560812532902	0.00126787810586393	-0.00587495695799589	0.000943203864153475
1237	81.3744201660156	0.120129495859146	-7.86328220367432	-0.00295288790948689	-0.00652430532500148	0.00191722682211548	0.00386527273803949
1238	85.2705154418945	-1.17856776714325	-7.4087381362915	-0.00425158534198999	-0.0026282137259841	-0.000680167751852423	-0.00457625929266214
1239	85.2705154418945	-1.17856776714325	-7.53860807418823	-0.0104203969240189	-0.0139918150380254	0.00516396993771195	-0.00619963090866804
1240	83.9718170166016	-0.204544812440872	-7.73341274261475	-0.00814767740666866	0.00126787810586393	0.00256657530553639	-0.0107450718060136
1241	85.2705154418945	-2.47726511955261	-7.60354280471802	0.000293855206109583	0.0103587592020631	0.00581331877037883	-0.00684897974133492
1242	85.2705154418945	-2.15259075164795	-7.47367286682129	-0.00100484199356288	-0.0120437685400248	0.00906006153672934	-0.00295288790948689
1243	83.3224639892578	-1.17856776714325	-7.34380340576172	-0.0136671401560307	-0.000680167751852423	-0.000355493422830477	0.00711201597005129
1244	83.9718170166016	-0.529219150543213	-7.86328220367432	-0.00295288790948689	0.00126787810586393	0.00354059832170606	-0.0110697457566857
1245	83.3224639892578	0.120129495859146	-7.86328220367432	0.000293855206109583	-0.00457625929266214	-0.0107450718060136	-0.00912170019000769
1246	84.6211624145508	-0.204544812440872	-7.73341274261475	-0.00100484199356288	0.000618529506027699	-0.000355493422830477	-0.00132951640989631
1247	84.6211624145508	-1.17856776714325	-7.9282169342041	0.00451462110504508	-0.00392691092565656	-0.00522560812532902	0.00646266713738441
1248	83.9718170166016	-0.204544812440872	-8.05808639526367	-0.00490093370899558	-0.00392691092565656	-0.00879702530801296	0.00776136433705688
1249	83.3224639892578	0.444803804159164	-8.05808639526367	-0.00684897974133492	0.00938473641872406	-0.00782300252467394	0.00516396993771195
1250	83.9718170166016	-0.529219150543213	-7.86328220367432	0.00906006153672934	0.00581331877037883	-0.0149658378213644	0.00418994715437293
1251	85.2705154418945	-1.17856776714325	-7.86328220367432	0.00873538758605719	0.0155535480007529	-0.0152905117720366	0.00386527273803949
1252	85.9198608398438	-0.529219150543213	-7.86328220367432	0.00873538758605719	0.00711201597005129	-0.00392691092565656	0.00678734155371785
1253	84.6211624145508	-1.17856776714325	-7.47367286682129	-0.00425158534198999	-0.000355493422830477	-0.00457625929266214	-0.00100484199356288
1254	84.6211624145508	-1.82791638374329	-7.79834747314453	0.00418994715437293	0.000293855206109583	-0.0026282137259841	-3.08191010844894e-05
1255	83.9718170166016	-0.853893458843231	-7.86328220367432	-0.00100484199356288	0.00451462110504508	-0.00327756232582033	0.000293855206109583
1256	80.7250747680664	0.444803804159164	-8.12302207946777	-0.00652430532500148	0.0103587592020631	0.000618529506027699	-0.00457625929266214
1257	84.6211624145508	-0.853893458843231	-7.79834747314453	-0.00847235135734081	0.00711201597005129	0.00289124972186983	-0.00100484199356288
1258	84.6211624145508	-0.204544812440872	-7.86328220367432	-0.00425158534198999	-0.000680167751852423	-0.00587495695799589	0.00126787810586393
1259	84.6211624145508	-0.529219150543213	-6.95419406890869	-0.0100957229733467	-0.00879702530801296	0.00613799272105098	-0.0104203969240189
1260	83.3224639892578	-0.853893458843231	-7.4087381362915	-0.00619963090866804	-0.00977104809135199	0.00841071270406246	-0.00619963090866804
1261	83.9718170166016	-0.204544812440872	-7.6684775352478	-0.0100957229733467	0.00321592413820326	0.00841071270406246	-0.00165419070981443
1262	80.0757217407227	-0.529219150543213	-7.53860807418823	-0.0110697457566857	-0.00360223650932312	0.00873538758605719	0.00386527273803949
1263	83.9718170166016	-1.17856776714325	-7.60354280471802	-0.0100957229733467	-0.00782300252467394	0.00776136433705688	0.000618529506027699
1264	83.9718170166016	0.120129495859146	-8.18795680999756	-0.00165419070981443	-0.00165419070981443	-0.00555028254166245	-0.0026282137259841
1265	82.6731185913086	-0.204544812440872	-7.9282169342041	0.00483929552137852	-0.00360223650932312	-0.000680167751852423	-0.0133424662053585
1266	84.6211624145508	-1.82791638374329	-7.47367286682129	-0.00327756232582033	-0.00587495695799589	-0.0120437685400248	-3.08191010844894e-05
1267	84.6211624145508	0.444803804159164	-7.99315214157104	-0.00360223650932312	-3.08191010844894e-05	0.00126787810586393	0.00613799272105098
1268	82.6731185913086	0.120129495859146	-7.86328220367432	0.000293855206109583	-0.00165419070981443	-0.000680167751852423	-3.08191010844894e-05
1269	84.6211624145508	0.444803804159164	-8.25289154052734	0.012956153601408	0.00289124972186983	-0.00944637414067984	0.00354059832170606
1270	83.9718170166016	-0.529219150543213	-7.99315214157104	-0.00457625929266214	0.0175015944987535	-0.023407369852066	0.00906006153672934
1271	85.2705154418945	-0.529219150543213	-7.6684775352478	0.0113327819854021	0.01100810803473	-0.0113944197073579	-0.00165419070981443
1272	85.9198608398438	-1.50324213504791	-7.27886867523193	0.0126314787194133	0.00321592413820326	-0.00295288790948689	0.00321592413820326
1273	85.2705154418945	-0.853893458843231	-7.53860807418823	0.0142548503354192	0.000618529506027699	-0.00360223650932312	-0.00132951640989631
1274	82.0237731933594	-0.529219150543213	-7.86328220367432	-0.0117190945893526	0.0022419011220336	0.00548864435404539	-0.00360223650932312
1275	82.6731185913086	0.444803804159164	-8.18795680999756	-0.00197886489331722	0.00516396993771195	-0.00425158534198999	0.00191722682211548
1276	85.2705154418945	-1.17856776714325	-7.9282169342041	0.00678734155371785	0.00743668992072344	-0.00684897974133492	0.000618529506027699
1277	83.9718170166016	-0.204544812440872	-7.99315214157104	0.0100340843200684	0.00386527273803949	0.00776136433705688	0.00159255252219737
1278	85.9198608398438	-0.529219150543213	-7.99315214157104	-0.00230353930965066	-0.00100484199356288	0.00646266713738441	-0.0026282137259841
1279	85.2705154418945	-1.50324213504791	-7.21393346786499	-0.00197886489331722	-0.0104203969240189	0.01100810803473	-0.00327756232582033
1280	84.6211624145508	0.120129495859146	-7.53860807418823	-0.0139918150380254	-0.00327756232582033	0.00159255252219737	-0.0136671401560307
1281	82.0237731933594	0.444803804159164	-7.99315214157104	-0.00717365415766835	-0.0175632312893867	0.00191722682211548	0.000293855206109583
1282	83.3224639892578	0.120129495859146	-7.86328220367432	0.000943203864153475	-0.00879702530801296	0.00451462110504508	-0.00522560812532902
1283	84.6211624145508	-0.529219150543213	-7.86328220367432	-0.00619963090866804	-0.00392691092565656	-0.00392691092565656	-0.000680167751852423
1284	83.3224639892578	-0.529219150543213	-7.79834747314453	-0.00912170019000769	0.00548864435404539	0.00191722682211548	-0.00847235135734081
1285	85.2705154418945	-0.853893458843231	-7.60354280471802	0.0022419011220336	-0.00165419070981443	0.00483929552137852	-0.00522560812532902
1286	85.9198608398438	-1.50324213504791	-6.95419406890869	-0.00100484199356288	0.00613799272105098	-0.00944637414067984	-0.00522560812532902
1287	81.3744201660156	0.120129495859146	-7.53860807418823	0.00386527273803949	0.00256657530553639	-0.00165419070981443	0.00548864435404539
1288	85.2705154418945	-0.853893458843231	-7.60354280471802	0.000943203864153475	-0.00100484199356288	-0.0104203969240189	0.0106834331527352
1289	84.6211624145508	-0.853893458843231	-7.9282169342041	-0.00100484199356288	0.00354059832170606	-0.00749832857400179	0.00711201597005129
1290	82.6731185913086	0.120129495859146	-7.73341274261475	0.0149041991680861	0.00938473641872406	-0.0117190945893526	0.0022419011220336
1291	83.3224639892578	-1.50324213504791	-7.86328220367432	0.0171769186854362	0.00354059832170606	-0.0208099745213985	0.00256657530553639
1292	84.6211624145508	0.120129495859146	-7.53860807418823	0.0152288740500808	0.011982130818069	-0.00197886489331722	0.00483929552137852
1293	80.7250747680664	0.769478142261505	-7.34380340576172	-0.0169138833880424	0.0022419011220336	0.00256657530553639	-0.00100484199356288
1294	83.3224639892578	0.120129495859146	-7.99315214157104	0.0142548503354192	-0.00587495695799589	-0.00782300252467394	-0.00295288790948689
1295	85.2705154418945	-0.853893458843231	-8.12302207946777	-3.08191010844894e-05	0.00483929552137852	-0.00944637414067984	-0.00977104809135199
1296	83.9718170166016	-0.204544812440872	-7.79834747314453	0.00678734155371785	0.00646266713738441	-0.0126931173726916	-0.00132951640989631
1297	83.9718170166016	-1.17856776714325	-7.6684775352478	0.00548864435404539	-0.00197886489331722	0.0123068047687411	0.00808603875339031
1298	85.2705154418945	-0.853893458843231	-7.53860807418823	0.00126787810586393	-0.00165419070981443	0.00451462110504508	0.00354059832170606
1299	81.3744201660156	0.120129495859146	-7.47367286682129	-0.0146411629393697	-0.00132951640989631	0.00808603875339031	-0.00847235135734081
1300	84.6211624145508	-1.17856776714325	-7.27886867523193	-0.0152905117720366	-3.08191010844894e-05	0.00289124972186983	-0.0130177913233638
1301	84.6211624145508	-0.204544812440872	-8.05808639526367	-0.00652430532500148	-0.0026282137259841	0.00386527273803949	-0.00197886489331722
1302	83.9718170166016	0.120129495859146	-8.12302207946777	-0.00717365415766835	-3.08191010844894e-05	0.00548864435404539	0.00516396993771195
1303	83.9718170166016	-1.17856776714325	-8.05808639526367	-3.08191010844894e-05	-0.00782300252467394	0.00256657530553639	0.00581331877037883
1304	83.3224639892578	-0.853893458843231	-8.05808639526367	-0.00327756232582033	-0.000680167751852423	-0.000680167751852423	-0.00360223650932312
1305	83.9718170166016	0.120129495859146	-7.9282169342041	-0.00944637414067984	0.00516396993771195	0.000943203864153475	0.00354059832170606
1306	83.3224639892578	-0.853893458843231	-7.4087381362915	-0.0113944197073579	0.00159255252219737	-0.00360223650932312	0.00159255252219737
1307	83.9718170166016	-0.204544812440872	-7.86328220367432	0.00483929552137852	0.000618529506027699	0.00451462110504508	0.000293855206109583
1308	85.2705154418945	-0.853893458843231	-8.12302207946777	-0.000355493422830477	-0.00197886489331722	0.00581331877037883	-0.00490093370899558
1309	84.6211624145508	-1.50324213504791	-7.53860807418823	0.0145795252174139	-0.0026282137259841	-0.0133424662053585	0.00906006153672934
1310	86.5692138671875	-2.15259075164795	-7.86328220367432	0.0152288740500808	0.00906006153672934	-0.0175632312893867	0.00256657530553639
1311	82.6731185913086	0.120129495859146	-7.6684775352478	-0.00197886489331722	0.0100340843200684	-0.0126931173726916	0.00321592413820326
1312	82.0237731933594	0.120129495859146	-7.73341274261475	-0.00814767740666866	0.00678734155371785	-3.08191010844894e-05	0.00354059832170606
1313	84.6211624145508	-0.529219150543213	-7.6684775352478	-0.00457625929266214	-0.00132951640989631	-0.00132951640989631	0.00289124972186983
1314	85.9198608398438	-0.853893458843231	-7.79834747314453	-0.0104203969240189	-0.00197886489331722	-0.00490093370899558	-0.00814767740666866
1315	85.2705154418945	-1.50324213504791	-7.47367286682129	-0.00100484199356288	0.00581331877037883	0.00126787810586393	-0.00717365415766835
1316	84.6211624145508	-1.50324213504791	-7.9282169342041	-0.00230353930965066	0.000943203864153475	-0.00555028254166245	0.000293855206109583
1317	84.6211624145508	-0.853893458843231	-7.47367286682129	-0.00457625929266214	0.00191722682211548	0.00354059832170606	-0.00100484199356288
1318	81.3744201660156	-0.204544812440872	-7.86328220367432	-0.00749832857400179	-0.00360223650932312	0.00938473641872406	0.00126787810586393
1319	85.9198608398438	-0.529219150543213	-7.60354280471802	-0.000355493422830477	-0.0146411629393697	0.013930176384747	-0.00684897974133492
1320	85.9198608398438	-1.17856776714325	-7.4087381362915	-0.00814767740666866	-0.0100957229733467	0.00126787810586393	-0.0146411629393697
1321	85.2705154418945	-1.17856776714325	-7.73341274261475	0.000943203864153475	-0.0026282137259841	0.00386527273803949	-0.00490093370899558
1322	83.9718170166016	-1.17856776714325	-8.18795680999756	-3.08191010844894e-05	-0.0224333461374044	0.0145795252174139	0.00354059832170606
1323	83.3224639892578	-0.204544812440872	-8.12302207946777	0.000943203864153475	-0.0198359526693821	0.00386527273803949	-0.00684897974133492
1324	80.7250747680664	-0.204544812440872	-7.9282169342041	-0.00977104809135199	0.00483929552137852	-0.00425158534198999	0.00711201597005129
1325	84.6211624145508	-0.204544812440872	-7.99315214157104	0.00841071270406246	0.00354059832170606	0.00483929552137852	-0.00360223650932312
1326	85.9198608398438	-1.17856776714325	-7.86328220367432	0.00711201597005129	0.0022419011220336	-0.00977104809135199	-0.0123684434220195
1327	84.6211624145508	-1.17856776714325	-7.21393346786499	0.0100340843200684	0.000943203864153475	0.00191722682211548	0.00873538758605719
1328	84.6211624145508	-1.50324213504791	-8.12302207946777	-0.00100484199356288	-0.00165419070981443	-0.00522560812532902	0.00451462110504508
1329	85.2705154418945	-1.82791638374329	-7.86328220367432	-0.00490093370899558	0.00256657530553639	-0.0162645354866982	0.00516396993771195
1330	83.9718170166016	-1.50324213504791	-7.47367286682129	-0.00749832857400179	0.01100810803473	-0.0143164889886975	0.00808603875339031
1331	85.9198608398438	-1.50324213504791	-7.53860807418823	0.012956153601408	0.0171769186854362	-0.0198359526693821	0.00711201597005129
1332	85.9198608398438	-1.17856776714325	-7.60354280471802	0.00159255252219737	0.0168522447347641	-0.0130177913233638	-0.00132951640989631
1333	83.3224639892578	-1.50324213504791	-7.6684775352478	0.00678734155371785	0.00386527273803949	0.00418994715437293	0.00126787810586393
1334	83.9718170166016	-0.853893458843231	-7.6684775352478	-0.00165419070981443	-0.00100484199356288	-0.0026282137259841	0.00256657530553639
1335	85.2705154418945	-1.50324213504791	-7.60354280471802	0.000943203864153475	0.00418994715437293	-0.00230353930965066	-0.00197886489331722
1336	82.6731185913086	-0.853893458843231	-7.86328220367432	-0.00165419070981443	0.00808603875339031	0.000293855206109583	0.00613799272105098
1337	82.6731185913086	-0.204544812440872	-7.73341274261475	-0.00230353930965066	0.00938473641872406	-0.00782300252467394	0.000618529506027699
1338	85.2705154418945	-1.50324213504791	-7.6684775352478	0.00256657530553639	-0.00522560812532902	0.00159255252219737	-0.00490093370899558
1339	82.6731185913086	-0.204544812440872	-7.86328220367432	-0.00879702530801296	-0.00717365415766835	0.00906006153672934	-0.00619963090866804
1340	85.2705154418945	-2.15259075164795	-7.14899873733521	-0.0100957229733467	-0.00360223650932312	0.00126787810586393	-0.00782300252467394
1341	85.2705154418945	-2.15259075164795	-7.60354280471802	-0.00944637414067984	-0.0120437685400248	0.00483929552137852	-0.00977104809135199
1342	83.9718170166016	-1.50324213504791	-7.47367286682129	-0.0198359526693821	0.00126787810586393	0.00321592413820326	0.0022419011220336
1343	83.9718170166016	-1.50324213504791	-7.60354280471802	-0.00977104809135199	-0.00425158534198999	0.000293855206109583	-0.0026282137259841
1344	85.2705154418945	-1.82791638374329	-7.6684775352478	-0.00360223650932312	0.000943203864153475	0.000618529506027699	-3.08191010844894e-05
1345	85.2705154418945	-1.17856776714325	-7.86328220367432	0.00126787810586393	0.00159255252219737	-0.000680167751852423	0.000618529506027699
1346	83.3224639892578	-1.17856776714325	-7.73341274261475	-0.00360223650932312	-0.00295288790948689	-0.00555028254166245	0.00126787810586393
1347	85.2705154418945	-2.8019392490387	-7.08406400680542	-0.0100957229733467	-0.00327756232582033	0.00159255252219737	-0.00327756232582033
1348	83.3224639892578	-0.204544812440872	-7.73341274261475	-0.00457625929266214	-0.00100484199356288	-0.00165419070981443	0.00354059832170606
1349	83.3224639892578	-2.15259075164795	-7.60354280471802	-3.08191010844894e-05	0.000943203864153475	-0.0130177913233638	0.00321592413820326
1350	84.6211624145508	-0.853893458843231	-7.86328220367432	0.00808603875339031	0.0123068047687411	-0.0172385573387146	0.00289124972186983
1351	83.9718170166016	-0.529219150543213	-7.99315214157104	0.0113327819854021	0.012956153601408	-0.0204853005707264	-0.00230353930965066
1352	83.9718170166016	-0.529219150543213	-7.86328220367432	0.00354059832170606	0.0194496400654316	-0.0120437685400248	0.0113327819854021
1353	84.6211624145508	-1.82791638374329	-7.6684775352478	0.00906006153672934	-0.00295288790948689	-0.00100484199356288	0.00256657530553639
1354	83.3224639892578	-0.204544812440872	-7.9282169342041	0.0022419011220336	0.00289124972186983	-0.00490093370899558	0.00159255252219737
1355	82.6731185913086	-1.82791638374329	-8.05808639526367	-0.00230353930965066	0.00483929552137852	-0.000680167751852423	-0.00295288790948689
1356	86.5692138671875	-1.17856776714325	-7.60354280471802	0.00516396993771195	0.00126787810586393	-0.00814767740666866	-0.00132951640989631
1357	83.9718170166016	-0.204544812440872	-8.12302207946777	0.00581331877037883	0.00808603875339031	-0.00197886489331722	0.00970941036939621
1358	85.9198608398438	-1.50324213504791	-7.47367286682129	0.00613799272105098	-0.00132951640989631	0.00646266713738441	-0.00555028254166245
1359	85.9198608398438	-2.47726511955261	-7.86328220367432	0.0022419011220336	-0.0136671401560307	0.00841071270406246	-0.00684897974133492
1360	83.9718170166016	-0.204544812440872	-7.47367286682129	0.00191722682211548	-0.00425158534198999	0.00841071270406246	-0.0110697457566857
1361	82.0237731933594	-1.50324213504791	-7.47367286682129	0.000293855206109583	-0.00879702530801296	0.00646266713738441	-0.0110697457566857
1362	86.5692138671875	-1.50324213504791	-7.99315214157104	0.00613799272105098	-0.00457625929266214	0.00159255252219737	0.00321592413820326
1363	86.5692138671875	-0.529219150543213	-7.9282169342041	0.00776136433705688	-0.00197886489331722	0.00516396993771195	-0.00132951640989631
1364	84.6211624145508	-1.50324213504791	-7.53860807418823	-0.00132951640989631	0.000618529506027699	0.00256657530553639	0.00321592413820326
1365	84.6211624145508	-1.50324213504791	-7.73341274261475	0.00289124972186983	-0.00619963090866804	-0.00522560812532902	-0.00782300252467394
1366	85.9198608398438	-0.529219150543213	-7.73341274261475	0.0022419011220336	0.00711201597005129	-0.00490093370899558	-0.00132951640989631
1367	81.3744201660156	-1.17856776714325	-7.08406400680542	-0.00944637414067984	-0.000355493422830477	0.00191722682211548	0.00483929552137852
1368	84.6211624145508	-0.204544812440872	-7.79834747314453	-0.00522560812532902	0.00321592413820326	0.0022419011220336	0.000618529506027699
1369	83.9718170166016	0.120129495859146	-7.99315214157104	0.0142548503354192	0.00321592413820326	-0.0198359526693821	0.000618529506027699
1370	85.2705154418945	-1.17856776714325	-7.6684775352478	0.0145795252174139	0.0116574559360743	-0.0149658378213644	0.00873538758605719
1371	83.9718170166016	-1.50324213504791	-7.53860807418823	0.00386527273803949	0.00548864435404539	-0.0139918150380254	0.00289124972186983
1372	82.6731185913086	-0.529219150543213	-7.47367286682129	0.00159255252219737	0.00678734155371785	-0.0133424662053585	0.00418994715437293
1373	81.3744201660156	-0.204544812440872	-7.53860807418823	-0.00522560812532902	0.0142548503354192	0.000618529506027699	0.00970941036939621
1374	83.9718170166016	-0.204544812440872	-7.47367286682129	-0.00360223650932312	-0.00652430532500148	-0.00749832857400179	0.01100810803473
1375	84.6211624145508	-0.853893458843231	-7.6684775352478	-3.08191010844894e-05	-0.00197886489331722	-0.00457625929266214	-0.00360223650932312
1376	83.3224639892578	0.120129495859146	-7.9282169342041	0.000943203864153475	0.00516396993771195	-0.00879702530801296	-0.0026282137259841
1377	84.6211624145508	-0.529219150543213	-7.79834747314453	0.00354059832170606	0.00191722682211548	-0.00197886489331722	0.00678734155371785
1378	82.6731185913086	-1.50324213504791	-7.86328220367432	0.00938473641872406	-0.00132951640989631	0.00451462110504508	-0.00230353930965066
1379	83.9718170166016	-0.853893458843231	-7.6684775352478	-0.00717365415766835	-0.00197886489331722	0.00808603875339031	-0.00197886489331722
1380	82.0237731933594	-0.204544812440872	-7.79834747314453	-0.0211346503347158	0.000618529506027699	0.00808603875339031	-0.0156151866540313
1381	82.6731185913086	0.120129495859146	-7.6684775352478	-0.0149658378213644	0.000943203864153475	0.00289124972186983	-0.00490093370899558
1382	82.6731185913086	-0.529219150543213	-8.05808639526367	-0.0107450718060136	-0.000680167751852423	0.00483929552137852	0.00646266713738441
1383	83.3224639892578	-1.17856776714325	-7.86328220367432	-0.00360223650932312	0.00191722682211548	-3.08191010844894e-05	0.00159255252219737
1384	83.3224639892578	-0.529219150543213	-7.86328220367432	-0.00360223650932312	-0.00100484199356288	-0.00912170019000769	-0.00619963090866804
1385	82.6731185913086	0.120129495859146	-7.79834747314453	-0.000680167751852423	0.00808603875339031	-0.00587495695799589	-0.00425158534198999
1386	82.6731185913086	-0.529219150543213	-7.34380340576172	-0.00197886489331722	0.00743668992072344	-0.0026282137259841	-0.00165419070981443
1387	83.9718170166016	0.444803804159164	-7.47367286682129	-0.00197886489331722	0.00386527273803949	-0.00327756232582033	0.00289124972186983
1388	85.2705154418945	-0.853893458843231	-7.60354280471802	0.00354059832170606	0.00354059832170606	0.000943203864153475	0.0022419011220336
1389	83.9718170166016	0.120129495859146	-7.73341274261475	-0.00132951640989631	0.00678734155371785	-0.0146411629393697	-0.00100484199356288
1390	85.2705154418945	-2.47726511955261	-7.73341274261475	0.0136055024340749	0.00289124972186983	-0.0107450718060136	0.0175015944987535
1391	85.2705154418945	-0.853893458843231	-7.79834747314453	0.0200989879667759	0.0194496400654316	-0.0172385573387146	0.00191722682211548
1392	81.3744201660156	-0.853893458843231	-7.6684775352478	-0.00847235135734081	0.0103587592020631	-0.00490093370899558	0.0113327819854021
1393	85.9198608398438	-0.529219150543213	-7.60354280471802	-0.00684897974133492	0.00418994715437293	0.00646266713738441	-3.08191010844894e-05
1394	85.9198608398438	0.120129495859146	-7.47367286682129	-0.00100484199356288	0.00808603875339031	-0.0143164889886975	-0.00425158534198999
1395	85.2705154418945	-0.529219150543213	-7.27886867523193	-3.08191010844894e-05	0.00516396993771195	-0.0117190945893526	-0.00295288790948689
1396	83.9718170166016	-0.529219150543213	-7.86328220367432	0.00678734155371785	0.00159255252219737	-0.00100484199356288	-0.00749832857400179
1397	84.6211624145508	-0.204544812440872	-7.6684775352478	-0.00360223650932312	0.00613799272105098	-0.000680167751852423	0.00126787810586393
1398	82.0237731933594	0.769478142261505	-7.73341274261475	-0.00230353930965066	0.00516396993771195	0.000943203864153475	0.00354059832170606
1399	85.9198608398438	-0.529219150543213	-7.14899873733521	-0.00555028254166245	0.00418994715437293	0.00873538758605719	-0.00425158534198999
1400	83.9718170166016	1.09415245056152	-7.9282169342041	-0.00847235135734081	-0.00327756232582033	0.00808603875339031	-0.0172385573387146
1401	83.3224639892578	0.769478142261505	-7.4087381362915	-3.08191010844894e-05	0.00159255252219737	0.00191722682211548	-0.00977104809135199
1402	84.6211624145508	0.120129495859146	-7.60354280471802	-0.00522560812532902	-0.00652430532500148	0.00418994715437293	0.00159255252219737
1403	83.3224639892578	0.120129495859146	-8.05808639526367	0.0022419011220336	-0.0026282137259841	0.000943203864153475	-0.00490093370899558
1404	83.3224639892578	0.444803804159164	-8.12302207946777	-0.0126931173726916	0.00386527273803949	0.00159255252219737	-0.00814767740666866
1405	84.6211624145508	-0.529219150543213	-7.73341274261475	-0.00230353930965066	0.00548864435404539	-0.00392691092565656	-0.00100484199356288
1406	84.6211624145508	0.444803804159164	-7.47367286682129	-0.00197886489331722	0.00613799272105098	-0.00457625929266214	-0.0136671401560307
1407	83.3224639892578	0.769478142261505	-7.79834747314453	-0.00425158534198999	0.00354059832170606	-0.00977104809135199	0.00548864435404539
1408	85.2705154418945	-0.853893458843231	-7.53860807418823	-3.08191010844894e-05	-0.00197886489331722	-0.000355493422830477	0.0103587592020631
1409	85.2705154418945	0.120129495859146	-7.9282169342041	0.013930176384747	-0.00652430532500148	-0.00587495695799589	-0.00392691092565656
1410	82.6731185913086	0.769478142261505	-7.86328220367432	0.00548864435404539	0.00808603875339031	-0.0159398596733809	0.0194496400654316
1411	83.3224639892578	-0.204544812440872	-7.86328220367432	0.00938473641872406	0.00126787810586393	-0.0224333461374044	-0.00197886489331722
1412	84.6211624145508	0.444803804159164	-7.53860807418823	0.0100340843200684	0.0113327819854021	-0.00392691092565656	0.00938473641872406
1413	84.6211624145508	-0.204544812440872	-7.79834747314453	0.00711201597005129	-0.0100957229733467	-0.00814767740666866	0.000943203864153475
1414	85.2705154418945	-0.529219150543213	-7.27886867523193	0.00646266713738441	-0.0100957229733467	-0.00619963090866804	0.000943203864153475
1415	82.6731185913086	-0.204544812440872	-7.34380340576172	-0.00100484199356288	-0.0175632312893867	-0.000355493422830477	-0.0100957229733467
1416	84.6211624145508	-0.529219150543213	-7.79834747314453	0.0132808275520802	0.00386527273803949	0.000943203864153475	0.00126787810586393
1417	81.3744201660156	-0.529219150543213	-7.79834747314453	-0.0143164889886975	-0.00587495695799589	-0.00100484199356288	0.00126787810586393
1418	83.3224639892578	0.769478142261505	-7.79834747314453	-0.00555028254166245	-0.00749832857400179	0.000618529506027699	-0.00132951640989631
1419	82.6731185913086	0.769478142261505	-7.79834747314453	-0.0139918150380254	-0.00555028254166245	0.000943203864153475	-0.0123684434220195
1420	84.6211624145508	-0.204544812440872	-7.47367286682129	-0.0117190945893526	-0.00587495695799589	0.000293855206109583	-0.0165892094373703
1421	83.9718170166016	0.120129495859146	-7.53860807418823	-0.00230353930965066	0.00354059832170606	0.00613799272105098	-0.00425158534198999
1422	83.3224639892578	0.120129495859146	-7.73341274261475	-0.00360223650932312	0.00321592413820326	0.00386527273803949	-0.00587495695799589
1423	81.3744201660156	1.09415245056152	-7.73341274261475	-0.0156151866540313	-0.00327756232582033	-0.00165419070981443	0.00581331877037883
1424	84.6211624145508	0.444803804159164	-8.12302207946777	-0.0149658378213644	-0.00977104809135199	0.00418994715437293	-0.00100484199356288
1425	84.6211624145508	0.120129495859146	-7.99315214157104	-0.00392691092565656	0.000618529506027699	-0.00912170019000769	0.00678734155371785
1426	83.9718170166016	1.09415245056152	-7.60354280471802	0.00678734155371785	-0.00360223650932312	-0.0113944197073579	-0.00847235135734081
1427	84.6211624145508	-0.529219150543213	-7.73341274261475	-3.08191010844894e-05	-0.00327756232582033	-0.00490093370899558	0.00873538758605719
1428	82.6731185913086	-0.204544812440872	-7.27886867523193	-0.000680167751852423	0.00548864435404539	0.00289124972186983	0.00354059832170606
1429	84.6211624145508	-0.204544812440872	-7.27886867523193	0.0200989879667759	-0.00327756232582033	-0.0162645354866982	0.00711201597005129
1430	82.6731185913086	0.769478142261505	-8.12302207946777	0.00873538758605719	0.00873538758605719	-0.0198359526693821	0.00516396993771195
1431	83.3224639892578	0.769478142261505	-8.05808639526367	-0.00295288790948689	0.0155535480007529	-0.0172385573387146	0.00581331877037883
1432	82.6731185913086	-0.204544812440872	-7.9282169342041	0.0106834331527352	0.012956153601408	-0.0136671401560307	0.0100340843200684
1433	83.3224639892578	-0.204544812440872	-7.73341274261475	0.0142548503354192	0.00613799272105098	-0.00879702530801296	0.00354059832170606
1434	82.6731185913086	-0.204544812440872	-7.53860807418823	0.00646266713738441	-0.00425158534198999	-0.00944637414067984	-0.00197886489331722
1435	82.6731185913086	0.769478142261505	-7.27886867523193	0.00743668992072344	0.00418994715437293	-0.0120437685400248	-0.00295288790948689
1436	83.3224639892578	-0.529219150543213	-7.53860807418823	0.00581331877037883	0.0116574559360743	-0.00457625929266214	-0.00100484199356288
1437	82.0237731933594	1.09415245056152	-7.9282169342041	0.00581331877037883	0.00289124972186983	0.0113327819854021	0.0022419011220336
1438	85.2705154418945	-0.204544812440872	-7.6684775352478	0.0103587592020631	0.00613799272105098	0.00938473641872406	0.00126787810586393
1439	83.3224639892578	0.769478142261505	-7.73341274261475	0.00548864435404539	-0.00684897974133492	0.0136055024340749	0.000293855206109583
1440	84.6211624145508	-1.50324213504791	-7.53860807418823	0.00711201597005129	-0.0026282137259841	0.0136055024340749	-0.0123684434220195
1441	84.6211624145508	0.120129495859146	-7.4087381362915	0.00906006153672934	-0.00749832857400179	0.0116574559360743	-0.00619963090866804
1442	82.6731185913086	0.444803804159164	-7.79834747314453	-0.00522560812532902	-0.00165419070981443	0.00418994715437293	0.00808603875339031
1443	84.6211624145508	0.769478142261505	-8.18795680999756	0.00808603875339031	-0.00782300252467394	0.00873538758605719	0.00256657530553639
1444	85.2705154418945	-0.204544812440872	-8.05808639526367	0.00354059832170606	0.000293855206109583	0.000618529506027699	-0.00425158534198999
1445	84.6211624145508	-0.204544812440872	-7.79834747314453	0.0100340843200684	-0.00360223650932312	-0.00360223650932312	-0.00684897974133492
1446	82.0237731933594	0.120129495859146	-8.05808639526367	0.00613799272105098	-0.00360223650932312	0.00418994715437293	-0.00587495695799589
1447	84.6211624145508	-0.204544812440872	-7.53860807418823	0.0106834331527352	0.00191722682211548	0.00548864435404539	0.00451462110504508
1448	81.3744201660156	0.769478142261505	-7.86328220367432	-0.00717365415766835	-0.00295288790948689	0.000943203864153475	0.00743668992072344
1449	85.2705154418945	-0.204544812440872	-7.6684775352478	0.00613799272105098	0.00808603875339031	-0.00392691092565656	0.00126787810586393
1450	83.3224639892578	0.769478142261505	-8.31782627105713	0.00516396993771195	0.00906006153672934	-0.0143164889886975	0.0022419011220336
1451	84.6211624145508	0.444803804159164	-7.99315214157104	0.00743668992072344	0.0188002903014421	-0.00522560812532902	0.00548864435404539
1452	82.6731185913086	-0.204544812440872	-7.79834747314453	0.00711201597005129	0.00938473641872406	-0.00847235135734081	0.00256657530553639
1453	83.9718170166016	0.769478142261505	-7.79834747314453	-0.00100484199356288	0.00678734155371785	-0.00457625929266214	0.00678734155371785
1454	82.0237731933594	0.769478142261505	-7.79834747314453	-0.0107450718060136	-0.00197886489331722	-0.00197886489331722	-0.00425158534198999
1455	83.3224639892578	0.120129495859146	-7.27886867523193	-0.00555028254166245	0.00386527273803949	-0.00912170019000769	-0.00782300252467394
1456	84.6211624145508	-0.853893458843231	-7.60354280471802	0.000943203864153475	0.00613799272105098	-0.00684897974133492	-0.00555028254166245
1457	84.6211624145508	0.444803804159164	-7.99315214157104	-0.00652430532500148	-0.000680167751852423	-0.00782300252467394	0.000293855206109583
1458	84.6211624145508	-0.853893458843231	-7.9282169342041	-0.00944637414067984	0.00354059832170606	0.0100340843200684	0.00256657530553639
1459	83.9718170166016	-0.529219150543213	-7.73341274261475	-0.0139918150380254	-0.00490093370899558	0.011982130818069	-0.00684897974133492
1460	82.6731185913086	0.769478142261505	-7.86328220367432	-0.0208099745213985	-0.0026282137259841	0.00516396993771195	-0.00684897974133492
1461	83.3224639892578	-0.204544812440872	-7.60354280471802	-0.00944637414067984	-0.00132951640989631	0.00581331877037883	-0.00652430532500148
1462	84.6211624145508	-1.17856776714325	-7.60354280471802	-0.00522560812532902	-0.00912170019000769	0.0136055024340749	0.00126787810586393
1463	85.9198608398438	-0.853893458843231	-7.99315214157104	-0.0126931173726916	-0.00392691092565656	0.0022419011220336	-0.00327756232582033
1464	84.6211624145508	-0.853893458843231	-8.05808639526367	-0.00717365415766835	-0.00717365415766835	0.00418994715437293	-0.00522560812532902
1465	85.2705154418945	-1.82791638374329	-7.73341274261475	-0.00684897974133492	-0.00457625929266214	0.000943203864153475	-0.00457625929266214
1466	83.9718170166016	0.120129495859146	-8.05808639526367	-0.00327756232582033	0.00808603875339031	-0.00197886489331722	0.00516396993771195
1467	82.6731185913086	-0.853893458843231	-7.73341274261475	-0.0130177913233638	0.0022419011220336	-3.08191010844894e-05	-0.000355493422830477
1468	82.6731185913086	0.120129495859146	-7.79834747314453	0.00126787810586393	0.00451462110504508	-3.08191010844894e-05	0.00321592413820326
1469	85.2705154418945	-0.204544812440872	-7.9282169342041	0.000293855206109583	0.00321592413820326	-0.0159398596733809	-0.000355493422830477
1470	83.9718170166016	-0.204544812440872	-8.12302207946777	-0.00165419070981443	0.013930176384747	-0.00977104809135199	0.000618529506027699
1471	85.2705154418945	-2.15259075164795	-7.86328220367432	0.0103587592020631	0.00711201597005129	-0.0107450718060136	0.000943203864153475
1472	83.9718170166016	-1.17856776714325	-7.86328220367432	-3.08191010844894e-05	0.00970941036939621	-0.00522560812532902	0.00970941036939621
1473	81.3744201660156	-1.17856776714325	-7.47367286682129	-0.00555028254166245	0.00483929552137852	-0.00717365415766835	0.00451462110504508
1474	83.3224639892578	0.120129495859146	-7.6684775352478	-0.000355493422830477	0.00354059832170606	-0.00295288790948689	-0.00295288790948689
1475	83.9718170166016	0.120129495859146	-7.6684775352478	-0.00619963090866804	0.00483929552137852	-0.0120437685400248	-0.00522560812532902
1476	85.2705154418945	-1.17856776714325	-7.4087381362915	0.000618529506027699	0.00159255252219737	0.00159255252219737	-0.00360223650932312
1477	82.6731185913086	-0.853893458843231	-7.9282169342041	-0.00327756232582033	-0.00295288790948689	0.00289124972186983	-0.00360223650932312
1478	83.9718170166016	-0.853893458843231	-7.86328220367432	-0.00717365415766835	0.00386527273803949	0.000618529506027699	0.00354059832170606
1479	80.7250747680664	-1.50324213504791	-7.53860807418823	-0.0139918150380254	-0.000680167751852423	0.00808603875339031	-0.00360223650932312
1480	83.9718170166016	-0.204544812440872	-8.12302207946777	-0.00912170019000769	-0.00717365415766835	0.00483929552137852	-0.0143164889886975
1481	83.9718170166016	-0.204544812440872	-8.05808639526367	-0.00717365415766835	0.00711201597005129	-0.00360223650932312	-0.0156151866540313
1482	83.9718170166016	-0.853893458843231	-7.47367286682129	-0.00555028254166245	-0.00522560812532902	0.0145795252174139	0.00321592413820326
1483	83.9718170166016	-1.17856776714325	-7.60354280471802	-0.0113944197073579	-0.0126931173726916	0.0116574559360743	-0.00425158534198999
1484	81.3744201660156	-0.529219150543213	-7.73341274261475	-0.00912170019000769	-0.00847235135734081	-3.08191010844894e-05	0.00743668992072344
1485	80.7250747680664	0.120129495859146	-7.86328220367432	-0.00749832857400179	-0.000680167751852423	-0.0104203969240189	0.00159255252219737
1486	84.6211624145508	-1.17856776714325	-7.47367286682129	0.00191722682211548	0.00191722682211548	-0.00100484199356288	-0.00132951640989631
1487	83.3224639892578	-0.204544812440872	-7.6684775352478	0.00613799272105098	-0.00230353930965066	0.00126787810586393	-0.00230353930965066
1488	84.6211624145508	-1.50324213504791	-7.47367286682129	0.00321592413820326	0.000293855206109583	-0.00360223650932312	0.00256657530553639
1489	84.6211624145508	-1.82791638374329	-7.27886867523193	-0.000355493422830477	-0.00814767740666866	-0.00847235135734081	-0.0026282137259841
1490	82.0237731933594	-0.529219150543213	-7.73341274261475	0.00581331877037883	0.00548864435404539	-0.02697878703475	0.00841071270406246
1491	81.3744201660156	-0.204544812440872	-8.05808639526367	-0.0126931173726916	0.00938473641872406	-0.0169138833880424	-0.00197886489331722
1492	83.3224639892578	0.120129495859146	-7.86328220367432	0.0217223595827818	0.0178262684494257	-0.00782300252467394	0.00678734155371785
1493	83.3224639892578	-0.529219150543213	-8.12302207946777	-0.00944637414067984	0.00321592413820326	-0.00684897974133492	0.00289124972186983
1494	85.2705154418945	-0.204544812440872	-7.99315214157104	0.00906006153672934	0.00289124972186983	0.000943203864153475	0.00126787810586393
1495	85.2705154418945	-1.82791638374329	-7.53860807418823	0.00256657530553639	-3.08191010844894e-05	-0.00490093370899558	-0.00652430532500148
1496	82.6731185913086	-1.17856776714325	-7.14899873733521	0.00776136433705688	0.00159255252219737	-0.00555028254166245	-0.00457625929266214
1497	83.3224639892578	-0.529219150543213	-7.86328220367432	-0.00230353930965066	0.00418994715437293	-3.08191010844894e-05	0.00256657530553639
1498	84.6211624145508	-0.853893458843231	-7.9282169342041	-0.00132951640989631	-0.0026282137259841	0.00256657530553639	0.0022419011220336
1499	85.9198608398438	-1.50324213504791	-7.53860807418823	0.00808603875339031	-0.00132951640989631	0.00321592413820326	-0.00684897974133492
1500	86.5692138671875	-0.853893458843231	-7.86328220367432	0.00354059832170606	-0.00490093370899558	0.00451462110504508	-0.00652430532500148
1501	83.9718170166016	0.120129495859146	-7.6684775352478	0.00938473641872406	-0.0172385573387146	0.00386527273803949	-0.00847235135734081
1502	83.3224639892578	-0.853893458843231	-7.60354280471802	0.0116574559360743	-0.0123684434220195	0.00711201597005129	0.000618529506027699
1503	83.9718170166016	-0.529219150543213	-7.73341274261475	-0.00392691092565656	0.00191722682211548	0.0022419011220336	0.00841071270406246
1504	82.0237731933594	-0.529219150543213	-8.12302207946777	-0.00619963090866804	-0.00522560812532902	0.00451462110504508	-0.0104203969240189
1505	83.9718170166016	-0.529219150543213	-7.86328220367432	-0.00100484199356288	-0.00230353930965066	-0.00522560812532902	0.00354059832170606
1506	85.9198608398438	-1.50324213504791	-7.79834747314453	0.00581331877037883	0.00418994715437293	-0.0100957229733467	0.00126787810586393
1507	83.9718170166016	-0.853893458843231	-7.53860807418823	0.0022419011220336	-0.00425158534198999	0.00126787810586393	-0.00100484199356288
1508	84.6211624145508	-2.8019392490387	-7.47367286682129	-0.00327756232582033	-0.00522560812532902	-0.00555028254166245	0.00938473641872406
1509	85.9198608398438	-1.50324213504791	-7.47367286682129	0.00256657530553639	0.000293855206109583	-0.0159398596733809	0.0100340843200684
1510	80.7250747680664	-0.529219150543213	-7.6684775352478	0.00256657530553639	0.00678734155371785	-0.0107450718060136	-3.08191010844894e-05
1511	83.3224639892578	-0.529219150543213	-8.12302207946777	0.0126314787194133	0.0116574559360743	-0.0185372550040483	0.00126787810586393
1512	83.9718170166016	0.120129495859146	-8.38276100158691	-0.000680167751852423	0.0155535480007529	-0.00555028254166245	0.00483929552137852
1513	83.3224639892578	-0.204544812440872	-8.05808639526367	0.00711201597005129	0.00548864435404539	-0.000355493422830477	-0.00100484199356288
1514	85.2705154418945	-2.8019392490387	-7.86328220367432	0.00711201597005129	-0.00749832857400179	-0.00392691092565656	0.00191722682211548
1515	85.2705154418945	-1.50324213504791	-7.60354280471802	0.00159255252219737	0.0022419011220336	-0.0159398596733809	-0.00522560812532902
1516	82.0237731933594	-0.529219150543213	-7.4087381362915	-0.00197886489331722	0.00354059832170606	-0.00684897974133492	-0.00522560812532902
1517	84.6211624145508	-1.50324213504791	-7.34380340576172	0.00516396993771195	0.0022419011220336	0.0022419011220336	0.0106834331527352
1518	85.9198608398438	-1.50324213504791	-7.60354280471802	0.00418994715437293	-3.08191010844894e-05	-0.00814767740666866	0.00451462110504508
1519	83.3224639892578	-0.204544812440872	-8.18795680999756	-0.0100957229733467	-0.0152905117720366	0.00678734155371785	-0.0130177913233638
1520	84.6211624145508	-2.8019392490387	-7.79834747314453	-0.0217839982360601	-0.0195112787187099	0.00354059832170606	-0.0120437685400248
1521	83.9718170166016	-0.529219150543213	-7.9282169342041	-0.00100484199356288	-0.00295288790948689	-0.00230353930965066	-0.00587495695799589
1522	81.3744201660156	-0.529219150543213	-7.73341274261475	-0.0260047651827335	-0.00522560812532902	0.0152288740500808	0.00191722682211548
1523	83.3224639892578	-0.853893458843231	-7.60354280471802	-0.0133424662053585	-0.0026282137259841	-3.08191010844894e-05	0.00289124972186983
1524	84.6211624145508	-1.17856776714325	-7.99315214157104	-0.00522560812532902	-0.00490093370899558	-0.00749832857400179	0.00678734155371785
1525	83.3224639892578	-0.529219150543213	-8.25289154052734	-0.00555028254166245	0.000293855206109583	-0.00327756232582033	-0.00132951640989631
1526	84.6211624145508	-1.17856776714325	-7.99315214157104	-0.00100484199356288	-0.00100484199356288	-0.0026282137259841	-0.00100484199356288
1527	85.9198608398438	-2.47726511955261	-7.73341274261475	-0.00230353930965066	0.00581331877037883	-0.00360223650932312	0.0022419011220336
1528	82.6731185913086	-0.529219150543213	-7.60354280471802	-0.00717365415766835	0.000618529506027699	-0.00587495695799589	0.00581331877037883
1529	84.6211624145508	-1.82791638374329	-7.27886867523193	0.000293855206109583	0.00808603875339031	-0.0104203969240189	0.00548864435404539
1530	85.9198608398438	-1.82791638374329	-7.4087381362915	0.0106834331527352	0.00613799272105098	-0.0250307414680719	0.00159255252219737
1531	85.2705154418945	-1.50324213504791	-7.86328220367432	0.0113327819854021	0.0155535480007529	-0.0126931173726916	0.00126787810586393
1532	85.9198608398438	-2.15259075164795	-7.73341274261475	0.00191722682211548	0.0106834331527352	-0.00684897974133492	0.00743668992072344
1533	85.2705154418945	-2.8019392490387	-7.47367286682129	0.00159255252219737	-0.00295288790948689	-0.00165419070981443	0.00548864435404539
1534	83.3224639892578	-0.529219150543213	-7.73341274261475	0.00776136433705688	0.000618529506027699	-0.00522560812532902	0.00159255252219737
1535	83.9718170166016	-0.853893458843231	-7.53860807418823	0.0022419011220336	0.00191722682211548	-0.00197886489331722	0.000293855206109583
1536	84.6211624145508	-0.529219150543213	-7.21393346786499	0.011982130818069	0.00451462110504508	-0.0123684434220195	-0.00327756232582033
1537	84.6211624145508	-0.529219150543213	-7.9282169342041	0.00321592413820326	0.00191722682211548	-0.00717365415766835	-0.000680167751852423
1538	84.6211624145508	-0.204544812440872	-7.9282169342041	-0.00749832857400179	-0.000355493422830477	0.00321592413820326	-0.00100484199356288
1539	84.6211624145508	-2.8019392490387	-7.53860807418823	0.00873538758605719	-0.00879702530801296	0.0022419011220336	-0.00684897974133492
1540	85.9198608398438	-2.15259075164795	-7.53860807418823	0.00808603875339031	-0.00425158534198999	0.00873538758605719	-0.0117190945893526
1541	81.3744201660156	-0.204544812440872	-7.6684775352478	0.00354059832170606	-0.00230353930965066	0.00776136433705688	-0.00165419070981443
1542	83.3224639892578	-0.529219150543213	-7.6684775352478	0.00841071270406246	0.00906006153672934	0.0149041991680861	0.00126787810586393
1543	83.9718170166016	-0.529219150543213	-7.73341274261475	0.000618529506027699	-0.00684897974133492	0.0022419011220336	0.00126787810586393
1544	84.6211624145508	0.120129495859146	-7.86328220367432	0.011982130818069	-0.00165419070981443	-0.00619963090866804	-0.00457625929266214
1545	85.2705154418945	-2.8019392490387	-7.47367286682129	-0.0117190945893526	-3.08191010844894e-05	-0.00555028254166245	0.000943203864153475
1546	83.9718170166016	-1.17856776714325	-7.60354280471802	-0.00230353930965066	0.000943203864153475	-0.00425158534198999	-0.00100484199356288
1547	82.0237731933594	-0.204544812440872	-7.79834747314453	-0.00782300252467394	0.00191722682211548	-0.00165419070981443	0.00548864435404539
1548	85.2705154418945	-1.17856776714325	-7.4087381362915	-0.00555028254166245	0.00646266713738441	0.00321592413820326	0.00191722682211548
1549	85.9198608398438	-1.50324213504791	-7.53860807418823	-0.00230353930965066	0.00516396993771195	-0.0100957229733467	0.00386527273803949
1550	82.6731185913086	0.120129495859146	-7.60354280471802	-0.00295288790948689	0.01100810803473	-0.00490093370899558	-3.08191010844894e-05
1551	83.9718170166016	-1.17856776714325	-7.99315214157104	0.00256657530553639	0.00418994715437293	-0.0221086721867323	-0.00100484199356288
1552	85.2705154418945	-1.17856776714325	-7.9282169342041	0.00321592413820326	0.00678734155371785	-0.00717365415766835	0.00613799272105098
1553	82.0237731933594	0.120129495859146	-7.99315214157104	-0.00814767740666866	0.00321592413820326	-0.00847235135734081	-0.00295288790948689
1554	82.6731185913086	-0.529219150543213	-7.9282169342041	-0.00165419070981443	0.00581331877037883	0.00711201597005129	0.00581331877037883
1555	85.9198608398438	-0.853893458843231	-8.12302207946777	-0.00295288790948689	-0.00327756232582033	-0.0143164889886975	-0.00392691092565656
1556	85.2705154418945	-1.17856776714325	-7.27886867523193	-0.00230353930965066	-0.000680167751852423	-0.00490093370899558	-0.00132951640989631
1557	82.6731185913086	-0.853893458843231	-7.47367286682129	0.000293855206109583	-0.00425158534198999	0.00873538758605719	0.00483929552137852
1558	86.5692138671875	-2.15259075164795	-7.6684775352478	-0.00165419070981443	-0.00392691092565656	-0.00327756232582033	-0.00490093370899558
1559	82.0237731933594	0.444803804159164	-7.79834747314453	-0.0136671401560307	-0.0026282137259841	0.00516396993771195	-0.0120437685400248
1560	83.9718170166016	-1.17856776714325	-7.60354280471802	-0.0143164889886975	-0.021459324285388	0.00126787810586393	-0.00587495695799589
1561	86.5692138671875	-1.17856776714325	-7.60354280471802	-0.0104203969240189	-0.00522560812532902	-3.08191010844894e-05	-0.00457625929266214
1562	84.6211624145508	-0.853893458843231	-7.60354280471802	-0.00165419070981443	-3.08191010844894e-05	0.012956153601408	-0.00327756232582033
1563	85.9198608398438	-1.50324213504791	-7.47367286682129	-0.00814767740666866	-0.00360223650932312	0.00321592413820326	-0.0026282137259841
1564	86.5692138671875	-2.47726511955261	-7.6684775352478	-0.00977104809135199	-0.00717365415766835	0.00548864435404539	0.00289124972186983
1565	82.6731185913086	-0.853893458843231	-7.6684775352478	-0.00587495695799589	0.000293855206109583	-0.00360223650932312	-0.00652430532500148
1566	81.3744201660156	0.120129495859146	-7.9282169342041	-0.00944637414067984	0.00256657530553639	-0.00684897974133492	0.00483929552137852
1567	85.9198608398438	-1.50324213504791	-7.60354280471802	-0.00295288790948689	0.00613799272105098	0.00711201597005129	0.00159255252219737
1568	82.6731185913086	0.120129495859146	-8.18795680999756	0.00159255252219737	-0.00132951640989631	0.00159255252219737	0.0022419011220336
1569	83.3224639892578	-0.853893458843231	-7.53860807418823	0.00483929552137852	0.011982130818069	-0.0149658378213644	0.00938473641872406
1570	86.5692138671875	-2.8019392490387	-7.73341274261475	0.00354059832170606	0.000293855206109583	-0.0240567177534103	0.00613799272105098
1571	82.0237731933594	0.444803804159164	-8.05808639526367	0.00841071270406246	0.0132808275520802	-0.0130177913233638	-0.00132951640989631
1572	80.7250747680664	0.120129495859146	-8.18795680999756	-0.00360223650932312	0.0191249661147594	-0.00619963090866804	0.01100810803473
1573	83.9718170166016	-0.204544812440872	-7.79834747314453	0.00126787810586393	-0.000355493422830477	-0.00847235135734081	-0.00197886489331722
1574	83.9718170166016	-0.204544812440872	-7.79834747314453	0.012956153601408	0.000293855206109583	-0.00295288790948689	-3.08191010844894e-05
1575	83.9718170166016	-0.853893458843231	-7.21393346786499	0.00354059832170606	0.00191722682211548	-0.00360223650932312	-0.00717365415766835
1576	83.9718170166016	-1.50324213504791	-7.34380340576172	0.000293855206109583	-3.08191010844894e-05	-0.00295288790948689	0.000293855206109583
1577	83.9718170166016	-1.17856776714325	-7.6684775352478	-0.00555028254166245	0.000943203864153475	0.00841071270406246	0.00678734155371785
1578	79.4263763427734	-0.529219150543213	-7.6684775352478	-0.00944637414067984	-0.00360223650932312	0.00938473641872406	0.00191722682211548
1579	85.9198608398438	-0.853893458843231	-7.79834747314453	-0.0107450718060136	-0.00912170019000769	0.0103587592020631	-0.00392691092565656
1580	83.9718170166016	-0.529219150543213	-8.18795680999756	-0.00360223650932312	-0.00782300252467394	0.00613799272105098	-0.0107450718060136
1581	83.3224639892578	-0.853893458843231	-7.79834747314453	-0.0113944197073579	0.0022419011220336	0.00678734155371785	-0.00912170019000769
1582	84.6211624145508	-2.47726511955261	-7.47367286682129	-0.0107450718060136	-0.0133424662053585	0.0113327819854021	0.00289124972186983
1583	85.2705154418945	-1.50324213504791	-7.60354280471802	-0.00360223650932312	-0.00847235135734081	-0.00457625929266214	0.00483929552137852
1584	81.3744201660156	0.120129495859146	-7.6684775352478	-0.0195112787187099	-0.0026282137259841	-3.08191010844894e-05	-0.00457625929266214
1585	82.0237731933594	-0.529219150543213	-8.12302207946777	-0.00652430532500148	-0.00392691092565656	-0.0026282137259841	-0.000355493422830477
1586	85.2705154418945	-1.50324213504791	-7.9282169342041	-0.00587495695799589	-0.00100484199356288	-0.00295288790948689	0.00256657530553639
1587	83.9718170166016	0.120129495859146	-7.79834747314453	-0.00684897974133492	-0.00360223650932312	0.00483929552137852	0.00938473641872406
1588	85.2705154418945	-1.82791638374329	-7.60354280471802	-0.00619963090866804	-0.00587495695799589	-0.000355493422830477	0.00581331877037883
1589	83.3224639892578	-0.529219150543213	-7.6684775352478	-0.0123684434220195	0.00191722682211548	-0.0149658378213644	0.00873538758605719
1590	84.6211624145508	-0.853893458843231	-7.21393346786499	-0.00684897974133492	0.00321592413820326	-0.0146411629393697	0.00289124972186983
1591	83.9718170166016	-1.17856776714325	-7.4087381362915	-0.00717365415766835	0.0188002903014421	-0.0146411629393697	0.00321592413820326
1592	85.9198608398438	-0.853893458843231	-7.99315214157104	-0.00555028254166245	0.0142548503354192	-0.0130177913233638	0.00418994715437293
1593	84.6211624145508	-0.853893458843231	-7.6684775352478	-3.08191010844894e-05	0.00159255252219737	-0.00230353930965066	-0.00392691092565656
1594	84.6211624145508	-1.82791638374329	-7.6684775352478	-0.00587495695799589	0.00159255252219737	0.00126787810586393	-0.00132951640989631
1595	84.6211624145508	-2.15259075164795	-7.34380340576172	-0.00392691092565656	0.00126787810586393	-0.00944637414067984	-0.00360223650932312
1596	83.3224639892578	0.444803804159164	-7.53860807418823	0.000293855206109583	0.00548864435404539	-0.00360223650932312	-0.00327756232582033
1597	83.3224639892578	-1.17856776714325	-7.21393346786499	-0.00977104809135199	0.00841071270406246	0.00613799272105098	0.0106834331527352
1598	84.6211624145508	-0.529219150543213	-7.86328220367432	0.00159255252219737	0.00678734155371785	0.00191722682211548	-0.000680167751852423
1599	85.2705154418945	-0.529219150543213	-7.79834747314453	-0.0100957229733467	0.00159255252219737	0.00321592413820326	-0.00619963090866804
1600	83.3224639892578	-0.204544812440872	-8.12302207946777	-0.00230353930965066	-0.00782300252467394	0.00126787810586393	-0.0123684434220195
1601	83.9718170166016	-1.17856776714325	-7.9282169342041	-0.000355493422830477	-0.0146411629393697	0.00256657530553639	-0.00425158534198999
1602	84.6211624145508	0.120129495859146	-7.9282169342041	-0.00555028254166245	-0.00977104809135199	0.0175015944987535	-0.00197886489331722
1603	80.0757217407227	0.120129495859146	-7.73341274261475	-0.00717365415766835	0.000293855206109583	-0.00230353930965066	0.00159255252219737
1604	84.6211624145508	0.120129495859146	-7.73341274261475	0.000293855206109583	-0.000680167751852423	0.00289124972186983	-0.00165419070981443
1605	85.9198608398438	-0.529219150543213	-8.31782627105713	0.00483929552137852	-0.00165419070981443	-0.00360223650932312	-0.00717365415766835
1606	85.9198608398438	-1.17856776714325	-7.9282169342041	0.00256657530553639	-0.00295288790948689	-0.00717365415766835	-0.00100484199356288
1607	83.3224639892578	-1.17856776714325	-7.86328220367432	0.00418994715437293	-0.00100484199356288	-0.00230353930965066	0.00483929552137852
1608	86.5692138671875	-1.17856776714325	-7.53860807418823	0.0022419011220336	-0.0026282137259841	0.00321592413820326	-0.00100484199356288
1609	82.6731185913086	0.120129495859146	-7.79834747314453	0.00548864435404539	0.00613799272105098	-0.0110697457566857	0.00711201597005129
1610	83.3224639892578	-0.529219150543213	-7.21393346786499	0.0175015944987535	0.00906006153672934	-0.0146411629393697	0.00289124972186983
1611	85.2705154418945	-0.204544812440872	-7.4087381362915	0.0162028968334198	0.0171769186854362	-0.0172385573387146	-0.00100484199356288
1612	85.2705154418945	-0.853893458843231	-7.73341274261475	0.00678734155371785	0.00970941036939621	-0.00749832857400179	0.00483929552137852
1613	84.6211624145508	-2.15259075164795	-7.53860807418823	0.0132808275520802	-0.00425158534198999	-0.0104203969240189	-0.00230353930965066
1614	83.3224639892578	-1.17856776714325	-7.60354280471802	0.0175015944987535	-0.00295288790948689	-0.0133424662053585	0.00646266713738441
1615	80.0757217407227	-0.204544812440872	-7.73341274261475	0.00743668992072344	-0.00100484199356288	-0.00100484199356288	-0.00392691092565656
1616	82.6731185913086	-0.853893458843231	-7.60354280471802	0.00451462110504508	0.00906006153672934	-0.00490093370899558	-0.000680167751852423
1617	84.6211624145508	-0.529219150543213	-7.27886867523193	0.0022419011220336	0.00321592413820326	0.00613799272105098	0.000293855206109583
1618	84.6211624145508	0.444803804159164	-7.79834747314453	0.00873538758605719	0.00418994715437293	0.00126787810586393	-0.00392691092565656
1619	82.6731185913086	-0.529219150543213	-7.53860807418823	0.0100340843200684	-0.00165419070981443	0.00126787810586393	-0.00392691092565656
1620	83.9718170166016	-2.15259075164795	-7.60354280471802	0.011982130818069	-0.00197886489331722	0.00289124972186983	-0.00490093370899558
1621	82.6731185913086	0.769478142261505	-7.79834747314453	0.00386527273803949	-0.00717365415766835	0.00483929552137852	-0.00165419070981443
1622	80.0757217407227	0.120129495859146	-7.6684775352478	0.00191722682211548	0.000943203864153475	0.0100340843200684	-0.00100484199356288
1623	82.6731185913086	-0.204544812440872	-7.60354280471802	0.0123068047687411	-0.00652430532500148	0.00451462110504508	0.00289124972186983
1624	83.3224639892578	0.444803804159164	-7.99315214157104	0.00808603875339031	-0.00360223650932312	-0.00814767740666866	-0.00230353930965066
1625	84.6211624145508	-0.853893458843231	-7.53860807418823	-0.00230353930965066	-0.00100484199356288	-0.00522560812532902	-0.0026282137259841
1626	85.2705154418945	-1.17856776714325	-8.05808639526367	-0.0126931173726916	-3.08191010844894e-05	-0.00749832857400179	-0.00619963090866804
1627	84.6211624145508	0.120129495859146	-7.86328220367432	0.000293855206109583	0.00126787810586393	0.00548864435404539	0.00418994715437293
1628	80.0757217407227	-0.853893458843231	-7.53860807418823	-0.00749832857400179	-0.00197886489331722	0.00516396993771195	0.00808603875339031
1629	85.9198608398438	-1.17856776714325	-7.79834747314453	0.00191722682211548	0.0103587592020631	-0.0100957229733467	0.013930176384747
1630	82.6731185913086	0.120129495859146	-8.25289154052734	0.00451462110504508	0.0132808275520802	-0.0175632312893867	-0.00100484199356288
1631	82.0237731933594	-0.529219150543213	-7.21393346786499	0.00354059832170606	0.0116574559360743	-0.0100957229733467	-0.000355493422830477
1632	85.2705154418945	-2.15259075164795	-7.4087381362915	0.00581331877037883	0.00321592413820326	0.00126787810586393	0.00516396993771195
1633	83.3224639892578	-0.853893458843231	-7.6684775352478	-0.00100484199356288	0.00289124972186983	-0.00425158534198999	-0.00522560812532902
1634	81.3744201660156	-0.204544812440872	-7.86328220367432	0.000293855206109583	0.00126787810586393	-0.00749832857400179	-0.00327756232582033
1635	82.6731185913086	0.444803804159164	-7.73341274261475	0.000943203864153475	0.00646266713738441	-0.00717365415766835	-0.00392691092565656
1636	85.9198608398438	-0.529219150543213	-7.99315214157104	0.00386527273803949	0.00321592413820326	-0.00652430532500148	-0.0113944197073579
1637	83.3224639892578	0.120129495859146	-7.79834747314453	0.00646266713738441	-0.00132951640989631	-0.0120437685400248	-0.000680167751852423
1638	85.9198608398438	-1.17856776714325	-7.27886867523193	-0.00132951640989631	-0.00717365415766835	-0.00100484199356288	-0.00425158534198999
1639	82.6731185913086	-0.529219150543213	-7.73341274261475	0.00418994715437293	-0.00977104809135199	0.01100810803473	0.000293855206109583
1640	83.9718170166016	-1.17856776714325	-7.6684775352478	0.00354059832170606	-0.0143164889886975	0.00289124972186983	-0.0110697457566857
1641	82.6731185913086	-1.17856776714325	-7.53860807418823	-0.00132951640989631	-0.0237320438027382	0.00289124972186983	-0.00587495695799589
1642	84.6211624145508	-0.853893458843231	-8.05808639526367	0.011982130818069	-0.00360223650932312	-0.000680167751852423	0.00581331877037883
1643	85.2705154418945	-1.17856776714325	-7.99315214157104	0.00483929552137852	0.0022419011220336	0.00711201597005129	-0.000355493422830477
1644	85.9198608398438	-1.17856776714325	-7.53860807418823	-0.00490093370899558	-0.00490093370899558	-0.000355493422830477	-0.00230353930965066
1645	84.6211624145508	-2.15259075164795	-7.14899873733521	-0.00555028254166245	-0.00717365415766835	0.00418994715437293	0.000618529506027699
1646	82.0237731933594	0.444803804159164	-7.79834747314453	-0.00197886489331722	0.000293855206109583	-0.00490093370899558	-0.00230353930965066
1647	83.3224639892578	-0.853893458843231	-7.86328220367432	-0.00782300252467394	0.000618529506027699	-0.00619963090866804	0.00646266713738441
1648	83.3224639892578	0.444803804159164	-8.12302207946777	0.00159255252219737	0.0022419011220336	0.000618529506027699	0.00483929552137852
1649	84.6211624145508	-0.853893458843231	-8.12302207946777	0.00678734155371785	0.00516396993771195	-0.0230826959013939	0.00256657530553639
1650	84.6211624145508	0.120129495859146	-7.60354280471802	0.00548864435404539	0.00548864435404539	-0.0149658378213644	0.0113327819854021
1651	83.9718170166016	-1.17856776714325	-7.53860807418823	0.0230210572481155	0.00289124972186983	-0.0113944197073579	0.0022419011220336
1652	83.3224639892578	0.120129495859146	-7.53860807418823	0.0217223595827818	0.0158782228827477	-0.00717365415766835	0.00970941036939621
1653	80.7250747680664	0.120129495859146	-7.73341274261475	-0.00100484199356288	0.00516396993771195	0.00451462110504508	0.00613799272105098
1654	82.6731185913086	0.444803804159164	-7.79834747314453	0.000618529506027699	-0.00457625929266214	-0.0110697457566857	-0.00165419070981443
1655	85.2705154418945	0.120129495859146	-7.60354280471802	0.00159255252219737	0.00256657530553639	-0.00457625929266214	-0.00912170019000769
1656	82.6731185913086	-0.204544812440872	-7.4087381362915	0.000943203864153475	0.00841071270406246	-0.00392691092565656	-0.00132951640989631
1657	85.2705154418945	-0.853893458843231	-7.6684775352478	0.00354059832170606	-0.00327756232582033	-0.0026282137259841	0.00289124972186983
1658	84.6211624145508	-1.17856776714325	-7.47367286682129	-0.00360223650932312	-0.00425158534198999	0.00321592413820326	-0.00360223650932312
1659	82.6731185913086	-1.17856776714325	-7.9282169342041	-0.00522560812532902	-0.00749832857400179	0.0168522447347641	-0.0120437685400248
1660	83.3224639892578	0.444803804159164	-8.18795680999756	0.00354059832170606	-0.00457625929266214	0.00321592413820326	-0.00652430532500148
1661	85.9198608398438	-0.204544812440872	-7.99315214157104	0.000943203864153475	-0.00230353930965066	0.00483929552137852	-0.00782300252467394
1662	85.2705154418945	-0.853893458843231	-7.73341274261475	-0.000680167751852423	-0.00132951640989631	0.01100810803473	0.00678734155371785
1663	85.9198608398438	-1.50324213504791	-7.6684775352478	-0.0026282137259841	-0.00912170019000769	0.00256657530553639	0.00256657530553639
1664	83.3224639892578	-1.50324213504791	-7.34380340576172	-0.00327756232582033	-0.00652430532500148	-0.00490093370899558	-0.0100957229733467
1665	82.0237731933594	-0.204544812440872	-7.34380340576172	-0.00490093370899558	-0.0026282137259841	-0.00360223650932312	-0.00360223650932312
1666	84.6211624145508	-0.204544812440872	-7.6684775352478	-0.0100957229733467	0.00159255252219737	-0.00295288790948689	0.000943203864153475
1667	82.6731185913086	0.769478142261505	-7.73341274261475	0.00581331877037883	-0.00392691092565656	0.000943203864153475	0.000293855206109583
1668	85.2705154418945	-0.529219150543213	-7.99315214157104	-0.000355493422830477	0.00483929552137852	0.00354059832170606	0.00126787810586393
1669	84.6211624145508	0.120129495859146	-7.6684775352478	-0.00360223650932312	0.00483929552137852	-0.0123684434220195	0.00841071270406246
1670	84.6211624145508	-1.82791638374329	-7.47367286682129	0.00321592413820326	0.00711201597005129	-0.0107450718060136	0.0171769186854362
1671	84.6211624145508	-0.529219150543213	-7.47367286682129	0.000943203864153475	0.0175015944987535	-0.0100957229733467	0.00289124972186983
1672	83.3224639892578	-0.529219150543213	-7.79834747314453	-0.00782300252467394	0.0113327819854021	-0.00749832857400179	0.00938473641872406
1673	85.9198608398438	-0.529219150543213	-7.73341274261475	0.000943203864153475	0.00451462110504508	0.00126787810586393	-0.00360223650932312
1674	84.6211624145508	-0.529219150543213	-7.9282169342041	-0.000355493422830477	-0.000680167751852423	0.0022419011220336	-0.00490093370899558
1675	83.3224639892578	-1.17856776714325	-7.53860807418823	0.00159255252219737	0.00159255252219737	-0.00782300252467394	-0.00392691092565656
1676	83.3224639892578	-0.853893458843231	-7.79834747314453	0.00321592413820326	-3.08191010844894e-05	-0.0182125810533762	-0.00327756232582033
1677	84.6211624145508	-0.853893458843231	-7.79834747314453	0.00516396993771195	0.00321592413820326	-0.00132951640989631	0.00159255252219737
1678	82.6731185913086	0.120129495859146	-7.73341274261475	-0.00814767740666866	0.00126787810586393	0.000943203864153475	0.00418994715437293
1679	85.9198608398438	-0.853893458843231	-7.9282169342041	-0.00944637414067984	-0.00295288790948689	-0.00132951640989631	-0.0159398596733809
1680	82.6731185913086	0.769478142261505	-8.4476957321167	-0.0156151866540313	-0.000355493422830477	0.00743668992072344	-0.00652430532500148
1681	83.9718170166016	0.444803804159164	-7.9282169342041	-0.00490093370899558	-0.00295288790948689	0.00451462110504508	-0.0107450718060136
1682	83.3224639892578	-1.17856776714325	-7.60354280471802	-0.00457625929266214	-0.0182125810533762	0.0106834331527352	0.00159255252219737
1683	83.3224639892578	-0.204544812440872	-7.53860807418823	-0.00425158534198999	0.00321592413820326	0.00938473641872406	0.00418994715437293
1684	82.0237731933594	0.120129495859146	-7.6684775352478	-0.0123684434220195	-0.000680167751852423	-0.00619963090866804	0.00906006153672934
1685	82.6731185913086	0.444803804159164	-7.86328220367432	-0.00197886489331722	0.00126787810586393	0.00256657530553639	-0.00327756232582033
1686	84.6211624145508	-0.853893458843231	-8.05808639526367	-0.0026282137259841	0.00418994715437293	-0.00652430532500148	-0.00230353930965066
1687	82.6731185913086	0.120129495859146	-7.86328220367432	-3.08191010844894e-05	-3.08191010844894e-05	-0.000680167751852423	0.00386527273803949
1688	85.2705154418945	-1.17856776714325	-7.6684775352478	-0.0026282137259841	-0.00782300252467394	0.0100340843200684	0.00581331877037883
1689	85.2705154418945	-0.529219150543213	-7.86328220367432	-3.08191010844894e-05	0.00191722682211548	-0.0133424662053585	-3.08191010844894e-05
1690	82.6731185913086	-0.529219150543213	-7.60354280471802	0.00711201597005129	0.00776136433705688	-0.0191866029053926	0.00646266713738441
1691	85.2705154418945	-0.853893458843231	-7.53860807418823	0.0126314787194133	0.0100340843200684	-0.0100957229733467	-0.0026282137259841
1692	85.2705154418945	-0.529219150543213	-7.34380340576172	0.00613799272105098	0.0113327819854021	-0.0026282137259841	0.00938473641872406
1693	85.9198608398438	-1.17856776714325	-7.73341274261475	0.00451462110504508	0.00678734155371785	0.00321592413820326	-0.00165419070981443
1694	84.6211624145508	-1.17856776714325	-7.60354280471802	0.00776136433705688	-0.00944637414067984	0.00321592413820326	0.00483929552137852
1695	83.3224639892578	0.120129495859146	-7.79834747314453	0.00678734155371785	0.0022419011220336	-3.08191010844894e-05	-0.00295288790948689
1696	83.9718170166016	-1.17856776714325	-7.34380340576172	0.00873538758605719	0.00808603875339031	-0.00912170019000769	-0.00360223650932312
1697	82.6731185913086	0.120129495859146	-7.60354280471802	-3.08191010844894e-05	0.00776136433705688	0.000293855206109583	0.00126787810586393
1698	85.2705154418945	-0.529219150543213	-7.34380340576172	0.00321592413820326	0.00256657530553639	0.0132808275520802	0.00289124972186983
1699	83.9718170166016	-0.204544812440872	-7.99315214157104	0.00256657530553639	-0.00132951640989631	0.00646266713738441	-0.0126931173726916
1700	85.9198608398438	-1.17856776714325	-7.53860807418823	0.00841071270406246	-0.0113944197073579	0.0100340843200684	-0.00457625929266214
1701	83.9718170166016	-1.17856776714325	-7.9282169342041	0.011982130818069	-0.00847235135734081	0.00873538758605719	-0.0146411629393697
1702	82.6731185913086	0.120129495859146	-7.99315214157104	0.00581331877037883	-0.0188619289547205	0.00678734155371785	0.00646266713738441
1703	81.3744201660156	-0.204544812440872	-7.99315214157104	-0.00392691092565656	-0.000355493422830477	-0.000355493422830477	-0.00327756232582033
1704	83.3224639892578	0.444803804159164	-7.9282169342041	0.000618529506027699	-0.0026282137259841	0.00159255252219737	-0.00555028254166245
1705	85.2705154418945	-0.204544812440872	-7.73341274261475	0.0100340843200684	-0.000680167751852423	-0.00295288790948689	-0.00587495695799589
1706	85.2705154418945	-1.50324213504791	-7.53860807418823	0.00483929552137852	0.00386527273803949	0.000618529506027699	-0.00230353930965066
1707	83.3224639892578	-1.17856776714325	-7.86328220367432	-0.00197886489331722	-3.08191010844894e-05	-0.00197886489331722	-0.000680167751852423
1708	84.6211624145508	-1.17856776714325	-7.53860807418823	0.0022419011220336	0.00354059832170606	0.00516396993771195	0.0103587592020631
1709	82.6731185913086	-0.529219150543213	-7.53860807418823	-0.00165419070981443	-3.08191010844894e-05	-0.0133424662053585	0.00418994715437293
1710	84.6211624145508	-1.17856776714325	-7.6684775352478	0.00321592413820326	0.0155535480007529	-0.0113944197073579	0.0132808275520802
1711	83.9718170166016	0.444803804159164	-7.86328220367432	0.00678734155371785	0.0123068047687411	-0.0172385573387146	0.00126787810586393
1712	85.2705154418945	-0.529219150543213	-7.6684775352478	-0.00100484199356288	0.00548864435404539	-0.0120437685400248	0.00354059832170606
1713	85.2705154418945	-2.15259075164795	-7.86328220367432	0.000943203864153475	0.000943203864153475	0.00354059832170606	-0.00912170019000769
1714	85.9198608398438	-1.17856776714325	-7.6684775352478	0.00483929552137852	-0.00327756232582033	0.00354059832170606	-0.00165419070981443
1715	81.3744201660156	-0.529219150543213	-7.60354280471802	-0.000680167751852423	0.00678734155371785	-0.00392691092565656	-0.000680167751852423
1716	83.9718170166016	-0.529219150543213	-7.73341274261475	0.00873538758605719	0.00581331877037883	-0.000355493422830477	-0.00555028254166245
1717	82.6731185913086	-0.529219150543213	-7.6684775352478	-0.000355493422830477	0.00386527273803949	-0.00652430532500148	0.00776136433705688
1718	83.9718170166016	-0.529219150543213	-7.14899873733521	0.00386527273803949	0.000293855206109583	0.00678734155371785	0.00451462110504508
1719	83.3224639892578	-1.17856776714325	-7.79834747314453	0.000293855206109583	-0.017887907102704	0.00613799272105098	-0.00295288790948689
1720	84.6211624145508	-1.50324213504791	-7.9282169342041	0.00548864435404539	-0.00619963090866804	-0.000355493422830477	-0.0100957229733467
1721	83.9718170166016	-0.204544812440872	-7.9282169342041	0.00841071270406246	-0.00814767740666866	0.00938473641872406	-0.00619963090866804
1722	83.3224639892578	-0.204544812440872	-7.6684775352478	0.000618529506027699	-0.000680167751852423	0.00159255252219737	0.00159255252219737
1723	83.3224639892578	0.120129495859146	-7.73341274261475	0.00354059832170606	0.000293855206109583	-0.0026282137259841	0.00159255252219737
1724	83.9718170166016	-0.853893458843231	-7.86328220367432	-0.00295288790948689	-0.000680167751852423	-0.00587495695799589	0.00581331877037883
1725	83.9718170166016	-0.853893458843231	-7.73341274261475	0.000293855206109583	0.000618529506027699	-0.00132951640989631	0.000618529506027699
1726	85.9198608398438	-0.853893458843231	-7.86328220367432	-0.00165419070981443	0.00191722682211548	-0.00360223650932312	-0.00132951640989631
1727	84.6211624145508	-1.50324213504791	-7.60354280471802	-0.0107450718060136	0.00289124972186983	-0.00717365415766835	0.00646266713738441
1728	82.6731185913086	-0.529219150543213	-7.86328220367432	-0.0126931173726916	-0.00392691092565656	0.00711201597005129	0.012956153601408
1729	84.6211624145508	-0.529219150543213	-7.6684775352478	-0.00425158534198999	0.00581331877037883	-0.00977104809135199	0.00548864435404539
1730	83.9718170166016	-1.17856776714325	-7.53860807418823	0.0158782228827477	0.00776136433705688	-0.0227580219507217	0.00970941036939621
1731	87.2185592651367	-1.50324213504791	-7.4087381362915	-0.0113944197073579	0.0175015944987535	-0.0172385573387146	0.00808603875339031
1732	85.2705154418945	-2.15259075164795	-7.08406400680542	0.00873538758605719	0.00256657530553639	-0.00295288790948689	0.00289124972186983
1733	82.0237731933594	-1.17856776714325	-7.47367286682129	0.00159255252219737	0.00418994715437293	-0.000680167751852423	0.00613799272105098
1734	82.6731185913086	-0.204544812440872	-7.9282169342041	-0.0159398596733809	0.00126787810586393	-0.00912170019000769	0.0022419011220336
1735	83.9718170166016	-0.853893458843231	-7.6684775352478	0.0162028968334198	0.00743668992072344	-0.00457625929266214	-0.00749832857400179
1736	81.3744201660156	-0.204544812440872	-7.99315214157104	-0.0165892094373703	0.0103587592020631	-0.00944637414067984	-0.000680167751852423
1737	85.2705154418945	-0.204544812440872	-7.9282169342041	0.0106834331527352	0.0100340843200684	-0.00230353930965066	-0.00230353930965066
1738	84.6211624145508	-2.47726511955261	-7.53860807418823	0.00808603875339031	-0.0130177913233638	0.0022419011220336	-0.00230353930965066
1739	83.9718170166016	-0.529219150543213	-7.60354280471802	-0.0286021586507559	-0.00490093370899558	0.00548864435404539	-0.00912170019000769
1740	82.6731185913086	-1.50324213504791	-7.9282169342041	-0.0227580219507217	-0.00555028254166245	-0.00295288790948689	-0.00749832857400179
1741	83.9718170166016	-0.853893458843231	-7.99315214157104	-0.0146411629393697	-0.0143164889886975	0.00548864435404539	-0.00847235135734081
1742	83.3224639892578	-1.50324213504791	-8.25289154052734	-0.0133424662053585	-0.0276281367987394	0.00418994715437293	0.00418994715437293
1743	85.9198608398438	-1.82791638374329	-7.99315214157104	-0.00230353930965066	0.00451462110504508	0.0103587592020631	-0.00912170019000769
1744	85.2705154418945	-2.47726511955261	-7.73341274261475	-0.00879702530801296	-0.0149658378213644	0.00581331877037883	0.00256657530553639
1745	84.6211624145508	-1.82791638374329	-7.34380340576172	-0.0113944197073579	0.00159255252219737	-0.00360223650932312	0.00191722682211548
1746	80.0757217407227	-0.529219150543213	-8.12302207946777	-0.0120437685400248	0.00678734155371785	-0.00652430532500148	0.00256657530553639
1747	84.6211624145508	-1.17856776714325	-7.99315214157104	-0.00652430532500148	0.00483929552137852	-0.00327756232582033	-0.00327756232582033
1748	83.3224639892578	-0.204544812440872	-8.31782627105713	-0.00684897974133492	0.00548864435404539	0.000293855206109583	-0.000355493422830477
1749	85.2705154418945	-1.82791638374329	-7.47367286682129	-0.00587495695799589	0.00126787810586393	-0.0126931173726916	0.00354059832170606
1750	84.6211624145508	-1.82791638374329	-7.73341274261475	0.0158782228827477	0.0136055024340749	-0.0169138833880424	0.00386527273803949
1751	82.6731185913086	-0.204544812440872	-7.60354280471802	0.00548864435404539	0.0136055024340749	-0.0182125810533762	0.00483929552137852
1752	80.7250747680664	-0.529219150543213	-7.4087381362915	-0.0120437685400248	0.00646266713738441	-0.00912170019000769	0.00678734155371785
1753	83.3224639892578	-0.204544812440872	-7.99315214157104	-0.00230353930965066	-0.00132951640989631	0.00451462110504508	0.00613799272105098
1754	82.6731185913086	0.120129495859146	-8.18795680999756	-0.00619963090866804	0.00711201597005129	-0.00749832857400179	-0.00425158534198999
1755	82.6731185913086	-1.17856776714325	-7.53860807418823	-0.0120437685400248	-0.00652430532500148	-0.00490093370899558	0.0022419011220336
1756	83.9718170166016	-1.17856776714325	-7.53860807418823	-0.00100484199356288	0.000618529506027699	-0.00132951640989631	-0.00295288790948689
1757	83.9718170166016	-1.82791638374329	-7.73341274261475	-0.00879702530801296	0.0022419011220336	-0.00457625929266214	0.00354059832170606
1758	82.6731185913086	-1.82791638374329	-7.14899873733521	-0.00684897974133492	0.000943203864153475	0.00711201597005129	0.00289124972186983
1759	83.3224639892578	-0.529219150543213	-7.73341274261475	-0.00587495695799589	-0.00197886489331722	0.00451462110504508	-0.00327756232582033
1760	83.3224639892578	0.120129495859146	-7.99315214157104	-0.00587495695799589	-0.00425158534198999	-0.00100484199356288	-0.00879702530801296
1761	83.9718170166016	-1.50324213504791	-7.47367286682129	-0.000355493422830477	-0.00912170019000769	0.00321592413820326	-0.00555028254166245
1762	84.6211624145508	-2.8019392490387	-7.60354280471802	-0.00944637414067984	-0.0130177913233638	0.00841071270406246	0.00126787810586393
1763	84.6211624145508	-1.50324213504791	-7.47367286682129	-0.00392691092565656	-0.00197886489331722	0.00938473641872406	-0.00100484199356288
1764	82.0237731933594	-1.82791638374329	-7.34380340576172	-0.00587495695799589	-0.00295288790948689	0.00321592413820326	-0.00100484199356288
1765	82.6731185913086	-0.529219150543213	-7.60354280471802	-0.0107450718060136	-0.00197886489331722	-0.00749832857400179	-0.00425158534198999
1766	83.9718170166016	-0.853893458843231	-7.9282169342041	0.00516396993771195	0.00743668992072344	-0.00392691092565656	-0.000355493422830477
1767	83.3224639892578	-0.853893458843231	-7.9282169342041	-0.000355493422830477	0.000618529506027699	-0.00490093370899558	-0.00327756232582033
1768	84.6211624145508	-1.17856776714325	-8.12302207946777	0.000618529506027699	-0.00814767740666866	-0.00522560812532902	0.00548864435404539
1769	83.3224639892578	-0.529219150543213	-8.05808639526367	0.00711201597005129	0.00451462110504508	-0.0123684434220195	0.00191722682211548
1770	83.9718170166016	-1.17856776714325	-7.73341274261475	0.00548864435404539	0.0100340843200684	-0.0188619289547205	0.00354059832170606
1771	83.3224639892578	-1.17856776714325	-7.6684775352478	0.00548864435404539	0.0123068047687411	-0.0133424662053585	0.000618529506027699
1772	84.6211624145508	-0.529219150543213	-7.79834747314453	0.00873538758605719	0.0136055024340749	-0.00392691092565656	0.00970941036939621
1773	83.9718170166016	-1.17856776714325	-7.86328220367432	0.00418994715437293	0.00386527273803949	-0.00912170019000769	0.00938473641872406
1774	85.9198608398438	-1.82791638374329	-7.9282169342041	0.00613799272105098	-0.00295288790948689	-0.00977104809135199	-0.00490093370899558
1775	82.6731185913086	-1.17856776714325	-7.86328220367432	-0.00457625929266214	-0.0026282137259841	-0.0113944197073579	-0.00749832857400179
1776	82.0237731933594	-0.529219150543213	-7.79834747314453	-0.0026282137259841	0.00711201597005129	-0.00457625929266214	0.000293855206109583
1777	83.9718170166016	-1.50324213504791	-7.27886867523193	-0.00619963090866804	0.00808603875339031	0.00354059832170606	0.00256657530553639
1778	83.9718170166016	-0.204544812440872	-7.60354280471802	-0.00425158534198999	0.00581331877037883	-0.00327756232582033	0.00321592413820326
1779	83.3224639892578	-0.853893458843231	-7.4087381362915	-0.00230353930965066	-0.000680167751852423	0.0132808275520802	-0.00555028254166245
1780	83.3224639892578	-0.529219150543213	-7.86328220367432	-0.0026282137259841	-0.0182125810533762	0.00354059832170606	-0.0126931173726916
1781	83.9718170166016	-1.50324213504791	-7.79834747314453	0.00354059832170606	-0.0286021586507559	0.00354059832170606	-0.00587495695799589
1782	83.3224639892578	-1.50324213504791	-7.60354280471802	0.0022419011220336	-0.00360223650932312	0.0100340843200684	0.00743668992072344
1783	83.3224639892578	-1.82791638374329	-7.4087381362915	-0.00847235135734081	-0.00457625929266214	0.000943203864153475	0.00678734155371785
1784	83.3224639892578	-0.529219150543213	-7.6684775352478	-0.00165419070981443	-0.00230353930965066	0.000293855206109583	-0.00619963090866804
1785	82.6731185913086	-0.204544812440872	-7.79834747314453	-0.00197886489331722	0.000618529506027699	-0.000355493422830477	-0.0026282137259841
1786	85.2705154418945	-0.853893458843231	-7.27886867523193	-0.00165419070981443	-0.00522560812532902	-0.0156151866540313	-3.08191010844894e-05
1787	82.6731185913086	-1.50324213504791	-7.53860807418823	-3.08191010844894e-05	-0.00425158534198999	-0.00165419070981443	0.00354059832170606
1788	83.9718170166016	-1.50324213504791	-7.73341274261475	-0.00490093370899558	-0.00165419070981443	-0.000680167751852423	-0.00295288790948689
1789	82.6731185913086	-0.529219150543213	-7.79834747314453	-0.00457625929266214	0.00581331877037883	-0.0143164889886975	0.00418994715437293
1790	82.6731185913086	-0.529219150543213	-7.79834747314453	-0.00197886489331722	0.0155535480007529	-0.0100957229733467	0.00548864435404539
1791	83.9718170166016	-1.17856776714325	-7.73341274261475	0.00516396993771195	0.0142548503354192	-0.0117190945893526	0.00581331877037883
1792	83.9718170166016	-1.50324213504791	-7.08406400680542	0.00386527273803949	0.00970941036939621	-0.000680167751852423	0.00646266713738441
1793	85.9198608398438	-2.47726511955261	-7.4087381362915	0.00159255252219737	-0.00587495695799589	-0.00425158534198999	0.000943203864153475
1794	83.3224639892578	0.120129495859146	-7.6684775352478	-0.00360223650932312	0.00418994715437293	-0.00814767740666866	-0.00132951640989631
1795	80.0757217407227	0.120129495859146	-7.79834747314453	-0.0136671401560307	0.00386527273803949	-0.0104203969240189	-0.00295288790948689
1796	85.2705154418945	-1.50324213504791	-7.79834747314453	-0.00782300252467394	0.00808603875339031	0.000293855206109583	-0.00230353930965066
1797	82.6731185913086	0.444803804159164	-8.25289154052734	-0.0201606266200542	0.00613799272105098	-0.00652430532500148	-0.00100484199356288
1798	86.5692138671875	-0.529219150543213	-7.9282169342041	-0.0110697457566857	0.00191722682211548	0.000293855206109583	0.00126787810586393
1799	85.9198608398438	-2.15259075164795	-7.53860807418823	-0.0130177913233638	-0.0126931173726916	0.00808603875339031	-0.00619963090866804
1800	83.9718170166016	0.120129495859146	-7.86328220367432	-0.0211346503347158	-0.0100957229733467	0.000618529506027699	-0.0113944197073579
1801	82.6731185913086	0.120129495859146	-8.12302207946777	-0.0221086721867323	0.00126787810586393	0.00938473641872406	-0.00814767740666866
1802	82.0237731933594	-0.853893458843231	-7.99315214157104	-0.0162645354866982	-0.00652430532500148	0.00159255252219737	0.00646266713738441
1803	83.3224639892578	0.120129495859146	-8.12302207946777	-0.0185372550040483	-0.00587495695799589	0.00581331877037883	0.00321592413820326
1804	83.3224639892578	-0.204544812440872	-7.86328220367432	-0.0126931173726916	0.000293855206109583	0.00256657530553639	-0.00619963090866804
1805	83.9718170166016	-0.204544812440872	-7.60354280471802	-0.0188619289547205	-0.00652430532500148	-0.00814767740666866	-0.00230353930965066
1806	85.2705154418945	-2.47726511955261	-7.21393346786499	-0.0133424662053585	-0.00457625929266214	-3.08191010844894e-05	-0.00619963090866804
1807	82.6731185913086	-0.529219150543213	-7.73341274261475	-0.0136671401560307	0.00483929552137852	0.00321592413820326	0.00711201597005129
1808	83.3224639892578	-1.50324213504791	-7.53860807418823	-0.0237320438027382	-0.00652430532500148	-0.00327756232582033	0.00191722682211548
1809	85.2705154418945	-0.853893458843231	-7.6684775352478	-0.0172385573387146	0.00808603875339031	-0.00977104809135199	0.00289124972186983
1810	82.6731185913086	0.120129495859146	-7.99315214157104	-0.0139918150380254	0.0103587592020631	-0.0159398596733809	0.00126787810586393
1811	84.6211624145508	0.120129495859146	-7.6684775352478	-0.0136671401560307	0.0158782228827477	-0.02697878703475	0.00711201597005129
1812	82.6731185913086	-1.50324213504791	-7.4087381362915	-0.00749832857400179	0.0022419011220336	0.000293855206109583	-0.00197886489331722
1813	83.9718170166016	0.120129495859146	-7.4087381362915	-0.0126931173726916	0.000618529506027699	-0.0110697457566857	0.00743668992072344
1814	81.3744201660156	0.120129495859146	-7.9282169342041	-0.0195112787187099	0.00711201597005129	-0.00814767740666866	-0.00100484199356288
1815	84.6211624145508	-0.529219150543213	-8.05808639526367	-0.0107450718060136	-0.00100484199356288	-0.00587495695799589	-0.00360223650932312
1816	82.6731185913086	-0.529219150543213	-8.05808639526367	-0.00652430532500148	0.0100340843200684	-0.00749832857400179	0.000618529506027699
1817	85.2705154418945	-0.204544812440872	-7.9282169342041	-0.00944637414067984	0.00548864435404539	-0.000680167751852423	0.00451462110504508
1818	83.9718170166016	-2.47726511955261	-7.73341274261475	-0.0100957229733467	-0.00879702530801296	-0.0026282137259841	0.000943203864153475
1819	83.3224639892578	0.120129495859146	-7.4087381362915	-0.0120437685400248	-0.00587495695799589	0.0152288740500808	-0.0100957229733467
1820	82.0237731933594	-1.17856776714325	-7.14899873733521	-0.0149658378213644	-0.00295288790948689	-0.00457625929266214	-0.0149658378213644
1821	83.9718170166016	0.769478142261505	-7.9282169342041	-0.0100957229733467	-0.00425158534198999	0.0123068047687411	-3.08191010844894e-05
1822	82.6731185913086	0.769478142261505	-8.05808639526367	-0.00457625929266214	0.00289124972186983	0.0126314787194133	-0.00295288790948689
1823	83.3224639892578	0.120129495859146	-7.86328220367432	-0.00879702530801296	0.00191722682211548	-0.00425158534198999	0.0022419011220336
1824	83.3224639892578	-1.17856776714325	-7.99315214157104	-0.00814767740666866	-0.00457625929266214	0.00613799272105098	-0.00652430532500148
1825	83.9718170166016	0.120129495859146	-7.86328220367432	-0.00944637414067984	0.00678734155371785	-0.00684897974133492	0.000293855206109583
1826	82.6731185913086	-0.853893458843231	-7.21393346786499	-0.0120437685400248	0.00289124972186983	-0.00230353930965066	-0.00165419070981443
1827	83.3224639892578	0.120129495859146	-7.60354280471802	-0.00587495695799589	0.00354059832170606	-0.00522560812532902	0.00548864435404539
1828	84.6211624145508	0.120129495859146	-7.9282169342041	-0.00879702530801296	0.00126787810586393	0.00321592413820326	0.00581331877037883
1829	85.2705154418945	-1.17856776714325	-7.53860807418823	-0.00782300252467394	0.00776136433705688	-0.0110697457566857	0.00418994715437293
1830	84.6211624145508	-0.853893458843231	-7.79834747314453	-0.00392691092565656	-0.00100484199356288	-0.0217839982360601	0.00289124972186983
1831	82.6731185913086	0.769478142261505	-7.86328220367432	-0.00684897974133492	0.0165275707840919	-0.0130177913233638	-0.0026282137259841
1832	80.7250747680664	0.769478142261505	-7.27886867523193	-0.00879702530801296	0.0142548503354192	-0.00490093370899558	0.011982130818069
1833	85.2705154418945	0.444803804159164	-6.82432460784912	-0.00717365415766835	-0.000355493422830477	-0.00457625929266214	0.0022419011220336
1834	83.3224639892578	0.120129495859146	-7.34380340576172	-0.00457625929266214	0.00483929552137852	-0.00165419070981443	-0.00717365415766835
1835	84.6211624145508	-0.204544812440872	-7.60354280471802	-0.00327756232582033	0.00159255252219737	-0.0143164889886975	-0.00360223650932312
1836	84.6211624145508	-0.529219150543213	-7.9282169342041	-0.00490093370899558	0.00289124972186983	-0.00782300252467394	-0.00295288790948689
1837	85.2705154418945	-0.204544812440872	-7.6684775352478	0.000293855206109583	0.00808603875339031	0.00743668992072344	-0.00555028254166245
1838	80.7250747680664	0.444803804159164	-7.73341274261475	-0.0107450718060136	-0.00197886489331722	-0.00165419070981443	0.00126787810586393
1839	83.3224639892578	1.09415245056152	-7.99315214157104	-0.00717365415766835	-0.000680167751852423	0.0149041991680861	-0.0026282137259841
1840	84.6211624145508	0.444803804159164	-7.47367286682129	0.00386527273803949	-0.00230353930965066	0.00386527273803949	-0.017887907102704
1841	84.6211624145508	0.120129495859146	-7.73341274261475	-0.00360223650932312	0.00321592413820326	-0.00197886489331722	-0.000355493422830477
1842	83.9718170166016	0.769478142261505	-7.86328220367432	0.00289124972186983	-0.00360223650932312	0.011982130818069	-0.00132951640989631
1843	82.6731185913086	0.769478142261505	-7.86328220367432	-0.00457625929266214	-0.0139918150380254	-0.00457625929266214	-0.0026282137259841
1844	82.0237731933594	1.4188266992569	-7.79834747314453	-0.00490093370899558	0.0022419011220336	-0.00165419070981443	0.00159255252219737
1845	82.6731185913086	1.4188266992569	-7.79834747314453	-0.00782300252467394	0.0022419011220336	-0.00652430532500148	-0.00360223650932312
1846	84.6211624145508	0.444803804159164	-7.47367286682129	-0.00165419070981443	0.00386527273803949	-0.00490093370899558	-0.00165419070981443
1847	82.6731185913086	0.769478142261505	-7.47367286682129	-0.0026282137259841	-0.000355493422830477	0.000293855206109583	-3.08191010844894e-05
1848	84.6211624145508	1.09415245056152	-7.6684775352478	-0.00230353930965066	-0.000355493422830477	-0.00100484199356288	0.000943203864153475
1849	85.2705154418945	-0.529219150543213	-7.73341274261475	-0.00490093370899558	0.000618529506027699	-0.00587495695799589	0.0022419011220336
1850	84.6211624145508	0.769478142261505	-7.6684775352478	0.00126787810586393	0.0116574559360743	-0.0152905117720366	0.00289124972186983
1851	82.0237731933594	0.120129495859146	-7.47367286682129	-0.0113944197073579	0.01100810803473	-0.0172385573387146	-0.00360223650932312
1852	85.2705154418945	0.769478142261505	-7.53860807418823	0.00418994715437293	0.0136055024340749	-0.00652430532500148	0.00386527273803949
1853	83.3224639892578	0.769478142261505	-7.60354280471802	-0.00392691092565656	0.00808603875339031	-0.00847235135734081	0.00613799272105098
1854	82.0237731933594	1.4188266992569	-7.34380340576172	-0.00132951640989631	0.00354059832170606	-0.00555028254166245	0.00191722682211548
1855	83.9718170166016	-0.853893458843231	-7.60354280471802	0.00159255252219737	-0.0100957229733467	-0.00425158534198999	-0.00684897974133492
1856	83.3224639892578	1.74350106716156	-7.9282169342041	-0.00457625929266214	0.00321592413820326	-0.0107450718060136	-0.00230353930965066
1857	79.4263763427734	2.06817531585693	-7.6684775352478	-0.00425158534198999	0.00516396993771195	0.00126787810586393	0.00938473641872406
1858	84.6211624145508	0.444803804159164	-7.60354280471802	-0.00619963090866804	-0.00522560812532902	0.00418994715437293	-0.0026282137259841
1859	82.0237731933594	2.3928496837616	-7.99315214157104	-0.00522560812532902	-0.00490093370899558	0.0132808275520802	-0.00197886489331722
1860	83.9718170166016	0.120129495859146	-7.27886867523193	-0.00327756232582033	-0.00847235135734081	0.00256657530553639	-0.0126931173726916
1861	85.2705154418945	-0.204544812440872	-7.21393346786499	-0.00327756232582033	-0.00360223650932312	0.00354059832170606	-0.00619963090866804
1862	84.6211624145508	1.09415245056152	-7.86328220367432	-0.00197886489331722	-0.0175632312893867	0.00873538758605719	-0.00555028254166245
1863	82.0237731933594	1.4188266992569	-7.73341274261475	-0.0130177913233638	-0.00782300252467394	0.00321592413820326	0.000293855206109583
1864	84.6211624145508	1.09415245056152	-7.73341274261475	-0.00425158534198999	-0.00684897974133492	0.000618529506027699	-0.000355493422830477
1865	83.3224639892578	1.4188266992569	-7.99315214157104	0.00159255252219737	0.00483929552137852	-0.00132951640989631	-0.00912170019000769
1866	82.0237731933594	1.4188266992569	-7.6684775352478	0.0022419011220336	0.00451462110504508	-0.00165419070981443	-0.00327756232582033
1867	84.6211624145508	-0.204544812440872	-7.60354280471802	0.00548864435404539	-0.00392691092565656	0.00516396993771195	0.000293855206109583
1868	82.0237731933594	1.4188266992569	-7.73341274261475	-0.00230353930965066	0.00159255252219737	-0.0026282137259841	0.00516396993771195
1869	81.3744201660156	2.06817531585693	-7.60354280471802	-3.08191010844894e-05	0.00776136433705688	-0.00977104809135199	0.00711201597005129
1870	83.3224639892578	1.09415245056152	-7.99315214157104	-0.00197886489331722	0.01100810803473	-0.0188619289547205	0.00613799272105098
1871	83.9718170166016	2.06817531585693	-8.31782627105713	0.00483929552137852	0.00678734155371785	-0.021459324285388	0.000293855206109583
1872	82.6731185913086	2.06817531585693	-7.99315214157104	-3.08191010844894e-05	0.00548864435404539	-0.0152905117720366	0.00451462110504508
1873	85.2705154418945	0.769478142261505	-7.6684775352478	-0.00295288790948689	0.0022419011220336	-0.00392691092565656	-0.00100484199356288
1874	83.9718170166016	-0.204544812440872	-7.27886867523193	-0.00360223650932312	-0.00555028254166245	-0.00457625929266214	-0.0026282137259841
1875	82.6731185913086	1.09415245056152	-7.08406400680542	0.00354059832170606	0.000943203864153475	-0.0026282137259841	-0.00652430532500148
1876	80.7250747680664	2.3928496837616	-7.86328220367432	-0.00944637414067984	0.00711201597005129	-0.00717365415766835	0.000618529506027699
1877	84.6211624145508	1.4188266992569	-7.73341274261475	-0.000355493422830477	0.000618529506027699	0.0100340843200684	0.000618529506027699
1878	82.0237731933594	2.3928496837616	-8.05808639526367	-0.00197886489331722	-0.00587495695799589	-0.00327756232582033	0.000943203864153475
1879	83.9718170166016	1.4188266992569	-7.99315214157104	-0.000355493422830477	-0.00652430532500148	-0.000680167751852423	-0.00944637414067984
1880	82.6731185913086	1.09415245056152	-7.79834747314453	0.00256657530553639	-0.0100957229733467	0.00516396993771195	-0.0120437685400248
1881	84.6211624145508	1.09415245056152	-7.4087381362915	0.000618529506027699	-0.0104203969240189	0.00418994715437293	-0.00295288790948689
1882	82.0237731933594	1.09415245056152	-7.60354280471802	-0.00360223650932312	-0.0139918150380254	0.0100340843200684	0.00386527273803949
1883	84.6211624145508	0.769478142261505	-7.99315214157104	-0.00327756232582033	-0.00132951640989631	-0.00197886489331722	-0.00425158534198999
1884	83.9718170166016	0.444803804159164	-8.12302207946777	0.00256657530553639	0.00289124972186983	0.0022419011220336	0.00289124972186983
1885	83.3224639892578	0.769478142261505	-7.73341274261475	-0.00100484199356288	-0.0026282137259841	-0.00457625929266214	-0.00165419070981443
1886	82.0237731933594	0.769478142261505	-7.79834747314453	-0.000680167751852423	-0.00652430532500148	-0.00100484199356288	0.000618529506027699
1887	83.9718170166016	1.09415245056152	-7.34380340576172	0.00451462110504508	0.0022419011220336	-0.00327756232582033	0.00808603875339031
1888	79.4263763427734	2.06817531585693	-7.47367286682129	-0.00912170019000769	-0.00360223650932312	-0.00587495695799589	0.0113327819854021
1889	82.0237731933594	1.74350106716156	-7.73341274261475	0.000293855206109583	0.00613799272105098	-0.00814767740666866	0.00970941036939621
1890	83.9718170166016	1.09415245056152	-7.9282169342041	0.00418994715437293	0.0100340843200684	-0.0110697457566857	0.00581331877037883
1891	85.2705154418945	1.09415245056152	-7.47367286682129	0.00354059832170606	0.0149041991680861	-0.0195112787187099	0.00418994715437293
1892	84.6211624145508	-0.204544812440872	-7.53860807418823	0.00613799272105098	-3.08191010844894e-05	-0.00295288790948689	0.00483929552137852
1893	83.9718170166016	0.769478142261505	-7.60354280471802	0.00126787810586393	0.00451462110504508	-0.00392691092565656	0.00483929552137852
1894	80.7250747680664	2.06817531585693	-7.6684775352478	-0.00425158534198999	0.00776136433705688	-0.00295288790948689	0.0022419011220336
1895	81.3744201660156	1.4188266992569	-7.47367286682129	-3.08191010844894e-05	0.000618529506027699	-0.0107450718060136	-0.000680167751852423
1896	83.9718170166016	0.769478142261505	-7.6684775352478	0.00646266713738441	0.00711201597005129	-0.00555028254166245	0.00126787810586393
1897	83.3224639892578	2.3928496837616	-7.73341274261475	0.000943203864153475	0.00126787810586393	0.000943203864153475	0.000943203864153475
1898	83.9718170166016	0.769478142261505	-7.86328220367432	0.000293855206109583	-0.00295288790948689	0.00386527273803949	0.00354059832170606
1899	85.2705154418945	0.444803804159164	-7.79834747314453	-0.00360223650932312	-0.0100957229733467	0.00808603875339031	-0.00457625929266214
1900	82.0237731933594	1.74350106716156	-7.6684775352478	-0.00100484199356288	0.00256657530553639	0.00451462110504508	-0.0100957229733467
1901	82.6731185913086	0.769478142261505	-7.27886867523193	-0.00684897974133492	-0.0126931173726916	0.00841071270406246	0.000618529506027699
1902	83.9718170166016	0.769478142261505	-7.73341274261475	0.00678734155371785	-0.0237320438027382	0.00321592413820326	0.00581331877037883
1903	84.6211624145508	0.769478142261505	-7.6684775352478	0.000943203864153475	-0.0026282137259841	0.00354059832170606	0.00646266713738441
1904	85.9198608398438	-0.204544812440872	-7.53860807418823	-0.000355493422830477	-3.08191010844894e-05	0.00743668992072344	0.00126787810586393
1905	83.3224639892578	1.09415245056152	-7.6684775352478	0.00386527273803949	-0.00165419070981443	-0.00425158534198999	-0.00814767740666866
1906	82.0237731933594	1.4188266992569	-7.6684775352478	-0.00425158534198999	0.00581331877037883	-0.0026282137259841	0.00191722682211548
1907	83.9718170166016	0.444803804159164	-7.73341274261475	0.00256657530553639	0.00256657530553639	-0.00100484199356288	-0.000680167751852423
1908	82.6731185913086	2.06817531585693	-7.79834747314453	0.000618529506027699	-0.00132951640989631	0.000293855206109583	0.000618529506027699
1909	83.9718170166016	1.4188266992569	-7.86328220367432	0.00321592413820326	0.00808603875339031	-0.0113944197073579	-0.00100484199356288
1910	84.6211624145508	0.769478142261505	-7.79834747314453	0.00289124972186983	0.0123068047687411	-0.0123684434220195	0.00191722682211548
1911	85.2705154418945	-0.529219150543213	-7.60354280471802	0.00126787810586393	0.00938473641872406	-0.0123684434220195	-0.0110697457566857
1912	84.6211624145508	0.769478142261505	-7.47367286682129	-0.0026282137259841	0.0181509424000978	-0.00425158534198999	-0.00100484199356288
1913	82.6731185913086	1.4188266992569	-7.86328220367432	-0.00879702530801296	0.00970941036939621	-0.00652430532500148	0.00386527273803949
1914	83.3224639892578	1.4188266992569	-7.86328220367432	0.00581331877037883	0.00126787810586393	-0.00360223650932312	-0.000680167751852423
1915	85.2705154418945	0.120129495859146	-7.86328220367432	-0.000680167751852423	0.00906006153672934	-0.00555028254166245	-0.00717365415766835
1916	83.9718170166016	0.444803804159164	-7.6684775352478	0.0022419011220336	0.00418994715437293	-0.0143164889886975	-0.00555028254166245
1917	84.6211624145508	-1.50324213504791	-8.18795680999756	0.00354059832170606	-0.000355493422830477	-0.0026282137259841	-3.08191010844894e-05
1918	83.9718170166016	1.4188266992569	-7.99315214157104	-0.00100484199356288	0.00581331877037883	0.00354059832170606	0.00613799272105098
1919	82.6731185913086	0.444803804159164	-7.47367286682129	-0.000680167751852423	-0.00490093370899558	0.00321592413820326	-0.00457625929266214
1920	83.3224639892578	0.769478142261505	-7.79834747314453	0.00289124972186983	0.00354059832170606	0.0113327819854021	-0.0156151866540313
1921	83.3224639892578	1.74350106716156	-7.73341274261475	0.000618529506027699	-0.0276281367987394	0.000943203864153475	-0.00652430532500148
1922	84.6211624145508	-0.204544812440872	-7.4087381362915	-0.000680167751852423	-0.00749832857400179	0.00776136433705688	0.00776136433705688
1923	84.6211624145508	-1.50324213504791	-7.73341274261475	0.000293855206109583	-0.00782300252467394	0.00548864435404539	0.0116574559360743
1924	83.9718170166016	-0.529219150543213	-7.86328220367432	0.000293855206109583	0.00191722682211548	0.000618529506027699	0.00613799272105098
1925	81.3744201660156	0.444803804159164	-7.86328220367432	-0.00197886489331722	-0.00230353930965066	-0.00847235135734081	-0.00587495695799589
1926	83.9718170166016	0.769478142261505	-8.18795680999756	-3.08191010844894e-05	-0.000355493422830477	-0.00652430532500148	-0.00425158534198999
1927	84.6211624145508	-0.204544812440872	-7.60354280471802	0.00386527273803949	0.00451462110504508	0.00841071270406246	0.0113327819854021
1928	83.3224639892578	0.444803804159164	-7.53860807418823	-3.08191010844894e-05	0.00159255252219737	-0.00295288790948689	0.00516396993771195
1929	85.2705154418945	-0.853893458843231	-7.4087381362915	-0.00327756232582033	0.000618529506027699	-0.00782300252467394	0.00808603875339031
1930	83.3224639892578	0.444803804159164	-7.86328220367432	0.000618529506027699	-0.00327756232582033	-0.0169138833880424	0.00970941036939621
1931	83.3224639892578	0.444803804159164	-7.6684775352478	0.00386527273803949	0.013930176384747	-0.00977104809135199	0.00646266713738441
1932	82.0237731933594	0.444803804159164	-7.73341274261475	-0.00360223650932312	0.00938473641872406	-0.00360223650932312	0.0152288740500808
1933	83.3224639892578	0.769478142261505	-7.86328220367432	0.00483929552137852	0.00516396993771195	-0.000355493422830477	0.00841071270406246
1934	83.3224639892578	0.444803804159164	-7.73341274261475	-0.00230353930965066	-0.000680167751852423	-0.00977104809135199	0.00418994715437293
1935	85.2705154418945	-1.17856776714325	-7.27886867523193	-0.00197886489331722	0.00191722682211548	-0.00197886489331722	0.00354059832170606
1936	82.6731185913086	-0.529219150543213	-7.4087381362915	0.00159255252219737	0.00354059832170606	-0.00782300252467394	-0.00392691092565656
1937	85.2705154418945	-1.17856776714325	-7.47367286682129	-3.08191010844894e-05	0.0103587592020631	-0.00619963090866804	0.00776136433705688
1938	82.6731185913086	-0.204544812440872	-7.99315214157104	-0.00522560812532902	-0.00100484199356288	-0.00230353930965066	0.00191722682211548
1939	86.5692138671875	-0.853893458843231	-8.05808639526367	0.00711201597005129	-0.00230353930965066	0.00776136433705688	-0.0107450718060136
1940	83.9718170166016	-0.204544812440872	-7.99315214157104	0.000618529506027699	-0.00555028254166245	0.00256657530553639	-0.0110697457566857
1941	83.3224639892578	0.120129495859146	-7.60354280471802	0.00483929552137852	-0.00684897974133492	0.000618529506027699	-0.00555028254166245
1942	85.2705154418945	-1.82791638374329	-7.27886867523193	-0.00522560812532902	-0.0133424662053585	0.00613799272105098	-0.00327756232582033
1943	84.6211624145508	-0.853893458843231	-7.27886867523193	0.00581331877037883	-0.00425158534198999	0.00970941036939621	0.00321592413820326
1944	82.6731185913086	-0.853893458843231	-7.60354280471802	-0.00782300252467394	-0.0026282137259841	0.00906006153672934	-0.00165419070981443
1945	83.3224639892578	0.769478142261505	-7.9282169342041	0.00743668992072344	0.00256657530553639	-0.00132951640989631	-0.00425158534198999
1946	83.9718170166016	0.444803804159164	-8.05808639526367	0.000293855206109583	0.00516396993771195	-0.00490093370899558	0.00386527273803949
1947	85.9198608398438	-1.17856776714325	-7.73341274261475	-0.00457625929266214	0.00256657530553639	0.00256657530553639	0.01100810803473
1948	83.3224639892578	-1.17856776714325	-7.99315214157104	0.00613799272105098	-0.00814767740666866	-0.00425158534198999	-0.00100484199356288
1949	85.2705154418945	-0.853893458843231	-7.21393346786499	0.00159255252219737	0.0022419011220336	-0.00684897974133492	0.00321592413820326
1950	81.3744201660156	0.120129495859146	-7.60354280471802	-0.00619963090866804	0.00873538758605719	-0.0162645354866982	0.00646266713738441
1951	83.9718170166016	-0.204544812440872	-7.86328220367432	0.00483929552137852	0.0136055024340749	-0.0182125810533762	-0.00684897974133492
1952	83.9718170166016	0.120129495859146	-8.05808639526367	-0.00100484199356288	0.0100340843200684	-0.00944637414067984	0.00289124972186983
1953	83.9718170166016	-0.204544812440872	-7.73341274261475	-0.00425158534198999	-0.00392691092565656	-0.00782300252467394	0.00256657530553639
1954	85.9198608398438	-1.82791638374329	-7.99315214157104	-0.00100484199356288	-0.0143164889886975	-0.00425158534198999	0.000293855206109583
1955	84.6211624145508	-1.17856776714325	-7.4087381362915	0.00289124972186983	0.00938473641872406	-0.00522560812532902	-0.00555028254166245
1956	81.3744201660156	-0.204544812440872	-7.4087381362915	-0.00912170019000769	0.00191722682211548	0.000293855206109583	-0.00100484199356288
1957	86.5692138671875	-0.529219150543213	-7.73341274261475	0.00581331877037883	0.0126314787194133	0.00354059832170606	0.000618529506027699
1958	84.6211624145508	-0.204544812440872	-8.57756614685059	0.00159255252219737	-0.00457625929266214	-3.08191010844894e-05	-0.00490093370899558
1959	85.2705154418945	-1.50324213504791	-7.86328220367432	0.00126787810586393	0.00159255252219737	0.00711201597005129	-0.0120437685400248
1960	85.2705154418945	-1.82791638374329	-7.73341274261475	0.00581331877037883	-0.00944637414067984	0.00841071270406246	-0.0120437685400248
1961	83.3224639892578	-0.204544812440872	-7.6684775352478	-3.08191010844894e-05	-0.00782300252467394	0.00906006153672934	-0.00977104809135199
1962	80.7250747680664	-0.529219150543213	-7.34380340576172	-0.00392691092565656	-0.000355493422830477	0.00483929552137852	0.00581331877037883
1963	84.6211624145508	-0.529219150543213	-7.27886867523193	0.00678734155371785	-0.00360223650932312	0.0162028968334198	-0.00619963090866804
1964	84.6211624145508	-0.204544812440872	-7.73341274261475	0.00354059832170606	-0.00912170019000769	-0.00197886489331722	-3.08191010844894e-05
1965	83.9718170166016	-0.529219150543213	-7.60354280471802	0.00289124972186983	-0.00295288790948689	-0.00197886489331722	-0.000680167751852423
1966	86.5692138671875	-1.82791638374329	-7.60354280471802	0.00678734155371785	-0.00879702530801296	-0.00522560812532902	0.00321592413820326
1967	84.6211624145508	-1.17856776714325	-7.47367286682129	-0.00392691092565656	0.00354059832170606	-0.00132951640989631	-0.00360223650932312
1968	82.0237731933594	-0.529219150543213	-7.60354280471802	-0.00360223650932312	-0.00295288790948689	-0.00165419070981443	0.00451462110504508
1969	85.9198608398438	-1.50324213504791	-7.34380340576172	-0.000680167751852423	0.00516396993771195	-0.0172385573387146	0.00386527273803949
1970	83.9718170166016	0.444803804159164	-7.47367286682129	-0.00327756232582033	0.00743668992072344	-0.0146411629393697	0.00938473641872406
1971	83.9718170166016	-0.204544812440872	-7.9282169342041	0.00451462110504508	0.0103587592020631	-0.00944637414067984	-0.000680167751852423
1972	84.6211624145508	-0.529219150543213	-7.73341274261475	0.00126787810586393	0.00873538758605719	-0.0026282137259841	0.00191722682211548
1973	82.6731185913086	-0.529219150543213	-7.86328220367432	0.0022419011220336	-0.00425158534198999	0.00711201597005129	0.00126787810586393
1974	82.6731185913086	-1.50324213504791	-7.6684775352478	-0.00425158534198999	-0.00165419070981443	-0.00197886489331722	-0.00619963090866804
1975	84.6211624145508	-1.50324213504791	-7.4087381362915	0.00321592413820326	0.00386527273803949	-0.00360223650932312	-0.00490093370899558
1976	83.9718170166016	-0.204544812440872	-7.60354280471802	-0.000680167751852423	0.00321592413820326	-0.00197886489331722	-0.00847235135734081
1977	85.2705154418945	-1.17856776714325	-7.4087381362915	-3.08191010844894e-05	0.0100340843200684	0.000943203864153475	0.000943203864153475
1978	84.6211624145508	-1.50324213504791	-7.53860807418823	0.00678734155371785	-0.00132951640989631	0.000943203864153475	0.00743668992072344
1979	85.2705154418945	-2.47726511955261	-7.6684775352478	-3.08191010844894e-05	-0.0100957229733467	0.00613799272105098	-0.0133424662053585
1980	84.6211624145508	-1.17856776714325	-7.9282169342041	0.00516396993771195	-0.00717365415766835	0.00191722682211548	-0.00619963090866804
1981	82.0237731933594	-0.529219150543213	-7.99315214157104	-0.00457625929266214	-0.00360223650932312	0.00711201597005129	-0.00490093370899558
1982	83.9718170166016	-1.17856776714325	-7.73341274261475	0.000943203864153475	-0.00360223650932312	0.00678734155371785	-0.00165419070981443
1983	85.2705154418945	-1.17856776714325	-7.73341274261475	0.00451462110504508	-0.00327756232582033	0.00548864435404539	0.00613799272105098
1984	85.9198608398438	-1.50324213504791	-7.27886867523193	0.00321592413820326	-0.00165419070981443	-0.00555028254166245	-0.00327756232582033
1985	82.6731185913086	-2.47726511955261	-7.9282169342041	0.00581331877037883	-3.08191010844894e-05	-0.00360223650932312	0.00159255252219737
1986	82.6731185913086	0.120129495859146	-8.05808639526367	0.00613799272105098	0.00354059832170606	0.000943203864153475	0.00256657530553639
1987	82.6731185913086	-1.17856776714325	-7.9282169342041	-0.0110697457566857	0.00451462110504508	-0.00425158534198999	0.00483929552137852
1988	83.3224639892578	-0.529219150543213	-7.6684775352478	0.00483929552137852	0.00516396993771195	-3.08191010844894e-05	0.00581331877037883
1989	83.9718170166016	-0.529219150543213	-8.31782627105713	-0.00392691092565656	0.00776136433705688	-0.0143164889886975	0.00548864435404539
1990	84.6211624145508	-1.50324213504791	-7.47367286682129	0.00451462110504508	0.0116574559360743	-0.00814767740666866	0.00191722682211548
1991	83.9718170166016	-0.853893458843231	-7.79834747314453	0.00354059832170606	0.00646266713738441	-0.0191866029053926	0.0022419011220336
1992	83.9718170166016	-0.529219150543213	-7.9282169342041	-0.000355493422830477	0.0158782228827477	-0.00944637414067984	0.00581331877037883
1993	82.6731185913086	-1.17856776714325	-7.60354280471802	-0.00327756232582033	0.00256657530553639	-0.00684897974133492	0.00841071270406246
1994	83.9718170166016	0.120129495859146	-7.73341274261475	0.00418994715437293	-0.00132951640989631	0.00159255252219737	-0.00555028254166245
1995	84.6211624145508	0.769478142261505	-8.18795680999756	0.00126787810586393	0.00386527273803949	0.000618529506027699	-0.00457625929266214
1996	82.6731185913086	-1.17856776714325	-7.34380340576172	0.00191722682211548	0.00743668992072344	-0.00425158534198999	-3.08191010844894e-05
1997	84.6211624145508	-1.50324213504791	-7.4087381362915	0.00386527273803949	-0.00782300252467394	-0.000680167751852423	0.00841071270406246
1998	83.3224639892578	0.444803804159164	-7.53860807418823	0.00386527273803949	0.00873538758605719	0.00678734155371785	-0.0026282137259841
1999	82.0237731933594	-0.529219150543213	-7.53860807418823	-0.00652430532500148	-0.00879702530801296	0.00970941036939621	-0.0026282137259841
2000	85.9198608398438	-0.853893458843231	-7.6684775352478	0.000618529506027699	-0.00717365415766835	-3.08191010844894e-05	-0.0113944197073579
[truncated: 7,900 more rows]
